# Supplementary material for: Global Geo-Pharmacogenomics: Environmental Mutational Signatures Drive Population-Level Heterogeneity in Anticancer Drug Response
Source: J Xenobiot. 2026 May 18;16(3):87. doi: 10.3390/jox16030087 (PMC13214943; doi:10.3390/jox16030087)
Supplement: Supplementary file 1 [file jox-16-00087-s001.zip]

Archive with 49 entries (47 files):
- Code_and_Data/
- Code_and_Data/4protein_ReadyforGraph.csv
- Code_and_Data/assign_env_run_xgboost.py
- Code_and_Data/CanC_withScaffolds.csv
- Code_and_Data/CCLE_fitted_Response.csv
- Code_and_Data/COSMIC CellLines Signatures.csv
- Code_and_Data/CTRP_fitted_Response.csv
- Code_and_Data/Environmental_Pharmacogenomics_Master_Table.csv
- Code_and_Data/fetch_all_environmental_satellite_data.py
- Code_and_Data/GDSC1_fitted_dose_response_27Oct23.xlsx
- Code_and_Data/GDSC2_fitted_dose_response_27Oct23.xlsx
- Code_and_Data/global_spatial_interpolation.py
- Code_and_Data/Key_Environmental_Drug_Associations.csv
- Code_and_Data/Literature_Enriched_Master_Table.csv
- Code_and_Data/NCI Models Signatures.csv
- Code_and_Data/OmicsSomaticMutations.csv
- Code_and_Data/PCAWG Platinum Signatures.csv
- Code_and_Data/PM25_Global_Grid.csv
- Code_and_Data/PUBMED_mutational_signatures_env_factors.csv
- Code_and_Data/README.md
- Code_and_Data/requirements.txt
- Code_and_Data/Results_COSMIC_CellLines_Signatures.csv
- Code_and_Data/Results_WGS_Clones_Global_Scan.csv
- Code_and_Data/Unbiased_Pharmacogenomics_Master_Table.csv
- Code_and_Data/UV_NASA_POWER_Climatology_Grid.csv
- Code_and_Data/UV_NASA_POWER_Grid.csv
- Code_and_Data/WES Clones Signatures.csv
- Code_and_Data/WGS Clones&Stoks Signatures.csv
- Code_and_Data/WGS SingleCells&Stocks Signature.csv
- Code_and_Data/xai_env_signatures_pipeline.py
- Supplementary_Tables_S1_to_S6.xlsx
- Supplementry_Figures/
- Supplementry_Figures/Figure_S10_SBS17b.png
- Supplementry_Figures/Figure_S11_MolWt.png
- Supplementry_Figures/Figure_S12_MolLogP.png
- Supplementry_Figures/Figure_S13_RotatableBonds.png
- Supplementry_Figures/Figure_S14_HAcceptors.png
- Supplementry_Figures/Figure_S15_HDonors.png
- Supplementry_Figures/Figure_S16_RingCount.png
- Supplementry_Figures/Figure_S17_FractionCSP3.png
- Supplementry_Figures/Figure_S1_SBS4.png
- Supplementry_Figures/Figure_S2_SBS18.png
- Supplementry_Figures/Figure_S3_SBS7a.png
- Supplementry_Figures/Figure_S4_SBS7b.png
- Supplementry_Figures/Figure_S5_SBS1.png
- Supplementry_Figures/Figure_S6_SBS5.png
- Supplementry_Figures/Figure_S7_SBS2.png
- Supplementry_Figures/Figure_S8_SBS13.png
- Supplementry_Figures/Figure_S9_SBS6.png
