# Supplementary material for: Global Geo-Pharmacogenomics: Environmental Mutational Signatures Drive Population-Level Heterogeneity in Anticancer Drug Response
Source: J Xenobiot. 2026 May 18;16(3):87. doi: 10.3390/jox16030087 (PMC13214943; doi:10.3390/jox16030087)
Supplement: Supplementary file 1 [file jox-16-00087-s001.zip › Code_and_Data/4protein_ReadyforGraph.csv]

CELL_LINE	CELL_LINE_ORGAN	H3K4me0	H3K4me1	H3K4me2	H3K4ac1	H3K9me0K14ac0	H3K9me1K14ac0	H3K9me2K14ac0	H3K9me3K14ac0	H3K9ac1K14ac0	H3K9me0K14ac1	H3K9me1K14ac1	H3K9me2K14ac1	H3K9me3K14ac1	H3K9ac1K14ac1	H3K18ac0K23ac0	H3K18ac1K23ac0	H3K18ac0K23ac1	H3K18ac1K23ac1	H3K18ac0K23ub1	H3K27me0K36me0	H3K27me0K36me1	H3K27me0K36me2	H3K27me0K36me3	H3K27me1K36me0	H3K27me1K36me1	H3K27me1K36me2	H3K27me1K36me3	H3K27me2K36me0	H3K27me2K36me1	H3K27me2K36me2	H3K27me3K36me0	H3K27me3K36me1	H3K27ac1K36me0	H3K27ac1K36me1	H3K27ac1K36me2	H3K27ac1K36me3	H3.3K27me0K36me0	H3K56me0	H3K56me1	H3K79me0	H3K79me1	H3K79me2	14-3-3_beta	14-3-3_epsilon_Caution	14-3-3_zeta	4E-BP1	4E-BP1_pS65	4E-BP1_pT37_T46
DMS53	LUNG	0.1160196	-0.153144208	-0.34860651	-1.41712763	-1.281176501	-0.719706709	-0.208079802	-0.033416103	-0.96782088	-1.150057978	-0.694684266	0.599286021	1.125165552	-0.611418105	-0.384637913	0.249617843	-0.088406829	-0.511181074	-0.279846941	-1.453154586	0.287488563	0.646869032	-0.145690493	-1.880791881	0.422464947	0.331515352	-0.051698539	-1.590647709	-0.687768495	0.838781042	-0.956909638	-1.419156743	0.39617762	1.261962889	0.492776032	-0.211348976	-0.554972949	-0.22291187	-0.310910451	-0.272654654	0.271469181	0.46964655	-0.104888	0.060414	0.309068	-0.075506	0.230359	0.198304
SW1116	LARGE_INTESTINE	-0.058624326	0.219591976	0.110946033	-0.170281885	0.33462959	0.497303478	0.307907259	-0.466685703	0.062517765	-0.517698453	-0.565489483	-0.445957305	-0.89726354	-0.274196526	0.145466848	-0.015737106	-0.000636813	-0.260064032	0.133486752	-0.588527902	-1.391134163	-1.308719213	-1.103263937	-0.207402408	-0.692251406	-0.680535533	-0.456650877	0.385298696	0.411447024	-0.056638971	0.222129535	0.456334235	-1.198708707	-1.394996649	-1.123119446	-1.501910595	-0.180229341	-0.075172842	-0.194630523	0.051017782	0.099032394	0.169760564	0.358504	-0.180291	-0.041237	-0.286629	-0.877406	-1.026948
NCIH1694	LUNG	0.480908807	0.298440467	0.073776921	0.413953387	-0.479542743	0.133279535	0.053278956	-0.220467463	-0.42716008	0.215503732	0.906119304	0.923124492	0.938962968	0.071732251	0.419934885	0.512121872	0.308431961	0.464105925	0.546820444	-0.499895183	-0.056093253	0.106693859	-0.9205467	-0.849407908	0.255745193	0.39502136	-0.361501972	-0.417355649	-0.415226491	0.469914454	0.755684769	0.096899924	0.055683063	-0.659294218	0.114287514	-1.289012183	0.280395911	0.117563553	-0.078350596	0.18598369	0.191759968	-0.437560648	0.028738	0.071902	-0.094847	0.285069	1.321551	0.620703
P3HR1	HAEMATOPOIETIC_AND_LYMPHOID_TISSUE	-0.079957187	-0.617656074	-0.566702235	0.079931995	0.373140403	0.159681542	0.060946025	-0.181111998	0.208328161	0.182228706	0.082201682	-0.204057715	-0.590027226	0.165935815	-0.026958983	-0.249538262	0.532824308	0.028630002	0.960154137	1.421107145	0.341170252	-0.169290191	0.248911259	1.126911773	-0.207276878	-0.774751233	-0.129343492	1.18467524	-0.33101205	-1.543765106	0.467751885	-0.740518469	1.098303246	0.381883832	0.258281724	0.751323417	0.031193779	-0.199315524	0.037929332	0.003978434	-0.225147213	-0.06144507	0.120039	-0.066802	-0.128007	-0.552081	-0.292428	-1.415935
HUT78	HAEMATOPOIETIC_AND_LYMPHOID_TISSUE	-0.059965467	-0.063482668	-0.267979772	0.357421525	0.075651154	0.047829603	0.115242534	-0.498239051	-0.059567453	0.845077047	0.466630494	0.558869888	0.245954536	0.431598335	0.12695011	-0.331886928	0.437236084	0.140781573	0.40643489	-0.00109451	0.13631594	0.381835228	0.104973102	-0.387625211	0.077846388	0.572835873	0.095180724	-0.219881913	0.098818102	0.096207796	0.943753918	0.391319708	-0.185237129	0.239420617	0.358072194	-0.176526852	-0.351188148	0.037021484	-0.074508989	0.045494934	-0.153683963	-0.106306037	-0.268997	-0.060281	-0.137881	-0.398729	-0.095622	-0.533905
UMUC3	URINARY_TRACT	-0.326128698	-0.08669036	0.713623147	0.066647982	0.421013144	-0.22350683	-1.075758574	-0.258696102	0.669568765	0.178259371	-0.475712944	-1.49998885	-1.216150764	0.251753423	-0.170195634	-0.617182802	-0.042878456	0.015887725	-0.147284356	-0.378044027	-0.921391105	-0.246121355	-0.53112985	0.100391352	-0.687240581	-0.161893149	-0.524815036	0.082137829	-0.117126349	-0.58098354	0.370163016	0.07175799	-0.850830549	-0.791397512	-0.790836886	0.096298201	-0.13512556	-0.291408237	-0.18694731	-0.441485054	-0.27237112	-0.534436744	-0.17117	0.055813	-0.047719	0.585084	-0.189563	0.001061
HOS	BONE	-0.241258805	-0.871103312	-0.382457339	-0.100697817	-0.212449205	-0.295410145	-0.313819995	-0.605896899	-0.588622668	-0.161428562	-0.100574882	-0.094737805	-0.250941193	-0.556886225	-0.487389509	-0.596367699	-0.355451252	-1.207914036	0.417995347	-0.266918115	-0.678795482	-1.146236129	-1.059866617	-0.098534954	-0.953652666	-1.248081078	-0.323851201	0.580772947	-0.548917103	-0.932672239	0.652635497	0.166853408	-1.324244195	-1.765642023	-1.71714897	-1.974660198	-0.435360165	0.2312459	-0.077912064	-0.095360384	-0.532368252	-0.391364757	-0.025261	0.008353	-0.405811	0.299095	-0.044256	0.08031
HUNS1	HAEMATOPOIETIC_AND_LYMPHOID_TISSUE	0.000764619	0.19307549	-0.001264666	0.172924	0.157646569	0.01914459	-0.242568279	-0.629404591	-0.512414994	0.645289373	0.428714529	-0.189191409	-0.615870325	-0.449465808	-0.250884056	0.239400502	0.301175842	0.745306798	0.983275049	0.159420944	-0.060007046	-0.172347442	-0.27527166	0.205924595	-0.139358858	-0.137264841	0.014357531	0.459017098	-0.099897758	-0.230573515	0.092509532	-0.058189189	0.911651377	0.305551629	0.191608714	0.299686135	-0.105316635	-0.248224458	0.031123182	0.15152941	0.014668422	-0.132116226	-0.169773	-0.163311	-0.49113	-1.022897	-0.727716	-1.612455
AML193	HAEMATOPOIETIC_AND_LYMPHOID_TISSUE	0.127253798	-0.101106619	0.197892882	-1.028948063	0.085119103	0.136274871	0.406177639	-0.14005479	-0.586289228	-0.012945301	-0.030925092	0.005416721	-0.157620746	-0.237153683	0.113158074	-0.352393521	-0.082695583	-0.523776341	1.548554752	1.529368635	1.375550821	0.839078211	0.806688714	1.470906424	0.507878022	0.200933877	0.044937753	0.899559389	-0.524810257	-1.256167732	-1.33834584	-1.925922181	0.783968754	0.73324068	0.531269448	0.441987066	0.869000915	0.087313629	0.140158428	-0.092945161	0.209983484	0.654700122	0.081936	-0.170779	-0.159528	0.214649	0.487645	0.680674
RVH421	SKIN	0.106098435	0.586015329	0.40797154	-0.42053267	0.331119194	0.215083832	0.284994109	-0.009726683	0.231658858	0.144449358	0.317468025	0.443739089	0.179135988	0.221206821	0.364669564	-0.066533121	-0.053303072	-0.309709871	3.302333669	-0.389392136	0.180105814	0.138069326	-0.309169087	-0.42985158	-0.065798895	0.541493453	0.438642658	-0.01309322	0.056809003	0.657643474	0.520708716	0.731014286	0.118950828	0.27240891	0.037343517	-0.168794209	-0.009649966	0.149910695	0.1793497	0.172654125	0.376767677	0.414125143	0.221993	0.139321	0.387429	1.193179	0.241305	0.855844
NCIH1184	LUNG	-0.230316079	-0.286837353	-0.530605223	0.187882723	-0.211250053	0.126076994	0.354721009	-0.279559422	-0.328033221	-0.07676735	0.625148538	0.303761198	0.326490429	-0.390268078	-0.1528503	-0.350307839	0.557162074	0.039845772	1.972495874	-0.735931433	0.343027454	-0.342026212	-0.421292136	-0.825284767	0.492412311	0.178041759	-0.069453468	-0.252146145	0.296431382	0.370583348	-0.145857396	0.096912538	0.341511265	0.133471798	-0.618257078	-1.027827636	-0.383809868	-0.038307656	0.174294025	-0.149660109	-0.391326605	-1.398210221	-0.17581	0.209039	-0.280332	-0.116486	0.743276	0.2017
HCC2157	BREAST	-0.206078025	-0.552738412	-0.371802223	-0.014962529	0.339042777	0.285126781	-0.196569427	0.297008589	-0.487850055	-0.275697198	-0.533705835	-0.462720703	-0.037683606	-0.696987167	0.203270348	-0.559956607	-0.757669608	-0.659905666	0.64265808	-1.013152464	0.11489862	-0.730018877	-0.885535123	-1.119390268	0.51859176	0.981895764	0.060840256	-2.1559968	0.026777125	0.783154783	-2.959509087	-1.000264043	-0.964735745	-0.617442665	-1.303381035	-1.655696915	0.647096461	-0.150500923	0.169238349	0.102802528	0.343326636	0.929024858
TC71	BONE	0.067038251	0.021498349	-0.161586627	-3.473744722	-0.916519029	-1.44786247	-0.146745085	-0.049005182	0.034623428	0.057239166	0.502783102	0.750550342	0.654791803	1.547162495	-0.231381301	0.586531479	0.544885987	1.075073845	-6.682473838	0.259487411	0.001765083	0.244445751	0.115529304	0.273966114	0.28804402	0.602810201	-0.449467404	0.076627955	-0.209369398	-0.07647516	-0.578512931	-0.517742978	-0.289603482	-0.093984017	0.584510974	-0.271376307	-0.932321701	-0.05319743	-10.0244384	-0.261478587	-0.843613063	-3.517417418	-0.032297	-0.041306	0.198147	0.96586	0.547966	1.273567
NCIH2227	LUNG	0.047333622	0.49801934	0.600296584	0.153607828	0.057897466	-0.259282483	0.263956533	1.097581557	0.204822443	-0.36854677	-0.742090191	-0.357930389	0.334479331	-0.201230673	0.119625477	0.335112563	-0.079369148	0.462054497	-5.018423709	0.719587874	0.900367042	0.60783944	0.589251373	0.709870865	0.262850272	0.765008469	0.135555631	0.019604711	-0.587304323	-0.014329022	-0.130413347	-0.857023232	0.082341336	0.879396956	1.105949252	1.021622663	0.789208124	0.073048936	-7.453322004	0.230717187	0.083038419	-0.372255802	0.189898	0.367337	-0.451941	0.454672	0.798026	1.286232
SNU449	LIVER	0.146282836	0.135028666	0.207874341	0.302431785	-0.554820629	-0.133560459	0.634939664	0.948814999	-0.382155477	-0.312414957	-0.301034002	0.496727042	0.716096907	-0.324323271	0.154912141	-0.106237363	0.343865448	0.08426633	-3.35437358	-0.050781749	-0.210176968	0.086779765	-0.157704596	-0.14766104	-0.275193521	0.099920456	0.087490373	0.41267764	-0.013285296	-0.143192679	1.053969186	0.591720114	-0.064235153	-0.292513211	0.226690368	-0.010980276	0.145131088	0.161485074	-4.882205609	0.048608839	0.534299558	1.063612955	-0.340819	-0.335984	-0.239562	0.495034	1.251306	0.703852
NCIH28	PLEURA	-0.023125373	0.106824759	-0.19631227	0.299748018	-0.696086909	-0.247490693	-0.090535736	-0.035269927	-0.041009374	0.424266426	0.605369463	0.535059089	0.506354674	0.877185505	-0.236039707	0.388035709	0.413477417	1.057429281	-1.690323451	-0.179339634	0.405965551	0.543300031	0.418985693	-0.953197645	0.208590202	-0.377629192	0.284821371	-0.483500062	0.015491897	0.33427766	-0.304235636	0.507085762	0.52251504	1.077468359	0.708229967	0.868660818	-0.875700684	-0.05663974	-2.311089214	-0.111589802	-0.110250357	0.112367844	-0.018499	0.049884	-0.139244	-0.609266	0.457305	0.273207
OV56	OVARY	-0.122174538	-0.024343368	0.202083701	-1.029043767	0.221817037	0.005453978	0.207774491	0.242657898	0.978543253	-0.001189304	-0.145769794	-0.541663404	-0.206322891	0.543785067	-0.044861309	0.061176388	-0.200918264	0.174339433	-0.026273322	-0.088783464	-0.176206949	-0.595187476	-0.012958135	0.156267518	-0.006270505	0.649849379	0.249654689	0.124417181	-0.029014417	0.283450933	-0.352035159	-0.108625903	0.529532946	0.292049153	0.670822561	-0.131333238	0.364411485	-0.174332299	0.260027182	0.058612923	-0.058041618	0.131208676	-0.16589	-0.264092	0.162399	0.159021	0.440453	0.045437
JHOS4	OVARY	0.148802782	0.180520586	0.095899821	0.008534692	0.448940388	0.462632038	-0.048603357	0.063261362	0.092363828	0.0031358	-0.201044533	-0.562754038	-0.460190483	-0.11969863	0.021282551	-0.400238868	0.023354706	-0.482766405	-0.419390589	7.41e-05	0.71847851	0.441461266	-0.174941227	0.020531545	0.8770199	0.706635323	0.238557366	-0.346988386	0.403399195	0.304659776	-1.092168706	-0.56018517	0.191419282	0.112086788	0.025739157	-0.120145809	0.247086267	0.072729457	0.390911221	-0.050414469	-0.947436723	-2.860202891	0.100028	0.09303	-0.28601	0.166129	0.355644	-0.01189
KYSE450	OESOPHAGUS	0.105869517	-1.081520175	-0.785516634	0.250667129	-0.719088924	0.036815508	0.403204509	0.119202087	-0.635946938	-0.807484416	0.086952915	0.70874559	0.528425186	-0.644744941	0.038253716	-0.335211667	-0.219324911	-0.983659066	-1.062961897	-1.766804683	-1.505052606	-1.064951603	0.125395145	-1.183036061	-0.741318978	-0.525481833	0.610321128	-0.181681972	0.408492703	0.626135619	0.225614708	0.818417816	-1.866855543	-1.824134531	-1.565248755	-0.740639477	-1.133063731	0.121165496	-0.071349351	0.080833459	0.336347188	0.74391122	0.007814	0.042809	-0.67547	0.250765	-0.299127	-0.140247
RMUGS	OVARY	0.253318936	0.669642039	0.083979239	0.492799565	0.650416327	0.015822741	-0.507752814	0.381000754	1.089686883	0.714390735	0.469861524	-0.52306177	-0.24344427	1.161329006	0.083929078	0.745034012	0.218106731	0.400578517	0.026420493	1.032597925	0.839821193	-0.177793915	0.516294591	0.55296931	0.30586808	-0.612192805	-0.504581127	-0.251365469	0.314262258	0.493330071	-0.763762418	-0.064656202	1.063137587	1.154115494	1.003447913	-1.200632505	0.713346208	0.136329363	0.095696271	0.051998938	-0.17029303	-0.43652464	-0.039699	-0.009975	0.115436	-0.960294	-1.09102	-1.358306
KLE	ENDOMETRIUM	-0.73295731	0.351842735	0.256152425	-1.483163386	-0.216648574	-0.26031769	-0.391316308	0.946372444	-0.621244378	-0.979175341	-1.209041148	-1.084580782	-0.008920044	-1.201222761	-0.028457318	-0.77444707	-0.515071116	-1.102873921	1.115802884	-0.413240427	-0.137499772	0.143638695	0.594125278	-0.349558081	-0.192523475	-0.570962304	0.18474246	-0.106903133	0.328008048	0.282353488	-0.439127525	-0.58042273	-1.771019783	-1.304536112	-1.096218967	0.061821858	0.173966349	0.204456439	-0.307812905	-0.078139148	-0.042865639	-0.359874437	-0.201106	-0.076385	-1.006647	-1.178997	-0.562539	-0.769737
LN229	CENTRAL_NERVOUS_SYSTEM	-0.086895094	0.224612427	0.469778823	-0.509455233	-0.05785702	-0.105783381	0.131899988	0.001151244	0.951259081	0.757197243	0.133071258	0.440542809	0.484759961	0.972064003	0.095047776	0.360977047	0.003307128	0.225677134	0.071930594	0.916427278	1.562312235	1.844039779	1.164083169	0.282734133	0.563753303	1.191688678	0.127294899	-0.06453132	-0.358432709	-0.576482429	-0.698083808	-1.076892066	0.956553036	0.978409766	1.002238023	0.903297079	1.117624181	0.232949022	0.482188258	-0.022692861	0.191288354	0.075936189	-0.141895	-0.20371	0.01647	-0.2696	0.457532	0.146618
P31FUJ	HAEMATOPOIETIC_AND_LYMPHOID_TISSUE	-0.013862575	0.071725649	0.151650185	0.46425292	-0.320232979	-0.398157806	-0.007414368	-0.324262085	0.180703116	0.479683753	0.45824815	0.558166355	0.798889862	1.026087291	-0.23157063	-0.334939958	0.738939848	0.365133821	0.976157778	2.623864719	2.058671304	1.929852759	1.350683387	1.729800023	0.671175012	-0.402458451	-1.162849743	-0.067000601	-1.384448607	-2.591920012	-2.834326768	-3.642051701	1.667386633	1.693025878	1.687818371	1.072947591	0.619401939	0.125549854	0.290206995	0.151505033	-0.049540603	-0.708092395	0.178437	-0.000373	-0.431747	-0.076868	0.12619	0.837456
RKN	SOFT_TISSUE	-0.294483534	-0.415074292	-0.312532695	-0.513286991	-0.260070941	-0.233288071	-0.468191958	-0.691999348	-0.145007819	-0.046229604	-0.382360691	-0.133651824	-0.586865231	-0.112160675	-0.035075189	-0.61877819	-0.848817364	-0.980891051	0.491418272	-0.706129257	-1.180614159	-0.399835852	0.00876477	-0.14897129	-0.291160505	-0.071445966	0.115656244	-0.026958364	0.019502375	-0.16121637	-0.590029052	-0.401351192	-2.28448366	-1.574460338	-0.772863618	-0.545275216	-0.788057514	-0.264966223	0.236466187	-0.427169554	-0.167201289	0.37351434	0.21672	-0.391033	0.024954	0.141026	0.561717	0.63786
NH6	AUTONOMIC_GANGLIA	0.458599544	0.615394246	0.087076225	0.865787611	-0.308079279	0.42069994	0.000742748	-0.530562219	1.074674551	0.480208267	1.49004024	0.721616337	0.919285007	1.058305483	0.106960785	0.900602012	0.707735771	1.823861174	0.006678765	-0.151659758	0.861128518	1.066396555	0.89643924	-0.66038483	0.711035552	1.011662815	0.414827124	-0.35644459	0.147803042	1.023738728	0.241831108	-0.232271452	0.935809544	1.627342337	1.607385088	1.163519562	0.731126906	0.276692325	0.182725378	0.272789994	0.39933278	0.236566612	-0.236267	0.185829	-0.130233	0.66984	0.015027	0.308219
SF126	CENTRAL_NERVOUS_SYSTEM	0.186392587	0.265171639	0.483745316	0.038763836	0.390226936	0.089386492	-0.062455584	-0.09800442	0.429305795	0.891651052	0.24235499	-0.268201217	-0.963852172	0.816128931	-0.022281112	0.616388422	0.110011653	0.841470289	-0.478060741	1.039911147	0.428711594	0.640168622	0.49076092	0.770983254	-0.01937683	0.018689166	0.195563242	0.17660947	-0.186198479	-0.487545345	0.367321774	-0.153754038	1.119046889	1.473122861	1.388287263	0.927222631	-0.171693914	-0.014695671	0.12898457	0.132679522	-0.315678578	-0.74656623	0.034	-0.292867	-0.476816	0.078385	0.621033	0.73544
RERFLCAD2	LUNG	-0.316810757	0.034428599	-0.478413303	-0.508833546	0.376827063	0.117083393	0.558105236	0.70046059	0.71481835	0.120850782	0.01648801	-0.412989393	-0.591682042	0.24877642	0.322293185	-0.190989477	0.339488459	0.221510977	-0.962800248	1.167737642	0.445551095	0.151411468	0.301205974	0.644678851	0.123918516	-0.014446857	0.579094218	0.267024424	0.191061903	0.72405293	-0.435495054	-0.333294312	0.031049895	0.114206561	0.020410667	0.444386076	1.124057856	0.057294691	0.075243761	0.032250624	0.176699926	-0.010793584	0.073123	0.008923	0.082016	-0.111078	-0.063872	-0.328945
OUMS23	LARGE_INTESTINE	0.068278558	-0.203509707	-0.756570056	0.039442029	0.915539241	-0.235936419	-1.05996828	-0.103407276	0.72874533	0.810865776	-0.62863051	-1.534489575	-1.271001245	0.347072395	0.414848444	0.183061825	0.188333833	0.696753844	-0.629602151	0.9366308	0.797697246	-0.013039158	0.671776067	0.282473192	0.310313435	0.557325548	0.853069638	-0.35550845	-0.0844534	-1.053579654	-0.222117241	-0.289125588	0.405198938	1.252635539	0.105123132	0.147467377	0.684252297	-0.217731213	0.101068328	0.105434218	-0.517050369	-1.616150421	0.166379	0.113847	-0.418089	-0.599303	-0.377877	-0.245459
SNGM	ENDOMETRIUM	0.322977806	0.048230957	-0.894601048	0.587717604	-0.100491626	0.451489523	-0.044618953	-0.822000078	1.346581648	0.819764014	0.998474803	0.653083062	0.029283212	1.525896916	0.113413534	0.093796413	0.486261318	-0.160736567	0.024545307	-0.970391917	-0.688869876	-0.630059824	0.182688625	-0.542202873	0.157145266	-0.335111845	0.729966562	-0.051239549	0.780175406	0.463219641	-0.157476723	0.510329272	-1.254553739	-0.371208967	0.2424021	-0.877790862	-0.592270764	0.146432448	0.098973647	0.142463589	0.264618356	0.518427831	-0.019017	0.004509	-0.151218	0.451636	0.4208	0.431364
OUMS27	BONE	0.003644777	-0.171661676	-0.066685245	-0.281344158	0.004628844	0.184314389	-0.100523581	-0.029719514	0.316197872	-0.060046968	0.212823536	-0.25499388	0.064807235	0.187272474	-0.123384122	-0.398665675	-0.884901105	-0.793484977	0.678692766	-0.829985075	-1.045054783	-0.676517236	-0.299906781	-0.69573818	-0.90437253	-0.452280142	0.280915247	-0.197570348	-0.217569633	-0.293994606	0.41822723	0.331622567	-1.536509062	-1.56652586	-0.9548895	-0.166504238	-0.027573829	-0.167221845	0.250709234	-0.09088638	-0.104187843	-0.012513641	-0.192026	-0.32441	-0.07737	-0.529341	0.279958	0.463449
NCIH2347	LUNG	0.570851708	0.098057222	0.238379106	0.069526883	0.223499495	0.185092354	0.354206409	0.541408667	-0.239193685	0.026750776	-0.137059556	-0.409578388	0.42285385	-0.293896921	0.314153395	-0.606838374	0.028357004	-0.691064508	1.332840225	0.255505034	0.046342734	-0.147794557	0.139925242	0.147688483	0.086620546	0.014116416	0.593904376	0.104145019	0.06222398	-0.228910466	0.285664984	0.351017422	-0.451564246	-0.864733798	-0.903617555	-0.263097417	-0.066378554	0.237799416	0.402444821	0.203018956	-0.132980175	-0.343477484	-0.075988	-0.316241	1.137803	-0.27487	-0.155922	-0.243442
SW1990	PANCREAS	0.635107394	0.41473886	0.50157492	1.207241076	0.514756209	0.610219399	0.601087944	0.377004019	-0.009133678	0.330859013	0.776424014	0.74397049	0.509300634	0.16044725	0.671480748	0.447381278	0.355356436	0.120764035	1.986987683	0.158832623	-0.019987072	-0.05057065	-0.053899696	0.379315391	0.178767523	0.130621098	-0.004569062	0.615493423	0.62551094	0.498519176	0.566659267	1.234181316	-0.405426548	0.196618851	-0.093523114	-0.016472436	1.934379016	0.44618371	0.554180408	0.448052458	0.57425513	0.832960909	0.165922	-0.005254	-0.002394	-0.14131	-0.452635	-0.41519
HS611T	HAEMATOPOIETIC_AND_LYMPHOID_TISSUE	-0.045066711	-0.203393195	0.021240062	-0.067753726	0.371860157	0.108023573	0.047518274	-0.093733939	-0.548695085	0.10340054	-0.185692951	-0.255340459	-0.395025599	-0.764124402	0.169727957	-0.707940362	-0.063455443	-1.035060413	1.061653998	0.40667517	0.077189041	0.005204287	0.288398317	0.385770812	-0.666704483	-0.560434219	-0.180968083	0.621763107	-0.571430112	-0.807933732	0.917915788	0.439636356	-0.483913844	-0.923990601	-0.447414311	-0.193688651	-0.488530349	0.005094044	0.264927586	0.011611758	0.051078826	0.396302694	-0.206744	0.073362	-0.063696	-0.548379	-0.121601	-0.435286
TOLEDO	HAEMATOPOIETIC_AND_LYMPHOID_TISSUE	-1.29761541	-0.782600189	-0.16976663	0.178119403	-0.134189618	-0.302582008	0.275287276	0.08255521	-0.65065647	-0.326119032	-0.189199156	0.432545039	0.131063484	-0.931498975	0.086240597	-0.465131109	0.34214302	-0.693883539	3.07761811	0.441666544	-0.091794942	0.638026458	-0.489356101	0.821432629	0.103611626	-0.361297285	-0.526628193	1.016551812	0.234789737	-0.534314986	-0.210185967	-0.269194665	0.437124826	-0.17761686	-1.030552346	-0.891253666	0.210927076	0.011288324	0.190793633	0.09459348	-1.152772076	-2.179959426	0.101888	-0.234394	0.309327	0.129002	0.016497	-0.182942
RERFGC1B	STOMACH	0.095582854	0.352610706	-0.325297831	-0.039114332	-0.300867515	0.06421974	0.003481333	0.413918875	-0.817753713	-0.457045543	-0.29507464	-0.132724351	0.524188026	-0.763355162	0.246562245	-0.635650384	-0.028002273	-0.461414505	-0.133217708	-0.776769117	0.325245753	0.247456625	0.079577394	-0.516612372	0.474051163	0.616990349	0.279767938	-0.690646288	0.220609202	0.556659362	-0.326130113	0.001107918	0.084845805	-0.943800689	-0.523786015	-0.596599998	0.371874531	-0.063377849	0.005850921	0.020311196	-0.000796866	-0.355808628	0.211054	-0.108763	0.152693	-1.034995	0.47953	-0.975119
HT1080	SOFT_TISSUE	0.268670029	0.368067951	0.687021419	0.138021165	0.283251344	-0.053558121	-0.053361407	0.129435268	0.183072836	0.384948406	0.256354889	0.231855978	0.079611991	0.41005162	0.039077047	0.359399951	0.372598881	0.649888817	-3.344053525	1.070399835	1.113569549	0.625134296	0.483241778	0.088600125	0.670015307	0.982347782	1.294061044	-0.150592262	-0.044209167	0.003714369	-0.53236153	-0.391823656	0.791364982	1.760548516	1.418613895	1.408807968	-0.100318781	-0.026871457	-0.179091791	-0.050577559	0.020663232	0.026894679	0.348674	0.054504	0.0	1.161253	0.40234	0.645663
NCIH2087	LUNG	0.138068435	-0.174150106	0.048138211	-0.085900675	0.272772831	0.121360037	0.200612741	0.381227597	0.111209367	0.587136144	-0.162996906	-0.371234154	-0.430613068	0.14584305	0.019589629	-0.09997825	0.014828148	0.026607106	-3.288312011	0.666590114	0.028041275	-0.340324896	-0.094848216	0.282217005	-0.442655882	0.066293375	-0.271161102	-0.019631681	-0.000587324	-0.042760714	0.256384271	-0.145037409	0.162009873	0.253522853	0.358342495	0.107940089	0.383662787	-0.037476502	-0.23289567	0.041109521	-0.26080903	-0.302971942	-0.044724	-0.022083	0.535795	0.167018	0.562266	0.477564
COV318	OVARY	-0.420555703	-0.513053356	-0.231055145	-0.202141006	0.0	-0.105501864	-0.208830388	-0.255280394	0.183263115	-0.668141895	-0.61011333	-0.677875025	-0.926652673	-0.348993543	-0.419265341	-0.510721408	-0.308787019	-0.340543139	-3.232570497	0.324004456	-0.117896719	-0.103347321	-0.332663424	-0.3062985	-0.731913726	0.088557571	-0.195970034	-0.198028663	-0.475269723	-0.904256418	0.201601623	-0.674977364	-0.022679545	-0.188716141	-0.039479082	-0.270217968	0.109991214	-0.271943012	-0.286699549	-0.18214664	-0.165442504	-0.284913108	0.026659	-0.019619	-0.868538	-0.93793	-0.143603	0.099393
NCIH2085	LUNG	-0.072608626	-0.139224668	-0.067663594	-0.215553416	0.155892442	0.170126324	0.080518306	-0.244128241	0.519497208	-0.339319977	-0.274929063	-0.648667116	-0.241645339	-0.263251368	-0.002644623	-0.927891857	0.106959106	-0.806641813	-3.176828982	-0.555237839	-1.108147703	-0.917998657	-0.499791049	-0.1498152	-0.604773544	-0.694961845	0.304979715	0.204831025	0.148766723	-0.436796833	1.037346964	0.467373732	-0.881453865	-1.670795997	-1.372736828	-0.81175588	0.332041842	0.034896737	-0.305632448	-0.025446051	-0.256678914	-0.764813906	0.068757	0.066179	0.208101	-0.153875	-0.12269	-0.142888
NCIH510	LUNG	-0.492085748	-0.430196142	-0.776972439	-0.286361689	0.298643817	-0.261081574	-0.439622182	-1.202854844	-0.278237209	-0.042815932	0.002191433	-0.687679194	-0.965068804	-0.612188987	-0.309179014	-0.901178906	-0.242019602	-0.793515085	-3.121087468	-0.624087383	0.092916317	0.166634134	-1.304908762	-0.831897646	0.291154058	0.609094165	-0.796096346	-1.22571866	-0.34335948	0.335665969	-0.752282062	-1.257188764	-0.437378957	-0.611385862	-0.79945486	-1.698014036	1.136582195	-0.481190883	-0.324565347	-0.34286481	-0.348750758	-0.528153411
CAKI1	KIDNEY	-0.17207214	0.00652235	-0.14126254	-0.796138282	-0.321028328	-0.045299918	0.184238096	0.427246147	-0.386337687	-1.000427125	-0.822609316	-0.691028128	-0.388472689	-0.502690701	0.057558737	-0.194786382	-0.804300308	-0.630527163	-3.065345954	-1.05948249	-0.496184346	-0.369172657	-0.808968871	-0.672976607	-0.33897718	1.205322462	0.687948532	-0.631937239	-0.15178047	0.712714167	-1.269012956	-0.724053097	-2.149727039	-1.150155121	-0.094024483	-0.505447654	-0.404892349	-0.099165847	-0.343498246	-0.156074622	-0.036527308	-0.279633095	0.375757	-0.012261	0.379547	-0.089579	-0.415895	-0.400752
NCIH716	LARGE_INTESTINE	0.059534747	-0.107522773	0.330280617	-5.644003637	-0.025008753	-0.510207532	0.35058673	0.608466859	-0.29225933	-0.455420537	-0.503141193	0.126143267	0.757854417	-0.114963577	0.097669024	0.443363767	-0.223917671	0.530358482	1.046919707	0.407921079	-0.001765083	-0.028149537	-0.093869349	0.593751874	-0.042197139	0.00075567	0.242684779	0.310895963	0.00177545	-0.366803788	0.196226475	-0.09433687	0.255716052	1.044704321	0.32092376	0.44987996	0.613465808	0.080574762	2.111756048	-0.075517023	0.316114716	0.786379553	-0.083574	0.147642	-0.304814	-0.109114	0.194953	-0.181129
NCIH2066	LUNG	0.02617638	-0.439643568	-0.6813392	-0.324876591	-0.637186009	-0.103260166	-0.343931595	-0.548754163	-0.152265924	-0.297330585	-0.104429976	0.105059599	-0.274809383	-0.001790282	-0.103105699	-0.482058335	-0.428767684	-0.571484154	0.071675752	0.622279873	0.994323481	1.406111143	-0.024049652	-0.065574365	0.009119457	0.256368826	-0.797288224	-1.018526753	-0.850338967	-0.81937108	-0.526862972	-1.147127066	-0.372089294	0.387266634	0.526163552	-0.418630396	-0.157484373	-0.378582612	1.410049643	-0.520539089	-0.310998709	-0.574124731	-0.130911	0.300023	-0.001885	0.130247	0.782626	0.403611
NCIH1341	LUNG	0.116025058	0.414738393	0.043524756	0.144643518	-0.149644435	-0.284400065	0.027187226	-0.372732831	0.753489752	0.34117609	0.382104101	0.53844138	0.520857626	0.986831744	-0.029609875	0.306267797	0.358096758	0.323811743	-0.903568204	-1.42582446	-0.377726877	0.164951559	0.366173282	-0.9812031	-0.226726746	0.437320062	0.173216669	0.102375305	-0.15919623	-0.155237309	0.955701886	-0.045086518	-0.513972772	-0.80208329	0.347190309	0.300641346	-0.950862945	-0.072630899	0.708343239	-0.008803941	0.174913785	0.003684952	-0.062682	0.262415	0.712827	1.080592	0.663406	1.034554
NCIH2029	LUNG	0.170618886	0.172883489	-0.141790699	-0.331265124	-0.489288473	0.18915867	0.675587096	0.225292686	0.666319044	-0.586048427	-0.223997229	0.091992568	-0.276058335	0.384372502	0.303792189	-0.016110806	0.320482563	0.261335015	-1.878812159	-0.638737153	0.161184509	-0.64053001	-0.281972197	-0.723214064	0.400918948	1.019975809	0.822474952	-0.43180746	0.49602518	0.056807631	-0.078005488	-0.146860228	-1.050499183	-0.471043249	-0.463656776	-1.50158032	-0.671770359	0.090936824	0.006636834	-0.157594431	0.711364585	1.076676767	0.040077	0.031553	0.232106	-0.10886	-0.294332	-0.053836
SW480	LARGE_INTESTINE	0.123006084	-0.26704752	-0.38394171	-0.807173765	-0.02069899	-0.33767146	0.142935146	0.585620656	0.111079732	0.050106138	-0.582027814	-0.173449034	0.348767019	-0.001547212	0.259054585	-0.218765974	-0.291940972	-0.52594404	1.117577505	0.317328046	-1.162223662	-1.303448344	-0.637101376	-0.108921602	-0.668200445	-0.621019037	-0.082721113	0.590818439	0.128774371	-0.174119593	0.420462946	0.849638588	-1.423722264	-0.064584418	-1.337901893	-0.642379363	0.117918643	-0.025347814	-0.116598936	0.0510925	-0.18804518	-0.925869718	0.198276	0.117352	-0.184166	-0.148086	-0.345883	-0.476679
HS746T	STOMACH	0.053573323	-1.087223605	-0.355932346	0.234524361	0.17382242	-0.207293233	-0.583417094	0.507673897	-0.280110048	0.407743136	0.037470855	0.14248721	0.141734501	-0.522597391	0.060661006	0.131860133	-0.004593607	-0.258545056	1.30917454	0.860048514	0.130893418	0.022090659	0.209392834	0.654206416	-0.416392674	-0.957558623	-0.551364925	0.570924069	-0.46693416	-1.493824794	0.224911812	-0.334489717	1.287620349	0.0	-0.236103286	-0.283468022	0.194704149	0.170396183	0.057087433	-0.063960762	-0.403185081	-0.332998648	-0.075598	0.039929	0.540122	0.408066	0.424022	0.793998
LU65	LUNG	0.343285266	-0.875878445	-0.434504725	0.292478744	0.497356287	0.395944412	0.071910585	0.23168109	0.434266188	0.570562169	0.163540056	0.024376026	-0.135070892	0.436805463	0.184746591	0.304243501	0.172222207	0.168679951	1.500771574	0.093693909	-0.28637613	-1.148852212	-1.091538412	0.655223385	-0.023366953	-0.747155027	-0.487553741	0.756905274	0.160190154	-0.259601448	0.284230159	0.121577366	0.508969954	-0.331140951	-0.540871287	-0.874367066	-0.359531801	0.241436273	0.230773801	0.288735259	-0.248604865	-0.905551656	-0.237132	-0.179247	-0.334166	0.114631	0.25432	0.557552
SNUC2A	LARGE_INTESTINE	0.26849093	-1.283800961	-0.477876631	-3.443024692	-0.235185229	0.12887005	0.350403342	0.187549491	-0.364006592	0.583170258	0.425077026	0.584118787	0.674031541	-0.074454804	0.198802942	0.923216787	0.039055549	0.779976815	1.692368609	0.063847018	0.103158478	0.113309497	0.1375651	-0.304939517	0.264120306	0.062077404	0.105832439	-0.159597773	0.627847949	0.733724727	-0.531042386	0.757184239	1.231433464	0.975884332	0.388406683	0.618328994	0.803614201	0.134768678	0.40446017	-0.037190256	0.3654308	0.67350084	-0.075611	0.103289	-0.16242	-0.178085	-0.299843	-0.357688
HEC151	ENDOMETRIUM	-0.001856927	-0.851177082	-0.31498467	-0.020467583	-0.11053053	-0.005943957	0.270168035	0.093298704	-0.576261679	-0.080730892	0.110517231	0.202454712	0.332410659	-0.417314734	-0.0771041	-0.230850985	0.261362675	-0.109529994	0.474268052	0.596306634	-0.103210847	-0.272799356	0.17196892	0.734965974	-0.409788719	-0.478091702	0.25501765	1.220896055	-0.700649526	-1.594574431	0.601577833	-0.898879794	1.243767658	0.047770657	-0.336026726	0.16010093	0.198985254	0.000806943	0.219106691	-0.083051734	-0.186509933	-0.111969702	-0.045176	0.01935	-0.053039	-0.567542	0.301944	-0.157949
MSTO211H	PLEURA	-0.003644777	-0.454736623	0.139331054	-0.306272015	-0.167002805	-0.14853565	-0.245123876	0.169998809	-0.275036345	-0.164388068	-0.052342841	-0.144160744	-0.432827304	-0.241971814	-0.126197646	-0.396857587	0.028568965	-0.017980322	0.219550051	1.173170474	0.605191393	0.546408634	0.534729292	0.633740623	0.064588369	-0.114603062	-0.222554905	-0.185668821	-0.287249148	-0.915144686	-0.642116511	-0.475673482	-0.507717407	-0.810681472	0.409725308	-0.136166447	-0.522121123	-0.188328735	-0.030513028	-0.133140629	-0.577694219	-1.10283317	-0.096449	-0.150186	-0.35639	0.436748	0.794945	0.441718
RAJI	HAEMATOPOIETIC_AND_LYMPHOID_TISSUE	0.051013453	-0.139080109	0.091453889	-0.054850418	0.396146253	-0.143401706	-0.028382962	0.115147816	-0.104744975	-0.541018852	-0.108737198	-0.112968902	-0.60458487	-0.468355729	0.179872068	-0.227953752	-0.578184395	-0.586995584	-0.03516795	-0.126015384	-0.63802468	-0.399651422	0.005109585	0.427848322	-0.680789215	-0.881918061	0.243230085	1.196665157	0.327416054	-0.796174083	0.628293851	0.055718196	0.521653471	-1.256703919	-0.999716929	-0.11808143	0.00802286	0.136469197	-0.280132746	0.352818642	0.019297591	0.456353336	-0.048882	-0.153747	-0.005984	-0.723183	-0.13628	-0.548217
SKMEL1	SKIN	0.042392395	0.246442761	-0.066629006	0.50690011	-0.004305356	-0.135222841	-0.490940377	-0.694529421	1.012413236	0.929624949	0.785499958	0.708503892	0.033247789	1.46847134	0.040831472	0.262218786	0.954487572	1.139226945	-0.289885951	-0.927449201	-1.077933716	-1.002266727	-1.087628817	-1.209784643	-0.583191727	-0.019289919	-0.017135798	-0.875923652	0.222029353	0.833338208	0.38610055	0.931357597	-0.737932282	-0.049092327	0.147305753	-0.388726559	-1.116197702	0.040949112	-0.529752465	-0.033606691	0.485184374	0.535047645	0.069008	-0.02933	0.002632	0.441862	0.512527	0.510385
SUPT1	HAEMATOPOIETIC_AND_LYMPHOID_TISSUE	-0.089839793	-1.332841108	-0.425511283	0.656432124	-0.239654766	-0.490586371	-0.438727611	-0.682900305	0.050614017	0.827303007	0.772905745	0.498920657	0.103122847	0.863129556	-0.270583075	0.24451823	0.124095692	0.416756426	-0.544603952	-0.277297433	-0.236274144	0.682984754	-0.667685534	-0.566884739	-0.03318812	-0.816916826	-0.455700727	-0.453031477	0.144159868	0.417111046	0.155550558	0.253197216	0.312175706	0.636706103	0.228429282	0.034811956	-0.611653792	-0.202034386	-0.779372183	-0.296078208	-0.476628297	-0.969013697	-0.004186	0.111328	0.451711	0.496563	-0.466086	-0.801139
JHH7	LIVER	-0.085336402	0.636965057	0.459191522	-1.424957804	-0.636349813	-0.233705247	-0.291137658	-0.280522265	-0.255261011	0.309198055	0.784015067	0.713755857	0.342591998	0.324580823	-0.334474794	0.498401595	0.401247198	1.050056823	0.67838946	0.218988633	0.186405528	0.088725327	-0.341588688	0.091001887	0.093751686	0.28380739	-0.420293696	-0.040267462	-0.032709672	0.020705726	0.083625479	0.220614064	2.127909296	1.083924775	1.038483021	0.561015976	-0.247009071	-0.217582572	0.111558291	-0.177258332	-0.252757973	-0.377115096	0.143986	0.051303	-1.229073	-0.221597	0.107217	-0.083708
5637	URINARY_TRACT	-1.746012122	-0.026645079	-0.561901973	-0.436196075	0.340253186	0.121840108	0.588027145	0.431245455	-0.007804605	-0.350275786	-0.187285064	-0.094370048	0.064714195	-0.464802084	0.555383203	-0.034276745	0.088356321	-0.363330639	1.834084448	0.302041877	0.548818504	0.012114262	0.457762558	0.62898309	0.468547771	0.452496481	0.412727946	0.209764259	0.249606986	0.567671438	0.139726766	0.552791034	0.140455931	-0.40152486	0.220817815	-0.618635158	0.613859509	0.331614977	0.372513801	0.474075822	0.153230152	-0.05701479	0.09832	0.468521	-0.47237	-0.124265	0.005014	-0.280498
HCC38	BREAST	-0.364601711	-0.542922983	-0.074933618	-1.359314698	-0.649376105	0.009457091	-0.268828574	-0.981211321	-0.561360315	-0.609146909	-0.152489743	-0.25153292	-0.458203676	-1.032413175	-0.385129103	-0.215146531	-0.150819292	-0.061383407	0.095534577	-0.619071924	-0.068747805	-0.447154698	0.17636793	-0.86524151	-0.21275742	0.030460695	-0.172161647	-0.266582461	0.221851166	-0.13696651	-0.679660425	-0.236015863	0.047643224	0.365926553	0.309338235	-0.580944677	0.214153759	-0.374048735	-0.213168612	-0.35924327	1.305783218	-0.87969756	0.032665	-0.258639	0.240518	-0.04823	0.473534	0.440982
DU4475	BREAST	-0.08574744	-0.077174056	0.05699578	1.130132679	0.025210597	-0.169315854	-0.360248757	-0.475368517	1.191569157	0.555503941	0.210578311	0.239839647	0.485787129	1.056529976	-0.699473599	0.033746192	0.36310811	1.080885119	-0.801315324	-0.878593066	-0.586756727	-0.617190591	-0.300458877	-0.801265691	-0.502648836	0.220163699	0.463603927	-1.029327259	-0.207529876	0.33183728	0.684600815	0.697670997	-0.486471992	0.227976121	0.239245765	0.093437516	-0.187006439	-0.292727108	0.056574518	0.061083162	0.217932849	0.946346541	-0.1796	0.13904	0.215091	0.324853	0.077344	-0.238779
NCIH1573	LUNG	0.236971088	0.650462269	0.10895403	-1.765976423	0.327960899	0.414192606	-0.332534522	0.242790909	1.662932065	0.868347142	0.406413276	-0.034543379	-0.183815816	1.644174434	-0.084025754	0.943766276	0.42424323	1.483152435	-1.591234301	-0.076518559	-0.825337084	-1.509787133	-0.141233386	-0.092117512	-0.418622471	-0.240503635	0.496362734	-0.15983893	0.547248021	0.312399873	-0.329371603	0.534765157	0.443262954	0.390658884	0.164785071	-0.418423434	0.297631782	0.063050588	-0.006919434	-0.026360627	0.043545411	0.162099877	-0.040329	-0.108806	-0.026393	0.193201	-0.541142	-0.565403
NCIH508	LARGE_INTESTINE	-0.022311594	-0.323493416	-0.648369957	0.266539767	-0.389250635	0.178260006	0.194229206	-0.418555779	0.061467042	0.297571102	0.463303667	0.370648866	0.537918872	0.012999784	0.08354741	0.059733276	0.00540343	-0.106136729	-2.381153277	-1.536391765	-1.523326263	-0.990327406	-0.707809294	-0.632296121	-1.147436496	-1.03744806	-0.023532904	0.151513408	0.213949813	-0.504460047	1.026487398	1.038231892	-1.620591519	-1.554535067	-1.810104672	-1.150015414	0.593883249	-0.055274344	-2.876694694	-0.042364317	-0.105957144	-0.418717342	0.05875	-0.168866	-0.008955	-0.382809	-0.892301	-1.665983
NCIH1651	LUNG	0.31249561	0.738482606	0.668914476	0.127905368	-0.213141472	-0.15543679	0.386970876	0.666350372	-0.203443445	-0.232870135	-0.208957679	0.031456315	0.531080187	-0.100312061	0.244049215	0.412923173	-0.529998246	0.053477313	-3.171072253	0.142559748	0.522332509	0.730821182	0.209272253	0.149752793	0.470557611	0.773399268	0.548165795	-0.28720036	0.064395435	0.355128714	-0.946088451	-0.714190694	0.165366423	0.54445836	0.851930055	0.779973342	-1.078872076	0.152862117	-5.746469955	0.035758448	0.391534281	0.597874572	0.050797	0.032122	-0.392116	-0.139527	-0.018713	-0.305327
SKUT1	SOFT_TISSUE	0.197694841	-0.545794379	-0.391202471	0.128075645	-0.445564319	-0.112600945	0.196448934	0.088878138	-0.880796631	-0.135067405	0.130154915	0.236517384	0.478399875	-0.406094087	0.179332188	0.644916383	-0.428280587	-0.045996946	-3.96099123	0.379588125	-1.241690599	-0.945473306	-2.206799155	0.398071984	-0.889967745	-0.783203649	-1.462255383	0.585268266	-0.305315369	-0.438699618	0.365731318	0.503944771	0.264780754	-1.807130429	-0.508643877	-2.146909242	0.337981284	0.088865839	-8.616245215	0.065454301	-0.001304703	-1.174217327	-0.38503	-0.158057	-0.373066	0.051475	0.798427	0.517144
MDAMB175VII	BREAST	-0.234831318	0.525022841	0.018930072	0.512174612	-0.235608171	-0.033270184	0.113936563	0.306501575	-0.970122636	-0.26046861	-0.170875585	0.173789629	0.45106546	-1.084147022	-0.094154041	-0.378200791	-0.232360054	-0.488316659	1.001579425	-1.188679704	-0.509481704	0.567090637	-0.47478303	-1.232321443	-0.023655141	-0.261446003	-0.167630418	-0.908768871	0.260044996	0.756719237	-1.558196863	0.049630057	-0.809671835	-1.243345586	-1.35502394	0.336527881	0.139948377	0.003760938	-0.123300794	-0.170984213	0.419650825	0.984974726	0.037009	-0.017792	0.30829	-1.142862	-0.052724	-0.2546
SUPB15	HAEMATOPOIETIC_AND_LYMPHOID_TISSUE	0.122062431	0.067744194	0.212684188	0.317818937	-0.11813545	-0.060875029	0.196945998	-0.01700354	-0.032746088	0.308023187	0.334840393	0.616114639	0.505488687	-0.049431189	0.101782663	-0.239070541	0.36214894	-0.115498578	0.243982554	-0.62839923	-0.829214972	-1.117772135	-0.014754739	-0.425856213	-0.673164421	-1.155982265	0.196306173	0.467157707	0.144992399	0.764028713	0.78759453	1.076715668	-0.836952176	-1.495433603	-1.141939813	0.879336303	-0.092028304	0.124884775	-0.066388652	0.239596598	0.371858639	0.283969653	-0.246867	0.019338	0.269088	-0.168174	0.366603	0.32644
NCIH226	LUNG	-0.31208793	0.073412238	-0.543202353	-0.629129303	0.19195435	-0.210217267	-0.8055145	-0.01420813	0.54805347	-0.563495945	-0.799842693	-1.088577676	-0.708102882	0.166144133	-0.279084675	-0.210671905	-0.843072146	-0.212784709	-0.072522992	-0.008919976	-0.789381729	-0.599538841	0.078039057	-0.145206213	-0.690561638	-0.790801008	0.619603078	-0.285239661	-0.247743236	-0.244684514	-0.59970362	0.026204589	-0.787515057	-0.618017797	-0.459868316	0.774718857	-0.658022564	-0.327697559	0.003646859	-0.309388215	-0.35817679	-0.369962097	0.280979	0.127155	-0.057943	-0.200088	-0.021501	-0.376995
NCIH1666	LUNG	-2.021275823	-1.950368939	-1.901468905	-1.632459392	0.078810771	-0.034340866	-0.366758029	-0.187540106	0.989712421	-0.09479797	-0.396406514	-0.967160407	-1.053990283	0.246966756	-0.278044561	-0.405736535	-0.340480861	-0.638834279	-0.389028537	1.006209294	0.477431633	0.233568457	-0.039197338	0.684582516	0.644583395	0.211852343	-0.092410007	-0.680302387	0.106520697	0.369225946	-1.665143273	-0.685100816	-0.466160527	0.597006172	0.624716214	0.303859022	0.199801616	-0.01157885	0.073682369	0.083991965	-0.174317868	-0.456676513	0.076197	-0.096061	-0.244826	-0.503459	-0.440976	-0.225186
SW1783	CENTRAL_NERVOUS_SYSTEM	-0.160691106	-0.31081803	-0.294477641	-1.211264677	0.083379235	0.795690298	0.269891586	0.108042665	0.06690853	-0.564597781	-0.937111017	-0.849771373	-0.891319543	-0.457079049	-0.008298557	-0.225968008	-0.764471444	-0.579578798	-0.705534083	0.460142212	0.06984416	-0.262297993	0.218451901	0.531371271	-0.205440141	-0.191110445	0.45994141	0.35413781	0.040713362	0.0791481	0.034937402	0.283840896	0.694250712	0.593880327	0.056339358	0.749173572	1.053887985	-0.044731258	0.14371788	0.021887811	0.072477014	0.116410677	0.062693	-0.187444	-0.125092	-0.102482	-0.041074	-0.002816
ISTMES1	PLEURA	-0.15404326	-0.044048951	0.0	-0.087746856	-0.07063766	0.163964138	-0.027555688	-0.35298573	-0.880610872	-0.25717004	0.002894679	0.241424964	0.168294746	-1.111003759	-0.044138781	-0.531349119	-0.082453437	-0.237677454	-0.208987135	0.767321444	0.834821587	0.497182154	-0.094862754	0.868615362	0.638289963	0.525504302	-0.351020591	-0.041442893	-0.208108609	-0.3968374	-1.287590198	-1.200436018	0.296763087	0.074427621	-0.235510031	-0.512700679	-0.033919536	0.154941488	0.109295378	0.070507411	-0.006224335	-0.188496096	0.089145	0.386849	0.638573	1.013259	1.149242	1.320369
NCIH1734	LUNG	0.276656077	0.332012966	0.043614078	-0.070731422	0.276728548	0.448277193	0.186226555	0.540074486	0.093469102	-0.232596313	-0.134240348	-0.487574771	-0.042528778	-0.307930378	0.288980162	-0.025732419	0.047756389	-0.087110551	0.287559814	-0.448210348	-0.360430643	-0.376243633	-0.331157986	-0.534721687	-0.175560103	0.084151325	0.302355297	-0.375886822	-0.101085198	1.040986994	-0.316818378	-0.008016933	-0.601912585	-0.928615012	-0.266270807	-0.275289822	0.26452963	0.110647981	0.074872877	0.161968193	0.352751293	0.134062436	-0.204161	-0.009875	0.072641	0.378067	0.456072	0.610901
NCIH2342	LUNG	0.16205568	0.261824697	-0.117050085	-1.542387066	0.393151158	0.189792362	-0.262572287	0.223264997	0.367935138	0.256555641	0.099296355	-0.386566805	-0.377860479	0.359987792	0.040283894	-0.184720625	-0.037456532	-0.265187873	0.784106762	-0.319387575	0.001836923	-0.11903681	-1.115613207	-0.051581776	0.267419869	0.499257151	-0.800116029	-0.164060782	0.284087204	0.326315635	0.156029442	0.071603789	-0.799029104	-0.487190688	-0.497468723	-1.070321542	0.144434066	0.006475819	0.040450375	-0.037705061	0.368298226	0.608105164	-0.013485	0.055943	0.074839	-1.006661	-0.831827	-1.051387
EBC1	LUNG	-0.011324742	-0.663621231	-0.393762965	0.434613042	0.324208845	0.304716747	0.108542476	-0.235059001	0.092205146	-0.008570378	-0.169963278	-0.673558733	-1.177066691	-0.333323539	0.11934544	-0.283153851	-0.428654188	-0.74427074	3.412577271	-0.027182469	-0.203538463	-0.455324859	0.04206418	0.605650843	-0.018087763	-0.281954692	0.103694641	0.621123714	-0.108492027	-0.960022364	-0.398079693	-0.534623199	-0.17880707	-0.507045933	-0.526010561	-0.314815326	-0.22116204	-0.117795322	0.027335244	0.059832226	-0.193476338	-0.798031186	0.004483	-0.289753	0.26188	0.3807	-0.668645	-0.209736
HS936T	SKIN	0.070634706	-0.231276549	-0.277505241	0.727451526	0.136341793	-0.513070217	-0.909325559	-0.597631791	1.898126239	0.80277996	0.505103675	0.249942027	0.3665296	2.241174173	-0.341209572	0.278483584	1.059551252	1.179800026	-0.455944933	-0.693696748	-0.461379491	-1.467432018	-0.853765908	-0.603499411	-0.306680316	0.102842546	0.163531775	-0.13569736	0.261231348	0.675303555	0.544175295	0.659817803	0.46064862	0.699702963	0.485536402	-0.551080298	-0.657341193	-0.002628267	-0.140721004	-0.24458107	0.300062503	0.453168131	-0.154078	0.414244	-0.040375	-0.427663	1.420088	0.026113
T173	FIBROBLAST	0.412963176	0.427263444	0.171476003	0.157270346	0.712739973	0.50277008	0.954791478	0.810392133	0.457568748	0.903943815	0.594606857	0.566126669	0.70145223	0.803340826	0.698495797	0.333679394	0.880573406	0.625747261	-0.354416602	0.604969979	0.553380887	0.478442653	0.44843244	0.889218001	0.93450395	0.263683425	0.635904281	0.87524521	0.494975037	0.070966189	0.333103559	0.447828236	0.098737012	0.442847882	0.897518591	0.006952273	0.98525869	0.561288921	-0.101713297	0.873272051	0.734694953	0.498477884	-0.172491	0.289807	-0.261587	-0.713246	-0.434814	-0.409177
NCIH322	LUNG	-0.585939467	-0.243509204	-0.79804889	-0.412910833	-0.80503752	-0.214023775	0.019851743	-0.055272617	0.03549588	-0.392432314	0.321204325	0.69683149	0.840629417	0.454691903	-0.043656346	0.930119033	0.29184973	0.834898969	-0.25288827	-1.001460163	-0.273108518	0.911875804	0.534159663	-0.980641352	0.218619505	0.990063405	0.222730895	-1.094714963	-0.025286199	0.68770926	-0.896102965	-0.645040454	-0.963591249	0.185992801	1.309500781	1.467176505	-0.140162019	-0.095763734	-0.062705589	-0.092411519	0.234769905	0.543787637	0.163245	0.023033	0.661951	-0.528455	-0.586924	-0.779538
HS618T	FIBROBLAST	-0.081418407	-0.169273328	-0.613132611	0.020194691	-0.35213421	-0.363651245	-0.227095079	0.090723228	-0.734109581	0.408947508	0.443252954	0.159906707	0.101124729	0.228399043	-0.062862761	-0.318958514	-0.004057862	0.307775236	0.078040497	1.224015975	0.169568762	0.09369204	-0.101460126	0.672117301	-0.19665777	-0.030761124	-0.156018037	-0.411674275	-0.091322865	-0.364092817	-0.476995079	-0.237913531	-0.023992034	0.43568733	0.599220928	0.671675201	-0.161086063	-0.160987064	-0.101035241	-0.079128613	-0.137234464	-0.032287698	-0.18736	0.481157	-0.299563	-0.758624	-0.278123	-0.473214
HS870T	FIBROBLAST	0.026017513	0.138464908	0.555526896	-0.072595239	-0.304412438	0.155333153	0.424971415	0.291453288	-0.263872236	-0.720664936	-0.334624663	0.076475812	0.100865346	-0.421869977	0.051752213	0.275412853	-0.151621653	0.438486196	0.408969263	0.0846041	-0.184704735	-0.808453174	-0.457012876	0.102071513	-0.319982712	-0.568570034	0.074056862	-0.001379634	-0.12913695	0.053808211	0.234901121	0.340929994	1.099369031	0.737996166	-0.114312641	-0.012564837	0.56384479	-0.252279046	-0.139364892	0.204017727	0.060536701	-0.051385397	0.08308	-0.035047	-0.109481	-0.376849	0.774778	-0.044048
PANC1	PANCREAS	-0.155761817	0.058682677	0.300556078	-0.148661473	-0.196082016	-0.138764733	-0.146968093	0.180416956	0.286347698	-0.251819723	-0.290702215	-0.199298764	0.265695787	0.194695309	-0.103406362	0.043912198	-0.535192318	-0.143640772	0.73989803	-1.527805442	-1.932458419	-1.768500308	-1.261637027	-0.939211018	-1.138127139	-0.678106999	-0.449374383	-0.094240572	-0.191430779	0.129009595	0.27858469	0.70258402	-1.854030431	-1.575167099	-1.327715624	-0.958711329	-1.139275357	-0.235758567	-0.177694544	-0.142342802	-0.191930861	-0.192324607	-0.021252	-0.18528	0.001762	-0.539194	-0.245123	-0.511871
NCIH2291	LUNG	-0.132713894	-0.35378804	-0.269486177	-0.224727707	-0.987014666	-0.543879538	-0.11900061	0.01420813	-0.729678869	-0.202291578	-0.002191433	0.061595889	0.477353139	-0.282727601	-0.141276347	-0.241785139	-0.414628986	-0.333078213	0.759566197	-0.488138813	-0.88701929	-1.313084717	-1.07934092	-0.550851143	-0.718430515	-0.672691388	-0.436654438	-0.334009536	-0.269466975	-0.148459544	-0.009464144	0.571202016	-1.467431764	-0.713307136	-0.626288734	-0.787187832	-1.345444972	-0.350199957	0.72469592	-0.240937721	-0.412707459	-0.670478459	-0.07796	-0.199141	0.286054	-0.127404	-0.111819	-0.120892
T47D	BREAST	0.084600511	0.805610145	0.871175891	-0.734343433	-0.531623673	0.131720438	0.156258393	0.252731918	1.08651376	0.216802036	0.058984509	0.029307987	-0.065814893	0.847127382	-0.059665469	0.586412597	0.01848667	1.136630442	0.779234364	-0.996932334	-0.584116031	-0.845365662	-1.268303427	-0.332537122	-0.606169667	-0.596733936	-0.267953749	-0.291875113	0.285017026	0.233684035	0.513279036	0.836987516	1.352992027	-0.306702259	0.365728158	0.547334944	-0.139776844	-0.243939581	1.627086385	0.288974055	0.694536525	-0.571384524	0.046212	0.131015	-0.047201	0.26328	0.627995	0.849992
BICR16	UPPER_AERODIGESTIVE_TRACT	0.318464913	-0.19453041	-2.812040211	0.497253058	0.137870212	0.341657989	0.161398773	-0.256409206	0.222771432	-0.185074534	-0.070947755	-0.100651454	-0.058457758	-0.206274007	0.424423603	-0.080621951	-0.103058535	-0.550519858	1.792100926	0.495436264	-0.070968567	-0.5510057	0.206107967	0.329280456	-0.055195311	-0.787259208	0.613680038	0.758501391	0.243702705	0.098202744	0.49154907	0.766988752	0.064674957	-0.833575557	-0.05199735	0.334913066	0.361820698	0.329328431	0.682518553	0.257256482	0.158532043	-0.226098453	0.457555	-0.174379	-0.886349	-1.055738	-1.552284	-1.02975
TE10	OESOPHAGUS	-0.054268888	0.369012287	0.243257081	-4.528461038	0.152346562	0.278830128	-0.05601085	-0.075298479	-1.064892054	0.112406535	0.135517423	0.070629984	0.129181208	-1.026249009	-0.013717888	0.490342844	-0.240022324	-0.135483625	-4.390444653	-0.113197919	0.188989316	-0.089515965	-0.083450983	-0.117323759	0.118380306	0.209897855	0.270212608	-0.208197211	0.13222962	0.059653839	-0.463086901	-0.006682048	-0.322470825	-1.360448855	-0.50042549	-0.823084416	-0.099276745	-0.000806943	-8.424210262	0.057317559	-0.12972345	-0.678799333	0.221297	-0.277817	-0.035987	-0.739663	-0.49084	-0.645587
SKMEL28	SKIN	-0.069442217	0.348408212	0.152706525	0.841692491	0.139016652	-0.148365442	-0.342603322	-0.526624544	0.872961836	0.505759612	0.434806808	0.239304721	0.002385885	1.104040776	-0.296599398	0.072258381	-0.031842799	-0.173916182	-2.036687363	-1.102366576	-0.577374887	-0.20959058	-0.277159316	-1.143946339	-0.389225529	-0.618745073	-0.278612697	-0.324605709	0.150697096	0.370357801	0.545643173	0.759556902	-1.00018283	-0.677285442	-0.124252863	-0.065839397	-1.051973754	-0.077905571	-0.132675572	-0.020548727	0.269753248	0.8172475	0.372175	0.244377	0.315888	0.418252	0.299777	-0.908934
BICR6	UPPER_AERODIGESTIVE_TRACT	-0.193153542	-0.226485665	0.128974382	0.452040762	-0.28927083	-0.23940327	-0.187386935	0.003045255	-0.150721315	-0.288426525	-0.205818049	0.220521037	0.683219195	0.189619778	-0.063799907	-0.125745668	0.333264955	0.37145021	-6.612463245	-0.441443078	-0.915085978	-0.763705679	0.309527059	-0.131323494	-0.792050157	-0.743304253	0.169193467	0.439403554	-0.323876594	-1.334592478	0.685394365	0.215728433	-0.925994781	-2.490015186	-1.898806132	-1.658711733	-0.44192405	-0.043340531	-0.043808098	-0.209661877	-0.649207165	-2.826246743	-0.005783	0.161072	-0.351401	-1.112794	-1.214689	-1.750298
BHY	UPPER_AERODIGESTIVE_TRACT	-0.067919833	0.004733041	-0.35751612	0.062389033	0.196559142	0.474043341	0.363390294	0.091071762	0.715052998	-0.576979578	-0.367542492	-0.394657454	-0.359963957	-0.069809	0.012798152	-0.254786742	-0.082412963	-1.065359967	-3.415880267	-0.044457158	0.145934937	-0.631718661	0.298640958	0.065687368	0.208194617	-0.91780783	0.976964427	0.182030376	0.16308734	-0.174658219	0.682005529	0.192344223	-0.314353163	-0.377176313	-0.075788758	-1.085770363	0.133376688	0.07149953	0.045059375	0.072972961	-0.253702077	-0.497316381	-0.052629	-0.180693	-0.502648	-1.198719	-0.548964	-1.133351
SH4	SKIN	-0.102580837	0.106674127	0.211835641	-0.287120263	-0.174610815	-0.951155093	0.108983976	0.022958952	0.145429843	-0.348983119	-0.342703768	0.168595038	0.339272962	0.305354349	-0.043452738	-0.5239624	0.368712272	0.049305441	-0.219297289	-0.709633877	-0.013232625	0.300124476	-0.107776622	-0.966035072	-0.13555474	0.728709945	-0.046093354	-0.814138332	-0.529125247	0.242640333	0.178073564	0.178672718	-1.377801669	-0.224505725	0.215139477	-0.355950254	-0.459210866	-0.075386899	0.133926849	-0.107719509	-0.071894104	0.106244874	-0.175661	0.247169	0.307039	0.492703	0.767194	0.583246
KPL1	BREAST	0.249633803	0.157080863	0.001176844	1.168106343	0.376408617	0.21348728	-0.565374709	-0.615341413	0.665687065	0.397128853	0.181552917	-0.054713705	-0.209803073	0.175552311	-0.227803879	-0.463177318	0.206526619	-0.183261016	-0.251079724	-0.203703532	0.581273809	0.288752637	0.061865284	-0.143748385	0.442271526	0.191079437	0.1986883	-0.05504703	0.041815819	0.221910914	-0.743874713	0.344170391	-0.136310378	0.349336609	0.043949795	0.302533358	0.374956386	0.06198108	-0.457651295	0.318741242	1.436541807	0.010827121	-0.047316	0.167286	0.360075	-0.038319	-0.168084	-0.515986
TUHR4TKB	KIDNEY	-0.030271159	0.254288497	-0.300691595	-0.429305372	-0.057560857	0.333836954	0.186501127	-0.09323007	0.422444761	-0.263652349	-0.039155884	-0.130631106	-0.144079582	0.538273765	0.106714991	-0.063861209	-0.273687535	-0.13429017	-0.730608626	-0.440483804	-0.183139837	-0.398486028	-0.308190952	-0.515787991	-0.010156273	0.423237724	-0.259169929	-0.015913506	-0.043690612	0.446631888	-0.000658439	0.260339836	-0.897650229	-0.298718861	-0.192931555	-0.027769825	-0.163477248	0.062520958	-0.244840226	0.0121679	0.15120174	0.457534081	-0.058787	0.038792	-0.313685	0.188923	-0.057762	0.316682
LS123	LARGE_INTESTINE	0.403321482	0.111818814	-0.060331788	-0.027794345	0.318749218	0.250073931	0.471822257	0.8882894	-0.288783136	-0.771333377	-0.605061254	-0.387745296	0.49869285	-0.981178299	0.559864575	-0.252124721	-0.407590068	-1.080469192	-0.001832259	0.059851373	-0.200571025	-0.439954655	-0.415640933	0.479085329	0.235925586	-0.111738624	0.299513046	0.340305807	0.452957194	0.201669435	-0.050140542	0.407563422	-0.460564199	-1.197293085	-0.871723529	-0.958189492	0.182306625	0.184778601	-0.209446175	0.438062666	0.551867001	0.823401532	0.291239	-0.095932	0.130407	0.12747	0.168767	-0.439702
HEL	HAEMATOPOIETIC_AND_LYMPHOID_TISSUE	0.052802511	0.149555946	0.84326393	-0.008751778	-0.178832557	-0.158236519	-0.509555446	-0.96517419	-0.736749436	0.944948764	0.448374101	-0.599977337	-0.417452621	-0.229189408	-0.27153929	-0.650463667	0.449944345	0.566830451	0.726944108	-0.400412471	0.645977487	0.882421091	0.299743728	-0.337517098	-0.167135529	0.493080157	-0.235847784	0.437572689	-0.902150427	-1.041375293	0.852723176	-0.497149107	0.163441001	1.494953592	0.291133112	0.128447039	0.149619895	-0.242715775	-0.174052123	-0.049972355	-0.294985922	-0.30293978	0.006628	0.026889	-0.114301	0.555592	0.300402	1.236959
HPAC	PANCREAS	0.163497915	0.373213349	-0.052331812	1.021589359	0.030445569	-0.229386399	-0.623481421	0.110448204	1.537547146	0.744835113	0.885672625	0.717014082	0.685433404	2.063426756	-0.224263899	1.005261989	0.917170986	1.204382324	-0.423413118	0.1327758	0.586431833	1.409231221	0.827436324	-0.390857167	0.339933162	0.831687196	0.299253337	-0.252003629	-0.218168084	-0.194784102	-0.092685359	-0.60604261	0.065922936	1.592213545	1.97223091	1.882194968	0.475060604	0.405091709	-0.138658072	0.065864467	0.292131803	0.17454687	0.247244	-0.131664	-0.108351	-1.078614	-1.020224	-1.601596
RCC10RGB	KIDNEY	0.202678772	0.313529977	0.122618288	-0.097429961	-0.381101349	-0.071387352	0.341472548	-0.182607382	-0.479239051	-0.4026063	0.148547635	0.472728991	0.391163334	0.287607219	0.146611632	0.463597259	-0.318647841	0.321959785	-1.573770344	-0.198057135	0.140086568	-0.169203216	0.362917534	-0.66975569	0.024831743	0.321202159	1.168832832	-0.145145608	0.384031682	0.421964508	-0.179046974	0.606634461	-0.368916144	0.429160721	0.428234894	0.703731195	-0.231278037	0.062984049	-0.10326402	-0.069023968	-0.10831216	0.311934988	-0.020289	0.014549	-0.167647	0.925254	0.881528	1.503367
JHOM1	OVARY	0.532229044	0.472250605	0.156846987	0.905953124	0.289531178	1.042105381	-1.221889374	1.297881792	1.131378383	0.607522021	0.287690221	0.384332997	0.316370581	1.340342062	0.647441387	0.228297919	0.832663519	0.96607704	5.970914268	1.370173267	0.642434416	1.415630853	1.02374616	1.471741068	0.59031178	0.873338818	1.59564187	0.324528759	0.378870766	1.152754687	0.758009764	0.125625781	1.350459776	1.042456521	0.506418843	1.833078422	0.810776466	0.414316243	0.337863654	0.819601383	0.920042444	0.468784469	-0.013659	0.0	-0.243706	-0.539491	0.187324	-0.188992
SU8686	PANCREAS	-0.582353931	-0.215978346	0.449756724	0.0	0.228027683	-0.022004615	-0.17275092	0.050319345	0.643363007	0.14653339	-0.333917139	-0.4402689	-0.281083713	0.148856925	-0.116312614	0.570872017	-0.527930401	0.474719388	1.31008831	0.592408561	1.597508793	2.044238619	0.44672567	-0.362153648	0.783261158	0.941975669	-0.00181186	-1.211401638	-0.36228852	0.280306816	-2.118582953	-1.11799399	1.491993849	2.527604912	2.398780829	2.316906674	0.48534313	-0.017977471	-0.000936174	0.063600567	-0.38257199	-0.571478009	0.241155	0.030501	-0.318816	-0.841067	-0.590535	-0.795867
HCC33	LUNG	-0.020566566	0.456668493	-0.256341474	-2.053670431	0.536675072	0.198335444	-0.070649454	-0.063219461	0.400593335	0.595839644	0.0	-0.2631728	-0.581953392	0.414339723	0.304611606	-0.04511607	0.164528695	0.141195534	0.154319203	-0.243288321	0.489459336	1.141530304	0.571883476	0.003209871	-0.126962283	0.754775795	-0.381766512	-0.688077677	-0.238095443	-0.054252597	-1.054276792	-0.614650169	-0.057699764	-0.257024142	1.655423873	1.601855929	0.907982688	-0.049044427	-0.045613402	-0.089102296	-1.284831274	-0.041359449	-0.32989	0.150363	-0.04868	-0.264162	0.558729	0.190545
TE6	OESOPHAGUS	-0.011601045	-0.020381119	0.031001753	0.962050703	0.303542831	0.179666955	0.031452013	-0.176758267	0.157823663	0.14345918	0.03423564	-0.0860767	-0.307637992	-0.251824045	-0.076447817	0.376623158	0.120719032	0.37819352	-1.001449904	0.300045904	0.455733302	0.238821989	0.697041281	-0.066542452	0.345433403	-0.049679851	0.176267232	-0.164753717	-0.113902365	0.13484882	0.010029369	-0.111306348	1.189284563	1.241689795	0.912066917	0.886805184	0.324356439	0.029195711	-0.090290629	9.11e-05	0.069820557	0.488759111	-0.167331	0.033894	-0.133306	-0.460321	-0.200834	-0.627558
JHOC5	OVARY	-0.13365777	-0.824194424	0.288902459	-0.119113275	0.30219575	0.263928469	0.26610231	0.734094735	0.473310478	-0.040126937	-0.249796566	0.0	-0.048878482	-0.26575374	-0.077732672	-0.143142513	-0.337497118	-0.477792525	-1.961614029	-0.375376108	-0.66426799	-1.060661306	-1.911526553	0.463402527	-0.088959475	-0.207438342	-0.430912568	0.123425774	0.570554565	0.875058155	-0.884509014	0.30812854	-0.766750674	-0.662701933	-0.86234679	-1.909114496	-0.854911495	0.137005779	-0.183177145	0.375426982	-0.410440538	-1.33517971	-0.125545	-0.16409	0.062189	0.215894	-0.054818	-0.20009
ACCMESO1	PLEURA	-0.355191456	0.338163989	0.280563191	-0.52496547	0.005930574	0.145460615	-0.033511746	0.185359519	0.024378819	-0.489316292	-0.242835216	-0.230090587	-0.864755474	0.046092253	-0.255857821	-0.333988879	-0.262086682	-0.683400009	-2.921778153	-0.583373038	-0.916937711	0.234300014	0.982778055	-0.02920995	-0.541084358	-0.039564596	0.185941004	0.201575601	0.044773303	-0.220804354	-0.277884307	0.046028916	-1.567009391	-1.231698079	0.376678099	0.973223831	-0.936484301	-0.102875519	-0.276063662	-0.145557007	0.294802192	1.11350563	-0.175058	-0.01037	0.272676	-0.268935	0.401215	0.375951
BL41	HAEMATOPOIETIC_AND_LYMPHOID_TISSUE	0.423497888	-0.853864774	-3.129988294	0.389393907	0.871326194	0.611218848	0.529478394	0.002502105	-0.812843218	0.122376536	0.105201678	0.137437545	-0.143130809	-1.08389919	0.633302266	0.105344901	0.084712693	-0.184656187	2.356845592	0.278537388	0.629674054	0.318131075	0.452617519	0.478691741	0.220124432	-0.443093166	0.324795408	1.151801837	-0.214288013	-0.135681884	0.92678684	0.332549546	1.32407581	0.255595303	0.38579459	0.975393661	0.028870547	0.16925694	-0.394603691	0.757019237	-0.107200938	-0.31823888	-0.062031	-0.089889	-0.327767	-0.835238	-0.393764	-0.423877
SNU1214	UPPER_AERODIGESTIVE_TRACT	0.407071494	0.082280609	0.185163948	0.153669804	0.86429869	0.334329972	-0.125704195	0.071405444	0.64114141	0.421741577	0.203582097	-0.269896179	-0.528441296	0.443865816	0.1395764	0.801409452	-0.043210955	0.373168488	1.090515556	0.430041431	-0.215064478	-0.634030973	0.008586096	0.530148094	0.02732088	-0.271496042	0.257521466	0.712563398	0.33413605	-0.455904563	0.281967528	0.161710443	0.675551852	0.14774296	0.075697752	0.431134229	0.589207449	0.039509677	-0.259435049	0.19004484	-0.098743226	-0.245964627	0.325631	0.085914	0.116951	-0.496721	-0.576688	-1.113943
CORL105	LUNG	-0.152704882	-0.444929612	-0.151154403	-2.833685809	-1.172916164	-0.650422323	0.42664105	1.057651152	-1.941244793	-1.779638641	-1.233859495	-0.273805387	0.512767245	-1.750831272	0.245501801	-0.419860292	-0.605896909	-0.950933226	-0.175814481	-0.72323689	-0.788528021	-0.983405766	-0.622408054	-0.69187742	-0.506776025	-0.336983412	-0.042944977	-0.254909215	0.122196038	0.377550614	-0.656014318	0.358334479	-1.018998795	-1.004626997	-1.505272387	-0.735373138	-0.730912184	-0.041055296	-0.124266407	0.038028512	0.394981106	0.724492127	-0.030392	0.142285	-0.240219	-0.613781	-0.395439	-0.840711
LMSU	STOMACH	0.04332136	-0.027171596	0.416918505	-1.464509332	0.451762404	-0.183540267	-0.470974833	0.01620003	0.572422889	0.714855201	-0.015812666	-0.404257011	-0.897831671	0.550573332	-0.155494842	0.024922761	0.365548718	0.281536527	3.052518278	1.273673172	1.360978296	1.230012463	0.565985182	0.475315539	0.755756171	0.118193861	-0.098918369	-0.48464003	-0.371100733	-0.170703938	-0.750524048	-0.934455082	0.770268059	1.495822002	1.266639847	0.581419638	-0.101568839	0.10418881	0.010902235	-0.009663087	0.019993187	0.354869169	-0.003202	0.064984	0.053908	0.07422	0.746228	0.782418
COLO668	LUNG	-0.060884794	-0.414830283	-0.021133189	-0.095332855	-0.554073632	-0.325673347	0.294901795	-0.258162292	-0.191877807	0.234360581	0.081833204	0.29960223	0.0	-0.054508283	-0.057202017	0.483284653	0.258130563	0.69245962	-2.725456023	-0.119392231	0.314001393	0.504371718	0.402140215	0.021915625	0.217469929	0.790438702	0.494589403	0.041747832	0.083821895	0.128082742	-0.162597412	-0.19329833	0.713452353	0.574601821	1.165465537	1.190744171	-0.192412896	-0.258303331	0.387576176	-0.06971898	0.122851071	0.509784128	-0.222099	0.086071	0.426228	0.184644	0.139186	0.122005
OSRC2	KIDNEY	-0.045802778	0.781003585	0.798106561	-0.165475304	-0.214322003	0.088004898	-0.157307209	-0.146044307	-0.399662918	0.189658732	0.213574095	0.192155777	0.335999437	0.254777734	0.132056132	0.550811201	-0.32674445	0.465520562	-5.549065636	0.089392809	-0.027825549	-0.539616177	-0.15770612	-0.276555704	-0.261403907	-0.078493194	-0.175877338	0.292683847	-0.236043793	-0.337024154	0.463072384	-0.040854134	0.417503653	0.702099365	0.107919262	0.522098274	0.328689934	-0.090809903	-0.273397726	-0.07696115	0.314645886	0.743057884	-0.013659	-0.074426	-0.54795	-0.529438	0.765014	0.499734
HUH6	LIVER	-0.062719477	0.457873654	0.542721552	1.036807375	-0.120284247	0.14502532	-0.279502471	-0.169257616	0.2971396	0.077962422	0.223534378	-0.036328782	-0.132255851	0.412673029	0.236057081	0.330399177	0.000512653	0.72512627	-0.29344352	0.241439948	0.364987214	3.028746284	0.981045274	0.260578653	-0.406078501	-0.435973463	0.051813339	0.562920399	-0.689491346	-1.490061091	0.791237372	-0.530162644	1.915820373	1.094345002	0.104655923	2.190718113	0.912566055	0.075694531	-0.100570806	-0.043020469	0.020311243	0.637949226
PANC0203	PANCREAS	0.081695086	0.13295668	-0.066394933	-2.8191647	0.233022056	0.308136016	-0.04466684	0.230948705	-0.462677425	-0.486363475	-0.882009472	-0.794924669	-1.058647692	-1.110752816	0.155852778	-0.549703654	-0.832074224	-1.288784945	3.406716743	0.155488473	0.284675241	-0.206294519	-0.194235658	0.252220111	-0.048188864	0.069128462	-0.236945108	-0.487110523	-0.300875349	-0.02418283	-0.681583046	0.243552213	-0.98135589	-0.564325919	-1.188865353	-0.583766491	0.446629308	-0.179563273	-0.031489197	-0.238114276	-0.261953526	-0.099677358	-0.083641	-0.192376	-0.085904	-0.787279	-0.108585	-0.145063
CJM	SKIN	-0.017044674	0.431586761	0.625888379	-1.192891777	-0.002605513	0.122348806	0.239771974	0.722741435	0.03126975	-0.392888242	-0.172022896	-0.08666795	0.028144505	-0.12849489	0.166477273	-0.245106336	-0.122931665	-0.620658742	-1.975741846	-0.299596639	-0.719446517	-0.475848197	0.275660982	0.546407367	-0.175332245	-0.272701495	0.510412738	0.634221708	-0.220893167	-0.457372689	0.416037031	0.484296833	-0.608683427	-1.215073978	-0.692334561	-0.065272014	-0.026405491	0.011719782	0.145679472	0.061444405	-0.060106421	0.070408971	0.26299	0.09315	-0.006651	0.407916	-0.387891	-0.69864
BICR22	UPPER_AERODIGESTIVE_TRACT	-0.579154097	-0.325834792	0.592733134	-1.303095109	0.093424437	0.333537003	-0.044124334	-0.174427821	-0.120980137	-0.395067436	0.067908328	-0.201180431	-0.22703258	-0.538663594	0.135288089	-0.573109707	-0.343046153	-0.568666857	-1.867296757	0.181730847	-0.446084419	-0.543023291	-0.73539942	0.396967289	-0.150392664	-1.231606485	-0.10273989	0.584224636	-0.1694661	-0.658724336	0.216831298	0.326912661	-0.40916391	0.076344671	-0.127205908	-0.0098648	0.88157896	0.105142912	-0.02545503	0.002924158	-0.024296742	0.10938887	0.490437	0.322993	0.169886	-1.235892	-1.577739	-1.140486
TM31	CENTRAL_NERVOUS_SYSTEM	0.309503165	0.495138371	0.559577888	0.336797346	0.445743855	0.36931493	0.522642609	0.888102174	0.858957422	0.415286214	0.343359109	0.231587855	0.118077914	0.469854296	0.284629397	0.310451021	0.858257784	0.168280597	-1.758851667	1.197480454	0.809202538	0.293553643	0.716760839	1.243121727	0.522298957	0.370593306	0.552466658	0.39633177	0.160204441	0.086794976	0.078738246	-0.113473902	0.040869616	1.367763319	0.437922746	1.030755365	-0.469121743	0.466810856	-0.117579172	0.543872082	-0.13013454	-0.524852061	0.003055	0.021605	-0.116468	-0.158891	-0.497482	0.110727
SNU1272	KIDNEY	-0.043485853	0.367518136	0.151416853	-0.582813648	0.003127016	0.220627854	0.269233559	0.017334197	-0.747954052	-0.399518118	-0.136518092	-0.104305717	-0.199144228	-0.375557509	0.168424125	-0.025756176	-0.702599973	-0.371768596	-1.650406578	-0.723923886	-0.345180964	-0.88690729	-0.428954839	-0.729944164	-0.135960606	0.150550435	-0.352851503	-0.567695857	-0.008124311	0.644924331	-0.395628668	0.433183242	-1.070326363	-0.64734061	-0.416529057	-0.339953872	0.001465838	-0.026191313	-0.209703314	-0.122763436	0.055973979	0.214910247	-0.158503	-0.071308	-0.05526	0.276963	0.277493	0.060495
KPNRTBM1	AUTONOMIC_GANGLIA	0.104009696	0.225650276	-0.185851213	0.699272113	-0.292884069	0.196989872	0.224798986	-0.675050738	0.1053653	0.01115853	0.527897723	0.954030725	0.587808054	0.073589981	0.038823796	1.066010991	0.816269994	1.218891983	-0.300257892	0.194852102	0.819236909	0.990128698	0.774357151	-0.559915569	0.805451869	0.877019757	0.293271751	-0.627807737	0.415092639	0.656875901	-1.135688845	-0.373308676	0.656487714	1.335539722	1.191307571	1.096661651	0.532134169	0.035099725	-0.135705183	-0.003554933	0.434983259	0.61938348	-0.020098	0.141186	-0.058316	0.470602	0.512422	0.421974
BICR18	UPPER_AERODIGESTIVE_TRACT	0.049019849	-0.33857212	-0.379552102	0.355468304	0.033314144	-6.41e-05	0.150844268	-0.376703601	0.068465237	-0.0812491	0.019938522	0.27182941	-0.023664202	-0.018150472	-0.018217205	0.142292923	-0.159172391	-0.192129087	1.049890793	-0.596084368	0.206483144	-0.188104619	-0.862467819	-0.930985129	0.426687925	-0.097139505	-0.463477062	-1.262868405	0.415020232	1.111729922	-1.830454171	-0.402528262	-0.237914366	0.007326383	0.059417065	-0.678830558	0.025063039	0.061089732	-0.061707051	0.179519671	-0.516421368	-0.952072089	0.074944	0.145354	-0.283744	-0.027454	-0.794463	-0.066979
TE4	OESOPHAGUS	-0.110149389	0.30124274	0.073747399	0.011664495	-0.1415667	0.215912924	-0.110307758	0.055017261	-0.301144787	-0.159318467	0.214369965	0.168280607	0.067006148	-0.141276904	-0.017336185	0.455163921	-0.41837262	0.145708372	-1.246336421	0.18515077	0.005659292	-0.171957526	-0.809793512	0.285155304	0.412463816	0.082145203	0.080149345	-0.601108862	0.154304507	0.308754679	-1.508307629	-0.765897672	0.604186415	0.903014656	0.228428005	-0.715875211	0.757548591	0.008990034	-2.797857981	0.127453509	-4.247101692	-0.973637649	-0.066772	0.03255	0.358686	-0.739628	-0.425392	-0.586787
ECC10	STOMACH	-0.460745586	-0.319961302	-0.841440229	-3.84201725	-1.088587356	-0.874119103	-0.271698932	-1.366775841	-1.042155422	-0.333475453	0.331503938	0.129882964	-0.251809494	-0.317687084	-1.030420988	-0.718007411	-0.00940678	0.259055714	-3.542563635	-1.960623	-1.530232532	-2.140351978	-0.896209579	-1.648601961	-0.965408081	-1.393707695	-0.400277963	-0.911399056	-0.72075411	-0.426395551	0.00925793	0.223190502	-0.16536047	-1.099208748	-1.547360437	-2.175822937	0.137029556	-0.639974561	-5.534008911	-0.532692287	-0.520092791	-0.995203208	-0.006694	0.207242	-0.041567	0.587343	0.323253	0.361088
TUHR14TKB	KIDNEY	-0.093999309	0.529678654	0.230529084	-0.085428683	-0.174880779	0.232100073	0.452381401	0.445024664	0.027492346	-0.750149822	-0.223619372	0.08283647	0.050644355	-0.249483732	0.291049192	0.315325175	-0.691928004	-0.077580215	0.177593511	-1.176311393	-0.363803592	0.326899012	0.115607477	-1.274961662	-0.217072578	-0.498912307	0.030070635	-1.293134789	0.331205552	1.491796225	-1.015923406	0.204424333	-0.890822206	-0.515787075	-0.34807083	0.788351401	0.292793183	0.11831632	-0.651070379	-0.063971719	0.315408192	0.724295643	0.055669	0.048094	-0.544926	-0.33164	-0.23278	-0.443371
YD15	SALIVARY_GLAND	-0.028270754	-0.401591761	0.016544429	-0.122954287	0.271693374	0.103171669	-0.387223684	0.151534302	-0.007983313	-0.300217474	-0.450847575	-0.90469799	-0.955576388	-0.452999581	-0.140078991	-0.429739377	-0.404810881	-0.923476154	0.360486095	1.061652831	0.373330468	-0.039888001	0.102606495	0.787600281	-0.006529967	-0.358369026	-0.361094133	0.128395534	-0.284229312	-0.701278968	-0.39777958	-0.861550036	0.091014363	0.006880319	-0.06268202	-0.176709798	0.692113143	-0.010280582	-0.446037647	0.081277441	-0.583118715	-0.55247313	0.148141	0.02645	-0.945944	-0.95425	-0.742823	-0.005024
UBLC1	URINARY_TRACT	-1.747835472	-0.496272101	-0.505869275	-2.109275947	0.021293324	0.033096561	-0.315605327	-0.311444695	1.271473325	0.019670248	-0.125313161	-0.352303796	-0.225686443	0.730734261	-0.185669573	0.186781617	0.040074835	0.386348186	0.543378678	-0.884912742	-0.432373513	0.563108846	-0.821234446	-0.542907219	-0.08866891	0.457653541	-0.616070209	-0.443327809	-0.110879657	0.421199736	-0.334147273	-0.30564084	-0.47225874	0.610420371	0.296581439	0.434214452	0.643536251	-0.167970829	-0.241004916	-0.218017943	-0.28603027	-0.674482428	0.029008	0.222776	0.153468	-0.057629	-0.005826	0.115928
ECGI10	OESOPHAGUS	-0.122407128	-0.000679956	-0.400771119	0.178867012	-0.828443811	-0.090236526	0.337113329	0.768098616	-0.162588735	-1.175076838	-0.268716905	0.475652095	0.945523383	-0.101174076	0.39107449	0.304483632	0.195057984	0.270487939	-4.72965919	-2.174442686	-2.425610729	-1.367694596	-0.895418517	-1.021917928	-1.086266851	-0.200869942	0.131531059	-0.065653568	0.412816008	0.595123764	0.292888005	0.206581863	-2.507230194	-3.836325939	-2.007034427	-2.162298952	-0.548074326	-0.027718792	-6.384913175	0.075849182	-0.074867294	-1.877867904	0.123335	0.204033	-0.198731	-0.645246	-1.200414	-1.047429
CW2	LARGE_INTESTINE	0.020962215	-0.531522348	-0.558350355	-6.766932254	0.277788646	0.260047481	-0.050063346	0.107365159	0.868168609	-0.207967497	-0.276846328	-0.366170752	-0.59499989	0.192472155	-0.031155822	0.281260523	0.265732671	0.284829709	0.10315658	0.641693216	-0.41975234	-0.865437349	-0.23844941	0.756527985	-0.577013879	-0.732920861	-0.298330982	0.512198982	-0.339250468	-1.229041163	0.602599408	-0.353031091	1.082898774	-0.108358673	-0.521485832	-0.240025624	-0.284409125	-0.138344632	-3.749828265	-0.08981941	-0.116522062	0.538902355	-0.210112	0.00524	0.07589	-0.317689	-0.654744	0.062415
SNU761	LIVER	-0.550002207	-0.62155603	-0.276100363	-0.211508441	0.456177686	0.184487553	0.533544085	0.695541041	0.724093084	-0.125133271	-0.224101416	0.492325521	0.68794285	-0.029901032	0.44143075	0.488806365	-0.149057314	0.091214245	0.751886237	1.26221149	1.330058122	1.881085607	1.158743019	1.026790001	0.787174306	0.46031784	0.423818913	0.52186512	0.061151061	-0.42447818	0.058750232	-0.238487546	1.135494456	1.026534949	1.185294684	2.300917315	0.931631094	0.398354515	0.337298872	0.372317224	0.464047295	0.562266795	0.46685	0.189785	-0.180082	-0.392367	-0.484489	-1.03634
SNU61	LARGE_INTESTINE	0.1866444	0.03123015	-0.089146624	-1.318326101	-0.127771457	0.140923082	0.182918821	0.434190353	-0.932190368	-0.287223057	-0.072547123	0.025716084	0.119459997	-1.105548353	0.099434596	0.083678601	-0.241934874	-0.235154449	-1.572143106	0.408657496	-0.251499621	-1.14812992	-0.703107732	0.699318776	-0.118721719	-0.282423082	0.084103006	0.722198875	-0.007878781	-0.202276556	-0.127731596	0.400581538	0.310969677	-0.955794217	-1.003265747	-1.463861059	1.109676016	0.054854522	0.266808929	0.042873104	0.025415437	-0.236882084	0.049303	-0.021512	-0.434364	-0.598856	-0.2336	-0.332047
NCIH1915	LUNG	0.129584805	-0.435206601	0.260536348	-0.140795396	-0.203162971	-0.054681633	0.163075705	0.327172016	-0.078485408	0.072175017	-0.474115052	-0.5167504	-0.256098398	-0.147845709	0.172671106	0.029700674	-0.132843972	-0.077909742	0.295034044	1.108657979	0.031595174	-0.132327913	-0.501683877	0.938321294	-0.237294192	-0.586935551	-0.360877773	0.332205634	-0.159409139	-1.294304753	-0.550445827	-0.591068216	0.713602395	0.13134165	-0.003461982	-0.231888206	1.328504787	0.081001841	0.196318986	-0.031001415	0.208297553	0.241373999	-0.055216	-0.094269	0.058235	-0.623014	0.530332	0.325322
SNU324	PANCREAS	0.158971355	-1.249791848	-0.881852406	0.463981977	-0.013132977	0.157389501	-0.036563132	-0.23523396	-0.049648376	0.458066782	0.497383028	0.483825627	0.356947317	0.029301347	0.055751556	0.389687187	0.624961732	0.325146045	2.162211193	-0.564474935	0.069906412	-0.163755668	-0.155164606	-0.66553315	0.222372753	0.296427087	0.05389565	-0.511851711	0.313461682	0.779013162	-0.146919044	0.61561876	0.142601075	0.440868638	-0.066389488	-0.197829116	0.035644527	0.048519557	0.125829043	0.085023356	0.261472224	0.397032221	0.025144	0.009969	-0.215442	0.412827	-0.30071	-0.775489
YD10B	UPPER_AERODIGESTIVE_TRACT	-0.222173918	-0.247352261	-0.719130951	-0.242585864	0.36740989	0.135390959	-0.749811531	-0.993410266	0.618559656	-0.072648592	-0.264628471	-0.713481795	-1.02127408	0.312452877	-0.2993069	-0.227188407	-0.095833485	-0.399222102	0.803086605	0.214662724	0.425134813	0.316395844	-0.311853318	0.022171056	0.226161449	-0.116902593	-0.589022118	0.050534481	-0.008088459	-0.476743761	-0.56642895	-0.342011035	-0.199002616	-0.536716724	-0.188279979	-0.720304647	-0.073947205	-0.334690715	-0.182893788	-0.289541447	-0.551869399	-1.112862893	0.355439	-0.047873	-0.834025	-0.740579	-0.140891	0.155043
HCC2279	LUNG	0.066444943	0.108872637	0.800731576	-1.734022574	-0.231082991	-0.147401337	0.419833239	-0.002241891	-0.100541531	-0.841158212	-0.328032286	-0.053361807	0.372597382	-0.168466662	0.265810657	0.441653932	-0.36419593	0.227766487	-3.255285116	-1.429183591	-0.269981834	0.644038184	-0.144647544	-1.306469512	-0.061780956	0.711948958	-0.196012704	-0.105808259	0.199374608	0.400899364	0.279225923	-0.018372137	-0.259438463	-0.568177467	-0.425526482	-0.207305467	-0.028867053	0.035957571	-0.278761436	-0.220450144	-0.303649606	-1.31099308	-0.173883	-0.253255	0.410984	-0.934642	-0.297608	-0.690648
TUHR10TKB	KIDNEY	0.168681178	-0.081066728	0.535396422	-0.164825461	-0.611085678	0.043894171	0.463002733	0.66088175	-0.649012008	-0.988891862	-0.684009952	-0.046878799	0.155079552	-0.60919853	0.153767561	0.064695546	-1.095555776	-0.496619904	-1.701194359	-0.444395976	-0.176739562	-0.678616887	-0.597068988	-0.602316421	0.171543711	0.301362289	-0.648638918	-0.107060224	0.373393364	0.205606029	-0.351144867	0.132709604	-0.671143519	0.493806067	-0.37154344	0.587047636	0.101315363	-0.24646426	-0.374629084	0.028997391	-0.055429812	0.0953649	-0.08901	-0.124338	-0.233812	-0.546014	0.310782	0.053491
HEC1B	ENDOMETRIUM	-0.149212433	-0.116319473	-0.707125582	-0.984166126	0.315632366	0.277015606	-0.025992332	0.045538196	0.165598937	-0.139533804	-0.191345851	-0.282962123	-0.377015071	-0.075624964	0.009917469	0.584461418	-0.509323418	0.030167946	-1.722906576	-0.067344564	0.756483916	0.913232981	0.506543236	-0.610837176	0.3138546	0.819613304	0.068334795	-0.597417078	-0.176209636	0.199261055	-0.041023538	-0.333914872	0.190223974	1.054786983	1.438338252	1.629623119	0.104519715	-0.053281793	-0.047679682	-0.05567356	-0.478422737	-1.097046069	0.181181	0.074153	-0.801715	-0.047742	-0.294898	-0.588516
TGBC11TKB	STOMACH	0.02563854	-0.809465626	-0.512642313	-2.189636906	0.252988243	0.05619764	-0.068601514	-0.305168825	-0.449846835	0.244291572	0.214346656	0.150183916	0.283484674	-0.27552224	-0.080691499	0.525349825	-0.004164848	0.491049125	1.113492929	-1.001065074	-0.416048781	-0.035354623	-0.126288226	-0.71431492	0.067475312	0.249581135	-0.018652615	-0.419637115	0.547444438	0.424976648	-0.522382762	0.313848607	-0.215860476	0.100693104	0.199133888	0.615103707	0.325275314	0.027524135	-0.19817408	-0.18962032	0.27809404	0.901829948	-0.101881	-0.083612	-0.467719	0.029744	-0.637526	-0.012358
OVK18	OVARY	0.223711274	0.351462703	-0.0867833	-1.476255813	0.360110288	0.03699503	0.153198624	0.41428822	-0.076420885	0.159533816	-0.09026451	-0.307924336	-0.037559298	0.261496201	0.121803167	0.626014142	-0.008852911	0.335748603	2.413428874	0.711683032	0.2087192	0.147314246	0.283781689	0.609439432	-0.090780667	-0.056865639	0.140580377	0.669085664	-0.125554614	-0.224587453	0.371702328	0.363787704	0.977203564	0.797192694	0.675195436	1.078963471	-0.115131609	0.144639322	0.127608421	0.051043155	0.373440362	0.507553993	-0.026597	0.227096	-0.640522	-0.285836	0.025838	-0.023567
SNU1077	ENDOMETRIUM	-0.151592241	-0.711077176	-0.170698556	-0.117636447	-0.035697232	0.213725585	0.378623279	0.097196485	-0.046900746	-0.42473178	-0.387177637	-0.462633753	-0.23472216	-0.41166868	0.1302631	-0.324992452	0.094302102	-0.234425183	0.411612526	-0.190049222	-0.18708932	-0.260665384	-0.375570607	-0.138604057	0.032993759	0.149642515	-0.157729707	0.028412256	0.019230474	0.108829815	0.429949865	0.234382775	-0.272800102	-0.224042209	-0.260233931	-0.648179695	0.374470409	0.015992515	-0.055234522	0.088983066	-0.124003446	-0.444101844	0.133545	-0.011359	-0.214805	-0.432628	0.0	-0.218768
HCC1588	LUNG	0.085119822	-0.468733159	-0.902786006	-2.70834767	0.080610891	0.192890451	-0.269813913	-0.40139329	-0.163408582	-0.152770745	0.32386743	-0.036402428	-0.195747541	-0.346220874	0.276407478	0.292601063	-0.216548959	-0.280853257	-1.590203822	-0.28075677	0.232170764	-0.112093915	0.050937187	-0.021181662	0.183582792	-0.285576602	-0.005013056	-0.436798648	0.015780648	0.106490393	0.337038782	0.002742194	-0.235889026	-0.546537817	-0.459748987	-0.266936208	0.608757733	-0.123535248	-0.238077464	-0.28912234	-0.139355747	-0.790002498	0.158556	0.271928	0.723052	0.028768	-0.890729	-1.108906
SNU213	PANCREAS	-0.298828054	-0.3476177	-0.332832829	-0.179281823	-0.063549654	-0.358411842	-0.555386405	0.129609242	-0.006068265	-0.390997496	-0.523426826	-0.552236166	-0.451535136	-0.015426713	-0.327501943	-0.532006939	-0.303372867	-0.499527621	-0.278824493	-0.265909338	-0.616613055	-0.427236909	-0.620995319	-0.11772021	-0.090495213	-0.127027705	-0.640140992	-0.436087636	-0.343420734	0.076308787	-0.890148579	-0.109772936	-1.149419022	-0.869033425	-0.407865115	-0.871894969	0.053794973	-0.412273387	-0.420920407	-0.245770282	-0.154708048	-0.182883472	0.328569	0.034115	0.340848	0.685463	-0.023894	0.231668
HT115	LARGE_INTESTINE	0.236134128	0.155696783	0.395685386	0.450055397	-0.526257484	-0.176932502	-0.049995404	0.141665135	0.072410894	-0.11599672	0.395223416	0.587116224	0.742628719	0.537576742	-0.156945465	0.223626243	0.108499514	0.230699041	-2.356366363	0.107287314	-0.562235745	-1.304233519	-0.49733216	0.104687697	-0.440425814	-0.464942607	0.07777398	0.216841601	0.148975424	-0.007296403	0.488874273	0.768158548	-1.024875776	-0.448873612	-0.902951729	-0.722375897	0.01854761	-0.121194806	-0.25302558	-0.013878363	0.056617986	-0.01205834	0.00377	0.134556	0.902217	0.289993	-0.110094	-0.800676
TE14	OESOPHAGUS	0.080123682	-0.061394267	-0.030486218	1.079392618	-0.07610355	-0.003635888	0.00240827	-0.003932714	-0.124753216	0.203479475	0.25458983	0.202861898	0.246800881	-0.094737132	0.013611013	-0.523245481	0.197265126	-0.555443302	-1.363343681	0.995041624	1.867723191	1.43100101	1.221459737	0.73380159	0.996379723	0.013346523	-0.150538299	-0.034232231	-0.254502535	-1.003443439	-1.027592168	-1.452920419	0.540872461	0.36343661	0.30666408	0.237283675	0.651497374	0.143881062	-0.085130752	0.228677886	-0.081831874	-0.168390415	0.358146	0.007892	0.606615	0.64517	-0.395435	-0.362422
TE8	OESOPHAGUS	0.02448807	0.86446306	0.402481451	0.254652303	-0.29091961	0.255656773	0.336113758	0.066455612	-1.032581591	0.021871646	0.553408599	0.572191773	0.253018302	-0.312364316	-0.258219366	2.156162983	-0.825015951	2.510249067	-1.426099277	-0.037467638	0.706245741	0.825454766	0.241498336	-0.581394327	0.54216662	0.922950857	0.190048143	-1.598814195	-0.1591901	0.988584119	-1.920526847	-1.08247124	2.805984915	-0.542177014	3.646986294	2.923536092	-0.165742306	0.245697787	-0.056844849	0.011822992	0.192936366	0.28911332	0.034139	-0.172874	-0.280895	-0.789834	-0.349203	-0.395862
SNU520	STOMACH	-0.116414114	-0.313861209	0.352720202	0.095599555	0.150017909	0.022654218	-0.416777282	-0.170734709	0.235819645	0.48383681	0.267431001	-0.517506272	-0.129669126	0.289784922	-0.120509582	-0.360371607	-0.098124901	-0.258097283	-1.488854874	-0.026020333	-1.265681271	-1.584016162	-1.210356345	0.535951576	-1.022525312	-1.152260044	-0.338685415	0.610315559	-0.991929281	-1.675628014	1.162381224	-0.776188523	0.328671206	-1.447790638	-2.120519402	-1.703619856	0.033659554	-0.145050674	-0.028558945	-0.119326166	0.030652712	0.514094901	0.34101	0.024469	0.059147	-0.190086	-0.973285	-0.981801
JHUEM3	ENDOMETRIUM	0.10317572	0.001502874	0.003254915	0.053654326	-0.242405913	0.276017195	0.435366537	0.196532395	-0.534524905	-0.400504548	-0.136589597	-0.036547112	-0.173402843	-0.586962489	0.156524061	-0.067511717	-0.161796024	-0.56663831	-1.55161047	-0.624061747	0.232936521	-0.343422608	-0.035138976	-0.485489508	0.218618531	-0.465489255	0.863340012	-0.37126589	0.037789768	0.413183387	-0.433674519	-0.235278283	-0.599385161	-0.181761231	0.171814631	-1.164433488	-0.007435458	0.026829755	-0.000273042	0.010943856	0.176232801	0.2508644	-0.000296	-0.004148	0.626199	-0.394538	-0.10724	-0.357959
LI7	LIVER	0.10160467	0.15914455	0.623462197	1.097343639	0.38517264	-0.147423982	-0.062240404	-0.118643896	0.118321999	0.149610394	-0.048646805	0.036108625	0.000339161	0.246738272	-0.24187392	0.288372532	0.047174462	0.444050692	-1.614366066	0.005524599	-0.109853683	1.14916133	-0.001995382	0.09498959	-0.265025209	-0.272271872	0.440188114	0.432879498	-0.183946423	-0.365455137	0.493422714	-0.153778669	0.959349778	0.563711496	0.458244738	1.371158578	-0.236600751	-0.01793753	-0.078785996	-0.037896027	-0.171814593	-0.222029731	0.031397	-0.206586	0.221748	0.153438	0.710109	0.271543
NCIH838	LUNG	0.160396573	0.047327748	-0.226231852	-0.316295161	0.853315747	0.455466707	-0.995166668	0.23325348	1.046844779	0.129737866	-0.45117343	-1.392471442	-0.950591591	-0.160549714	-0.307446676	-0.304733593	0.211505112	0.357138869	0.161819217	0.256709918	0.072781091	-0.270405605	0.821230547	0.353579317	-0.172749146	0.285606195	0.169958048	0.188434882	-0.203525409	-0.716543862	0.871599834	-0.082013057	0.699856252	0.613330423	0.901908177	0.45911181	-0.099541252	0.086151012	-0.073827048	-0.197971322	0.043319451	1.216201053	0.531673	0.222593	-0.447899	-0.080573	0.260432	-0.502229
SNU119	OVARY	0.063680112	-0.345865504	-0.416492543	-0.341535729	0.122278771	-0.022262563	0.175514562	1.02904425	-1.146691868	-0.533757806	-0.835050129	-0.488837476	0.119068634	-0.9435863	0.132321842	-0.812371049	-0.792941367	-1.219518784	-0.902509594	-0.886224519	0.683330977	1.044121763	0.245313035	-1.37785718	0.660893987	1.712896204	0.744339415	-2.597650452	-0.644615047	0.720085998	-3.21663145	-2.3189872	-1.654852765	-0.692468113	-0.585634219	-0.349014708	-0.307485217	-0.053018297	-0.058458119	-0.107279865	0.245352288	0.515774958	-0.034789	0.088415	0.846429	-0.200821	-0.310638	-0.341824
SNU1033	LARGE_INTESTINE	-0.09851213	0.052473024	0.154245111	-0.180825582	-0.087360418	-0.029265789	-0.020583032	0.170323463	-0.44660214	-0.31279103	-0.403463417	-0.244364732	0.116266041	-0.186751026	-0.204859798	-0.31590653	-0.036031389	0.042125297	-1.966838405	-0.200310676	-0.386544286	-0.124290916	-0.228862044	0.069501003	-0.348020828	-0.734001809	-0.30907451	0.307881236	-0.194288105	-0.937148467	0.091926002	-0.367045732	0.227111536	-0.274171393	-0.114994409	-0.423440112	0.51229979	-0.037069831	-0.04308919	-0.179268319	-0.191280816	0.089552939	0.189113	-0.034456	1.082918	-0.109946	-0.37604	-0.326916
SNUC5	LARGE_INTESTINE	-0.013364439	-0.715710127	-0.359908855	0.003731255	0.415194192	-0.019778279	-0.538947249	-0.504139587	0.418103211	0.704947042	-0.103296923	-0.236403722	-0.700666191	0.635366088	-0.044877817	-0.491924446	0.092600843	-0.604248365	-3.031167216	0.808198105	0.693072482	0.309253833	0.007384887	0.324954493	0.544133203	0.283027444	-0.451049034	-0.227227714	0.122992363	0.058380448	-0.644130427	-0.296563101	0.233618663	0.104358562	-0.539058033	-0.619602292	-0.989739984	-0.104769075	-0.02772026	-0.162182579	0.016653781	0.827902754	-0.146199	-0.132616	-0.41949	-0.288974	-0.350102	-0.486957
GSS	STOMACH	0.276958486	0.557645058	1.69258978	0.687353507	0.14894941	0.697391695	0.215153529	0.269137034	-0.550939909	0.027488622	0.650691077	0.628780444	0.838635659	-0.024068004	0.393533063	0.231726527	0.266257696	0.418053611	-4.095496027	-1.896060523	-0.772924065	-0.528872936	-0.989845685	-1.570796442	0.330567507	0.501490887	-0.185146416	-1.514527792	0.658071273	1.831509127	-1.901532304	0.127022162	-1.489199072	-2.59088199	-0.854844789	0.006226394	-1.319363221	0.234567656	-0.012351331	0.157976993	-0.092025367	-0.705346094	0.320421	0.191989	0.01152	0.906021	0.0318	0.375325
TALL1	HAEMATOPOIETIC_AND_LYMPHOID_TISSUE	0.080633147	-0.060148872	-0.489416543	1.921577847	-0.540809006	-0.35034889	-0.207691941	0.015817785	-0.720372058	0.609976523	0.725463885	0.358861181	1.300778149	0.433256871	0.045424733	0.468303751	0.275067656	0.820460385	1.904219112	1.295333715	1.439599746	2.633853323	0.637402903	0.628677251	0.954318228	0.49368731	-0.558907254	0.029505916	0.104671314	-0.186826718	-1.375111416	-1.381504711	2.259247843	1.983419646	2.105519219	0.632055081	0.663915538	0.088586353	0.003017598	-0.009430147	0.067200328	0.730723839	0.037557	-0.065313	-0.134916	-0.273567	-0.038395	0.162101
HCC1171	LUNG	0.091919395	-0.305145531	-0.413212888	-0.47967242	-0.664878863	0.068470907	0.700873652	0.947111624	-1.657978729	-0.95825154	-0.862196673	-0.595493025	0.411097501	-1.792378668	0.161132828	-0.696017466	-1.140376692	-1.01284	-2.35260451	-0.944675701	0.025631938	-0.52384354	-1.195461082	-1.012738849	0.144636586	0.062168783	-0.032097479	-1.445146623	0.325927906	1.10345006	-1.910190108	-0.440871844	1.512462867	-2.308229474	1.075951015	-1.809667421	0.14765484	0.068682842	-0.038443785	0.295548958	-0.248657971	-0.372472633	-0.092776	-0.131036	0.5386	-0.230806	-0.047445	-0.216427
SNUC4	LARGE_INTESTINE	-0.075211135	-0.453959299	-0.542020807	-0.009657848	0.114053384	-0.085070237	-0.299640448	-0.510167887	-1.040667502	0.656951394	0.525489195	0.186208871	-0.546840756	-0.739811764	0.084633665	0.333878314	-0.055779734	-0.010489312	1.163237085	0.78651167	0.171143209	-0.005204287	0.026609335	0.732341456	-0.04914024	-0.296233482	0.102211384	0.771015214	-0.320995631	-0.843706028	0.075755719	-0.705276181	0.765677891	0.334338117	0.046382811	0.395301782	-0.327776913	-0.015812166	-0.079905168	-0.089100692	-0.001742914	0.240995096	-0.059431	0.000167	-0.238551	0.205236	-0.456654	-0.463746
SNU620	STOMACH	-0.005731903	-0.00780355	0.126740361	0.545432074	-0.121681659	0.112829287	0.502627075	-0.20229743	0.130629434	0.483866504	0.904129376	0.903982961	0.527125084	0.212478238	-0.124388793	0.231960716	0.792213567	0.790407059	1.019813517	-0.631273532	-1.216649491	-0.794064273	-0.324440351	-0.345664814	-0.560908298	-0.629444964	0.192874789	0.298433044	0.04349983	-0.395270036	0.834266691	0.44806961	-0.649434307	-1.087078969	-0.853354222	-0.36263516	-0.093154392	0.028986458	0.156228674	0.064372317	-0.112157845	-0.152317955	0.007622	-0.11958	0.747421	0.71734	-0.264019	0.488646
ECC12	STOMACH	0.286410675	0.73951083	0.782750525	-2.060614816	0.580487877	0.297132023	-0.451810759	0.367213958	0.505820837	0.804584526	0.518092826	0.09839221	-0.198108157	1.448690724	0.124845891	0.652447308	0.97721615	1.192582533	0.876389948	1.29519213	1.382556689	0.575139268	0.952287916	0.249958668	0.781847594	0.361649627	0.456085233	0.133613492	-0.185474459	-0.041347108	-0.112134207	-0.058340595	0.514437361	0.673935258	0.859431555	0.541920494	0.984091087	0.292238615	0.392362516	0.169307006	0.339020545	0.78504027	0.0	0.13959	-0.260919	-0.288625	0.344427	0.076945
GSU	STOMACH	-0.032543294	-0.205183301	0.994161379	-0.955809325	-0.113813916	-0.076473939	-0.595150762	0.268963103	-0.493240935	0.705171235	0.515394702	0.276132597	0.616325575	0.247154111	-0.145093854	-0.519407946	0.178700447	0.294663233	-5.300862502	-0.256933569	-1.433430884	-1.993468321	-0.899640441	0.309085066	-0.980602188	-2.192362441	0.006214427	-0.088096033	-0.178259571	-1.267699109	0.789295703	0.26994564	-1.023955301	-0.38817216	-2.438761425	-0.327293073	-0.336777863	-0.10644402	0.518977485	-0.005257707	-0.79618834	-1.218445372	0.059496	-0.064604	0.062448	0.448691	-0.705153	-0.896644
JHOM2B	OVARY	0.071287901	0.629397421	0.254785756	-0.130024763	0.145845233	0.673001956	0.924474993	0.305784456	0.059442789	-0.900420252	-0.222539868	-0.363159457	-0.628627483	-0.410465243	0.445730916	-0.33313561	-0.230570775	-0.544502522	-1.714126375	-1.419322437	-0.949371524	-0.451931195	-1.330962204	-1.253766807	-0.314511497	0.276677469	-0.707405529	-0.842866078	0.174311353	0.994122431	-0.441529937	0.665626822	-2.400325445	-1.450279578	-0.704734417	-1.19650664	0.085225171	0.619262836	0.645592455	0.262654951	0.885394209	0.748273254	-0.137661	-0.018803	0.414245	-0.772729	-0.522906	-0.186243
MDAMB231	BREAST	0.725518883	0.094619559	0.79563617	-0.705999684	0.257401466	0.239452244	0.595928637	1.287368901	0.258283961	0.487383402	0.183611337	0.296541514	0.630351215	0.203084398	0.328927648	0.731860759	0.410926449	0.586846035	1.872609752	0.486991224	0.006088602	0.775845443	0.31033723	0.838020665	0.303566965	0.754525061	0.482869609	0.817743363	0.40088212	0.525147142	0.553624402	0.907885578	0.793743948	0.387814816	0.665116658	0.168875449	-0.089970656	0.824957213	0.772207424	-0.05767253	-1.786637253	-0.63586333	0.140073	-0.249335	0.245252	-0.120377	0.550195	0.407309
OV90	OVARY	0.543217776	0.939134842	0.816768344	0.345552055	0.409795049	0.600121027	0.338260804	0.253959014	0.877632327	1.078765519	0.700484839	0.393071348	0.479275339	0.942284447	0.32512712	0.621764186	-0.077717585	1.138062072	1.542949887	0.878356873	0.315945336	0.190863949	-0.005109585	1.040865949	0.066282234	-0.384617934	0.261178525	1.091290578	0.233091776	-0.162034131	0.654744498	0.153955433	1.164049154	0.705823132	0.846097469	0.738712132	1.02948621	0.489248496	0.398964878	0.40044865	0.226568776	-0.117858718	0.323445	0.309838	1.048279	-0.784797	-0.986249	-1.030674
RS411	HAEMATOPOIETIC_AND_LYMPHOID_TISSUE	-0.25690461	-0.52364142	0.11570067	-0.712019558	-0.614087127	-0.447775251	-0.250120201	-0.532981638	-0.403488074	0.037057568	0.427374065	0.174588781	0.289637192	-0.499967919	-0.182511961	0.12754497	-0.286574896	-0.12934571	1.213290022	-0.104330833	0.556486484	1.26176126	0.092822861	-0.547926909	0.663190561	0.556864923	-0.257541563	-1.126254135	0.270717237	0.929682259	-1.487324511	-0.279595568	-0.096233568	0.626077864	0.512963358	0.083421456	-0.330510562	0.030649354	0.025722332	0.031885147	-0.169608618	-0.14478243	-0.177593	-0.137076	-0.000342	-0.080686	0.405711	0.390876
OVTOKO	OVARY	-0.336786858	-0.215684185	-0.160413725	-3.382222144	0.218179049	-0.067470102	-0.033727488	0.248683225	0.366360273	-0.442285437	-0.69828083	-0.537864806	-0.32989546	0.200260281	0.065275353	-0.004011443	-0.593751319	-0.192773818	-2.171449417	0.848852077	0.408930272	0.171518187	0.026566091	0.459853473	0.155881152	0.192906169	-0.018575164	0.325268987	-0.260039515	-0.448087387	-0.320245106	-0.462458612	0.612655228	0.101817533	0.845535181	0.769570079	0.200867558	-0.109748151	-0.171792024	-0.137840429	0.012087733	0.038158988	-0.156839	-0.33169	-0.276143	0.32337	1.248291	0.613829
OVCAR4	OVARY	0.134795558	0.221660831	-0.048808199	-0.41028269	0.220721955	0.095429465	-0.225640856	0.390049408	-0.392042914	0.023391082	-0.430521772	-1.189216164	-0.558469886	-0.866160737	-0.064429702	-0.490597379	-0.546348175	-0.338316219	0.315030426	-0.146469072	-0.638248375	-1.663723674	-0.987377439	0.056338247	-0.655456513	-0.348588843	0.122605355	0.163915875	-0.097530132	-0.055845532	0.615003753	0.703470915	-0.08467997	-0.667293463	-0.953502832	-1.441895025	-0.567729824	-0.161503609	0.247232217	0.206990762	-0.679314393	-1.672076584	0.346029	0.142453	0.179259	-0.439185	0.313988	-0.169674
HLF	LIVER	0.12281103	0.009012611	0.445671039	1.134718171	-0.192880729	-0.27838482	0.181032988	0.650711443	0.35094438	-0.593546108	-0.617318605	-0.154508715	0.745018153	0.045361279	0.15648041	-0.084991162	-0.024381723	-0.04328042	-2.314862731	-0.492685212	-0.005099312	1.500500017	0.145474946	-0.476003361	0.052080338	0.271182473	0.136348909	-0.002824049	0.000288848	0.437207607	-0.09452039	-0.003471713	-0.192911925	0.303864244	0.750378501	1.482719252	-0.738819654	0.048254052	0.015544924	0.014078384	0.407967384	1.035203237	-0.088323	-0.015403	-0.566351	-0.055477	0.128084	0.1199
HCT15	LARGE_INTESTINE	0.012922574	-0.246561734	-0.006484209	0.330924057	-0.335203952	-0.076719092	-0.013278551	-0.375622102	0.541747943	0.23110735	0.299357206	0.606596792	0.47015312	1.020616083	-0.165606814	-1.380896616	0.680113503	-0.886233231	-0.847396321	-0.754198747	-0.783378542	-0.841500144	-0.838909413	-0.538140723	-0.423173093	-0.379608693	-0.253029008	0.267769173	0.44241994	-0.139801607	0.643152745	0.878666108	-1.36294788	-1.820002148	-1.497597868	-1.414224218	-1.015907805	-0.051286827	0.048139705	-0.265268307	0.194218193	0.656701651	-0.184141	-0.002974	0.013283	0.570153	-0.724168	-0.956193
SW1463	LARGE_INTESTINE	-0.094155959	-0.230128371	-0.116194221	0.0	0.364097478	0.056924679	-0.004122841	-0.325237779	0.335640051	0.133296627	-0.167196566	-0.309034652	-0.469029722	0.196908689	-0.027344828	0.11838069	-0.175578754	0.029673764	0.119348615	-0.035105994	-0.776530528	-0.561037116	0.086610522	0.352856489	-0.575583299	-0.540536712	0.103566275	0.321270041	-0.142950105	-0.810193406	0.026195111	-0.012844861	0.015749136	-0.407309184	-0.304069999	-0.042004061	0.302607851	-0.076126906	0.024457891	-0.071339723	-0.190082831	0.22092526	0.536038	0.076874	0.67584	-0.770298	-0.720837	-1.123186
SF295	CENTRAL_NERVOUS_SYSTEM	0.044310345	0.177312142	0.562393828	-0.042825423	0.020638333	-0.229401129	-0.075153759	-0.424237596	0.007983313	0.30638711	0.455762034	0.121942022	-0.431621229	0.193686672	-0.07513812	0.891873754	0.072547252	0.602962036	1.086093552	-0.551693023	-1.315489441	-0.441008718	0.368853457	-0.612041807	-0.928519801	-0.389526976	0.418653774	0.182586806	0.026486868	0.087385444	0.719666318	0.66904867	-0.547175388	-0.303090921	0.167673913	0.793199594	-0.855813436	-0.029523571	0.000776076	-0.027056981	-0.071416911	-0.485018024	-0.275205	0.194934	0.410211	-0.322704	0.475953	-0.08445
WM115	SKIN	-0.003791711	-0.041107623	-0.223492631	0.925839551	0.270897572	-0.071476635	-0.19280437	-0.181402708	-0.127023574	0.280690825	-0.199703385	-0.526557952	-0.588940185	-0.261032126	0.023208626	-0.14647427	-0.395655476	-0.312766535	2.052838488	-0.024579863	-0.093852719	-0.095853504	0.019735035	-0.650176459	-0.124855387	0.347294318	-0.105597643	-1.252294052	-0.000288848	0.700998207	-0.765363422	0.195159243	-0.88148409	-0.448531512	-0.386102135	-0.00425166	-0.785799492	-0.121644297	-0.022905738	-0.073853765	-0.02351939	-0.149806795	0.02746	0.078801	0.341813	-0.403476	0.115793	-0.220016
JHH4	LIVER	-0.339993513	-0.007597267	-0.040907407	-0.271080713	-0.734048995	-0.168101851	0.107623713	-0.35728206	0.350952878	-1.227399306	-0.613479877	-0.06938902	0.138324529	0.11208723	-0.272583782	-0.12134634	-0.661432026	-0.084861845	-0.911732226	-0.711739224	-0.499173219	-0.169722549	-0.101365671	-0.098009864	-0.411753467	-0.190614981	-0.274700148	0.015714206	0.0	-0.489047093	-0.540923398	-0.477139628	-1.00832395	-0.410494815	0.112464715	0.571514015	-0.222839356	-0.268867091	-0.02504028	-0.359440155	-0.04269387	0.263649434	-0.213473	-0.245771	-0.031136	0.44533	0.40381	0.359222
CCK81	LARGE_INTESTINE	0.368242628	0.014471271	-0.270305047	1.262442283	0.085903831	0.677376086	0.230068881	0.042065902	-0.880323155	0.320614742	0.541405706	0.599942054	0.744135099	-0.154382335	0.095981317	-0.12851942	0.65670822	-0.24362831	-6.840873655	-0.582150768	-0.801360372	-1.044754962	-1.444827899	-0.565705958	-0.606701099	-0.728503886	0.061401283	0.132696855	-0.045852604	-0.010800805	0.383286582	0.581783004	0.005083183	-1.48329864	-1.273224992	-1.24846744	0.723972424	0.160449929	-0.029309364	0.073533702	0.039078358	-0.300073209	-0.198295	-0.035705	0.020493	0.404459	-0.657321	-0.715266
JHH1	LIVER	0.161494532	0.497417924	0.488746585	-0.012385398	-0.013469919	0.240607751	0.215463459	0.796617014	-1.083680574	0.033931985	-0.012442773	-0.006611409	0.486580421	-0.979443017	0.301443594	0.33992668	-0.065301191	0.226570037	-6.005409048	1.892709777	2.387326096	2.711069618	1.463657364	0.425744994	0.273173002	0.52246903	-0.859017571	-1.581745697	-1.899177351	-2.342727667	-2.968459654	-3.33448544	0.71347862	1.90772401	2.522296766	1.653922599	1.711157733	0.244764018	-0.031443907	0.381208076	0.072657643	-0.684666368	0.133713	-0.244416	-0.331248	-0.395296	-0.065409	-0.376606
SJSA1	BONE	-0.278986573	-0.449590955	-0.423101434	-0.069551458	0.007795827	-0.384512652	-0.687590579	-0.423542477	0.185355047	0.507062229	0.35465592	-0.196212736	-0.692427115	0.597990563	-0.493988316	0.211007081	0.164686907	0.572113114	-5.16994444	0.634928797	-0.005659292	0.296975049	-0.02614391	0.321207558	-0.233360836	-0.371001566	-0.228794692	-0.180162488	-0.196841101	-0.580669614	-0.346659119	-0.557313914	0.822492336	1.025671049	0.951799	0.736132909	-0.175278151	-0.323479124	-0.033578449	-0.295051933	-0.198471621	-0.346244644	-0.070523	-0.029669	0.194046	-0.849792	0.250717	-0.221949
NCIH2228	LUNG	0.180163925	0.14586567	-0.012185518	-0.085607797	0.013237697	-0.203667562	0.688285618	1.06676512	-0.044615126	-0.98772659	-0.475268271	-0.738071181	-0.283864032	-0.288257898	0.579114197	-0.267637408	0.022577752	0.033736418	-4.334479833	0.972898854	0.452647324	-0.809045381	0.587886953	0.929962339	0.277517774	0.435021591	0.264455216	0.363561902	-0.089050762	0.082200905	-0.779821001	-0.434102164	-0.390494616	0.004866687	0.150326852	-0.1483144	0.765478179	-0.145042404	-0.035712991	-0.040121222	-0.457408785	-0.526069111	-0.102377	-0.185518	0.198808	-0.360955	-0.326029	-0.394564
RERFLCAI	LUNG	0.676371541	0.156841119	0.309787627	-0.101664135	0.548771688	0.101950289	0.561270755	0.979026208	-0.021022045	0.400211153	0.245626455	0.065413001	0.813845515	0.061058526	0.260386502	-0.111897339	0.438962529	0.335858974	-3.499015226	1.561682554	2.203025356	1.813533038	0.838889775	0.738609016	0.722748031	-0.428874348	-0.452731538	0.162875141	-0.034407913	0.01082673	-0.598068363	-0.481205016	0.564726669	0.719013505	0.788986226	0.013031561	1.119890826	0.242195987	-0.065193435	0.319450376	0.023002221	-0.082348668	0.084755	-0.061081	-0.019127	0.288895	0.444757	0.261439
SKMES1	LUNG	-0.219788344	-0.493252767	-0.194749918	-0.296000928	-0.341659922	-0.220550959	0.40814398	0.050536458	-0.522138691	-0.411817956	-0.422788193	-0.058728767	-0.210330257	-0.15585273	0.306926469	-0.298972485	-0.455713195	-0.530899428	-2.663550619	1.163771502	1.985149163	2.092470835	0.925725215	-0.964747079	-0.488408704	-0.152583945	-0.671447536	-1.482374216	-0.906159682	-0.622075272	-1.229884354	-1.091517001	0.523969247	1.366655273	1.395629383	0.039514546	1.239182037	-0.105103295	-0.094673879	-0.156725786	0.047009429	-0.194673868	-0.347079	-0.240062	-0.040986	-0.418534	-0.315957	-0.283197
NCIH520	LUNG	-0.246425308	-0.282100254	-0.104467997	0.53887743	0.088945727	0.003627973	-0.577081918	-1.142793646	1.170512977	1.068709284	1.186636013	0.376909347	-0.068369444	1.367635581	-0.018248525	0.351838589	0.778399777	1.00151811	-1.828086011	-0.192114812	0.575481785	0.091935736	-1.314386082	-0.154298928	0.337816664	0.022652375	-0.810374573	-0.802358923	0.828382849	0.948839205	-0.939184339	0.52608677	0.572028855	1.323864286	0.856638723	-0.599886064	0.056146398	0.08040317	-0.124154323	-0.012363049	0.244962774	0.20461044	-0.11903	-0.178458	-0.174623	0.778385	0.985726	1.136326
JHH5	LIVER	-0.17990925	0.244892368	0.068855934	0.829536451	-0.991982555	-0.09557265	0.292545143	-0.000433107	-0.391311756	-0.714153973	0.007315658	0.445660065	0.816642627	-0.460994775	-0.418064088	-0.406710927	-0.547480531	-0.819213033	-0.992621404	-2.862535056	-1.996847338	0.609666011	0.001995382	-2.076579294	-0.807474198	0.294890943	0.281111916	-0.307955955	0.134082242	0.247729987	0.13552352	0.510247403	-2.586037258	-1.919921203	-1.142397362	-0.596818974	-0.133628446	-0.156741254	-0.153634767	-0.13217802	0.300221654	0.618209749	0.280424	-0.116929	-0.06371	-0.093729	-0.797842	-0.5698
FU97	STOMACH	-0.105064404	0.902892855	0.352593077	0.703707731	-0.295538904	0.238058608	0.468704523	0.392122188	-0.638193103	-0.386465371	-0.085673529	-0.074074078	0.182060942	-0.596470258	0.646826761	-0.014089594	-0.451831671	0.048935563	-0.845723983	-0.369769231	-0.010471049	-0.659794146	0.502788701	-0.326337821	-0.462537159	0.122563489	1.094860558	0.570394867	-0.555832955	-0.824822083	0.81368563	0.112871825	-0.146659217	-0.004866687	-0.5991509	0.035808149	-0.380644157	-0.094472486	-0.076060291	0.065124154	0.156919968	0.809990132	0.179763	0.068778	-0.508144	-0.243432	-0.353756	-0.427022
COLO800	SKIN	0.031022299	0.074811296	0.135147343	0.577879011	0.210594746	0.056718948	-0.341562256	-1.031533566	0.716337917	0.419197213	-0.085315004	-0.104452811	-0.409503774	1.190288395	-0.006581728	0.042205359	0.382858664	0.488280746	1.468355933	-0.164791692	0.418528925	0.3734502	0.221668617	-0.280023946	-0.526648554	0.717909091	-0.147038163	-0.189230915	-0.461647918	0.169359741	0.415355845	-0.024425647	0.176127615	0.732782961	0.605576487	0.120184956	-0.338409014	-0.31129958	0.38248577	-0.064055542	-0.450500296	-0.42606875	-0.227511	0.245668	0.118353	0.024605	0.584862	0.645577
NCIH1963	LUNG	0.021378302	0.307821423	0.017641722	0.266629355	-0.139021582	-0.551817165	-0.544403162	-0.73329606	0.068265356	0.789498236	0.454269219	0.431162394	0.385090181	0.61154216	-0.294893073	0.007576954	0.218419513	-0.055077555	-0.186907487	-0.779151212	-0.031990953	0.241792933	-0.787903635	-0.821663838	0.047520429	0.201377939	-0.626906279	-0.478138982	-0.067451636	0.018170354	-0.013677044	-0.457043959	-0.877547111	-0.054192208	-0.042299736	-0.783334388	0.325707898	-0.173740053	0.367923187	-0.14437445	-0.432501941	-0.934367144
RL952	ENDOMETRIUM	0.110137208	-0.557244537	-0.641034107	0.24043907	0.214849392	0.351554173	0.246457487	0.270273724	-0.161744598	-0.198970752	-0.005417482	0.089391011	0.015640485	-0.457118719	0.038672594	-0.015750427	-0.147778852	-0.374323119	-1.842170906	0.363284998	1.210647993	0.908617448	0.66666047	0.000881718	0.896478754	0.831660659	0.246729546	-0.112341313	0.485289857	0.286600445	-0.777339072	-0.221460424	0.221619385	0.454488862	0.511767131	-0.147420129	-0.055994659	0.051919224	0.353360603	-0.018676606	0.032120908	0.044963671	0.132917	0.277759	1.082339	-0.082659	0.036975	-0.125546
J82	URINARY_TRACT	0.237615722	0.005663661	-0.057320398	1.104324847	0.048305473	0.729992394	-0.016590989	0.039463069	0.255752161	-0.14305825	-0.079277211	-0.245232689	-0.269235565	-0.134240049	0.216433893	-0.275105487	-0.020799345	-0.403813813	1.437927773	-0.234853583	0.097616554	-0.298584422	-0.170623014	-0.169586156	0.164731389	0.5468082	-0.1410803	-0.242427001	0.056205694	0.854193755	-0.045143273	0.099012922	-0.539811191	-0.417511744	-0.327241567	-0.814326724	-0.076509898	0.083064291	0.028425635	-0.306432786	0.151064692	0.260236112	0.051677	-0.168922	0.049143	0.30697	1.075844	1.021586
HCC15	LUNG	0.194538292	-0.025472011	-0.001028761	-4.961805585	-0.405226406	-0.099291496	-0.670644426	0.932370249	-0.206974154	0.097433798	-0.087167722	0.063897155	0.364013571	0.282479349	-0.529607111	-0.153492302	0.195123355	0.269921527	-0.14016803	0.633021744	-0.95862087	-2.701528964	-0.128701752	0.721490273	-0.812079031	-1.056242509	0.524714539	0.202473046	-0.060767427	-0.406381552	0.464644603	0.418577415	0.191721529	-0.353939152	-0.595174614	-1.12838569	0.51919058	0.078060239	0.226949966	-0.354248396	0.049566518	0.204894651	-0.320106	0.033115	0.484686	-0.077621	0.170544	-0.211429
M059K	CENTRAL_NERVOUS_SYSTEM	0.467063956	0.476090325	0.54726206	0.254300809	0.925264275	0.187431067	-0.147574454	0.732566026	0.637744641	0.592850237	-0.122260802	-0.545629528	-0.551610958	0.243596143	0.219934812	0.596102205	0.349680392	1.03259011	0.369657631	1.223479811	0.778032495	0.793978902	0.834481228	0.852424084	0.66552099	0.545835947	0.263592951	-0.207493159	0.131211456	0.163724427	-0.438734033	0.177264318	0.811760191	1.29219965	1.465607686	1.216894486	0.855034663	0.174143821	0.150038213	0.071847615	0.547946657	0.445406361	-0.035968	-0.019414	-0.348748	-0.200393	0.31892	0.039905
CALU6	LUNG	0.29883237	0.460625251	0.05171746	-0.021889287	-0.047378287	0.257625665	-0.081443353	0.874687783	-0.783961257	-0.095578567	0.068704055	0.316588035	0.48276357	-0.62514346	0.209587882	0.061186206	0.341745029	0.265175953	0.879483292	-0.578024348	-0.585671849	-0.882562694	0.515793864	-0.208559468	-0.434554728	0.685197321	0.768918757	-0.245492252	0.323782557	0.265079282	0.494258132	0.639315907	-0.731738281	-0.510166268	-0.701600476	-0.372722236	-0.041424206	-0.027124907	0.073126459	-0.199521349	0.266550105	0.637721445	-9.4e-05	0.041449	0.174718	0.124506	-0.274145	-0.008755
SKLU1	LUNG	0.203082125	-0.148487721	0.385210684	-0.003796439	0.620249033	0.235844309	0.025839299	-0.13679648	0.622704503	0.006614699	-0.352137799	-0.73673132	-1.249939082	-0.005171802	0.208712759	-0.364302653	-0.641193838	-0.376788381	1.058553103	-0.340561866	0.372862808	0.318784555	0.114557427	-0.583829226	0.507328496	0.678257227	-0.051574073	-1.079978102	0.357324777	0.766294827	-0.937994608	0.003380355	-0.879560056	0.001619868	-0.07891048	0.177292865	0.152171637	-0.044352679	0.052930394	-0.012933125	0.1513775	0.111741337	0.057322	-0.00063	0.127703	0.892254	0.848431	0.840407
SW900	LUNG	-0.373943073	-0.793450456	-0.356847685	0.384565857	-0.944163213	-0.482199371	-0.487333152	-0.615433844	-1.320329792	0.073102264	0.373138052	0.828185975	0.451601081	-0.582405469	-0.215771694	0.40879201	-0.342269929	-0.051627096	1.237622915	-0.846664428	-0.500335564	-0.455578763	-0.968330342	-0.859183362	0.059652162	0.65432899	-0.223917894	-1.055332956	0.103399405	0.566804116	-1.630184449	-0.461338786	-1.17500552	-0.651093104	-0.418534575	-0.922102988	-0.170457682	-0.19964865	0.032734329	-0.223885136	-0.050215483	-0.298678654	0.159045	0.10635	0.15454	-0.643659	-0.083945	-0.392042
UACC62	SKIN	-0.153030469	0.153952282	-0.27638512	0.258388418	-0.108589534	-1.056702268	-0.108698373	-0.179366512	-0.042803229	-0.160494736	-0.235462436	-0.122559038	-0.016674808	-0.241931722	-0.121307342	-0.425728221	-0.486059558	-0.577384936	1.416692726	-0.902493136	-0.703710883	-0.226342471	-0.686859325	-0.838859984	-0.713356054	-0.007960087	-0.10958736	-0.154870479	-0.013283921	0.367818665	0.592476598	0.856228409	-1.028069479	-0.642109079	-0.451974992	-0.197743807	-0.848245783	-0.011367356	0.012538264	-0.186790124	0.145341166	0.137108167	0.558284	0.204378	0.470174	0.876202	0.930279	1.061549
MFE280	ENDOMETRIUM	0.022647144	0.331806072	-0.603891161	0.132210979	-0.360323804	0.162026026	0.243772799	0.199627404	-0.018706471	-0.681841256	-0.29901276	-0.060795077	0.012035779	-0.369544717	0.179656046	-0.745979785	-0.095382571	-1.011489473	0.495503848	-1.466200828	-0.90474124	-0.320491858	0.442651084	-1.20706588	-0.438245124	-0.199872709	-0.125097233	-1.416335024	-0.29048846	1.171058614	-1.216020498	-0.895788946	-2.596273522	-2.008990424	-1.164270716	-1.428319659	-0.116154369	0.004415464	-0.006801601	0.014498877	-0.293089982	-1.416570185	0.207435	0.280492	-0.280982	0.290462	-0.939585	-0.978886
MFE319	ENDOMETRIUM	0.334756086	-1.618991263	-1.389965391	0.472367043	-0.25535042	0.212804753	0.684338683	0.141496787	-0.446427016	-0.599526538	-0.407733938	0.02507366	0.438703905	-0.739974048	-0.127185809	-0.042912176	0.515241365	-0.422954981	-0.425685031	-0.903219728	-0.608429298	-1.236770018	-0.736533481	-1.006854657	-0.025715523	-0.686215692	1.294438173	-0.955263393	0.399238714	0.999132122	0.095362074	0.443116869	-0.745815121	-0.650535411	-0.496931304	-1.910879458	-0.70743155	0.17593567	-0.026141466	-0.092209003	0.506006588	0.921179439	0.566853	0.136732	-0.982819	-0.432461	-0.465131	-0.97554
MFE296	ENDOMETRIUM	0.007749242	-1.372353507	-1.014837867	0.27896451	0.345299795	0.356009672	0.103885432	-0.479857611	0.333274093	0.169859072	0.140838765	-0.163854835	-0.639470737	-0.172561546	0.178627101	-0.267675844	-0.138835457	-0.581350002	1.256291826	1.143466847	0.71397295	-0.042745591	0.244623545	0.988051287	0.227953787	-0.900107871	-0.081302745	0.460052232	-0.129732634	-0.856341347	-0.181516252	-0.324999136	1.695569971	1.15696737	0.869076188	0.159361628	0.498083974	0.03717021	-0.045481331	-0.029012016	0.192627395	0.815546901	-0.13966	0.070918	-0.233667	-0.130528	0.322943	0.38218
GOS3	CENTRAL_NERVOUS_SYSTEM	0.194280728	0.336491276	0.436635948	0.749240896	0.516813689	-0.01841992	0.413440785	0.20183825	0.94875482	-0.701826612	0.173559514	0.599196923	0.332573713	0.815913184	0.0	-0.061283463	0.407643661	0.758525546	2.938268682	-1.035461439	-0.204780302	-0.380063064	0.363124743	-0.442838435	-0.148839846	-0.472210393	0.307541573	-0.494315443	0.648587036	0.578779636	0.893797908	0.778770021	-0.688045643	-1.031689089	-0.534476728	-0.087183227	-0.390814995	0.219643692	0.576404629	-0.095869145	0.305685252	0.48265897	-0.397654	0.247299	-0.199299	-0.876561	-0.390149	-0.962222
GI1	CENTRAL_NERVOUS_SYSTEM	-0.131992873	0.224617858	-0.105299159	1.219517282	0.068222192	-0.128108936	-0.738232217	-0.760459962	2.179395112	1.106266704	0.373547549	-0.17098203	-0.642453866	2.206248092	-0.233926585	-0.373609616	0.769385519	0.223089142	2.582876138	0.338430878	0.446949347	0.382837227	-0.231755339	-0.154682009	0.374951819	0.635510593	-0.434723476	-0.019089616	0.148096994	0.016509525	-0.244206336	-0.219729867	0.933353669	0.528384334	0.092694915	-0.297117932	-0.205339257	-0.122319321	0.096870193	-0.187441118	-0.217929732	0.094708758	0.141506	-0.056641	0.408221	0.714331	0.291022	0.782538
PC14	LUNG	0.016964538	-0.276041364	-0.046909103	0.126382207	0.763794852	0.530862813	-0.000742748	-0.999770944	-0.079045949	0.383442612	0.442988051	0.29543065	-0.389031614	0.001790282	-0.025013039	1.12281523	0.018037362	1.034438323	2.286685544	0.321551051	0.476210568	0.771366795	0.8770693	-0.142433921	0.114803421	-0.034150979	0.552049935	-0.003255226	0.303011649	-0.507563466	0.024357156	-0.517463075	1.609911863	1.437208832	1.293498379	1.717574443	-0.578776798	-0.061667675	-0.039126321	0.323645705	0.27165879	0.036365479	0.011889	-0.017801	0.003968	-0.352894	-0.096483	0.383158
KYSE410	OESOPHAGUS	0.083227302	-0.207436546	0.086896006	-4.995509993	0.11799175	0.230166045	0.193178689	-0.232678539	-0.148157686	-0.165160091	-0.160639895	-0.219868118	-0.395117778	-0.678199321	-0.137998589	-0.127907767	0.119120558	-0.085975456	1.990494949	0.049701156	0.506761891	-0.03447525	0.163991589	0.055584242	0.379517205	-0.411726911	0.071768579	0.057084442	0.31712774	0.201063346	-0.284621395	-0.06212376	0.964034519	0.788774223	0.341999039	0.20296684	-0.538009427	-0.042232914	-0.175122834	-0.054277602	-0.163641108	-0.188622278	0.097555	-0.111648	0.360958	0.003448	0.067398	-0.131032
A204	SOFT_TISSUE	0.200946279	-0.311432478	-0.487779098	-5.158972188	0.224976489	-0.61254866	-1.096364075	0.205691665	-0.06117523	0.468690844	0.302036885	0.71698112	0.339354837	0.045356602	0.496951439	0.119308336	0.670364	0.320984481	0.355747953	0.660208225	0.791770429	-0.197092807	1.286114956	0.385401703	-0.005580027	-0.915889095	0.509154737	0.517572799	0.215397268	-0.52708125	-0.143990649	0.104545468	0.881582967	0.790107762	0.744849006	0.515776696	-0.293751126	0.021062846	0.063200857	0.211393867	-0.154566027	0.249874728	0.212599	-0.015315	-0.073118	0.231262	0.615794	0.334846
PATU8902	PANCREAS	0.042475937	0.092704948	-0.00817149	-2.337968174	-0.196843888	0.088667221	0.035596335	-0.390506678	0.379935065	0.259710712	0.194890704	0.367965307	0.154741476	0.770990209	-0.03982214	0.01397039	0.617301025	0.633584543	-0.826464687	-1.294821092	-0.402171053	0.00122921	-0.299597281	-0.990942874	-0.092643837	0.631936606	0.037341264	-0.323565428	0.099972434	0.624378523	-0.066352001	0.358819378	-1.362485294	0.36349519	0.547230155	0.515226001	-1.241635398	-0.006250401	0.033299218	0.068049954	-0.129805738	-0.448572434	0.267991	-0.139145	0.528539	0.700507	-0.188145	0.533337
NCIH810	LUNG	-0.197987414	-0.20448553	-0.546474553	0.48303584	0.363874708	-0.698960786	-0.657203313	-0.827307767	2.197952073	0.819938717	0.420236075	0.073458969	0.1574731	1.849573225	-0.427946123	0.251746952	0.587404499	1.073694919	-0.462963385	0.134431888	0.771241274	0.712205499	-0.592569808	0.013257523	0.488409105	0.492226176	-0.770631334	-0.360490922	-0.090753445	-0.192864629	-0.735210004	-1.265608546	2.042746373	2.200186381	1.760351793	0.270109355	-0.026127212	-0.213319479	0.032348196	-0.187931511	-0.349671512	-0.688451675	0.572395	0.315924	-0.012134	-0.327206	0.253662	0.077456
RERFLCMS	LUNG	-1.25080497	-0.963189241	-1.243696584	-3.677527069	-0.758525107	-0.842579256	-0.872436123	-0.325124012	-1.303448276	-1.413413616	-1.835378589	-1.940191492	-1.439632827	-1.798505354	-0.815144134	-1.096110255	-1.653685337	-1.368126498	-0.099462083	-0.125842667	-0.461182757	-0.089029044	-0.042147493	0.029895852	-0.534646987	-0.341334571	-0.088912471	-0.069158953	-0.524882148	-0.304551244	-0.317699351	0.034010835	-0.474336295	-0.522512663	-0.178062066	0.17188564	-0.209378622	-0.234226816	0.031397175	-0.24483909	-0.032973027	0.278208367	-0.145874	-0.222361	-0.223726	-0.213589	0.26798	-0.126986
L1236	HAEMATOPOIETIC_AND_LYMPHOID_TISSUE	-0.272160991	0.175358967	0.825146832	0.25630595	0.56048686	0.351080964	0.228590858	0.472897177	-0.075792934	-0.131393145	-0.346951218	-1.086579783	-0.619009057	-0.305440959	0.16471588	-1.092898533	-0.618081082	-1.409103395	0.548603578	0.189658438	-0.901421794	0.186251241	-0.001001803	0.398116641	-0.814149422	-0.213988976	-0.472586584	-0.004511912	-0.396147562	0.033784332	0.905848679	0.223721149	-2.306727062	-2.047021046	-0.73479014	-0.000827485	0.623987401	-0.155095209	0.052836249	-0.026941658	-0.224951181	-0.361995781	0.160747	-0.071044	0.062536	-1.380768	-0.829935	-1.338746
DANG	PANCREAS	0.065548035	-0.305236394	-0.058976244	0.245434198	-0.311304374	0.032642286	0.486895423	-0.225042982	-1.251843604	-0.206712873	-0.355086596	0.039971099	-0.121169856	-0.968347734	0.336422455	-0.333440901	-0.891182129	-0.991152042	3.09915815	0.133297328	0.40415408	0.054350555	-0.342822362	0.002851996	0.470616439	0.066372007	-0.026235275	0.232831659	0.230633893	0.136698723	-0.909697692	-0.337401055	0.571742506	0.155333289	-0.388566034	-0.490102225	-0.21864654	-0.068840054	-0.028489419	-0.109684409	-0.036984081	-0.291748758	0.200491	-0.199373	0.519289	1.81704	2.288786	2.395812
NCIH460	LUNG	-3.603264415	-3.809710319	-4.38417549	0.16931967	-3.644726968	-3.753481262	-3.670030613	-3.703597843	-3.494458431	-3.227812293	-3.536108231	-3.610174697	-3.554413828	-3.011314703	-3.857591408	-4.330411174	-3.219292329	-3.790148437	2.042483737	-0.420766717	-0.541512151	-0.376116948	-0.079386724	-0.165149412	-0.256997814	-0.018689166	-0.119736465	-0.028727272	0.187660773	0.072398457	-0.324663878	0.276926494	-1.687813671	-1.365206081	-1.051006885	-0.811340239	-0.953060547	0.054976646	-0.04285459	0.065125083	0.197320517	0.199882992	0.023681	0.067874	-0.117297	-0.03299	-0.759737	-0.634732
KYSE140	OESOPHAGUS	-0.048049503	-0.199551717	-0.415667797	0.093205141	0.198816387	0.27288445	-0.15751402	-0.138235722	0.129006837	-0.219908632	-0.055520455	-0.298462283	-0.509729452	-0.387031185	-0.220986035	0.466578115	0.0	0.191846064	0.985809323	0.574979211	0.277759933	-0.123761292	-0.045900174	0.208300489	-0.032480874	-0.245406493	0.137515833	-0.075997618	-0.095852668	-0.157632657	0.491621837	0.133847128	0.859319982	0.184826931	0.146209985	0.268551707	-0.733347716	-0.035763662	-0.057219761	-0.165184983	0.027401896	0.02342766	-0.223418	-0.015686	-0.055371	0.517256	0.240858	0.231627
KYSE180	OESOPHAGUS	-0.058815563	-0.460419694	-0.249813418	-4.17710046	-0.23457973	-0.04455128	0.076502898	-0.285875055	0.050686594	-0.065034384	0.001098075	0.325175007	-0.026588564	0.056039977	-0.245358935	0.151288132	-0.109560151	0.095094609	-0.07086509	0.633861764	0.502432065	0.209616999	0.42240981	0.328569188	0.321259196	-0.412181314	0.037402514	-0.133583968	0.189850183	-0.096590368	-0.432064266	-0.260749414	1.159362457	0.91712413	0.504646416	0.363047505	-0.001502875	0.028024973	-0.071584932	0.038171862	-0.465185598	-0.526137909	0.2708	0.002978	0.051928	-0.902442	-0.2992	-0.967356
HUPT3	PANCREAS	0.633506858	-0.440624684	-0.350072599	-2.627477487	0.07625941	0.157931199	0.044645524	0.255509516	-0.245279214	-0.227320795	-0.265325571	-0.275964328	0.109882615	-0.301447422	-0.216745267	-0.857375813	0.128899282	-0.45749448	-1.811441705	0.019572882	0.701421001	-0.13501439	0.702587227	0.035789989	0.534124809	0.843420873	0.959772545	-0.16613006	0.00563418	-0.044161571	-0.014280201	-0.074546177	-0.48449411	-0.168859419	-0.781707445	-0.66391407	-0.625117994	-0.098979757	0.014543851	-0.091648429	-0.224643774	-0.404675398	0.070137	-0.158136	0.136621	0.346511	-0.62903	-0.892673
EFE184	ENDOMETRIUM	0.104364249	0.441337032	-0.80284046	-1.077854513	-0.074238912	-0.069448154	0.489005213	0.97596264	-1.240631705	-0.499931985	-0.262170188	-0.062837831	0.516214712	-0.733380565	0.1188402	-0.967291385	-0.829078301	-0.297595729	-0.814433352	-1.348562245	-0.10368081	-0.436750028	0.019566922	-1.32477449	0.068555811	0.698651379	0.114584056	-0.322612086	-0.158875764	1.233530905	-1.025408568	-0.087941977	-1.15411554	0.734683502	-0.141233721	-0.09010071	0.107386815	0.298188039	0.245337041	0.30127379	0.638391525	0.971972676	-0.118627	-0.034853	-0.39176	-0.039705	0.279825	0.051499
GCIY	STOMACH	-0.265888906	0.195532244	0.172706104	0.47176846	1.265736511	-0.135548748	-0.567729229	0.44816747	0.723754047	0.361390531	-0.269619197	-0.572793949	-0.137906527	0.648575132	-0.05196922	0.107499479	-0.188846876	0.768874039	0.182575002	0.49655969	0.756272665	1.010818901	-0.608103254	0.363337508	0.648741846	0.69116195	-0.453035036	-0.708824899	0.337643047	-0.001150156	-0.766711076	-0.486028196	2.108371262	1.638226424	1.44353918	0.316576105	0.23376473	0.106773216	1.398899357	0.113434731	0.376423551	1.557737061	-0.138829	-0.049345	-0.390676	0.060535	0.171828	-0.008437
SH10TC	STOMACH	0.373671775	0.6015743	0.456246988	-0.19945072	0.134524814	0.358501457	0.380338358	0.4367724	-0.673250733	0.061228009	0.093720936	-0.306148976	0.076370407	-0.595015457	0.424582386	0.134143723	-0.096492977	-0.070386744	1.545686344	-1.106656406	-0.498220243	0.680195563	0.790818278	-0.659760404	-0.285227698	-0.633721881	0.527534258	-0.089949673	0.015884787	0.243931146	0.611536888	0.78751589	-0.919778882	-1.055638221	-0.0184897	2.330390094	-0.323348212	0.293308562	-0.309960964	-0.102367254	0.35240522	0.999325146	0.063233	-0.191191	0.885268	1.118381	0.206121	0.976879
HCC2218	BREAST	-0.381898927	0.328464609	-0.169163088	-0.135827021	0.335268359	-0.147539221	-0.619556961	-0.214508445	-1.412860961	0.534896497	-0.083174319	-0.553394264	-0.23134373	-0.717616235	-0.032159544	-0.69776808	-0.960329067	-0.900306896	1.784611997	-1.089706399	-0.955716018	-1.454462731	-0.485303765	-1.046358325	-0.770831984	-0.015730481	-0.493163274	-1.198576423	-0.163942144	0.360401688	-1.544837785	0.108183975	-1.062871776	-1.246023737	-1.359748186	-0.806857432	0.185356476	-0.379412806	-0.021708801	0.38029102	-1.122794836	0.060775271	0.167035	0.008118	0.551498	0.22417	-0.369129	-1.031491
KMS21BM	HAEMATOPOIETIC_AND_LYMPHOID_TISSUE	-0.100361383	0.0	0.701962769	-1.066057091	0.490510529	0.267159992	0.198285798	0.324228105	-0.133030612	-0.397113633	-0.48762552	-0.497684607	-0.720368773	-0.719414047	0.341362149	-0.373050954	-0.307795801	-0.913207918	0.848506095	-0.195910971	-0.025548286	0.0	0.259102159	-0.10148351	0.043239603	-0.26624907	0.239752105	0.047456298	0.009165737	-0.025843631	0.29478794	0.510220715	-0.569463527	-1.424359291	-1.230912414	-0.593414387	0.400618031	0.028210411	0.090131275	-0.003449954	0.205044005	0.605040929	0.118057	0.19092	-0.618577	0.477177	-0.305905	-0.916707
KMS26	HAEMATOPOIETIC_AND_LYMPHOID_TISSUE	0.407669433	-0.511696448	0.001088399	0.338573662	-0.026236497	-0.161621993	-0.056230304	-0.390003179	-1.112078946	-0.063409483	0.125110346	0.146118287	0.115503865	-1.145619427	-0.015719303	-0.039868785	0.113110007	-0.247984739	-0.087599807	-1.024498497	0.140298312	0.623051449	-0.577306016	-1.633653648	0.290957607	0.78615773	-0.2876504	-2.244381951	0.357636138	1.541487583	-2.264507064	0.114213127	-0.821447265	-1.602184402	-1.273223636	-0.093133495	-0.943234133	0.013484838	0.20197135	0.043040664	0.187694523	0.283690228	-0.244607	0.024589	-0.047752	-0.344607	-0.188941	0.121247
KMS27	HAEMATOPOIETIC_AND_LYMPHOID_TISSUE	-0.037123038	-0.129158485	0.655344928	-0.206674651	-0.272321996	0.069252211	0.299473825	0.086493296	0.021942469	-0.336388508	-0.040189399	0.40677687	0.195014917	0.032233346	-0.019930066	-0.698223048	0.063539273	-0.637295524	-0.114668541	-0.12017833	-0.72393856	0.864543194	0.224528416	0.271034474	-0.30159377	-0.540946748	-0.436890898	0.893090256	-0.026948012	-0.248350398	1.151576888	0.74329761	-1.027478058	-1.573878037	-0.983234136	0.348809562	-0.023583051	0.046488305	0.045533323	0.120358662	-0.163375881	-0.472765267	0.049582	0.042143	-0.399016	1.001797	0.96602	1.27719
KO52	HAEMATOPOIETIC_AND_LYMPHOID_TISSUE	0.50144459	0.304679825	0.196662753	0.665410486	0.205793343	-0.171193608	0.601899585	-0.361685882	0.513774934	0.443172374	0.363072766	1.110032221	-0.09541805	0.864488518	0.058426653	0.050434271	0.793381262	1.058148061	-3.469438761	1.09096074	1.15394657	2.497318293	1.123180274	0.664677784	1.056281889	0.248200239	0.325604158	0.142038285	-0.032512529	0.327485482	-0.658350885	-1.822221885	1.110676782	2.252069277	1.339864528	0.09266115	0.742006057	0.17401363	-0.026890086	0.041016681	0.317383604	0.857316176	0.292134	0.120505	-0.084082	0.161327	-0.290557	0.207001
KMS28BM	HAEMATOPOIETIC_AND_LYMPHOID_TISSUE	0.186173101	-0.372893132	0.231724539	0.0	0.012562079	0.113455488	-0.127226364	-0.114087269	-0.367858622	-0.096405036	-0.049949446	-0.3279669	-0.183959817	-0.738966822	0.03222484	-0.01783022	-0.50055165	-0.668797904	-0.347604162	-0.958043159	1.066810872	1.790146702	-1.027991979	-1.715618891	0.842104261	1.491102123	-0.892425754	-2.494892763	-0.351869139	1.288533429	-2.964722099	-1.13262636	-0.575549791	-0.886995967	-0.271172836	-0.946168854	-0.587747942	-0.036901194	-0.021902418	0.162036234	-0.254250127	-0.377395529	-0.126483	0.013411	0.286423	0.817882	0.460848	0.875468
KNS60	CENTRAL_NERVOUS_SYSTEM	-0.037927959	0.15768689	0.385658708	-0.062776212	0.414048727	-0.22361171	-0.110608156	0.348934498	0.846299519	-0.126871147	-0.594286414	-0.632465617	-0.160695451	0.795310617	-0.056754766	0.104701662	0.346909011	0.226352049	1.517114077	2.170223912	1.628748803	1.396264672	0.927904402	1.20467778	0.509619752	0.066790627	-0.478361923	-0.071788649	-0.975843228	-1.67514616	-1.576020725	-2.169529396	1.363568373	1.33201302	1.400275461	0.981819339	1.121950999	-0.037829603	0.072054555	-0.410332999	0.107817305	0.228206183	0.020576	-0.278594	-0.03922	-0.536103	-0.741621	-0.301845
KNS81	CENTRAL_NERVOUS_SYSTEM	0.218139649	0.851066058	0.723364107	-0.062829334	-0.00677628	0.414509964	0.543483283	0.319886072	1.094428772	-0.605018933	-0.272146751	-0.234546098	-0.19965448	0.750278185	0.160212822	-0.425324039	-0.013978113	-0.336235032	2.289422896	-0.951262388	-0.530553198	-0.260473432	-0.070671385	-1.00905565	-0.763773861	-0.089482278	0.427517411	-0.025883508	-0.132664828	0.149690427	0.893508656	0.701092488	-0.943120443	-0.482004595	0.007917998	0.002774585	0.229472299	0.084033175	0.10816262	0.106544702	0.452495943	0.41231642	-0.201513	0.363744	-0.15589	-0.713657	-0.076353	-0.575557
KPNSI9S	AUTONOMIC_GANGLIA	0.176097606	0.279393767	0.329379664	-0.106015819	-0.408358404	0.055415994	-0.054674467	0.361922326	-1.262121534	-0.191805062	-0.162815624	-0.137424544	0.135379698	-1.176130147	0.074248561	0.015548769	-0.363035437	-0.157254569	1.080045055	1.808089802	2.166591678	2.634177741	1.371933544	0.166099573	0.141067576	0.197510571	-0.865061237	-1.790605976	-2.127365283	-2.495385948	-3.087253343	-3.502840293	1.06503352	1.595771644	2.158498615	1.432218848	1.324064368	0.055108989	0.09619314	0.048617472	-0.10459902	-0.714216534	-0.157666	-0.021164	0.018851	0.37154	0.323961	0.107143
LU99	LUNG	0.170730115	-0.070525496	0.614965426	0.381509922	0.361140487	0.078725419	-0.071200039	0.436789871	0.207112825	0.399075374	0.338540357	0.308730289	0.123813952	0.356372043	0.207940274	-1.034517777	0.714879831	-0.530357998	-0.129332787	0.678479407	1.645855131	1.687284453	0.970305421	-0.131424309	0.998928754	1.355491953	0.49852551	-1.650301042	0.045434057	0.231200477	-2.528156381	-1.513727421	-0.130511217	0.130338107	0.286295418	0.231541065	0.842563586	0.113735389	0.08422366	0.052479831	0.039685036	-0.089589767	-0.21456	-0.208564	0.18034	0.342144	0.280504	0.398301
KMS34	HAEMATOPOIETIC_AND_LYMPHOID_TISSUE	0.173833962	-0.18609473	0.344039644	0.317510872	-0.010678018	-0.180460298	0.298351363	0.196529909	-0.427725981	-0.130819857	-0.140096208	0.50902494	0.920546416	-0.466503399	0.208868465	0.103245652	-0.076538345	-0.468343801	-1.338710628	-1.487130247	0.338710137	1.74746921	-0.521059926	-2.072884955	0.265445928	1.327729207	-0.134976559	-2.747543935	-0.576055854	1.53430356	-2.066722546	-0.78289009	-1.239922674	-0.295615312	0.380380717	-0.868237637	-0.728541398	0.105777749	0.07225418	0.251056186	0.021362939	-0.453745977	-0.195874	-0.147455	0.184994	0.38352	0.236733	0.713706
MKN1	STOMACH	0.167536552	0.529678537	0.752867477	-0.16000042	0.049071449	0.256383179	0.467855844	0.61048434	0.059440079	-0.615808095	-0.52911342	-0.585452646	-0.660947247	-0.250340077	0.045875029	-0.989387002	-0.922037836	-1.535878903	1.179853516	0.828884649	1.33577247	1.346472128	1.20682292	0.269242735	0.697106862	0.596809137	0.435351014	-0.75346747	-0.134729836	-0.44671744	-1.023422779	-0.462350777	-0.662388262	-0.062834028	0.004969325	0.177359984	0.434263396	0.028977168	0.183655328	0.243330053	0.189531771	0.051102582	-0.138879	-0.08128	0.283759	-0.061638	0.256562	-0.041817
MKN74	STOMACH	0.034329492	0.261486044	0.263616675	0.146742369	-1.799844851	-0.565139531	0.203210183	0.743445446	-0.940610026	-1.3425412	-0.306192893	0.884200172	1.64111753	0.013119365	-0.002964996	-0.495584858	0.77188283	-0.373301163	-2.320132757	-1.206011813	-0.430428026	0.36595433	0.291649751	-0.434306962	0.194529931	0.342423316	0.397919903	0.001937374	0.64924394	0.00738813	0.49415874	0.561694644	-1.558395926	-0.83892541	-0.281134633	0.079291838	0.162699103	0.082328399	0.117466478	-3.62e-05	0.015938788	0.077033055	0.040369	-0.137242	0.738898	0.842971	1.031093	1.359159
KP3	PANCREAS	-0.295931992	-0.005618976	0.022082616	-0.435970632	-0.703376549	-0.179267824	0.101550534	-0.243066127	0.328605611	-1.009441275	-0.595596366	-0.042371159	-0.166707377	0.207237666	-0.361030172	0.021583096	-0.686500975	-0.143918451	-1.126340335	-0.779818704	-0.538218006	-0.109885323	-0.248167697	-0.168389256	-0.365288468	0.00513433	-0.194723297	-0.130205542	-0.122090024	-0.150596971	-0.558321945	-0.470991726	-0.32392018	-0.365081707	0.346477097	0.584034508	-0.363429174	-0.420299888	-0.058270863	-0.481816486	-0.124136475	0.272191099	-0.017402	-0.187873	0.066856	0.152897	0.356866	0.405699
NCO2	HAEMATOPOIETIC_AND_LYMPHOID_TISSUE	0.272238543	0.311401559	0.158874361	0.319796696	0.649693148	0.028826056	-0.003676688	0.093602607	0.395436976	1.393657116	0.653758016	0.197106385	0.411885298	0.935374578	0.118389	0.085980097	1.735252346	0.731069532	0.067452087	0.039350566	-0.082838423	0.070267364	0.817342229	0.511361712	-0.147241126	0.160330983	0.157818994	1.216413414	0.138680938	-0.55154912	1.136819167	0.324070098	0.658032417	0.145336697	0.1103331	0.562586089	-0.835160971	0.320779123	-0.234008205	0.245514282	0.395804234	0.836618249	0.053387	-0.099181	-0.175389	0.559176	-0.032744	1.049756
KHM1B	HAEMATOPOIETIC_AND_LYMPHOID_TISSUE	-0.24236101	-0.283271734	-0.037112227	0.526016047	0.377670078	0.095016579	-0.875697686	0.056394586	0.169757881	0.649494035	0.115182422	-0.802677355	-0.624367584	0.089552353	-0.300784928	-0.50687253	0.120277712	-0.465747373	1.261244509	0.364978642	-0.140105973	-0.181754677	-0.374549754	0.343516084	-0.514824946	-1.415487587	-0.623559241	0.730017839	-0.161649046	-0.70212979	0.504716383	0.149080585	0.0908373	-0.255303512	-1.282264675	-0.611025304	0.232724922	-0.186530006	-0.409745546	0.022253182	-0.221163562	-0.324209788	-0.354034	-0.267004	-0.570994	-0.356038	-1.021294	-0.648016
HSC2	UPPER_AERODIGESTIVE_TRACT	0.039201912	0.072212012	0.157989995	0.111661776	0.167286296	0.35296076	0.208101553	-0.326107723	0.726508187	-0.19254036	-0.191827321	-0.234720764	-0.698929047	0.485123593	-0.097725999	0.004011443	-0.118425152	-0.598562083	-0.58639303	0.429776508	0.207451686	0.188101449	0.297633082	0.043586691	0.357927629	0.125674561	0.167823121	0.880351453	0.647966584	-0.242133345	-0.255981234	-0.359456754	-1.031422385	-0.683721915	-0.176211696	-0.529236537	-0.383363119	0.09347861	0.037496213	-0.035555943	-0.264941274	-0.687792515	0.316181	0.196293	-1.015192	-0.140832	-0.152375	-0.678541
KG1C	CENTRAL_NERVOUS_SYSTEM	0.21103356	0.466197132	0.119742527	-0.284450971	-0.162118537	0.500996789	0.655702243	0.003485325	0.024476523	-0.930293714	-0.516199195	-0.569956866	-0.97013202	-0.630918286	0.343927218	-0.465912932	-0.259933747	-0.596203705	0.06182534	-1.605647156	-1.008415538	-0.561278352	-1.320807301	-1.395054002	-0.500537935	0.14931045	-0.715043416	-0.988238707	0.081771139	1.018736665	-0.638485601	0.453738642	-1.984507989	-1.85143646	-0.824945237	-1.207090208	-0.252692134	0.116858006	-0.001453981	0.000245985	0.47837502	0.717698894	0.218698	0.372775	-0.013681	0.156753	-0.032756	-0.284443
HUH7	LIVER	-0.114237931	0.555209369	0.329579208	-0.383315089	-0.993802943	-0.489622961	-0.049393984	0.254129626	0.124098703	-0.535404148	0.065701925	0.635642389	1.234998601	0.447270079	-0.352790789	-0.408357926	0.700893275	0.310627292	0.710043711	-0.809632007	-0.669174265	-0.227351705	0.454978165	-0.314755023	-0.040994414	0.254166435	0.433758156	0.039229783	0.349326854	0.194234748	0.011369719	0.032796512	-0.576852445	-0.522756785	0.007156925	0.296007912	-0.976992163	0.023120208	-0.040404174	0.078234034	0.30999293	0.285113136	-0.035122	0.041164	-0.090895	0.073285	0.654245	0.552176
KMBC2	URINARY_TRACT	-0.534197585	0.044239462	-0.018729221	-0.482179207	-0.033327699	-0.050423379	0.378521988	-0.558027464	0.108405516	-0.147113849	0.062384962	0.051410474	-0.4232938	-0.468254882	0.22272093	0.24926001	-0.060589482	-0.260675319	-0.256757358	-0.290810704	-0.224142911	-0.174076799	0.445676322	-0.0668341	-0.27903468	0.215467164	0.031736921	0.343468493	-0.053818503	-0.128971833	0.671487966	0.575658542	-0.719209244	-1.854722495	0.208465057	-0.891241875	-0.139469822	0.094061285	0.041686364	0.153601588	0.348574559	0.580111464
KMRC20	KIDNEY	0.019405249	0.537412716	0.807454695	0.016332761	-0.475781131	-0.18693978	0.043731403	0.41370674	-0.481287722	-0.222629823	0.0168063	0.277581182	0.713829917	0.29543056	0.079682323	0.271635844	-0.095770764	0.308463458	-2.7818893	-0.106618733	0.276508574	-0.282072356	0.272124079	-0.553500221	0.358771058	0.647381994	1.168320448	-0.419184035	0.39011517	0.324690376	-0.4514102	-0.036342807	0.294563841	1.045129281	0.527052606	0.605225033	-0.301358999	-0.103883985	-0.231841966	-0.026431944	-0.260736823	-0.298363963	-0.164759	-0.214841	0.36345	-0.176681	0.674857	0.146108
HUCCT1	BILIARY_TRACT	-0.120406742	-0.256458012	0.083740671	-0.277379561	0.431786682	0.138763977	-0.168575799	0.301846466	0.473385572	0.068944853	-0.120144961	-0.64785628	-0.446815476	0.560153584	0.177173365	-0.679174922	-0.404650597	-0.527315252	-0.637100106	0.165676996	0.66437126	0.069409787	0.160208445	0.577222558	0.15094794	0.14535902	0.053453381	-0.313283868	-0.005490494	0.294305196	-0.86642924	-0.053848049	-0.652597645	-0.277290474	-0.334457518	-0.362958806	0.235382715	0.123724924	0.020054959	-0.061554579	-0.148435438	-0.672122845	0.048295	-0.061054	1.127499	0.984788	0.347043	0.93191
KIJK	HAEMATOPOIETIC_AND_LYMPHOID_TISSUE	0.090451456	-0.820806046	0.226299102	-0.116202995	0.084763763	0.138700801	-0.031479173	0.225915407	0.440009778	-0.197352376	-0.180676954	0.090901727	-0.047930031	-0.148293908	0.154995559	-0.073429354	-0.06011125	-0.35896736	1.507689089	-0.382742781	-0.636843733	-1.049922278	-1.882524937	0.357913162	0.056084792	-0.244143274	-0.526779413	0.249626332	0.498465938	1.026923039	-0.786931044	0.305704876	-0.362655532	-0.84487213	-0.852791597	-1.66875234	-1.209949779	0.141556334	0.271951885	0.209154488	-0.345801904	-0.923043163	-0.075312	0.003858	0.370015	0.323084	0.865209	0.459436
A4FUK	HAEMATOPOIETIC_AND_LYMPHOID_TISSUE	-0.111777325	0.238732416	0.815467859	0.674503375	0.412203338	-0.13355305	-0.674490016	0.45284035	0.53796402	0.305455792	-0.564413598	-0.704570295	-0.354397908	0.591094156	-0.095958067	0.876458861	0.142113288	1.04908024	3.652478283	2.077795088	0.751501925	0.15360779	-0.116716355	0.925928178	0.069262933	-0.350747556	-0.14616092	-0.148146177	0.175065633	-0.418399268	-0.173170223	0.491057485	1.904718138	1.055002214	1.292028217	1.052485077	0.010423317	-0.124715014	0.52384881	0.035747988	-0.286768839	-0.54500792	-0.084681	0.024995	-0.175385	0.566345	0.658325	0.866554
KALS1	CENTRAL_NERVOUS_SYSTEM	0.136586159	0.074206859	-0.061962991	-0.385781589	0.009090702	0.220681174	0.871911595	0.660126608	-0.364107836	-1.05592705	-0.769098545	-0.223077121	-0.551703736	-1.02446469	0.272221258	-0.054168113	-0.498923758	-0.781035572	1.292928234	-0.009349913	0.12070824	0.008036147	0.176274935	0.044736614	-0.018343633	0.0	0.255049132	0.407687647	-0.413337777	0.079933941	0.33896549	-0.032232604	-0.811678237	-0.858268411	-0.679289704	-0.526674886	0.351643938	0.206860753	0.718299103	0.04182463	0.089771601	-0.356001033	-0.229797	0.168342	-0.10897	-0.50784	0.258105	0.145534
HEC108	ENDOMETRIUM	-0.072146925	-0.331571687	-0.659979871	-0.100186653	0.41217405	0.336257891	0.312393923	0.463076194	0.500508149	-0.294917459	0.063379439	0.311498267	0.180479062	-0.276488841	0.338026576	0.465863215	-0.088676961	-0.234133333	-1.066621816	-0.620245108	-0.330271152	-0.559043076	-0.14640455	-0.003861297	0.063225788	0.360739875	-0.123732104	0.568043845	0.778264811	0.620437561	0.395603929	1.201410048	-0.604755749	-0.722956347	-0.485510101	-0.427154331	-0.249247442	0.43887381	0.912749395	0.21002373	0.620366427	1.271104608	0.126078	-0.054788	0.536419	-0.229233	0.065867	-0.299281
HEL9217	HAEMATOPOIETIC_AND_LYMPHOID_TISSUE	-0.289620828	0.636314075	0.70062861	-0.200333442	0.427141018	0.175451251	-0.18975624	-0.03685771	-0.193311503	0.170904474	-0.006677289	-0.30525242	-0.650656546	-0.058482589	-0.140036843	-0.304498473	0.217394256	-0.147188573	-3.214810939	-0.488602545	0.39007841	1.71539675	0.287915897	-0.166264604	0.266034082	1.002293696	-0.099674915	0.133162609	-0.174732558	-0.32274429	0.678387413	-0.317627716	-0.442983178	0.148156737	0.509579602	1.617494168	0.053241524	0.109267299	0.736732574	-0.146263861	-0.093738809	-0.055293717	0.23393	-0.212656	0.032612	0.888113	0.30718	0.973485
HUH28	BILIARY_TRACT	-0.066337189	-0.28859878	-0.114110792	-0.073908686	-0.325037549	-0.169144746	-0.378528133	-0.181925479	0.016137239	0.090320428	0.0	-0.014576266	0.143545429	0.09788857	-0.097794512	-0.5640379	0.078562509	0.039056965	-0.317679151	0.839209102	0.365365956	0.12614381	0.102549213	0.740887615	0.273604188	0.416212672	0.130967117	-0.287535264	-0.082089223	0.043490138	-0.957097918	-0.251942661	-0.008273483	-0.023471269	0.009603706	0.115761859	-0.247325759	-0.0555939	0.511037821	0.062914466	-0.32720349	-0.796029856	1.201617	0.045985	-0.82256	-1.051784	-0.232037	0.814372
HEC265	ENDOMETRIUM	0.407351743	0.074216536	-0.599253315	0.690606559	0.892205036	0.468181337	0.059713572	0.190734489	1.078408921	0.321725075	-0.026834837	-0.479848143	-0.594763361	0.158758649	0.461319122	-0.179854316	0.169303073	-1.104083349	2.579452636	0.872511667	0.573600013	-0.283808383	0.541507817	0.8913026	0.41260413	-0.64645799	0.884766048	0.828585589	0.364907998	-0.070612689	0.767679417	0.791741733	0.470859115	0.413310832	-0.074790931	-1.278633792	0.019764325	0.358990158	0.285343068	0.156906262	0.427451964	0.727192191	0.106115	-0.292348	-0.306688	-0.602603	-0.502358	-0.753566
CAL12T	LUNG	-0.139471618	-0.856118756	-2.721085914	-1.36511932	-0.038299461	0.482148914	0.152567372	0.09414921	-1.360854815	-0.616730344	-0.673226047	-0.630482319	-0.710818081	-1.46415332	0.624203472	-0.282330823	-0.68271978	-0.777398435	5.476584424	0.89742208	0.834530604	0.707778996	0.07803397	0.762057574	0.509328855	0.524337234	0.128729919	0.467754173	0.786076391	0.875153702	0.235060651	0.656328882	-0.120729564	0.070416361	0.108946785	0.181295986	0.047164558	0.291264865	0.059648315	0.327278997	0.038281444	-0.222355018	0.040481	0.236728	0.68538	-0.096483	-1.145622	-1.612279
THP1	HAEMATOPOIETIC_AND_LYMPHOID_TISSUE	0.583203948	0.091007601	0.070754983	0.034083942	-0.001082103	0.069928404	-0.101615935	-0.490173856	-0.013440557	0.283000342	0.367926681	0.452646129	-0.039386431	0.050834874	-0.057518118	-0.169373356	0.26435971	0.032039861	2.874279991	-0.609864471	0.4123198	-0.033943981	-0.131790821	-0.925054057	0.169046576	1.231389553	-0.054653793	-0.76841023	-0.221406169	0.63362564	0.35131496	0.291690223	-0.357096941	-0.27247811	0.2926845	0.835158248	0.195249671	-0.001646078	0.810762905	-0.116007649	-0.222343509	-0.703240271	0.369291	0.126528	0.072496	0.404334	-0.240602	-0.007539
A3KAW	HAEMATOPOIETIC_AND_LYMPHOID_TISSUE	0.259069739	0.120520809	-0.009469788	0.766037537	0.947273124	0.65558008	0.524404221	0.636224731	0.713217381	0.372708553	0.078840805	0.135190901	-0.114929095	0.641658387	0.621737819	0.213296998	-0.044427985	-0.076481174	0.177539559	0.865144431	0.117749378	0.300767049	0.09155458	0.903908379	0.377492177	-0.533691554	0.392522834	0.560013175	0.131586149	0.75898496	0.632745136	0.728098563	-0.329862094	-0.395408388	0.066036422	0.101233474	0.018538356	0.331958442	0.498105962	0.309143129	0.490987226	0.912074803	0.054054	0.18036	-0.189003	0.119249	0.144318	0.35603
SKNSH	AUTONOMIC_GANGLIA	0.00873956	0.148889569	-0.035031158	0.236108762	-0.089365929	-0.005754407	0.117675188	-0.023881975	-0.32811107	0.222681951	0.156173702	0.10000664	-0.24624172	0.008515235	0.224043954	-0.06234359	0.002763511	-0.02126041	-1.833856244	0.908242869	0.733670071	0.552628338	0.455765139	0.470991582	0.137136196	0.423219755	0.15168599	0.226741924	-0.18223104	-0.266713071	0.159332189	-0.204541162	-0.264207415	0.410149691	0.34806662	0.025122091	1.200970201	0.054605267	0.222310419	-0.026695237	-0.015113954	-0.378005487	-0.198202	-0.06594	-0.591491	-0.033345	0.494638	0.380694
HCC1954	BREAST	-0.058609186	-0.526088263	-0.020993839	-0.293820013	0.265990292	0.115649152	-0.078108446	0.259262815	0.161488573	-0.309731099	-0.728911888	-0.603220211	-0.623346792	-0.617558445	0.335641004	1.08602906	-0.0903601	-0.399015831	0.119962485	0.466410821	0.699345055	2.051048707	0.050308901	0.391505122	0.346823615	0.13159154	-0.061853471	0.349147809	0.106492733	0.066126676	-0.112957811	0.106911697	0.883919089	0.719685283	0.198719419	-0.13825839	0.011985436	0.209187311	-0.053485124	0.959159596	-1.028116272	-0.721799925	0.340273	-0.297638	0.958337	-1.045375	-0.657811	-1.110848
CAMA1	BREAST	0.036371354	0.368795846	-0.102497928	0.206088966	0.195921721	0.092485704	-0.165822829	-0.162846016	-0.562945185	0.048503458	0.296969673	0.291990948	0.047575031	-0.476891008	0.043106984	-0.138154148	0.385497735	0.344501356	-0.559820196	-1.51316408	-0.055317133	0.038634193	-0.690182557	-1.447167907	0.289707175	0.96328727	0.357835708	-1.92956173	-0.201721488	0.976211217	-1.705016432	-0.316173145	-1.046635548	-0.562173547	-0.161071249	-0.729308264	-0.593330102	-0.144313563	-0.195475381	0.992280292	0.072330827	0.40888299	0.395372	0.059579	0.529464	1.078023	1.010414	1.211523
HEC6	ENDOMETRIUM	0.067332027	-1.502731184	-1.623181987	0.786493046	0.006747548	0.072023306	-0.117822775	-0.267776995	0.308043979	0.219253775	0.182211043	0.195416815	-0.220301345	0.317250794	-0.124874099	0.103112538	-0.183811074	-0.13743646	0.001640886	0.001092236	-0.166487597	-0.471342602	0.403308981	-0.283873731	-0.136041472	-0.972841384	-0.228941563	0.143338433	0.146864334	-0.126024975	0.224656688	0.248495889	0.36095071	0.631090444	0.434886074	0.061231981	0.059523131	-0.0648575	-0.123293676	-0.205869631	0.245065882	0.756498731	-0.509494	0.123579	0.449731	-0.166719	0.689636	0.508115
AM38	CENTRAL_NERVOUS_SYSTEM	0.179936098	0.843490887	0.584005964	0.435029538	0.814550999	-0.029760575	-0.519011414	0.539126477	0.848503376	0.41310359	-0.415749232	-1.035095803	-0.755912859	0.584443109	-0.513428031	-0.609646462	0.396650057	0.269775093	-1.207051949	0.054182027	0.326244546	-0.002301996	0.492040334	0.15467312	0.095909121	0.669123513	1.040155994	-0.158744437	0.206439061	-0.176659806	0.505212893	0.25190296	-0.200961589	0.31889801	-0.131694632	-1.022662795	0.124592607	-0.033590591	-0.05111197	-0.202641155	0.290017253	0.637337655	-0.063032	-0.234116	-0.028273	0.272434	1.198086	0.722182
HEC50B	ENDOMETRIUM	0.305697446	0.071369114	-0.071648158	0.083566029	0.312160765	0.102921768	-0.234552182	-0.898939459	-0.414133809	0.656420327	0.372916592	0.1702915	-0.479834589	-0.12305043	-0.051853951	0.153047826	0.423423549	0.214732148	-1.53156942	-0.529777796	-0.116989907	-0.852620979	-0.013663053	-0.310793164	-0.364504505	-1.158418488	0.696430347	0.009427788	0.032688567	-0.153053636	0.666843917	0.681915493	0.847399322	0.915187507	0.543921246	-0.335905703	-0.208341173	-0.019310518	-0.031115838	-0.038966065	-0.209336421	-0.41920563	-0.153571	-0.061528	0.440634	0.048047	1.525089	0.770621
HSC3	UPPER_AERODIGESTIVE_TRACT	0.274635171	-0.013198837	-0.194818315	0.135988646	0.227590846	0.153609635	-0.223912921	0.218290787	0.589086783	-0.223704015	-0.270838961	-0.658216997	-0.522638148	-0.012313082	0.578032641	-0.150862534	-0.282070463	-0.673538298	-1.85608689	0.862249592	-0.12033394	-0.67590419	0.229286114	0.845792744	0.041259423	0.280751991	0.955311131	0.585940208	-0.06234657	-0.858749362	-0.139520592	-0.313407954	-1.123046172	-0.906288829	-0.429742489	-0.952435254	-0.250925959	0.090593563	0.125102932	0.006628121	0.035431852	0.15004319	0.037557	-0.022834	0.019436	-0.485659	-0.379698	-1.471631
HSC4	UPPER_AERODIGESTIVE_TRACT	-0.154367211	0.563625208	0.323536145	0.188411262	0.279818948	0.237798837	0.043446409	0.301645121	0.503324307	-0.02957845	-0.073862287	0.070394148	-0.194309793	0.507177074	0.315971737	0.600262021	0.07069023	0.474244057	1.985568565	0.232079669	0.478042352	0.102143705	0.431515208	0.416265299	0.404215256	0.245635512	0.187551195	0.294282124	0.079092877	-0.015544055	-0.371222118	-0.159653036	1.296961028	0.891319867	0.812055144	0.560108028	0.199425792	-0.035081024	-0.271551583	0.024824116	0.134874079	-0.014979435	0.118204	0.040622	-0.094379	-0.01802	-0.980368	-1.326616
KMS11	HAEMATOPOIETIC_AND_LYMPHOID_TISSUE	0.046803288	-0.144379631	0.436694328	-0.588157456	-0.594927281	-0.066089753	0.421499206	0.372660589	-0.201158715	-0.91442157	-0.763238896	-0.001679196	0.566574065	-1.063054226	0.205456372	-0.237615786	-0.462320861	-0.880397542	0.203821222	-0.543485831	1.470226517	1.93175859	-0.225034219	-1.088908519	1.160295525	1.931861752	-0.31888231	-1.736507689	-0.073532054	1.131902	-1.783231469	-1.107848152	-0.350672336	1.068982016	0.523779914	0.365970446	-0.185215981	0.125667129	0.309067188	0.134604506	-0.106519601	-0.085674347	-0.08198	-0.07635	-0.039765	-0.218931	0.334101	-0.023142
KP4	PANCREAS	-0.460209557	-0.159354451	-0.208789254	-0.578504895	-0.184857605	-0.234126165	0.23529256	0.411888815	-0.560998572	-0.356132553	-0.522734316	-0.466332279	-0.156049038	-0.7975114	-0.095459551	-0.635493243	-0.198500451	-0.568002178	2.504227713	0.095612121	-0.255647503	-0.586891789	-0.780687542	0.248239517	-0.150037286	-0.03730085	-0.785761131	0.228941579	-0.078169732	-0.315139414	0.119263765	0.228163209	0.070832498	-0.194389575	-0.348345589	0.287057249	0.127612608	-0.001654463	0.595037905	-0.024202497	-0.417346665	-0.631215177	0.008586	0.10694	-0.465872	0.33214	0.079497	0.236883
KE39	STOMACH	0.076686632	-0.164631212	-0.152516545	0.106169973	0.244341735	0.426136357	0.20564458	0.018125303	-0.53829393	0.290805073	0.404093382	0.28227569	-0.109332552	-0.543175608	0.125189488	-0.095088352	0.185049396	0.043034188	0.822558677	-1.108812908	-1.413957012	-1.64107982	-1.585858562	-0.851047188	-0.999889565	-0.896482025	-0.526719948	0.446562704	-0.025227592	0.279072203	1.471501725	1.319390312	-0.4456947	-1.340789201	-1.554896831	-1.475043706	-0.574021239	0.092545499	0.264762318	0.204269099	-0.098071399	-0.391267607	0.077318	0.155524	0.217801	0.864765	0.010045	0.507843
KE97	HAEMATOPOIETIC_AND_LYMPHOID_TISSUE	0.072977658	0.203737349	0.846750187	0.255980665	-0.035787172	0.142379039	-0.148874172	-0.471373725	-0.055525288	0.550768011	0.733859166	0.543158921	0.3891087	0.120090818	-0.398803007	0.012343614	0.537553026	0.344000544	-0.85911036	-0.616131062	-0.434373354	0.40843978	0.557889211	-0.362454842	-0.487041391	-0.163665692	0.140437784	0.727410205	0.077988471	-0.53984506	0.958478943	0.618670382	0.070488663	-0.62951172	0.115868086	0.611655897	-1.360839319	0.081412747	-0.065513268	0.048393549	0.07712508	0.432190932	0.282098	0.317958	0.271719	0.86815	-1.196001	-0.878869
VMRCRCW	KIDNEY	0.0063731	0.399173288	0.406775495	0.142751917	0.195790938	0.20244481	0.153215617	-0.244240418	-0.010840034	0.231789708	0.214853411	0.181626179	-0.259854926	0.39270766	0.041385476	0.472066193	-0.49857252	-0.011739692	-2.540779396	1.222972736	-0.754875414	-1.532494059	-2.449431371	0.989631077	-0.664610349	-1.173603672	-2.266013351	0.930824512	-0.149937505	-1.056133856	0.056493644	-0.608777619	1.105619789	-0.093818516	-0.8471723	-1.067240836	0.73325887	-0.050929284	-0.395788855	-0.076341624	-0.336264046	-0.461266505	-0.317284	-0.355658	0.006296	-0.213517	0.314283	0.339153
HGC27	STOMACH	0.117353306	0.794832035	0.878369651	0.456771457	0.033236574	0.051710112	0.03926341	0.002241891	0.250495057	0.075195999	0.56038852	0.295297914	0.048357198	-0.03688295	0.219095978	0.61004298	0.473157122	1.238599075	-1.269316938	0.79157431	0.90223633	0.103141583	0.465868814	0.331895125	0.045234712	-0.220829368	0.356269348	0.159093271	0.142308563	-0.245627334	0.179455257	0.336971652	2.822923756	2.121868453	1.260294195	0.857065579	0.31122555	0.097869139	-0.160711588	0.19752768	0.08727635	0.46895581	-0.251508	-0.120216	-0.767514	0.198906	0.639819	0.402481
LUDLU1	LUNG	0.075063468	0.248574634	0.403461295	-0.0753187	0.520543415	0.561089994	-0.160310521	0.299855517	0.007380853	-0.355623945	-0.470466047	-0.924151544	-0.511987243	-0.505577822	0.262726973	-0.182861234	-0.410095033	-0.617047261	0.002145521	-0.020858898	0.442912346	0.085842596	-0.158516701	0.423166596	0.424448072	-0.244136262	-0.075277846	0.377763148	0.377197257	-0.360649093	-0.112318363	-0.109628171	0.317464438	0.175818542	-0.021076072	-0.186860673	0.700558225	0.020102631	0.07436568	0.089165662	-0.401754065	-0.937833032	0.067676	-0.080611	0.000941	-0.724477	-0.278565	-0.25008
HUG1N	STOMACH	-0.172763897	-0.356848371	0.042226989	-2.176549902	-0.048151225	0.074864145	-0.057204311	-0.724986697	-0.192582707	0.131479739	0.244882833	-0.038671995	-0.648980856	0.018755984	0.039485815	-0.302457132	0.262277704	-0.047860619	0.022181891	-0.987759234	-0.979252854	-1.583932374	-1.115608146	-0.306109828	-0.676728078	-0.847516861	-0.554546986	0.337003062	-0.256095852	-0.293291213	0.988300591	0.787211155	0.826783783	-0.490858279	-0.708686502	-0.99191596	0.606392646	-0.077569797	0.023070067	0.092965748	-0.280556521	-0.553328553	0.127507	0.002936	0.70071	-0.08926	-0.621509	-0.714809
U266B1	HAEMATOPOIETIC_AND_LYMPHOID_TISSUE	0.271571823	0.19481462	0.622988257	0.213964834	0.16009592	0.498897854	0.35687078	0.714655511	0.063569249	-0.392371571	-0.319376491	-0.112905455	-0.37474188	0.138813654	0.172158692	0.027306817	0.333666591	-0.060237977	2.54245807	-0.200577936	-1.316740417	-1.046762526	-0.846890835	0.404214902	-0.749214891	-0.335745167	-0.212201761	0.373763853	-0.240543533	-0.204402859	1.25295508	0.731410136	-2.447553532	-0.319004608	-1.160825575	-0.773781326	0.129522929	0.332642607	0.014593804	0.206379486	0.241553784	0.211214662	0.486681	0.269838	0.240936	0.83082	0.418952	1.21337
NUGC4	STOMACH	-0.305489032	-0.46040019	-0.357758075	-0.414686357	-0.25321948	-0.129059762	-0.387666364	-0.457630346	-0.15110413	-0.209117449	-0.12278705	-0.149957224	-0.023042954	-0.386625509	-0.176702152	-0.265367214	-0.476786841	-0.432855143	5.062734249	0.285218068	0.146307503	0.040416235	0.379053811	0.148929222	-0.270377264	-0.892227504	-0.199545613	0.115436549	-0.295245873	-0.614571442	-0.877141399	-0.102533366	0.238572583	-0.147150937	-0.478019571	0.371917574	-0.632117482	-0.337085786	0.006117541	-0.421428414	-0.473378928	-0.467681463	-0.332077	-0.108758	-0.280007	-0.156286	-0.869624	-0.694885
HMC18	BREAST	-1.767621385	-2.972069013	-2.910525723	-2.579031207	-0.219373881	-0.501307351	-0.112047007	-1.114350973	-1.540687789	-1.390730503	-1.461493133	-1.917378904	-1.619336932	-2.292650352	-0.807464348	-0.991342509	-2.220446312	-2.132142444	7.583010428	0.107093716	1.073568451	1.121766176	0.446873984	-0.150879667	0.323777079	-0.437453655	-0.260907909	-0.201745763	0.181768374	-0.50988455	-0.768238193	0.036387092	0.220747833	0.93569387	0.282068777	0.7001486	0.378147698	0.294253874	-0.002358722	0.115068991	0.217866129	0.392998114	-0.032583	0.12385	-0.193806	0.178969	-0.303933	-0.793312
KMM1	HAEMATOPOIETIC_AND_LYMPHOID_TISSUE	0.109161182	0.168272451	0.3187646	0.384282226	0.201325991	0.53972949	-0.677914607	-0.131667202	-0.41621233	0.986536806	0.593719559	0.136647354	0.517279608	0.615641255	-0.024578512	0.21980691	0.754396055	0.845880667	0.33452015	0.993691948	0.369206405	0.022631426	0.228524739	0.782259458	-0.121911503	-0.253065798	0.133466925	0.773771609	-0.658007326	-0.571120741	0.586685535	-0.355907974	1.32779031	0.96536295	0.484384468	0.68658577	0.901004957	-0.057500959	0.084107929	-0.150345661	-0.156797374	-0.530474096	-0.016063	0.194107	0.196755	0.45834	0.844748	0.612832
CORL23	LUNG	-0.186548061	-0.170051739	0.019630974	0.241960881	0.353165251	0.025792849	0.081217427	0.002124853	-0.176516704	-0.000296454	-0.335227022	-0.396218244	-0.172975592	-0.396388236	0.000905927	-0.199685935	-0.000512653	-0.151208303	1.075619732	0.312952023	-0.318982616	-0.287624509	0.009304031	0.27329953	0.129760987	0.115147826	-0.008224441	0.334414869	0.200716679	-0.429707229	-0.306764336	-0.013829188	-0.1431646	0.429086746	-0.646809406	-0.08484488	0.534690725	-0.021308545	-0.118590139	-0.122312088	-0.25931698	-0.388728882	-0.169133	-0.044204	-0.38574	0.402943	-0.053136	0.104407
MORCPR	LUNG	-0.015838862	0.48014278	0.336913535	0.099639536	-0.847740444	0.258288377	0.307989026	0.0	-0.401069117	-0.619603399	0.271250417	0.552560855	0.545610582	-0.247646034	-0.113535407	2.164353312	-0.324305834	1.585465329	-2.063861269	-0.685021866	0.480572551	0.672662867	-0.206390761	-0.642885119	0.428310683	1.017637482	0.106677375	-0.720116338	0.377767645	0.610037684	-0.461710035	-0.194238028	1.354013463	1.789427024	1.862573207	1.78854101	-0.813571062	-0.076783721	-0.185906091	-0.090961558	0.186411225	0.679839171	-0.336725	-0.116311	0.826535	0.315717	0.11664	-0.072006
HARA	LUNG	0.188458095	-1.019514856	-0.598358519	0.390851312	-0.142925943	0.069401881	0.010914715	0.503625817	-0.038338572	-0.594691198	-0.625505538	-0.311471834	0.103896937	-0.626552236	0.073228232	-0.264140125	-0.060354278	-0.54032614	-5.20334227	0.368125715	-0.633480947	-0.565479672	0.044999895	0.109174822	-0.219891931	-0.681856907	0.409815276	-0.182185742	0.416165835	-0.244504762	-0.802996355	-0.025717456	-1.351616806	1.352629482	-1.422173172	-0.566514487	0.513114679	-0.225201908	-0.253222043	-0.194362504	-0.274755509	-0.34254259	-0.000658	-0.107677	-0.096884	-0.15845	-0.527856	-1.29643
SKOV3	OVARY	-0.008690433	-0.17815507	-0.156343612	-0.092945452	0.588644084	0.015510713	-0.67367629	-0.408925981	0.069398893	0.452177826	-0.189636221	-0.777144232	-1.252336449	0.195480482	-0.137365526	0.017807546	-0.080123965	0.171025391	-3.58609277	0.932195152	1.067009165	1.015360502	0.634594746	0.489997382	0.655901186	0.070314051	-0.072982792	-0.440634099	-0.023056546	-0.200627644	-0.975268329	-0.622895973	0.073268909	0.915831939	0.740311651	0.353840602	0.045916092	-0.09432888	-0.320537995	-0.096716702	0.041463309	0.539428439	-0.272817	-0.388705	0.562957	-0.722941	0.571678	-0.015497
HPAFII	PANCREAS	0.125521909	-0.397259062	-0.198583149	0.244709734	-0.087650127	0.257229511	0.07607862	-1.361597946	-0.102335491	-0.050136855	0.163399586	0.462419383	-0.32475285	-0.366788653	0.305111927	-0.130023891	0.272747555	0.0	-1.96884327	-0.509747398	-0.637648302	-0.53192764	-0.090198677	-0.212162921	-0.541443146	-0.250869811	0.109382796	0.750400236	0.356535152	-0.295193919	0.793490494	0.368840282	0.124088774	-0.534391007	-0.529166562	-0.327177116	-0.626522714	-0.144186993	-0.387853947	-0.171824717	0.236570608	0.312159158	0.02393	-0.207826	0.075043	0.059306	-0.767355	-1.011258
MC116	HAEMATOPOIETIC_AND_LYMPHOID_TISSUE	0.046997259	-1.178214578	-0.274780103	0.186534218	0.053695135	-0.050811294	-0.174631569	-0.269452675	-0.242063129	0.49184222	0.370491485	0.386657592	0.088955576	-0.269645798	0.043533228	0.071219636	0.171127956	-0.244496576	-0.351593769	0.921129839	0.480357424	0.128375661	0.242947039	0.934237403	-0.185640842	-0.701945928	-0.43575051	0.889130339	-0.303626667	-1.529971209	0.48546952	-0.102625244	0.820194303	0.121003383	-0.009603706	-0.052971061	0.580255689	0.036866286	-0.455169899	0.032353399	-0.390946574	-0.542334448	-0.120633	-0.192194	-0.41562	-0.520251	0.079134	-0.375585
NCIH1568	LUNG	-0.468077344	-0.369031748	-0.317145515	-0.575719055	-0.212397936	-0.059849924	-0.445295034	0.181037182	0.277047058	-0.924072659	-0.697438136	-0.243970742	0.012833339	-0.486652035	-0.351250379	-0.911253674	-0.423126171	-1.159797448	1.265655731	0.38369208	0.213591603	-0.053484024	-0.619710425	-0.295426078	-0.197485539	-0.714177302	-0.882247923	-0.219667484	-0.602820185	-0.084405448	-0.219360594	-0.433025384	-0.170845514	0.55591974	0.358330981	-0.27703276	-0.651071775	-0.476366782	-0.522485851	-0.502345535	-0.426533489	-1.792607186	-0.175602	-0.131903	0.827076	-0.066484	-0.154305	0.005852
CA46	HAEMATOPOIETIC_AND_LYMPHOID_TISSUE	0.150452873	-0.446898007	-0.963698741	0.129511864	-0.158371601	0.064495703	0.577491378	-0.004206932	-1.290721519	-0.104856291	-0.307330596	0.114621806	-0.425808897	-1.434553218	0.122084761	0.423663301	-0.490783754	-0.267780991	-2.959186903	0.4843273	-0.374106849	-0.284324154	-0.210499846	0.675565243	-0.700619105	-0.166947319	0.0	0.579305234	0.010605905	-0.015363041	0.4065867	0.709986855	0.361124646	0.40914097	-0.165545863	0.001461507	0.025439824	-0.049112439	-0.160233739	0.047502773	-0.094152148	-0.242024473	0.12204	0.030029	-0.120272	0.215623	0.099787	0.000956
A498	KIDNEY	-0.09784503	0.346783685	-0.031653034	0.31949401	-0.333217804	-0.120707271	0.621793976	-0.666697095	-0.029696852	-0.155056062	0.002760844	0.525168022	0.055856826	0.058111178	-0.355237127	0.691641956	-0.279586826	0.745125436	-0.625417954	-0.124579192	0.848554511	0.330309613	-0.689236461	-0.637766528	0.781263539	1.334702289	0.963079234	-0.839662663	0.542145586	0.520458599	-0.019912769	-0.262885222	0.27014812	0.808729433	0.873668865	-1.549462322	-0.298913342	0.099118042	-0.151930649	-0.101101316	0.108410568	-0.234113237	-0.077081	-0.244106	0.211824	0.227432	0.538778	0.463999
BCP1	HAEMATOPOIETIC_AND_LYMPHOID_TISSUE	0.011427876	-0.183218061	-1.332927604	0.509476156	-0.366905113	-0.780623416	-0.650729917	0.474727413	-1.190478995	-0.611648969	-0.38595398	-0.432340654	0.451527505	-0.660718179	0.099719791	-0.012236602	-0.214797856	-0.421207195	3.136136354	0.079687596	0.600152987	0.5156973	0.539806881	0.511390101	0.637783092	-0.260596424	0.075623392	-0.266782249	-0.35419334	-0.522858165	-0.394325297	-0.427323616	0.293949173	0.570700848	0.492449023	0.76797521	-0.439183895	-0.199216558	-0.546196425	-0.119661646	0.198769309	0.514192866	0.199458	0.001073	-0.03651	-0.536045	0.006101	0.046964
A673	BONE	-0.022032041	0.451412311	0.365745598	-3.131790521	-0.195582397	-0.089371373	-0.368818904	0.032527721	0.189830962	0.571781903	0.614288033	0.396008932	0.625327951	0.517641775	-0.196802418	0.240102227	0.701886284	1.036569041	0.205718081	0.881552335	0.422454251	0.334529686	-0.058590199	0.225431569	0.314252311	0.424496696	-0.740802938	-0.179019604	0.191721104	0.057036675	-0.799615249	-0.088585745	1.416122535	0.918071558	0.931565043	0.484486029	-0.653037091	-0.166573942	0.097667239	-0.094073069	-0.232659855	-0.021348333	-0.294906	0.232804	-0.654378	0.960855	0.433676	1.129376
AU565	BREAST	-0.001600629	0.804088094	0.719529138	0.490972923	0.317822857	-0.009457091	0.034063151	0.040766294	0.366110708	0.132956408	0.148230206	0.005821503	0.141822156	0.070893885	0.229430013	-0.531728126	-0.206601041	-0.039515879	-0.103717889	0.216884162	0.089078865	0.825932536	0.706697454	0.673271248	0.336997463	-0.359219239	0.84296127	0.164472815	0.251920331	0.173136414	-0.389317916	-0.00911454	0.072649756	-0.021565713	0.289428991	0.623525184	0.383115461	0.270195736	-0.801455073	0.444868211	-0.008756142	0.344823988	0.061856	0.026326	-0.293987	-0.982703	-0.559906	-1.254418
COLO201	LARGE_INTESTINE	0.2080045	0.18090738	0.174059762	0.527367211	-0.120107614	0.035230988	0.246351044	-0.516182987	0.025633192	0.334052771	0.569061496	0.684476771	0.482351526	0.319966073	0.110415227	0.410004441	0.11325019	0.059096198	1.9232198	-1.153910977	-0.892392511	-0.839570052	-0.391377274	-0.848372779	-0.700741493	-0.502162039	-0.142269726	0.275928627	0.117587426	-0.061452208	1.195730509	1.08411271	0.505152758	-0.466714523	-0.598322565	-0.529352918	0.82687181	0.064303715	0.158314337	0.161553873	-0.028495283	0.017617262	0.062265	0.012382	0.854192	0.398448	-0.103031	0.589708
CAPAN1	PANCREAS	-0.05844889	0.284198411	0.562810223	-4.886518946	0.013272589	0.222975366	-0.188017923	0.216183248	0.153749406	-0.189755112	-0.043105796	-0.085688279	-0.215926939	0.534667128	0.044549192	-0.504126261	0.225414313	-0.484252907	1.100979727	-1.296592829	-0.781799959	-1.050287771	-0.290091035	-0.842323777	-0.383674226	0.091942258	0.303622191	-0.14511619	0.457380118	0.588944801	0.361391806	0.77801947	-1.048312401	-0.558033972	-1.029875271	-0.499050411	0.589375938	0.043285916	-0.102237882	0.0	0.179706351	0.78067644	0.196412	-0.126944	0.257105	-0.048899	-0.302594	0.210695
NCIH1563	LUNG	-0.254188106	0.54434989	0.104804803	-2.986214982	0.325888426	0.296215703	0.723306755	0.527418501	0.271464075	0.312603357	-0.179257463	0.275280278	-0.097832393	0.0391066	0.3238914	-0.128443151	0.233423719	0.131661376	1.440408768	0.808712396	0.420595706	-0.113490348	1.095053849	0.317979949	0.172156739	0.628172422	2.008354669	-0.20835258	0.164890025	0.784750595	-0.021856772	0.260144366	-0.62258466	-0.302754638	-0.298510804	0.019030484	0.355490893	0.368234086	0.352219899	-0.069856257	0.25881004	0.803955778	-0.017907	-0.330121	-0.161063	-0.770772	-0.294352	-0.439716
NCIH358	LUNG	0.159296394	-0.123649019	-0.088065625	-0.209857645	-0.198010165	0.260703631	0.592688821	0.342145962	-0.010884313	-0.728659252	-0.346086265	-0.275991552	-0.693191111	-0.559481459	0.247882938	-0.100901727	-0.245170836	-0.43425769	0.664321118	0.4665644	0.50323473	0.217689431	-0.068755093	0.285344862	0.633904088	0.645212754	0.236289913	-0.070687099	-0.10158793	0.217756753	-0.471104402	-0.536120442	0.237436135	0.846655406	0.549162125	0.139790373	0.688137991	0.163926287	0.126525945	0.102216538	-0.458069118	-1.973638983	-0.149744	-0.267633	0.186003	0.129857	0.161249	0.023242
CFPAC1	PANCREAS	-0.160315905	-0.165771639	-0.019121998	-2.031974006	0.232253194	0.026908266	-0.473955524	0.014931706	0.316518734	0.159734543	-0.26618908	-0.478210064	-0.486381794	0.26618176	-0.003955157	-0.06366879	-0.368925833	-0.164801969	-0.111766532	0.311237184	0.188454716	-0.116034901	-0.085801775	0.095949601	-0.010301026	0.191362742	0.16329788	-0.559381184	-0.263674029	0.193374934	-0.813523763	-0.147675546	-0.605268712	0.20391798	-0.116153123	0.184825903	-0.043001713	-0.042952336	-0.09916801	-0.027149676	-0.276161234	-0.561340022	0.116788	-0.078048	0.161756	0.065282	0.165669	-0.022701
NIHOVCAR3	OVARY	0.242068762	0.578041299	-0.067169084	0.145655378	0.096187648	0.353947904	0.473202975	0.175457073	0.264930734	-0.457826609	-0.343454203	-0.157734207	-0.08687302	-0.423144389	0.095828362	-0.109616473	0.12615398	-0.966154177	0.274688061	-0.001092236	0.959336176	0.190117491	0.366948645	-0.200142044	0.743453985	0.157367986	1.395998465	-0.734118597	0.137306324	0.649575985	-0.944062613	-0.987398585	0.038759059	0.509774197	0.257251346	-0.663317501	0.591059003	0.13033424	0.063219981	0.159420139	-0.085901072	-0.842426776	0.066194	-0.012816	1.023067	-0.342667	0.084423	-0.039212
NCIH1650	LUNG	0.094126899	0.210287054	0.295627257	0.705272641	0.314479887	0.410591314	0.31729275	0.014401394	-0.138190448	-0.56250237	-0.792500598	-0.641312524	-0.719179026	-0.801814434	0.206817372	-0.132776545	-0.639143363	-0.669132615	0.661142654	-0.171521332	0.127773605	2.382535062	0.942879494	-0.250467457	0.010301026	-0.140071699	0.240861488	-0.10451837	0.006936514	-0.163563983	0.317476317	0.282101852	-0.005083183	-0.007326383	0.007484561	1.73976572	0.549003962	0.056710838	-0.037299581	0.197673356	0.128760687	0.381868803	0.090673	-0.215902	0.367288	-0.546265	-0.29344	-0.422176
NCIH1793	LUNG	0.052841571	0.041580913	0.157691386	-0.240218264	-0.079211286	-0.07040159	0.170100818	-0.118606372	-0.142137891	-0.80759313	-0.941511905	-0.547046612	-0.450478193	-0.505069317	-0.178691424	-0.580730202	-0.219277482	-0.571108631	-2.13223011	-0.133456161	0.037888072	-0.629863348	0.141178178	0.067684141	-0.391473042	0.174100267	0.217896914	-0.106787453	-0.196524508	-0.459891308	0.45550061	0.258472834	-0.699261834	-0.958758435	-0.720711574	-1.703604403	-0.351948872	-0.255349434	-0.184126794	-0.363446753	0.088493644	0.605150946	0.188528	-0.036365	-0.215286	-0.183762	0.307317	0.052872
NCIH1437	LUNG	-0.402783148	-0.597687543	-0.18962869	0.449385385	-0.123053844	-0.283100406	-0.321061523	-0.31027852	-0.629685776	-0.657268241	-0.549330016	-0.566904174	-0.83562788	-1.059274468	-0.950041525	-0.705216858	-0.990107814	-0.72360876	-0.642458759	0.628307181	0.574382262	1.024352334	0.27537975	0.379838579	0.229908935	0.040410136	0.103755818	0.280425328	-0.087080987	-0.389657173	0.051175289	-0.07725147	1.794213166	1.181038039	0.571911427	1.16349428	-0.838225284	0.058978242	-0.054858343	0.043286239	0.007006807	0.403753535	0.002919	-0.238907	1.171155	1.200219	0.087802	-0.384893
KNS62	LUNG	0.228521752	-0.019605741	-0.21364975	-0.36869106	0.947222008	-0.034745559	-0.209738376	-0.107303073	0.378446838	0.510793395	-0.178702703	-0.350859073	-0.257883143	-0.112251226	0.142608783	-0.122351811	0.34714084	-0.099163393	0.96986458	1.245348132	0.402136608	-0.165060072	-0.34460861	0.485736013	0.329562473	-0.089076109	-0.714541388	0.527391652	0.196455399	-0.446880062	-0.032844409	-0.22638087	2.022456325	-0.067472796	-1.065033524	-1.128071925	2.329084019	0.134023787	0.191212462	-0.025319755	0.245217389	0.478402591	-0.125585	-0.185097	0.557418	-0.382076	0.084835	-0.274015
HS578T	BREAST	-0.010322382	-0.111187699	0.176269052	0.224745676	0.344883409	-0.016925664	-0.073271898	-0.406341557	0.055117967	-0.019255991	-0.239491681	-0.354195298	-0.622834304	-0.484049386	0.119776312	0.057563056	1.044612915	0.146738546	-0.019885864	0.264445407	0.632650927	1.217638599	1.405058213	0.301286245	0.147718433	0.315043102	0.316770819	0.277298107	0.098217658	-0.27954261	-0.044492291	0.132674945	0.86888674	0.803142063	1.019649219	0.986494011	-0.468547683	0.40508076	0.930149651	-0.265113178	-0.779024688	-0.113431835	0.128818	0.276849	0.613393	1.055208	0.115582	0.907445
BT20	BREAST	0.300330143	0.012461444	-0.186191147	0.464564907	0.354225011	0.431540962	0.16635371	0.379859614	0.007799706	0.159487683	-0.004142707	-0.044540201	0.165629147	-0.766392552	0.398288367	0.635810316	0.10137791	-0.343785757	-1.511893302	-0.712382804	-0.214121789	-0.463860955	0.576468199	-0.228324076	0.033535764	-0.102595863	0.283354885	0.362530156	0.20175553	0.44551586	0.305707955	0.601712135	-1.326462473	-1.062255311	-0.464056174	-0.42561535	-0.331230261	0.300274075	0.374859219	0.558229908	-0.15141493	0.527042695	0.151272	-0.026378	0.236972	-0.071538	-0.189922	-0.245781
SKNMC	BONE	-0.294015254	0.230887679	-0.273417237	0.51063384	0.186200744	-0.35226546	-0.302912924	-0.469556732	-0.710676364	0.468739444	0.234901113	-0.039905619	-0.160290075	-0.485400868	-0.171899052	-0.176841883	0.222631056	0.346919769	-0.85733992	-0.094679236	0.600367974	0.338377023	-0.4987491	-0.553351124	0.211668836	0.591905994	-0.34619677	-0.577028139	-0.429953217	0.023321898	-0.233801157	-0.150561452	0.54358724	1.004735795	0.406802328	-0.235023746	-1.062214533	-0.273562242	0.577809175	-0.212789012	-0.48699676	-1.128686991	-0.236658	0.203992	-0.090188	1.485744	0.846208	1.416334
HH	HAEMATOPOIETIC_AND_LYMPHOID_TISSUE	-0.007953258	-0.677499637	-0.534257487	0.556702772	-0.105066264	-0.054950568	-0.202257726	-0.592456558	0.359833882	0.740911746	0.6438225	0.482958374	0.190540236	0.655203135	-0.142423166	-0.625357874	0.564253204	-0.179119263	0.943476667	-0.925806717	-0.99433128	-0.862110032	-0.847691134	-0.861279396	-0.37105931	-0.221152156	-0.270177051	0.408908617	0.253465181	-0.130475823	0.582977891	0.707102098	-1.471920793	-0.642170735	-1.044064768	-0.963040403	-0.592432973	0.099118564	0.231729846	-0.015835185	-0.289946874	-1.377216753	-0.108791	0.066281	-0.014677	-0.201847	-0.55128	-0.581458
FADU	UPPER_AERODIGESTIVE_TRACT	0.078068561	-0.670800893	-0.619695739	-5.671785267	-0.444742398	-0.003691717	0.120406562	-0.338191398	-1.038844226	-0.148269811	0.451985529	0.759931411	0.429238901	-0.911382081	-0.064705223	0.090983051	0.130025089	-0.075336868	2.744293255	-0.397469496	0.425535131	0.124733248	-0.047130559	-0.899462123	0.487942471	0.030663596	0.044581203	-1.183180626	0.331545628	0.992600145	-1.011557689	-0.155185037	0.109375936	0.635797077	0.150596575	-0.071485252	-0.409894631	-0.035191775	-0.114349483	-0.204153246	-0.359984986	-0.56301868	0.348504	0.046487	0.816588	-0.984571	-1.205683	-1.753019
MDAMB361	BREAST	0.756363342	0.961660697	0.829158777	1.291065872	0.139642336	0.500907832	0.885943181	1.613577316	0.876047252	0.502379671	0.938931625	1.618905747	1.480340871	1.13937	0.447691662	0.978878706	0.6976433	1.63139864	0.600954573	-0.148147328	0.538902378	1.122996188	0.44012033	-0.497626741	0.573752133	-0.08975377	0.193509488	-0.093909114	1.020651211	1.176835205	-0.017078635	0.686054764	0.513586644	1.169862384	1.007876768	1.299223498	0.834200164	0.579361781	0.417917391	0.600792853	0.296078262	-1.048413984	0.11309	-0.036075	0.202845	-0.47617	-0.234383	0.257374
MDAMB436	BREAST	-0.110571406	-0.381784442	-0.184344796	-2.463895905	-1.007108634	-0.628010717	0.069485341	-0.010920184	-1.096120145	-0.501891633	0.021460083	0.467197372	0.449331275	-1.076173197	0.258987585	0.426458719	0.220012952	0.097343306	0.821129899	0.229782348	0.84179517	2.899676172	0.797286955	0.099396751	0.309825418	0.211405693	-0.29899879	-0.835946379	-0.233095589	0.277527794	-1.051404529	-1.067195769	0.41952953	0.776149604	1.145754638	0.259960512	-0.723406635	-0.271464823	-0.041272131	0.05767253	-0.514088347	0.505588882	-0.256778	0.396234	-1.740304	-0.109508	0.387815	0.209407
PANC0213	PANCREAS	-1.059648921	-1.002383894	-0.781638806	-1.298046619	0.585624189	0.400548489	0.074929417	-0.127348625	-0.458595154	-1.218920506	-1.161926779	-1.285771526	-1.44557803	-1.253314597	-0.096572094	-1.348473884	-1.259813834	-1.661687967	-0.773990342	0.016536626	-0.122020295	-0.247535234	-0.219891457	0.084413387	0.044798646	0.189464603	-0.143613488	-0.65973534	0.061865071	0.359472202	-0.979479394	-0.125874957	-1.322553119	0.633811437	-1.559074408	-0.833018186	0.26188963	0.055978237	0.09398505	-0.062338358	0.349522586	0.422698656
DB	HAEMATOPOIETIC_AND_LYMPHOID_TISSUE	-0.07203581	-0.640837955	-0.53551443	-0.357778852	0.121449283	-0.143341262	-0.551760764	0.758032956	-0.293173429	0.010434283	-0.168908615	-0.375868928	0.087995901	-0.454676992	0.022739391	0.427221975	-0.406420559	0.317070195	-2.369110582	1.87827424	0.80584408	1.469071324	0.933461171	0.130360012	-1.502297384	-1.105598875	-1.497437823	-1.00190416	-1.924666847	-2.381396402	1.208347513	1.037575045	1.318751201	0.49147327	1.584760415	1.034689886	0.528850998	-0.105600962	0.229242231	-0.016967775	-0.331226691	-0.119706233	0.295211	0.184868	0.231241	0.300627	-0.194079	-0.501111
RDES	BONE	-0.008184121	0.735192899	-0.215944964	0.327011058	-0.510061224	0.355991763	0.663886908	-0.23328312	-0.223326055	0.138565627	0.516965778	1.017053239	0.305510946	-0.009842989	0.169540784	0.978945934	-0.087575194	0.862785661	-2.01054837	-0.15944504	0.494829376	0.45660536	-0.082291293	-0.2702061	0.406802971	0.280070118	0.09572129	0.266422849	0.239212319	0.512934808	0.226621162	0.185271121	1.479794432	1.424415005	1.107634648	0.47934299	0.128916244	0.003186216	0.069414214	0.156646817	-0.197541561	-0.384045141	-0.039846	-0.038304	-0.097981	0.778902	0.802562	1.341531
CAL27	UPPER_AERODIGESTIVE_TRACT	-0.490537915	0.0	-2.876012773	-1.906384655	0.217352075	0.288930275	0.044099793	0.841871315	0.320063857	-1.126643403	-0.547086634	-0.099853725	-0.196508059	-0.451417798	0.040047317	-0.764993436	-0.323855721	-0.583544613	-1.651986157	-0.163491287	-1.290133861	-1.65369528	-0.845788736	0.107961023	-1.12130516	-0.506739721	-0.1779564	0.624918293	0.532011505	-0.275557983	0.495606469	0.015463825	-1.071791794	0.570552669	0.626051774	-0.554760262	0.272405726	0.004501532	-0.090413803	0.148853259	-1.135445518	-2.501337167	0.089696	0.188481	-0.112947	-1.111844	-0.792234	-0.755296
MESSA	SOFT_TISSUE	-0.270017518	-0.542806311	-0.617478787	-0.125143857	-0.620241711	0.0	0.017967622	0.093250408	0.00312666	-0.4797094	-0.057921247	0.153804093	-0.137693387	-0.35958269	-0.272057768	-0.307157315	-0.073722204	-0.264696015	0.427619017	-0.830124868	-0.303143772	0.296098341	0.023065663	-0.403545693	-0.209102377	0.165175051	-0.198015424	0.120931168	-0.317255018	-0.42179866	0.313838784	-0.055069721	0.338690424	-0.283309667	0.1444689	0.623904132	-0.708957428	-0.256670489	0.026286989	-0.196945244	-0.231110616	0.242295348	-0.201316	-0.00822	-0.397414	0.140503	-0.249678	0.605495
SW1271	LUNG	0.12659446	0.177115082	0.016782587	-1.544218178	0.807407827	0.427117041	-0.237229736	-0.661635684	0.569530502	-0.006504013	-0.299758275	-0.806272724	-1.489644883	0.309700932	0.19247108	0.3268331	-0.226172743	0.091098375	2.50722419	0.687164476	0.74086141	0.437862076	0.037028325	0.488802647	0.649832203	0.17738914	-0.271810423	0.16517923	0.314718962	0.063563541	-0.603310192	-0.23103962	1.853026351	1.195025442	1.111823567	0.708686208	0.877833067	0.08485089	0.14298778	0.128632528	0.413622435	0.677430306	-0.077872	0.000329	-0.060153	-0.398484	0.238569	0.279158
NCIH1792	LUNG	-0.135463123	-0.115810809	0.299647977	-0.42464434	-0.295554545	-0.018090774	0.133222583	0.265813842	-1.118647045	-0.287247989	-0.207478497	-0.077880114	-0.086665658	-0.99375458	-0.112747295	-0.363625292	-0.3549095	-0.684907854	1.873012675	1.084479048	1.141490546	0.810708688	0.710965609	0.456966755	0.205080098	-0.424817508	0.04999891	0.002824049	-0.404497858	-0.358051907	-0.489688482	-0.444999117	0.764009656	0.649575648	0.348250911	0.394711711	0.436117902	0.164194932	-0.060937172	-0.027295967	0.337112453	1.237753973	0.073408	-0.029052	-0.389751	-0.151867	0.32292	-0.486397
GCT	SOFT_TISSUE	0.131312151	0.327458029	0.840585994	-0.137144803	0.794488411	-0.16853512	-0.646386057	-0.017570696	-0.037801457	0.447432207	-0.543466755	-1.636603671	-1.427187061	-0.171040212	-0.18424797	-0.090640251	-0.007387401	0.045907868	-0.994465233	1.122365953	0.768572188	0.826042095	0.835461789	0.797182747	0.249885936	-0.113002047	0.104152914	0.317457248	-0.11550531	-0.6482819	-0.530585665	-0.505057754	1.113139545	0.551633023	0.976281295	0.88762868	0.269916257	-0.101085266	-1.556254864	0.054798889	0.039319441	0.340723353	-0.179436	-0.061359	-0.521346	0.149737	-0.183463	-0.029276
SKBR3	BREAST	-0.107047739	0.776830064	0.719032012	-0.565140339	-0.09479065	-0.153085573	-0.458319386	0.269816741	-0.326358949	0.216996026	0.365043493	0.255592009	0.54285194	-0.31252876	-0.763323908	-0.092521571	-0.166856443	-0.222648941	-0.568768913	0.489006188	0.910752232	3.179553402	0.421390466	-0.182938347	-0.119918439	0.486659095	0.002131819	0.209361957	-0.063686674	-0.32091101	-0.81025451	-0.401802269	0.391014601	0.733705303	0.371275961	0.133284064	0.32884179	-0.141443072	-0.095954794	0.077305545	-1.830139358	-0.094108513	0.015601	-0.091447	-0.467631	-0.567217	-0.186053	0.201317
SNU16	STOMACH	0.045015661	-0.057738001	0.208715585	0.289554402	-0.056409373	0.212505364	-0.241122924	-0.391591041	-0.576316279	0.366269772	0.637156171	0.241063779	-0.029755588	0.018464293	-0.116070898	0.495534284	0.530081602	0.534239157	-1.884737658	0.018406801	-0.541233523	-0.370091744	0.265962428	0.393159314	-0.515940932	-0.539982311	0.100553229	0.413298138	-0.137638245	-0.684164641	0.705355901	-0.060788956	0.426124722	0.073050517	0.040768845	0.024663738	-0.603913316	-0.029961975	-2.127512299	-0.157672267	-0.017229628	0.302198255	-0.218753	-0.253246	0.462384	0.467902	0.181078	0.998922
NCIH82	LUNG	-0.179403588	0.164637951	0.155888736	-0.073411488	-0.399558336	-0.015770926	0.024750917	-0.169674721	-0.2556537	0.233018112	0.14833292	0.262393783	0.060550572	-0.020385036	-0.453938201	0.614394429	-0.33418893	1.389618409	-3.200706402	0.517401757	0.726391138	0.821022147	-0.049257599	0.055644467	0.217797331	0.355934124	-0.445608644	-0.152991184	-0.297684178	-0.610155582	-0.794943787	-0.861635504	1.571357026	1.756370755	1.400566985	0.521595848	0.939897225	-0.194772632	-4.159069804	-0.205235212	-0.664327256	-1.327681116	-0.018424	0.360625	-0.285815	0.887487	0.72186	0.387831
NCIN87	STOMACH	-0.023330629	0.60243644	0.308441171	0.386168592	-0.327012472	0.299660496	0.098272143	0.634602488	0.52351964	-0.050534545	0.398186631	0.150477372	0.894493374	0.199578681	0.020527645	0.847252283	-0.059868908	0.696422872	-4.516675147	-0.733972319	-0.154734421	-0.089480516	0.124334086	-0.540416923	-0.0239582	0.37774809	0.423479395	-0.346632331	0.383767922	0.714015299	-0.591332378	0.318364994	0.101693843	0.064961615	0.139631356	0.366415854	-0.505669598	0.105005884	-6.19062731	0.05152368	0.380390954	0.984542136	0.494998	-0.116085	1.164824	-0.241357	-0.93039	-2.042435
U2OS	BONE	0.005731903	0.326497004	0.464150321	0.491210379	-0.04168433	-0.259274844	-0.087332765	-0.286761861	-0.644585713	0.501626953	0.306571676	0.854195338	0.966665714	-0.046570387	-0.347531762	0.519663237	1.311591945	1.553400259	-5.832643891	1.274280183	2.907588589	3.03899835	1.77469491	-0.627327274	1.03717759	0.706097454	-0.544602086	-2.552410897	-1.965356481	-1.855166914	-3.567251414	-4.115710309	3.592128884	3.909392191	3.167628292	2.111322779	1.125610571	0.347444019	-8.222184815	0.241327643	-0.391584705	-2.633615256	-0.150498	-0.435349	0.427539	0.232297	0.97567	0.507049
H4	CENTRAL_NERVOUS_SYSTEM	-0.719438034	-0.574303448	-0.724618636	-0.72858683	-0.094578966	-0.646407157	-0.638808237	-0.205105743	-1.227341812	-1.082890714	-0.989691642	-0.677678568	-0.649584464	-1.81922013	-0.187778182	0.189466542	-0.306548043	-0.351864306	-7.148612636	1.598633765	2.014214941	2.118966495	1.101615566	-0.545200478	0.419752038	0.826148242	-1.139256708	-1.294680371	-1.768073843	-1.843470165	-2.940036731	-2.93111917	0.690365708	0.642045952	1.563935879	0.468386014	0.479866314	-0.31721414	-10.25374232	-0.148749334	-0.606213804	-1.577555253	0.203797	0.147175	0.028534	0.456586	0.439416	0.693742
GDM1	HAEMATOPOIETIC_AND_LYMPHOID_TISSUE	0.160120249	0.073125106	-0.372576597	0.451857158	-0.305679923	0.181892318	0.031826088	-1.452676247	-0.35950021	0.079855429	-0.135839618	0.575329475	-0.302173207	-0.213555682	-0.094920706	-0.478025444	0.075132618	0.779270973	-1.034449158	0.866143642	1.294025004	0.684468038	0.654094497	1.008331263	0.552779586	0.0	-1.081875073	0.352889047	-1.005986007	-2.251297668	-2.159324787	-2.903322599	1.198719022	0.330717771	0.449016645	-0.586664002	0.903299386	-0.057386041	0.249933084	0.089348202	-0.23754301	-0.51842127	-0.177065	0.176002	-0.168303	0.568059	0.734883	0.832654
HCC1143	BREAST	-0.137808558	-0.325661281	-0.296640216	0.40175187	-0.006918611	0.079001727	-0.134750371	-0.00923966	-0.593272903	-0.56728586	-0.353923267	-0.431646041	-0.356852823	-1.108425689	0.727267388	0.538651775	-0.184419801	0.395228315	0.594740145	0.920134323	-0.462171101	0.164170696	-0.356879805	-0.354803871	-0.544750833	-0.000476274	-0.408234179	-0.670543993	-0.903616717	0.239011844	-0.7602926	-0.122628215	0.316189378	0.734276547	0.462655698	0.333637256	0.132961012	-0.369929776	-0.360904205	0.238588414	0.410473624	1.019730326	-0.208775	-0.318622	0.160857	-0.703682	-0.359594	-0.303876
T24	URINARY_TRACT	-0.361813606	-0.127125848	0.236451972	0.547828204	0.203277717	-0.020595919	-0.210416483	-0.648969914	1.045304588	0.880021586	0.82285512	0.149355905	-0.577222779	0.796161362	-0.050059636	-0.256232925	0.614827755	0.035442125	1.448453561	-0.192428832	0.208331321	0.262472134	0.783331611	0.012450664	0.067969163	0.163919477	-0.038847354	0.555815074	0.422242437	0.023902748	0.372612289	-0.131778757	-0.362830042	-0.190266423	0.24558625	-0.04667259	-0.119341035	-0.093315381	0.060535047	0.132900767	0.144936802	-0.081557746	0.318355	-0.201154	0.040337	0.102808	-0.069284	0.090299
G401	SOFT_TISSUE	0.219736334	-0.189342207	-0.883734436	-0.217148338	0.200641946	-0.246845273	-0.23550488	-0.060576714	-0.60820511	0.145620033	0.357377526	0.001257569	0.0364755	-0.040119572	0.258801261	0.19797345	-0.803833845	0.150345489	-0.061280547	1.002940179	-0.049995715	-0.681513369	0.37023757	0.472636106	-0.354429105	0.680215604	0.771823527	0.453564051	-0.112572508	-0.300021243	-0.086936458	-0.360907574	0.687833638	0.007149539	0.496036385	0.281963824	0.595925691	-0.037698605	-0.006884544	0.110973927	-0.179213011	0.175240751	-0.067017	0.123975	-0.279784	0.01769	-0.174515	-0.439465
HCC1937	BREAST	-0.093912165	-0.38006745	-0.129066935	-0.527965289	-0.298673177	-0.059930643	0.102472421	0.397260987	-0.107693054	-0.538177178	-0.81072756	-0.833484397	-0.566114475	-0.86898238	-0.066826429	-0.137011311	-0.48709685	-0.878863162	-1.571014655	0.034769329	-0.255287726	-0.207871578	0.081802014	0.335164357	-0.403764499	-0.961333913	-0.538369028	0.212695334	-0.185834902	-0.866190471	-0.00191145	-0.252050768	-0.240136804	-0.704335591	-0.28610567	-0.950680043	0.231225984	-0.530980436	-0.089124763	3.056517183	0.38062901	-0.310349977	0.055592	0.032394	0.215278	-0.829217	-0.776656	-1.180791
HCC1569	BREAST	-0.340256722	-0.104282112	0.442690368	-0.311784785	-0.659283369	-0.129655599	0.13466187	-0.13515962	-0.972632033	-0.305147799	-0.288714619	0.089742597	-0.05308387	-0.956715009	-0.124008458	-0.497099597	-0.512390467	-0.724066961	-3.475991823	-0.472610115	-0.096921303	0.284101723	-0.050308901	-0.218185451	-0.102757478	-0.548602522	-0.623935864	-0.095439371	-0.43846181	-0.493957853	0.173236665	-0.459949303	-1.338325268	-0.38565544	-1.250293448	-1.860786024	0.207364542	0.10105375	-0.180428549	1.711381009	0.005475143	-0.290032919	0.568279	-0.132711	0.650802	0.306371	0.74847	0.833258
OCUM1	STOMACH	0.598466315	-0.321338484	-0.141560466	0.314047122	0.661148455	0.2133153	-0.014746905	0.201055075	-0.161534302	0.906076698	0.390317055	0.029417182	0.023573443	-0.24253522	0.319602384	0.12318159	0.604528034	0.433266304	-2.773055369	0.895315665	-0.07981405	-0.194993606	0.788194234	0.709422035	-0.525590953	-0.570004242	0.244392478	0.647438877	0.456108893	-0.299168052	0.651682678	0.661176694	0.503014804	-0.259112603	-0.311242903	0.419716941	0.702664828	0.304332571	-0.162321218	0.167761159	0.307844287	0.878779847	-0.198886	-0.104758	0.345868	-0.103531	-0.005882	-0.201063
SAOS2	BONE	0.301906796	0.174383701	0.169475862	0.287649956	-0.155450024	-0.121018569	0.236082025	0.89774014	0.462269665	-0.490715437	-0.329813894	0.233549688	0.785133538	0.003427962	0.02715108	-0.20345101	0.244501506	-0.008595122	-2.070118915	-0.018010854	0.061941029	0.066491395	-0.348499004	-0.154448449	0.103161622	0.341604054	0.32803741	0.112537764	-0.267957391	0.630879114	0.417852019	0.41866737	-0.400096456	-0.001619868	-0.092490595	-0.675980909	-0.443783494	0.14914219	-0.144213887	0.166529669	0.486778954	0.86467821	-0.107221	-0.049839	-0.249224	-0.624678	-0.121776	-0.598591
D283MED	CENTRAL_NERVOUS_SYSTEM	0.019069079	0.623006614	0.60532997	0.393687727	-0.529133024	-0.168919396	0.011168319	-0.450426378	-0.351162822	0.103769128	0.638886063	0.833706924	0.292123626	-0.083596403	-0.298178124	0.685138785	0.368114899	0.985478221	-1.367182461	-0.574714958	0.060424127	0.219031728	-0.469066364	-0.944768681	-0.327900797	0.714185158	-0.092413327	-1.270767648	-0.752675529	0.906421908	-1.560284815	-0.648480255	0.042016924	0.733131131	0.645811109	-0.677203366	-0.103519424	-0.290162691	-0.126106556	-0.008286608	0.002228213	0.109099862	-0.026222	-0.139834	0.354217	0.898748	0.530291	0.868627
SCC9	UPPER_AERODIGESTIVE_TRACT	-1.170969533	-1.34506697	-1.101167825	-1.015592875	0.070519868	-0.579476312	-0.585121053	0.308657783	0.75848765	0.074150711	-0.438011434	-0.656789915	-0.353839524	0.953431625	-0.341980347	-0.508930801	-0.022733627	-0.237065385	-5.441694737	1.00324755	0.495286622	0.342158542	-0.239830757	0.667514001	0.342480065	0.301172471	-0.732291658	-0.295545769	-0.415744738	-0.565702491	-1.228026745	-1.377453156	-1.340107903	-2.336311009	-1.363495162	-2.731635814	-0.002964172	-0.059362765	-7.833914317	-0.158967648	-0.461502555	-2.583086581	0.085097	-0.013857	-0.36066	-1.186768	-0.822062	-0.19216
HCC1395	BREAST	0.307728973	-0.588271392	-0.073067567	1.147476046	-0.598404388	-0.252604583	0.139273203	-0.418821034	-1.460523587	-0.115251153	0.352486008	0.628573576	0.211150916	-0.888334029	-0.212047633	1.098830968	0.001955581	0.114768003	0.743636773	0.393906255	0.066286378	-0.269975354	0.235893397	0.492107241	0.018545829	-0.375058742	0.086764252	0.552851111	0.229539758	-0.736311804	0.502027305	0.23457016	1.363278193	0.710800655	0.377796027	0.215415161	0.090001046	0.027115022	0.337149766	0.532435572	0.532098218	-0.355287924	-0.130892	0.021921	0.020964	-0.292465	0.61884	0.278003
NMCG1	CENTRAL_NERVOUS_SYSTEM	0.030867284	0.042540071	0.304991403	-0.219666504	-0.049930909	0.112323042	0.039941054	0.500616503	0.391625963	-0.162585405	-0.363577126	-0.378881524	-0.583590045	0.227552632	0.043053499	-0.240172855	-0.347222156	-0.252585868	0.488363885	0.326774687	-0.258199429	-0.536552904	-0.388173832	0.310690657	-0.402410654	-0.597383161	-0.120765552	0.057329225	-0.214157344	0.211744596	-0.074156993	0.248307824	-0.695012048	0.306188657	-0.247658455	-0.054807941	0.108000203	-0.037756844	0.224928529	-0.023016229	-0.116532951	-0.346058462	0.399699	0.08803	-0.248385	-0.536245	-0.006654	-0.409223
TEN	ENDOMETRIUM	0.085456712	0.452137938	0.506738572	-0.068477405	0.071976839	0.20852942	0.152800949	0.013984916	-0.277577201	0.23997849	-0.020113257	-0.153654332	-0.287555868	-0.358676402	0.087051721	0.002090942	-0.244728242	-0.818690056	0.233090997	0.827331422	0.568148049	0.084424497	0.842473312	1.064381895	0.175213866	-1.3220018	0.391142438	0.723786447	-0.325319708	-1.407305507	0.029653444	-0.651449219	0.238655428	-0.098423342	0.236413204	-0.252401651	0.795573582	0.102221158	0.112707292	0.021978734	0.169055081	0.471388111	0.1238	0.218928	-0.206851	-0.211339	-0.780567	-0.65681
TE9	OESOPHAGUS	0.251142516	-0.085792972	-0.049644922	-0.068129776	0.299947278	0.102404809	0.426461954	0.134952321	-0.045710101	-0.218991035	0.061583913	0.185258962	0.090411961	-0.261953082	0.397212183	0.637633963	-0.045948991	0.265771212	-0.022181891	1.652045495	1.516391403	1.130686872	0.6209736	1.033782573	0.852884046	0.556107929	-0.019488239	-0.140011688	-0.12220399	-0.496078044	-1.806724111	-1.59583694	1.434485289	2.013596136	1.450025251	0.901134247	1.242268693	0.139526722	0.203596115	0.113749289	0.03289034	-0.150213746	-0.023122	-0.169052	-0.778245	-1.3206	-0.718397	-0.72966
KNS42	CENTRAL_NERVOUS_SYSTEM	0.164033913	0.323602396	0.196479553	-0.491417948	-0.074641915	0.370335966	0.769294973	-0.10516976	0.720511622	-0.48074521	-0.053045691	-0.072749839	-0.427862331	0.20878778	0.13184252	-0.505004885	-0.316976372	-0.461987723	-0.625587236	-0.649452315	0.349039868	-0.539438682	-0.135746822	-0.611980986	0.255087049	0.580926967	0.245790333	-0.743090834	0.02240995	0.517974037	1.05556441	0.170109739	-0.190334141	-0.127428851	-0.657127907	-1.607994984	-1.147977724	-0.017361206	-0.018755181	-0.138599789	0.437296525	0.336172454	0.143866	0.175713	-0.115575	-0.900305	-0.246267	-0.420803
KYSE520	OESOPHAGUS	-0.263525194	-0.119154143	-0.025552084	-0.91470612	0.495116196	0.309329586	-0.087497679	-0.075982308	0.476136768	-0.7733833	-0.842914106	-1.113247969	-1.170269357	-0.391163877	-0.073116862	-0.646012612	-0.116741169	-1.16545705	-1.87910005	0.437557244	0.499312483	0.074452121	-0.038134234	0.133893374	0.40541838	-0.003665026	-0.026421301	-0.265461424	-0.016761277	-0.3661146	-0.527048573	-0.251647436	-0.074335935	-0.437330174	-0.570602855	-0.162315263	-0.175180194	-0.135135726	-0.103065381	-0.157361911	-0.578842516	-1.084165639	0.178449	0.145785	0.131289	-0.67084	-0.568696	-0.829282
KYSE270	OESOPHAGUS	-0.261036835	-1.170852577	-0.390263007	-0.580507781	-0.378638308	0.164423028	0.415436055	0.582720171	-0.9419645	-1.553295017	-1.309357614	-0.759286019	-0.525380734	-1.853927056	0.035478372	-0.612659495	-1.118917662	-1.357841179	-2.40985872	2.061950909	2.448355731	2.197713441	1.067130776	0.083339793	0.406939059	-0.426502563	-1.722734709	-2.820798093	-2.596733131	-3.187638563	-4.501294445	-4.47220043	0.442895978	1.291003035	0.98895301	0.334722459	2.209593056	-0.225486908	-0.039257645	-0.386180717	0.192327637	0.596235073	-0.166963	-0.005722	-0.184326	-0.694668	-0.859696	-1.096676
YH13	CENTRAL_NERVOUS_SYSTEM	0.243635766	0.027685349	0.429147293	0.297422702	-0.151025208	0.0919512	0.593171193	0.565338919	-0.049456856	-0.282482786	-0.012075674	-0.109681574	0.22704895	-0.095435798	-0.114871428	0.128889691	-0.040866247	-0.094581671	-2.94061739	0.558558862	0.10154387	-0.282321951	0.104288584	0.436429655	-0.060873828	-0.122465659	0.357085011	0.026958364	0.008610735	0.222501749	0.188114895	0.411263612	0.020446503	1.178098758	0.067295912	0.150297602	-0.308982707	0.392013719	0.02455009	0.233384233	0.005819725	-0.432360621	-0.272537	-0.165541	-0.597877	-0.608083	-0.088654	-0.550212
IALM	LUNG	-0.370106027	-1.359722952	-0.467758291	-0.419042262	-0.697766133	-0.063073386	0.104962877	0.323907842	-1.085385877	-1.631651359	-1.587260367	-0.980563973	-0.743842543	-1.886011602	0.005416292	-0.460580436	-1.25887635	-1.552633705	-3.47137606	1.768845144	2.565092939	1.94163017	0.919464885	0.001408298	0.360482392	-0.565324845	-1.867342823	-3.04061508	-2.535065504	-3.232234334	-4.675995047	-4.615123908	0.479548903	1.065194481	0.913183824	0.063213641	2.00234074	-0.551232976	0.088357826	-0.479766724	0.230671411	0.22935669	-0.012714	-0.260661	0.064576	0.285034	0.116522	0.389277
NCIH2052	PLEURA	0.066746668	0.378797975	0.746589136	0.760653074	0.250724623	0.293415878	0.157295511	-0.049604483	0.20191337	-0.57971483	-0.587799296	-0.690919855	-0.904922036	-0.539006307	0.030889848	-0.121021769	-0.482339058	-0.663110894	-4.00213473	0.101196916	0.596867747	1.058903237	0.775367396	0.096945156	0.442365222	0.566843453	0.378876837	-0.201980245	0.260607423	0.287445592	-0.80827699	-0.41620807	-0.341740232	0.372437749	0.400328607	1.417738446	0.31777336	0.243600555	0.152165562	0.291804264	-0.053904092	-0.145810357	0.343934	-0.061329	0.701906	-0.540651	0.202575	-0.040716
SKNFI	AUTONOMIC_GANGLIA	0.033992396	0.470865282	0.423393074	0.650219892	0.205009804	-0.174182438	-0.472793641	-0.149067351	0.948673578	0.948585996	0.786675143	0.276081609	0.147509636	1.647259512	-0.13739475	0.644853655	0.505184331	1.276190481	0.442279842	0.330209397	0.078653125	0.250111917	0.344549328	0.158069322	-0.096098284	-0.026001118	0.246879727	0.434822342	-0.093955464	-0.56817444	0.799603943	0.022961543	1.028019447	1.264427676	1.521480864	1.514922369	0.311834125	-0.019137282	0.131067955	-0.10587105	0.514203753	0.574139006	-0.214691	0.312128	-0.100445	0.010954	0.475701	0.572448
SKNAS	AUTONOMIC_GANGLIA	0.223688368	0.389137813	0.164528431	0.62139952	0.297505602	0.062299137	-0.114541059	-0.201853826	0.429117351	0.815356587	0.863253876	0.404431398	0.480726764	1.22255551	0.141386106	0.815797224	0.490417906	0.97866387	1.327489626	0.931198175	1.393870501	1.902834245	0.564413465	0.21721425	0.81095216	1.524020166	0.035104085	-0.487865465	-0.138374903	0.027465183	-0.835269172	-1.138927726	1.273192413	2.07227535	2.045803602	0.907918403	0.617086395	0.134616043	0.036069779	0.206684535	0.000796866	-0.085446898	-0.30951	-0.046665	0.065287	0.367226	0.621997	0.510372
GA10	HAEMATOPOIETIC_AND_LYMPHOID_TISSUE	0.263829592	-0.699014437	-0.263984966	0.021449841	-0.282367903	-0.20276221	0.194571478	-0.063257015	-0.497763646	-0.077049624	-0.227057503	0.457404577	0.038673249	-0.996239459	-0.077754681	-0.176809368	0.237435553	-0.354480865	2.21269941	0.746811193	0.090893654	0.564482135	0.249760442	1.021694185	-0.217179577	-0.580379217	-0.126611373	0.974119424	-0.291643196	-0.774970564	-0.17811518	-0.69743226	0.734705461	-0.093734254	-0.592680581	0.609969352	0.121120902	-0.107063143	-0.058928398	-0.163963905	-0.32732275	-0.560883495	0.144304	-0.016862	0.095001	-0.213789	-0.371429	-0.965421
SNU398	LIVER	0.198734418	-0.177139375	-0.519697394	-1.407899102	0.6136491	0.521117056	0.493297575	0.589319962	0.449812998	0.054820611	0.337766435	-0.078968431	-0.206579185	0.697204076	0.122439048	0.11916625	-0.133917636	0.6546239	-0.588389316	-0.928801064	-1.208174992	-1.538835136	-0.524415989	-0.426525012	-0.640572345	-0.270268239	0.510753517	-0.487889993	-0.013689919	0.624624572	0.567136969	1.266676436	-0.604476751	-0.528115114	-0.736058407	-1.096748051	-0.195246723	0.078429623	0.140575967	-0.414063172	0.013838455	0.335710514	-0.123377	0.025427	-0.051754	0.011995	0.768585	0.589902
SNU423	LIVER	-0.210624831	-0.41622386	-0.462864162	-2.837248044	-0.318574598	-0.582171695	-0.479993007	0.567623377	0.76775962	-0.40837939	-0.765714662	-0.63797872	-0.55593288	0.168219885	-0.168818703	-0.454772288	-0.589021018	-0.248587052	-0.152015828	0.429282924	-0.846053948	-1.339997568	-0.522773191	0.418897919	-0.622919057	-0.221841671	0.279279047	0.539313749	-0.019949461	-0.207609992	-0.007806308	-0.054490145	-0.608550109	-0.919649025	-0.776012114	-1.211218531	-0.051015128	-0.39720832	-0.334126806	0.030721358	-0.210218595	-0.367275363	-0.110348	-0.071362	-0.327071	-0.73366	-0.177686	-0.521796
SCC4	UPPER_AERODIGESTIVE_TRACT	0.067277908	0.004332881	0.480326951	0.360748757	0.471937679	-0.251278945	-0.43609402	-0.431806742	0.324559178	0.463261052	0.518251768	0.393091459	-0.041528243	0.895308257	-0.025870485	0.628042475	0.365504426	0.887446407	0.501091057	0.956623795	0.628525837	0.492659177	0.775522623	1.147593515	0.386597796	-0.541435582	-0.051041035	0.476631177	-0.331777239	-1.786041267	-0.618652956	-1.573552472	1.353805645	0.767660206	0.367976858	0.451410554	1.003567564	0.155611255	-0.163713538	0.056242146	-0.226822838	-0.550900428	0.345647	-0.160621	-0.110352	-0.79563	-0.432016	-0.449849
EB1	HAEMATOPOIETIC_AND_LYMPHOID_TISSUE	-0.409807503	0.098789334	0.316949286	-0.427188853	0.072013048	0.088999635	-0.3536138	-0.155857549	0.478809235	-0.23976641	-0.325180113	-0.366087505	-0.03371429	0.221988703	-0.199450258	0.010788067	0.060503001	0.089343327	1.154197941	-0.091353194	-1.083806113	0.185849281	0.273063349	-0.011891173	-0.91048354	-0.432379388	-0.230007255	0.521602461	-0.365219056	-0.451357401	1.297472241	0.764747821	-0.710442417	-1.951270886	-0.393739455	0.572688123	-0.708272829	-0.056496892	0.00669973	-0.267197021	0.10009027	0.237832916	-0.142302	0.02778	-0.299912	-0.384481	-0.412801	-0.719041
HCC1187	BREAST	0.068121902	-0.185766459	-0.569441954	0.077226386	-0.640276818	0.021482419	0.147368892	0.22853367	-0.225704678	-0.69175515	-0.169056242	-0.035322582	0.706752988	-0.680489279	0.173942372	0.187683946	-0.106847882	-0.404040737	1.0164179	-0.603666885	0.573419213	0.092505348	0.101279638	-1.118824249	0.346598708	0.663764817	0.221855233	-0.871984292	-0.037694753	0.619448891	-0.792569802	-0.742403987	-0.336014899	0.021565713	-0.097626329	0.045165941	0.172818679	0.486350675	0.43969673	-0.488681428	1.901461896	-0.292407331	-0.327134	-0.057769	-0.261437	-0.977344	-0.226029	-0.560712
SNU387	LIVER	0.225938447	-0.220832724	0.168020578	-0.014937686	0.184951738	-0.235627181	0.073312545	0.517155169	0.522943806	-0.047959893	-0.082640394	-0.078839945	0.324056406	0.107913924	0.141447534	0.276198836	-0.141003769	0.455679524	0.960431988	2.008982691	0.54781351	0.752030716	0.839763025	1.503191484	0.368683419	0.233304343	-0.435105471	0.277950655	-0.154430825	-0.590375553	-0.264618633	-0.71030779	0.493506929	0.558230636	1.165610349	0.844288336	1.164518798	0.324934746	0.447926733	0.317665623	0.436911385	0.504829009	0.174068	-0.027054	-0.098275	-0.343965	-0.195316	-0.526079
DAUDI	HAEMATOPOIETIC_AND_LYMPHOID_TISSUE	0.134168483	-0.420576185	0.103085757	0.661545717	0.275605401	0.162566433	0.59788399	0.017762861	0.27025997	-0.24969506	-0.310246684	-0.064165488	-0.057179665	-0.049507318	0.367115642	-0.563069346	-0.241956474	-0.165379642	0.904446076	0.880731706	-0.237852101	-0.722921317	-0.957511634	0.931437712	-2.243287588	-0.709211818	0.208937757	0.79169913	-0.525413267	-0.830830916	0.96433816	0.651243524	-0.114348927	-0.293800933	-0.007714382	-0.753055323	-1.074059995	0.157427688	0.456156736	0.523423873	0.082288936	-0.412716274	-0.017314	0.242897	0.149881	-0.365322	-0.401427	-0.901811
HT	HAEMATOPOIETIC_AND_LYMPHOID_TISSUE	0.12595974	-1.063821095	-0.307865286	0.279064683	0.229030927	-0.339507832	-0.209998689	-0.00673505	-0.584670452	0.681969701	0.276129726	0.079909078	-0.074466268	-0.156812927	0.078310738	-0.945028045	0.708937875	-0.692370369	1.001898834	0.621206139	-0.198001953	-0.441829273	0.170926397	0.830787889	-0.697765169	-1.285204689	-0.383708955	1.04909903	-0.3781332	-1.637627322	0.990647866	-0.246474682	0.486181953	-0.665218017	-0.895789886	-0.370546147	0.285451232	-0.086677863	0.175284384	0.159167773	-0.231612326	-0.006258596	0.307594	0.111725	0.159097	-0.382696	-0.015276	-1.003651
MJ	HAEMATOPOIETIC_AND_LYMPHOID_TISSUE	-0.106392975	-0.309017666	0.371177996	-0.01822306	0.150603274	0.011101794	-0.476106921	-0.305594297	0.17956815	0.269740884	0.126666789	-0.005013672	-0.361078155	0.427076116	-0.179247627	-0.224752553	-0.274093089	-0.351500813	-0.277924354	0.557999271	0.564580966	0.433983399	0.350075101	0.190358126	-0.184985548	-0.426794591	-0.920203395	0.247500881	-0.145039263	-0.629605749	0.406917003	0.07129082	0.077555682	0.314008132	0.703507782	0.457521923	0.552563829	-0.131828072	-0.247034058	-0.031092315	-0.455607125	0.428012068	-0.311278	-0.061303	-0.793884	-0.351804	0.070154	-0.430689
JM1	HAEMATOPOIETIC_AND_LYMPHOID_TISSUE	-0.217816558	-0.576779147	-0.317167824	0.125860313	-0.07604114	-0.003381528	-0.348329112	-0.856259973	-0.409233227	0.518868729	0.24856663	0.317167005	-0.420351834	0.150427415	-0.308824094	-0.279782937	1.001410183	0.480927698	-1.557747542	0.258831873	-0.219744464	-0.918087783	-0.704855858	0.089062434	-0.279277256	-0.705366303	-0.527349222	0.7187054	-0.339070022	-1.001733291	0.289375474	-0.288777745	0.842195231	-0.359186794	-0.590073286	-1.598585017	0.698883665	-0.124043898	-0.6693525	-0.054315449	-1.2693048	-2.944751816	-0.085029	-0.114983	-0.418024	-0.881348	0.180097	-0.281366
C2BBE1	LARGE_INTESTINE	-0.033202442	0.658851709	0.269386416	0.723996088	-0.178213915	-0.133079323	-0.064404638	0.16289306	0.381070912	0.212723676	0.50283898	0.717777793	1.066951453	1.144684887	-0.129591099	0.593177573	0.955256246	1.46324969	0.209771469	-0.100221426	-0.533801889	-1.193424691	-0.546682399	0.036191207	-0.256520282	-0.645621995	0.169347073	0.75714624	0.320322993	-0.740038702	1.032767365	0.999214757	1.358656232	1.061787281	0.975708041	0.825511274	-0.267463531	0.060132722	0.312271297	0.207377094	0.377716764	0.760310742	0.142739	-0.012339	-0.526438	0.370901	0.087615	0.612442
SKES1	BONE	-0.01716583	0.467212319	-0.09370583	-2.172115097	-0.026827511	-0.310446675	-0.248477648	0.052207461	0.833993338	0.47692319	0.529807817	0.542989548	0.325783884	1.32989422	-0.210004758	0.27313354	0.347475671	0.608711494	-1.199191457	-0.208354026	-0.042256361	0.334195602	0.00562714	-0.123787652	0.08869019	0.74621063	-0.179071129	0.004656576	0.037318431	0.184551416	0.152600708	-0.024507636	-0.452477765	0.079559152	0.399472164	-0.044389618	-0.858215926	-0.110476165	0.058868601	-0.040631651	0.041062323	-0.274394997	-0.182021	0.117776	-0.157905	0.990581	0.105811	0.971313
EPLC272H	LUNG	0.092888701	-0.334779052	-0.299962762	-0.004917032	-0.005396573	0.128558242	0.406830805	0.356498063	-0.453663614	0.127472381	-0.137709024	-0.03773495	-0.007507705	-0.064234519	0.234708008	-0.226608916	0.437711222	-0.377217063	-2.213250261	0.793155633	0.49513581	0.275714735	0.056138998	0.856744965	0.459777134	0.457693832	0.306150807	0.776408958	0.451251361	0.421465574	0.004529718	0.021207217	0.110465753	0.138006303	0.130957036	-0.405671792	0.139164305	0.234369862	-0.005386052	0.734104535	0.576816436	-0.056606944
BXPC3	PANCREAS	0.507521458	0.398018222	-5.968429022	0.661954959	0.655451093	0.377199151	0.400306847	0.372339477	1.098127586	0.972260837	0.425603353	0.631557181	0.922323935	1.181688063	0.297332969	0.925652868	1.552239175	1.360143477	7.658593271	1.359254687	0.614312655	0.174319299	0.512891127	0.889021641	0.619015702	-0.292723141	0.934757525	0.837900969	0.742252859	-0.324896009	0.975429311	0.587565343	0.97913451	-0.131860404	-0.307499825	1.489528024	1.474629984	0.514561991	-0.003680226	0.365047392	0.403142136	-0.060826602	0.04829	-0.278535	0.320349	-0.130653	-0.606126	-0.846402
NCIH1355	LUNG	0.184453752	0.354180788	0.008883011	0.406677852	-0.504619184	-0.557943144	0.424213915	0.638521334	-0.146466489	-0.911807823	-0.55670881	-0.036671247	0.142639489	-0.297411645	0.09706123	-0.300383022	-0.197338998	-0.261274821	5.822206371	0.049358794	-0.244065465	-1.660520271	0.437523138	0.149248123	-0.433022846	-0.083239314	0.743781203	0.053576481	-0.172683463	-0.207198052	0.787902763	0.328528539	0.008978201	-0.401727112	-0.745956685	-0.186372373	0.536234339	-0.038028625	-0.001974401	-0.046139896	0.169476819	0.692847256	-0.008327	-0.007103	0.04743	0.200087	0.26712	-0.006656
SNU5	STOMACH	0.195532818	-0.00430917	0.332583945	0.151400744	-0.679659845	0.062721416	0.569933569	0.146498841	-0.514924735	-0.206745398	0.49783087	0.607984983	0.886413822	0.129113806	0.358315385	-0.35069827	-0.008254082	-0.582493309	3.985819471	-1.091533423	-0.973232231	-0.196458833	0.369510331	-0.67113948	-0.416621778	0.109289611	0.706597104	0.206996395	0.246239072	0.216324998	1.131780174	0.840849018	-0.79105199	-0.961632437	-0.488883335	0.130960874	-0.971104168	0.132933848	-0.73165406	0.095004926	0.429546412	1.360067725	-0.201441	-0.284524	-0.124564	-0.347263	0.505225	0.140802
SNU475	LIVER	0.149520398	0.261031775	0.077980692	-0.037391171	0.39637889	0.212806968	-0.096093274	1.029443611	-0.032986816	-0.398945087	-0.747440941	-0.900769836	-0.426432512	-0.123781114	0.218643119	-0.224357186	-0.236487428	-0.255197995	2.149432571	0.786458105	0.396831126	0.741014407	-0.045344487	0.267239483	-0.50075433	0.098983157	-0.018711867	-0.095127156	-0.312312791	0.07067421	-0.090326768	-0.008106447	-0.545884637	0.379253996	0.915883127	0.180062151	0.172267006	0.079751264	-1.461333718	0.028820012	0.563717969	0.988223617	0.40796	0.000727	0.415737	-1.05397	0.287018	-0.894372
HEC251	ENDOMETRIUM	0.056374184	0.019343758	-0.297866617	0.008301729	-0.08310836	0.30046419	0.424291787	0.576152404	0.342144541	-0.464911534	-0.3377396	-0.284424344	-0.319553341	-0.472014637	0.147023235	0.118279357	-0.436120923	-0.769396914	0.313045671	0.373679592	0.63372686	0.023691055	0.327095818	0.003861297	0.153097031	-0.541901014	0.838191713	-0.234213523	0.265811924	0.092450609	0.519471418	0.527061619	-0.337941688	0.122474364	0.397958914	-0.940175406	0.149628797	0.048487253	-2.191013377	0.014642561	-0.207800396	-0.146997743	-0.135201	-0.136735	0.637531	0.5655	1.168618	0.222095
HCC95	LUNG	0.098936448	-0.618965461	-0.506734791	1.629682309	-0.389016332	-0.040961576	-0.005437907	-0.566918051	-0.764027056	0.202676271	0.548903626	0.539129084	0.202706258	0.001547212	-0.198547171	0.192950738	-0.045794072	-0.234445277	-3.043405652	-0.091411511	0.047815676	-0.13881758	-0.384152816	-0.227072374	0.185674178	-0.21707121	-0.20420197	0.314933237	0.288404488	0.112377188	-0.010029369	0.200148359	0.183766511	-0.660626469	0.003925198	-0.796637016	0.290432474	0.049732423	-2.920693035	0.07388497	-0.61535419	-1.624110529	-0.108852	-0.126877	-0.29662	0.38375	0.2677	0.462218
253J	URINARY_TRACT	0.050584539	0.023717821	-0.094073904	-0.15446718	-0.67202614	-0.25374006	0.585751545	0.220254649	0.396515524	-0.690082543	-0.068916879	0.593667504	0.502767727	0.685674911	-0.369126858	0.533983679	-0.187309201	0.62681932	-2.178214465	0.270863129	-0.758418811	-1.591680597	-1.02197682	0.536857742	-0.395322534	-0.150394269	0.971759778	0.675306822	0.140588726	-1.432448125	0.710436619	-0.032815038	-1.887860098	0.101521444	0.287375338	-1.822783343	-0.556883306	-0.305225562	0.059680739	-0.131087731	-0.105303471	-0.373563424	-0.092114	-0.136659	-0.586332	0.421155	0.213949	-0.091469
HCC1438	LUNG	-0.351356889	-0.753631279	0.910120184	-1.93861667	-0.188490817	0.013318111	0.026102309	0.68352117	-0.004528873	-0.774047564	-0.505367472	-0.586052493	-0.489107064	-0.31351184	-0.140829811	-0.670568787	-0.339879448	-0.768627	-2.517235234	0.958770545	0.733655722	0.606788383	0.638901993	0.358391345	0.404725122	0.350316738	0.178728198	0.495385525	-0.342425105	-0.34680116	-0.657264603	-0.68714589	-0.868693979	-0.283546708	-0.125131845	1.016616315	0.543914564	-0.049256328	0.101311263	-0.164787976	-0.212998789	-0.1551693	-0.051705	-0.076075	-0.010598	-0.070412	0.500532	0.229179
253JBV	URINARY_TRACT	-1.108065756	0.005539547	-0.677120969	-0.846193538	0.431243358	0.75747829	0.070133859	-0.038937866	0.304556999	-0.103373903	0.256188996	-0.583519647	-0.51078758	-0.133172761	0.111380392	-0.179027685	0.407246722	0.074025252	1.414389393	0.674069914	0.315490426	-0.5903215	0.404409092	0.694292903	0.114180729	-0.096760147	0.434111679	0.700779482	-0.083941643	-0.108568339	-0.087345235	0.036941571	0.150472139	-0.668614861	-0.614791481	-0.20922871	0.75183581	0.107113689	0.142941786	0.021311166	0.063372816	0.071836509	-0.242245	0.057277	0.10171	0.160124	1.055015	0.707725
RPMI7951	SKIN	-0.130804807	-0.173735951	0.29516475	-0.474919057	0.236210232	-0.220547101	-0.673042172	-0.020598374	0.478357492	0.098395579	-0.834197381	-0.770915719	-0.704644128	0.154438825	-0.392263397	-0.553266355	-0.207223888	-0.371111358	1.581634131	0.793379378	0.135587725	0.473301863	0.678075384	0.63085866	-0.057619412	-0.241516018	0.141726074	-0.25768094	-0.405543748	-0.793838744	-0.5038919	-0.492680517	-0.516269975	-0.24302046	0.202637093	0.397071887	0.049297708	-0.180882172	0.106196498	-0.270491292	0.062813694	0.687593317	0.579504	0.182232	0.41411	0.749829	0.105347	0.44291
SNU1066	UPPER_AERODIGESTIVE_TRACT	0.175862083	0.133362863	-0.300242714	-0.104426168	-0.358841386	-0.013360453	0.355675785	0.89712779	-0.948635135	-1.223203366	-0.753651734	-0.243553429	0.563396519	-1.297071503	0.239740321	-0.148023893	-0.812507165	-1.027800641	1.748878869	3.377030771	2.859767562	2.654726605	1.783532339	-0.519547776	-1.493109342	-1.93629645	-2.494563886	-3.299921827	-3.895923675	-3.76221073	-4.100266541	-4.41452473	1.082687137	1.729133597	2.072861339	1.34054738	2.271640877	0.020474442	0.06945121	0.055342293	0.262686446	0.460339769	-0.107637	0.10996	1.671737	-0.543583	-0.772469	-0.919273
SNU1041	UPPER_AERODIGESTIVE_TRACT	0.061788305	0.231972348	-0.147672124	-0.082281148	0.491705413	-0.050060742	-0.59003346	0.163776796	0.79924894	0.348816544	0.131992573	-0.525766612	-0.752825584	0.689397229	-0.080269319	0.324746752	0.176322072	0.5516842	-1.064873056	0.937597425	-0.283865839	-0.081498867	0.428120244	0.726110637	0.237029107	0.267240083	0.513913339	-0.127532891	0.31738625	-0.16610763	-0.704331938	-0.490499079	-0.183260107	-0.461269872	0.277940335	0.799081725	0.163413152	-0.070214205	-0.021128479	-0.073460954	0.276102512	0.558545535	0.081932	-0.012342	0.498271	-0.314741	-0.575861	-0.890899
HCC2108	LUNG	0.377823395	0.010625759	0.704623842	-2.465680153	-0.160620849	0.078194692	0.366177877	0.586992247	0.268407915	0.040809226	-0.016432668	-0.113557277	0.169010915	0.01474643	0.315536411	-0.831950601	0.129480348	0.450422237	-3.878624981	0.795324663	-0.146896685	0.325092894	0.106646991	0.823068457	-0.10502477	0.379010128	0.395134475	0.485873064	0.792484034	-0.374129041	0.22098058	0.35365359	-0.296098162	-1.585663945	-0.470736518	-0.616695687	0.29581088	0.121806316	-0.111708168	-0.093528644	0.415398452	-2.490551711	-0.135379	-0.192405	0.139746	0.36732	1.533072	1.071952
COLO783	SKIN	-0.638210846	0.079933233	0.020266324	0.231607683	0.060621147	-0.077908081	-0.390952757	-0.196603091	-0.037976226	-0.196258162	-0.230913744	-0.788334721	-0.471568466	0.079221379	-0.340820989	-0.521536682	-0.512664046	-0.271107661	0.946775719	-1.152929551	-1.087082794	-1.2989235	-0.590313645	-0.592843721	-2.749686495	-0.689013479	0.289267813	-0.495795149	-0.420696253	0.349172958	0.244904984	0.334573066	-1.018116425	-1.102326271	-1.224224888	-1.172926197	-0.303800091	-0.17842798	-0.202287857	-0.810737261	0.554694391	1.403261518	0.039149	0.192477	0.123238	-0.044388	-0.139079	-0.18541
HCC1359	LUNG	-0.06134491	0.043935024	-0.320190978	1.05996036	-0.231654901	-0.074755828	0.123159828	0.518788035	-0.396630415	0.14934491	-0.016382392	-0.152168848	0.05629235	-0.346730836	0.167170328	0.040131419	-0.067643786	0.026687305	2.436532712	0.925098042	0.568864094	0.701919714	0.232833022	0.441739088	0.127201842	0.462633775	-0.21559907	-0.147130211	0.128401692	0.19216937	-0.996519282	-0.146938967	-0.094890438	0.052352564	0.494463184	0.608487763	-0.431047108	0.018473341	0.025655486	-0.012639383	0.031284666	-0.11520117	0.137722	0.201217	0.243415	0.088488	1.151691	0.727208
BICR31	UPPER_AERODIGESTIVE_TRACT	-0.576427691	-0.369265265	-0.364666491	0.576645098	-0.442273922	-0.300034324	-0.060163427	0.16967095	-1.423105858	-0.937855356	-0.985159662	-0.969609862	-0.562660224	-1.455710903	-0.314054903	-1.10890068	-0.321464204	-1.137473871	2.382692043	0.229977014	0.751154158	0.523512728	0.531428036	0.160934263	0.470845042	-0.148446907	0.263235685	-0.175883112	0.122323949	0.076987154	-0.859045346	-0.318593989	-0.395705951	-0.471506352	-0.504334386	-0.317640458	-0.195618021	0.168698279	-0.021235738	0.118996599	0.256929412	0.487551456	0.269301	-0.072766	0.679343	-0.509669	-1.321666	-0.176518
COV362	OVARY	0.145224795	0.162688929	0.027062288	0.093329836	-0.129520468	0.205164792	0.552750046	0.34590923	-0.132292811	-0.266636276	-0.165758431	0.092079258	-0.039513617	-0.129416319	0.167987421	0.068316004	-0.493762108	-0.420764401	2.568476459	-0.112357024	1.020284191	0.169272881	0.715908988	-0.175910761	0.936425651	-0.173130399	0.78815713	-0.706533395	0.495458636	0.800565631	-1.513987168	-0.821425824	0.385484687	1.081940661	0.606496418	0.181221491	0.140786015	0.059451616	0.019581224	0.029060125	0.05935489	0.452684357	-0.19514	-0.105474	-0.246726	0.0	0.780814	0.25414
COLO792	SKIN	0.266458941	0.064270076	-0.335816879	0.084116882	-1.078339684	-0.637631481	-0.084652347	0.478055171	-0.12314569	0.071593446	0.251033988	0.763304454	0.79185692	0.099391655	-0.083806511	0.047382377	-0.584899877	0.317141576	2.754260876	-1.175518544	-0.906508629	-2.050094258	-0.207018034	-1.45061234	-0.775159229	0.014446857	0.328961861	-1.05667433	0.135832944	0.791039825	0.280424174	0.483185485	-0.130008461	-0.319922701	-0.407619934	-0.983065897	-0.578994695	0.127202344	0.180891613	-0.045483599	0.38993861	0.528554885	-0.4633	0.539481	0.04913	0.040269	0.624617	0.256653
COV434	OVARY	0.053966896	-0.310644735	-0.12630168	0.074903928	0.084614505	0.259902788	0.650740379	-0.227479278	-0.076884343	0.193364809	0.300071639	0.109507405	0.054964978	-0.146206438	0.29033118	-0.641469241	-0.402059762	-0.434970154	2.940045292	1.259616088	0.330365666	-0.194607766	0.229352155	0.902970271	-0.020049041	-0.214327912	-0.200299631	0.520604438	-0.216535753	-0.721067772	0.293907933	-0.163612367	0.801984825	0.034604289	-0.294630661	0.525918681	-0.022200993	0.045069478	0.657439683	0.151123778	0.211076215	1.289553579	-0.240424	-0.03668	-0.248482	-0.076628	0.157096	0.114749
WM983B	SKIN	-0.174010993	0.281728339	-0.075225201	0.027957689	-0.262914633	-0.200369411	-0.58587905	-0.983334154	0.595454168	0.294732432	0.466198409	0.326028417	-0.004796488	1.291020283	-0.300139774	-0.064893702	0.355834359	0.251710264	1.300675033	-0.169434343	0.474498979	0.736636381	0.137994132	-0.499247827	0.165585948	0.464610888	-0.41115037	-0.52679617	-0.146874186	0.187353815	-0.401392456	-0.85745266	-0.548285604	0.615854279	0.886328526	0.338220255	-0.506023689	-0.181924124	-2.644690566	-0.190102432	-0.002977393	0.42292149	0.369899	0.268581	0.872181	0.491831	0.861513	0.96114
LS513	LARGE_INTESTINE	0.305964297	-0.128834597	-0.145601457	-2.730629925	0.348705269	0.540652246	-0.086952401	-0.106505309	0.018601917	0.905939014	0.856485733	0.420316954	0.184955341	0.377516238	0.42281545	0.52577467	0.037019109	-0.078777879	-0.338695226	0.468004992	0.4830931	0.283082486	0.622001593	0.414663827	0.355451362	0.249133977	0.507171256	0.690136828	0.192857535	-0.005872882	0.210493923	0.508111752	0.858166886	0.20985866	-0.105550437	-0.585668602	1.161888902	0.215838972	-5.946820816	0.184804937	0.000566043	-0.294007729	0.1169	-0.081918	0.148502	-0.238036	-0.647017	-1.587667
NCIH2110	LUNG	0.906138575	0.189996474	-0.476528977	-1.187847733	-0.681707535	0.091459847	0.478554777	0.729788502	-0.668300078	-0.501882504	-0.142099037	0.146291413	0.438491492	-0.74168639	-0.494572393	-0.573909741	-0.174179944	-0.64773333	-0.851846163	-0.116621146	-1.059030712	-0.904481028	0.512188834	0.614329115	-0.274165234	0.820620576	1.171466318	0.354554061	0.019414893	0.22770024	0.169301354	-0.340404518	-1.907334114	-1.961008814	-0.67135072	-0.802607115	-1.034341266	-0.047720936	0.007947014	-0.045836219	0.428200017	0.802605535	-0.2693	0.088102	0.047587	0.820497	-0.596259	-0.236585
CHAGOK1	LUNG	0.225662315	0.635244871	0.18635536	0.354934459	-0.103134191	0.085584193	0.290555425	-0.112780745	0.090360922	0.270453077	0.496876484	0.57706491	0.685260619	0.46732822	-0.042306816	0.330111757	0.692226833	0.406250356	-0.496019864	-0.310756295	0.007491525	-0.435410495	-0.775954854	-0.521254797	0.335923756	-0.540769762	0.856662548	-0.409980318	0.578383759	0.641823115	-0.602673602	0.005846883	0.473799869	0.40617698	0.401911359	-1.290502026	0.529758191	0.175849894	0.187844376	0.201494296	0.15403157	-0.040183659	0.016423	0.105418	-0.271727	-0.413953	-0.413811	-0.772103
DMS454	LUNG	-0.164279059	0.504129553	0.754141297	-0.140622183	-0.908443807	-0.498978999	0.382514089	0.30586668	-0.651129866	-1.122714588	-0.894356308	0.25349689	0.399760736	-0.554767458	-0.075474925	0.014372432	-0.257956436	-0.352093934	-0.140193564	-0.258735997	0.814953129	0.668326646	-0.499204141	-0.300014936	0.52610839	0.522947112	-0.502203439	-0.024378345	-0.07273894	0.189146982	-0.466393839	-0.912678281	0.09608876	0.723341139	0.256084813	-0.791861656	0.002964172	-0.06394176	0.008040026	0.026471221	-0.423432252	-1.263171089	-0.024906	-0.077139	-0.000795	0.407777	-0.074938	0.31702
CORL47	LUNG	0.151643578	0.068740903	0.497987533	0.916467481	0.070016643	0.175434999	-0.058153068	-0.996873524	0.660778254	0.695392639	0.633072537	0.44855424	0.41321699	0.897710217	-0.08982542	1.027979424	0.21302824	1.367884299	3.259963918	-0.420435762	0.726772507	0.479316401	0.030286711	-0.597000521	0.769932341	0.999023282	-0.069566987	-0.325079822	0.228517508	0.39729213	-0.172837181	-0.406480203	0.702651522	2.028062151	1.732212425	0.596685968	-0.532791462	0.060770468	-0.601199717	0.032398509	-0.084821928	-0.477969266
FTC238	THYROID	-0.070900633	-0.363431974	-0.132325065	-0.364378608	0.541805328	-0.063290265	-0.562394844	-0.157687744	-0.07800251	-0.353394075	-0.319263737	-0.725656713	-1.017336733	-0.584826076	-0.505751176	0.365023527	0.060716494	0.776065803	-0.933277401	0.903905484	0.792723611	0.014366143	0.268738635	0.450860636	0.220939504	0.094742194	-0.146282207	-0.546154825	-0.008391715	-0.371826739	0.132315809	-0.692156738	1.88198977	1.48403419	1.148769979	0.305713916	0.111087563	-0.008301885	-0.448867545	-0.009709151	-0.13825618	0.056660585	-0.08457	-0.060255	0.138964	-0.124407	0.610716	0.347923
DMS273	LUNG	0.27981872	0.145056478	-0.203167122	-0.118745366	0.013231537	-0.258498313	0.073498825	0.18418684	0.115035355	-0.351548086	-0.119887301	-0.195064751	0.008920044	0.134511255	0.141693061	-0.044828969	0.362314356	0.724350025	0.241123679	-0.273164313	0.055231322	-0.451217632	-0.161418054	-0.154341172	0.176687291	0.377388174	0.194642914	-0.117327837	-0.059618398	0.315182385	-0.20762983	-0.334177605	0.503478036	0.760618072	0.377129228	-0.709272851	0.477881107	0.090372259	0.195265138	0.217752575	0.086510731	-0.289233472	-0.111554	0.035787	-0.597318	0.200941	0.190368	-0.146216
FTC133	THYROID	-0.502700262	-0.348672862	-0.057857489	0.236519054	0.191006634	-1.080976052	-0.150466759	0.074261059	-0.191262031	0.359167802	-0.561801649	-0.480591307	-0.890149532	-0.705870368	-0.346605709	0.034916253	-0.314196207	-0.146436617	-1.609139323	0.80952732	0.147475893	-0.458206117	0.056935293	0.456717666	-0.313684421	-0.990510025	-0.522019609	-0.02185653	-0.591546764	-0.651968652	-0.083104062	-0.115378531	0.164253664	0.850151269	0.361322989	1.529784761	-0.060324029	-0.204407205	0.021209696	-0.268021002	-0.187251856	0.110964313	0.047624	0.019914	0.287118	-0.277805	0.340321	-0.42875
CORL311	LUNG	0.319411921	0.427264356	-0.221405778	0.536808852	-0.30961387	-0.236500151	-0.157304706	-1.200021961	1.061259512	0.665112776	1.223447169	0.886283779	0.356215725	2.210121811	-0.450042629	0.913567668	0.672145825	1.653310889	0.052931003	-0.184860809	-0.038095054	0.109521865	-0.942160691	-0.696718666	0.692322063	0.653428681	0.317085174	0.035708525	0.452664821	0.388608921	-0.302835193	-0.481340929	0.99637934	1.502162242	0.794084154	0.884487313	0.592411316	-0.107762599	0.165048359	0.283862663	0.100699909	0.417914749	0.094834	0.35043	-0.123612	0.334749	-0.143866	-0.046183
NCIH2286	LUNG	0.119792518	0.006352822	0.00652696	0.306058371	0.23097791	0.232835968	0.186508518	0.673638184	-0.774783933	-0.794376422	-0.742772914	-0.654312682	-0.208871863	-0.92090294	0.129320861	-0.386739156	-0.488757231	-0.931853876	2.85528461	0.244410369	-0.106708024	-0.326869658	-0.148129696	0.174244731	0.128957254	0.065985741	0.124014256	0.091870401	0.150699818	-0.147551306	-0.137671927	0.385336348	-0.912678171	-0.677253541	-1.083496965	-0.175448099	0.760016955	-0.115509093	0.087188894	-9.11e-05	0.29611519	0.802980773	0.050672	-0.372477	-0.213687	-0.923478	-0.04909	-0.646054
NCIH1339	LUNG	-0.148719162	-0.120646593	0.45304228	-0.287939431	-0.048872091	-0.170596388	-0.264664238	-0.077670349	-0.127771775	0.327219489	0.354088571	-0.210952595	-0.022327026	0.04873911	-0.257569461	-0.45718808	0.387702611	-0.075464199	3.061980543	0.628039086	-0.033948455	0.359442006	0.493778301	0.678878895	-0.348982959	-0.113441809	-0.291905655	0.868614397	-0.549096612	-1.661356285	0.821989037	-0.629880782	-0.516710703	-1.739974086	-0.181894074	-0.643002586	0.93431245	-0.014417038	0.404529991	0.079797202	-0.236328295	-1.106643069	0.051418	-0.087123	0.131027	-0.253407	-0.082503	-0.193174
WM793	SKIN	0.0299948	-0.181766761	-0.137111561	-0.042611976	-0.041594188	-0.060144238	-0.099279051	-0.054439798	-0.475085801	-0.63718589	-0.446365481	-0.647247917	-0.353729856	-1.089183366	0.383169714	-0.277511404	-0.672583199	-0.918033267	3.268676476	-0.005524599	0.662566082	0.42045585	0.127193401	-0.351395256	0.171401995	0.648479489	0.026668181	-0.595143268	-0.12061085	0.469370836	-0.731137344	-0.083775351	0.613883684	-0.176573683	0.309910158	-0.468681217	-0.602704554	-0.038213577	0.721871087	0.21459622	0.331834399	0.146867386	-0.095707	-0.068731	0.196323	0.340736	0.603367	0.60469
A704	KIDNEY	0.205831088	0.718107314	0.836254711	0.20271548	0.043070633	0.461729981	0.359907895	0.156378916	0.251344222	0.313520942	0.50735195	0.590168427	0.252642675	0.698450845	0.40471884	0.774812682	-0.026025696	0.35067192	-0.313241381	0.004931842	0.542769814	0.537912528	-1.217742862	-0.354490226	0.601911732	1.113899254	-0.943109861	-0.040002385	0.516956215	0.903365486	-0.124527823	0.518593146	-0.431158728	0.624742747	1.009000987	-1.37245357	0.331148211	0.162264923	-0.115889443	0.108297432	0.498279326	0.752942022	-0.254571	-0.083989	-0.324952	0.218727	0.529327	0.634804
MDAMB435S	SKIN	0.001600629	-0.175012958	0.387332938	0.254846393	0.326142667	-0.18352363	-0.135930783	0.45951354	-0.261208539	0.198502245	-0.47034735	-0.577779954	-0.454050814	-0.030901593	0.121260021	0.03247122	-0.118428497	-0.075198617	-1.905666324	1.230198354	0.641626335	0.024919853	0.434692114	0.874244809	-0.180325831	-0.714200497	-0.526533825	0.660210074	-0.437439148	-0.930572344	-0.188240791	-0.580223809	0.512783121	0.770904624	0.374615064	-0.642874024	-0.30428629	-0.021781063	-0.344602547	-0.581749301	0.029525584	0.853325402	-0.225437	0.143491	-0.047996	0.797229	1.008667	1.169136
WM1799	SKIN	-0.22947255	0.441187048	0.369280618	0.263380202	-0.209127528	-0.16573649	-0.414044368	-0.727395411	0.394925983	0.698124689	0.376706681	0.379502752	0.062347078	1.189773804	-0.380457368	-0.084083413	0.591340153	0.345021109	0.815001419	-0.043222791	-0.191473452	0.124950388	-0.048945394	-0.592795511	-0.339222441	0.149655796	0.136163928	-0.344044558	0.002304938	0.157759447	0.345872655	0.289932344	-0.299755297	0.096643045	0.521399593	0.749781136	-0.165251194	-0.094327817	-0.231939578	-0.194016786	0.264678885	0.475175841	-0.093725	0.161914	0.376218	0.198054	0.619753	0.822255
MEWO	SKIN	0.085076277	0.33752209	-0.66659309	0.609824294	0.263754134	-0.105251249	-0.441673457	-0.302184277	1.156048592	0.880272654	0.179240748	-0.007253342	0.595042586	1.339194359	-0.256403059	-0.141143337	0.259802955	0.106725974	-2.252493461	-0.151017929	0.626070732	1.380286524	-0.253011714	-0.484390049	0.657135509	1.043918499	-0.444921411	-0.714696427	-0.046180528	0.452920057	-0.909533288	-0.40934529	-0.353333385	-1.176283116	-0.254044298	-1.833769455	0.507469176	0.038457578	-2.837907472	0.117743448	0.042557779	-0.191905009	0.344126	0.922415	0.304048	0.229011	-0.786918	-0.934129
WM88	SKIN	-0.04223199	0.400204284	-0.152020103	6.454629958	-0.319952386	-0.045925357	-0.052256642	0.356069104	0.778915607	-0.055782202	0.426377731	0.304401532	0.690606252	0.790081905	0.115430893	0.022153136	-0.064806481	0.02126041	0.304523327	-0.659802929	-1.249181418	-0.633021451	-0.527703966	-0.364828582	-0.808930789	0.211991405	0.056953108	-0.183154639	-0.177768871	0.551576528	0.087230579	0.316044638	-1.4278449	-1.378908762	-0.953043024	-0.462390281	0.778951148	-0.076708948	0.121561128	-0.060220814	0.277424282	0.734005068	-0.055341	0.260165	-0.148097	0.452071	-0.24417	0.026827
NCIH2081	LUNG	-0.277616271	0.547426575	0.509901778	0.071347126	-0.419241918	-0.462827782	-0.070228526	0.044291045	0.988192711	-0.591874285	-0.364485833	-0.439096058	0.14838034	0.698132749	-0.339298107	-0.35078316	0.55504102	0.022238308	-1.343192503	-1.870873679	-1.276861946	-1.13897572	-1.474250053	-0.816948318	-0.372737839	-0.006739839	-0.508220331	-0.581990068	0.023136786	0.585508235	-0.2323988	-0.428293777	-1.737774396	-1.095748893	-0.493805612	-1.17830103	-0.248946596	-0.000165489	-1.728916089	0.008240602	0.300282333	-0.147764964	-0.308542	0.514611	-0.136198	0.669218	0.210821	0.841396
NCIH1092	LUNG	0.032560847	-0.050409858	-0.44473168	0.366690989	0.002605513	0.161357069	0.190857253	-0.160821803	0.806468771	-0.250476048	-0.143184963	0.018064056	-0.416752602	0.437384893	-0.195108505	0.422181403	0.509786825	0.788915744	-2.990908333	0.239349733	0.969474959	0.742487158	-0.014507973	-0.000881718	0.672271914	0.613358755	-0.277669474	-0.134305968	0.061005157	-0.066821799	-0.382215649	-0.443222688	0.572068857	0.689388051	0.806626942	-0.657375412	-0.177138923	-0.035951649	-3.579393306	-0.059655954	-0.369861143	-1.209856242	0.029073	0.541039	0.077468	0.887367	1.040448	1.199917
SW837	LARGE_INTESTINE	-0.188053746	0.431694058	0.258144901	-0.216423947	-0.35823455	0.132899805	-0.25007353	0.56132563	-0.409120455	-0.740603488	-0.548033573	-0.112423504	0.638822223	-0.676065876	0.044785628	-0.137356599	-0.387726988	-0.643835585	-1.679185361	-2.570921716	-2.627356716	-2.042542199	-2.190087953	-1.688325051	-1.34420496	-0.374727294	-0.858319645	-0.680431073	0.355383733	0.84725792	-0.440519637	0.821063302	-2.599003212	-0.305751353	-0.30045123	-2.251869582	0.231901038	0.002896231	-2.298507135	-0.045659555	0.445080027	0.432878778	0.438392	-0.248825	0.095112	1.262498	0.09309	1.488047
JHH6	LIVER	-0.175641169	0.120292421	0.753559239	-0.439556466	0.396118467	0.219078763	0.106330188	-0.207440849	-0.202203745	-0.412309769	-0.470042481	-0.758795088	-0.543751721	-0.640358349	0.23331007	-0.586977366	-0.370830342	-0.808160958	-0.367462388	-0.221470415	0.029962905	-0.138930136	0.253806703	-0.141650557	-0.163528194	-0.170760254	0.267105718	0.191742119	-0.187392907	-0.119177423	0.379759929	0.5029121	-1.171424933	-1.300890757	-1.407529402	-0.84759129	0.106540462	0.392663933	-1.017620965	0.077125359	0.216172038	0.315401278	0.398299	-0.190168	-0.081065	0.043879	-0.182685	-0.083521
IGR1	SKIN	-0.23700937	0.585255599	0.680490392	0.513974316	-0.086358344	-0.295281215	-0.125491558	0.029189043	0.712752267	0.390388628	0.25282051	0.409288923	0.199875924	0.874705317	-0.043409985	0.353015449	0.537910445	0.978870869	0.944260584	0.525271575	0.395247938	1.481013735	0.697504126	-0.139875946	-0.324843464	0.063970032	-0.112870744	-1.098280125	-1.229469345	-0.948380641	1.17516517	1.808361927	0.805246748	1.488167318	1.925147231	1.93520047	-0.205728643	-0.026366182	0.263265206	0.104776016	-0.164341087	-0.386187373	-0.026587	0.107014	-0.043485	0.132082	0.873974	0.748844
NCIH1105	LUNG	-0.128239334	-1.189195398	-1.233045504	0.522256783	-0.344726375	-0.059305841	0.019555489	-0.643563643	-0.473667344	0.390558495	0.519229916	0.607851304	0.661388111	-0.12796511	-0.158430903	-0.061610569	0.479550138	0.436506764	1.149712661	-1.150568261	0.028265777	-0.204794833	-2.557186468	-1.498639433	0.413771305	0.584591457	-1.885022847	-1.745321704	0.476150468	1.245760931	-0.381867115	0.233983444	0.493908124	0.351261169	-0.574121801	-2.743888963	-1.211180898	-0.076470827	0.126924603	-0.19005301	-0.296922977	-0.911403929	-0.2383	0.116653	0.298437	0.681323	1.162805	1.225865
NCIH1436	LUNG	0.290620214	0.547668529	0.25697486	0.535256741	0.237254903	-0.038486065	0.019586065	-0.113153857	1.334343509	0.922270853	0.729427818	0.389751991	0.365723934	1.432816354	0.043826646	0.681355814	0.852432275	1.092515203	1.355164738	0.594278596	0.480564694	0.05468628	0.412170706	0.37551412	0.354642626	0.380450476	0.159857957	0.323508623	0.438444492	0.496911317	0.488476764	0.164633862	1.273346711	1.046133979	0.760840636	1.068559252	-0.698846752	0.364501083	-0.009416	0.368614345	0.287471397	-0.432234217	-0.297046	0.193552	0.446853	0.124453	0.43967	0.442361
NCIH1876	LUNG	-0.068348574	-1.031301409	-0.705582054	-1.957051984	-0.718936148	-0.332003731	-0.309712669	-0.290761535	-0.626712384	0.12269983	0.302590646	0.503388172	0.745361156	-0.188420833	-0.352727523	-0.741222014	0.757239374	0.035634478	1.560616815	-0.394920877	1.145834737	0.87097784	-0.487453828	-0.328945215	0.986478462	0.685377547	-0.562103279	-0.423940166	0.194330159	0.173766175	-1.19636156	-1.042026484	0.015337059	0.426485427	-0.400708398	-1.162741394	0.192065652	-0.255358453	-0.145756603	-0.108599904	-0.333403621	-1.084713567	-0.025347	0.292465	0.351129	0.661489	1.203574	1.092182
CORL24	LUNG	0.256025958	0.564635876	0.448906073	0.096118566	0.921272508	-0.443184039	-1.107440577	0.130763589	0.610929728	1.210029942	0.196917473	-0.525253542	0.229376528	1.374540256	-0.11617525	0.052431879	0.045462359	0.552232742	2.835738329	-0.659403942	-1.387517768	-1.896500272	-2.298104345	-0.944452039	-0.883747006	-0.302152084	-0.684610069	-0.263949102	0.020606854	0.487334799	0.843765072	1.040230866	-1.71224765	-1.097775189	-1.392350421	-2.394747078	-0.419888603	-0.001916991	0.388115269	-0.090630491	0.564439314	1.16215727	-0.202334	0.381134	-0.218605	0.311651	0.667217	0.525965
COV644	OVARY	0.073680552	0.443951282	0.788073953	0.555019067	-0.050936872	0.154609663	0.555139196	0.121164713	0.417984033	-0.131164025	0.011661978	0.490834488	0.933723795	0.211969099	0.169881303	0.39140981	-0.357040004	-0.088733838	0.29555572	-0.160337645	-0.701965163	-0.622036216	0.545670847	-0.286038319	-1.083600811	-0.514203635	1.077798221	0.516195144	0.099309434	-0.36491882	1.634802709	0.712753797	-0.57794661	-1.236642343	-0.706858686	-1.105358058	-0.455222876	0.277156453	0.291868211	-0.496849968	0.575097122	0.764100432	0.141941	-0.144207	-0.109791	-0.516045	-0.849294	-1.144674
GP2D	LARGE_INTESTINE	-0.070091968	-0.470851099	-0.22707973	0.186069645	0.80075779	0.134547333	-0.299347408	0.305978588	-0.020007368	-0.097867524	0.005788638	-0.459146169	-0.590632885	-0.034863522	0.229748565	-0.000732219	-0.001978251	-0.063170244	-1.448383936	0.775069771	0.587766331	0.197959015	1.032178804	0.687797765	0.425611688	0.296509837	0.000542082	-0.160097267	-0.006025425	-0.009561212	-0.688317156	-0.436353886	0.88115246	0.275723837	0.647566106	0.575994843	-0.626582598	-0.101659351	0.087538981	-0.02683537	0.001895051	0.129161487	-0.015961	0.158846	0.360787	0.505645	-0.147113	-0.426299
PECAPJ15	UPPER_AERODIGESTIVE_TRACT	-0.112369708	-0.187552733	-0.216191777	-0.182879777	0.127852789	0.07488242	-0.221616224	-0.188114165	0.211335416	-0.227159849	-0.439372416	-0.453792206	-0.20695553	-0.263083572	-0.297825091	0.640406888	0.047906875	0.447206517	-0.781489596	-0.117654648	-0.190132582	-0.143865219	-0.171825903	-0.294338346	-0.247466935	-0.461514185	-0.12700981	-0.029464074	-0.381121116	-0.529530354	0.225391969	-0.384540298	0.51621688	0.346581443	0.477258599	0.627478157	-0.993844131	-0.355341463	-0.670563805	-0.201143215	-0.210437801	0.177153226	0.167773	0.179889	-0.113599	0.064377	-0.530051	-0.841773
CORL88	LUNG	0.045918299	-0.108524722	-0.013221911	0.193257638	-0.63297277	-0.179411256	0.164967834	0.0039496	-0.370603998	-0.144216545	0.063993474	0.390523383	0.619070244	0.076715283	-0.29966902	0.550377571	0.625435941	0.982228357	-0.114595257	-0.141850306	0.949789463	1.018986269	0.38795538	-0.343939036	0.449104762	0.762803555	0.330986651	-0.1930846	-0.217242913	0.234886933	-0.51345199	-0.87220964	1.05310781	1.434250977	1.167283446	0.954109131	-0.083449136	-0.108013091	-1.428666591	0.033024215	0.001304703	-0.405379451	-0.013659	0.222561	1.593011	1.137664	1.730732	1.66085
CORL95	LUNG	-0.209404299	-0.060056709	0.181552681	0.150814108	-0.24410139	-0.056183577	-0.220360807	-0.631641942	0.053859196	0.260387749	0.103343486	0.008413626	-0.511109184	0.156353258	-0.253129251	0.088425361	0.288352164	0.388757347	2.880590379	-0.536392944	0.235939683	0.100617282	0.043195284	-0.424795909	0.069803501	0.349367584	-0.051760661	0.357357651	-0.16369052	0.059461165	0.544296583	0.038255105	-0.335406394	0.629334314	0.203097119	0.317732967	-1.178125126	-0.195207998	-0.573392511	-0.108286403	0.068760528	0.097355444	-0.48027	-0.147718	0.54955	-0.309336	0.232999	0.431942
PECAPJ49	UPPER_AERODIGESTIVE_TRACT	-0.101200906	0.221406995	0.126406487	0.028116578	0.212147872	0.104784542	0.265060767	0.088434362	-0.004066561	-0.576266817	-0.167571732	-0.281732174	-0.437731807	-0.299818038	-0.149222161	2.074416504	-0.638929714	1.754096885	0.366013067	1.447227005	1.309800446	1.047289166	0.646424762	0.368976852	0.747154955	0.536969711	-0.182436391	-1.444149508	-0.559725564	0.386838006	-1.856738321	-1.270457288	3.103061032	3.799724515	3.781128022	2.813364609	0.86797141	0.161844876	-0.485440793	0.28136799	-0.144699861	-0.678874506	-0.015643	-0.135603	-0.086015	-1.236001	-1.0101	-0.546314
PECAPJ34CLONEC12	UPPER_AERODIGESTIVE_TRACT	0.014114595	-0.051360949	-0.031878387	-2.088845675	0.001384302	-0.259180105	-0.051389501	0.062514917	0.45992988	0.292228353	0.119366621	-0.048899945	-0.127661425	0.604496309	0.068371488	0.605138725	-0.171108799	0.28052335	-2.148564244	1.070155164	0.567137814	0.233585303	-0.259105285	0.788097999	0.269802822	-0.337092003	-0.187925672	-0.187166781	-0.273521716	-0.292248492	-0.90433991	-1.14441868	0.69678399	-0.13997179	-0.374934119	-1.738055673	0.162774351	0.044210892	-0.397489075	0.050686091	-0.876998673	-2.40304465	0.391718	0.351656	0.936123	-0.441406	-0.286931	-0.925245
PECAPJ41CLONED2	UPPER_AERODIGESTIVE_TRACT	-0.155697131	-0.423258693	-0.245819985	-4.205807929	-0.384497601	0.166779173	-0.010701216	0.231375826	0.567744374	-0.788801228	-0.756889565	-0.556203099	-0.292190742	-0.217466037	0.015222259	-0.604253347	-0.353573296	-0.717629339	-2.585487052	0.566587109	-0.254988653	-0.535631415	-0.318619647	0.652577078	-0.177597314	-0.041889067	-0.346300048	0.004406869	-0.105418974	-0.150148558	-0.607563868	-0.248552206	-2.029191229	-1.862664401	-0.566864825	-1.490830475	0.062294305	-0.02332484	-0.309537358	1.047928558	1.153606769	-0.556735287	0.477974	-0.070838	-0.234044	-0.891716	-0.55633	-0.136852
OV7	OVARY	-0.090250479	-0.317337722	-0.543723171	-0.040646411	-0.372040488	-0.228110717	0.060223983	0.349281578	-0.034852486	-0.368751817	-0.202674497	-0.2582054	-0.018445725	-0.031753051	-0.085041924	-0.314951653	-0.521713845	-0.302020786	-0.755831759	1.09000209	-0.030854826	-0.100239817	0.338653644	0.719130338	-0.255805633	-0.369068281	-0.062506473	-0.441098052	-0.228748761	-0.488595243	-0.026195111	-0.124050943	0.905769779	0.436382018	0.73705599	0.727176352	0.280919355	-0.249920905	-0.22158564	-0.150530878	0.009139898	0.255338616	-0.014817	-0.005795	-0.151188	-0.29976	0.343197	0.110671
HT55	LARGE_INTESTINE	0.083514744	-0.081833804	0.25250929	0.816542442	0.162376305	6.41e-05	-0.136875422	-0.191179628	-0.08842593	0.071386904	-0.058365359	-0.163332261	-0.462062766	-0.337504824	-0.148017458	0.099686593	-0.056435235	-0.285235391	1.073823533	-0.183075709	-0.10206165	0.427387946	0.65119482	-0.024848953	-0.271114541	-0.476030365	-0.075981402	0.48977674	-0.185679719	-0.791379339	0.531712546	0.003471713	0.61428583	0.211647783	0.224663089	1.166487605	0.11558526	-0.074791242	-0.133633922	0.019774836	-0.192592116	0.295619754	0.048515	0.301031	0.92338	-0.023465	-0.770686	-1.161599
OAW42	OVARY	0.701078593	0.587656408	0.482607341	0.26577815	1.044651094	0.41088625	0.116627849	0.116038701	1.147109806	0.128505337	0.315650686	0.073542942	0.154315993	1.162205055	0.420461694	0.293688032	0.155633164	0.303394212	2.491250752	0.219643096	0.556630554	0.814603267	0.408016942	-0.161456962	0.129275491	0.840341853	0.523251386	0.126140464	-0.046225554	0.741735879	0.624082217	0.729729038	0.019344157	0.315047264	0.863762966	1.028845242	-0.593711909	0.28112091	0.046446766	0.410398662	0.372463804	0.849487098	0.006015	-0.044378	-0.090144	-0.742427	0.051344	-0.754154
MDST8	LARGE_INTESTINE	0.078595975	0.19910502	0.62335981	0.046146397	-0.042512774	-0.873845245	0.170225172	-0.179583905	0.55793617	0.259511618	0.169407141	0.397465342	0.334619638	0.692953107	0.036160798	-0.283439761	0.800741784	0.086034212	3.908677971	0.339107524	0.301779305	-0.237744605	0.264558096	0.196014445	0.116269362	0.191680283	-0.180558626	0.288395626	-0.008352432	-0.03684806	0.421993604	0.160792668	-0.627448786	0.29728619	-0.003925198	-0.47471208	-0.462179763	0.035464976	0.226527454	0.062631525	-0.37575671	-0.491060714	-0.098924	-0.094284	0.144876	0.491953	1.551956	1.027898
OAW28	OVARY	-0.012435855	0.007830752	-0.035417309	-0.173485355	0.151096315	0.087700997	0.170669135	-0.125864214	-0.347992592	-0.387698183	-0.290136875	-0.235972836	0.052148291	-0.485001312	-0.111786012	-0.450415543	0.26555185	-0.126209364	1.531574426	-0.826895922	-0.734777337	-1.390256979	-0.82365815	-0.811679455	-0.597840175	-0.930120935	0.009647667	-0.420963626	0.460959667	0.123431671	0.037681997	0.804048237	-0.358561139	-0.647435158	-1.329132689	-0.752805052	-1.267252149	0.006670059	-0.022614121	-0.014562701	-0.500767887	-1.072159419	0.012699	2.260478	0.04187	-0.816164	-0.073758	-0.778296
SUIT2	PANCREAS	0.249340959	-0.402926225	0.014370352	0.245471016	0.30528886	-0.236325244	-0.106602566	-0.442720328	0.202169519	0.609031081	0.505011535	0.083805386	-0.390741233	0.374011213	-0.029569328	0.331001232	-0.289003463	-0.0588283	-0.84552912	0.324167473	-0.308990436	0.611110318	0.304821272	0.421583977	-0.294254546	-0.395759014	-0.309456614	0.460146958	-0.262339499	-0.857016261	-0.065816945	-0.219893571	1.253829604	1.271926681	0.539637326	1.351032337	0.078490631	-0.114809329	-0.271755696	-0.448580769	-0.115084595	0.414271393	0.123817	-0.135677	0.316215	-0.138539	0.079474	0.344135
SUPM2	HAEMATOPOIETIC_AND_LYMPHOID_TISSUE	0.092016733	-0.416595852	-0.169000071	-0.363450708	0.382548398	-0.049424399	0.006455627	0.750000226	0.013624513	-0.163965467	-0.73936636	-0.671382577	0.015642164	-0.401942659	0.109363064	-0.449477167	-0.024427827	-1.011881462	-0.424926801	-0.077858368	-1.093226494	-0.93949305	-0.793637892	0.744103107	-0.10475056	0.039921026	0.034975807	0.196463435	0.41751834	0.630209529	-0.204991886	0.581243507	-2.362346759	-1.197861736	-0.936392256	-0.809105917	0.006480076	0.274532163	0.235189136	0.195138132	-0.001652547	0.054262584
SKHEP1	LIVER	0.044772553	0.349033495	0.089634761	-0.728098396	-0.469568568	-0.637970015	-0.228120651	0.988143252	-0.06946574	-0.30900675	-0.590616787	-0.034564807	-0.072672332	0.067364116	0.780647583	-0.247020716	-0.176030793	-0.132634427	-0.331644573	0.178537258	-0.539225484	-0.989435989	0.579321584	0.18334036	-0.530057958	-0.20004161	0.420291384	-0.410971201	-0.305562411	0.319282653	-0.196987987	0.370363768	-0.71608079	-0.811954886	-0.192619801	-0.680900868	0.202685521	0.041388171	0.075813818	-0.373609965	0.00149333	-0.180822359	0.071581	-0.035672	0.139039	1.090329	1.887461	2.401416
OVCAR8	OVARY	-0.105461951	0.433470552	0.275398216	1.491546038	0.156824175	0.032183557	-0.192242709	-0.516130872	-0.176101464	0.865558656	0.588445561	0.238061613	-0.238550459	0.53863804	-0.318879273	2.216068027	0.162103755	2.166684747	-0.238362345	0.120802437	0.860671624	1.132233828	0.694440551	-0.850595895	0.4676287	1.506157185	0.344511619	-1.464809351	-0.593895077	0.851609969	-0.922738401	-1.07246792	2.858373039	3.711575791	3.331249269	3.232286467	0.780990906	0.170515553	0.215208634	0.072196876	-0.160918442	-0.193388276	0.010651	0.07058	0.222106	0.851933	-0.349601	0.412347
NCIH2172	LUNG	0.116498135	0.067921026	0.190853918	-0.20074711	0.495143964	0.181956024	0.350476034	-0.217843895	-0.70623526	-0.041571574	0.14995259	-0.345187967	-0.495844955	-0.797435205	-0.077130094	-0.047467638	-0.216076171	-0.049570971	0.553544545	1.889912146	0.715720802	0.25959687	0.416798479	1.073053385	-0.128993139	-0.084017561	0.497123165	0.222274685	-0.602261843	-0.979700112	-0.665571706	-1.348525898	0.335298913	-0.050417978	0.391838655	-0.497227161	0.819006361	-0.115663465	-0.025784426	0.050452965	-0.097484769	0.185620695	0.141001	-0.215658	-0.176076	-0.352755	0.225684	-0.275433
ISHIKAWAHERAKLIO02ER	ENDOMETRIUM	-0.014704386	0.136184652	-1.088864116	0.140301847	-0.572917943	-0.001217784	0.127460849	-0.194785135	0.179787102	-0.516019066	0.01768604	0.241974858	0.274723525	-0.355520918	0.070680536	-0.265720194	-0.031934427	-0.665460379	0.712511379	-0.733251744	-0.435654668	-1.085210836	-0.678764041	-0.808166598	-0.427900622	-0.386034722	0.670467332	-0.911173039	-0.193153987	0.62458488	-0.551871741	-0.04538687	-1.33583264	-0.868425289	-0.572263016	-1.819674528	0.260814853	-0.029245284	-0.121058399	-0.200536646	0.517264773	0.703310441	0.012152	0.113393	-0.421692	0.241837	-0.585951	-0.959571
NCIH596	LUNG	0.167784432	0.556961759	0.215821408	-0.092940615	-0.65520411	0.309596634	0.063899462	0.0343085	0.392258612	-0.814808251	-0.184348811	0.177062775	0.034293741	0.091353276	0.137171379	0.260335443	-0.671228756	-0.102406504	0.871478213	0.063895872	-0.054987517	0.217947262	0.117969737	0.011094357	-0.234634285	0.244976513	-0.086752129	-0.245011256	-0.718390794	0.462649757	-1.047337885	-0.748990995	-0.687153225	-0.36346522	0.221196661	0.445302271	-0.153673169	-0.014447814	-0.216332371	-0.047664718	0.151989727	0.48652532	0.05156	-0.034273	-0.03447	-0.552746	-0.066772	-0.562628
NCIH650	LUNG	-0.116862017	-0.050615231	0.021534122	-0.410848211	0.623285672	0.014847717	-0.693312769	0.102081052	-0.42619281	0.190812784	0.021642652	-0.804112729	-0.846660118	-0.406111757	0.062688573	-0.522452049	-0.066445225	-0.533177492	1.030445047	0.099667363	0.092212172	0.040020238	-0.287487779	-0.298213336	-0.200238661	-0.484273857	-0.15705709	-0.55103	-0.034029546	0.284744531	-0.455217469	0.580314191	-1.149941211	-0.156453107	-0.474588441	1.007268092	0.100668926	-0.05604259	-0.311606344	0.272264529	0.226750204	0.75993279	-0.024548	-0.091822	0.301645	0.04663	1.171246	0.850579
SW1573	LUNG	0.175113735	-0.00010903	0.150997226	0.171037937	0.151683004	0.390960859	0.34195601	0.183192771	0.164655124	-0.300780193	-0.115810483	-0.474117016	-0.641204741	0.102109904	0.241986768	-0.4165762	-0.062379148	-0.602275726	0.209358169	-0.340928467	-0.742527849	-0.491546295	-0.560525139	-0.103257059	-0.163710574	0.066077478	-0.34705809	-0.046577282	0.353090291	0.305730462	0.075632406	0.168969004	-1.055452048	-1.250921619	-0.452451758	-0.125434186	-0.469725026	0.169031964	-0.125648721	-0.051775928	0.322162414	0.666587609	-0.051682	-0.195103	-0.139449	0.119366	0.667699	0.098948
OVMANA	OVARY	-0.446231409	-0.47078889	-0.428774458	-0.925580955	-0.409374746	-0.077387247	-0.219369139	-0.156095692	-0.653727702	-0.469949037	-0.820563395	-0.631240752	-0.333170026	-0.630560524	-0.40904008	-0.545283293	-1.278758888	-0.474832886	-0.61172871	-0.280834533	-0.794840503	-0.569126587	-0.087854887	0.195134782	-0.77753974	-0.35585761	-0.339034836	0.510299346	-0.946899985	-1.311561162	0.184466205	-0.741957857	-0.219894965	-1.258812267	-0.671522754	0.425128972	-0.771304606	-0.295602222	0.060308903	-0.287409045	-0.369655028	0.03787464	0.135895	0.027954	-0.844205	-0.71518	0.144731	-0.938175
SKCO1	LARGE_INTESTINE	0.044819381	-0.212705044	-0.095939837	-2.968729564	0.108688374	0.594316826	0.441723907	-0.224594498	-0.407563332	-0.945864899	-0.137554102	-0.27958937	-0.942408415	-1.781300824	0.414832845	-0.93836398	-0.982992916	-2.004518083	-1.432815588	-0.377992002	-0.559093053	-0.315268444	-0.032542806	0.016484442	-0.528205431	-0.482327194	-0.122351563	0.4622248	-0.202883453	-0.256344193	0.973232019	0.528278138	-1.762254264	-2.57929505	-1.346005261	-1.353569548	0.982527709	-0.039349012	0.246266526	-0.015771928	0.106882589	0.23555171	-0.157243	-0.228503	0.094423	-0.852197	-0.789407	-1.145805
KARPAS299	HAEMATOPOIETIC_AND_LYMPHOID_TISSUE	-0.130797448	-0.732580959	-0.09809274	-0.177874135	0.327405921	-0.179112071	-0.505443164	-0.647545826	0.573646184	0.109778929	-0.306398336	-0.893569421	-1.56670576	0.058365108	-0.270056635	0.227422604	-0.040617548	0.43234859	-0.773111359	1.001842466	0.615968631	1.040341894	0.31954461	0.388848668	-0.095927539	-0.049329362	-0.864157581	0.273259623	-0.579769869	-1.378563157	0.005482225	-0.6276812	1.092401484	1.168893328	1.433846402	0.794324505	0.340439528	-0.237593046	0.315724265	-0.200646884	-0.61763534	-1.313218105	-0.060624	-0.078572	0.045546	0.231829	0.546691	0.764519
YAPC	PANCREAS	0.077538209	0.205483462	0.181686729	0.006292543	0.193509765	0.410142973	0.407107106	-0.034037653	0.129348225	-0.654335111	-0.499861156	-0.266382509	-0.704792914	-0.50999452	0.044219968	0.014481266	-0.176281121	-0.570064878	-0.11340713	0.034620581	-0.577277331	-0.445142028	-0.248976951	0.476055649	0.010936269	-0.198010117	0.0903873	0.098646184	0.201599303	0.226470791	-0.252436742	-0.237399741	-1.012080889	-0.150983596	-0.444043491	-0.602022225	0.089975001	0.083405714	0.385182004	0.04335573	-0.52667425	-0.831009223	0.102917	-0.167794	0.426968	-0.306847	-0.333987	-0.697848
HT1197	URINARY_TRACT	-0.018794507	-0.183506418	-0.225764886	-0.247354142	-0.324201204	-0.001549307	0.008092731	1.029213028	-0.397944878	-0.992630011	-0.82984406	-0.676154364	0.215644046	-1.247125922	0.239219802	-0.550348303	-0.871703259	-1.305479259	0.546297098	-0.028995243	-0.367354032	-0.562168403	-0.545120733	0.439290773	-0.184098563	-0.233049082	0.010503733	0.274271146	0.211951426	0.043808471	-0.195436412	0.170404603	-0.870161502	-1.470860521	-1.448551757	-1.24105251	0.0	0.029651209	0.454639742	-0.102234518	0.356038986	0.709558441	0.313657	0.15521	0.725421	-0.836425	-0.748566	-1.019693
A253	SALIVARY_GLAND	0.166154318	-0.386097876	-2.270091509	0.36130968	-0.088043694	0.062150608	0.407739429	-0.091789614	-0.279917623	-0.637503392	-0.349019928	0.281293908	-0.02193111	-0.456989935	0.419174024	0.563212256	-0.684062624	-0.365403869	1.206001327	-0.087724845	-0.069922383	0.045210993	0.173122104	0.189839929	0.489453891	0.288654614	0.417966122	-0.361133951	0.071621713	1.166662055	-1.159498132	-0.657183213	-0.557244144	-0.06996227	-0.01722654	0.580841777	-1.324072835	-0.042834759	0.524097481	-0.073883884	-0.102604915	-0.186155006	0.130892	-0.00082	0.617585	-0.382009	-0.269067	-0.183803
HCC366	LUNG	0.047244389	-0.676819149	-1.261109744	0.133578509	-0.349561645	0.072795719	0.532717455	0.760638436	-1.011176883	-0.935841371	-0.600859614	-0.531877057	-0.257163223	-1.307339814	0.575054393	-1.800671266	-0.051424613	-1.100964367	-0.45501333	-0.653134731	-0.293247017	-0.411279114	-1.054768541	-0.535625718	0.187448672	0.462648807	0.085841181	-0.765218584	-0.078064208	0.793543868	-1.127277626	0.037985058	-0.689190254	-0.05228328	-0.118738665	0.290420889	-0.717199084	0.309327359	-0.017341306	0.119063546	-0.007820347	0.095080192	-0.182703	-0.114247	-0.279314	0.272357	0.40657	0.487328
DKMG	CENTRAL_NERVOUS_SYSTEM	-0.145994129	0.299968824	0.557348074	-0.094152662	0.29875352	0.0	0.012293507	-0.213948852	0.406050279	-0.188149424	0.059873454	0.665083247	0.41472811	0.244507768	-0.125339135	-0.6814147	-0.052636434	0.27329666	-2.116027987	-1.280729533	-0.51657165	-0.148451225	0.58797636	-1.261091364	-0.114556547	0.588150276	0.477706622	-0.702055288	-0.072865469	0.130057781	0.449721335	0.176684772	-0.821136364	-0.034604289	-0.220250791	0.0	-0.110325333	0.027230409	-0.558780092	-0.056610384	0.086964222	0.376315389	0.132923	0.268263	-0.047623	0.390378	0.156067	0.265948
SNU349	KIDNEY	-0.555971737	0.131165072	0.029580585	-0.114342929	-0.37505836	0.015875275	0.015831527	0.364216666	0.848308801	-0.155494064	0.068592007	0.121192668	0.154587292	0.51702652	-0.885485951	0.360298798	0.029706003	0.608203832	-0.891655657	0.135677298	-0.372035547	-1.376374816	-1.046727471	0.56252804	0.316744345	0.285863027	1.060675048	0.761651946	0.39073904	-0.904725819	0.795959416	-0.018771559	-0.527995603	-0.024691451	-0.314191824	-1.498725067	0.318894247	-0.018359699	0.050238668	-0.054330665	0.343167258	0.271022916	0.015575	0.040756	-0.088446	-0.22304	0.492273	0.20953
UMUC1	URINARY_TRACT	-0.1407487	0.657181129	1.41276182	-0.134533195	-0.723355622	-1.394494945	0.447453709	0.071058801	0.645569059	-0.311088116	-0.003294758	0.421730192	0.687456486	1.041786894	0.057730281	0.719606385	0.012842094	0.9357017	2.224128189	-0.337256356	-1.87153658	-2.64783839	-2.350149179	0.194223129	-1.638662949	-2.114642437	-2.082735855	1.423754338	-0.764004408	-1.84055212	1.542906822	0.056628635	0.85640178	-2.026142379	0.247023779	-2.188684318	0.139757309	-0.010110289	-0.058805085	0.009474305	-0.073817312	-0.505610858	0.097428	-0.033832	0.064591	-0.542405	-0.449039	-0.495779
NAMALWA	HAEMATOPOIETIC_AND_LYMPHOID_TISSUE	-0.081817031	-0.175715096	-0.177791089	0.434741971	-0.07177578	0.458023306	-0.025029844	0.60376137	-0.356183144	0.523880758	0.649972264	0.297764448	-0.061041443	-0.158893556	0.050944914	1.080354414	0.098127538	0.76153387	2.533973207	0.59160773	-0.118144162	0.459692514	-0.116779271	0.578673678	-0.123580135	-1.026716303	-1.12537101	0.458774756	0.630140876	0.410498604	0.905412255	0.814980912	1.203537389	1.158282115	1.170332004	0.358987811	0.286883595	0.092883028	0.129929314	0.372804271	0.109296923	-0.128505069	-0.124201	-0.178833	-0.254593	0.101963	-0.095954	-0.238432
NCIH292	LUNG	0.148956685	-0.257185059	-0.276568445	-0.351740432	-0.067492181	0.025869128	-0.018304895	0.603632326	-0.314245188	-0.706433784	-0.499948527	-0.623119464	-0.580531088	-0.835565841	0.002644623	-0.570392277	-0.803707227	-0.996781571	-0.513794778	0.510434425	-0.230076269	-0.343231108	0.497507943	0.496796426	-0.406059934	-0.731223307	0.41396598	0.224462061	-0.231909528	-0.504958072	-0.245673197	-0.022720225	-0.738391757	-1.037088069	-0.734997403	-0.106471305	-0.715120165	-0.078036909	0.106976969	-0.185813971	-0.049703973	-0.003684952	0.252412	-0.068051	0.037397	-0.803382	-0.616463	-1.305847
59M	OVARY	0.157071919	0.339026968	0.209314932	-0.678721299	0.238128645	0.470432364	0.325740979	0.120899798	0.722348297	0.374753186	0.371776568	0.20518199	0.119876297	0.621654332	0.056423354	0.365714121	0.794038086	0.504709945	-3.561562762	-0.567281699	-0.119711428	0.000979895	0.006177311	-0.379362408	0.295068136	-0.124876452	0.944846482	-0.522285828	-0.049979381	0.687501694	-0.436829878	-0.138178313	-1.226722753	-1.17870332	-0.395437176	-2.968732308	-0.316421489	0.051753328	0.084024625	0.089526717	0.566370821	1.250181149	0.060378	0.038719	0.105449	-0.012451	0.095209	0.243744
HCC1833	LUNG	0.431379854	-0.043246167	-0.303303124	-4.366845346	0.006996286	0.28613018	0.559145894	0.366781979	-0.238211945	-0.2747277	-0.145475691	0.472984831	0.148260677	-0.176258159	0.376068257	0.42950446	-0.161248227	-0.066645133	2.444684661	-0.447934946	0.123171025	-0.00122921	-0.111827018	-0.012838844	0.67535803	0.540371853	0.550938162	0.103951435	0.802077021	0.671408174	-0.75955352	0.113189311	0.957658375	0.563951539	0.434590723	0.288097781	-0.515552283	0.233406838	0.37329156	0.2339468	0.206650222	-0.486239671	-0.212533	0.086101	-0.075151	0.208205	-0.037053	0.007933
RH30	SOFT_TISSUE	-0.075524911	-0.197752093	0.321341722	0.231886215	-0.518605343	-0.418359784	-0.097316153	-0.669948346	0.208853766	0.851188272	0.581706478	0.783538291	0.212700549	0.858777122	-0.410288758	0.297665038	0.818548122	1.049934447	1.993142745	0.271669023	0.240397211	0.352883152	0.686255406	-0.004773471	-0.493733133	-0.639833999	-0.226706019	0.351357228	-0.677090354	-1.719932031	0.782736096	-0.384125829	1.167059917	1.289336803	0.767551513	0.463387322	0.058604721	-0.186757875	0.142228008	-0.133986958	-0.097404776	-0.098381933	-0.104172	-0.089616	-1.039394	-0.142854	0.336089	-0.147375
TCCSUP	URINARY_TRACT	0.072135734	0.287548931	0.43329677	-2.588081893	-0.003294934	0.174329736	0.179863402	0.512760829	-0.20591284	-0.223902213	0.005417482	-0.074025954	0.027231891	-0.319175557	0.216307804	-0.088542672	-0.006583773	-0.606643884	1.541600828	0.828895158	-0.131630636	0.135404746	0.398969314	0.745777299	-0.403699371	-0.074564406	0.498669322	0.533560817	-0.2925739	-0.484158799	0.486010533	0.033874688	-0.373900077	-0.51773329	-0.324608816	0.536854602	-0.058902473	0.126018211	-0.088835544	-0.033556889	0.190169402	0.162885202	-0.021573	-0.112349	-0.041531	-0.058695	-0.684079	-0.659573
SNU601	STOMACH	-0.025677036	-0.123414256	-0.007771193	0.230415667	-0.366674813	-0.255919222	-0.235129627	-0.872539376	-0.842795407	0.427364208	0.265887403	0.795758155	0.018676263	-0.262929452	-0.34511156	0.834106825	-0.158144088	0.803532326	-0.452013533	-0.469946404	-0.796802256	-0.964702351	-0.613600144	-0.252074483	-0.384009267	-0.661772317	0.214831549	0.042615332	0.136361776	-0.004717552	-0.223349949	0.215130153	1.133341189	0.431583984	-0.208823461	-0.171579725	-0.851279872	-0.229027465	-0.007762931	-0.271307092	-0.227930533	-0.02258047	-0.061054	0.157586	-0.074296	-0.206115	-0.395389	-0.155273
CAL33	UPPER_AERODIGESTIVE_TRACT	-0.119776269	-0.22792238	-0.946992162	-1.165366844	-0.02859228	0.235487328	0.142201855	-0.505206154	0.021776216	0.297623395	0.051316589	-0.000776308	-0.433139971	-0.413888784	0.02943602	0.350007118	-0.278288472	-0.074467439	-2.445627893	0.544094229	0.628248243	0.442575959	0.046929738	0.236195838	0.451411426	0.262829807	-0.102822296	0.139689219	0.154540277	-0.233379737	-0.00925793	-0.107362377	0.68815085	0.634114259	1.078122583	1.100894225	-0.596789335	-0.131143401	0.073309682	-0.091503565	-0.449486527	-0.743159228	-0.008074	0.050575	0.758273	-0.194478	-0.62886	-0.925177
SNU668	STOMACH	0.30853948	0.119306719	-0.179091226	-0.294385647	-0.527154003	-0.184764839	0.347950872	0.757805051	-0.179695178	-0.585258177	-0.508352294	0.083995919	0.603009161	-0.145903949	0.151077846	0.16736187	-0.395253882	-0.187932491	-2.804471082	1.062189117	-0.2418207	-0.744306956	0.309447681	1.094697653	-0.064262086	-0.926124284	1.059036292	0.936151436	-0.087791339	-0.018584168	-0.115856694	-0.279562744	-0.111775536	0.015540238	0.369961055	-0.337458615	0.543798935	0.026247014	0.185266998	0.052632313	0.008108907	0.572557902	-0.079578	-0.121148	-0.780469	0.265159	-0.224344	-0.535005
CORL279	LUNG	-0.118885291	0.419194802	0.294411851	0.434588704	0.07432599	0.244943924	-0.027906383	-0.489088463	0.261285272	0.363801038	0.382535068	0.587123226	0.400600141	0.682613523	-0.032677956	0.551832919	0.017016022	0.667624399	-3.16331427	-0.875196944	0.155544767	0.402061522	0.035542683	-0.615911826	0.269314374	-0.313943105	-0.103027638	-0.100054245	0.041696206	0.587063323	0.744209587	0.061749049	0.955460161	1.398413983	0.675206488	-0.287956029	0.305731593	0.245540104	0.297224313	0.13186219	0.063853014	-0.277924286	-0.039386	0.052858	-0.134366	0.300858	0.681852	0.514327
GB1	CENTRAL_NERVOUS_SYSTEM	0.180207336	0.216356013	0.615058611	-1.996639236	0.474743838	-0.067209107	-0.247929638	0.073925956	1.391407419	0.577072061	0.261725599	0.033280758	0.236827508	1.306521348	0.004293672	0.812315823	0.384960148	0.55329814	-0.940135603	-0.075552746	-0.402690588	-0.455683555	0.840200652	0.034205299	-0.399334621	0.019042426	0.686485198	0.757903873	-0.092109855	-0.310874904	1.234902633	0.361941166	-0.086851827	0.139204738	0.077758403	1.192259769	0.170723899	-0.048077492	0.774570106	0.014623676	-0.189584996	-0.467129536	-0.170277	-0.108284	-0.321523	-0.316418	0.223039	0.037594
KURAMOCHI	OVARY	0.018376398	0.54686568	0.255944109	0.12409582	0.121225583	0.444983276	0.477090394	0.5159866	0.814640457	-0.723224617	-0.340429608	-0.311407807	0.078414511	-0.035416621	0.262822975	0.740994445	-0.031474261	0.573676469	-0.37066582	-0.004251717	0.22409166	0.560983318	-0.479504795	-0.050810473	0.427769861	0.676240609	0.027006397	-0.774617818	0.034162674	0.667459499	-0.445920398	-0.231510517	-0.115979699	0.90955798	1.114022773	0.620586634	0.859419649	0.146673343	0.311248753	-0.0557626	0.517114661	1.078676177	0.322961	0.053684	0.349078	-0.928834	-0.317348	-0.811373
COLO684	ENDOMETRIUM	-0.057962655	0.762478422	0.156714317	0.574510311	-0.650736856	-0.300478721	-0.002983525	0.173185724	0.194370093	0.219995154	0.509755432	0.625479659	1.184928881	1.173882283	-0.30098024	-0.640465824	1.417024526	0.576176317	0.198803963	-0.866622333	-0.407859883	-0.658402105	-0.948788774	-0.823349253	-0.009539876	0.06994454	-0.016533229	-0.329325401	0.335647072	0.261265027	0.338217104	0.437986278	-0.326561371	0.112424228	-0.239090189	-0.662155339	0.066081807	0.08358206	-0.152072601	0.014732652	0.115252886	-0.158263194	-0.106959	0.117448	1.013168	1.040263	0.600173	0.703784
SNU685	ENDOMETRIUM	-0.35976081	-0.408924133	-0.821825644	-0.2273957	-0.630857069	0.013824746	0.053308563	-0.275813882	0.605754977	-0.661407654	-0.219681771	-0.27932301	-0.084602488	0.163526086	-0.165025166	-0.41007781	-0.11624289	-0.541951496	0.335424514	-0.622637213	-0.541541891	-0.477671222	0.097768985	-0.248917478	-0.391222614	-0.541123244	0.657547365	0.100698472	-0.426174329	-0.256418703	0.050774493	-0.430528181	-1.403802927	-0.519383539	-0.021130471	-0.838385595	0.267007233	-0.167065738	-0.075568214	-0.23700149	0.206668512	0.360462014	0.079502	0.020328	0.183768	-0.024482	0.035779	0.075843
SNU886	LIVER	0.081183499	0.075130946	0.181316311	1.049937076	-0.223944967	-0.063409709	0.0193226	0.36874997	-0.52378965	-0.032062017	-0.171153586	0.007253342	0.02210759	-0.407134618	-0.016505879	0.052689009	-0.019272462	-0.155117322	-2.181958025	0.698274378	0.120172542	0.249373428	0.542503701	0.603355692	-0.039284485	0.720501941	0.192265988	0.235848057	-0.323117351	-0.141797096	0.231885337	-0.058800756	-0.129974991	-0.777976491	0.399388545	0.294968416	-0.366316434	0.102041038	0.000936174	0.005238874	0.081498741	0.166840689	-0.076904	-0.213297	0.043885	-0.029475	0.576588	0.465879
NCCSTCK140	STOMACH	-0.046216197	0.906633923	0.22597407	-0.436858729	-0.283259168	-0.069370818	-0.006895763	0.185352253	-0.648695881	-0.161194123	0.129811337	0.35710939	0.526375558	-0.1898357	0.009035506	0.572191261	0.025769575	0.447590514	-1.577055166	-0.686484783	-0.384687044	-0.261390106	0.222940599	-0.223468767	-0.149953327	0.003665026	0.095359193	-0.037423419	-0.002304938	-0.122160511	-0.398906973	-0.633728131	-0.056987644	-0.576142027	-0.010533665	0.534055616	0.37068663	-0.025398786	-8.923471056	-0.061369145	-0.006207006	-1.603977299	-0.078918	0.067503	0.816688	-0.48191	-0.790072	-0.781851
NCIH3255	LUNG	-0.224351054	0.292987518	0.116667025	-0.311768425	0.408624847	-0.211042039	0.208149703	0.128968716	-0.239756282	0.47628062	-0.0700184	-0.740625609	0.136109861	0.06063107	-0.080485254	0.255213498	-0.431140108	0.145903818	-0.065515239	-0.171465628	-0.724365323	0.557428757	-0.333410964	-0.014026607	-0.618316115	-1.534576294	-0.041286952	0.253034166	-0.020863797	-0.519832155	0.704017136	0.530777289	-0.395026427	-0.182482634	-0.596895952	-0.407237319	0.272125399	-0.036966244	-0.111934655	0.074790022	-0.561198636	-1.523554907	-0.0576	0.009655	-0.363855	-0.08481	-0.076978	0.159976
SNU719	STOMACH	0.024561304	0.646927951	0.659201	-2.17078718	-0.287608868	0.003381528	-0.071319971	-0.614065279	-0.555602915	0.576129636	0.683598972	0.817048951	0.476072243	0.363932309	-0.122057875	0.261341397	0.678318743	0.695158742	-0.002145521	-1.043471037	-0.815065929	-0.838528957	-0.424715482	-0.645165621	-0.502452671	-0.337644572	0.081552827	0.300380125	0.317332148	-0.00738813	0.589630601	0.417685808	-0.247824345	-0.528867844	-0.740215145	-0.223785455	0.45232599	0.045813265	-0.088493352	3.62e-05	0.025258546	0.404366777	-0.009082	-0.020359	0.22226	0.186944	-0.510059	-0.730726
SNU489	CENTRAL_NERVOUS_SYSTEM	-0.0756682	-0.047179566	-0.151574776	-0.221548467	-0.028330558	-0.17904723	-0.145085431	-0.332204513	0.081210316	-0.082332678	-0.306891015	-0.027514652	-0.322122912	0.075658438	-0.190502507	0.029573956	-0.105958394	0.234375256	0.114669284	-0.389226094	-0.250755839	0.315701401	0.665505396	-0.269420033	0.093303002	0.272547325	0.356417294	-0.705015286	0.219027028	0.473155601	-0.784720891	0.212786091	-1.258563589	-0.614543191	0.055677863	0.000436098	-0.678124358	-0.068061608	-0.199311452	-0.052213773	-0.161830347	-0.410718733	0.046698	0.084492	-0.347163	-0.195934	-0.506827	-0.479151
SNU81	LARGE_INTESTINE	0.020200272	-0.163615114	-0.316057572	0.016365891	-0.81013149	-0.245062089	0.039194458	0.057556968	-1.178351673	-0.105934268	0.257214502	0.467560085	0.648211457	-0.379203309	-0.050595543	-0.666510834	-0.003124902	-0.868947304	0.231484088	-0.185580571	-0.814737439	-1.411554802	-0.936465008	-0.135911929	-0.54138144	-0.842877317	-0.613546932	-0.074568021	0.475461042	0.10397889	0.212360277	1.03143471	-1.16421606	-1.248641056	-1.778335559	-1.244181613	-0.304198199	-0.041878356	-0.310129551	-0.074740975	0.363581385	0.527823381	0.078277	0.110386	0.461047	0.620428	-0.85382	-0.545039
A2058	SKIN	-0.067401062	-0.196335111	-0.483057605	0.484487988	-0.223322252	-0.4758039	-0.123699874	-0.378839621	-0.647934958	0.03360607	0.233180875	0.023126048	0.164656623	0.203593755	0.019127031	0.000580422	-0.139237307	0.074541985	-0.509260455	0.127822071	0.292575669	0.214249987	-0.297714001	-0.169612046	0.140777143	-0.46681032	0.086446494	-0.662039416	-0.771922984	0.23691128	-0.171193788	-0.228197305	0.409295818	-0.199176886	0.303111715	0.422642047	0.342218028	0.030017944	0.432321386	-0.211925725	0.179877597	0.110170056	-0.03806	0.114966	0.298832	0.503724	0.549438	0.59809
SNU1040	LARGE_INTESTINE	0.236156499	-1.407350059	-1.066425293	0.385542833	0.401048831	0.404744067	0.067911884	-0.378828974	0.303902913	0.360299197	0.256441391	-0.092601397	-0.360817357	-0.013119365	0.139932224	-0.035167718	0.41412957	-0.428374015	2.029324224	0.089472896	0.376787834	-0.171150857	0.036461122	0.06017735	0.530955588	-0.074742648	0.146419844	-0.207390146	0.936061385	0.510818468	-0.075825348	1.041228986	0.292347202	-0.197353098	-0.969841292	-0.711711778	0.162019534	0.132138316	0.236513809	0.212475723	0.396273478	0.370292648	0.327055	0.2455	-0.216833	-0.070871	-0.184028	-0.531136
SNU1076	UPPER_AERODIGESTIVE_TRACT	-0.463105683	-0.298980764	-0.4612286	0.3887323	1.254343962	0.355648235	-0.060883115	-0.050976927	1.053223626	-0.460705614	-0.197513337	-0.979950138	-1.170022678	0.157217587	0.320896896	-0.032374241	-0.284282597	-0.246281025	-0.959330861	0.155215824	0.093424563	-0.40364698	0.551884503	0.436750496	0.390359846	0.380592115	0.857398629	0.309066539	0.281409431	-0.520152283	-1.09199417	-0.576524282	-0.180009367	-0.119103692	0.0184897	-0.565086796	-0.625395346	0.114091848	0.030666543	0.000636883	-0.227965344	-0.487252873	0.164472	-0.108112	-0.244146	-0.269711	-0.574912	-0.477258
SNU175	LARGE_INTESTINE	0.195038178	-1.477436355	-0.842632565	0.391921766	-0.250686337	-0.098068529	0.118286888	-0.707160555	-0.268873898	0.223500884	0.875318828	0.830276201	0.30211936	0.373770542	-0.01830601	0.683710609	0.298402282	0.603715024	-6.370191789	-1.117200809	-0.137869104	0.148590817	-0.015544248	-0.85123621	0.332161417	0.867765305	-0.151005435	-0.307309608	0.448802478	0.578888027	-0.793236672	-0.264732788	-1.555585056	-1.974358198	-0.737141031	-1.987501913	-1.2481616	0.033673345	-5.803053353	-0.062047733	0.362779673	-1.043289552	0.092806	0.085376	0.320528	0.156194	-0.369098	-1.324269
SNU407	LARGE_INTESTINE	-0.034607842	-1.482833773	-1.163784025	-4.521079655	-0.336112868	-0.182741601	-0.132179227	-0.227754648	-0.324060603	0.781892623	0.201124974	0.151042682	0.055089482	0.049631017	-0.29051933	0.332789625	-0.135080276	0.475524176	-0.903536636	0.74550829	-0.196344907	-0.639050051	0.42628214	0.499987404	-0.322120233	-0.510728577	0.416733304	-0.012506282	-0.482220823	-0.770217112	-0.698016826	-0.287221529	1.865891111	0.22658399	-0.750712298	0.608022177	-0.232827473	-0.243780847	0.144603502	-0.528906491	-0.341441366	0.148622306	0.107519	0.042317	0.125555	0.205545	-0.224718	-0.825211
SNU201	CENTRAL_NERVOUS_SYSTEM	-0.023588394	0.473219285	0.420181008	0.110583581	-0.094085107	0.088304231	0.085940856	0.084323878	1.002396915	-0.14704971	-0.066973675	0.070212131	-0.075522298	0.669331832	-0.015464199	0.412280617	0.3687642	0.896299925	-0.714567556	-0.54829428	-0.03123982	0.503265524	0.793057087	-0.661202429	-0.025952894	0.482006621	0.421837279	0.050354949	-0.024663351	0.462572453	0.026954952	0.45530916	0.062126278	0.733583595	0.838695911	0.875917698	-0.150845283	0.076501488	0.078486633	-0.003533306	-0.011233498	-0.405836702	-0.060262	0.031184	-0.219702	-0.996493	-0.777902	-0.735674
KMS20	HAEMATOPOIETIC_AND_LYMPHOID_TISSUE	0.036028563	-0.113236972	0.526427918	0.527002147	-0.114652505	-0.192200522	0.287471024	0.019176325	0.010821398	0.4345543	0.24669469	-0.019149078	-0.101264738	0.190621674	-0.109203828	-0.000670457	0.253542382	0.242147705	-0.525598476	-0.292765662	-0.745399342	-0.000979895	-0.72835468	-0.06190146	-0.139140853	0.148107435	-0.485702538	-0.184521027	0.179739739	0.785081405	0.156500352	0.833382591	-0.730275228	-2.28105015	-0.919194574	0.658596644	-0.626082829	-0.192091345	0.012369764	0.006318634	-0.821547757	-1.365805724	0.214364	0.11159	0.22934	0.826766	-0.313599	0.073314
SNU216	STOMACH	-0.140649518	-0.948577822	-0.885888551	-0.307418911	0.743571145	0.211084979	-0.449165995	-1.042478511	0.471650142	0.263770595	0.020355321	-0.267440525	-1.231915337	0.104388741	-0.086645809	0.144344986	-0.051312237	0.04775979	-1.562129791	0.151041404	-0.219257123	0.092755823	0.452380786	0.274309457	-0.320731522	-0.209908546	0.001108733	0.388250725	-0.511630907	-0.985063479	0.484543261	-0.510793313	-0.286992798	-0.046664038	0.12435743	0.585794464	-0.255696826	-0.273233143	-0.091087106	-0.172128192	-0.511653761	-0.404476929	0.162676	-0.02734	0.472078	-0.13619	-0.388422	-0.46542
SNU1196	BILIARY_TRACT	-0.322765905	-0.005444094	-0.126000672	-0.098654621	-0.421241769	-0.271417115	-0.055849199	-0.262922914	-1.16805728	-0.0670769	-0.251581982	0.249098859	0.215888008	-0.741013847	-0.463337069	0.497051932	0.343952393	0.79575843	-2.598661107	-1.020144102	-1.11604674	-0.925209912	-0.905380884	-0.786748809	-0.50982639	-0.712549035	-0.32261582	-0.368471103	0.072228791	0.124127768	0.166250653	0.339169436	0.011630822	-0.266760282	-0.305213266	-0.192306951	-1.20313367	-0.418870855	-0.194543977	-0.160201987	-0.612049322	-1.025461807	0.016142	-0.115027	0.340983	0.392161	-0.320611	-0.206286
SNU1079	BILIARY_TRACT	-0.083331534	0.530468463	0.699631712	-0.175420114	-0.786219118	-0.122455029	0.259386345	0.743155913	-0.621896099	-1.198096607	-0.62358253	-0.13017913	0.372650947	-0.508638906	0.130855228	-0.060882463	-0.167118776	-0.162101408	-3.635192422	0.112291326	-0.68166582	-1.139892059	-0.08897187	0.027054998	-0.424838856	-0.083982274	0.146657226	-0.240234016	-0.043280175	0.40578254	-0.027031225	0.20438699	-1.493875499	-0.587818622	-0.298452158	0.487243413	0.124830528	-0.000457138	-0.298000847	0.028293199	0.116631172	0.136096368	0.055449	-0.001579	-0.171705	0.030414	0.115661	-0.661785
HCC1195	LUNG	-0.281713622	-0.27343826	0.758086643	-2.253980862	-0.129151774	-0.064904768	-0.072368094	1.268321806	-0.097009089	-1.0493159	-1.447245307	-1.545238353	-0.357931147	-1.439608566	0.160429062	-1.37206294	0.096815328	-1.071549901	-2.583127606	0.0	-1.373613272	-1.478917564	-0.792002076	0.840335569	-0.954137332	-0.761321931	-0.012326506	0.950040154	-0.579315133	-0.743551343	1.177035659	-0.002742194	-0.859610456	-0.385353209	-1.739771852	-0.685475734	0.81516731	-0.113773419	-0.267080246	0.025374715	-0.282621871	-0.67537071	-0.076926	0.195384	0.130132	-0.398372	0.153121	-0.241938
NCIH854	LUNG	-0.240389598	-0.283503358	-0.489558542	-0.208929153	-0.224096686	-0.476034741	-0.599514123	-1.350549821	0.191875555	0.246808722	0.142924761	0.08375265	-0.401137118	0.523837688	-0.524499678	0.344452511	0.083810167	0.240895774	-1.531062791	-0.92274826	-0.747049287	-0.663276356	-0.166569115	-0.847930501	-0.401007237	-0.211988851	-0.291652146	-0.002147685	-0.273566339	-0.958989888	-0.015361001	-0.46151143	-0.225345412	-0.182887795	-0.272939338	-0.226211575	-1.152612701	-0.445008437	-0.236159644	-0.418614858	-0.246673724	0.049006858	0.076577	0.059129	0.367706	0.065181	-0.270464	-0.246908
SNU466	CENTRAL_NERVOUS_SYSTEM	-0.05145855	0.49591332	0.040337973	-0.233740219	-0.719374919	-0.108304956	0.030457377	0.145552187	-0.266898952	-0.746580394	0.009717074	0.408305892	0.100890833	-0.23650758	-0.148701719	-0.112135313	-0.542117506	-0.400259606	-0.478997975	-0.703041444	-0.66577267	0.104394295	0.22498719	-0.686900151	-0.566979071	0.395225579	0.162517061	-0.523082688	0.09832858	0.167437308	0.125638065	0.449141604	-1.308460849	-0.896373281	-0.455257579	-0.004146087	-0.317073296	-0.141510347	-0.205239043	-0.065271567	0.089877862	-0.029427538	-0.126425	-0.029993	-0.457412	-0.334872	0.318734	-0.116154
YD38	UPPER_AERODIGESTIVE_TRACT	0.032911541	-0.749731225	-0.379428196	-0.374969375	0.64171176	0.023660159	-0.519417405	0.03652932	0.536388235	0.496553409	-0.009857812	-0.600099987	-0.959762303	0.279874325	0.048850975	0.560530251	-0.27975084	-0.112403845	0.57306684	1.097454692	0.441636877	0.133454941	0.299324569	0.767135431	0.273777318	0.038794099	-0.233527781	0.253626963	-0.191806578	-0.611501964	-0.403370823	-0.953550726	0.991966208	1.295987688	1.086683723	0.635425121	0.394320108	0.019265239	-0.174318441	-0.020384633	-0.279423507	-0.335904152	0.091779	0.093304	0.113074	-0.161973	-0.563075	-0.657238
SNU1105	CENTRAL_NERVOUS_SYSTEM	-0.041228409	-0.177735546	0.1704461	0.438670114	0.006959943	-0.076718936	-0.105897232	-0.648656065	0.926433715	-0.026700616	-0.060451986	-0.242617563	-0.509602807	0.600282085	-0.267598707	-0.001704479	0.109905204	0.172068601	1.625131656	0.297961653	0.349292427	0.068527239	0.308519389	-0.10833073	0.214325951	0.313693774	0.040114156	-0.12110439	-0.00681698	0.4560642	-0.050162214	0.121467081	0.634949062	0.77242267	0.688556167	2.166699306	0.04147781	-0.003760938	-0.14339784	0.09452015	-0.259281598	-0.530171924	-0.011539	0.057469	-0.29184	-0.37941	-0.162871	-0.469012
SNU283	LARGE_INTESTINE	-0.656215291	-0.647062882	-0.596642889	-0.900455943	-0.314524557	-0.162747859	-0.421357743	-0.955051509	-1.516841877	-0.343041646	-0.092275758	-0.325957103	-0.88919236	-1.167045448	-0.163639802	-0.857015929	-0.098612735	-0.943982419	-3.534287211	0.265356913	-0.331060196	-0.628686978	-0.218387987	0.631465159	-0.413407519	-0.706642964	0.021934131	0.797653164	-0.266391992	-1.219009919	0.298715882	-0.593895285	-0.975660968	-2.418561538	-1.288317226	-1.54332746	-0.119564767	0.07208425	-10.58185862	0.14064328	-0.201904094	-0.339090653	-0.083349	-0.062282	0.179362	-0.413388	-0.556316	0.071062
SNU46	UPPER_AERODIGESTIVE_TRACT	-0.558270989	-0.30554847	-0.230151836	-0.534524279	-0.557328445	0.238348429	0.04650722	-0.207912758	-0.751309036	-0.984737688	-0.5072795	-0.619089924	-0.571405203	-1.097812993	-0.405884949	-0.527151273	-0.098448544	-0.512327708	-0.765672345	-1.179220677	-1.42108985	-1.527188209	-1.255380382	-1.077785927	-1.237760617	-0.939639837	-0.42915559	-0.525481899	-0.044622044	0.194509987	0.227916047	0.198975554	-2.368849534	-1.132746251	-1.72264836	-1.449157105	-0.665574018	-0.34574112	-0.053385825	-0.295584136	-0.299449065	-1.888551557	-0.168844	-0.110705	-0.414135	-0.16308	-0.165469	-0.216972
SNU308	BILIARY_TRACT	0.074500949	0.352678947	0.324878165	-0.185308432	0.056087602	0.240076761	0.208632945	0.600800509	-0.366163549	-0.449135886	-0.191878096	-0.615614265	-0.15727566	-0.012068267	0.145143726	-0.347246008	-0.151100204	-0.347828714	-0.505941297	0.336611129	0.246879164	0.056951184	0.365525454	0.187947095	0.003755647	-0.095022596	0.617829749	-0.030518299	-0.034717015	0.00266538	0.463715618	0.212177682	0.089353756	0.153069037	-0.089892973	0.383996803	0.370459437	-0.062701825	-1.922341134	0.081658357	0.264224674	0.44290236	-0.108509	-0.249253	0.388365	-0.270421	-0.590121	-1.030949
YD8	UPPER_AERODIGESTIVE_TRACT	0.223375512	0.00010903	0.007771193	-0.214881873	0.063113378	0.165489854	-0.003481333	0.710748297	-0.816276348	-0.123300317	-0.229912972	-0.57907476	-0.609421372	-0.693832572	-0.230656182	0.341729228	-0.732099068	-0.045895193	-0.246210248	0.885225242	-0.175414356	0.070557635	-0.007384887	0.954678413	-0.076466175	-0.117527197	0.051915225	0.301676418	-0.099109536	-0.165258002	-0.147048173	-0.618380804	0.913260841	0.702964521	0.445288783	0.408199552	-0.346760594	0.228179417	-3.791296444	0.074801394	0.22368347	0.516535455	0.045349	-0.056339	0.149943	-0.89549	-0.064938	-0.217378
SNU245	BILIARY_TRACT	0.196357856	0.030025752	-0.100916562	0.313342585	0.259220113	0.366197155	-0.172192869	-0.490774303	-0.991701116	0.773282602	0.854597718	0.730723948	0.173412435	-0.57684953	0.091388223	0.179224977	0.203302741	-0.149898742	0.0135208	-0.009241871	-0.92965709	-1.173903795	-0.482299685	0.309602122	-0.696119101	-1.075238117	0.061453018	0.506435145	0.066011576	-0.608195204	0.744415651	0.462830904	0.0	-0.925601319	-1.049431508	-0.671425078	0.058165686	0.044663652	-5.660251753	0.082134187	0.121879707	0.473580567	-0.024091	-0.165706	0.442296	0.048887	-0.421843	-0.194094
SNU478	BILIARY_TRACT	0.234884445	0.081812155	0.026011138	-0.776700676	0.003083717	-0.091088187	-0.264816943	0.156016734	-1.265209286	0.73056953	0.63973067	0.394838015	0.495969454	-0.4836277	0.140764555	0.390208155	-0.243279179	-0.090539798	0.273251848	0.307954805	-0.085193589	-0.21683358	-0.252083332	0.505779474	-0.06231622	-0.218320356	0.159248085	0.581246528	0.17674239	-0.320271046	0.37813067	0.034029716	0.831763669	0.049127518	0.225190833	0.306831233	-0.142233301	0.034506296	-7.529207062	-0.016831148	-0.013486154	-0.239475617	-0.025035	-0.062123	-0.800528	-0.109863	-0.056237	0.036339
SNU410	PANCREAS	0.21173251	0.37728727	0.528008681	0.091853947	-0.339784764	0.171839712	0.158863756	0.364900388	-1.186674624	-0.206599139	-0.019408702	0.454385345	1.010701943	-0.769783905	-0.047534524	-1.116796228	0.246866657	-1.342878875	-1.485343432	-0.642070264	-0.018102445	-0.700525528	-0.548877163	-0.270733426	0.060418412	-0.915631307	0.576409447	-0.219313699	0.036699267	0.336917242	-0.448954421	0.601720437	-1.463005486	-1.171070449	-0.791952911	-1.57414744	0.023459236	0.03480531	0.023059482	0.057772092	0.180466824	0.303938062	-0.21857	-0.188836	0.58936	-0.352938	-0.24891	0.402886
SNU899	UPPER_AERODIGESTIVE_TRACT	0.150619199	0.168583047	0.32649469	0.199121629	0.527332118	0.294272968	-0.246912422	-0.347812762	0.093485719	0.370042785	0.331922706	-0.123481322	-0.222828019	0.053091046	0.13892968	0.02236106	0.000636813	0.01119292	-3.243938711	0.240795769	-0.448838982	-0.81451183	-0.306213746	0.655663889	-0.322123742	-0.536436074	0.454042136	0.45360291	0.135080313	-0.626005784	0.568822834	0.393327583	0.22808455	-1.454151206	-0.535974882	-0.32172047	0.622280526	0.133363848	-4.861095668	0.175866137	0.050555556	-0.317831014	0.050133	-0.033956	-0.748843	-0.188998	-0.710628	-0.783058
SNU503	LARGE_INTESTINE	-0.221825903	0.466062554	0.006484209	-0.100758831	0.337002753	0.330365417	0.185679768	-0.021427331	-0.206709338	-0.101105556	-0.206458895	-0.005416721	0.052986581	-0.214244629	0.05279625	0.669668299	-0.08165871	0.143247005	-5.002533991	-0.648000109	-0.212289163	-0.148935605	-0.406726543	-0.389568031	0.088521485	0.108476906	-0.322823221	-0.384466242	0.320482381	0.527919383	-0.427794428	0.226397536	-0.918869065	-1.737231962	-1.012375376	-2.214514299	-0.616792445	-0.027861434	-9.745250818	0.060856299	-0.348896951	-2.195176791	0.143717	0.162046	0.654231	0.60711	-0.262008	0.121419
SET2	HAEMATOPOIETIC_AND_LYMPHOID_TISSUE	-1.521300438	0.934546588	0.948686414	0.775953134	0.423830686	0.344898235	0.54684301	0.605702347	-0.231887609	0.180212559	0.061905686	-0.001257569	0.270834284	-0.598386096	0.49015435	1.187400178	0.476834606	0.971987301	0.199418862	0.123690187	0.311567217	1.067915439	0.547382094	0.588342521	0.446647157	0.429668209	0.279484249	1.012347222	0.392031647	-0.092555073	0.568334532	-0.225458461	1.265584457	0.523767375	0.583974295	1.650592262	0.878700414	0.414378695	0.563934954	0.47870915	-0.266265594	-0.437174892	-0.019958	-0.030304	-0.040718	0.510024	0.115945	0.634115
SNU738	CENTRAL_NERVOUS_SYSTEM	0.025147283	-0.23166854	-0.154376596	-0.18355928	-0.773814165	-0.297153728	0.619084531	0.469674706	-1.513696741	-0.663476307	-0.394210286	0.022087737	0.406062563	-1.483958912	0.121164436	-0.304177563	-0.345979487	-0.754285807	-0.087800809	0.087301341	0.771956107	0.825952176	0.991467248	-0.109583366	0.897081673	0.296710689	0.369971185	-0.679106677	0.592333261	0.332777651	-1.221812541	-0.036609118	-0.596448852	0.175321726	0.283232356	0.492226562	-0.644499631	0.020353758	0.425071587	-0.020757136	0.128732196	0.139133293	-0.00212	0.133318	0.063336	-0.424323	0.074594	-0.108388
SNU626	CENTRAL_NERVOUS_SYSTEM	0.53623648	0.235018591	0.534154969	-0.009391454	0.743235154	0.267509091	0.74993622	0.212933776	1.594135238	-0.229972384	-0.48335149	-0.492832913	0.001757583	0.633842011	0.210768696	-0.517724033	0.142007282	-0.229359197	-0.37502048	-0.286982998	0.007733017	0.093033099	-0.295461143	-0.061155097	0.06424027	-0.379445243	-0.060367688	0.282408456	-0.080195225	-0.491800971	0.92334821	0.552231445	0.082548065	-0.70128255	-0.127563579	-0.14316388	0.115079516	-0.078252574	0.286208221	0.181628854	0.202160274	0.00876986	0.117592	0.127319	-0.892243	-1.194004	-0.962408	-0.724815
SNU869	BILIARY_TRACT	0.02404522	0.188198835	0.675552637	0.262296453	-0.004141991	-0.11522882	0.08437597	-0.052258075	0.447639379	0.01613404	0.229799878	0.028616808	0.130785958	0.72354058	-0.003385245	0.419142525	-0.110780457	0.413481626	-0.662240152	-0.448753925	-1.378780187	-1.351560624	-1.284102352	-0.152085221	-0.936138628	-1.16907801	-0.30536103	0.32690821	0.056674727	-0.462311923	0.830080462	0.671778239	0.137631405	-0.889636099	-0.603698602	-0.667995218	0.316745523	-0.029694789	0.147344854	0.000190867	-0.168217732	-0.000251238	-0.036877	-0.148029	-0.291192	-0.592091	-0.81493	-0.725132
SNU878	LIVER	-0.248342782	0.45384247	0.601526461	0.46676893	0.195461933	0.046832648	0.031129714	0.288432297	0.500991287	-0.242598592	-0.424031351	-0.596732488	-0.349640941	0.006426348	0.373544887	-0.231699274	-0.491291536	-0.705463631	-0.949459823	-1.172937159	-1.171574497	0.812136513	-0.448202873	-0.606770742	-0.862572401	-0.409092039	0.070346482	0.064172743	-0.154469284	-0.033655084	1.004172174	1.178771096	-0.840735616	-1.077989648	-1.074401266	0.79801562	-0.021619858	0.085783903	0.008481487	0.154635184	0.707815056	1.126140634	0.071011	-0.076678	-0.430067	-0.355889	0.664765	0.416706
SNU840	OVARY	-0.089041551	-0.042854026	0.02814831	-0.282547077	0.207749558	-0.242258646	-0.135665862	0.346292663	-0.528188264	-0.289149786	-0.957078843	-0.908947001	-0.518237533	-0.566835456	0.040301354	-0.333532132	-0.280836489	-0.457575591	-1.488769513	0.580711049	-0.074340636	-0.056065022	0.368842949	0.566683685	-0.200651814	0.306547048	0.260815399	-0.126576466	-0.179710541	-0.361081688	-0.246340773	-0.211191508	0.137542123	-0.777278656	-0.305233084	0.2408001	-0.03991848	0.021361986	-2.352233363	-0.026245218	-0.438739574	-0.575703466	0.109406	0.083503	0.187473	-0.83443	0.07021	-0.244539
SNU8	OVARY	-0.424918294	-0.114994522	-0.248721521	-0.205489837	-0.182967981	-0.094377637	-0.290127959	0.361970088	-0.481893945	-0.363002494	-0.736104429	-0.611541136	-0.322795408	-0.240377824	0.011833362	-0.645795109	0.029956473	-0.467974293	-2.028079204	-0.047494268	-0.192688887	-0.126284363	-0.381878384	-0.041930617	-0.131361175	0.361843819	0.029070864	-0.388240328	-0.127320604	0.173627823	-0.395195418	-0.078312732	-0.762598229	-0.476567664	-1.001268844	-0.864440406	0.672612174	0.053554747	-4.712948212	0.015170824	-0.133657878	-0.421820019	0.046011	0.037546	-0.004491	-0.74856	-0.536546	0.35807
NCIH684	LIVER	0.075642758	-0.102147634	-0.014622368	-0.128432597	-0.185487414	-0.354824156	-0.211461264	-0.636322085	-0.343881977	-0.30477166	-0.328907226	-0.016185761	0.282861744	0.188852879	-0.316222638	0.65528106	-0.521677174	0.167431544	-2.567388894	-0.173167116	-0.039019144	0.049600333	0.274909752	0.200718645	-0.463117589	-0.90304688	0.135211192	0.287698185	-0.351754502	-0.583743811	-0.183063556	-0.405454813	0.81345564	0.342837057	0.298999539	0.340452062	0.523040874	-0.270290884	-7.073663062	-0.231206044	-0.078399674	-0.019089854	0.065549	-0.023742	-0.398115	-0.031044	-0.38548	-0.743061
IGR39	SKIN	-0.009696198	-0.144420045	0.29170485	-0.069287122	-0.092812456	-0.30573078	0.002983525	-0.04226986	-0.31616823	-0.0031358	-0.267044065	-0.190473928	0.076978339	-0.040660575	0.018733728	0.23622469	-0.137478911	0.120242785	-3.106698584	-0.332921092	-0.16695317	0.213467602	0.211461917	-0.311807821	-0.201666613	0.097976707	-0.057609032	-0.175720523	-0.026793083	0.443795169	0.304384566	-0.081785894	-0.118030172	-0.709201943	0.344030147	-0.002774585	-1.012010244	-0.053330697	-9.434377911	0.003598627	0.127985907	0.132740812	0.252427	0.040401	0.772575	0.641378	1.45985	1.374115
DAOY	CENTRAL_NERVOUS_SYSTEM	-0.196186704	0.107940722	0.319436294	-0.029288909	0.423095631	-0.286341507	-0.439745224	0.477811151	0.454684811	0.616964559	-0.204516194	-0.498399512	0.101165887	0.617416573	0.461155458	-0.100491043	-0.307212172	0.089290031	0.528370181	2.235316993	2.713520317	2.699787461	1.430155251	-0.534736863	-2.241152904	-0.679089016	-2.153624657	-3.860806391	-3.716640248	-3.557736383	-4.831127187	-4.690558995	0.806193868	2.424682082	2.419830289	0.497573917	2.148289042	0.240430689	-0.408230157	0.023922569	0.057819736	-0.008561557	-0.227922	0.156999	-0.535136	-0.729504	0.769931	0.392878
HEP3B217	LIVER	0.103697451	0.333210107	0.261498415	1.183158058	-0.198421036	0.069804919	0.183129628	-0.094171047	-0.271576587	-0.36766213	0.168940884	0.494150247	0.137333205	-0.141126153	-0.287259382	-0.021740035	0.341528512	0.327060057	0.931081837	0.012625316	0.712996266	2.010471233	0.181565587	-0.19349314	0.239680133	0.330738572	-0.041736752	-0.160371372	-0.075214629	-0.151218874	0.130189992	-0.214970893	1.384660161	0.80477451	0.253387965	1.442648365	0.241363288	-0.014033015	-0.0410396	0.035312505	-0.020791709	-0.129839552	0.065308	-0.055168	-0.329799	-0.112995	-0.121127	-0.519777
KYM1	SOFT_TISSUE	-0.572915378	-0.312250357	-0.306599105	0.260588577	-0.375659332	0.156954446	0.405168882	0.275802225	0.973067399	-1.099772102	-0.57945013	-0.37484332	-0.583363517	-0.097992388	-0.17018634	-1.395628246	-0.533686089	-1.74551026	0.27694404	-1.032165825	-1.652035007	-1.765379859	0.188086934	-0.318006941	-0.886572641	-0.021882714	0.899220835	-0.18603975	0.288209416	-0.026027737	0.696599193	0.746558673	-1.825337694	-1.601533888	-1.696240627	-0.791973352	-1.20604039	-0.026044762	0.085113178	-0.093289419	0.40911147	0.626514794
LC1F	LUNG	-0.336587986	-0.719185253	-1.154102832	-0.661980904	-0.51330434	-0.419411064	-0.568791724	-0.232783886	-0.715439951	-0.378360571	-0.446244729	0.034246648	-0.100807816	-0.915301668	-0.422135466	-0.390908781	-1.036580311	-0.804378389	-2.448121336	-1.156039216	-0.589530386	1.716464768	-1.59060396	-1.581036526	-0.17263214	-0.635202837	-0.842661353	-2.223911131	-0.308650101	0.529606764	-2.357090937	-0.856994676	-0.8820389	-0.296661015	-0.023362894	0.478231108	-0.584163524	-0.668325534	-0.772973257	-0.678527676	-0.894508478	-1.304470838	0.139556	0.136264	0.378139	0.305573	-0.178528	0.172205
CMK	HAEMATOPOIETIC_AND_LYMPHOID_TISSUE	0.083696974	0.60474867	0.281935183	0.244791219	-0.530909945	-0.213613612	0.331961886	0.260226563	-1.380347905	-0.277171179	0.052638243	0.675130252	0.444526076	-1.659006717	0.103241005	0.377346145	0.397451172	0.510532891	-0.217621284	-0.416081923	-0.323638622	0.657796473	-0.491674855	-0.073056951	-0.188303975	-0.21265708	-0.331800075	0.362211446	0.007154083	-0.157203899	0.645272576	0.081362012	0.504127126	-0.049610332	-0.739101816	-0.45383198	0.115126013	-0.067506256	0.031228349	0.101212471	-0.04668543	0.108232853	-0.049645	0.093639	-0.894759	0.176894	0.302638	0.374107
JMSU1	URINARY_TRACT	-0.006343699	-0.12123399	0.245141719	0.297875528	0.799574084	0.506462768	0.032816342	-0.664091349	0.7889894	0.417977212	0.172308051	-0.44061052	-0.644961767	0.240048355	-0.226217856	0.039380738	0.539855484	0.571175533	2.417718056	0.251830988	1.547800697	1.904891262	0.337128347	-0.433221034	0.558131841	1.157331323	-0.316736469	-0.880929834	-0.816565735	-0.109119058	-1.155864295	-0.757234039	0.340771782	1.999744889	1.680927441	-0.169131099	0.31866269	-0.088616169	-0.048753715	-0.062339175	0.339164027	0.587910883	-0.107613	-0.392168	-0.483787	0.308484	0.533105	0.545138
IMR32	AUTONOMIC_GANGLIA	-0.332349766	0.319859674	-0.002269102	-0.072900233	-0.349745472	0.021814652	0.146969893	0.309008858	0.437903926	-0.882162267	-0.65154271	-0.372899916	-0.046885998	-0.204538159	-0.218593395	0.418720632	-0.541492098	0.3961465	1.724855676	-0.211256276	0.0	0.354210437	-0.532938132	-0.307613905	0.132968607	0.56798761	-0.352336365	-0.686250562	-0.146677518	0.280362411	-0.649842044	-0.564852682	-0.614991112	0.488817044	0.954866317	0.311423759	0.515726013	-0.138933314	-0.075913077	-0.193965365	0.180096779	0.877326669	-0.055077	0.303137	-0.169772	1.026376	0.128872	0.471531
SUDHL8	HAEMATOPOIETIC_AND_LYMPHOID_TISSUE	0.195582723	-1.191983315	-0.391276173	0.872157895	0.176384107	0.050151108	-0.331791029	-0.607144311	0.172316615	0.813823156	0.530217328	0.541828698	0.37534391	0.672774788	-0.167230396	0.236698098	0.843913052	0.438503485	1.031993296	0.351408242	0.544165369	0.073181769	-0.174596224	0.058094553	0.175869442	0.315133205	0.038808639	0.268202802	0.127520351	0.128193692	0.426109315	0.14076565	0.859231663	1.244666063	0.368048659	-0.308761772	-1.293762347	0.124529133	-0.103072438	0.092480963	-0.288626971	-0.337687928	0.084336	0.672587	-0.590067	0.063491	-0.323925	-0.284503
T3M4	PANCREAS	-0.009826705	0.001512039	0.439395741	0.015900482	-0.378391445	-0.127461941	-0.037189742	-0.599084762	-0.231376502	0.562376174	0.888323129	0.443818906	0.409369802	0.475161471	-0.205175081	0.843829574	0.442609192	0.980014746	0.339130915	-0.182100253	0.535192556	0.279439842	0.273808629	-0.313230829	0.536974789	0.333198144	-0.540894917	-0.36879202	0.396706723	-0.00266538	-0.48836942	-0.001107918	1.075958217	1.772142944	0.720966594	0.404627575	-0.398109964	-0.029533148	-0.1302318	-0.152596396	0.077243871	0.16683977	0.157145	-0.145129	0.139536	0.707021	-0.12274	-0.51043
PK45H	PANCREAS	0.342771431	0.02545632	-0.57751488	-0.075033528	-0.582317981	0.153360583	0.161233862	0.707185401	-0.546532459	-1.006878427	-0.386251073	-0.557345544	0.161033188	-0.805617924	0.303776378	-0.199371178	-0.465726688	-0.565635226	-0.353731465	-1.415839722	-1.178114304	-1.430431235	-0.138501344	-0.58385423	-0.547959788	0.324365601	0.873487764	0.068147815	0.341947521	-0.520006869	0.631134274	-0.117095997	-1.65100703	-1.121737308	-1.022973273	-0.656489634	-0.53746774	-0.027122282	-0.157391161	-0.057312534	0.245627261	0.258219933	0.173146	0.224482	0.040851	-0.066487	-0.178457	0.160853
HEC59	ENDOMETRIUM	0.162921964	-0.231968949	-0.065919059	-0.165967537	-1.161754946	-0.436651825	-0.027385342	0.438375635	-1.283758607	-0.444190459	-0.303232234	0.538614261	1.110623846	-0.800627136	-0.152081351	0.549977701	-0.619910704	0.547883264	0.218862432	0.134327213	-0.981869139	-1.643816844	-0.497368733	0.043191781	-0.9804609	-0.558971223	0.395039153	0.607516888	-0.164193713	-0.697885906	0.69224691	0.214752683	1.226014638	0.061540403	-0.588571428	-0.789346182	-0.401113232	-0.038997415	0.023850477	-0.220579553	-0.179643081	-0.538897092	-0.104123	-0.132045	0.954359	-0.386974	0.758509	0.364324
T3M10	LUNG	-0.02101694	0.305815761	0.181243924	-0.189451245	0.041650371	-0.119828852	-0.122196421	0.754843037	-0.029166353	-0.50906013	-0.810592398	-0.813192448	0.143792158	0.058476012	0.12183394	-0.679329838	0.055707153	-0.682196786	1.620585367	-1.805359686	-1.281105595	-1.242330859	-1.7062225	-1.188292186	-0.678963766	-0.418341503	-0.720389504	-0.406272155	0.024220223	0.615370795	-0.274309674	0.389819106	-1.967169536	-1.4161483	-1.373285488	-1.627478748	-0.004782606	-0.045357069	-0.18603321	0.056440014	0.475290491	-0.016571448	0.218908	-0.008458	-0.6119	0.25635	-0.227509	-0.410618
NUGC2	STOMACH	-0.201878494	0.177422961	-0.068775324	-0.508626592	-0.586463046	0.146947696	0.727442018	0.997211527	-1.288970545	-1.532555568	-1.233959155	-0.552485703	0.517427824	-1.278660582	0.24599944	0.360790949	-0.142639731	-0.612088022	-2.239301683	-0.671072207	-0.202290253	0.036754066	-0.410141424	-0.30877608	-0.043423843	0.294271319	-0.114605963	0.066444752	0.378497203	0.763112666	-0.356243438	0.006682048	-1.180440148	-0.471499314	0.0508032	-0.977760718	0.69147801	0.018724069	0.051154176	0.003134999	0.205313483	0.151309851	-0.020819	0.056945	-0.767115	-0.994598	-0.416478	-0.508766
PLCPRF5	LIVER	-0.083418844	0.474023694	0.585623382	0.073719843	-0.064481914	0.104916319	0.081660615	0.35657348	0.164783725	-0.314123068	-0.0635822	-0.119837969	-0.047108902	0.166103649	0.169076867	-0.03478705	-0.117846259	0.194363672	0.304772773	-0.287109061	-0.540001297	-0.263591106	0.252682119	-0.092472156	-0.535342583	-0.282448639	0.410024974	0.144693372	0.173977413	-0.477867438	0.685523905	0.448494819	0.194649289	-0.220788554	0.0781057	0.647664982	0.084187845	0.058590002	0.014013546	0.020491662	0.410524512	0.818096269	0.332293	-0.041983	-0.100416	-0.303091	-0.374241	0.271101
KPNYN	AUTONOMIC_GANGLIA	-0.374334761	0.298188303	-0.141975476	0.282262552	-0.556357915	-0.298515745	-0.276062113	-0.352173247	0.0	0.536931214	0.54730851	0.615049192	0.618751469	0.339564087	-0.515150424	0.21189189	0.667283289	0.974851805	1.662677072	0.412239117	1.226669187	1.150955415	0.368889144	-0.275551522	0.722903847	0.859125184	0.129202015	-0.633176298	-0.311828829	-0.202928693	-1.439316592	-1.110473169	0.496071222	1.1495659	1.307806752	0.690403224	0.725282571	-0.101818304	-0.307542026	-0.154102454	0.175509046	0.456726843	0.222407	0.035606	-0.240397	0.280486	0.801209	0.917694
CCFSTTG1	CENTRAL_NERVOUS_SYSTEM	-0.024907574	-0.15315596	0.197253965	0.305569196	0.186038183	0.274246201	0.04253511	-0.194831031	0.109553734	0.556093051	0.428864482	0.375080951	0.369406143	0.624487722	-0.071573292	0.574125832	0.11415184	0.73056251	3.02058137	0.304374081	0.587061047	0.402368827	0.652618989	0.173695384	0.055634328	0.220077136	-0.120480788	0.297800059	-0.286030855	-0.432958439	0.345334168	0.31589384	1.410992298	0.657527517	1.081233289	0.779852284	-0.908830217	0.0	-0.629097598	0.215084668	-0.185676886	-0.001623668	-0.420287	0.084132	0.131584	-0.65531	0.314693	-0.215363
NCIH929	HAEMATOPOIETIC_AND_LYMPHOID_TISSUE	0.626168469	0.471098141	0.596135543	0.328875839	0.510280291	0.341105572	0.676512271	0.31111911	-0.127318297	0.228892621	0.156380764	0.736519222	0.937281303	-0.353790964	0.641353107	0.044222334	0.348105505	-0.561260121	1.549684607	-1.517256367	0.236420047	0.881238088	0.251955991	-1.847029086	0.106295311	1.491394569	0.624987272	-2.124076585	-0.785601215	1.574114134	-2.413876118	-0.949171458	-1.373224719	0.755144895	-0.699651625	-0.600459279	-0.940483641	0.492045314	-0.206428502	0.462830454	0.589536191	0.851996438	-0.15177	-0.005942	-0.110557	0.447624	-0.286343	0.39408
KMRC3	KIDNEY	-0.800174609	0.519458978	0.092339736	0.252451171	-0.407160011	-0.995568393	0.374752185	-0.361819084	2.04502565	-0.197068419	0.570143224	0.847749641	0.863457093	1.793243611	-0.00754298	0.973492907	0.217124055	1.280451627	0.078787844	-0.346668229	0.417428308	-0.001943077	-1.467173341	-0.283493788	1.016784042	1.135681961	-1.174796754	-0.321594611	0.606409655	0.994527203	-0.421205915	0.048973417	0.039216848	0.852762272	1.332680698	-1.887507546	0.857755225	0.251080534	0.216240594	0.155143163	0.345557272	0.372688972	0.054204	0.336325	-0.182259	0.201968	0.226533	-0.276161
NCIH2023	LUNG	-0.199639538	-0.113763201	-0.077157401	-0.275482792	-0.087802501	0.338506177	0.155029943	0.425582335	-0.260107115	-0.725485011	-0.612475858	-0.637534887	-0.536457898	-0.717192223	0.15551478	-0.027889506	-0.928956195	-0.407983938	0.736671153	0.222355098	0.463359794	0.422388483	0.413580044	0.217448365	0.073054589	-0.338837345	0.19112297	0.046299008	-0.131626904	-0.304756163	-0.159363141	-0.203365346	-0.099911585	0.042434956	0.249941233	0.441957578	0.674952665	-0.080451408	0.238795677	-0.10710306	0.09024014	0.321006178	0.114976	-0.091958	0.191786	-0.65378	-0.562355	-0.947171
DMS153	LUNG	-0.122411783	0.069792962	-0.257498652	-0.746725918	-0.505278828	0.135595226	-0.127241324	-0.428933282	-0.378822146	-0.223316726	0.041602596	0.047636819	0.367395299	-0.53079216	-0.299076025	0.913591171	-0.346962961	0.408372508	1.394554462	-0.131613551	0.810155005	0.218801165	-0.566378239	-0.420184649	0.204475741	0.288325002	-0.260242979	-0.220876692	-0.409293708	0.589739361	-0.98380026	-0.633565213	0.910402939	0.967402975	0.720546564	-0.305614931	-0.118017595	0.030540821	0.26135076	-0.174629868	-0.403713182	-0.927543572	-0.239476	-0.210086	0.064269	-0.330707	0.525801	0.218888
D341MED	CENTRAL_NERVOUS_SYSTEM	0.060704348	0.185175783	-0.27602863	0.517848737	-0.679390218	-0.360548323	-0.035565022	0.246254608	-0.35356786	-0.261011968	0.00806071	0.727238346	0.652753677	0.395978299	-0.096215457	-0.079349642	0.0	0.454328336	-0.788377408	-1.499588295	-2.008040893	-1.503037387	-1.392309082	-0.685777501	-1.460911413	-0.066108878	-0.194408308	-0.73059104	0.1378791	0.311980463	0.416221357	0.782209011	-1.778604183	-3.019100615	-1.642179096	-1.725344893	-0.197609389	0.129368854	-0.026373243	-0.115221399	0.116297175	0.621623393	-0.043747	0.492199	0.212888	1.102464	-0.235213	-0.423709
NCIH660	PROSTATE	-0.04420403	-0.219910753	0.225083669	0.006019816	-0.117241519	0.071963517	0.133265655	0.258884896	0.589147877	-0.413877336	0.170499632	0.004514221	-0.171524956	0.264673453	0.00972859	-0.151054678	-0.00540343	0.268343707	-1.424658626	-0.625928214	0.112698014	0.054996015	0.449406809	-0.45931281	0.210337754	0.29022626	0.449307067	-0.263169072	0.033007589	0.527212293	0.12905561	0.077935202	-0.554041185	0.366288112	-0.197653611	0.053559301	-0.3169289	0.054638541	-3.067442248	-0.06659782	0.568029961	0.929086824	-0.414008	-0.023768	0.933262	-0.522179	-0.037877	0.19566
NCIH1618	LUNG	0.020652841	0.062595797	0.036182691	-2.059070585	-0.331691264	0.0209714	0.214179195	-0.277184964	0.000342397	0.022849066	0.431520631	0.487551044	0.371319326	0.245190405	0.015640944	-0.29331713	0.248330288	-0.431491972	-2.060939844	-0.892061911	0.064887797	-0.045156694	-0.825356789	-0.46635528	0.394020424	0.533332514	-0.181432151	0.096467748	0.343605659	0.523798122	0.269324678	-0.136360714	-0.578894763	-0.26049792	-0.593217641	-1.102813417	-0.411240825	-0.003482429	-6.108511252	0.067016825	-0.272443286	-1.047297291	0.002345	0.027224	1.453714	0.761729	1.119327	0.944669
PEER	HAEMATOPOIETIC_AND_LYMPHOID_TISSUE	-0.104087543	-0.742484187	-0.395453633	0.043564027	0.543501412	-0.184072706	-0.639615373	-0.954419369	-0.567982715	0.603166821	0.571622315	-0.311959712	-0.839718481	-0.527784117	0.100043581	0.277935286	-0.243105804	0.238754452	-0.261018124	0.535366202	-0.130351499	-0.350675015	-0.119613859	0.768988911	-0.59839332	-1.295394695	-0.796367475	0.672215582	-0.906118098	-1.567052243	1.05414356	-0.498955388	1.008331901	0.22198382	-0.181395392	0.246924992	0.319495851	-0.076200504	-2.886478967	-0.146599343	-0.482709688	-0.46560369	-0.137377	0.058348	-0.219993	0.067848	0.430583	0.641167
SKM1	HAEMATOPOIETIC_AND_LYMPHOID_TISSUE	0.099080382	-0.218783772	0.111949857	0.008971431	0.237837406	0.075512986	-0.094572839	-0.636862045	0.460551455	0.620920296	0.237590259	0.244172676	-0.288727523	0.496193631	0.060420958	1.213014399	0.270207447	0.857409311	1.538903597	2.27365332	3.236909906	3.618209171	1.761224825	0.550448389	0.46735662	0.202858991	-0.977982082	-1.715397338	-1.717355051	-2.35335753	-0.31149753	-0.970273462	3.001275452	4.021768972	3.419769123	3.073185384	1.233873004	0.157643308	0.335553317	0.200364999	0.351022928	0.335577133	-0.098424	-0.133692	-0.342481	0.180461	0.844586	0.557733
HT144	SKIN	-0.090760122	0.186439129	0.03373244	0.089661663	-0.016071225	0.286098704	-0.174593819	0.429699693	-0.053860442	0.113301251	0.252696655	0.015162347	0.160251055	0.006449055	0.217433229	0.349558708	0.121023532	0.546412856	1.356376514	-0.202864943	-0.50909781	-0.096400303	0.465810245	0.201010203	0.00137648	-0.191655692	0.083064513	0.343641469	0.412598687	-0.221499093	0.149104936	0.377707198	-0.575910816	0.114919959	-0.224773475	0.013193056	-0.005299151	0.109001873	0.223957274	0.020218746	-0.165578042	-0.452156889	0.398198	0.087065	0.032612	0.04376	0.319008	0.242481
HS839T	FIBROBLAST	-0.030275106	0.133184944	-0.51691205	-0.109162491	-0.631689934	0.132728155	0.211427554	0.1671666	-0.906147791	-0.425201584	-0.012596126	0.320318052	0.504820206	-0.930712048	-0.083264952	-0.094325046	0.359439558	-0.227265269	1.173849431	-1.192038674	-0.64415012	-0.444426541	-0.248892471	-0.120774179	-0.814882407	-0.227198749	0.205145254	0.724585314	-0.186502106	-0.647009402	0.928428372	-0.144552889	-0.65953734	-1.621433174	-0.963453419	-0.531878438	0.185846005	0.119553078	0.11236123	-0.128998518	0.388014036	0.631041264	-0.052283	0.173937	-0.125504	0.150647	0.160036	0.393452
HS939T	SKIN	0.205301955	-0.612099863	-0.521227679	0.094049742	0.578776522	0.415100517	0.011897926	0.449033777	0.42524944	0.466522636	-0.001025496	-0.256616617	-0.217681875	0.226795617	0.233821382	0.12127065	-0.112674371	0.177583473	0.991322347	0.241135543	-0.271579478	-0.925633027	-1.282767522	0.749217986	-0.02859567	-0.788041657	-0.380963708	0.784070532	0.204220052	-0.242769836	0.200913985	0.009452427	0.027433673	-0.243129485	-0.939503456	-0.760302436	-0.02302381	0.1297492	0.000765187	0.022318527	-0.275507933	-1.190355122	-0.190335	0.099124	0.157754	-0.132	0.53278	0.419006
OCILY3	HAEMATOPOIETIC_AND_LYMPHOID_TISSUE	-0.262762761	-0.346006059	0.314141222	-0.109674613	-0.236296203	-0.001036207	0.577604383	-0.548404396	-1.094133403	-1.330135693	-0.936645703	-0.736002504	-0.542186131	-1.750301747	-0.14863052	-0.495994504	-1.20627481	-1.79822746	0.808795264	-0.678074744	-0.4733463	-0.073426922	-0.400794829	-0.588439423	-0.207763169	-0.745643684	-0.467467671	-0.457974406	0.35645671	0.24218437	-0.377812695	0.604133484	-1.346955072	-1.435182425	-2.015162067	-0.941128475	-0.472166158	-0.248875103	-0.110830857	-0.061216614	-0.561949559	-0.780957952	0.296796	0.271364	0.8046	0.650197	0.379748	0.144544
NCIH69	LUNG	-0.03200773	0.274000757	0.436124982	0.09594698	-0.226758921	-0.177005812	-0.332644794	0.22472769	-0.795017628	0.259148379	0.264684963	0.161990993	0.192517357	-0.325917337	0.167161361	0.328755362	0.069674282	0.462122867	0.262152528	0.244469934	-0.659197189	-0.786281385	-0.80699971	-0.071780636	-0.663208373	0.030913875	-0.386727301	0.100699082	-0.095773175	0.145869968	0.431694446	0.364522847	0.535409112	-0.096077436	-0.335154339	-0.604158781	0.494490947	-0.090404634	-0.281061976	-0.096000945	-0.000399965	-0.226760973	-0.181195	0.225835	0.481116	0.549414	1.413278	1.202111
DV90	LUNG	0.22862928	-1.04042488	-0.299056493	0.870122621	0.716900266	-0.432697205	-1.070282238	-0.283466558	1.203408452	1.784380169	0.69837664	-0.33303338	-0.206435205	2.124987702	-0.344153659	0.692701984	0.939735499	1.81794874	-0.284490209	0.444330414	-0.148370449	0.219610955	-0.300419373	0.191087931	0.077114081	-1.152823937	0.218866167	0.020043673	0.403791992	0.170680264	-0.474760699	0.550823185	1.537989962	1.41929411	0.652676098	1.121342953	-0.02166438	-0.163221786	-0.451293094	0.024942924	0.100905202	-0.036349788	-0.209922	-0.112885	0.247608	0.573934	-0.036677	-0.033409
ZR751	BREAST	0.069312172	0.491131989	0.072576196	0.881287189	0.38575069	-0.153840236	-0.397253237	-0.306635363	0.790478058	0.448744467	0.059489078	0.076741658	0.036643929	1.159690789	0.082661525	0.357201033	0.450987198	1.031369918	4.319791169	-0.910755555	0.307935098	0.618720311	-0.218368863	-1.039529698	0.56373318	0.669982526	-0.054712939	-1.360060879	0.297598997	0.944322607	-1.872197621	-0.359681534	0.619787934	0.922883959	0.676834849	1.445661341	-0.205543174	0.042657997	0.029153749	-0.088681576	0.419811739	0.551169827	0.016493	0.060062	0.012891	0.56067	0.110576	0.709728
KG1	HAEMATOPOIETIC_AND_LYMPHOID_TISSUE	-0.097078091	-0.157049527	-0.224469848	0.069886799	-0.666850644	-0.274658673	0.297152773	0.105155362	-0.567466397	-0.80906098	-0.319017028	0.408504511	0.35117923	-0.781700138	-0.074509617	-0.194628841	0.192508709	0.077809722	2.908177938	0.097005982	0.650543546	0.62742501	0.384238033	0.276857255	0.734696764	0.432788375	0.108038153	-0.245141131	0.049081353	-0.470190075	-1.251265136	-1.078062864	0.197616004	0.389499823	0.46747837	0.611950331	0.354570446	-0.182066016	0.0266721	-0.208688585	-0.194650053	-0.138970665	-0.118208	-0.214371	0.133193	0.639787	0.794409	0.714542
SKNBE2	AUTONOMIC_GANGLIA	0.100806955	0.305024573	-0.285875773	1.168740064	0.414910918	-0.400696482	-0.652534977	-0.493694708	0.681753212	1.472984971	0.51907273	0.052111149	0.698895921	1.157277536	0.027612323	0.825421215	0.827227803	1.661491099	1.496564706	1.232090762	1.052002346	0.848032359	-0.485443335	0.114980559	0.984693621	0.981975519	-0.692238926	-0.698675723	0.326108683	0.180934881	-1.166740249	-0.958191838	2.498721034	1.930220478	1.501981436	0.143322566	1.124363663	0.118024392	0.02419045	0.060368455	0.033834576	-0.230627195	0.166589	-0.02457	-0.213596	0.801788	0.567931	1.01417
HCC70	BREAST	0.301956291	-0.344068001	0.260543126	0.981650597	0.103522315	0.294816935	-0.267483317	-0.487148859	0.363686578	0.614478499	0.400503154	-0.173216479	-0.37175	0.274092591	-0.542617533	1.011957214	-0.460164412	0.185299113	0.084951475	0.72215956	0.339853723	0.184852529	0.279505254	0.517712394	-0.075274763	0.000476274	-0.337761144	0.571227395	-0.300005814	-1.566239922	0.389199811	-0.768307566	1.665192246	1.563838485	1.151980027	0.916964712	0.567908519	0.177249135	0.021708801	0.835302152	-0.197407445	-0.273154503	0.089176	-0.147475	0.519956	-0.710778	-0.420148	-0.727408
SNU1	STOMACH	0.223788689	-1.321349169	-1.114984247	0.409981266	0.135167142	0.072142475	0.331066079	-0.171912237	-0.773184934	0.38443915	0.357283211	0.571174321	0.014663039	-0.204228908	0.123411267	-0.385991784	0.003124902	-0.657976494	-2.166935372	0.196012372	0.785266238	0.476352152	0.074057844	0.204387244	0.591255549	0.487282794	0.038921925	-0.001937374	0.601946273	0.254787864	0.180993338	0.102306949	0.36044158	-0.521430114	-0.024999614	-0.591258123	-0.653023431	0.126959645	-5.416737907	0.00205809	0.199500152	0.520975783	0.031956	0.03251	-0.254448	0.062858	-0.087405	-0.418096
LOUCY	HAEMATOPOIETIC_AND_LYMPHOID_TISSUE	-0.212697537	0.348972497	0.304294432	0.851781543	-0.176835657	-0.501295638	-0.609073673	-0.211253415	0.172756913	0.669086333	0.27631089	0.263279281	0.579629542	0.821675827	-0.243992991	-0.014656233	0.849470331	0.71130838	0.560393575	2.330286262	1.689408075	1.900105769	1.167439287	1.248742122	0.590068285	-1.044585171	-0.593616064	-1.129272108	-1.209827047	-1.391796597	-2.587304694	-2.926325571	2.162704208	1.990426717	2.056881909	1.4273186	1.174948187	-0.20061277	-0.526171442	-0.141276962	-0.076574905	-0.337651356	0.161185	-0.007775	0.075981	0.379262	-0.284045	-0.27735
HCC56	LARGE_INTESTINE	0.451702461	0.11159032	0.210927843	-0.250892259	0.801365143	0.848353919	0.270126251	0.166562926	0.329972974	0.437802745	0.461417164	0.621536241	0.305815456	-0.25793492	0.289150526	-0.441348814	0.433657434	0.453236159	0.779065438	0.386816607	0.345410095	0.089199376	0.303164003	0.742770916	0.412886537	0.356940467	0.288796601	0.868824335	0.802225247	0.024598925	0.275151274	-0.050400663	0.27563404	0.275059692	-1.011179055	-0.188863924	0.768151186	0.327268991	-0.438355448	0.579850453	0.267923466	0.126315481	0.209781	-0.047573	0.222557	-0.042408	-0.792207	-1.072864
NCIH1648	LUNG	-0.215216788	0.387308209	0.564188143	-0.229199748	-0.049503185	0.135723267	0.096637923	0.577865668	-0.441815951	-0.528040229	-0.297005394	-0.494308742	0.056389165	-0.301852391	0.271282841	-0.790002905	-0.216257059	-0.770710271	0.997737301	0.005282832	-0.484610996	-0.977098008	-0.204142242	0.175436292	-0.450727759	-0.906922852	-0.085805365	0.270921876	0.145642443	-0.260771463	0.388763852	0.362904756	-0.321262827	-1.440307334	-1.199482964	-0.876069019	0.925557375	0.057753587	-0.350539454	-0.041533294	0.342715876	0.590282318	0.037557	-0.077223	0.395532	0.263364	0.236887	0.513926
TO175T	FIBROBLAST	-0.072382277	0.169364943	-0.027125889	-0.919144705	-0.124392186	0.235948055	0.544709401	0.326140123	-0.110875619	-0.363180415	0.063070548	0.080834477	0.008420738	-0.2689877	0.039043707	0.011163582	-0.257724266	0.008595122	1.216409164	-0.342926263	-0.350397273	-0.460698288	-0.513401242	0.472171944	0.084330673	-0.284804131	-0.256619646	0.348695564	0.075424291	0.159887842	-0.548012032	0.328089442	-0.834080175	-1.87364481	-1.132514656	-0.557888085	0.317211503	-0.11796963	-0.26272346	0.045445039	0.228318293	0.71320412	0.158578	0.308276	-0.196863	0.098718	-0.609657	-0.398874
MPP89	PLEURA	0.033566296	0.175841812	0.508056873	-0.065218842	-0.019587958	-0.058507377	0.374705138	0.825564925	-0.29149944	-0.507263963	-0.443272208	-0.146947908	-0.586536787	-0.323936179	0.322877246	-0.0895486	-0.237379542	-0.328216842	1.435081027	0.251150945	0.01858479	0.183559551	0.134890042	0.154433704	0.21116894	0.458492611	0.294514236	-0.454952367	-0.191805952	0.634804963	-1.030245629	-0.215605563	-0.711366386	-0.027220459	-0.232133776	-0.075402141	0.386826555	-0.056036767	-0.174907467	0.26565668	-2.011130078	-2.495930743	0.08367	-0.067212	-0.1208	0.089779	0.562662	0.314989
PANC0813	PANCREAS	0.104279852	0.028864533	-0.190560121	-0.199594584	0.13382452	0.196747377	-0.0152111	0.306782857	-0.139444387	0.178369633	0.434156344	0.037663636	-0.004763981	-0.184037848	0.300005453	-0.40616463	0.070687353	-0.863925542	1.65375289	-0.379975375	-1.354302519	-1.110818349	-0.101611036	0.017952344	-0.845805365	-0.580933128	0.373568847	-0.374222612	0.192373272	0.109765798	0.096734514	0.658239281	-0.226964244	0.260265415	-1.355461934	-0.383352484	0.869626653	0.136080497	-0.087091473	0.201883003	-0.054766091	-0.428788509	0.145407	-0.031265	0.697285	1.126819	0.278742	1.286261
MG63	BONE	0.091665427	0.299904312	0.330982724	-0.055421702	0.56472472	0.505692803	0.086122515	-0.24402982	0.787447457	0.226242032	-0.037069382	-0.011119609	-0.668368915	0.115871591	0.001054351	0.644013835	0.081763941	0.339099079	1.872424753	-0.133092041	0.553334332	0.64995042	0.568507584	-0.256531758	0.530871585	0.363339934	0.135034977	0.007759575	0.434866113	0.72498575	-0.396889761	0.006779651	0.257437898	0.547751289	0.856144253	0.957076593	-0.589967841	0.25848313	0.000724521	0.149075783	-0.114845959	-0.299725662	-0.135252	-0.247218	-0.090681	0.925214	0.671168	0.757194
PK1	PANCREAS	-0.054416105	0.172458227	0.258293998	-0.370150828	-0.080466965	0.142917534	0.181918516	0.227756854	-0.368283586	-0.37643939	-0.0143365	0.034878221	0.096119073	-0.366962961	0.29274165	0.23630598	-2.030787749	-1.326583839	2.091096616	-1.079322617	-1.348083766	-0.967320167	-0.27982588	-0.45346605	-1.035617498	-0.638714712	0.046034112	0.351377158	0.035257692	-0.24198262	0.487626419	0.715461663	-1.722256007	-1.617715815	-1.252575338	-0.346659855	-1.122962206	-0.109673093	0.088540515	-0.189394569	0.087157062	0.57180991	0.241865	-0.182023	0.463074	0.568604	-0.614202	-0.413117
HS840T	FIBROBLAST	-0.0471604	-0.115253891	-0.269935631	-0.270334045	-0.306706304	-0.187146758	-0.013431563	0.165652285	-0.322308403	0.139372905	0.177105374	0.189812099	-0.053444177	0.27383725	-0.211928562	-0.006647608	0.059904612	0.167063914	1.104689162	0.763768031	0.331879794	0.276069257	0.226186519	0.57988667	-0.087051451	-0.338769632	0.041860134	-0.10310118	-0.301300132	-0.120445388	-0.545926016	-0.056193132	0.520751447	0.201326597	0.376003967	-0.124462471	-0.480416055	0.037132763	0.099957315	0.003098414	-0.001302794	0.280045296
NCIH23	LUNG	0.229935353	0.48245035	-0.012765424	-0.170517263	0.037479374	0.001134153	0.304839149	0.404488437	-0.080760692	0.14008232	0.185883845	0.068040711	0.335344231	-0.100042481	0.497551379	0.171568165	-0.052365443	0.713389234	0.133888411	-0.175600367	-0.307670994	-1.229279888	-0.054899612	-0.391499364	-0.11287002	-0.06530605	0.620085214	-0.569730036	0.834221591	0.53507713	-0.119726837	1.128936587	1.236065108	0.923111531	0.588678849	-0.188816647	0.199600167	0.104296977	0.111374115	0.188076657	-2.325111337	-3.211552335	0.184626	-0.142102	-0.219248	-0.1127	0.465047	0.066325
TE617T	SOFT_TISSUE	0.233967749	0.11344467	-0.228115639	-0.07070048	-0.398989604	0.210911555	0.453323116	0.583381419	-0.748927719	-0.563183353	-0.009717074	0.485913513	0.215981212	-0.485576556	0.140004254	-0.266015586	0.195536505	-0.500437909	-1.231379037	0.462144478	0.150104133	0.516557931	0.430512087	0.617263408	0.172629692	0.098764518	0.261805737	0.341772218	0.201407386	-0.16439371	0.146077715	0.036224826	0.002279741	-0.59593247	0.0	0.401654945	0.248395892	0.185920777	-0.009263365	0.030621949	0.389118161	1.385983222	-0.187715	0.180792	-0.277136	-0.573925	-0.178456	-0.708208
SW1088	CENTRAL_NERVOUS_SYSTEM	-0.855622832	-0.852495631	-0.785224624	-1.696605508	-0.300356303	-1.160487656	-0.300817809	-0.380839119	0.282775244	-1.355989263	-1.446200064	-1.49169662	-1.28722	-0.775885987	-0.579035469	-0.166063133	-1.379959632	-0.571426055	-2.596646484	0.448720837	0.20832428	-0.229827936	0.314984965	0.371782292	-0.130652511	-0.115804188	-0.051057647	0.03043343	-0.10706864	-0.354733215	-0.358976968	-0.214859049	0.494114578	0.769462721	0.763826194	0.896174808	-0.936990105	-0.192845706	-0.129900845	-0.268135058	-0.301501944	-0.321221179	-0.316927	-0.016862	-0.342451	-0.543115	0.006593	-0.245233
ISTMES2	PLEURA	-0.192207137	0.720917316	0.445282079	-0.062520154	-0.091327815	0.118810715	0.343600184	0.01853196	0.527305999	-0.404697419	-0.337005983	-0.115268061	-0.148027744	0.135910772	-0.01834665	0.159721838	-0.484395957	-0.011553054	0.280607642	0.173292127	0.398990838	0.319024767	0.289961803	-0.342235996	0.183411059	0.085325772	-0.348816645	-0.51117636	0.082891312	0.285920351	-0.29583919	0.221835146	0.289457792	0.382697454	0.660942755	0.502118519	-0.28039715	-0.040532123	-0.046105425	-0.106835655	-0.085058162	0.032816029
NCIH1930	LUNG	0.526047112	0.238463485	-0.537977048	1.022291702	0.229064993	0.20578347	-0.436239626	-0.307945072	0.558774387	0.727936694	0.60791448	0.580053002	-0.161008264	0.779695052	-0.140922866	0.518752998	0.793443489	0.912705342	-0.612823675	-0.417662362	0.455429379	1.371661357	0.805239789	-0.540916758	0.508353703	-0.083961885	0.008148793	-0.516247009	0.747275623	0.662161391	-0.947336365	0.245693659	0.635457982	1.576292953	1.2638374	0.037210069	0.325028088	0.000457138	-0.214237446	0.25072128	-0.189248718	-1.541695599	-0.035535	0.241052	0.750174	0.571743	0.995059	0.311901
NCIH1623	LUNG	0.102359025	0.739022201	0.893152652	-0.113416352	-0.761487877	-0.023750278	0.316494306	0.546482921	-0.427409544	-0.660095627	0.015971984	0.258480217	0.778680122	-0.31255995	0.184540189	0.301540622	-0.37758782	-0.254739003	-0.292636427	-0.146544405	0.156093646	0.08948923	0.388982443	-0.274767284	0.076884313	-0.26212103	0.403753936	0.170034145	0.163606676	-0.149687133	0.475152917	0.39676424	-0.131064307	-0.082751141	-0.24390374	0.07457564	-0.152860886	0.03360289	-0.181900142	0.008085158	0.198095559	-0.155974852	-0.030116	-0.145496	0.457794	-0.824161	-0.502283	-0.5233
HS229T	FIBROBLAST	0.286439097	0.359878829	0.348752087	-0.03174859	0.613998996	0.445112238	0.196255291	-0.147759569	0.785679587	0.172746562	-0.003155615	-0.026520127	-0.629602307	0.082072801	0.185590785	0.544792801	0.088104442	0.455004781	0.027550821	-0.013143084	0.655948808	0.790767391	0.501871719	-0.043252884	0.361330717	0.509619705	0.221749132	-0.372294529	0.312239139	0.480759405	-0.380595664	0.081772243	0.529898137	0.272716694	0.846877261	0.755873604	0.033745508	0.212906112	-0.149562838	0.276609012	0.0	0.006370924	-0.129235	0.201186	-0.020922	-0.846521	-0.3096	-0.84536
NCIH1836	LUNG	0.262578831	0.560375255	0.353654338	-0.028369565	0.678189493	0.345761598	-0.224115433	-0.52418703	0.74365784	0.991023921	0.441477814	-0.251589274	-0.813352193	0.321626609	-0.054872875	-0.502848274	0.799418968	-0.110223034	-0.368356422	-0.474538033	-0.479519553	-0.492425572	-0.455049376	-0.058168286	-0.255438801	-0.49890824	-0.178861083	0.626891173	0.162125833	-0.227165978	0.996347134	0.352643603	-0.588604406	-1.266331149	-0.972634472	-0.684341344	-0.441539338	0.011249214	-0.141828237	-0.127472024	0.624870329	0.823122228	0.011035	-0.027984	0.352079	0.923977	0.848425	1.077614
HS688AT	FIBROBLAST	-0.16244357	-0.532114393	0.037868522	0.015967227	-0.356500729	-0.195488739	-0.459054394	-0.366295737	-0.132450161	-0.019468461	0.152252432	0.227512567	0.247372672	0.091819723	-0.205460501	-0.274682562	-0.078413629	-0.080114271	-1.084450913	-0.723758107	-0.594611223	-0.548733228	-0.575458243	-0.656321678	-0.488187159	-0.191542031	-0.060210721	0.078960936	-0.074188364	-0.388503529	0.492426442	0.348709485	-0.531565054	-0.431264707	-0.255922684	-0.642045415	-1.072904933	-0.75098432	-0.166430939	-0.173329341	-0.209524639	-0.075807733	0.234769	0.47312	-0.043123	-0.589974	0.053212	-0.490186
PANC0504	PANCREAS	0.001245326	0.292308224	0.11092515	0.188937893	-0.605751522	0.676312266	0.022710798	0.686123363	0.201427438	-0.569006048	-0.425016821	-0.268822093	0.147251034	-0.488254225	0.190133586	0.283609155	-0.312260269	-0.048221005	-1.800545404	-0.385601998	-1.635588155	-1.546734427	-0.588900701	0.494740617	-0.973868913	-0.500840983	0.028306239	0.063133142	-0.282277756	0.421570543	-1.054229496	0.22135496	-2.690694158	-1.863967994	-1.669372667	-0.4520938	0.93036498	-0.093961696	-0.191033642	0.001463116	0.222676164	0.144954222	0.308587	0.139179	-0.191961	-0.058098	-0.440472	0.084947
BL70	HAEMATOPOIETIC_AND_LYMPHOID_TISSUE	0.072656309	-0.944329801	-0.396465784	0.361908558	0.228311114	0.220517761	0.181045392	-0.219805003	0.082940311	0.510205348	0.00582732	0.283772036	-0.429198825	0.084815428	-0.217628708	0.593296285	0.399800694	0.296928433	-0.673816397	1.056596473	0.142069251	-0.250997179	0.150804395	0.975262299	-0.361541688	-0.730606776	-4.47e-05	0.920599463	-0.654638439	-1.402304697	0.409722879	-0.305138054	1.440065004	0.799361141	0.558153739	0.65778462	0.089185869	-0.011489211	0.193741668	0.147016571	-0.557317941	-1.0646816	-0.10131	0.001342	-0.225034	-0.696594	-0.415782	-0.447556
CI1	HAEMATOPOIETIC_AND_LYMPHOID_TISSUE	0.130889588	-0.045198772	0.573794704	0.344272626	0.058478564	0.089887384	0.093524255	0.043292315	0.094044577	0.335571639	0.11000673	0.297603957	0.421013515	0.395427373	-0.038992346	0.375793149	0.188364245	0.202854618	0.082966446	0.386097368	0.036762614	-0.059300632	0.312371755	0.442551363	-0.423050955	-0.502407414	0.116109659	1.033440925	-0.290109319	-0.807777063	1.051922505	0.448573419	1.117336076	0.306900094	0.337904072	0.842712856	-0.488914235	0.102820432	0.085960852	0.097221962	-0.095983849	0.450352202	0.122639	0.042771	-0.329039	-0.452307	-0.228846	-1.024815
G292CLONEA141B1	BONE	0.074980399	0.078954228	-1.433144685	-0.710815797	0.082174106	0.350713447	0.189232823	-1.05733887	0.726321384	0.20594157	0.329423202	-0.086641692	-0.486667276	0.381316138	-0.000753596	0.0	0.51908399	0.360683861	0.771771203	-0.791872821	0.232196391	0.843921164	0.4962211	-0.881265694	0.221469126	0.713975672	0.004780529	-1.104748717	0.099918974	0.839290311	-1.338709743	-0.614041018	0.066225761	-0.096860707	0.831418539	1.367289108	-1.267854609	-0.188298568	-0.832544457	-0.37316454	-0.264808713	0.086937421	-0.382988	-0.143821	-0.343676	0.773664	1.788617	1.543473
RCM1	LARGE_INTESTINE	-0.398502001	0.133519235	0.010059836	-0.115994281	-0.033296171	-0.216254812	-0.08383428	-0.04943535	-0.144320125	-0.199124833	-0.23079073	-0.077479649	0.059347517	-0.016378316	-0.133169456	1.182802641	-0.249867385	0.793825484	0.577289253	-0.629812248	-1.240943528	-1.145006077	-0.076167747	-0.353934543	-0.876906469	-1.124155327	-0.305093501	-0.274020578	0.314889004	0.024998505	0.436920162	0.761065935	0.119414307	-0.397550374	-0.339767214	-0.030161189	0.225298781	0.138170724	0.176324926	0.033873705	-0.030537133	-0.181760073	0.300604	0.113468	-0.206766	-0.742888	-0.752196	-0.633195
A101D	SKIN	-0.013284374	0.671110787	0.690179498	-3.305619069	0.285677077	0.158777072	0.056589877	0.325019524	0.811276872	0.140576755	-0.186222538	-0.285608455	0.014861685	0.723820715	0.246617539	-0.007283526	0.136998425	-0.194450352	0.382807303	-0.091128023	-0.327871396	-0.400730146	-0.364355625	0.143931052	-0.227066435	-0.013447581	-0.216542193	0.381972196	0.046870487	0.268287118	0.515318008	0.648001438	0.216003329	-0.397036581	-0.365515889	-0.439048143	-0.849716991	0.025361761	1.185194309	-0.060121253	0.105188727	0.119715449	-0.098481	0.272042	-0.652628	0.324017	-0.237269	0.009241
NCIH1755	LUNG	-0.179269984	-0.007830752	0.174849147	0.005334557	-0.282731779	-0.217758983	-0.275338542	-0.532204455	-0.095507059	0.341016334	0.175830626	0.127988163	0.484383474	-0.032084074	-0.21434704	0.128345696	-0.20442262	-0.031956933	0.078311189	-0.206080963	-0.050554775	0.029693231	0.156382266	-0.202045797	0.066731659	0.080029478	0.117507879	0.236295992	0.180471419	-0.321921301	-0.029197798	-0.234177589	0.09222315	0.037180698	0.517263302	0.363487257	0.088842849	-0.127022016	0.76008112	-0.099990059	0.180233036	0.490611061	0.064873	-0.144493	0.093744	-0.040145	0.111519	0.528179
RERFLCKJ	LUNG	-0.410885757	0.036881954	-0.103111614	0.06449177	-0.476649775	-0.543124194	-0.522460156	0.178032852	0.410957337	-0.073942867	0.264515221	0.311049027	0.601881808	1.290165364	-0.181920452	-0.147052557	0.22041735	0.577014636	-0.226184924	-0.583982346	-1.216291452	-1.009061544	-0.688592275	-0.398659956	-0.964064984	-0.813015947	-0.128770043	-0.141703157	-0.271466692	-0.158103584	0.679843436	0.723228408	0.025063333	-0.407563397	-0.008194951	0.079054183	-1.048779805	-0.363823826	0.33496793	-0.109675093	-0.46295907	-0.688693414	0.08573	0.225773	0.331935	-0.468911	-0.237314	-0.246586
NCIH1693	LUNG	-0.283383699	-0.290241682	-0.626525963	-0.251567796	-0.074602153	0.283115177	-0.115474354	-0.482879373	-0.473414252	-0.407243378	-0.141962627	-0.401104436	-0.58907627	-0.464582531	-0.003501015	-0.127804741	-0.485170492	-0.514527691	-0.530681038	-1.259008101	-0.218758225	0.089698646	-0.407608598	-1.222658606	-0.017812944	0.914695233	-0.071842225	-1.328352859	-0.160967851	0.782280442	-1.471053625	-0.68967087	-1.009177558	-1.019437488	-0.485490195	-0.726713831	-0.431879167	-0.14155145	-0.090145259	-0.266024119	-0.127996949	-0.22788852	-0.081488	0.134551	-0.066181	0.102966	0.0231	0.123144
SW780	URINARY_TRACT	-0.320501443	0.109852626	0.466047343	-0.567627362	0.249408794	0.19157345	-0.270303202	-0.399351796	1.141964156	0.482707891	-0.213413062	-0.553417119	-0.884047342	0.371457971	-0.202113531	-0.490572297	-0.000930388	0.005708053	-1.681380401	0.458285238	0.482718748	0.047911388	0.512389953	0.250394096	0.105601533	0.075471114	-0.320136684	-0.135738794	-0.181025743	-0.273543899	-0.534250281	0.044059162	0.586749403	-0.049696312	0.201160384	-0.335931432	0.655285735	-0.109541801	-0.371560154	0.065559688	-0.139864234	-0.307379081	0.072622	-0.155426	-0.251317	0.121074	0.057971	-0.048704
HS683	CENTRAL_NERVOUS_SYSTEM	-0.291507073	0.51734305	0.387906043	-0.113683702	-0.140186186	-0.188000391	-0.370967252	-0.269464989	0.012235281	0.501380618	0.104284448	-0.18267008	0.097933416	0.525446734	-0.363808578	0.151062947	0.254578523	0.498974294	0.338803064	-0.452034195	0.156846706	0.15584276	-0.674865827	-0.333072469	0.057223765	0.804509874	-0.263428001	-0.808508779	0.093180518	0.623425761	-0.801549745	-0.157858192	-1.192996689	-0.086575517	0.066336901	-0.320526616	-0.083682954	-0.14113461	-0.126049002	-0.258241307	0.046930783	-0.250104312	-0.235212	0.106706	-0.280551	-0.191619	-0.476341	-0.892928
RKO	LARGE_INTESTINE	0.131517587	-1.744702165	-0.347396743	0.229193403	0.213442866	-0.026783851	-0.256782473	-0.135929721	0.367184998	0.494531702	0.289564945	0.030774047	-0.027156038	0.45511415	-0.105036129	-1.037724845	0.891486007	-0.563704075	2.358986529	-0.316189652	-0.001836923	0.209982764	-0.169681564	-0.05380339	-0.258263663	-0.204089899	-0.275096033	0.483836865	-0.012750924	-0.906551015	1.310072268	0.442166817	-0.460091475	-0.487417563	-0.626615078	-0.515580656	-0.041396818	0.020727391	0.119462149	0.056852574	-0.1503092	-0.36181719	0.478105	0.145031	1.325573	1.703181	1.534449	1.587823
HS729	SOFT_TISSUE	0.64678867	0.197254172	0.043631099	0.523904506	0.160436227	0.723293942	1.13805301	0.694583829	1.10169837	-0.2294924	0.083566487	0.812305969	0.236624208	0.422822495	0.560090524	0.657423909	0.196183832	0.32306895	1.580672528	0.498317296	-0.462098603	-0.015599777	0.11120618	0.858657287	-0.062901591	0.003210549	0.279106093	0.801796195	0.165045071	0.458604815	0.565434968	0.356213787	0.188123419	0.020111396	0.095476793	-0.041106461	-0.36837041	0.464643088	0.152384971	0.663501814	0.615543292	0.609280203	0.502987	-0.026973	-0.502014	-0.266111	-0.648538	-0.925559
JHOS2	OVARY	0.234248031	-0.313067494	-0.426556664	0.044306137	0.35354466	0.276560599	0.081957964	-0.049631522	-0.194786113	-0.133243876	0.434150013	0.110960085	0.048945589	-0.21283021	0.248838091	0.032602877	-0.061178613	0.233416168	0.802358527	-0.687931243	0.07158095	-0.461396143	0.098016509	-0.640962083	0.077503903	1.306472021	0.968252649	-1.096829026	0.368996171	0.915361789	-1.433541539	-0.490442524	-0.884810858	0.417042789	-0.025820874	-0.482358292	-0.154067606	-0.06748196	0.185307792	0.228227606	-0.174559559	-0.388150229	-0.163275	-0.170692	0.218578	-0.311179	-0.031547	-0.229144
MCF7	BREAST	0.241526254	-0.436706138	-0.615063079	0.135154051	0.906942351	-0.243299538	-0.944277796	-0.495583143	0.68218884	0.606366994	-0.42094889	-1.030004838	-0.961585639	0.114826607	0.03110954	-0.7313119	0.164471494	-0.26215136	-1.098514915	1.731014039	0.593813702	-0.749273733	-0.638402034	0.423259237	0.495419503	-0.102545032	0.029213381	0.082254818	0.184792021	-0.313657149	-0.663195592	-0.481737471	0.624114944	-0.153705034	-1.226867305	-1.52741195	1.808512132	0.045372372	0.132192811	-0.10522989	-1.122883917	0.134658231	0.096842	0.050084	0.621212	-0.048572	-0.533673	-0.523235
U937	HAEMATOPOIETIC_AND_LYMPHOID_TISSUE	0.160722066	-1.462203052	-1.339881796	-1.342426493	-1.271363689	-1.3195727	-1.099790014	-1.435979023	-0.839780554	-1.366057957	-1.612824062	-1.214196081	-1.596353697	-0.914473827	-1.393577764	-2.114117638	-0.513142552	-1.471368246	1.980644126	-1.147021154	-0.999861818	0.185194973	-0.585473682	-0.044700175	0.169390716	0.499459641	-0.151998886	0.69070773	0.410976397	0.145317776	0.513775038	0.190798722	-0.440582801	-0.236715676	-0.361874616	-0.433353628	-1.295749305	0.489151512	1.097241649	0.495314902	-0.066249675	-1.114457064
HCC202	BREAST	0.079917877	0.121284557	0.372293842	0.435777227	0.006918611	0.365687751	0.107743314	-0.205265448	0.137843882	-0.860238554	-0.690200783	-0.974372891	-0.722700653	-0.691660287	0.004389911	-1.116368766	0.306112035	-0.515660236	1.110653071	-0.736799607	-0.475081532	-0.436698389	-0.61615408	-0.890496676	-0.32756826	0.063734742	-0.439132973	-0.495080093	0.272104505	-0.408790837	0.00191145	0.153886206	-0.154753877	-1.123642208	-1.694102255	-1.089301414	0.676330966	0.208860802	-0.308417676	-1.932385852	0.292483842	0.13558597	-0.322948	-0.068639	0.134793	0.108885	0.44374	0.20698
MEG01	HAEMATOPOIETIC_AND_LYMPHOID_TISSUE	-0.263467013	0.593931088	0.458672635	-0.222160707	0.314060251	-0.165371253	-0.217033056	-0.556214595	-0.064026765	0.502609577	0.303495702	-0.123308844	-0.198873043	0.511691601	-0.288995911	-0.150114548	0.111971106	0.520063802	0.889974055	-0.294930865	-0.010307094	0.247636257	-0.603943131	-0.302304091	0.254093683	0.894787549	-0.029405215	-0.789138147	0.077516067	0.712784197	-0.731681558	-0.147713245	-0.352715133	-0.108093579	0.256132192	-0.187447907	0.214637864	-0.173165787	-0.693225349	-0.091863502	-0.135085341	-0.076744284	-0.091598	-0.249561	-0.12733	1.263524	0.53285	1.49482
REH	HAEMATOPOIETIC_AND_LYMPHOID_TISSUE	-0.129929325	-0.397048401	-0.351436874	0.648524249	-0.859700853	-0.116179102	-0.083670868	0.136725302	-0.602542878	-0.390704622	0.344727233	0.630304408	0.985861661	-0.530216308	-0.196941023	0.327876209	0.181596252	0.203991613	0.669295038	-1.617867735	-1.166161329	-0.701486439	-1.120839843	-1.670967564	-0.745207762	-1.127908384	-0.143221007	-0.962071566	0.00289903	1.237388816	0.53231521	0.966723168	-0.831280178	-0.555214921	-0.963343859	-0.944449222	-1.240367753	0.063151579	-1.078033021	-0.264850687	0.191759133	0.107444237	0.025759	0.075269	0.050177	0.097519	0.226615	-0.144708
ONS76	CENTRAL_NERVOUS_SYSTEM	-1.799410215	-1.46791803	-1.399576324	-1.576962647	0.041706833	-0.392513286	0.352381034	0.357933015	0.168490158	-0.552021867	-0.573538489	-0.355214952	-0.041666158	-0.485260375	0.044142116	-0.030898459	0.283793157	-0.153418836	0.294212494	0.571594886	0.636910541	0.604578735	0.427608516	0.705756457	0.108509885	0.102731823	0.334980977	0.620986179	0.000587324	0.156565403	0.238835921	0.23608309	0.27591797	0.507852443	0.314556412	0.306343855	0.42507975	0.163998935	-0.564232334	0.158675193	0.105599843	0.15151082	0.054985	-0.134201	-0.286103	-0.451354	-0.260422	-0.608666
SNUC1	LARGE_INTESTINE	0.209919363	-0.191875988	0.020361122	0.430820156	0.593451061	0.327337116	-0.071789214	-0.725895004	-0.06506704	0.467735089	0.163989563	-0.24487922	-0.613026994	-0.415261434	0.294467136	-0.172627144	0.37928896	-0.123070152	-0.08087005	0.534634301	0.400845273	2.225060171	0.420944702	0.426467693	0.153019849	-0.293961923	-0.229640993	0.26218825	0.050412942	-0.915623852	0.732512341	-0.343073162	0.92117089	0.307725509	-0.842694102	0.640400618	0.457338646	-0.045718238	-0.050431646	0.173733722	-0.157406553	-0.104549211	0.168678	-0.126619	0.656846	0.904751	1.151947	1.174729
SKNDZ	AUTONOMIC_GANGLIA	-0.067432054	1.035695733	0.723785305	0.779379825	-0.509079447	-0.213810268	-0.218378881	-0.656044461	0.698571362	0.235496039	0.802492353	0.857330855	0.737108591	1.51689378	-0.406802237	0.853749215	0.958788968	1.723520555	-0.752770497	0.21642361	0.77138892	0.82460719	0.275218595	-0.268417474	0.013909675	0.361036542	0.025008614	0.214428699	-0.416593382	-0.454679717	0.583348581	-0.445828018	1.58891076	2.114168659	1.860205821	1.500574527	0.111707759	-0.061121225	0.011277843	-0.118611997	-0.223381252	-0.660783237	-0.072388	0.243846	-0.341492	0.668479	0.57476	1.166424
DMS114	LUNG	0.475100298	0.277733712	0.144932404	-2.171824699	0.393355328	0.430340059	0.789739995	1.299431647	-1.259738542	-1.019350942	-0.503955323	-0.290961333	0.14145296	-0.610561235	0.876312453	-0.750718501	-0.139319461	-0.668554306	0.070367465	-0.25413488	0.507040415	0.669054845	0.244075061	-0.333195545	0.775049817	1.113060276	0.616634079	0.277777544	0.371952497	1.203027634	-0.335138447	0.740046898	-0.427171571	-0.671379852	-0.63989754	-0.0391704	0.692107457	0.377120671	1.678351463	0.309759949	0.670137164	0.74123123
TT	OESOPHAGUS	0.086404156	0.216859613	0.236579587	0.616621294	0.721350354	0.386242611	-0.728697371	-0.199813253	0.874617785	1.060203181	0.505594286	-0.017604711	-0.495635355	0.499098906	0.268564124	0.511314029	0.361035915	0.810143787	-1.391872857	0.530781065	0.175668924	-0.680011223	-0.29679215	0.268588664	0.41868817	0.532282268	-0.283727412	-0.151446069	0.583030602	0.392775176	-0.6655451	0.327171511	0.378934959	0.596003466	0.360126671	0.847985013	0.437764009	0.311868613	1.220990888	0.022738934	0.450442705	0.735077058	0.307694	0.437678	0.258053	-0.365353	-0.612191	-0.761268
ST486	HAEMATOPOIETIC_AND_LYMPHOID_TISSUE	-0.321912374	-1.997750336	-1.4338667	-0.101929809	-0.352009533	-0.194154014	-0.401662066	-0.285351152	-1.303128941	-0.227478832	-0.538129693	-0.022087737	-0.376983539	-1.433146783	-0.258573171	0.179085687	0.017137822	-0.129375997	-1.185753534	0.346647641	0.010379728	-0.564803971	-0.448066183	0.045806315	-0.1324537	-0.751388754	-0.029794795	-0.426389654	-0.045495127	-0.093849062	-0.2259995	0.426534008	0.510300677	0.548889644	-0.067578157	-0.242317914	-1.011931336	-0.18182236	0.579412373	-0.16900671	-0.669219553	-0.815092633	-0.008641	0.172437	-0.342145	0.319638	-0.146059	0.038282
OC314	OVARY	0.01870377	-0.042916433	-0.285692817	-0.027350406	-0.14652242	-0.018079994	0.275810588	0.585300043	0.033215503	-0.930211959	-0.76981986	-0.270147664	-0.010842172	-0.178265879	0.114018953	0.042663475	-0.246694122	-0.314163669	-0.979634211	-1.554241971	-0.841148429	0.152341957	-0.353180419	-1.633958429	-0.711325807	0.765944238	0.039408684	-2.372155749	-1.103800731	1.169815542	-2.911688294	-2.046549932	-1.467695958	-1.189640709	-0.167028374	-0.121990484	-1.059351051	-0.080980556	-0.062166143	-0.038112387	0.0977899	0.308512866	-0.255368	0.000221	-0.224303	0.360068	-0.068243	-0.574874
SW1353	BONE	0.09765472	0.670745495	0.863984756	-0.616650563	-0.433000255	-0.235917559	-0.032423321	0.999651771	0.002450071	-0.470781657	-0.401449397	-0.270719767	0.343380925	0.280642321	0.098707038	0.183085515	-0.338212134	0.163594763	-2.294330537	0.54784622	-0.652748874	0.03193944	0.218830383	0.411825385	-0.843568774	-0.379827131	0.475466895	-0.100155325	-0.578741094	0.075938691	0.000658439	0.198670337	-0.851947633	-0.760596125	-0.220161781	0.649864469	-0.021879708	-0.036149731	-0.248615917	-0.015538628	0.459737419	0.241536559	0.096423	0.079756	-0.213533	-0.151111	-0.272611	-0.647011
MDAMB157	BREAST	-0.095094305	0.111376263	0.571896186	-0.267255344	-0.166619358	-0.276552084	-0.122355398	0.66566725	-0.223724706	-0.359006936	-0.707416502	-0.859177474	-0.079079615	-0.311202526	-0.05625993	-1.618027936	0.048758281	-0.936143804	-8.150277659	0.953244436	-0.173989943	0.872481825	-0.108962993	0.729957004	-0.144420726	-0.984560396	-0.586516244	-0.516265152	-0.653394185	-0.629735991	-0.852689052	-0.846640731	-1.069843473	-0.970635043	-1.07320248	0.264330647	0.238039994	-0.323852704	-0.423139455	-0.160981284	-1.071178084	-1.664549459	0.150246	-0.204495	0.566321	-0.079371	1.072124	0.568154
LN18	CENTRAL_NERVOUS_SYSTEM	-0.022332094	0.060112652	0.614712554	-0.790413329	0.359692023	0.052242069	-0.086769483	-0.772540723	0.152487916	0.076765357	-0.206806457	-0.392245319	-0.887063922	0.339721174	-0.034385198	-0.94503846	0.272381068	-0.728350072	1.677647549	-0.287247522	-0.175399423	-0.609530667	-0.141407424	-0.116525825	0.016361999	-0.092723876	0.172110174	0.253524244	-0.043241024	-0.385894486	0.407332554	0.588405106	-0.389718898	-0.709614892	-0.796850197	-1.030861235	0.313260969	-0.142608419	-0.125126026	-0.058433088	-0.780034781	-1.668422414	-0.257812	-0.071678	-0.497399	0.153909	0.1163	0.362669
769P	KIDNEY	0.126542538	0.06884353	-0.113805756	-0.044895214	0.125351933	0.301225052	0.049713942	-0.093675262	0.155125029	-0.016872633	0.074744789	0.024991673	0.123075136	0.15317439	0.076541351	0.507351915	-0.103364204	0.504866175	-0.308549849	0.725913999	0.879478372	0.3036461	0.696935221	-0.093617805	0.438364219	0.795086939	-0.404736337	-0.111804706	0.104414189	0.06542347	-0.756188747	-0.446332738	0.776146945	1.49609605	1.080266225	0.921026891	-0.232918754	-0.081319938	-0.154634232	-0.046468351	-0.006103224	0.517656618	0.138999	-0.09089	0.30201	0.297459	0.494964	0.5696
786O	KIDNEY	0.237718685	0.139844898	0.40046168	0.420531083	0.254016348	0.352363541	0.139384839	-0.409768982	-0.004914839	0.577770088	0.429755569	0.274528578	0.082801456	0.343360214	0.119025	0.741886384	0.053494361	0.320224739	-1.172404153	0.943865532	1.089053674	0.36044098	0.736741531	0.369337003	0.321735872	0.694898121	-0.045344476	0.689942444	-0.0755979	-0.443772195	0.346348392	-0.367878812	1.243448139	1.52435827	0.916122636	1.026014291	0.140091059	0.070477597	-0.141957413	0.200466893	0.141715213	0.61432034	-0.221643	-0.355312	0.291602	-0.442855	0.561831	0.211242
CAOV3	OVARY	0.049526839	-0.54033723	-0.149319528	-0.464519627	-0.603712499	-0.134657922	-0.217987082	-0.201792442	-1.135826047	0.097137625	0.543971271	0.544987013	0.486340497	0.188726861	-0.008785094	-1.083620915	-0.038773731	-1.080475071	-0.515694666	-0.904558463	0.285356091	0.273484165	-0.648250867	-0.895159863	0.067748137	0.867696063	0.211463314	-1.206221285	-0.663125159	0.529178252	-1.330530512	-1.397227555	-1.684313496	-1.42223583	-1.281608083	-1.749105461	0.339158141	-0.145929545	-1.50395758	-0.096524689	-0.28110535	0.034036132	-0.007338	-0.100014	-0.494555	-0.970395	-0.545579	-0.958976
HEPG2	LIVER	-0.128467346	-0.129781433	0.089830799	0.693573031	-0.14012182	0.11356031	-0.193473236	-0.363283354	-0.30645973	0.159447651	0.066394912	-0.025098516	-0.706182871	-0.443502914	-0.208798998	-0.304648517	0.435017611	0.370750782	-0.994895031	0.202813482	-0.3585844	0.241077503	0.904383042	0.45742108	-0.72695239	-0.338078137	-0.089674759	0.843180088	-0.794790784	-1.791296582	0.791045794	-0.341547532	0.08023288	-0.476060158	-0.223484462	1.683683244	0.193982673	-0.146872551	-0.143317048	-0.054510917	0.087163119	0.942303275	0.089504	-0.020269	-0.642326	0.278335	-0.751493	-0.937054
NCIH524	LUNG	0.375387903	-0.02977851	-0.228232785	0.122938225	-0.052865904	0.21981245	0.201765452	0.090796835	-0.428507607	-0.456331092	-0.121292222	0.040875403	0.276709293	-0.292491476	0.018956635	0.334928875	0.174551224	0.565001012	-1.263324426	-0.81418455	0.101635913	0.04807023	-0.083520601	-1.109648911	0.205390984	0.449455959	-0.011623318	-1.134154277	0.01354025	0.965599091	-0.863259231	-0.152028418	-0.243333572	0.407912956	-0.012980071	-0.634193535	-0.694525061	0.068175996	-0.274146528	0.061695628	0.087728508	-0.372315376	0.004302	0.275626	-0.551121	0.147784	0.841152	0.71695
NCIH209	LUNG	0.832297847	-3.04e-05	-0.18292065	1.200370565	-0.324127003	-0.37888525	0.424996264	-1.543281036	0.22270544	1.295004566	0.425524312	0.417482832	0.085787937	0.778870651	-0.079481951	-0.484502157	0.974198486	0.307926628	-1.53175382	0.40442599	0.657758063	0.678303518	-0.882001376	-0.193769839	0.399111395	0.130475226	-0.852119397	-0.08056203	0.175455991	0.535067241	0.055478495	-0.068264063	0.604583035	0.606615103	-0.3481428	-1.051682302	-0.038237182	0.109622918	-0.404976007	0.259930851	-0.186110252	-0.469045028	-0.084302	0.07784	0.634988	0.809918	1.249211	1.012262
MIAPACA2	PANCREAS	0.014117634	-1.075689141	-1.021514726	0.037219005	-0.012557542	-0.338239551	0.38232645	0.732824464	-0.493334878	-0.291708001	-0.342194229	-0.352538397	0.454542261	0.021225041	0.112819499	0.422766374	-0.652087533	-0.031893642	-1.151739333	0.906090086	0.432979025	-0.37429574	0.366734299	0.593744048	0.218812226	-0.653070962	1.086766002	-0.09873218	0.044094811	0.187857175	-0.49126761	-0.421596399	0.716574356	0.887193742	1.017543336	0.374929054	-0.02730033	0.006343452	-0.30375265	-0.060710722	-0.16666094	-0.076912023	-0.1274	-0.07973	-0.240698	0.267066	0.415592	0.476188
MCAS	OVARY	0.302986139	0.073462668	-0.560465335	0.150635839	0.204728389	0.033831556	0.014293002	0.181950245	0.308654054	0.6658663	0.206734541	-0.251077695	-0.163470442	0.357895491	0.024717844	0.284951193	0.190048208	-0.085347431	-0.771724847	0.2515514	-0.922529482	-1.750314178	-0.684548212	0.527977479	-0.399639498	-1.158943781	1.231692632	-0.037431441	0.270595766	0.682862595	0.23505417	0.669602359	-0.762746839	-0.949585359	-0.557942407	-1.225366174	-0.128985394	0.099949916	-0.202529293	-0.010272679	-0.087500009	-0.410387034	-0.087218	-0.014051	1.381182	1.257163	0.622105	1.27158
SBC5	LUNG	-0.00090794	-0.650437876	-0.457591735	-0.346269122	0.05515825	-0.074832145	-0.039129346	0.025165362	-0.671888891	-0.092282937	-0.286446449	-0.322189085	-0.270868473	-0.698855332	-0.249450801	-0.393489355	-0.339748066	-0.793465663	-0.39171036	-0.106410919	0.090436323	-0.192712974	-0.610721329	-0.172684193	0.273896965	-0.328625634	-0.291016427	-0.494580439	0.147249094	0.542863322	-0.555236058	0.033097561	0.013744082	-0.012418677	-0.269347753	-0.50527815	-0.507655113	0.009832121	-0.101305936	0.061724484	-0.015190333	0.01205834	-0.013659	0.074075	0.479265	0.329054	0.129045	0.417578
COLO829	SKIN	-0.298852335	0.124643418	-0.056648715	-5.45160463	-1.320689144	-0.822265085	-0.237949032	0.059897227	-0.534811346	-0.863679864	0.250312744	0.424689412	0.996967854	0.20930796	-0.268145387	0.211259662	0.017444794	0.127262573	-1.064293113	-1.384959137	-0.713151954	-0.704747772	-0.600228114	-1.373842277	-0.450972946	-0.096434893	-0.148363769	-0.676918427	-0.363079354	0.223822126	0.181305919	0.491292708	-0.530226507	-0.868194928	-0.480091049	0.2057894	-0.958510886	-0.202599617	-0.089834014	-0.472346382	-0.146895824	-0.386025176	0.061215	0.373963	0.373458	0.501463	0.670464	1.082495
VCAP	PROSTATE	0.031600664	0.684938531	0.356770748	0.214767538	-0.071431285	0.3910456	0.492152562	0.019828063	0.546459735	-0.496479847	-0.184799971	0.133510367	-0.022830791	-0.00602976	0.196580427	-0.011163582	0.225615418	0.12587739	-1.670760941	-0.235712279	0.036798335	-0.008314948	-0.14550195	-0.198790831	0.397300817	0.053430018	0.299929111	0.097325408	0.610276713	0.456383685	0.156435154	0.039116365	0.357728615	0.45015799	0.092236552	0.109423474	0.026805774	0.217895108	-0.078362092	0.048056291	0.471977038	0.60686389	-0.043391	0.192179	0.014609	0.261586	0.787726	0.667522
IPC298	SKIN	-0.024222067	0.195773263	0.466551654	-0.054708887	-0.007346072	-0.498088031	-0.329500332	0.012782379	0.372181473	1.035433726	0.366229314	0.323255848	0.402294345	1.340049407	-0.032582388	0.000670457	0.108192948	0.318768315	-2.883696598	0.832855168	0.329354859	-0.292576374	-0.079820291	0.56631415	0.058754062	0.794381614	0.226410545	0.401437767	-0.46909724	-0.001759255	0.169605214	-0.517820071	-0.174495614	-0.336979946	0.456089795	-1.265331052	-0.290933275	-0.169108149	-0.055418248	-0.214398562	-0.171866056	0.457932748	-0.035421	0.117644	0.55215	0.755951	1.115498	1.241312
CAPAN2	PANCREAS	-0.507165758	-0.596769692	-0.585153333	-0.590579187	0.070842367	0.053379881	-0.172921191	0.517827688	-0.561163492	-0.895591401	-0.917759949	-1.014868308	-0.927319161	-1.033253946	0.125675882	-0.577409856	-0.595777066	-1.176245519	1.491800009	0.91670423	0.568769124	0.573807496	0.207047541	0.769092744	0.398216303	-0.078025745	0.190439816	0.073462136	-0.154697831	-0.550883525	-1.599561255	-1.246616222	0.06034206	0.037326534	-0.168117337	0.101937976	0.848344564	-0.115552613	-0.015148917	-0.160221146	0.015263481	0.291246542	0.05712	-0.15679	-0.160255	-0.527343	-0.466738	-0.83507
EFM192A	BREAST	0.054583371	0.605880216	0.74459076	-0.185791503	-0.059083009	-0.395065182	-0.440157759	0.243122509	-0.16470215	1.059895123	0.405129344	0.218438907	0.408065031	0.454320421	-0.601300009	0.033262324	0.597695023	0.702111646	-3.495855051	-0.592944952	-0.534773381	-0.32870601	0.185360077	-0.268034075	-0.429774575	0.245874106	-0.183752883	0.473558544	-0.07465197	0.252270322	0.271834067	0.13400103	-0.817388553	-0.042684749	-0.54879695	-1.54158266	-0.252040672	-0.15139404	-1.078904144	-0.463400941	-1.301637423	-2.561966571	-0.0455	-0.173825	-0.188578	-0.476565	-0.176455	-0.308049
HS766T	PANCREAS	-0.002430415	0.714923744	0.564450006	0.280820106	-0.097408985	-0.088433199	0.300137477	0.642028514	0.685652299	0.224214607	0.146858169	-0.148766768	0.485679993	0.865924358	0.253636059	0.408605084	0.073491118	0.704167098	-1.704228126	-0.338002575	-0.719237578	-0.431950735	-0.326657066	0.000709773	-0.425776207	-0.139818725	0.362513734	0.151632578	-0.106105715	0.094365505	0.836700437	0.832076217	-0.068531497	-0.367370253	-0.277464586	-0.397510211	-0.154673399	0.510535747	-0.496138335	-0.066960372	0.570253171	0.461518607	0.203416	-0.080293	-0.141831	0.394531	-0.215124	-0.103381
EFO27	OVARY	-0.089938662	-0.074866108	-0.497712988	0.078315529	-0.036615832	0.468047693	0.322387642	-0.016434193	0.309846788	-0.491651366	-0.087609292	-0.117390472	-0.526332705	-0.232993969	0.002964996	1.238996538	-0.600664235	0.588642353	0.087398799	-0.396084806	-0.937533394	-0.110662841	0.014507973	-0.368672863	-0.485649996	0.316085605	0.207648864	-0.305512712	0.103120294	0.408843346	0.399700167	0.429409418	-0.834243559	-0.274202252	0.798227308	1.355675174	-0.529002626	-0.088845217	0.086627473	-0.0596037	0.203244621	0.569682533	0.386238	0.006051	-0.298837	-0.23448	0.070558	-0.21572
A2780	OVARY	-0.033679122	0.067948849	-0.046865021	-0.682367306	0.072409669	0.359836493	0.082940293	-0.493881289	-0.497270566	-0.073845004	0.139945107	0.095701536	-0.255421607	-0.502887232	0.000528842	-0.19776209	0.005204633	0.378425166	0.033689158	-0.359629267	-0.07965789	-0.199764981	-0.077888135	0.190701327	-0.253516516	0.593847982	0.692279945	-0.233006382	-0.440029664	0.074210191	0.679768984	-0.267664691	0.081625576	0.055812428	0.444533854	-0.00192475	-0.22204834	-0.017352678	-0.231429878	-0.067775015	0.083991072	0.499278522	-0.112724	0.079082	-0.431161	0.753555	1.025781	1.357088
NCIH196	LUNG	0.10947228	0.068085423	-0.004253322	-0.34785714	0.33909487	-0.003627973	-0.635964682	0.098247705	1.278383857	-0.055117684	-0.377959643	-1.300371632	-1.185639966	0.894024803	-0.203018238	-0.278836891	-0.615928742	0.045133366	-0.066880658	1.523982514	0.843290472	0.41906619	0.242290866	0.715133536	-0.124219871	-0.380506169	-0.757721967	-0.286988868	-0.834187127	-1.083808828	0.05036361	-0.62792477	1.259996668	0.782765495	0.920645245	0.505768828	0.841132302	-0.103193808	-0.031328117	-0.37677001	-0.119659874	-0.812611349	-0.215688	-0.145612	0.702628	-0.440169	-0.007594	-0.625141
IGROV1	OVARY	0.0	-0.140362385	-0.496887353	-0.216399742	0.057166123	0.248738652	-0.144397476	-0.465196671	0.934353149	0.405367047	0.60078556	0.121079952	-0.20785035	0.816107001	-0.174978683	0.707566406	0.112592332	0.768228329	-0.167450473	-0.109496711	0.159027244	1.261318754	0.251642382	0.055514446	0.241481	0.90515624	-0.367788967	-0.1289023	0.135293869	0.036274963	0.053896707	-0.141822123	0.414538387	1.211570221	1.041774586	1.657335078	0.138961379	0.064594472	0.168773644	-0.033698789	0.349292381	1.00549367	-0.111968	-0.126412	-0.301729	-0.077516	-0.136286	-0.280124
NCIH889	LUNG	0.124013562	0.956733461	0.215738289	0.433690667	0.624433114	-0.00674452	-0.024451343	0.448083577	1.140307704	0.889890617	0.413110012	0.346348654	0.625733033	0.815458798	0.286504821	0.535726497	0.554072819	0.657281205	0.615325255	-0.192895564	0.542266752	-0.179646786	0.386999472	0.146260438	0.426221765	0.188981838	0.148218389	0.155108907	0.624260646	0.324106553	0.254558284	0.524911064	0.645961174	0.664520915	0.200820846	0.178426331	-0.382106337	0.230897658	0.110226137	0.230753139	0.548822221	0.380033551	-0.122901	0.058348	0.123782	0.477682	0.825705	0.484971
NCIH211	LUNG	0.425668542	-0.486638886	-0.248181956	0.450361971	-0.069250947	0.117687313	-0.127305049	-0.450808215	1.006910642	0.759441002	0.705631635	0.188513693	0.58500818	1.15471582	-0.095628033	0.877824237	0.688816153	1.230325937	1.398100983	-0.251420577	0.706864152	0.621843201	0.319561156	-0.816592028	0.446339602	0.639952554	0.001718109	-0.920776152	0.233261666	0.774215859	-0.141324615	-0.288643263	1.064546757	1.552023925	1.281898431	0.642720488	-0.146298241	0.035514051	0.051678631	0.172007701	0.15264187	0.167460074	-0.016486	0.286867	1.24024	0.534549	0.792239	0.253346
MDAPCA2B	PROSTATE	0.540750167	0.085475183	-0.111091586	0.165742559	0.062298835	0.451794565	0.852077615	0.538713932	0.941917354	-0.414195334	-0.118069505	0.461163176	0.076517659	0.254001026	0.352986512	0.530031349	0.009322495	0.061206629	2.180876711	0.401044828	-0.174808584	-0.074080364	0.0	0.871309616	-0.21946984	-0.034157779	0.0	0.866595732	0.197554757	0.0	0.459746075	0.320979141	0.72523634	0.010414688	-0.183181933	0.096451946	0.124889222	0.397252443	-0.006868876	0.308882192	0.438556031	0.358613825	-0.281667	-0.005011	-0.180306	0.044007	0.120999	0.570742
SKMEL24	SKIN	-0.127999359	0.211991522	0.130243242	0.154179003	0.217630807	-0.269032612	-0.776945464	-0.050914112	1.743111697	0.656624187	-0.066210145	-0.560099656	-0.469126955	2.102486459	-0.206488523	0.268824711	0.216397391	0.540647381	2.963652439	0.57164679	-0.138422323	0.400732078	-0.595435286	-0.021446646	0.233805431	0.473784499	-0.621218539	-1.166330076	-0.212701167	0.502601704	-0.464205551	0.174031531	-0.659108648	0.0	0.45597016	-0.023270994	0.053486453	-0.249172635	-0.065416383	-0.140175722	-0.029898664	-0.502140714	-0.099293	0.187649	0.442397	0.238302	0.135067	0.503135
K029AX	SKIN	-0.349497638	0.187963426	0.124240701	-0.393989002	-0.280029658	-0.271961531	-0.16593216	-0.450687571	0.025504404	-0.275299265	-0.434038425	-0.055179662	-0.107342198	0.103662766	-0.060984659	-0.281844386	-1.049475621	-0.312840796	2.281217974	-0.69016065	-0.084879233	-0.098116063	-0.305582946	-0.794484379	-0.247796989	-0.21236484	-0.136599532	-0.584036003	-0.003270048	0.231778776	-0.151641387	0.498704419	-0.566740219	-0.478294762	0.055970765	-0.281564867	-0.431251661	-0.309581928	-0.09651718	-0.25766972	0.196029775	0.186070297	0.390109	0.382919	0.411954	0.357139	0.823773	0.711469
HT1376	URINARY_TRACT	0.03107816	-0.112639576	0.051492479	0.841041082	0.375749006	0.142243402	-0.016112494	0.260609631	0.513987288	0.211832554	-0.503706134	-0.627338376	-0.631011809	0.3989653	-0.180349459	-0.411392176	0.140914277	-0.162175444	1.598783508	1.166066234	0.245778601	0.037537709	0.366590478	0.870578833	-0.603950761	-0.403817564	-0.514780506	-0.017368995	-0.836743233	-0.615594063	0.151491927	-0.217504553	-0.129603886	-0.716062769	-0.022611126	0.370046852	0.941430449	-0.255889275	-0.127617976	-0.186743128	0.030876498	0.354274558	0.016561	-0.118899	-0.014355	0.626026	-0.500332	-0.075378
NCIH2171	LUNG	0.027067902	0.245069848	0.039316378	0.385496243	-0.004628844	-0.124973193	-0.207827588	-0.588398303	-0.306715939	0.683625392	0.844622047	0.592198671	0.509725168	0.143958389	0.066372959	0.722674441	0.461733784	0.921194107	-0.33896442	0.138239476	0.456494654	0.165168792	-0.486320665	-0.063018738	0.228266087	0.259527572	-0.561930027	0.239136521	0.308622731	0.425810947	0.033397405	-0.150196608	0.895428937	1.10294556	0.847531101	-0.137743399	-0.031434874	0.069348245	-0.042176134	0.087245783	0.238117192	-0.084716038	-0.20157	0.209691	-0.31713	0.171513	0.815993	0.705707
PANC1005	PANCREAS	-0.064276556	-0.162718205	-0.13573449	0.047437677	0.98988642	0.493828423	-0.167746436	-0.277934777	0.162848411	0.608471094	0.262702842	-0.288295303	-0.405300342	0.212520098	-0.064224098	-0.881391443	0.096235525	-0.775232944	-2.276712348	0.364790817	0.253455542	0.228730433	-0.084528384	0.583156269	-0.145666677	0.038577555	-0.032398128	0.034577524	-0.240573453	0.470598699	-0.478585879	0.192340849	-0.925901847	-0.636764871	-0.861156027	-0.319304161	0.493009182	-0.03889479	0.043265709	0.047018847	-0.28038248	-0.700788749	-0.115184	-0.36305	0.603132	-0.313962	-0.046992	-0.071632
HS695T	SKIN	0.026295616	0.433020457	-0.152342137	-0.16860987	0.523850017	0.187276135	-0.15185605	0.011696789	-0.47222155	0.248987187	0.043581588	-0.314755527	0.076733649	-0.052219305	0.257872634	0.000732219	0.140652638	-0.133470771	-4.214460276	-0.329673246	0.434928966	0.268326831	0.063396423	-0.781988335	0.358871959	0.826720846	-0.000542082	-0.772095792	0.019461399	0.47177563	-0.673458672	-0.211276563	-0.895285211	-2.053851223	-0.708459041	-0.883196493	-0.641111928	0.16065413	0.128707551	0.241441192	-0.846827826	-4.534239939	0.156162	-0.25987	-0.166161	0.328197	0.388941	0.190523
LOUNH91	LUNG	-0.453159498	-0.327971999	-0.091580315	-0.384657418	0.300205005	-0.105841844	-0.40320183	-0.12638774	0.596068017	0.078436765	-0.266412798	-0.619747622	-0.974240907	0.43332316	0.00068924	-0.856970341	-0.611817004	-0.708582283	-1.187687838	0.257568165	-0.016761522	-0.081725361	0.079770035	0.231783316	0.041314181	0.04803434	0.032252147	-0.38611107	-0.121068646	0.124698514	-1.031318315	-0.089839226	-0.515909028	-0.408812062	-0.579592135	-0.255978944	0.147932477	-0.173521276	0.214149394	-0.161829822	-0.274786129	-0.249171998	0.300855	-0.190983	-0.229339	-0.304498	-0.190149	-0.476832
LK2	LUNG	0.260563993	-0.224115264	0.012349472	-0.292674296	-0.122312279	0.263961839	-0.006595322	-0.530148256	0.771288797	0.754735827	0.783771888	0.685602499	0.475110172	1.153336141	0.141735743	0.376250019	0.883683219	0.749507162	1.8390846	0.211373938	0.71070768	0.616964972	-0.201299751	-0.320352766	0.647172436	0.955129812	-0.222374681	-0.603341666	0.49985587	0.865980859	-0.637386971	0.338154697	0.123986034	1.679446695	0.851049593	0.315344621	0.678370678	0.280502861	0.299591236	0.352316607	0.187371481	-0.090831976	-0.108658	0.114559	0.182428	1.174922	0.562782	0.95739
TOV21G	OVARY	0.061794993	-0.359553879	-0.344768927	-0.200691174	0.419310841	0.07954882	-0.254570218	-0.323085531	0.249783516	0.712066296	0.381492007	-0.028396657	-0.588044812	0.133618486	-0.001790343	0.588204213	-0.299335165	0.381379687	1.486181446	0.39065298	-0.124642463	0.838768729	-0.13154243	0.780466407	-0.045986273	-0.233025983	-0.310678158	0.786840496	-0.064532545	-0.301679993	0.824737074	0.27807131	1.787863428	1.097435827	0.660528518	1.175712642	0.450186516	0.100627137	0.078241955	0.051040444	0.218368784	0.477279148	-0.188575	-0.138438	0.793486	0.139223	0.765051	0.670745
SKMEL3	SKIN	0.078480889	0.272857396	0.474732453	0.580889562	-0.35963231	0.100917876	0.335228615	-0.160915737	-0.07103539	-0.216080002	-0.157187138	0.490170076	0.248765621	0.309666316	0.135701816	-0.486601839	-0.033679196	-0.683000661	0.591397531	-1.498208003	-0.662045859	-0.564390157	-0.499317025	-1.706733422	-0.426294209	0.038357114	-0.227993605	-1.441403354	0.224354237	0.917984374	-0.935491749	0.854750285	-0.12739235	-0.21781138	-0.854032437	-0.45126273	0.042987809	0.040422488	0.242061817	-0.034357183	-0.100959064	-0.125172116	0.834051	0.455723	-0.226778	0.352127	0.252553	0.555989
ASPC1	PANCREAS	-0.399444991	-0.633724944	-0.454666286	0.419456664	-0.388460669	0.06510937	-0.084160161	-0.216569691	-1.583873664	-0.933844449	-0.516812487	0.191660759	0.148728195	-1.102341933	-0.160374439	0.111205782	-0.243123192	-0.699352744	3.428383983	-0.252785582	-0.563903943	-0.450621208	0.400792912	0.42564502	-0.109176309	-0.875979963	-0.14345717	0.485621148	-0.185508429	-1.144436489	-0.363055734	-0.355644977	-1.024409683	-0.888652722	-0.390371202	0.615551035	-0.125419986	-0.118514395	0.083020148	-0.218014195	0.174799258	0.873357503	0.404863	-0.200637	0.737979	-0.15371	-0.28224	-0.099987
OVSAHO	OVARY	-0.137454664	0.494472246	0.071276355	-0.501252959	-0.060812503	-0.131284837	0.031838789	0.164336347	0.131442918	-0.109959383	-0.723187876	-0.887616064	-0.298190015	-0.463539992	0.120903057	-0.436398553	-0.088704571	-0.712975528	2.049246748	-0.349544257	0.536783995	0.545759948	0.217291871	-0.55058983	0.416150109	0.621012852	0.38160903	-1.308727168	-0.378362004	0.611198808	-1.073646128	-0.718875516	-0.52187692	-0.647441048	-0.400503537	-0.579375454	-0.132468486	0.017550611	0.06899334	0.027653956	-0.110940271	0.186419597	0.341275	0.108716	-0.541773	-0.584066	-0.412272	-0.846503
NCIH441	LUNG	-0.014299956	-0.570174377	-0.690618574	-0.32240656	0.192554264	-0.118599391	-0.324843068	0.35839097	-0.075857682	-0.12873112	-0.53385101	-0.878301202	-0.492473046	-0.057524284	0.071104307	-0.383669539	-0.469200468	-0.588722355	0.670109512	0.497580909	-0.392904995	-0.95907501	-0.790075758	0.594493707	-0.38437056	-0.656798196	-0.643949357	0.085626685	-0.025959858	-0.782427519	-0.156394635	0.06476638	-0.019344157	-0.406229373	-0.751044072	-0.732743345	-0.339345846	-0.091551891	0.054966531	-0.080411735	-0.290835058	-0.593997335	0.300705	-0.089912	0.477705	-0.077647	-0.125315	-0.494754
NCIH2030	LUNG	-0.425877338	-0.402934636	-0.574110302	-0.265131314	-0.27998864	-0.292278628	-0.870744359	-1.141907765	0.146160043	0.373527177	-0.038042077	-0.495722305	-0.49274357	0.450056907	-0.809674855	0.247195622	-0.22184396	0.710977063	-0.709027723	-0.178394595	-0.121995795	-0.784671423	-0.748199563	-0.137537714	0.806708555	0.699038681	0.809528055	0.031796721	1.055390282	0.437995248	0.043173059	0.423598903	0.721052052	1.005290266	1.07824116	-1.401049683	-0.04241998	-0.028256428	0.040939723	-0.008988977	0.356119036	0.738917944	-0.029546	-0.054684	0.177695	-0.240861	0.097148	-0.373647
HMCB	SKIN	-0.180489436	-0.477023005	0.140966778	-0.207856068	0.029283591	-0.058239495	-0.613078801	-0.817673791	0.14471627	0.268783069	-0.070428831	0.064007294	-0.374489508	0.408417868	0.018357777	-0.513329848	-0.263087439	-0.351049542	-0.754254129	0.567822105	0.424155366	0.38385206	0.441535081	-0.078979529	-0.415080329	-0.435285961	-1.059808386	-0.124192575	-0.197544228	-0.622677808	0.119558926	0.0	-0.698135189	0.203693731	0.297098943	0.196414738	0.073597427	-0.242705425	-0.203083423	-0.150881096	-0.3827576	-0.651533317	-0.240871	-0.283877	0.391021	0.833394	1.645553	1.645052
FUOV1	OVARY	0.410463136	0.750214217	0.445530738	0.770350386	-0.203165154	0.139641712	0.37331185	0.23653351	0.615084503	0.210453242	0.5497036	-0.461792667	0.91102062	0.614610889	0.019372662	0.384394755	0.362618481	0.564673581	-0.799480534	-1.427462611	0.014963901	0.796572306	0.041816213	-1.472815069	0.433672866	1.23235064	0.351485089	-1.895869576	-0.265133172	1.595496709	-2.51201062	-1.278136075	-0.525561552	-0.801040249	0.909393472	0.202832139	0.617123613	0.090908909	-0.44710657	0.273833569	0.38054045	0.0	0.13101	-0.209222	-0.485193	-0.883325	-0.669223	-1.4665
MALME3M	SKIN	0.037290009	0.508195457	0.424566867	0.040878237	0.066029175	-0.224237681	0.258915051	0.280493603	0.532105334	0.192514518	-0.118015852	0.13441694	0.325342396	0.695911662	0.070077664	0.229138529	-0.05948547	0.418464815	-0.84470694	-0.642309539	-0.761574414	-0.858135199	-0.465364359	-0.007170847	-0.609044523	-0.388606101	0.362407115	0.002742241	0.016975489	0.019789114	0.619766547	0.967693702	-0.352987915	-0.67573346	-0.680337773	-0.243378907	-0.067963879	0.107210815	-0.44501171	0.058879956	0.384211786	0.218082366	0.042621	0.292586	0.427427	-0.458647	0.85296	-0.183503
KMS12BM	HAEMATOPOIETIC_AND_LYMPHOID_TISSUE	-0.070195004	0.481302961	0.281147911	0.527006428	-1.037543995	-0.961499976	-0.018182383	0.413700414	-0.982886592	-0.534254599	0.203001015	1.15955768	1.395758694	-0.375213317	-0.274391597	0.273620636	0.370180926	0.438763715	-0.889933345	-0.612130677	-0.800850025	-0.301115577	-0.517962866	-0.618239666	-1.437620915	-1.097263586	-0.000580758	0.470129518	-0.243681226	-0.659796517	1.325157701	1.144486261	0.574655031	0.193059418	-0.7206902	0.400774986	0.104081322	0.067442032	-0.442916849	-0.018591732	-0.155768299	-0.562327754	0.137186	0.472471	0.65407	0.537363	-0.342883	-0.165927
T98G	CENTRAL_NERVOUS_SYSTEM	-0.067614122	-0.094669194	-0.027863282	0.067777067	0.183281784	-0.163836266	-0.236702005	-0.951896078	0.79233277	0.923244425	0.425111953	0.244469163	-0.710729171	1.258005686	-0.159832212	0.270096767	0.150589231	0.557043125	-0.898941653	0.306060853	0.20770551	0.306480571	0.195501476	0.191431056	-0.003755647	-0.153101069	0.046047994	0.513506457	-0.023733447	-0.393963111	0.484386768	-0.128917556	0.791932499	0.849339983	0.650815045	0.876554688	-0.969357477	0.133873557	-0.260021221	-0.000190867	-0.489409211	-0.793630733	0.017167	-0.07826	0.06823	0.338834	0.06844	0.52804
HL60	HAEMATOPOIETIC_AND_LYMPHOID_TISSUE	-0.12522871	-0.129142737	-0.048947855	-0.232276925	-0.16539265	-0.307623851	0.071483326	0.340157346	-0.066610274	-0.376752763	-0.427520736	-0.850027429	-0.956193639	-0.504154737	-0.396508316	-0.713997846	-0.064598229	-0.420337193	-0.90794996	-0.105751123	-0.384586767	-0.223877679	-0.306300509	0.129846161	-0.024756214	0.372084607	-0.136760025	-0.945127102	-0.289501001	0.217335625	-1.663894241	-0.564117406	-0.909254545	-1.147641883	-0.531891399	-0.329817766	-0.056934929	-0.323200613	-0.077125592	-0.159881365	-0.227047618	-0.696551378	0.398974	-0.120825	0.184347	0.262735	-0.727119	0.433689
DBTRG05MG	CENTRAL_NERVOUS_SYSTEM	-0.466044296	0.257299074	0.643547582	0.244915349	-0.344032027	-0.176289956	0.438193683	-0.260696855	0.057817276	0.079672465	0.217730087	0.839168945	-0.028658582	0.190406078	0.002775727	0.440520217	0.150182476	0.630595216	-0.916958268	-0.243543532	-0.195672728	-0.277119105	-0.433845739	-0.566098286	-0.472725141	0.406694575	-0.59829536	0.100798992	-0.155306528	-0.0285962	-0.020634558	0.342092654	0.37312962	0.487077198	0.894755837	-0.453767119	-0.453741851	-0.174916184	0.105770036	-0.039836594	0.155522167	0.89923129	-0.033266	0.228946	-0.280108	0.156185	0.388093	0.215086
HEYA8	OVARY	-0.01865218	0.16095019	0.035690136	0.801586489	-0.325167373	0.036785837	0.010439889	0.705782719	-0.439173887	-0.309013879	0.059508391	0.147079189	0.693641718	-0.420712299	0.182033347	-0.096278485	0.253243201	-0.111594953	-2.48297404	0.247445213	0.56308628	0.941331716	0.325301335	0.077158456	0.465035062	0.994595836	0.11982071	-0.548423831	-0.100619371	0.500493306	-1.359251203	-0.148487335	-1.069562905	-0.069170871	0.86971181	0.422748984	-0.525045794	0.111855026	0.083103315	0.062688384	0.446045567	0.691489434	0.266078	-0.149683	0.349219	0.053934	-0.427113	-0.080897
NCIH2122	LUNG	-0.08765913	-0.114956949	-0.00652696	0.966809912	0.090443553	-0.164963512	-0.539506484	0.027615199	-0.148989097	0.32260072	-0.024976201	-0.425954372	0.127588936	-0.036873311	-0.048125478	0.095527196	-0.030439276	0.277119703	-0.131174086	0.908430241	0.440497075	0.230824818	-0.278060045	-0.044556553	0.287736611	0.494263406	-0.128971139	-0.670783875	-0.097800971	0.332722951	-0.966487578	-0.389122117	-0.301528301	1.506454895	0.514685899	0.185151122	-0.257188909	0.008878019	0.085719672	0.025568068	0.274811907	0.569638134	0.204331	0.131999	0.859265	0.225849	0.657333	0.959575
MELJUSO	SKIN	0.313830137	3.04e-05	-0.055543465	1.132033335	0.158249775	-0.077286893	0.069774859	0.021652181	1.143510498	1.071291078	0.600259339	0.415777545	0.03251654	1.592401081	0.090611525	0.270576901	0.279387792	0.856924033	-1.422725281	0.170544206	1.007306053	-0.160688107	0.820847948	-0.35013543	0.52436358	0.79938831	1.184515165	-1.457246515	-0.186788065	1.152427884	-0.352297398	-0.058712206	0.571236718	1.358166975	0.691227847	0.179647475	0.421917503	0.020230674	0.121208996	-0.321648262	0.37181778	0.680275113	-0.072392	0.036098	-0.153348	0.1957	0.538734	1.288748
SW620	LARGE_INTESTINE	-0.373882961	0.489773289	0.654578652	1.297256758	-0.514850327	-0.362256977	-0.305778157	-0.713603727	-0.53842508	0.303413228	0.504462331	0.473044602	0.09966129	0.437897325	0.050806684	-0.004906548	0.260278076	0.200206539	-2.714276476	-0.09422949	-1.205376052	-0.917150521	-0.245795444	-0.96180455	-0.642758497	-0.191345805	-0.157191887	-0.258206968	-0.072252838	-0.29479522	0.681364229	-0.307565258	-0.739832043	-0.446484005	-0.528170142	0.154251172	0.933499384	-0.112495643	0.112439181	-0.280381339	-0.140923027	-1.353590309	-0.165893	0.003455	-0.338352	0.425899	0.61291	1.202145
HCT116	LARGE_INTESTINE	0.147777438	-0.486268508	-0.432626736	0.491800555	-0.087119335	-0.175786553	-0.178404734	0.182499247	-0.000342397	0.635570298	0.484224767	0.13778601	0.441382239	0.741474546	-0.071583011	0.154080596	0.343383483	0.072463183	0.168515243	0.57337372	-0.669113116	-0.482904597	-0.660384078	0.508240763	-0.093902764	-0.011659937	-0.129460975	-0.274148778	0.171488812	0.662782161	-0.456257033	-0.216151366	-0.204769204	-0.194188185	-0.004318703	0.182846932	0.219210548	0.045552737	0.103669365	0.03426091	0.172125035	-0.003305821	0.174725	-0.080959	-0.114487	-1.361618	0.018778	-1.228553
VMRCRCZ	KIDNEY	-0.150015769	0.12727076	0.042937577	-0.448221819	0.561562558	0.447703513	-0.104017217	0.258370529	1.150925923	0.1390584	-0.02377145	-0.527730199	-0.071784786	0.72530017	0.266042519	0.346672559	-0.356246218	0.142860739	-0.917469917	0.185757978	0.515743723	0.101268454	0.02579716	-0.045542223	0.53635652	0.978824484	0.263555014	-0.114839032	0.417969252	0.524575046	-0.672244749	-0.080121516	-0.106049993	0.754698914	0.440511035	0.043482122	0.124840062	0.067568733	-0.187239357	0.102239085	-0.159111041	-0.104308197	0.197965	-0.1156	-0.120349	-0.061266	0.150231	-0.286369
DU145	PROSTATE	0.826435914	0.649671468	0.397019594	-0.173787737	0.213081516	0.047529171	0.876025915	1.309592639	0.334375154	0.695581645	0.44124601	0.532412995	1.626232124	0.960286457	0.68268331	2.210237446	0.195829345	2.602750521	3.645413006	1.518508987	0.507751088	0.350880017	0.043647448	1.182882067	0.588202595	0.479941172	0.523082483	0.425012878	0.404827303	1.299707634	-1.133498104	0.037609473	2.209010685	2.596783631	2.344654383	2.971167853	-0.055827391	0.587943306	0.218258086	0.574948734	0.711913758	1.125301321	-0.019966	-0.096679	0.084287	0.424536	0.35564	0.633518
MM1S	HAEMATOPOIETIC_AND_LYMPHOID_TISSUE	0.123186928	-0.345867142	0.598266421	0.100646346	-0.126581748	-0.095744053	0.223535671	-0.630614062	-0.312993336	0.015592461	-0.030518151	0.813719247	0.163387338	-0.213470043	0.123211047	0.602186465	-0.417919006	-0.20259932	4.997958951	-0.130310301	0.863100816	2.293341357	-0.108831886	-0.755790392	0.708153247	1.301881188	-0.114370773	-1.721210578	0.047827062	1.24054816	-1.826133579	-0.517114595	0.175640349	1.169555332	0.819153869	-0.02110302	-0.614698839	-0.072803426	0.456270588	-0.028847384	0.163881534	0.104153759	-0.103658	0.161117	-0.577289	-0.224314	-0.185233	0.078118
L33	PANCREAS	-0.076620788	-0.261868604	-0.121490365	0.781850364	0.144389332	0.205995776	-0.274735803	0.752289316	0.751414879	0.336859211	0.186991527	-0.297149811	-0.2277778	0.345695518	0.075131777	0.466826267	0.468104052	0.618301406	-0.438848531	-0.084915262	1.115215342	1.955099328	0.397819497	0.228150742	0.93813033	0.862190512	-0.028940073	-0.499596743	-0.090410013	0.146944817	-0.910234836	0.165921695	0.83799676	1.57151916	0.912348504	0.903721271	-0.07065474	0.055121355	-0.146304307	-0.115002696	0.051344314	-0.168026135	0.059308	-0.1959	-0.054205	0.290573	0.10277	-0.118082
SKMEL2	SKIN	-0.043554087	0.541296794	0.506854559	-1.047243147	-0.136055838	-0.638123116	-0.012097607	1.228536817	0.187611316	-0.724662645	-1.353098544	-1.314073653	-0.123794733	-0.110691044	-0.12606072	0.097055197	-0.277220903	0.090916772	-2.52134847	-0.449858542	-0.510590298	-0.621317762	-0.21398107	-0.090994605	-0.784726574	-0.784947329	0.147831911	0.030373053	-0.563191106	0.2095038	-0.300452653	0.011510428	-0.706338261	-0.921136603	-0.236099372	-0.375848865	-0.418778456	0.204802189	-0.074533839	0.11873123	0.352592452	0.110612221	0.516344	0.295431	0.379041	0.652189	0.827051	0.392141
A549	LUNG	0.050096692	0.525840581	0.008866804	-0.645738772	-0.19921372	-0.478179068	0.011929978	0.218491568	0.295614389	-0.078685858	-0.039635992	0.049271891	0.282833027	0.235061335	0.644317545	-0.058801609	-0.030580935	0.162533883	-1.357002546	-0.904838123	-1.620552632	-1.91748995	-0.192769713	-0.219056618	-0.803146232	0.49151537	0.501961337	0.414970547	-0.149587262	0.320915861	0.010284507	0.568506913	-0.918417102	-1.474547033	-0.969533445	-0.84410632	-0.440269741	0.162407056	0.138810001	0.111798545	0.142902789	0.429474688	-0.089778	-0.056868	-0.073818	0.15725	-0.343014	-0.476586
A172	CENTRAL_NERVOUS_SYSTEM	-0.441731186	0.100848344	0.476005477	0.11975285	-0.661355771	0.009957744	0.305289664	0.032794485	-0.320616048	-1.224566833	-0.449884377	-0.263530017	-0.28647538	0.005382226	-0.411127962	-0.284159662	-0.471992966	-0.356770821	-0.192656622	-2.043316893	-1.681778225	-1.758408311	-1.75816596	-1.301503066	-0.911000378	-1.022942988	-0.355193915	-0.864759337	-0.128824963	0.926332764	-0.326251938	0.329718333	-1.979732841	-2.167551389	-1.371482208	-1.168546352	-1.054615348	-0.137497749	-0.04674377	-0.609144445	0.258151616	0.70741447	-0.001497	0.408946	0.345673	0.643447	1.286084	1.326648
NCIH1975	LUNG	0.493234674	-0.088066715	0.211376816	-0.109419537	0.147736631	-0.038243278	0.187801768	0.072836304	-0.080216987	-0.142129382	-0.147938888	-0.422666159	-0.459444754	-0.094903789	0.148670984	0.739943882	0.079230046	0.160437116	0.00545392	0.577361704	0.166990251	-0.699080736	0.209300499	0.714079072	-0.04412642	0.216977568	0.537397283	0.366521025	0.192119528	-0.209325235	0.100903648	0.012392314	0.860719895	0.686158108	0.268574485	-0.065313225	0.135948176	0.065517509	-0.018457189	-0.024536989	0.150131088	-0.107862153	-0.205832	-0.121152	-0.20124	-0.056178	0.189935	0.325436
COLO679	SKIN	-0.396269374	-0.735210908	-2.05477266	-0.517392454	-0.825035378	-1.14706972	-0.680415377	-0.661372649	-0.47277852	-0.143011862	-0.110800717	-0.335252021	1.163262455	-0.502347265	-0.51524795	0.41884756	0.084171861	0.152068963	-2.861495536	-0.311815165	0.070070067	1.553805153	0.71698625	-0.451025206	0.38313151	1.705488411	0.306195889	-0.285680943	0.169364127	0.67429785	-0.399366571	0.225001171	-0.207708718	0.778762266	0.909780562	0.22849625	-1.42733201	-0.034571312	0.550385953	0.22891287	0.036261588	0.16810571	0.081057	0.227368	0.225265	-0.864007	0.502282	0.750618
KP2	PANCREAS	-0.162932214	0.05662919	-0.545432778	0.146863003	0.242267941	-0.122208119	-0.426045977	-0.499302912	1.093894016	0.451136299	0.217879554	-0.087538698	0.007507705	1.109824746	-0.196192995	0.536351527	-0.017555962	0.538463762	-2.312642017	-0.572669106	-1.226938113	-0.835431611	-0.669491535	-0.175736741	-0.569927917	-0.252495111	-0.205533072	0.039061613	0.08193166	0.032788667	-0.004529718	-0.024974258	-0.262954035	-0.999305014	-0.202899974	-0.41249743	0.502595911	-0.073919262	-0.068987143	-0.042192878	-0.25710187	-0.707758475	0.028971	0.032035	0.098259	-0.749526	-0.634118	-1.133542
HUH1	LIVER	0.197455907	0.410295985	0.773039999	-0.721651358	-0.235550777	-0.032848036	0.341413321	0.259192704	-0.48228196	-0.294833458	-0.245279538	0.19116072	0.356627044	-0.2574908	0.308256512	-0.157151794	-0.060975126	0.011622997	-1.840865865	0.432326373	-0.012146699	-0.623044528	-0.055467406	0.548010555	-0.238226178	0.163744804	0.87415701	0.818099925	-0.088398128	-0.399005761	0.702925194	0.309827647	-0.342890437	-0.971021777	-0.607212312	-1.418909473	0.100971182	-0.069417633	-0.074630616	-0.115728621	0.403779578	0.806376157	0.240943	-0.297538	-0.412291	-0.58816	-0.346713	0.338121
MDAMB453	BREAST	0.155425237	-0.185987681	-0.09624905	1.483377784	0.012080388	0.02086923	0.065718144	-0.599637585	-0.08993826	0.511867954	0.73523451	0.838820704	0.338363334	0.09875695	0.135392145	1.320847837	-0.207877919	1.114129637	1.061445746	0.358982187	0.597027757	0.178781921	0.395351259	0.407431889	0.379850357	-0.125525358	-0.216667939	0.604248964	0.434170339	-0.211060116	0.109684545	0.260172748	1.964277896	1.576612567	0.705248622	0.705380345	0.108659176	-0.387417531	0.359441271	-0.956506585	-0.102725476	-0.084741896	0.145301	-0.169095	0.103758	0.204891	0.804726	0.898184
PANC0403	PANCREAS	-0.408520544	-0.372075165	-0.228318129	0.039592967	-0.278988259	-0.15876208	0.002147175	-0.286462666	0.068663891	-0.087038578	-0.7071058	-0.610469346	-0.000339161	-0.260484001	-0.299976136	0.383020506	-0.123982491	0.260774471	1.600519682	-0.233112381	-0.81383755	-0.520457537	-1.14882373	0.157100802	-0.351398477	-0.24403318	-0.0667337	-0.003921201	-0.165387516	-0.067249548	-0.177018901	-0.105754083	1.074894683	0.334699238	0.057140475	0.184429308	-1.267878247	-0.2611873	0.257970456	-0.318241586	-0.146620399	0.142193029	0.131943	-0.098499	0.200943	0.385947	-0.033949	-0.087988
TYKNU	OVARY	0.0687606	0.137597376	0.211127177	-1.40419185	-0.331162999	0.066118839	0.671380093	-0.258117939	-0.53849231	-0.468289662	-0.480358155	-0.508918559	-0.233557326	-0.516911396	-0.028071474	-0.775866558	-0.49336276	-0.75714397	1.021383481	-0.291425623	0.086610743	-0.756892749	-0.304247581	-0.319025432	-0.033026673	0.789400062	0.75906329	0.202705624	0.058848881	0.445149208	0.262990076	0.415414719	-0.23166304	-0.042313837	-0.48843177	-0.9389223	-0.339057111	-0.132736644	-0.290618521	-0.110508151	-0.16409145	0.118638311	0.140892	0.051415	-0.277196	1.020146	0.273709	0.726061
OVISE	OVARY	-0.286116896	0.326052575	0.218942325	0.327748021	0.489896368	0.458287624	-0.205422606	-0.144733951	0.903012806	0.34758751	-0.038894773	-0.618480757	-0.328624311	0.571447509	0.157296239	0.184003683	0.353599876	0.462143919	1.035194514	0.329325373	0.324784272	1.875303539	0.962009234	-0.060237148	0.208762865	0.372477619	0.43819556	0.368474595	0.254872721	0.301603847	0.310723912	0.209142878	0.219695628	0.138046535	0.457845418	2.981409893	0.445110869	0.173126166	0.116868384	0.111027191	0.211110331	0.270228075	0.160095	-0.229664	-0.071967	-1.229024	0.213116	-0.776623
EFM19	BREAST	-0.246491088	0.012311884	-0.070986118	0.127510347	-0.803359652	-0.029807396	0.351682397	-0.575367473	-0.869271296	-1.013299384	-0.455898367	0.259050182	-0.419823499	-1.042017654	-0.144085551	-0.451523253	-0.401035746	-0.577627023	-4.307924205	-0.012528718	-0.143394342	-0.766079847	-0.248966827	-0.244984579	-0.483361823	-0.805780275	-0.401497769	-0.020591939	-0.256070751	-0.692373318	0.722763726	0.246629933	-1.504715589	-1.009051363	-2.472474224	-2.430650342	-0.142136537	-0.248580993	-0.188100287	-1.507055881	-1.614317527	0.377980703	-0.042591	-0.276753	-0.177575	-0.733436	-0.072159	-0.530829
MELHO	SKIN	0.117013882	0.579665794	0.743665022	0.324475573	0.243173523	-0.136186172	-0.275471642	-0.481618281	1.046187946	0.843205039	0.697925959	0.608537747	0.460069283	1.628054794	0.04497796	0.695390028	0.654144447	1.234041734	-3.363936299	0.101194114	0.60918163	0.487160575	0.071377979	-0.168408725	0.670160227	0.17302844	-0.009806204	0.029110212	0.287318738	0.138436774	0.362817351	0.44867998	0.872705408	1.445758115	1.400654096	0.9481811	-0.314976201	0.102089583	0.010089795	0.229988712	0.138142083	0.482431039	0.300397	0.03329	0.505788	0.575304	1.935168	1.173998
RL	HAEMATOPOIETIC_AND_LYMPHOID_TISSUE	0.328643646	-0.130902272	0.231636737	0.367059049	0.420157839	0.126015962	-0.465340234	-0.050539267	0.124967438	0.974125859	0.856381113	0.184905769	0.072799256	0.902929766	-0.094171182	-0.313278922	0.809773941	0.606215312	-2.419948394	0.887364807	-0.212063948	0.394067067	0.146468145	0.515935331	-0.718987895	-0.979687028	-0.171469486	-0.159229116	-1.21860909	-1.365152167	1.837771937	1.574833423	1.057890402	-0.842024459	-0.16418328	0.697249616	0.240541994	0.130787502	0.208279878	0.200242123	-0.186480012	-0.099435866	-0.247872	-0.088243	0.676813	0.445119	-0.324515	-0.542338
G361	SKIN	-1.042578937	-0.613508299	-0.460088614	-1.4610294	-0.841507196	-1.0811104	-0.661296658	-2.037054447	-0.614402828	-0.923386031	-0.716234033	0.023491004	-0.373242704	-0.815724155	-0.784352479	-0.44275298	-0.606204	-0.273769279	-0.036749961	-0.817446989	-0.3943579	-1.013390679	-1.450024198	-0.82687943	-0.872835601	-0.947057465	-0.756533857	-0.057904013	-1.063631676	-1.112194907	-0.795805482	-0.514052926	-1.292463887	-0.692765195	-0.875988252	-0.83522244	-1.598774765	-0.981902302	-0.687655252	-0.625261916	-0.738267102	-0.49031812	-0.043579	0.061053	0.442736	0.4184	1.26594	1.061943
NCIH647	LUNG	-0.345135525	-0.515444413	0.312136411	-0.234530702	-0.209678684	0.347945395	-0.212975629	-0.105598383	-0.053812982	0.392553667	-0.068484259	-0.331075483	-0.365224047	-0.074720232	-0.046725762	-0.308801406	0.207308935	-0.248979888	-0.395097826	1.071294104	0.451658519	0.597717412	0.44838964	0.526474985	0.118066981	0.272941015	-0.062490843	-0.057629065	-0.245964515	0.068557034	-0.650124898	-0.434133481	0.025825452	0.377767963	0.410610425	0.243808966	-0.243622987	-0.04773837	-0.17722371	-0.190205671	-0.021429265	0.042740826	0.336796	-0.13178	-0.016044	-0.13209	0.083208	-0.007866
GMS10	CENTRAL_NERVOUS_SYSTEM	-0.134104764	0.226408945	0.557982947	-0.981231649	0.963923619	-0.224575228	0.532003167	0.623436618	0.395555101	-0.384629436	0.347803036	0.304721822	0.199964705	0.329997113	-0.132873933	0.222510867	1.100963442	1.164934037	-0.75344569	0.541383949	1.031202914	0.546210274	-0.151218742	0.712489337	0.693269439	0.500722445	0.518033985	-0.042188336	0.367603731	0.448645389	-0.080757637	0.5719059	0.700487737	0.266078964	0.271224081	0.516273074	0.852259739	0.249231411	0.333207833	0.623852821	0.309632801	0.122137865	-0.214831	-0.251326	-0.123038	0.282356	-0.153117	0.031106
SEM	HAEMATOPOIETIC_AND_LYMPHOID_TISSUE	-0.12601514	-0.326599866	0.263490525	0.079864494	-0.171447486	-0.299887327	-0.004962834	-0.371691994	-0.552015688	0.227398911	0.298682047	0.741865425	0.276105027	-0.397444074	-0.044812681	1.053688141	-0.551264475	0.432509468	-0.416888574	-0.274104961	0.55801364	1.240132688	0.021927286	-0.699299628	0.473581462	0.510566948	0.073130273	-1.393801244	0.301401833	1.062427415	-1.24874663	-0.646022188	0.929980002	1.270114826	0.85168785	1.081109481	-0.736239683	-0.019442461	0.006236896	-0.155072337	-0.432854301	-0.679181449	0.012903	-0.180609	0.047393	0.296072	0.86787	0.732963
HLFA	FIBROBLAST	0.260956203	0.804166797	0.130328182	-2.875855191	0.304491809	0.482671948	0.436466544	0.43097768	0.159649831	0.282370681	0.035121626	-0.006484989	-0.162509934	0.529147235	0.52013225	0.100400345	0.38377101	0.182744739	1.553859358	0.450365021	-0.097004292	-0.091182838	0.10854544	0.646136031	-0.076233403	0.076295109	0.403994418	0.845157748	0.279744221	0.249958433	0.625174427	0.791165648	-0.016700879	-0.722732393	0.060902231	0.959856607	0.652682155	0.447949488	-0.131768277	0.422837644	0.656670827	0.69226021	0.057554	-0.137313	-0.373022	-0.81057	-0.448961	-0.894043
42MGBA	CENTRAL_NERVOUS_SYSTEM	0.141544522	0.269771346	0.685109238	0.945805982	0.670389195	0.300641083	-0.32420407	-1.229171472	0.713750512	1.217812971	0.60578858	0.350495296	-0.55306504	1.850440557	0.156638443	0.7507115	0.495318413	1.074053551	-3.206092226	0.133263022	0.862819616	1.067858837	0.92628613	-0.28687304	0.230526934	-0.305459712	-0.16044208	0.275454781	0.505125151	0.091812465	0.329365197	-0.03358323	0.599860877	-0.444460629	1.159804655	0.37704111	-0.237223584	0.264655952	-0.084460796	0.249576288	0.195321091	0.504659234	0.426952	0.043067	0.223144	0.189454	0.34691	0.39891
HCC44	LUNG	-0.041108438	-0.284243258	-0.612308544	0.093395793	0.389178582	0.173060864	-0.537860851	0.375408664	0.253523813	0.26856295	0.020373147	-0.401232293	0.222046828	0.108388501	0.028421058	-0.046895939	-0.264429067	-0.39988028	-1.851983023	0.638249612	0.015898736	-0.806255392	-0.111766278	0.539011495	0.160331427	-1.157241414	1.269107793	0.051566809	-0.079394124	-0.168994498	0.448589055	0.174296552	0.254077346	0.268953224	0.223021473	-1.000517007	0.230523125	0.041451078	-0.037153315	-0.008763284	0.020804938	-0.172499417	0.032595	0.148846	0.190503	0.362969	-0.169919	-0.582503
KYSE70	OESOPHAGUS	0.36079544	0.232117091	-0.10715223	-0.071136681	0.1318838	0.543638322	0.383085614	0.386152148	-0.241758711	-0.328044789	-0.174984368	-0.249738636	0.218881498	-0.575944836	0.206640678	0.236976799	-0.162919906	-0.142169072	-0.49787382	-0.334356423	-0.553536035	-0.444712619	-0.268240404	0.060387728	-0.461700829	-0.169218295	0.459136475	0.177176571	0.192526558	0.25084889	0.153770386	0.373977865	-0.169943656	-0.459917493	-0.451646792	-0.833968846	-0.564810283	-0.113765752	0.010154166	-0.203789819	0.048816274	0.338291822	-0.032408	0.076021	-0.240158	-0.190006	-0.360965	-0.813653
GAMG	CENTRAL_NERVOUS_SYSTEM	0.293999429	0.371306303	-0.01292731	-5.052116104	-0.500379696	0.171837956	0.852302224	0.149816319	1.044458111	-0.195178683	-0.02520403	-0.403483892	-0.525055822	0.680373964	-0.456617024	-0.297380169	0.152409401	0.43742766	-0.688519926	0.321991805	-0.007491525	-1.101863854	0.866892612	0.38760019	-0.113385772	-0.5098558	0.870517758	0.148626262	0.229128002	0.294062765	-0.188003228	0.101081386	-0.000480501	0.464856355	0.3169509	0.000827485	0.112442211	0.151109268	0.242901469	-0.229843239	0.244059285	0.190176819	-0.090893	-0.022618	0.266841	-0.169919	-0.007104	-0.016448
NCIH522	LUNG	0.093603638	0.063360778	-0.412043539	0.124519219	0.173521997	0.232016686	0.313131466	-0.063310496	0.802886784	-0.210206454	0.102513286	0.109538668	-0.052363396	0.535189289	-0.000528842	0.103760164	0.174288406	0.266109638	-1.951011004	0.36663026	-0.731671461	-1.833758815	-0.262030605	0.14824729	-0.55005171	-0.038709849	0.345187619	0.267078314	-0.262287739	-0.368712902	-0.055421908	0.244126169	0.189912063	-0.495878446	-0.670101215	-1.876207505	1.001598665	-0.086880752	0.055140722	0.153139945	-0.688382528	-1.341570864	0.006928	-0.063026	-0.99843	-0.198363	0.17286	0.117286
EN	ENDOMETRIUM	0.000790036	-1.104846216	-0.724433373	0.073535744	0.018717688	0.306630506	0.197804174	-0.232283949	-0.285972731	-0.059973851	-0.210549441	-0.357206823	-0.205778146	-0.281166349	0.120026577	-0.146817116	-0.157869181	-0.32710634	-3.213502081	-0.97734073	-0.686511706	-0.850531307	-1.437122387	-0.777659664	-0.236286182	-0.587940215	-0.928774113	-0.352157181	0.197650189	0.492717984	-0.525980362	0.483439898	-0.312213897	-1.499138971	-0.711965683	-0.805287006	-0.355120341	-0.024056258	0.054956497	-0.080344847	0.269299941	0.266835551	-0.437929	0.122522	-0.374977	-0.595108	0.171727	0.031637
COLO741	SKIN	-0.179008877	0.531623391	0.505767857	0.40046531	-0.468302906	-0.409723398	0.416832464	0.051255896	-0.326078447	-0.295709554	-0.001098075	0.419059688	0.597097515	-0.517870535	-0.134981672	-0.459674634	-0.08573114	-0.384679073	-2.095088524	-1.013999093	-0.040980068	-0.260493309	-0.901268505	-1.185155365	0.139679037	0.403043283	-0.323092742	-0.864534197	0.543241117	1.008636763	-0.621820538	0.393371909	-0.698971442	-0.255187903	-0.519277601	-0.707068004	-0.544931796	-0.078431677	0.054588047	0.098192825	0.154615167	0.289893189	-0.112246	0.393971	-0.133171	0.74301	0.45242	0.794973
HDMYZ	HAEMATOPOIETIC_AND_LYMPHOID_TISSUE	0.578113571	0.121145238	1.279098535	-2.731534042	0.233230732	0.248549848	0.651654872	0.782574857	0.572429333	0.485717135	0.498963987	0.926680704	1.338231394	0.556655042	0.518381466	0.451207458	0.631814454	0.644795105	-0.522514721	-0.213309775	-0.82185112	0.317116537	0.566852281	-0.226522236	-0.668074171	0.598340516	0.542255224	0.416220835	0.297724025	0.0	0.987410279	0.914034341	0.006479451	-0.299002638	0.694952727	0.851205653	0.352036571	0.298559247	0.17050013	0.569705732	0.2122671	0.320777154	0.078674	-0.196708	-0.055058	1.104079	0.465998	1.021956
LNCAPCLONEFGC	PROSTATE	0.073586673	0.80383243	0.407588201	0.850309853	-0.339370206	0.294374233	0.223384375	-0.003536763	1.397419894	-0.195839022	0.219851181	0.463191773	0.26309122	0.6547735	-0.094142065	0.392056081	0.573037815	0.725744185	1.050059081	-0.859514314	-0.87899842	0.364574466	-0.604502577	-0.524452196	-0.487864651	0.351764708	-0.345606868	0.304408001	0.477462451	0.836117689	0.464237604	0.782472857	-0.048264959	-0.342817373	-0.219296867	0.54104476	-0.265939924	0.054875845	0.286412212	0.168974247	0.269919032	0.351661119	0.055744	0.127529	-0.338572	0.827716	1.136356	1.866344
LS411N	LARGE_INTESTINE	0.036793145	-0.232971431	-0.244196852	0.291395676	0.0	-0.175256286	0.134060217	-0.06130433	-0.114159421	0.103125476	0.204237755	0.347330192	0.420564175	-0.074200127	0.189032033	-0.065651306	0.64785231	-0.110690679	0.605611926	-0.4974249	-0.558655382	-0.877605287	-0.552018999	0.084306183	-0.423623367	-0.381031189	-0.205440298	0.147846721	0.484829336	0.328924119	0.163604788	0.740529018	-0.865422836	-1.032180224	-0.971500208	-0.885788863	-0.466223026	0.081054904	-0.586733516	0.062523835	-0.028058372	0.305091927	-0.2216	-0.141678	-0.271898	0.088741	-0.317602	0.04382
HCC78	LUNG	-0.646068371	-1.240574336	-1.038643381	-1.000872237	-0.215217204	-0.757300355	-1.068905541	-1.450260237	0.548578677	0.638349578	-0.071148629	-0.667601301	-0.298137389	0.833152619	-0.391296507	-0.703810338	-0.475366349	-0.589241039	0.16116477	-0.270994477	-0.614367046	-0.90655188	-0.428626779	-0.633404757	-1.455936209	-0.385664594	-0.370785228	0.167993384	-0.3933919	-0.709276368	-0.599983553	-0.40913941	-0.308624528	-1.571953804	-0.799230156	-0.054859921	-0.720748354	-0.552567248	-1.459879244	-0.650848191	-0.702112397	-0.544029293	-0.062286	-0.06619	0.972404	0.283603	-0.051722	-0.372359
YKG1	CENTRAL_NERVOUS_SYSTEM	-0.197018371	0.238844629	0.368060591	-0.087504576	-0.188086247	0.172888156	0.15031368	-0.254533539	-0.338828073	-0.162436271	-0.330083507	-0.149895061	-0.231696437	-0.117033138	0.147360537	-0.172942134	0.222136189	-0.281366558	0.087973987	-0.106813721	0.377749578	0.287410948	0.402976458	-0.178274814	0.00984722	-0.103461943	0.161284928	0.096445815	-0.04410207	-0.257592743	0.350477752	0.252689467	0.261084112	-0.104013663	0.020217089	0.47453376	-0.382411754	0.186330243	-0.144066876	0.005869699	-0.081242169	0.223587398	-0.292245	0.105827	-0.336982	-0.207507	0.264828	0.272116
ESS1	ENDOMETRIUM	0.107500653	0.096615229	0.086600021	-0.045306179	0.884452895	0.686953201	0.461814764	0.923664081	0.555071731	0.356949396	0.013614115	-0.045469661	0.176991046	0.043067801	0.657940905	0.45691705	0.485485731	0.297008495	0.014783203	2.149009712	1.585287914	1.663982757	0.907308121	1.475777223	0.638429368	0.675897094	-0.301598227	0.653648656	0.129862086	-0.108840783	-0.070112259	-0.74519913	1.42562048	1.363926478	1.051154748	0.396023038	1.786851385	0.613443884	1.171745492	0.492006011	0.074697871	-0.126623973	-0.184859	-0.133886	-0.174307	-0.477914	-0.320917	-0.824932
U251MG	CENTRAL_NERVOUS_SYSTEM	-0.101656103	-0.248580598	-0.253968229	1.151115811	0.05850516	0.141439205	-0.074912894	0.010194081	1.219748387	0.200864396	-0.037474539	-0.083719783	-0.120047717	0.674918807	-0.159544487	-0.072134791	0.18607455	-0.202726881	1.775422341	-0.819304971	-0.511481509	-0.449599096	-0.437309969	-0.627961618	-0.179012167	0.470621536	0.177571377	-0.101564716	-0.109265135	0.614932908	0.754763307	0.552628118	-0.696666281	-0.638340871	-0.585736835	-0.603915741	0.786864334	0.068309208	0.038935817	-0.077231822	0.049074463	-0.174937843	-0.001134	0.115679	-0.14245	-0.217987	-0.528674	-1.220813
TE11	OESOPHAGUS	-0.125682803	-0.658960038	-0.624864546	0.710202973	0.390736959	0.253115342	-0.16897884	-0.022709894	0.016320893	-0.423768214	-0.306679096	-0.613250155	-0.971425866	-0.856498562	-0.247377141	-0.272522993	-0.171243333	-0.266821201	-1.122886211	0.442760469	0.051879957	0.062248491	0.239924615	0.268832284	0.214477942	-0.295079522	-0.004005728	-0.222586538	0.04757224	-0.03894408	-0.261489295	-0.253853356	0.173351847	0.575872436	0.238514277	0.00425166	0.12266858	-0.025748591	-0.101232657	-0.082500343	-0.340512703	-0.41318283	0.042591	-0.075578	0.168497	-0.128558	-0.190586	-0.630045
KS1	CENTRAL_NERVOUS_SYSTEM	-0.132682499	-0.280177888	0.36248324	0.269290135	0.541595908	-0.134105778	0.217636838	0.419403249	0.133385229	-0.222700545	-0.242494482	-0.470821716	-0.256788768	0.311796254	-0.154724179	-0.20619825	0.100661331	0.14499853	1.190411542	0.668232697	0.460727613	-0.223196312	0.191599866	0.833734137	-0.070732533	-0.124247412	-0.220292329	0.585566206	-0.334801673	-0.814913794	0.577099415	0.019121445	1.724165691	0.586079645	-0.064548002	0.489582468	1.439096513	0.026077387	0.11729072	-0.081810236	0.087851855	0.283789392	-0.246655	-0.186659	-0.171971	0.144507	0.636792	0.459447
HEC1A	ENDOMETRIUM	0.167076019	-0.314788835	-0.605912595	0.228151091	-0.180051988	0.048193088	0.184300389	0.315097761	0.49243092	-0.037973433	0.24743705	0.294569178	0.523203036	0.716894738	0.06847832	0.349550801	0.051894369	0.043722005	1.695878966	-0.410408586	0.210623845	0.395951129	0.30280948	-0.258703816	0.36742464	0.507629188	0.010161737	-0.119265684	0.364460888	0.258185958	0.017224601	-0.051065413	-0.301113772	0.001974171	0.776088535	0.779554533	0.208577338	0.009476112	0.199263513	0.038613026	-0.172387917	-0.315421653	0.094663	-0.145383	0.032341	-0.261835	-0.575901	-0.239646
TE1	OESOPHAGUS	-0.06405062	0.411279137	-0.075950808	0.123230189	-0.583806867	-0.10270443	0.074586336	0.801588051	-0.394634863	-0.735324674	-0.297439167	0.013156124	-0.031013625	-0.216013343	-0.119059892	1.68803938	-0.753729789	1.529452791	1.905689957	0.36770179	-0.488760377	-0.773144252	-0.695371735	0.254082611	-0.384159967	-0.482122175	-0.211751602	-0.388909018	-0.256659336	0.488066613	0.022822964	0.167103237	0.98681114	1.307473607	1.395986731	1.485861932	-0.030929862	0.029115555	-0.138444463	-0.002766336	-0.095338094	-0.339788766	0.30659	0.134936	-0.206733	-0.387415	-0.081781	-0.807186
JHUEM2	ENDOMETRIUM	0.410719016	-1.457781248	-1.192074248	0.018309286	0.125331674	0.195052924	-0.034087973	-0.090015603	-0.147555059	0.710561939	0.694643583	0.450534137	0.518278269	0.205367267	0.568978013	0.214866082	-0.061437838	-0.0068619	-0.466736665	0.175250382	-0.186013853	-1.26201241	-0.356872942	0.195387694	0.047892515	0.550099098	0.498302089	0.416566673	0.159042577	-0.78917399	-0.456246749	-0.249164695	-0.428534331	0.260853801	-0.94670822	-0.420150891	-0.046837767	-0.051161807	0.078800987	-0.184961579	0.075345067	0.382433649	-0.175076	-0.183671	0.024426	-0.336874	1.204896	0.33788
RERFLCAD1	LUNG	-0.015846164	-0.088767473	-0.175387334	-0.086611616	0.34296411	0.132901607	-0.017429323	0.424495087	0.726109315	-0.388258097	-0.489866262	-0.821483607	-0.697331061	0.300082409	0.142903948	-0.311238155	-0.297428865	-0.246732811	0.048713188	0.009897113	0.291069535	0.313210644	-0.291257545	-0.003300879	0.474271536	0.628340555	-0.001108733	-0.806935171	0.178692468	0.603093401	-1.709788015	-0.531802466	-0.561127516	-0.029326106	-0.043465286	-0.35168743	0.464823877	-0.053836359	0.01627728	-0.033785315	0.009606777	0.0593097	-0.180709	-0.162424	-0.086468	-0.230331	-0.098984	0.027763
TE5	OESOPHAGUS	-0.097073405	0.258360083	0.108659789	-0.168767016	0.261104393	0.504676505	0.217745899	0.605146007	0.144738643	-0.664258541	-0.159513225	-0.552982718	-0.822517825	-0.276663425	-0.242204482	0.430074451	-0.043723593	-0.22557726	0.564163042	-0.868137895	-1.160548154	-0.416154205	0.016507063	-0.386744513	-0.333299057	-0.121438405	0.128299931	-0.143636606	0.209348357	0.229157457	0.372257628	0.123095764	1.105579687	1.416922014	-0.423007898	0.040363366	0.423080804	0.192997536	-0.046246427	0.102082091	0.017526007	0.183701377	0.003848	-0.104644	0.160384	-0.712168	-0.817586	-0.770316
KELLY	AUTONOMIC_GANGLIA	0.105227495	0.610580346	-0.040255326	0.469470685	-0.234400721	-0.079648799	-0.163885796	-0.220486085	-0.009062727	0.699503132	0.657246173	0.808862821	0.562036675	0.444797158	-0.061239075	0.831017538	0.700966558	1.839130382	1.079612895	0.366099477	1.18123869	0.963665284	0.36497428	-0.130663889	0.724658058	0.736610033	0.147460886	-0.299015411	0.108952657	0.296688554	0.055666747	-0.462930014	2.77228689	2.863170134	1.906377056	1.39801865	0.661018424	0.086894314	-0.108770133	-0.029086267	-0.016564357	-0.629219055	0.295798	0.340442	-0.091332	0.617929	0.999963	0.820143
NCIH1155	LUNG	0.072760343	0.29628201	0.201401467	-0.083199345	-0.076120909	-0.907647214	-0.623484383	-0.629430342	0.097068648	1.212211021	0.709557183	0.655804076	0.842633148	1.532653909	-0.395683724	0.304240324	1.323240444	1.574929075	1.595062748	0.894321349	0.932352393	-0.182944367	-0.382554233	0.306707396	0.468131152	0.06909909	-0.35361737	-0.082832456	0.470297771	0.174265273	-0.248223231	0.217975226	2.723040782	1.68600784	0.813772519	0.203405969	1.014357278	0.099728636	-0.17129384	0.20199923	-0.109830587	-0.919857671	-0.133127	0.045612	0.433307	1.152602	1.297104	1.374895
TE15	OESOPHAGUS	0.031423096	-0.006352822	0.369743976	-6.277143007	-0.33626283	0.025658676	0.11945294	0.055406307	-0.119519039	-0.388398752	0.258447747	0.402716046	0.358801744	-0.264408057	-0.118037055	0.310138259	0.203290972	0.358162485	0.997524791	-0.095402241	-0.584642788	-0.153008152	0.682200673	0.218885024	-0.486839672	-0.896271178	0.465185029	0.758806161	-0.606735628	-1.371954333	0.807440404	-0.559127727	-0.44223363	-0.95754239	-0.455835077	0.356041784	0.522212763	0.042725127	-0.066186906	0.017922882	-0.226725133	-0.343852571	0.160295	0.243295	-0.092694	0.075437	-0.774533	-1.083076
ABC1	LUNG	-0.142736255	-0.021129003	-0.497790922	-12.47108667	-0.343503539	-0.057915264	0.207315754	0.590775388	-0.559301693	0.047830543	0.181340961	0.3322328	0.330283296	-0.330872805	-0.008394958	0.066326939	-0.201105425	0.03416212	-1.840536259	-0.062606555	0.462690566	-0.296572177	-0.090266393	-0.599375383	0.528560375	0.865384884	1.071174457	-0.18338189	0.589858911	-0.238450837	-0.631604931	-0.599928644	-2.643781997	0.289859376	-0.376729888	-0.356460612	-1.032171646	0.027454106	0.072453835	0.041951508	-0.058088513	-0.178549137	-0.405673	0.112546	0.851275	-0.155971	0.029813	0.378735
8MGBA	CENTRAL_NERVOUS_SYSTEM	-0.062003305	0.391046468	0.830222354	0.240984988	0.415098343	-0.286114882	-0.503596239	0.269330837	0.694784461	0.747404313	-0.249437366	-0.737611443	-0.227922231	1.161240576	-0.145790663	0.676337107	0.118064946	1.022103794	0.385770859	0.602439392	0.866469831	1.310693841	0.659644046	0.288101462	0.143971791	0.646165872	0.245920077	-0.405652246	-0.624482986	-0.258950675	-0.393706111	-0.535099005	1.509050126	2.210701692	2.51375665	2.349932079	0.673579965	0.020718355	0.043829933	-0.072262741	0.24412644	0.383435269	-0.142451	-0.314164	0.285952	0.571417	-0.029275	0.221747
NCIH1703	LUNG	0.14947595	-0.085805471	-0.237426555	0.340977235	-0.220413071	0.115526886	0.450352672	0.315264903	-0.989592444	-0.764371283	-0.409892704	-0.143230248	0.076578598	-0.646710239	0.246548076	0.361660572	-0.547923942	-0.270422621	-0.41574699	-0.702346844	0.166126299	-0.074986899	0.312290184	-0.210058387	0.067062202	0.02623936	0.505581511	0.069678458	0.491757688	0.005872882	-0.254976362	0.16706847	0.246122998	0.180480807	0.147465204	0.740199722	-0.417733509	-0.038729811	0.033768309	0.199125982	0.309889361	-0.02707574	-0.04872	-0.107339	-0.126749	0.730052	1.729167	1.177747
AGS	STOMACH	0.082518859	0.114382906	0.009469788	0.440969481	0.112384243	0.371751235	0.205194127	0.473888999	-0.527025633	0.061868726	-0.108735592	0.231428473	0.467071471	0.0	0.289070724	-0.638146112	0.281143801	-1.091784912	3.7352254	-0.495147661	-0.3127921	-0.524436786	-0.754157609	-0.078972508	0.334470344	-0.452612715	0.063274082	0.053396384	0.609531022	1.016098516	-0.09440578	0.761739977	-1.115509539	-1.286367999	-1.466212016	-1.400721265	-0.355690496	0.053804821	0.023706685	0.245927089	0.208120679	0.829848767	-0.25268	-0.01219	-0.067846	-0.405601	-0.252205	-0.977819
QGP1	PANCREAS	-0.324993844	-0.845111281	-0.626985756	0.044556548	-0.086757715	-0.66528046	-0.539602642	-1.433080702	1.482728952	0.20366182	-0.193182392	-0.655125279	-0.136068912	1.203974586	-0.610576035	-0.3097205	-0.202225375	0.246120553	0.717894728	-1.434786754	-0.907958905	-0.779519204	-1.016154748	-1.059947973	-0.526469655	-0.25980617	-1.054531529	-0.593969288	0.515712597	0.039296121	-0.54268828	0.273945941	-0.638568096	-0.19402249	-0.128718544	1.138723445	-0.536091149	-0.427307012	-0.75373176	-0.197962853	-0.078870858	0.116710307	-0.329043	0.101512	-0.812064	0.221183	0.674604	0.958107
DETROIT562	UPPER_AERODIGESTIVE_TRACT	-0.000643415	-0.219133583	-0.038845132	-0.869181266	0.082439236	0.069003907	-0.06261722	0.000433107	-0.367288262	0.197908633	0.137208885	-0.125738213	-0.551847066	-0.379650898	0.079952478	-0.090073635	-0.025710687	-0.474450922	0.909957356	0.719892461	0.490975791	0.227043426	0.512247517	0.44046075	0.426561776	-0.332074619	0.246085056	-0.054883477	0.126890983	-0.109296698	-0.700085176	-0.286893935	-0.050158549	0.191132569	-0.012284109	0.14935181	0.288262473	0.116494698	-0.079966736	0.136463756	-0.273449207	-0.623658082	-0.150749	0.020735	-0.249742	0.152345	0.050257	0.222468
BT474	BREAST	-0.226245285	-0.012311884	-0.342306028	0.692218533	-0.894242057	-0.358491313	-0.291090013	-0.114824161	-0.382096924	-0.765307433	-0.381784137	-0.120391171	0.287872266	-0.444030043	-0.281968998	-0.213890465	-0.21632588	-0.176212118	-1.48553621	-0.412939561	-0.734667509	-0.914378919	-2.043360105	-1.373521657	-0.356371794	-0.422606814	-0.95485867	-1.223013733	0.273219757	0.389800075	-1.343215906	-0.017241241	-0.226115652	-0.428301053	-1.05790899	-0.924995064	-0.82873233	-0.614435761	0.342964814	-0.891993621	-0.748988002	0.245609705	0.776948	0.133628	0.258031	-0.6477	-0.480913	-0.211219
ACHN	KIDNEY	0.373921217	-0.097645758	0.050695922	-0.455667657	-0.157234672	0.282946139	0.037247767	0.30897045	-0.243001678	-0.485450378	-0.253999167	-0.135685905	-0.329250875	-0.060133798	0.169811982	0.027414575	-0.779665387	-0.425723174	-2.959311958	0.258401561	-0.278051232	0.033192511	-0.270277263	-0.125872102	-0.365631692	-0.149510729	-0.344643868	0.498502489	-0.300525108	-0.235509736	0.24327544	0.037534619	-0.078620772	0.171400907	-0.178692093	2.104685855	-0.027107466	-0.028158685	-0.201139348	-0.137153579	-0.045627157	-0.224240577	0.03408	0.097261	-0.189782	0.527134	0.438986	0.872384
LOVO	LARGE_INTESTINE	0.00750317	-0.432426531	-0.501179228	-3.431456133	0.119250633	0.938343152	-0.658983071	-0.429855092	0.777730372	1.029228913	0.949649993	-0.162756826	-0.472153567	1.044830713	-0.046719607	0.187267443	0.991923331	0.548169766	0.362148306	-0.547456818	-0.727340404	-0.365788601	0.274072168	-0.705518098	-0.395668577	0.194225304	0.165258209	-0.092219133	0.116052444	0.311454277	0.509058203	0.997928201	-0.137311476	-1.152825265	-0.49467153	0.696717381	0.40133878	0.089101228	0.532429496	-0.346525729	-0.14972157	0.352654583	-0.288439	-0.233572	-0.041584	0.227114	-1.065707	-0.938605
NCIH1581	LUNG	-0.137927494	-0.20390308	-0.473986054	-0.249485124	0.19492614	-0.303481716	-0.191767688	-0.283483724	0.375108653	-0.057352232	-0.552724718	-0.907916708	-0.824022415	0.574432394	-0.236484091	-0.316624282	-0.159812124	-0.072028836	0.65541812	0.089569005	-0.344528314	-0.316233902	-0.328086434	0.227266177	-0.468943212	-0.672396297	-0.223268308	0.002147685	-0.550185335	-0.772851657	0.134893289	-0.299294092	-0.122971747	-0.415186477	0.098293536	0.256105252	0.037989792	-0.247558194	0.405094735	-0.1905217	-0.515278903	-0.731615472	-0.070373	-0.09865	0.447611	0.850124	1.265703	0.712035
SCABER	URINARY_TRACT	-0.250460081	0.431245532	0.358243237	0.126740312	0.470953617	0.60704807	0.490257652	0.164987366	0.475304596	-0.615034793	-0.340911822	-0.880109806	-0.568983379	-0.666269383	0.380111563	0.178039764	-0.418487523	-0.896237002	0.948687934	0.039356315	-0.152018147	1.484423966	0.197376867	0.654045765	0.474684673	0.302449818	-0.062856645	0.487446911	0.171093977	-0.42563648	0.080092723	-0.436447636	-1.028563511	-1.168297673	-0.517852887	0.147341241	1.648451903	0.030717986	0.277759974	0.198546475	-0.074636441	-0.3654101	0.785612	0.746435	1.388451	-0.936484	-1.095859	-1.601387
SKMEL30	SKIN	-0.268923631	0.342700155	0.24207798	-0.167811453	-0.271933989	-0.40436703	-0.822773658	-0.705927802	1.486479249	0.506036302	0.296820963	0.220129233	0.312129708	1.893336856	-0.514290181	-0.149324156	0.162638031	0.475025134	-2.124122446	-1.252081192	-0.291923998	0.004396863	0.003093036	-0.517550299	0.020339562	0.267577816	-0.582082921	0.004511912	-0.201567181	-0.756881744	0.081652924	-0.439948765	-0.650779454	0.009208386	0.578954171	1.056949701	-0.270206096	-0.441541668	0.074061035	-0.608799272	0.070440035	0.851819936	-0.001828	0.371099	0.418381	0.343927	0.635712	0.781717
OVKATE	OVARY	-0.141875457	0.113456897	-0.019772354	-0.559833227	-0.191634626	-0.011065625	0.21683388	0.317911269	-0.737110106	-1.326166915	-0.978054072	-0.64177197	-0.767931389	-1.278493046	-0.091359939	-0.471611599	-1.254192142	-1.048945035	-0.696308525	-0.005282832	0.69856583	0.966085961	0.719283658	-0.266510015	0.366710819	0.603221392	-0.001718109	-1.005525938	-0.762320433	-0.313107266	-1.775388572	-1.738350314	-1.267614054	-0.567171846	-0.211014066	-0.158407592	-0.00802286	-0.254764844	-0.016022657	-0.24792801	-0.644961046	-0.948022004	0.288553	0.124312	-0.219304	-0.523677	-0.486883	-1.044489
22RV1	PROSTATE	-0.256518621	-0.251260198	-0.227413171	-3.956062568	-0.123450607	0.315041235	0.090296619	-0.834618959	-0.154842468	-0.098703176	0.207453326	0.098688407	-0.479026265	-0.019997498	-0.190823549	-0.414800358	-0.09433348	-0.633875288	0.731505396	-0.331914835	0.838884	0.586400246	-0.042147493	-0.746092127	0.467785888	0.480043459	-0.379310411	-0.654610586	0.217960012	0.266687538	-0.745437729	-0.060035567	0.062956954	0.536539121	0.373860173	-0.05070784	-0.109414701	-0.130568114	-0.106106349	-0.204197105	0.312716426	0.815371459	0.108839	0.289584	0.045012	-0.396465	-0.390874	-0.753768
C32	SKIN	-0.44341105	0.058676401	-0.64138493	-1.61699238	-0.249608887	-0.188155527	0.234446676	0.396557862	-1.106882345	-1.564567924	-0.766142447	-0.326587214	-0.494152765	-0.98167502	-0.289124282	-0.926934356	-0.866497751	-1.203885689	-3.757897762	-2.156170793	-2.146895683	-1.893681643	-2.244431929	-1.813605334	-1.846592537	-0.918314955	-0.755972653	-0.714864452	-0.293822004	0.946477329	0.52308321	1.29931287	-1.839484092	-1.969874072	-1.501223496	-1.523241021	-0.555194151	-0.267305586	-0.630218985	-0.186403899	0.190385345	0.499749115	-0.323672	0.204465	0.526769	-0.277185	0.145425	-0.127568
PANC0327	PANCREAS	0.119771114	-0.155737464	0.146057996	0.147549371	0.773852995	0.21792283	0.461049667	0.017563447	0.738775073	-0.026750776	-0.229495431	-0.130163388	-0.250500537	0.257661865	0.396061788	-0.22973677	0.197352233	-0.307887931	-1.121194217	-0.089587211	0.011771399	-0.325569583	-0.094956001	0.268955381	0.162432206	0.187953488	0.539836204	-0.155155225	0.302815608	0.508072509	-0.450666303	0.355601257	-0.781927601	-0.909012843	-0.268778549	-0.079004461	-0.481293904	0.167470167	-0.221331623	0.251322361	-0.096032486	-0.093470406	0.021573	-0.109785	0.039987	-0.364864	-0.209771	-0.49624
RPMI8226	HAEMATOPOIETIC_AND_LYMPHOID_TISSUE	0.062597964	-0.271513109	0.293963654	0.19891036	-0.16129352	-0.294346263	0.178377793	-0.0039496	-0.542119244	0.121741022	-0.030177388	0.55254022	0.66330592	-0.089103886	0.028597529	0.541075534	0.294364513	0.302488663	1.515509328	-0.088359519	-0.278983272	-0.28183715	0.154412708	-0.058606616	-0.833201926	-0.971418942	4.47e-05	0.618411608	-0.335922315	-1.002542238	1.593727154	0.546259078	1.000988058	0.581062556	0.172849329	0.651814441	0.075031002	0.061995229	0.187555739	0.050642594	0.020901945	0.160022011	0.062682	0.014516	-0.157872	0.173119	0.185449	0.438538
NCIH1781	LUNG	-0.013657535	0.12009589	-0.146018337	-0.191999009	0.213199521	0.103516658	0.06150801	-0.310845735	0.24855492	-0.148130248	-0.062556876	-0.331447468	-0.279524248	0.63048726	-0.035369964	0.593988181	-0.509034372	0.502412924	0.759889624	-0.762898675	-0.633531137	-0.391409069	-1.209688994	-0.388619598	-0.009119457	-0.058608872	-0.276008555	-0.607176342	-0.396108291	0.548298182	-0.196883819	0.009330832	-0.209683122	-0.185155579	-0.092238157	-0.259006504	0.349481675	8.57e-06	0.134303728	-0.060667924	0.067504261	-0.197442163	0.201935	-0.154931	0.471014	-0.947318	-0.28051	-0.57731
LS1034	LARGE_INTESTINE	-0.121222191	0.086834698	-0.090393365	-0.262787902	-0.14618216	-0.05382668	-0.11729795	0.144990032	-0.188204316	-0.27432518	0.123943894	0.124868146	0.153934652	-0.106650694	-0.163663532	0.31985263	0.079401154	0.402688278	0.004269919	-0.518149046	-0.571275414	-0.502362817	0.237410307	0.0	0.0	-0.139353841	0.189289118	0.129314506	0.237143116	-0.374707933	0.0	0.269644901	-0.246897036	-0.471626161	-0.390322395	-0.083260579	0.404558904	-0.103146926	0.081051716	-0.1216162	-0.37888809	-0.795286028	0.228666	0.031691	0.189451	0.267152	-0.789239	-0.906838
G402	SOFT_TISSUE	0.242636352	-0.736091306	-1.012026651	-1.578033542	-0.14336753	-0.293540613	0.084697455	0.591628188	-0.275540878	-0.081960794	0.348356061	0.326665053	0.114918797	-0.227280925	-0.260573941	-0.215316501	0.015800503	-0.23103794	-0.751349785	0.751453266	0.867404758	-0.047827209	1.195760652	0.417217312	0.048434026	-0.225931757	0.668001282	0.525400239	0.11110003	-0.353523244	0.00609786	-0.336963808	0.442531421	0.42371294	0.175772357	0.320390488	0.171894874	0.269426322	0.027799705	0.74782946	-0.024854819	0.61416901	-0.181936	-0.095427	-0.168583	0.200501	0.211669	-0.174491
NCIH146	LUNG	0.107355209	-0.632496146	-0.410593273	-0.005334557	0.279408115	-0.052148733	-0.459217192	-0.085720479	0.104324793	0.253075063	-0.118720307	-0.576316085	-0.166532076	0.065392492	-0.194494164	0.180184957	0.270280216	0.135728014	-1.50696949	-0.041144168	-0.275767794	-0.566950626	-0.470870571	0.038585986	-0.279383324	-0.494319775	0.041006029	0.350362394	-0.176828886	-0.074431655	0.664474781	-0.245828172	-0.090040355	-0.057057754	-0.305393005	-0.378624702	-0.216993831	-0.088029121	0.046657149	0.010259456	-0.255048779	-2.023696456	-0.062513	0.487269	0.473956	0.769598	0.856289	1.320925
SW48	LARGE_INTESTINE	0.008548755	-1.200763326	-0.910357829	0.038404472	0.635463883	-0.036024364	-0.902844488	-0.782380097	0.575093763	0.990108352	0.061746296	-0.677014168	-1.070343938	0.702400275	-0.145637514	-0.360017147	0.4723131	-0.02486411	-2.262589194	0.304125907	0.181511802	-0.00313904	-0.435079964	-0.088634016	0.221211818	0.168105105	-0.780128442	-0.125174447	0.268580627	-0.082555124	0.122627393	-0.037579302	0.279065717	0.035865024	-0.132025726	-0.394599806	0.345447234	-0.025811827	0.065514593	-0.151473599	0.097565293	0.627721461	-0.53562	-0.071717	-0.511246	0.178706	0.011014	0.538309
CHP212	AUTONOMIC_GANGLIA	-0.184045968	-0.176756689	-0.433343587	-0.254210746	-0.312877252	-0.233470165	-0.493522769	-0.767915396	-0.956192228	-0.281275892	0.025626724	0.312220835	0.370886002	-0.715901072	-0.26991207	-0.225642809	0.066330616	-0.328947006	-3.018208899	-0.157885236	-0.105699391	-0.579247122	-0.372292545	-0.362672102	0.089958182	-0.112498997	-0.439771299	-0.286089043	0.302217365	0.226474595	-0.220767615	-0.290342862	-0.999425928	-2.102573968	-1.170597978	-1.384018481	-0.286951803	-0.185977127	0.084372038	-0.324074065	-0.009951843	-0.457004996	-0.273151	-0.02529	-0.089774	-0.142674	0.181046	0.009568
LS180	LARGE_INTESTINE	0.219645375	-0.571607936	-1.044076636	-1.282922506	0.38361565	0.08198388	-0.067661665	-0.28663204	0.272249654	0.463896618	0.331826759	0.193897303	0.078855217	0.168689524	0.148801947	0.355740789	0.393883098	0.164432934	-1.051356551	-0.299974862	-0.569809217	-0.672894824	-0.68672022	-0.016806157	-0.273242641	-0.00075567	0.141694636	0.104239969	0.183945179	0.151402672	0.299138826	0.286056694	0.217720399	-0.287422618	-0.664782788	-0.638651567	0.727224468	-0.018360645	0.103229482	-0.12047488	0.197578712	0.746174861	0.563417	0.147758	-0.027485	0.273449	-0.422744	-0.749722
SW403	LARGE_INTESTINE	0.09542666	-0.144970237	-0.304887973	-2.311634265	0.272009854	0.918442406	0.029650593	-0.321776469	-0.263500772	-0.466767949	-0.319165567	-0.350218816	-0.578048106	-0.357408968	-0.041884844	-0.204356676	-0.210371752	-0.464761108	-3.332359685	-0.58307791	-0.852209901	-0.800412921	-0.267166565	-0.002851996	-0.454254782	-0.552956456	-0.27976158	0.746852306	0.214343335	-0.861230831	0.21218641	-0.094808846	-1.377238496	-1.335712955	-1.266595088	-1.340262135	0.541836723	-0.21193342	0.122086926	-0.239449706	-0.550795836	-1.283389616	0.449194	-0.125985	0.433825	-0.563253	-0.846501	-0.924668
[truncated: 226 more rows]
[truncated: 1,168 more columns]
