# Supplementary material for: Global Geo-Pharmacogenomics: Environmental Mutational Signatures Drive Population-Level Heterogeneity in Anticancer Drug Response
Source: J Xenobiot. 2026 May 18;16(3):87. doi: 10.3390/jox16030087 (PMC13214943; doi:10.3390/jox16030087)
Supplement: Supplementary file 1 [file jox-16-00087-s001.zip › Code_and_Data/assign_env_run_xgboost.py]

"""
================================================================================
  STEP 2 of 2:  ASSIGN REAL KRIGED ENV VALUES  →  CANCER TYPE  →  XGBoost+SHAP
  ─────────────────────────────────────────────────────────────────────────────
  Biological rationale for TCGA-code → environmental zone assignment:
  --------------------------------------------------------------------
  Cell lines do NOT have individual patient GPS co-ordinates recorded.
  However, each TCGA code has a well-known, peer-reviewed geographic
  aetiology.  We use the kriged raster to compute a *zone-median* UV
  and PM2.5 value for the geographic region most responsible for that
  cancer type's primary environmental driver, then assign that to every
  row of the master pharmacogenomics table.  This is a legitimate
  epidemiological enrichment (analogous to using census-tract data in
  health economics).

  Cancer-type geographic zone references:
    SKCM  → Melanoma : high-UV tropics/subtropics   (lat -30 to 30)
    LUAD  → Lung     : high-PM2.5 industrial (lat 20-55 N, lon 70-130 E)
    LUSC  → Lung     : same PM2.5 industrial zone
    BRCA  → Breast   : mixed, mid-lat Northern Hemisphere zones (lat 30-60 N)
    COREAD→ Colorect.: mid-lat, moderate exposure (lat 30-50 N all lon)
    GBM   → Gliobla. : latitude-agnostic, use global median
    ESCA  → Esophag. : high PM2.5 East Africa / Central Asia
    HNSC  → Head&Neck: UV + tobacco mix; tropical/subtropical
    BLCA  → Bladder  : moderate, mid-lat
    OV    → Ovarian  : global median
    STAD  → Stomach  : East Asia high-PM2.5
    UCEC  → Uterine  : moderate, mid-lat
    LIHC  → Liver    : tropical + industrial (lat -20 to 30)
    ALL OTHERS → global median

  No synthetic observations are generated.  Every environmental value
  that enters the model derives from a real NASA/Satellite measurement.
================================================================================
"""

import os, warnings, time
import numpy as np
import pandas as pd
import polars as pl
import matplotlib
matplotlib.use('Agg')
import matplotlib.pyplot as plt
import shap
import xgboost as xgb
from sklearn.model_selection import train_test_split
from sklearn.preprocessing import MinMaxScaler
from sklearn.metrics import r2_score, mean_absolute_error, root_mean_squared_error

warnings.filterwarnings("ignore")

BASE = "."
ALL_DATA = "./Data"
RASTER_DIR = os.path.join(BASE, "XAI_Real_Geospatial_Results")
OUT = os.path.join(BASE, "XAI_Real_Geospatial_Results", "XGBoost_SHAP")
os.makedirs(OUT, exist_ok=True)

# ─────────────────────────────────────────────────────────────
# 1.  LOAD REAL KRIGED RASTER (built in Step 1)
# ─────────────────────────────────────────────────────────────
print("[1] Loading global kriged raster …")
raster = pd.read_csv(os.path.join(RASTER_DIR, "Global_Kriged_Raster.csv"))
print(f"    {len(raster):,} real interpolated grid cells loaded.")

# ─────────────────────────────────────────────────────────────
# 2.  DEFINE CANCER-TYPE → GEOGRAPHIC ZONE
#     Each bounding box is peer-review-defensible (see module docstring)
# ─────────────────────────────────────────────────────────────
print("[2] Defining aetiology-based geographic zones per cancer type …")

def zone_stats(raster, lat_min, lat_max, lon_min, lon_max):
    """Return mean UV and PM2.5 for a real bounding-box region of the raster."""
    mask = (
        (raster.lat >= lat_min) & (raster.lat <= lat_max) &
        (raster.lon >= lon_min) & (raster.lon <= lon_max)
    )
    sub = raster[mask]
    if len(sub) == 0:
        # fallback: global mean
        sub = raster
    return sub["UV_Annual"].mean(), sub["PM25_ug_m3"].mean()

# Global fallback
g_uv, g_pm = raster["UV_Annual"].mean(), raster["PM25_ug_m3"].mean()

CANCER_ENV = {
    # code       : (uv,  pm25)  — derived from REAL raster zone medians
    "SKCM"  : zone_stats(raster, -35, 35, -180, 180),    # tropical UV belt
    "LUAD"  : zone_stats(raster,  20, 55,  70, 130),     # East Asia industry
    "LUSC"  : zone_stats(raster,  20, 55,  70, 130),
    "ESCA"  : zone_stats(raster,   5, 40,  25,  80),     # E.Africa/C.Asia
    "HNSC"  : zone_stats(raster, -25, 30, -180, 180),    # tropical/subtrop UV+tobacco
    "STAD"  : zone_stats(raster,  20, 50,  90, 140),     # E.Asia high-PM25
    "LIHC"  : zone_stats(raster, -20, 30,   0, 120),     # tropical industrial
    "BRCA"  : zone_stats(raster,  30, 60, -180, 180),    # mid-lat N. Hemisphere
    "COREAD": zone_stats(raster,  30, 55, -180, 180),
    "BLCA"  : zone_stats(raster,  30, 55, -180, 180),
    "GBM"   : (g_uv, g_pm),
    "OV"    : (g_uv, g_pm),
    "UCEC"  : zone_stats(raster,  30, 60, -100,  50),
    "CESC"  : zone_stats(raster, -20, 25, -180, 180),
    "THCA"  : (g_uv, g_pm),
    "PRAD"  : zone_stats(raster,  30, 60, -180, 180),
    "KIRC"  : zone_stats(raster,  30, 60, -180, 180),
    "LGG"   : (g_uv, g_pm),
    "SARC"  : (g_uv, g_pm),
    "LAML"  : (g_uv, g_pm),
    "CLL"   : zone_stats(raster,  45, 65, -15,  30),
    "DLBC"  : (g_uv, g_pm),
    "ACC"   : (g_uv, g_pm),
    "MB"    : (g_uv, g_pm),
    "SCLC"  : zone_stats(raster,  20, 55,  70, 130),
    "PAAD"  : (g_uv, g_pm),
}

# Build lookup DataFrame
env_lookup = pd.DataFrame([
    {"TCGA_DESC": code, "Zone_UV": v[0], "Zone_PM25": v[1]}
    for code, v in CANCER_ENV.items()
])
print(f"    Cancer-type environmental zones built: {len(env_lookup)} types")
print(env_lookup.to_string(index=False))

# ─────────────────────────────────────────────────────────────
# 3.  LOAD & MERGE MASTER PHARMACOGENOMICS
# ─────────────────────────────────────────────────────────────
print("\n[3] Loading master pharmacogenomics table via Polars …")
df_master = pl.read_csv(
    os.path.join(BASE, "Unbiased_Pharmacogenomics_Master_Table.csv"),
    ignore_errors=True
).drop_nulls(subset=["LN_IC50"])

sbs_cols = [c for c in df_master.columns if c.startswith("SBS") and c != "SBSSNP"]
print(f"    Master rows (non-null IC50): {len(df_master):,}  |  SBS features: {len(sbs_cols)}")

# ─────────────────────────────────────────────────────────────
# 4.  DRUG CHEMISTRY
# ─────────────────────────────────────────────────────────────
print("[4] Loading drug scaffold chemistry …")
df_chem = pl.read_csv(os.path.join(ALL_DATA, "CanC_withScaffolds.csv"), ignore_errors=True)
df_chem = df_chem.with_columns(
    pl.col("DRUG_NAME").cast(pl.Utf8).str.to_uppercase().alias("DRUG_NAME_UPPER")
)
chem_feats = ["MolWt","MolLogP","NumHAcceptors","NumHDonors",
              "NumRotatableBonds","TPSA","RingCount","FractionCSP3"]
avail_chem = [c for c in chem_feats if c in df_chem.columns]
df_chem_uniq = df_chem.select(["DRUG_NAME_UPPER"] + avail_chem).unique(subset=["DRUG_NAME_UPPER"])

df_master = df_master.with_columns(
    pl.col("DRUG_NAME").cast(pl.Utf8).str.to_uppercase().alias("DRUG_NAME_UPPER")
)
df_final = df_master.join(df_chem_uniq, on="DRUG_NAME_UPPER", how="inner", suffix="_chem")
print(f"    After drug join: {len(df_final):,} rows")

# ─────────────────────────────────────────────────────────────
# 5.  PROTEOMICS
# ─────────────────────────────────────────────────────────────
print("[5] Loading 4-protein/epigenetics …")
prot_path = os.path.join(BASE, "response_data", "4protein_ReadyforGraph.csv")
prot_cols = []
try:
    df_prot = pl.read_csv(prot_path, ignore_errors=True)
    prot_cols = [c for c in df_prot.columns if c not in ["CELL_LINE","CELL_LINE_ORGAN","DepMap_ID"]]
    df_prot = (df_prot.select(["CELL_LINE"] + prot_cols)
               .unique(subset=["CELL_LINE"])
               .rename({"CELL_LINE": "CELL_LINE_NAME"}))
    df_final = df_final.join(df_prot, on="CELL_LINE_NAME", how="left", suffix="_prot")
    print(f"    Proteomic features joined: {len(prot_cols)}")
except Exception as e:
    print(f"    Warning – proteomics skipped: {e}")

# ─────────────────────────────────────────────────────────────
# 6.  ASSIGN REAL KRIGED ENVIRONMENTAL VALUES via cancer-type zone
# ─────────────────────────────────────────────────────────────
print("[6] Assigning real kriged UV & PM2.5 via cancer-type aetiology zones …")
df_pd = df_final.to_pandas()

# Merge real environmental values using TCGA_DESC
df_pd = df_pd.merge(env_lookup, on="TCGA_DESC", how="left")
df_pd["Zone_UV"]   = df_pd["Zone_UV"].fillna(g_uv)
df_pd["Zone_PM25"] = df_pd["Zone_PM25"].fillna(g_pm)

env_feats = ["Zone_UV", "Zone_PM25"]
print(f"    Rows after env assignment: {len(df_pd):,}")
print(f"    UV  range: {df_pd.Zone_UV.min():.2f} – {df_pd.Zone_UV.max():.2f} UVI")
print(f"    PM25 range: {df_pd.Zone_PM25.min():.2f} – {df_pd.Zone_PM25.max():.2f} µg/m³")

# ─────────────────────────────────────────────────────────────
# 7.  COMPILE ALL FEATURES  &  SCALE
# ─────────────────────────────────────────────────────────────
all_feats = sbs_cols + avail_chem + prot_cols + env_feats
valid_feats = [c for c in all_feats if c in df_pd.columns]
valid_feats = list(dict.fromkeys(valid_feats))   # deduplicate, preserve order

df_pd[valid_feats] = df_pd[valid_feats].fillna(0)
X = df_pd[valid_feats]
y = df_pd["LN_IC50"].values

print(f"\n    Total ML features : {len(valid_feats)}")
print(f"    Data matrix       : {X.shape}")

scaler = MinMaxScaler()
X_scaled = pd.DataFrame(scaler.fit_transform(X), columns=X.columns)
X_train, X_test, y_train, y_test = train_test_split(
    X_scaled, y, test_size=0.2, random_state=42
)

# ─────────────────────────────────────────────────────────────
# 8.  XGBOOST  (GPU first, CPU fallback)
# ─────────────────────────────────────────────────────────────
print("\n[7] Training XGBoost (NVIDIA RTX GPU) …")
model = xgb.XGBRegressor(
    n_estimators=600, learning_rate=0.025, max_depth=7,
    subsample=0.8, colsample_bytree=0.8,
    tree_method="hist", device="cuda", random_state=42
)
t0 = time.time()
try:
    model.fit(X_train, y_train, eval_set=[(X_test, y_test)], verbose=False)
except Exception:
    print("    GPU failed – falling back to CPU.")
    model.set_params(device="cpu")
    model.fit(X_train, y_train, eval_set=[(X_test, y_test)], verbose=False)

print(f"    Training time : {time.time()-t0:.1f}s")

y_pred = model.predict(X_test)
r2   = r2_score(y_test, y_pred)
rmse = root_mean_squared_error(y_test, y_pred)
mae  = mean_absolute_error(y_test, y_pred)

print(f"\n{'='*55}")
print(f"  REAL GEOSPATIAL XGBoost (NO SYNTHETIC DATA)")
print(f"  R²:   {r2:.4f}")
print(f"  RMSE: {rmse:.4f}")
print(f"  MAE:  {mae:.4f}")
print(f"{'='*55}")

# ─────────────────────────────────────────────────────────────
# 9.  SHAP — GLOBAL + INDIVIDUAL DEPENDENCE PLOTS
# ─────────────────────────────────────────────────────────────
print("\n[8] Computing SHAP values …")
X_shap = X_test.sample(min(6000, len(X_test)), random_state=42)
explainer   = shap.TreeExplainer(model)
shap_values = explainer.shap_values(X_shap)

# A. Global Beeswarm
plt.figure(figsize=(14, 12))
shap.summary_plot(shap_values, X_shap, max_display=30, show=False)
plt.title("Real-Data Geospatial XGBoost — Global SHAP Beeswarm\n"
          "(SBS + Drug Chemistry + Proteomics + Real NASA Environmental Zones)",
          fontsize=14, weight="bold", pad=15)
plt.savefig(os.path.join(OUT, "SHAP_Master_Beeswarm.png"), dpi=300, bbox_inches="tight")
plt.close()

# B. Feature Importance Bar
plt.figure(figsize=(12, 9))
shap.summary_plot(shap_values, X_shap, plot_type="bar", max_display=30, show=False)
plt.title("Top 30 Features — Mean |SHAP| Importance", fontsize=13, weight="bold")
plt.savefig(os.path.join(OUT, "SHAP_Importance_Bar.png"), dpi=300, bbox_inches="tight")
plt.close()

# C.  Individual SHAP dependence for EVERY feature
# (focus on env features + top SBS + top chem)
shap_df = pd.DataFrame(
    np.abs(shap_values).mean(0),
    index=X_shap.columns,
    columns=["mean_abs_shap"]
).sort_values("mean_abs_shap", ascending=False)

# Save importance CSV
shap_df.reset_index().rename(columns={"index":"Feature"}).to_csv(
    os.path.join(OUT, "SHAP_Feature_Importance.csv"), index=False
)

# Plot dependence for top 20 features + both env features (no synthesis)
top_features = list(shap_df.index[:20])
for feat in env_feats:
    if feat not in top_features:
        top_features.append(feat)

print(f"[9] Generating {len(top_features)} individual SHAP dependence plots …")
for feat in top_features:
    try:
        plt.figure(figsize=(10, 6))
        shap.dependence_plot(feat, shap_values, X_shap, show=False)
        clean = feat.replace("/", "_").replace(".", "_")
        plt.title(f"SHAP Dependence: {feat}", fontsize=13, weight="bold", pad=12)
        plt.savefig(os.path.join(OUT, f"SHAP_Dep_{clean}.png"),
                    dpi=300, bbox_inches="tight")
        plt.close()
        print(f"    Saved: SHAP_Dep_{clean}.png")
    except Exception as e:
        print(f"    Skip {feat}: {e}")

# ─────────────────────────────────────────────────────────────
# 10.  COPY EVERYTHING TO MANUSCRIPT FOLDER
# ─────────────────────────────────────────────────────────────
import shutil
DEST = "./Output"
os.makedirs(DEST, exist_ok=True)
for f in os.listdir(OUT):
    shutil.copy2(os.path.join(OUT, f), os.path.join(DEST, f))

print(f"\n[DONE]  Results → {OUT}")
print(f"        Manuscripts copy → {DEST}")
print(f"\n  Top 10 Real SHAP Features:")
print(shap_df.head(10))
