# Supplementary material for: Global Geo-Pharmacogenomics: Environmental Mutational Signatures Drive Population-Level Heterogeneity in Anticancer Drug Response
Source: J Xenobiot. 2026 May 18;16(3):87. doi: 10.3390/jox16030087 (PMC13214943; doi:10.3390/jox16030087)
Supplement: Supplementary file 1 [file jox-16-00087-s001.zip › Code_and_Data/CanC_withScaffolds.csv]

COSMIC_ID	CELL_LINE	DRUG_ID	DRUG_NAME	PUTATIVE_TARGET	PATHWAY_NAME	LN_IC50	IC50	SMILES	MolLogP	MolWt	HeavyAtomCount	HeavyAtomMolWt	NHOHCount	NOCount	NumHAcceptors	NumHDonors	NumHeteroatoms	NumRotatableBonds	NumValenceElectrons	NumAromaticRings	NumSaturatedRings	NumAliphaticRings	NumAromaticHeterocycles	NumSaturatedHeterocycles	NumAliphaticHeterocycles	RingCount	FractionCSP3	TPSA	Largest_Ring_Size	Smallest_Ring_Size	pKa	Veber_Passes	Ghose_Passes	Muegge_Passes	Ro3_Passes	Egan_Passes	Ro2_Passes	Lipinski_Passes	Molecule	Scaffold	MolLogP_skf	MolWt_skf	HeavyAtomCount_skf	HeavyAtomMolWt_skf	NHOHCount_skf	NumHAcceptors_skf	NumHDonors_skf	NumHeteroatoms_skf	NumRotatableBonds_skf
684057	ES5	1	Erlotinib	EGFR	EGFR signaling	3.966813	0.000107941	COCCOC1=CC2=C(C=C1OCCOC)C(NC1=CC(=CC=C1)C#C)=NC=N2	3.405100000000002	393.4429999999997	29.0	370.2590000000001	1.0	7.0	7.0	1.0	7.0	12.0	150.0	3.0	0.0	0.0	1.0	0.0	0.0	3.0	0.2727272727272727	74.73	6.0	6.0	111.93970000000004	1	1	0	0	1	0	1	<rdkit.Chem.rdchem.Mol object at 0x7e1c24cb1540>	c1ccc(Nc2ncnc3ccccc23)cc1	3.373400000000001	221.2630000000001	17.0	210.175	1.0	3.0	1.0	3.0	2.0
684059	ES7	1	Erlotinib	EGFR	EGFR signaling	2.69209	0.002031936	COCCOC1=CC2=C(C=C1OCCOC)C(NC1=CC(=CC=C1)C#C)=NC=N2	3.405100000000002	393.4429999999997	29.0	370.2590000000001	1.0	7.0	7.0	1.0	7.0	12.0	150.0	3.0	0.0	0.0	1.0	0.0	0.0	3.0	0.2727272727272727	74.73	6.0	6.0	111.93970000000004	1	1	0	0	1	0	1	<rdkit.Chem.rdchem.Mol object at 0x7e1c24cb21f0>	c1ccc(Nc2ncnc3ccccc23)cc1	3.373400000000001	221.2630000000001	17.0	210.175	1.0	3.0	1.0	3.0	2.0
684062	EW11	1	Erlotinib	EGFR	EGFR signaling	2.47799	0.003326672	COCCOC1=CC2=C(C=C1OCCOC)C(NC1=CC(=CC=C1)C#C)=NC=N2	3.405100000000002	393.4429999999997	29.0	370.2590000000001	1.0	7.0	7.0	1.0	7.0	12.0	150.0	3.0	0.0	0.0	1.0	0.0	0.0	3.0	0.2727272727272727	74.73	6.0	6.0	111.93970000000004	1	1	0	0	1	0	1	<rdkit.Chem.rdchem.Mol object at 0x7e1c24cb11c0>	c1ccc(Nc2ncnc3ccccc23)cc1	3.373400000000001	221.2630000000001	17.0	210.175	1.0	3.0	1.0	3.0	2.0
684072	SKES1	1	Erlotinib	EGFR	EGFR signaling	2.033564	0.00925627	COCCOC1=CC2=C(C=C1OCCOC)C(NC1=CC(=CC=C1)C#C)=NC=N2	3.405100000000002	393.4429999999997	29.0	370.2590000000001	1.0	7.0	7.0	1.0	7.0	12.0	150.0	3.0	0.0	0.0	1.0	0.0	0.0	3.0	0.2727272727272727	74.73	6.0	6.0	111.93970000000004	1	1	0	0	1	0	1	<rdkit.Chem.rdchem.Mol object at 0x7e1c24cb02e0>	c1ccc(Nc2ncnc3ccccc23)cc1	3.373400000000001	221.2630000000001	17.0	210.175	1.0	3.0	1.0	3.0	2.0
687448	COLO829	1	Erlotinib	EGFR	EGFR signaling	2.966007	0.001081417	COCCOC1=CC2=C(C=C1OCCOC)C(NC1=CC(=CC=C1)C#C)=NC=N2	3.405100000000002	393.4429999999997	29.0	370.2590000000001	1.0	7.0	7.0	1.0	7.0	12.0	150.0	3.0	0.0	0.0	1.0	0.0	0.0	3.0	0.2727272727272727	74.73	6.0	6.0	111.93970000000004	1	1	0	0	1	0	1	<rdkit.Chem.rdchem.Mol object at 0x7e1c24cb1fc0>	c1ccc(Nc2ncnc3ccccc23)cc1	3.373400000000001	221.2630000000001	17.0	210.175	1.0	3.0	1.0	3.0	2.0
687562	8MGBA	1	Erlotinib	EGFR	EGFR signaling	2.493943	0.00320669	COCCOC1=CC2=C(C=C1OCCOC)C(NC1=CC(=CC=C1)C#C)=NC=N2	3.405100000000002	393.4429999999997	29.0	370.2590000000001	1.0	7.0	7.0	1.0	7.0	12.0	150.0	3.0	0.0	0.0	1.0	0.0	0.0	3.0	0.2727272727272727	74.73	6.0	6.0	111.93970000000004	1	1	0	0	1	0	1	<rdkit.Chem.rdchem.Mol object at 0x7e1c24cb2260>	c1ccc(Nc2ncnc3ccccc23)cc1	3.373400000000001	221.2630000000001	17.0	210.175	1.0	3.0	1.0	3.0	2.0
687568	GB1	1	Erlotinib	EGFR	EGFR signaling	3.603243	0.00024932	COCCOC1=CC2=C(C=C1OCCOC)C(NC1=CC(=CC=C1)C#C)=NC=N2	3.405100000000002	393.4429999999997	29.0	370.2590000000001	1.0	7.0	7.0	1.0	7.0	12.0	150.0	3.0	0.0	0.0	1.0	0.0	0.0	3.0	0.2727272727272727	74.73	6.0	6.0	111.93970000000004	1	1	0	0	1	0	1	<rdkit.Chem.rdchem.Mol object at 0x7e1c24cb23b0>	c1ccc(Nc2ncnc3ccccc23)cc1	3.373400000000001	221.2630000000001	17.0	210.175	1.0	3.0	1.0	3.0	2.0
687590	U87MG	1	Erlotinib	EGFR	EGFR signaling	3.875674	0.000133145	COCCOC1=CC2=C(C=C1OCCOC)C(NC1=CC(=CC=C1)C#C)=NC=N2	3.405100000000002	393.4429999999997	29.0	370.2590000000001	1.0	7.0	7.0	1.0	7.0	12.0	150.0	3.0	0.0	0.0	1.0	0.0	0.0	3.0	0.2727272727272727	74.73	6.0	6.0	111.93970000000004	1	1	0	0	1	0	1	<rdkit.Chem.rdchem.Mol object at 0x7e1c24cb2650>	c1ccc(Nc2ncnc3ccccc23)cc1	3.373400000000001	221.2630000000001	17.0	210.175	1.0	3.0	1.0	3.0	2.0
687600	NCIH720	1	Erlotinib	EGFR	EGFR signaling	3.694213	0.000202203	COCCOC1=CC2=C(C=C1OCCOC)C(NC1=CC(=CC=C1)C#C)=NC=N2	3.405100000000002	393.4429999999997	29.0	370.2590000000001	1.0	7.0	7.0	1.0	7.0	12.0	150.0	3.0	0.0	0.0	1.0	0.0	0.0	3.0	0.2727272727272727	74.73	6.0	6.0	111.93970000000004	1	1	0	0	1	0	1	<rdkit.Chem.rdchem.Mol object at 0x7e1c24cb2ab0>	c1ccc(Nc2ncnc3ccccc23)cc1	3.373400000000001	221.2630000000001	17.0	210.175	1.0	3.0	1.0	3.0	2.0
687799	NCIH1648	1	Erlotinib	EGFR	EGFR signaling	-3.130315	1349.94166	COCCOC1=CC2=C(C=C1OCCOC)C(NC1=CC(=CC=C1)C#C)=NC=N2	3.405100000000002	393.4429999999997	29.0	370.2590000000001	1.0	7.0	7.0	1.0	7.0	12.0	150.0	3.0	0.0	0.0	1.0	0.0	0.0	3.0	0.2727272727272727	74.73	6.0	6.0	111.93970000000004	1	1	0	0	1	0	1	<rdkit.Chem.rdchem.Mol object at 0x7e1c24cb1f50>	c1ccc(Nc2ncnc3ccccc23)cc1	3.373400000000001	221.2630000000001	17.0	210.175	1.0	3.0	1.0	3.0	2.0
687800	NCIH1650	1	Erlotinib	EGFR	EGFR signaling	3.661843	0.00021785	COCCOC1=CC2=C(C=C1OCCOC)C(NC1=CC(=CC=C1)C#C)=NC=N2	3.405100000000002	393.4429999999997	29.0	370.2590000000001	1.0	7.0	7.0	1.0	7.0	12.0	150.0	3.0	0.0	0.0	1.0	0.0	0.0	3.0	0.2727272727272727	74.73	6.0	6.0	111.93970000000004	1	1	0	0	1	0	1	<rdkit.Chem.rdchem.Mol object at 0x7e1c24cb1e70>	c1ccc(Nc2ncnc3ccccc23)cc1	3.373400000000001	221.2630000000001	17.0	210.175	1.0	3.0	1.0	3.0	2.0
687804	NCIH1770	1	Erlotinib	EGFR	EGFR signaling	3.259282	0.00055045	COCCOC1=CC2=C(C=C1OCCOC)C(NC1=CC(=CC=C1)C#C)=NC=N2	3.405100000000002	393.4429999999997	29.0	370.2590000000001	1.0	7.0	7.0	1.0	7.0	12.0	150.0	3.0	0.0	0.0	1.0	0.0	0.0	3.0	0.2727272727272727	74.73	6.0	6.0	111.93970000000004	1	1	0	0	1	0	1	<rdkit.Chem.rdchem.Mol object at 0x7e1c24cb1d90>	c1ccc(Nc2ncnc3ccccc23)cc1	3.373400000000001	221.2630000000001	17.0	210.175	1.0	3.0	1.0	3.0	2.0
687807	NCIH1838	1	Erlotinib	EGFR	EGFR signaling	2.322838	0.004755126	COCCOC1=CC2=C(C=C1OCCOC)C(NC1=CC(=CC=C1)C#C)=NC=N2	3.405100000000002	393.4429999999997	29.0	370.2590000000001	1.0	7.0	7.0	1.0	7.0	12.0	150.0	3.0	0.0	0.0	1.0	0.0	0.0	3.0	0.2727272727272727	74.73	6.0	6.0	111.93970000000004	1	1	0	0	1	0	1	<rdkit.Chem.rdchem.Mol object at 0x7e1c24cb13f0>	c1ccc(Nc2ncnc3ccccc23)cc1	3.373400000000001	221.2630000000001	17.0	210.175	1.0	3.0	1.0	3.0	2.0
687983	DMS114	1	Erlotinib	EGFR	EGFR signaling	3.920006	0.000120225	COCCOC1=CC2=C(C=C1OCCOC)C(NC1=CC(=CC=C1)C#C)=NC=N2	3.405100000000002	393.4429999999997	29.0	370.2590000000001	1.0	7.0	7.0	1.0	7.0	12.0	150.0	3.0	0.0	0.0	1.0	0.0	0.0	3.0	0.2727272727272727	74.73	6.0	6.0	111.93970000000004	1	1	0	0	1	0	1	<rdkit.Chem.rdchem.Mol object at 0x7e1c24cb1460>	c1ccc(Nc2ncnc3ccccc23)cc1	3.373400000000001	221.2630000000001	17.0	210.175	1.0	3.0	1.0	3.0	2.0
687997	NCIH1092	1	Erlotinib	EGFR	EGFR signaling	3.681496	0.000208211	COCCOC1=CC2=C(C=C1OCCOC)C(NC1=CC(=CC=C1)C#C)=NC=N2	3.405100000000002	393.4429999999997	29.0	370.2590000000001	1.0	7.0	7.0	1.0	7.0	12.0	150.0	3.0	0.0	0.0	1.0	0.0	0.0	3.0	0.2727272727272727	74.73	6.0	6.0	111.93970000000004	1	1	0	0	1	0	1	<rdkit.Chem.rdchem.Mol object at 0x7e1c24cb2b20>	c1ccc(Nc2ncnc3ccccc23)cc1	3.373400000000001	221.2630000000001	17.0	210.175	1.0	3.0	1.0	3.0	2.0
688006	NCIH1694	1	Erlotinib	EGFR	EGFR signaling	3.295288	0.000506655	COCCOC1=CC2=C(C=C1OCCOC)C(NC1=CC(=CC=C1)C#C)=NC=N2	3.405100000000002	393.4429999999997	29.0	370.2590000000001	1.0	7.0	7.0	1.0	7.0	12.0	150.0	3.0	0.0	0.0	1.0	0.0	0.0	3.0	0.2727272727272727	74.73	6.0	6.0	111.93970000000004	1	1	0	0	1	0	1	<rdkit.Chem.rdchem.Mol object at 0x7e1c24cb2b90>	c1ccc(Nc2ncnc3ccccc23)cc1	3.373400000000001	221.2630000000001	17.0	210.175	1.0	3.0	1.0	3.0	2.0
688007	NCIH187	1	Erlotinib	EGFR	EGFR signaling	3.416401	0.000383353	COCCOC1=CC2=C(C=C1OCCOC)C(NC1=CC(=CC=C1)C#C)=NC=N2	3.405100000000002	393.4429999999997	29.0	370.2590000000001	1.0	7.0	7.0	1.0	7.0	12.0	150.0	3.0	0.0	0.0	1.0	0.0	0.0	3.0	0.2727272727272727	74.73	6.0	6.0	111.93970000000004	1	1	0	0	1	0	1	<rdkit.Chem.rdchem.Mol object at 0x7e1c24cb1380>	c1ccc(Nc2ncnc3ccccc23)cc1	3.373400000000001	221.2630000000001	17.0	210.175	1.0	3.0	1.0	3.0	2.0
688010	NCIH1963	1	Erlotinib	EGFR	EGFR signaling	2.762583	0.001727496	COCCOC1=CC2=C(C=C1OCCOC)C(NC1=CC(=CC=C1)C#C)=NC=N2	3.405100000000002	393.4429999999997	29.0	370.2590000000001	1.0	7.0	7.0	1.0	7.0	12.0	150.0	3.0	0.0	0.0	1.0	0.0	0.0	3.0	0.2727272727272727	74.73	6.0	6.0	111.93970000000004	1	1	0	0	1	0	1	<rdkit.Chem.rdchem.Mol object at 0x7e1c24cb2c00>	c1ccc(Nc2ncnc3ccccc23)cc1	3.373400000000001	221.2630000000001	17.0	210.175	1.0	3.0	1.0	3.0	2.0
688013	NCIH209	1	Erlotinib	EGFR	EGFR signaling	1.70211	0.019855919	COCCOC1=CC2=C(C=C1OCCOC)C(NC1=CC(=CC=C1)C#C)=NC=N2	3.405100000000002	393.4429999999997	29.0	370.2590000000001	1.0	7.0	7.0	1.0	7.0	12.0	150.0	3.0	0.0	0.0	1.0	0.0	0.0	3.0	0.2727272727272727	74.73	6.0	6.0	111.93970000000004	1	1	0	0	1	0	1	<rdkit.Chem.rdchem.Mol object at 0x7e1c24cb0900>	c1ccc(Nc2ncnc3ccccc23)cc1	3.373400000000001	221.2630000000001	17.0	210.175	1.0	3.0	1.0	3.0	2.0
688014	NCIH2141	1	Erlotinib	EGFR	EGFR signaling	3.154961	0.000699905	COCCOC1=CC2=C(C=C1OCCOC)C(NC1=CC(=CC=C1)C#C)=NC=N2	3.405100000000002	393.4429999999997	29.0	370.2590000000001	1.0	7.0	7.0	1.0	7.0	12.0	150.0	3.0	0.0	0.0	1.0	0.0	0.0	3.0	0.2727272727272727	74.73	6.0	6.0	111.93970000000004	1	1	0	0	1	0	1	<rdkit.Chem.rdchem.Mol object at 0x7e1c24cb2c70>	c1ccc(Nc2ncnc3ccccc23)cc1	3.373400000000001	221.2630000000001	17.0	210.175	1.0	3.0	1.0	3.0	2.0
688015	NCIH2171	1	Erlotinib	EGFR	EGFR signaling	2.623065	0.002381963	COCCOC1=CC2=C(C=C1OCCOC)C(NC1=CC(=CC=C1)C#C)=NC=N2	3.405100000000002	393.4429999999997	29.0	370.2590000000001	1.0	7.0	7.0	1.0	7.0	12.0	150.0	3.0	0.0	0.0	1.0	0.0	0.0	3.0	0.2727272727272727	74.73	6.0	6.0	111.93970000000004	1	1	0	0	1	0	1	<rdkit.Chem.rdchem.Mol object at 0x7e1c24cb1e00>	c1ccc(Nc2ncnc3ccccc23)cc1	3.373400000000001	221.2630000000001	17.0	210.175	1.0	3.0	1.0	3.0	2.0
688018	NCIH2227	1	Erlotinib	EGFR	EGFR signaling	3.446735	0.000357491	COCCOC1=CC2=C(C=C1OCCOC)C(NC1=CC(=CC=C1)C#C)=NC=N2	3.405100000000002	393.4429999999997	29.0	370.2590000000001	1.0	7.0	7.0	1.0	7.0	12.0	150.0	3.0	0.0	0.0	1.0	0.0	0.0	3.0	0.2727272727272727	74.73	6.0	6.0	111.93970000000004	1	1	0	0	1	0	1	<rdkit.Chem.rdchem.Mol object at 0x7e1c24cb2ce0>	c1ccc(Nc2ncnc3ccccc23)cc1	3.373400000000001	221.2630000000001	17.0	210.175	1.0	3.0	1.0	3.0	2.0
688021	NCIH345	1	Erlotinib	EGFR	EGFR signaling	4.170068	6.76e-05	COCCOC1=CC2=C(C=C1OCCOC)C(NC1=CC(=CC=C1)C#C)=NC=N2	3.405100000000002	393.4429999999997	29.0	370.2590000000001	1.0	7.0	7.0	1.0	7.0	12.0	150.0	3.0	0.0	0.0	1.0	0.0	0.0	3.0	0.2727272727272727	74.73	6.0	6.0	111.93970000000004	1	1	0	0	1	0	1	<rdkit.Chem.rdchem.Mol object at 0x7e1c24cb2d50>	c1ccc(Nc2ncnc3ccccc23)cc1	3.373400000000001	221.2630000000001	17.0	210.175	1.0	3.0	1.0	3.0	2.0
688023	NCIH446	1	Erlotinib	EGFR	EGFR signaling	3.047965	0.000895437	COCCOC1=CC2=C(C=C1OCCOC)C(NC1=CC(=CC=C1)C#C)=NC=N2	3.405100000000002	393.4429999999997	29.0	370.2590000000001	1.0	7.0	7.0	1.0	7.0	12.0	150.0	3.0	0.0	0.0	1.0	0.0	0.0	3.0	0.2727272727272727	74.73	6.0	6.0	111.93970000000004	1	1	0	0	1	0	1	<rdkit.Chem.rdchem.Mol object at 0x7e1c24cb2dc0>	c1ccc(Nc2ncnc3ccccc23)cc1	3.373400000000001	221.2630000000001	17.0	210.175	1.0	3.0	1.0	3.0	2.0
688025	NCIH526	1	Erlotinib	EGFR	EGFR signaling	2.726717	0.001876217	COCCOC1=CC2=C(C=C1OCCOC)C(NC1=CC(=CC=C1)C#C)=NC=N2	3.405100000000002	393.4429999999997	29.0	370.2590000000001	1.0	7.0	7.0	1.0	7.0	12.0	150.0	3.0	0.0	0.0	1.0	0.0	0.0	3.0	0.2727272727272727	74.73	6.0	6.0	111.93970000000004	1	1	0	0	1	0	1	<rdkit.Chem.rdchem.Mol object at 0x7e1c24cb2e30>	c1ccc(Nc2ncnc3ccccc23)cc1	3.373400000000001	221.2630000000001	17.0	210.175	1.0	3.0	1.0	3.0	2.0
688026	NCIH64	1	Erlotinib	EGFR	EGFR signaling	2.625623	0.002367974	COCCOC1=CC2=C(C=C1OCCOC)C(NC1=CC(=CC=C1)C#C)=NC=N2	3.405100000000002	393.4429999999997	29.0	370.2590000000001	1.0	7.0	7.0	1.0	7.0	12.0	150.0	3.0	0.0	0.0	1.0	0.0	0.0	3.0	0.2727272727272727	74.73	6.0	6.0	111.93970000000004	1	1	0	0	1	0	1	<rdkit.Chem.rdchem.Mol object at 0x7e1c24cb2ea0>	c1ccc(Nc2ncnc3ccccc23)cc1	3.373400000000001	221.2630000000001	17.0	210.175	1.0	3.0	1.0	3.0	2.0
688027	NCIH69	1	Erlotinib	EGFR	EGFR signaling	3.977617	0.000105289	COCCOC1=CC2=C(C=C1OCCOC)C(NC1=CC(=CC=C1)C#C)=NC=N2	3.405100000000002	393.4429999999997	29.0	370.2590000000001	1.0	7.0	7.0	1.0	7.0	12.0	150.0	3.0	0.0	0.0	1.0	0.0	0.0	3.0	0.2727272727272727	74.73	6.0	6.0	111.93970000000004	1	1	0	0	1	0	1	<rdkit.Chem.rdchem.Mol object at 0x7e1c24cb2f10>	c1ccc(Nc2ncnc3ccccc23)cc1	3.373400000000001	221.2630000000001	17.0	210.175	1.0	3.0	1.0	3.0	2.0
688031	NCIH82	1	Erlotinib	EGFR	EGFR signaling	1.844167	0.014316373	COCCOC1=CC2=C(C=C1OCCOC)C(NC1=CC(=CC=C1)C#C)=NC=N2	3.405100000000002	393.4429999999997	29.0	370.2590000000001	1.0	7.0	7.0	1.0	7.0	12.0	150.0	3.0	0.0	0.0	1.0	0.0	0.0	3.0	0.2727272727272727	74.73	6.0	6.0	111.93970000000004	1	1	0	0	1	0	1	<rdkit.Chem.rdchem.Mol object at 0x7e1c24cb2f80>	c1ccc(Nc2ncnc3ccccc23)cc1	3.373400000000001	221.2630000000001	17.0	210.175	1.0	3.0	1.0	3.0	2.0
688086	SKNDZ	1	Erlotinib	EGFR	EGFR signaling	3.106336	0.000782824	COCCOC1=CC2=C(C=C1OCCOC)C(NC1=CC(=CC=C1)C#C)=NC=N2	3.405100000000002	393.4429999999997	29.0	370.2590000000001	1.0	7.0	7.0	1.0	7.0	12.0	150.0	3.0	0.0	0.0	1.0	0.0	0.0	3.0	0.2727272727272727	74.73	6.0	6.0	111.93970000000004	1	1	0	0	1	0	1	<rdkit.Chem.rdchem.Mol object at 0x7e1c24cb2ff0>	c1ccc(Nc2ncnc3ccccc23)cc1	3.373400000000001	221.2630000000001	17.0	210.175	1.0	3.0	1.0	3.0	2.0
688087	SKNFI	1	Erlotinib	EGFR	EGFR signaling	3.115615	0.000766276	COCCOC1=CC2=C(C=C1OCCOC)C(NC1=CC(=CC=C1)C#C)=NC=N2	3.405100000000002	393.4429999999997	29.0	370.2590000000001	1.0	7.0	7.0	1.0	7.0	12.0	150.0	3.0	0.0	0.0	1.0	0.0	0.0	3.0	0.2727272727272727	74.73	6.0	6.0	111.93970000000004	1	1	0	0	1	0	1	<rdkit.Chem.rdchem.Mol object at 0x7e1c24cb3060>	c1ccc(Nc2ncnc3ccccc23)cc1	3.373400000000001	221.2630000000001	17.0	210.175	1.0	3.0	1.0	3.0	2.0
688121	VAESBJ	1	Erlotinib	EGFR	EGFR signaling	3.053695	0.0008837	COCCOC1=CC2=C(C=C1OCCOC)C(NC1=CC(=CC=C1)C#C)=NC=N2	3.405100000000002	393.4429999999997	29.0	370.2590000000001	1.0	7.0	7.0	1.0	7.0	12.0	150.0	3.0	0.0	0.0	1.0	0.0	0.0	3.0	0.2727272727272727	74.73	6.0	6.0	111.93970000000004	1	1	0	0	1	0	1	<rdkit.Chem.rdchem.Mol object at 0x7e1c24cb30d0>	c1ccc(Nc2ncnc3ccccc23)cc1	3.373400000000001	221.2630000000001	17.0	210.175	1.0	3.0	1.0	3.0	2.0
713878	LU139	1	Erlotinib	EGFR	EGFR signaling	3.690722	0.000203835	COCCOC1=CC2=C(C=C1OCCOC)C(NC1=CC(=CC=C1)C#C)=NC=N2	3.405100000000002	393.4429999999997	29.0	370.2590000000001	1.0	7.0	7.0	1.0	7.0	12.0	150.0	3.0	0.0	0.0	1.0	0.0	0.0	3.0	0.2727272727272727	74.73	6.0	6.0	111.93970000000004	1	1	0	0	1	0	1	<rdkit.Chem.rdchem.Mol object at 0x7e1c24cb3140>	c1ccc(Nc2ncnc3ccccc23)cc1	3.373400000000001	221.2630000000001	17.0	210.175	1.0	3.0	1.0	3.0	2.0
713885	SBC1	1	Erlotinib	EGFR	EGFR signaling	3.408067	0.000390781	COCCOC1=CC2=C(C=C1OCCOC)C(NC1=CC(=CC=C1)C#C)=NC=N2	3.405100000000002	393.4429999999997	29.0	370.2590000000001	1.0	7.0	7.0	1.0	7.0	12.0	150.0	3.0	0.0	0.0	1.0	0.0	0.0	3.0	0.2727272727272727	74.73	6.0	6.0	111.93970000000004	1	1	0	0	1	0	1	<rdkit.Chem.rdchem.Mol object at 0x7e1c24cb31b0>	c1ccc(Nc2ncnc3ccccc23)cc1	3.373400000000001	221.2630000000001	17.0	210.175	1.0	3.0	1.0	3.0	2.0
724859	Calu6	1	Erlotinib	EGFR	EGFR signaling	3.009075	0.000979321	COCCOC1=CC2=C(C=C1OCCOC)C(NC1=CC(=CC=C1)C#C)=NC=N2	3.405100000000002	393.4429999999997	29.0	370.2590000000001	1.0	7.0	7.0	1.0	7.0	12.0	150.0	3.0	0.0	0.0	1.0	0.0	0.0	3.0	0.2727272727272727	74.73	6.0	6.0	111.93970000000004	1	1	0	0	1	0	1	<rdkit.Chem.rdchem.Mol object at 0x7e1c24cb3220>	c1ccc(Nc2ncnc3ccccc23)cc1	3.373400000000001	221.2630000000001	17.0	210.175	1.0	3.0	1.0	3.0	2.0
724863	LU65	1	Erlotinib	EGFR	EGFR signaling	2.818345	0.00151934	COCCOC1=CC2=C(C=C1OCCOC)C(NC1=CC(=CC=C1)C#C)=NC=N2	3.405100000000002	393.4429999999997	29.0	370.2590000000001	1.0	7.0	7.0	1.0	7.0	12.0	150.0	3.0	0.0	0.0	1.0	0.0	0.0	3.0	0.2727272727272727	74.73	6.0	6.0	111.93970000000004	1	1	0	0	1	0	1	<rdkit.Chem.rdchem.Mol object at 0x7e1c24cb3290>	c1ccc(Nc2ncnc3ccccc23)cc1	3.373400000000001	221.2630000000001	17.0	210.175	1.0	3.0	1.0	3.0	2.0
724866	NCIH1355	1	Erlotinib	EGFR	EGFR signaling	0.95477	0.110976238	COCCOC1=CC2=C(C=C1OCCOC)C(NC1=CC(=CC=C1)C#C)=NC=N2	3.405100000000002	393.4429999999997	29.0	370.2590000000001	1.0	7.0	7.0	1.0	7.0	12.0	150.0	3.0	0.0	0.0	1.0	0.0	0.0	3.0	0.2727272727272727	74.73	6.0	6.0	111.93970000000004	1	1	0	0	1	0	1	<rdkit.Chem.rdchem.Mol object at 0x7e1c24cb3300>	c1ccc(Nc2ncnc3ccccc23)cc1	3.373400000000001	221.2630000000001	17.0	210.175	1.0	3.0	1.0	3.0	2.0
724872	SHP77	1	Erlotinib	EGFR	EGFR signaling	2.91737	0.001209567	COCCOC1=CC2=C(C=C1OCCOC)C(NC1=CC(=CC=C1)C#C)=NC=N2	3.405100000000002	393.4429999999997	29.0	370.2590000000001	1.0	7.0	7.0	1.0	7.0	12.0	150.0	3.0	0.0	0.0	1.0	0.0	0.0	3.0	0.2727272727272727	74.73	6.0	6.0	111.93970000000004	1	1	0	0	1	0	1	<rdkit.Chem.rdchem.Mol object at 0x7e1c24cb3370>	c1ccc(Nc2ncnc3ccccc23)cc1	3.373400000000001	221.2630000000001	17.0	210.175	1.0	3.0	1.0	3.0	2.0
735784	TE5	1	Erlotinib	EGFR	EGFR signaling	0.560294	0.275236483	COCCOC1=CC2=C(C=C1OCCOC)C(NC1=CC(=CC=C1)C#C)=NC=N2	3.405100000000002	393.4429999999997	29.0	370.2590000000001	1.0	7.0	7.0	1.0	7.0	12.0	150.0	3.0	0.0	0.0	1.0	0.0	0.0	3.0	0.2727272727272727	74.73	6.0	6.0	111.93970000000004	1	1	0	0	1	0	1	<rdkit.Chem.rdchem.Mol object at 0x7e1c24cb33e0>	c1ccc(Nc2ncnc3ccccc23)cc1	3.373400000000001	221.2630000000001	17.0	210.175	1.0	3.0	1.0	3.0	2.0
749711	HCC1187	1	Erlotinib	EGFR	EGFR signaling	2.958064	0.001101377	COCCOC1=CC2=C(C=C1OCCOC)C(NC1=CC(=CC=C1)C#C)=NC=N2	3.405100000000002	393.4429999999997	29.0	370.2590000000001	1.0	7.0	7.0	1.0	7.0	12.0	150.0	3.0	0.0	0.0	1.0	0.0	0.0	3.0	0.2727272727272727	74.73	6.0	6.0	111.93970000000004	1	1	0	0	1	0	1	<rdkit.Chem.rdchem.Mol object at 0x7e1c24cb3450>	c1ccc(Nc2ncnc3ccccc23)cc1	3.373400000000001	221.2630000000001	17.0	210.175	1.0	3.0	1.0	3.0	2.0
749713	HCC1599	1	Erlotinib	EGFR	EGFR signaling	2.789715	0.001622875	COCCOC1=CC2=C(C=C1OCCOC)C(NC1=CC(=CC=C1)C#C)=NC=N2	3.405100000000002	393.4429999999997	29.0	370.2590000000001	1.0	7.0	7.0	1.0	7.0	12.0	150.0	3.0	0.0	0.0	1.0	0.0	0.0	3.0	0.2727272727272727	74.73	6.0	6.0	111.93970000000004	1	1	0	0	1	0	1	<rdkit.Chem.rdchem.Mol object at 0x7e1c24cb34c0>	c1ccc(Nc2ncnc3ccccc23)cc1	3.373400000000001	221.2630000000001	17.0	210.175	1.0	3.0	1.0	3.0	2.0
749715	HCC2157	1	Erlotinib	EGFR	EGFR signaling	1.417685	0.03822214	COCCOC1=CC2=C(C=C1OCCOC)C(NC1=CC(=CC=C1)C#C)=NC=N2	3.405100000000002	393.4429999999997	29.0	370.2590000000001	1.0	7.0	7.0	1.0	7.0	12.0	150.0	3.0	0.0	0.0	1.0	0.0	0.0	3.0	0.2727272727272727	74.73	6.0	6.0	111.93970000000004	1	1	0	0	1	0	1	<rdkit.Chem.rdchem.Mol object at 0x7e1c24cb3530>	c1ccc(Nc2ncnc3ccccc23)cc1	3.373400000000001	221.2630000000001	17.0	210.175	1.0	3.0	1.0	3.0	2.0
749716	HCC2218	1	Erlotinib	EGFR	EGFR signaling	3.563545	0.000273184	COCCOC1=CC2=C(C=C1OCCOC)C(NC1=CC(=CC=C1)C#C)=NC=N2	3.405100000000002	393.4429999999997	29.0	370.2590000000001	1.0	7.0	7.0	1.0	7.0	12.0	150.0	3.0	0.0	0.0	1.0	0.0	0.0	3.0	0.2727272727272727	74.73	6.0	6.0	111.93970000000004	1	1	0	0	1	0	1	<rdkit.Chem.rdchem.Mol object at 0x7e1c24cb35a0>	c1ccc(Nc2ncnc3ccccc23)cc1	3.373400000000001	221.2630000000001	17.0	210.175	1.0	3.0	1.0	3.0	2.0
753531	BB30HNC	1	Erlotinib	EGFR	EGFR signaling	-1.852699	71.23591385	COCCOC1=CC2=C(C=C1OCCOC)C(NC1=CC(=CC=C1)C#C)=NC=N2	3.405100000000002	393.4429999999997	29.0	370.2590000000001	1.0	7.0	7.0	1.0	7.0	12.0	150.0	3.0	0.0	0.0	1.0	0.0	0.0	3.0	0.2727272727272727	74.73	6.0	6.0	111.93970000000004	1	1	0	0	1	0	1	<rdkit.Chem.rdchem.Mol object at 0x7e1c24cb3610>	c1ccc(Nc2ncnc3ccccc23)cc1	3.373400000000001	221.2630000000001	17.0	210.175	1.0	3.0	1.0	3.0	2.0
753532	BB49HNC	1	Erlotinib	EGFR	EGFR signaling	3.766125	0.000171346	COCCOC1=CC2=C(C=C1OCCOC)C(NC1=CC(=CC=C1)C#C)=NC=N2	3.405100000000002	393.4429999999997	29.0	370.2590000000001	1.0	7.0	7.0	1.0	7.0	12.0	150.0	3.0	0.0	0.0	1.0	0.0	0.0	3.0	0.2727272727272727	74.73	6.0	6.0	111.93970000000004	1	1	0	0	1	0	1	<rdkit.Chem.rdchem.Mol object at 0x7e1c24cb3680>	c1ccc(Nc2ncnc3ccccc23)cc1	3.373400000000001	221.2630000000001	17.0	210.175	1.0	3.0	1.0	3.0	2.0
753546	CP66MEL	1	Erlotinib	EGFR	EGFR signaling	1.770156	0.016976337	COCCOC1=CC2=C(C=C1OCCOC)C(NC1=CC(=CC=C1)C#C)=NC=N2	3.405100000000002	393.4429999999997	29.0	370.2590000000001	1.0	7.0	7.0	1.0	7.0	12.0	150.0	3.0	0.0	0.0	1.0	0.0	0.0	3.0	0.2727272727272727	74.73	6.0	6.0	111.93970000000004	1	1	0	0	1	0	1	<rdkit.Chem.rdchem.Mol object at 0x7e1c24cb36f0>	c1ccc(Nc2ncnc3ccccc23)cc1	3.373400000000001	221.2630000000001	17.0	210.175	1.0	3.0	1.0	3.0	2.0
753547	CPCN	1	Erlotinib	EGFR	EGFR signaling	2.52642	0.002975637	COCCOC1=CC2=C(C=C1OCCOC)C(NC1=CC(=CC=C1)C#C)=NC=N2	3.405100000000002	393.4429999999997	29.0	370.2590000000001	1.0	7.0	7.0	1.0	7.0	12.0	150.0	3.0	0.0	0.0	1.0	0.0	0.0	3.0	0.2727272727272727	74.73	6.0	6.0	111.93970000000004	1	1	0	0	1	0	1	<rdkit.Chem.rdchem.Mol object at 0x7e1c24cb3760>	c1ccc(Nc2ncnc3ccccc23)cc1	3.373400000000001	221.2630000000001	17.0	210.175	1.0	3.0	1.0	3.0	2.0
753548	CTV1	1	Erlotinib	EGFR	EGFR signaling	2.511542	0.003079343	COCCOC1=CC2=C(C=C1OCCOC)C(NC1=CC(=CC=C1)C#C)=NC=N2	3.405100000000002	393.4429999999997	29.0	370.2590000000001	1.0	7.0	7.0	1.0	7.0	12.0	150.0	3.0	0.0	0.0	1.0	0.0	0.0	3.0	0.2727272727272727	74.73	6.0	6.0	111.93970000000004	1	1	0	0	1	0	1	<rdkit.Chem.rdchem.Mol object at 0x7e1c24cb37d0>	c1ccc(Nc2ncnc3ccccc23)cc1	3.373400000000001	221.2630000000001	17.0	210.175	1.0	3.0	1.0	3.0	2.0
753549	D542MG	1	Erlotinib	EGFR	EGFR signaling	1.916446	0.012121434	COCCOC1=CC2=C(C=C1OCCOC)C(NC1=CC(=CC=C1)C#C)=NC=N2	3.405100000000002	393.4429999999997	29.0	370.2590000000001	1.0	7.0	7.0	1.0	7.0	12.0	150.0	3.0	0.0	0.0	1.0	0.0	0.0	3.0	0.2727272727272727	74.73	6.0	6.0	111.93970000000004	1	1	0	0	1	0	1	<rdkit.Chem.rdchem.Mol object at 0x7e1c24cb3840>	c1ccc(Nc2ncnc3ccccc23)cc1	3.373400000000001	221.2630000000001	17.0	210.175	1.0	3.0	1.0	3.0	2.0
753551	DMS79	1	Erlotinib	EGFR	EGFR signaling	2.223223	0.005981044	COCCOC1=CC2=C(C=C1OCCOC)C(NC1=CC(=CC=C1)C#C)=NC=N2	3.405100000000002	393.4429999999997	29.0	370.2590000000001	1.0	7.0	7.0	1.0	7.0	12.0	150.0	3.0	0.0	0.0	1.0	0.0	0.0	3.0	0.2727272727272727	74.73	6.0	6.0	111.93970000000004	1	1	0	0	1	0	1	<rdkit.Chem.rdchem.Mol object at 0x7e1c24cb38b0>	c1ccc(Nc2ncnc3ccccc23)cc1	3.373400000000001	221.2630000000001	17.0	210.175	1.0	3.0	1.0	3.0	2.0
753552	DSH1	1	Erlotinib	EGFR	EGFR signaling	2.155991	0.006982469	COCCOC1=CC2=C(C=C1OCCOC)C(NC1=CC(=CC=C1)C#C)=NC=N2	3.405100000000002	393.4429999999997	29.0	370.2590000000001	1.0	7.0	7.0	1.0	7.0	12.0	150.0	3.0	0.0	0.0	1.0	0.0	0.0	3.0	0.2727272727272727	74.73	6.0	6.0	111.93970000000004	1	1	0	0	1	0	1	<rdkit.Chem.rdchem.Mol object at 0x7e1c24cb3920>	c1ccc(Nc2ncnc3ccccc23)cc1	3.373400000000001	221.2630000000001	17.0	210.175	1.0	3.0	1.0	3.0	2.0
753555	ECGI10	1	Erlotinib	EGFR	EGFR signaling	2.422486	0.003780193	COCCOC1=CC2=C(C=C1OCCOC)C(NC1=CC(=CC=C1)C#C)=NC=N2	3.405100000000002	393.4429999999997	29.0	370.2590000000001	1.0	7.0	7.0	1.0	7.0	12.0	150.0	3.0	0.0	0.0	1.0	0.0	0.0	3.0	0.2727272727272727	74.73	6.0	6.0	111.93970000000004	1	1	0	0	1	0	1	<rdkit.Chem.rdchem.Mol object at 0x7e1c24cb3990>	c1ccc(Nc2ncnc3ccccc23)cc1	3.373400000000001	221.2630000000001	17.0	210.175	1.0	3.0	1.0	3.0	2.0
753558	HA7RCC	1	Erlotinib	EGFR	EGFR signaling	3.415529	0.000384124	COCCOC1=CC2=C(C=C1OCCOC)C(NC1=CC(=CC=C1)C#C)=NC=N2	3.405100000000002	393.4429999999997	29.0	370.2590000000001	1.0	7.0	7.0	1.0	7.0	12.0	150.0	3.0	0.0	0.0	1.0	0.0	0.0	3.0	0.2727272727272727	74.73	6.0	6.0	111.93970000000004	1	1	0	0	1	0	1	<rdkit.Chem.rdchem.Mol object at 0x7e1c24cb3a00>	c1ccc(Nc2ncnc3ccccc23)cc1	3.373400000000001	221.2630000000001	17.0	210.175	1.0	3.0	1.0	3.0	2.0
753563	IM9	1	Erlotinib	EGFR	EGFR signaling	2.765356	0.001716501	COCCOC1=CC2=C(C=C1OCCOC)C(NC1=CC(=CC=C1)C#C)=NC=N2	3.405100000000002	393.4429999999997	29.0	370.2590000000001	1.0	7.0	7.0	1.0	7.0	12.0	150.0	3.0	0.0	0.0	1.0	0.0	0.0	3.0	0.2727272727272727	74.73	6.0	6.0	111.93970000000004	1	1	0	0	1	0	1	<rdkit.Chem.rdchem.Mol object at 0x7e1c24cb3a70>	c1ccc(Nc2ncnc3ccccc23)cc1	3.373400000000001	221.2630000000001	17.0	210.175	1.0	3.0	1.0	3.0	2.0
753564	ISTSL1	1	Erlotinib	EGFR	EGFR signaling	3.018708	0.000957838	COCCOC1=CC2=C(C=C1OCCOC)C(NC1=CC(=CC=C1)C#C)=NC=N2	3.405100000000002	393.4429999999997	29.0	370.2590000000001	1.0	7.0	7.0	1.0	7.0	12.0	150.0	3.0	0.0	0.0	1.0	0.0	0.0	3.0	0.2727272727272727	74.73	6.0	6.0	111.93970000000004	1	1	0	0	1	0	1	<rdkit.Chem.rdchem.Mol object at 0x7e1c24cb3ae0>	c1ccc(Nc2ncnc3ccccc23)cc1	3.373400000000001	221.2630000000001	17.0	210.175	1.0	3.0	1.0	3.0	2.0
753565	ISTSL2	1	Erlotinib	EGFR	EGFR signaling	3.8716	0.0001344	COCCOC1=CC2=C(C=C1OCCOC)C(NC1=CC(=CC=C1)C#C)=NC=N2	3.405100000000002	393.4429999999997	29.0	370.2590000000001	1.0	7.0	7.0	1.0	7.0	12.0	150.0	3.0	0.0	0.0	1.0	0.0	0.0	3.0	0.2727272727272727	74.73	6.0	6.0	111.93970000000004	1	1	0	0	1	0	1	<rdkit.Chem.rdchem.Mol object at 0x7e1c24cb3b50>	c1ccc(Nc2ncnc3ccccc23)cc1	3.373400000000001	221.2630000000001	17.0	210.175	1.0	3.0	1.0	3.0	2.0
753577	LB1047RCC	1	Erlotinib	EGFR	EGFR signaling	1.065933	0.085914605	COCCOC1=CC2=C(C=C1OCCOC)C(NC1=CC(=CC=C1)C#C)=NC=N2	3.405100000000002	393.4429999999997	29.0	370.2590000000001	1.0	7.0	7.0	1.0	7.0	12.0	150.0	3.0	0.0	0.0	1.0	0.0	0.0	3.0	0.2727272727272727	74.73	6.0	6.0	111.93970000000004	1	1	0	0	1	0	1	<rdkit.Chem.rdchem.Mol object at 0x7e1c24cb3bc0>	c1ccc(Nc2ncnc3ccccc23)cc1	3.373400000000001	221.2630000000001	17.0	210.175	1.0	3.0	1.0	3.0	2.0
753578	LB2241RCC	1	Erlotinib	EGFR	EGFR signaling	-0.028156	1.066979315	COCCOC1=CC2=C(C=C1OCCOC)C(NC1=CC(=CC=C1)C#C)=NC=N2	3.405100000000002	393.4429999999997	29.0	370.2590000000001	1.0	7.0	7.0	1.0	7.0	12.0	150.0	3.0	0.0	0.0	1.0	0.0	0.0	3.0	0.2727272727272727	74.73	6.0	6.0	111.93970000000004	1	1	0	0	1	0	1	<rdkit.Chem.rdchem.Mol object at 0x7e1c24cb3c30>	c1ccc(Nc2ncnc3ccccc23)cc1	3.373400000000001	221.2630000000001	17.0	210.175	1.0	3.0	1.0	3.0	2.0
753579	LB2518MEL	1	Erlotinib	EGFR	EGFR signaling	1.757342	0.017484693	COCCOC1=CC2=C(C=C1OCCOC)C(NC1=CC(=CC=C1)C#C)=NC=N2	3.405100000000002	393.4429999999997	29.0	370.2590000000001	1.0	7.0	7.0	1.0	7.0	12.0	150.0	3.0	0.0	0.0	1.0	0.0	0.0	3.0	0.2727272727272727	74.73	6.0	6.0	111.93970000000004	1	1	0	0	1	0	1	<rdkit.Chem.rdchem.Mol object at 0x7e1c24cb3ca0>	c1ccc(Nc2ncnc3ccccc23)cc1	3.373400000000001	221.2630000000001	17.0	210.175	1.0	3.0	1.0	3.0	2.0
753581	LB373MELD	1	Erlotinib	EGFR	EGFR signaling	1.639828	0.022917751	COCCOC1=CC2=C(C=C1OCCOC)C(NC1=CC(=CC=C1)C#C)=NC=N2	3.405100000000002	393.4429999999997	29.0	370.2590000000001	1.0	7.0	7.0	1.0	7.0	12.0	150.0	3.0	0.0	0.0	1.0	0.0	0.0	3.0	0.2727272727272727	74.73	6.0	6.0	111.93970000000004	1	1	0	0	1	0	1	<rdkit.Chem.rdchem.Mol object at 0x7e1c24cb3d10>	c1ccc(Nc2ncnc3ccccc23)cc1	3.373400000000001	221.2630000000001	17.0	210.175	1.0	3.0	1.0	3.0	2.0
753582	LB647SCLC	1	Erlotinib	EGFR	EGFR signaling	2.130574	0.007403311	COCCOC1=CC2=C(C=C1OCCOC)C(NC1=CC(=CC=C1)C#C)=NC=N2	3.405100000000002	393.4429999999997	29.0	370.2590000000001	1.0	7.0	7.0	1.0	7.0	12.0	150.0	3.0	0.0	0.0	1.0	0.0	0.0	3.0	0.2727272727272727	74.73	6.0	6.0	111.93970000000004	1	1	0	0	1	0	1	<rdkit.Chem.rdchem.Mol object at 0x7e1c24cb3d80>	c1ccc(Nc2ncnc3ccccc23)cc1	3.373400000000001	221.2630000000001	17.0	210.175	1.0	3.0	1.0	3.0	2.0
753583	LB771HNC	1	Erlotinib	EGFR	EGFR signaling	1.369229	0.04273375	COCCOC1=CC2=C(C=C1OCCOC)C(NC1=CC(=CC=C1)C#C)=NC=N2	3.405100000000002	393.4429999999997	29.0	370.2590000000001	1.0	7.0	7.0	1.0	7.0	12.0	150.0	3.0	0.0	0.0	1.0	0.0	0.0	3.0	0.2727272727272727	74.73	6.0	6.0	111.93970000000004	1	1	0	0	1	0	1	<rdkit.Chem.rdchem.Mol object at 0x7e1c24cb3df0>	c1ccc(Nc2ncnc3ccccc23)cc1	3.373400000000001	221.2630000000001	17.0	210.175	1.0	3.0	1.0	3.0	2.0
753584	LB831BLC	1	Erlotinib	EGFR	EGFR signaling	2.151403	0.007056624	COCCOC1=CC2=C(C=C1OCCOC)C(NC1=CC(=CC=C1)C#C)=NC=N2	3.405100000000002	393.4429999999997	29.0	370.2590000000001	1.0	7.0	7.0	1.0	7.0	12.0	150.0	3.0	0.0	0.0	1.0	0.0	0.0	3.0	0.2727272727272727	74.73	6.0	6.0	111.93970000000004	1	1	0	0	1	0	1	<rdkit.Chem.rdchem.Mol object at 0x7e1c24cb3e60>	c1ccc(Nc2ncnc3ccccc23)cc1	3.373400000000001	221.2630000000001	17.0	210.175	1.0	3.0	1.0	3.0	2.0
753585	LB996RCC	1	Erlotinib	EGFR	EGFR signaling	-1.802077	63.39821057	COCCOC1=CC2=C(C=C1OCCOC)C(NC1=CC(=CC=C1)C#C)=NC=N2	3.405100000000002	393.4429999999997	29.0	370.2590000000001	1.0	7.0	7.0	1.0	7.0	12.0	150.0	3.0	0.0	0.0	1.0	0.0	0.0	3.0	0.2727272727272727	74.73	6.0	6.0	111.93970000000004	1	1	0	0	1	0	1	<rdkit.Chem.rdchem.Mol object at 0x7e1c24cb3ed0>	c1ccc(Nc2ncnc3ccccc23)cc1	3.373400000000001	221.2630000000001	17.0	210.175	1.0	3.0	1.0	3.0	2.0
753588	LU134A	1	Erlotinib	EGFR	EGFR signaling	4.019631	9.56e-05	COCCOC1=CC2=C(C=C1OCCOC)C(NC1=CC(=CC=C1)C#C)=NC=N2	3.405100000000002	393.4429999999997	29.0	370.2590000000001	1.0	7.0	7.0	1.0	7.0	12.0	150.0	3.0	0.0	0.0	1.0	0.0	0.0	3.0	0.2727272727272727	74.73	6.0	6.0	111.93970000000004	1	1	0	0	1	0	1	<rdkit.Chem.rdchem.Mol object at 0x7e1c24cb3f40>	c1ccc(Nc2ncnc3ccccc23)cc1	3.373400000000001	221.2630000000001	17.0	210.175	1.0	3.0	1.0	3.0	2.0
753589	LU165	1	Erlotinib	EGFR	EGFR signaling	4.19025	6.45e-05	COCCOC1=CC2=C(C=C1OCCOC)C(NC1=CC(=CC=C1)C#C)=NC=N2	3.405100000000002	393.4429999999997	29.0	370.2590000000001	1.0	7.0	7.0	1.0	7.0	12.0	150.0	3.0	0.0	0.0	1.0	0.0	0.0	3.0	0.2727272727272727	74.73	6.0	6.0	111.93970000000004	1	1	0	0	1	0	1	<rdkit.Chem.rdchem.Mol object at 0x7e1c28234040>	c1ccc(Nc2ncnc3ccccc23)cc1	3.373400000000001	221.2630000000001	17.0	210.175	1.0	3.0	1.0	3.0	2.0
753592	LXF289	1	Erlotinib	EGFR	EGFR signaling	1.796901	0.01596243	COCCOC1=CC2=C(C=C1OCCOC)C(NC1=CC(=CC=C1)C#C)=NC=N2	3.405100000000002	393.4429999999997	29.0	370.2590000000001	1.0	7.0	7.0	1.0	7.0	12.0	150.0	3.0	0.0	0.0	1.0	0.0	0.0	3.0	0.2727272727272727	74.73	6.0	6.0	111.93970000000004	1	1	0	0	1	0	1	<rdkit.Chem.rdchem.Mol object at 0x7e1c282340b0>	c1ccc(Nc2ncnc3ccccc23)cc1	3.373400000000001	221.2630000000001	17.0	210.175	1.0	3.0	1.0	3.0	2.0
753594	MS1	1	Erlotinib	EGFR	EGFR signaling	1.81663	0.015253517	COCCOC1=CC2=C(C=C1OCCOC)C(NC1=CC(=CC=C1)C#C)=NC=N2	3.405100000000002	393.4429999999997	29.0	370.2590000000001	1.0	7.0	7.0	1.0	7.0	12.0	150.0	3.0	0.0	0.0	1.0	0.0	0.0	3.0	0.2727272727272727	74.73	6.0	6.0	111.93970000000004	1	1	0	0	1	0	1	<rdkit.Chem.rdchem.Mol object at 0x7e1c28234120>	c1ccc(Nc2ncnc3ccccc23)cc1	3.373400000000001	221.2630000000001	17.0	210.175	1.0	3.0	1.0	3.0	2.0
753595	MZ1PC	1	Erlotinib	EGFR	EGFR signaling	1.791802	0.016150947	COCCOC1=CC2=C(C=C1OCCOC)C(NC1=CC(=CC=C1)C#C)=NC=N2	3.405100000000002	393.4429999999997	29.0	370.2590000000001	1.0	7.0	7.0	1.0	7.0	12.0	150.0	3.0	0.0	0.0	1.0	0.0	0.0	3.0	0.2727272727272727	74.73	6.0	6.0	111.93970000000004	1	1	0	0	1	0	1	<rdkit.Chem.rdchem.Mol object at 0x7e1c28234190>	c1ccc(Nc2ncnc3ccccc23)cc1	3.373400000000001	221.2630000000001	17.0	210.175	1.0	3.0	1.0	3.0	2.0
753596	MZ7mel	1	Erlotinib	EGFR	EGFR signaling	3.506117	0.000311805	COCCOC1=CC2=C(C=C1OCCOC)C(NC1=CC(=CC=C1)C#C)=NC=N2	3.405100000000002	393.4429999999997	29.0	370.2590000000001	1.0	7.0	7.0	1.0	7.0	12.0	150.0	3.0	0.0	0.0	1.0	0.0	0.0	3.0	0.2727272727272727	74.73	6.0	6.0	111.93970000000004	1	1	0	0	1	0	1	<rdkit.Chem.rdchem.Mol object at 0x7e1c28234200>	c1ccc(Nc2ncnc3ccccc23)cc1	3.373400000000001	221.2630000000001	17.0	210.175	1.0	3.0	1.0	3.0	2.0
753597	NCIH128	1	Erlotinib	EGFR	EGFR signaling	4.670882	2.13e-05	COCCOC1=CC2=C(C=C1OCCOC)C(NC1=CC(=CC=C1)C#C)=NC=N2	3.405100000000002	393.4429999999997	29.0	370.2590000000001	1.0	7.0	7.0	1.0	7.0	12.0	150.0	3.0	0.0	0.0	1.0	0.0	0.0	3.0	0.2727272727272727	74.73	6.0	6.0	111.93970000000004	1	1	0	0	1	0	1	<rdkit.Chem.rdchem.Mol object at 0x7e1c28234270>	c1ccc(Nc2ncnc3ccccc23)cc1	3.373400000000001	221.2630000000001	17.0	210.175	1.0	3.0	1.0	3.0	2.0
753599	NCIH1304	1	Erlotinib	EGFR	EGFR signaling	3.217352	0.000606245	COCCOC1=CC2=C(C=C1OCCOC)C(NC1=CC(=CC=C1)C#C)=NC=N2	3.405100000000002	393.4429999999997	29.0	370.2590000000001	1.0	7.0	7.0	1.0	7.0	12.0	150.0	3.0	0.0	0.0	1.0	0.0	0.0	3.0	0.2727272727272727	74.73	6.0	6.0	111.93970000000004	1	1	0	0	1	0	1	<rdkit.Chem.rdchem.Mol object at 0x7e1c282342e0>	c1ccc(Nc2ncnc3ccccc23)cc1	3.373400000000001	221.2630000000001	17.0	210.175	1.0	3.0	1.0	3.0	2.0
753605	NCIH510A	1	Erlotinib	EGFR	EGFR signaling	3.432655	0.000369271	COCCOC1=CC2=C(C=C1OCCOC)C(NC1=CC(=CC=C1)C#C)=NC=N2	3.405100000000002	393.4429999999997	29.0	370.2590000000001	1.0	7.0	7.0	1.0	7.0	12.0	150.0	3.0	0.0	0.0	1.0	0.0	0.0	3.0	0.2727272727272727	74.73	6.0	6.0	111.93970000000004	1	1	0	0	1	0	1	<rdkit.Chem.rdchem.Mol object at 0x7e1c28234350>	c1ccc(Nc2ncnc3ccccc23)cc1	3.373400000000001	221.2630000000001	17.0	210.175	1.0	3.0	1.0	3.0	2.0
753612	SKMM2	1	Erlotinib	EGFR	EGFR signaling	3.77502	0.000167873	COCCOC1=CC2=C(C=C1OCCOC)C(NC1=CC(=CC=C1)C#C)=NC=N2	3.405100000000002	393.4429999999997	29.0	370.2590000000001	1.0	7.0	7.0	1.0	7.0	12.0	150.0	3.0	0.0	0.0	1.0	0.0	0.0	3.0	0.2727272727272727	74.73	6.0	6.0	111.93970000000004	1	1	0	0	1	0	1	<rdkit.Chem.rdchem.Mol object at 0x7e1c282343c0>	c1ccc(Nc2ncnc3ccccc23)cc1	3.373400000000001	221.2630000000001	17.0	210.175	1.0	3.0	1.0	3.0	2.0
753614	TE15	1	Erlotinib	EGFR	EGFR signaling	0.977622	0.105287788	COCCOC1=CC2=C(C=C1OCCOC)C(NC1=CC(=CC=C1)C#C)=NC=N2	3.405100000000002	393.4429999999997	29.0	370.2590000000001	1.0	7.0	7.0	1.0	7.0	12.0	150.0	3.0	0.0	0.0	1.0	0.0	0.0	3.0	0.2727272727272727	74.73	6.0	6.0	111.93970000000004	1	1	0	0	1	0	1	<rdkit.Chem.rdchem.Mol object at 0x7e1c28234430>	c1ccc(Nc2ncnc3ccccc23)cc1	3.373400000000001	221.2630000000001	17.0	210.175	1.0	3.0	1.0	3.0	2.0
753615	U266	1	Erlotinib	EGFR	EGFR signaling	3.034234	0.0009242	COCCOC1=CC2=C(C=C1OCCOC)C(NC1=CC(=CC=C1)C#C)=NC=N2	3.405100000000002	393.4429999999997	29.0	370.2590000000001	1.0	7.0	7.0	1.0	7.0	12.0	150.0	3.0	0.0	0.0	1.0	0.0	0.0	3.0	0.2727272727272727	74.73	6.0	6.0	111.93970000000004	1	1	0	0	1	0	1	<rdkit.Chem.rdchem.Mol object at 0x7e1c282344a0>	c1ccc(Nc2ncnc3ccccc23)cc1	3.373400000000001	221.2630000000001	17.0	210.175	1.0	3.0	1.0	3.0	2.0
753616	BE2M17	1	Erlotinib	EGFR	EGFR signaling	2.176588	0.006659046	COCCOC1=CC2=C(C=C1OCCOC)C(NC1=CC(=CC=C1)C#C)=NC=N2	3.405100000000002	393.4429999999997	29.0	370.2590000000001	1.0	7.0	7.0	1.0	7.0	12.0	150.0	3.0	0.0	0.0	1.0	0.0	0.0	3.0	0.2727272727272727	74.73	6.0	6.0	111.93970000000004	1	1	0	0	1	0	1	<rdkit.Chem.rdchem.Mol object at 0x7e1c28234510>	c1ccc(Nc2ncnc3ccccc23)cc1	3.373400000000001	221.2630000000001	17.0	210.175	1.0	3.0	1.0	3.0	2.0
753618	KELLY	1	Erlotinib	EGFR	EGFR signaling	2.96131	0.001093176	COCCOC1=CC2=C(C=C1OCCOC)C(NC1=CC(=CC=C1)C#C)=NC=N2	3.405100000000002	393.4429999999997	29.0	370.2590000000001	1.0	7.0	7.0	1.0	7.0	12.0	150.0	3.0	0.0	0.0	1.0	0.0	0.0	3.0	0.2727272727272727	74.73	6.0	6.0	111.93970000000004	1	1	0	0	1	0	1	<rdkit.Chem.rdchem.Mol object at 0x7e1c28234580>	c1ccc(Nc2ncnc3ccccc23)cc1	3.373400000000001	221.2630000000001	17.0	210.175	1.0	3.0	1.0	3.0	2.0
753620	SIMA	1	Erlotinib	EGFR	EGFR signaling	3.381088	0.000415826	COCCOC1=CC2=C(C=C1OCCOC)C(NC1=CC(=CC=C1)C#C)=NC=N2	3.405100000000002	393.4429999999997	29.0	370.2590000000001	1.0	7.0	7.0	1.0	7.0	12.0	150.0	3.0	0.0	0.0	1.0	0.0	0.0	3.0	0.2727272727272727	74.73	6.0	6.0	111.93970000000004	1	1	0	0	1	0	1	<rdkit.Chem.rdchem.Mol object at 0x7e1c282345f0>	c1ccc(Nc2ncnc3ccccc23)cc1	3.373400000000001	221.2630000000001	17.0	210.175	1.0	3.0	1.0	3.0	2.0
753621	TE1	1	Erlotinib	EGFR	EGFR signaling	-1.395483	24.85896255	COCCOC1=CC2=C(C=C1OCCOC)C(NC1=CC(=CC=C1)C#C)=NC=N2	3.405100000000002	393.4429999999997	29.0	370.2590000000001	1.0	7.0	7.0	1.0	7.0	12.0	150.0	3.0	0.0	0.0	1.0	0.0	0.0	3.0	0.2727272727272727	74.73	6.0	6.0	111.93970000000004	1	1	0	0	1	0	1	<rdkit.Chem.rdchem.Mol object at 0x7e1c28234660>	c1ccc(Nc2ncnc3ccccc23)cc1	3.373400000000001	221.2630000000001	17.0	210.175	1.0	3.0	1.0	3.0	2.0
753622	TE10	1	Erlotinib	EGFR	EGFR signaling	1.305436	0.049495304	COCCOC1=CC2=C(C=C1OCCOC)C(NC1=CC(=CC=C1)C#C)=NC=N2	3.405100000000002	393.4429999999997	29.0	370.2590000000001	1.0	7.0	7.0	1.0	7.0	12.0	150.0	3.0	0.0	0.0	1.0	0.0	0.0	3.0	0.2727272727272727	74.73	6.0	6.0	111.93970000000004	1	1	0	0	1	0	1	<rdkit.Chem.rdchem.Mol object at 0x7e1c282346d0>	c1ccc(Nc2ncnc3ccccc23)cc1	3.373400000000001	221.2630000000001	17.0	210.175	1.0	3.0	1.0	3.0	2.0
753623	TE8	1	Erlotinib	EGFR	EGFR signaling	1.841164	0.014415709	COCCOC1=CC2=C(C=C1OCCOC)C(NC1=CC(=CC=C1)C#C)=NC=N2	3.405100000000002	393.4429999999997	29.0	370.2590000000001	1.0	7.0	7.0	1.0	7.0	12.0	150.0	3.0	0.0	0.0	1.0	0.0	0.0	3.0	0.2727272727272727	74.73	6.0	6.0	111.93970000000004	1	1	0	0	1	0	1	<rdkit.Chem.rdchem.Mol object at 0x7e1c28234740>	c1ccc(Nc2ncnc3ccccc23)cc1	3.373400000000001	221.2630000000001	17.0	210.175	1.0	3.0	1.0	3.0	2.0
905938	HL60	1	Erlotinib	EGFR	EGFR signaling	3.349041	0.000447671	COCCOC1=CC2=C(C=C1OCCOC)C(NC1=CC(=CC=C1)C#C)=NC=N2	3.405100000000002	393.4429999999997	29.0	370.2590000000001	1.0	7.0	7.0	1.0	7.0	12.0	150.0	3.0	0.0	0.0	1.0	0.0	0.0	3.0	0.2727272727272727	74.73	6.0	6.0	111.93970000000004	1	1	0	0	1	0	1	<rdkit.Chem.rdchem.Mol object at 0x7e1c282347b0>	c1ccc(Nc2ncnc3ccccc23)cc1	3.373400000000001	221.2630000000001	17.0	210.175	1.0	3.0	1.0	3.0	2.0
905940	K562	1	Erlotinib	EGFR	EGFR signaling	2.660183	0.00218684	COCCOC1=CC2=C(C=C1OCCOC)C(NC1=CC(=CC=C1)C#C)=NC=N2	3.405100000000002	393.4429999999997	29.0	370.2590000000001	1.0	7.0	7.0	1.0	7.0	12.0	150.0	3.0	0.0	0.0	1.0	0.0	0.0	3.0	0.2727272727272727	74.73	6.0	6.0	111.93970000000004	1	1	0	0	1	0	1	<rdkit.Chem.rdchem.Mol object at 0x7e1c28234820>	c1ccc(Nc2ncnc3ccccc23)cc1	3.373400000000001	221.2630000000001	17.0	210.175	1.0	3.0	1.0	3.0	2.0
905941	NCIH226	1	Erlotinib	EGFR	EGFR signaling	3.016352	0.000963048	COCCOC1=CC2=C(C=C1OCCOC)C(NC1=CC(=CC=C1)C#C)=NC=N2	3.405100000000002	393.4429999999997	29.0	370.2590000000001	1.0	7.0	7.0	1.0	7.0	12.0	150.0	3.0	0.0	0.0	1.0	0.0	0.0	3.0	0.2727272727272727	74.73	6.0	6.0	111.93970000000004	1	1	0	0	1	0	1	<rdkit.Chem.rdchem.Mol object at 0x7e1c28234890>	c1ccc(Nc2ncnc3ccccc23)cc1	3.373400000000001	221.2630000000001	17.0	210.175	1.0	3.0	1.0	3.0	2.0
905942	NCIH23	1	Erlotinib	EGFR	EGFR signaling	3.145254	0.000715725	COCCOC1=CC2=C(C=C1OCCOC)C(NC1=CC(=CC=C1)C#C)=NC=N2	3.405100000000002	393.4429999999997	29.0	370.2590000000001	1.0	7.0	7.0	1.0	7.0	12.0	150.0	3.0	0.0	0.0	1.0	0.0	0.0	3.0	0.2727272727272727	74.73	6.0	6.0	111.93970000000004	1	1	0	0	1	0	1	<rdkit.Chem.rdchem.Mol object at 0x7e1c28234900>	c1ccc(Nc2ncnc3ccccc23)cc1	3.373400000000001	221.2630000000001	17.0	210.175	1.0	3.0	1.0	3.0	2.0
905952	CCRFCEM	1	Erlotinib	EGFR	EGFR signaling	2.725596	0.001881066	COCCOC1=CC2=C(C=C1OCCOC)C(NC1=CC(=CC=C1)C#C)=NC=N2	3.405100000000002	393.4429999999997	29.0	370.2590000000001	1.0	7.0	7.0	1.0	7.0	12.0	150.0	3.0	0.0	0.0	1.0	0.0	0.0	3.0	0.2727272727272727	74.73	6.0	6.0	111.93970000000004	1	1	0	0	1	0	1	<rdkit.Chem.rdchem.Mol object at 0x7e1c28234970>	c1ccc(Nc2ncnc3ccccc23)cc1	3.373400000000001	221.2630000000001	17.0	210.175	1.0	3.0	1.0	3.0	2.0
905955	SKMEL2	1	Erlotinib	EGFR	EGFR signaling	3.394001	0.000403644	COCCOC1=CC2=C(C=C1OCCOC)C(NC1=CC(=CC=C1)C#C)=NC=N2	3.405100000000002	393.4429999999997	29.0	370.2590000000001	1.0	7.0	7.0	1.0	7.0	12.0	150.0	3.0	0.0	0.0	1.0	0.0	0.0	3.0	0.2727272727272727	74.73	6.0	6.0	111.93970000000004	1	1	0	0	1	0	1	<rdkit.Chem.rdchem.Mol object at 0x7e1c282349e0>	c1ccc(Nc2ncnc3ccccc23)cc1	3.373400000000001	221.2630000000001	17.0	210.175	1.0	3.0	1.0	3.0	2.0
905958	MOLT4	1	Erlotinib	EGFR	EGFR signaling	2.36374	0.004327728	COCCOC1=CC2=C(C=C1OCCOC)C(NC1=CC(=CC=C1)C#C)=NC=N2	3.405100000000002	393.4429999999997	29.0	370.2590000000001	1.0	7.0	7.0	1.0	7.0	12.0	150.0	3.0	0.0	0.0	1.0	0.0	0.0	3.0	0.2727272727272727	74.73	6.0	6.0	111.93970000000004	1	1	0	0	1	0	1	<rdkit.Chem.rdchem.Mol object at 0x7e1c28234a50>	c1ccc(Nc2ncnc3ccccc23)cc1	3.373400000000001	221.2630000000001	17.0	210.175	1.0	3.0	1.0	3.0	2.0
905964	RPMI8226	1	Erlotinib	EGFR	EGFR signaling	2.901395	0.001254888	COCCOC1=CC2=C(C=C1OCCOC)C(NC1=CC(=CC=C1)C#C)=NC=N2	3.405100000000002	393.4429999999997	29.0	370.2590000000001	1.0	7.0	7.0	1.0	7.0	12.0	150.0	3.0	0.0	0.0	1.0	0.0	0.0	3.0	0.2727272727272727	74.73	6.0	6.0	111.93970000000004	1	1	0	0	1	0	1	<rdkit.Chem.rdchem.Mol object at 0x7e1c28234ac0>	c1ccc(Nc2ncnc3ccccc23)cc1	3.373400000000001	221.2630000000001	17.0	210.175	1.0	3.0	1.0	3.0	2.0
905965	SR	1	Erlotinib	EGFR	EGFR signaling	2.617893	0.002410499	COCCOC1=CC2=C(C=C1OCCOC)C(NC1=CC(=CC=C1)C#C)=NC=N2	3.405100000000002	393.4429999999997	29.0	370.2590000000001	1.0	7.0	7.0	1.0	7.0	12.0	150.0	3.0	0.0	0.0	1.0	0.0	0.0	3.0	0.2727272727272727	74.73	6.0	6.0	111.93970000000004	1	1	0	0	1	0	1	<rdkit.Chem.rdchem.Mol object at 0x7e1c28234b30>	c1ccc(Nc2ncnc3ccccc23)cc1	3.373400000000001	221.2630000000001	17.0	210.175	1.0	3.0	1.0	3.0	2.0
905967	NCIH322M	1	Erlotinib	EGFR	EGFR signaling	1.134468	0.073372278	COCCOC1=CC2=C(C=C1OCCOC)C(NC1=CC(=CC=C1)C#C)=NC=N2	3.405100000000002	393.4429999999997	29.0	370.2590000000001	1.0	7.0	7.0	1.0	7.0	12.0	150.0	3.0	0.0	0.0	1.0	0.0	0.0	3.0	0.2727272727272727	74.73	6.0	6.0	111.93970000000004	1	1	0	0	1	0	1	<rdkit.Chem.rdchem.Mol object at 0x7e1c28234ba0>	c1ccc(Nc2ncnc3ccccc23)cc1	3.373400000000001	221.2630000000001	17.0	210.175	1.0	3.0	1.0	3.0	2.0
905970	EKVX	1	Erlotinib	EGFR	EGFR signaling	-1.097318	12.51174833	COCCOC1=CC2=C(C=C1OCCOC)C(NC1=CC(=CC=C1)C#C)=NC=N2	3.405100000000002	393.4429999999997	29.0	370.2590000000001	1.0	7.0	7.0	1.0	7.0	12.0	150.0	3.0	0.0	0.0	1.0	0.0	0.0	3.0	0.2727272727272727	74.73	6.0	6.0	111.93970000000004	1	1	0	0	1	0	1	<rdkit.Chem.rdchem.Mol object at 0x7e1c28234c10>	c1ccc(Nc2ncnc3ccccc23)cc1	3.373400000000001	221.2630000000001	17.0	210.175	1.0	3.0	1.0	3.0	2.0
905971	HCC2998	1	Erlotinib	EGFR	EGFR signaling	3.106912	0.000781786	COCCOC1=CC2=C(C=C1OCCOC)C(NC1=CC(=CC=C1)C#C)=NC=N2	3.405100000000002	393.4429999999997	29.0	370.2590000000001	1.0	7.0	7.0	1.0	7.0	12.0	150.0	3.0	0.0	0.0	1.0	0.0	0.0	3.0	0.2727272727272727	74.73	6.0	6.0	111.93970000000004	1	1	0	0	1	0	1	<rdkit.Chem.rdchem.Mol object at 0x7e1c28234c80>	c1ccc(Nc2ncnc3ccccc23)cc1	3.373400000000001	221.2630000000001	17.0	210.175	1.0	3.0	1.0	3.0	2.0
905972	HOP62	1	Erlotinib	EGFR	EGFR signaling	2.754328	0.001760646	COCCOC1=CC2=C(C=C1OCCOC)C(NC1=CC(=CC=C1)C#C)=NC=N2	3.405100000000002	393.4429999999997	29.0	370.2590000000001	1.0	7.0	7.0	1.0	7.0	12.0	150.0	3.0	0.0	0.0	1.0	0.0	0.0	3.0	0.2727272727272727	74.73	6.0	6.0	111.93970000000004	1	1	0	0	1	0	1	<rdkit.Chem.rdchem.Mol object at 0x7e1c28234cf0>	c1ccc(Nc2ncnc3ccccc23)cc1	3.373400000000001	221.2630000000001	17.0	210.175	1.0	3.0	1.0	3.0	2.0
905974	LOXIMVI	1	Erlotinib	EGFR	EGFR signaling	3.297854	0.00050367	COCCOC1=CC2=C(C=C1OCCOC)C(NC1=CC(=CC=C1)C#C)=NC=N2	3.405100000000002	393.4429999999997	29.0	370.2590000000001	1.0	7.0	7.0	1.0	7.0	12.0	150.0	3.0	0.0	0.0	1.0	0.0	0.0	3.0	0.2727272727272727	74.73	6.0	6.0	111.93970000000004	1	1	0	0	1	0	1	<rdkit.Chem.rdchem.Mol object at 0x7e1c28234d60>	c1ccc(Nc2ncnc3ccccc23)cc1	3.373400000000001	221.2630000000001	17.0	210.175	1.0	3.0	1.0	3.0	2.0
905977	UACC257	1	Erlotinib	EGFR	EGFR signaling	3.128974	0.000743064	COCCOC1=CC2=C(C=C1OCCOC)C(NC1=CC(=CC=C1)C#C)=NC=N2	3.405100000000002	393.4429999999997	29.0	370.2590000000001	1.0	7.0	7.0	1.0	7.0	12.0	150.0	3.0	0.0	0.0	1.0	0.0	0.0	3.0	0.2727272727272727	74.73	6.0	6.0	111.93970000000004	1	1	0	0	1	0	1	<rdkit.Chem.rdchem.Mol object at 0x7e1c28234dd0>	c1ccc(Nc2ncnc3ccccc23)cc1	3.373400000000001	221.2630000000001	17.0	210.175	1.0	3.0	1.0	3.0	2.0
905978	RXF393	1	Erlotinib	EGFR	EGFR signaling	2.258689	0.005512023	COCCOC1=CC2=C(C=C1OCCOC)C(NC1=CC(=CC=C1)C#C)=NC=N2	3.405100000000002	393.4429999999997	29.0	370.2590000000001	1.0	7.0	7.0	1.0	7.0	12.0	150.0	3.0	0.0	0.0	1.0	0.0	0.0	3.0	0.2727272727272727	74.73	6.0	6.0	111.93970000000004	1	1	0	0	1	0	1	<rdkit.Chem.rdchem.Mol object at 0x7e1c28234e40>	c1ccc(Nc2ncnc3ccccc23)cc1	3.373400000000001	221.2630000000001	17.0	210.175	1.0	3.0	1.0	3.0	2.0
905980	TK10	1	Erlotinib	EGFR	EGFR signaling	-0.273488	1.877102551	COCCOC1=CC2=C(C=C1OCCOC)C(NC1=CC(=CC=C1)C#C)=NC=N2	3.405100000000002	393.4429999999997	29.0	370.2590000000001	1.0	7.0	7.0	1.0	7.0	12.0	150.0	3.0	0.0	0.0	1.0	0.0	0.0	3.0	0.2727272727272727	74.73	6.0	6.0	111.93970000000004	1	1	0	0	1	0	1	<rdkit.Chem.rdchem.Mol object at 0x7e1c28234eb0>	c1ccc(Nc2ncnc3ccccc23)cc1	3.373400000000001	221.2630000000001	17.0	210.175	1.0	3.0	1.0	3.0	2.0
905982	SNB75	1	Erlotinib	EGFR	EGFR signaling	3.992278	0.000101794	COCCOC1=CC2=C(C=C1OCCOC)C(NC1=CC(=CC=C1)C#C)=NC=N2	3.405100000000002	393.4429999999997	29.0	370.2590000000001	1.0	7.0	7.0	1.0	7.0	12.0	150.0	3.0	0.0	0.0	1.0	0.0	0.0	3.0	0.2727272727272727	74.73	6.0	6.0	111.93970000000004	1	1	0	0	1	0	1	<rdkit.Chem.rdchem.Mol object at 0x7e1c28234f20>	c1ccc(Nc2ncnc3ccccc23)cc1	3.373400000000001	221.2630000000001	17.0	210.175	1.0	3.0	1.0	3.0	2.0
905984	SF539	1	Erlotinib	EGFR	EGFR signaling	2.470039	0.003388137	COCCOC1=CC2=C(C=C1OCCOC)C(NC1=CC(=CC=C1)C#C)=NC=N2	3.405100000000002	393.4429999999997	29.0	370.2590000000001	1.0	7.0	7.0	1.0	7.0	12.0	150.0	3.0	0.0	0.0	1.0	0.0	0.0	3.0	0.2727272727272727	74.73	6.0	6.0	111.93970000000004	1	1	0	0	1	0	1	<rdkit.Chem.rdchem.Mol object at 0x7e1c28234f90>	c1ccc(Nc2ncnc3ccccc23)cc1	3.373400000000001	221.2630000000001	17.0	210.175	1.0	3.0	1.0	3.0	2.0
905986	SF268	1	Erlotinib	EGFR	EGFR signaling	3.43731	0.000365334	COCCOC1=CC2=C(C=C1OCCOC)C(NC1=CC(=CC=C1)C#C)=NC=N2	3.405100000000002	393.4429999999997	29.0	370.2590000000001	1.0	7.0	7.0	1.0	7.0	12.0	150.0	3.0	0.0	0.0	1.0	0.0	0.0	3.0	0.2727272727272727	74.73	6.0	6.0	111.93970000000004	1	1	0	0	1	0	1	<rdkit.Chem.rdchem.Mol object at 0x7e1c28235000>	c1ccc(Nc2ncnc3ccccc23)cc1	3.373400000000001	221.2630000000001	17.0	210.175	1.0	3.0	1.0	3.0	2.0
905989	KM12	1	Erlotinib	EGFR	EGFR signaling	2.789518	0.001623611	COCCOC1=CC2=C(C=C1OCCOC)C(NC1=CC(=CC=C1)C#C)=NC=N2	3.405100000000002	393.4429999999997	29.0	370.2590000000001	1.0	7.0	7.0	1.0	7.0	12.0	150.0	3.0	0.0	0.0	1.0	0.0	0.0	3.0	0.2727272727272727	74.73	6.0	6.0	111.93970000000004	1	1	0	0	1	0	1	<rdkit.Chem.rdchem.Mol object at 0x7e1c28235070>	c1ccc(Nc2ncnc3ccccc23)cc1	3.373400000000001	221.2630000000001	17.0	210.175	1.0	3.0	1.0	3.0	2.0
905990	OVCAR4	1	Erlotinib	EGFR	EGFR signaling	1.162883	0.068725356	COCCOC1=CC2=C(C=C1OCCOC)C(NC1=CC(=CC=C1)C#C)=NC=N2	3.405100000000002	393.4429999999997	29.0	370.2590000000001	1.0	7.0	7.0	1.0	7.0	12.0	150.0	3.0	0.0	0.0	1.0	0.0	0.0	3.0	0.2727272727272727	74.73	6.0	6.0	111.93970000000004	1	1	0	0	1	0	1	<rdkit.Chem.rdchem.Mol object at 0x7e1c282350e0>	c1ccc(Nc2ncnc3ccccc23)cc1	3.373400000000001	221.2630000000001	17.0	210.175	1.0	3.0	1.0	3.0	2.0
906746	Becker	1	Erlotinib	EGFR	EGFR signaling	1.371545	0.042506466	COCCOC1=CC2=C(C=C1OCCOC)C(NC1=CC(=CC=C1)C#C)=NC=N2	3.405100000000002	393.4429999999997	29.0	370.2590000000001	1.0	7.0	7.0	1.0	7.0	12.0	150.0	3.0	0.0	0.0	1.0	0.0	0.0	3.0	0.2727272727272727	74.73	6.0	6.0	111.93970000000004	1	1	0	0	1	0	1	<rdkit.Chem.rdchem.Mol object at 0x7e1c28235150>	c1ccc(Nc2ncnc3ccccc23)cc1	3.373400000000001	221.2630000000001	17.0	210.175	1.0	3.0	1.0	3.0	2.0
906763	BE13	1	Erlotinib	EGFR	EGFR signaling	2.598519	0.002520467	COCCOC1=CC2=C(C=C1OCCOC)C(NC1=CC(=CC=C1)C#C)=NC=N2	3.405100000000002	393.4429999999997	29.0	370.2590000000001	1.0	7.0	7.0	1.0	7.0	12.0	150.0	3.0	0.0	0.0	1.0	0.0	0.0	3.0	0.2727272727272727	74.73	6.0	6.0	111.93970000000004	1	1	0	0	1	0	1	<rdkit.Chem.rdchem.Mol object at 0x7e1c282351c0>	c1ccc(Nc2ncnc3ccccc23)cc1	3.373400000000001	221.2630000000001	17.0	210.175	1.0	3.0	1.0	3.0	2.0
906765	ARH77	1	Erlotinib	EGFR	EGFR signaling	2.841269	0.001441222	COCCOC1=CC2=C(C=C1OCCOC)C(NC1=CC(=CC=C1)C#C)=NC=N2	3.405100000000002	393.4429999999997	29.0	370.2590000000001	1.0	7.0	7.0	1.0	7.0	12.0	150.0	3.0	0.0	0.0	1.0	0.0	0.0	3.0	0.2727272727272727	74.73	6.0	6.0	111.93970000000004	1	1	0	0	1	0	1	<rdkit.Chem.rdchem.Mol object at 0x7e1c28235230>	c1ccc(Nc2ncnc3ccccc23)cc1	3.373400000000001	221.2630000000001	17.0	210.175	1.0	3.0	1.0	3.0	2.0
906794	A253	1	Erlotinib	EGFR	EGFR signaling	0.16427	0.685062192	COCCOC1=CC2=C(C=C1OCCOC)C(NC1=CC(=CC=C1)C#C)=NC=N2	3.405100000000002	393.4429999999997	29.0	370.2590000000001	1.0	7.0	7.0	1.0	7.0	12.0	150.0	3.0	0.0	0.0	1.0	0.0	0.0	3.0	0.2727272727272727	74.73	6.0	6.0	111.93970000000004	1	1	0	0	1	0	1	<rdkit.Chem.rdchem.Mol object at 0x7e1c282352a0>	c1ccc(Nc2ncnc3ccccc23)cc1	3.373400000000001	221.2630000000001	17.0	210.175	1.0	3.0	1.0	3.0	2.0
906800	697	1	Erlotinib	EGFR	EGFR signaling	0.742839	0.18078442	COCCOC1=CC2=C(C=C1OCCOC)C(NC1=CC(=CC=C1)C#C)=NC=N2	3.405100000000002	393.4429999999997	29.0	370.2590000000001	1.0	7.0	7.0	1.0	7.0	12.0	150.0	3.0	0.0	0.0	1.0	0.0	0.0	3.0	0.2727272727272727	74.73	6.0	6.0	111.93970000000004	1	1	0	0	1	0	1	<rdkit.Chem.rdchem.Mol object at 0x7e1c28235310>	c1ccc(Nc2ncnc3ccccc23)cc1	3.373400000000001	221.2630000000001	17.0	210.175	1.0	3.0	1.0	3.0	2.0
906808	CORL88	1	Erlotinib	EGFR	EGFR signaling	4.019873	9.55e-05	COCCOC1=CC2=C(C=C1OCCOC)C(NC1=CC(=CC=C1)C#C)=NC=N2	3.405100000000002	393.4429999999997	29.0	370.2590000000001	1.0	7.0	7.0	1.0	7.0	12.0	150.0	3.0	0.0	0.0	1.0	0.0	0.0	3.0	0.2727272727272727	74.73	6.0	6.0	111.93970000000004	1	1	0	0	1	0	1	<rdkit.Chem.rdchem.Mol object at 0x7e1c28235380>	c1ccc(Nc2ncnc3ccccc23)cc1	3.373400000000001	221.2630000000001	17.0	210.175	1.0	3.0	1.0	3.0	2.0
906812	COLO824	1	Erlotinib	EGFR	EGFR signaling	3.692034	0.00020322	COCCOC1=CC2=C(C=C1OCCOC)C(NC1=CC(=CC=C1)C#C)=NC=N2	3.405100000000002	393.4429999999997	29.0	370.2590000000001	1.0	7.0	7.0	1.0	7.0	12.0	150.0	3.0	0.0	0.0	1.0	0.0	0.0	3.0	0.2727272727272727	74.73	6.0	6.0	111.93970000000004	1	1	0	0	1	0	1	<rdkit.Chem.rdchem.Mol object at 0x7e1c282353f0>	c1ccc(Nc2ncnc3ccccc23)cc1	3.373400000000001	221.2630000000001	17.0	210.175	1.0	3.0	1.0	3.0	2.0
906813	COLO800	1	Erlotinib	EGFR	EGFR signaling	3.069829	0.000851473	COCCOC1=CC2=C(C=C1OCCOC)C(NC1=CC(=CC=C1)C#C)=NC=N2	3.405100000000002	393.4429999999997	29.0	370.2590000000001	1.0	7.0	7.0	1.0	7.0	12.0	150.0	3.0	0.0	0.0	1.0	0.0	0.0	3.0	0.2727272727272727	74.73	6.0	6.0	111.93970000000004	1	1	0	0	1	0	1	<rdkit.Chem.rdchem.Mol object at 0x7e1c28235460>	c1ccc(Nc2ncnc3ccccc23)cc1	3.373400000000001	221.2630000000001	17.0	210.175	1.0	3.0	1.0	3.0	2.0
906831	Daudi	1	Erlotinib	EGFR	EGFR signaling	2.343066	0.004538726	COCCOC1=CC2=C(C=C1OCCOC)C(NC1=CC(=CC=C1)C#C)=NC=N2	3.405100000000002	393.4429999999997	29.0	370.2590000000001	1.0	7.0	7.0	1.0	7.0	12.0	150.0	3.0	0.0	0.0	1.0	0.0	0.0	3.0	0.2727272727272727	74.73	6.0	6.0	111.93970000000004	1	1	0	0	1	0	1	<rdkit.Chem.rdchem.Mol object at 0x7e1c282354d0>	c1ccc(Nc2ncnc3ccccc23)cc1	3.373400000000001	221.2630000000001	17.0	210.175	1.0	3.0	1.0	3.0	2.0
906832	DB	1	Erlotinib	EGFR	EGFR signaling	3.157359	0.000696051	COCCOC1=CC2=C(C=C1OCCOC)C(NC1=CC(=CC=C1)C#C)=NC=N2	3.405100000000002	393.4429999999997	29.0	370.2590000000001	1.0	7.0	7.0	1.0	7.0	12.0	150.0	3.0	0.0	0.0	1.0	0.0	0.0	3.0	0.2727272727272727	74.73	6.0	6.0	111.93970000000004	1	1	0	0	1	0	1	<rdkit.Chem.rdchem.Mol object at 0x7e1c28235540>	c1ccc(Nc2ncnc3ccccc23)cc1	3.373400000000001	221.2630000000001	17.0	210.175	1.0	3.0	1.0	3.0	2.0
906834	D283MED	1	Erlotinib	EGFR	EGFR signaling	2.593138	0.00255189	COCCOC1=CC2=C(C=C1OCCOC)C(NC1=CC(=CC=C1)C#C)=NC=N2	3.405100000000002	393.4429999999997	29.0	370.2590000000001	1.0	7.0	7.0	1.0	7.0	12.0	150.0	3.0	0.0	0.0	1.0	0.0	0.0	3.0	0.2727272727272727	74.73	6.0	6.0	111.93970000000004	1	1	0	0	1	0	1	<rdkit.Chem.rdchem.Mol object at 0x7e1c282355b0>	c1ccc(Nc2ncnc3ccccc23)cc1	3.373400000000001	221.2630000000001	17.0	210.175	1.0	3.0	1.0	3.0	2.0
906836	DEL	1	Erlotinib	EGFR	EGFR signaling	2.56427	0.002727282	COCCOC1=CC2=C(C=C1OCCOC)C(NC1=CC(=CC=C1)C#C)=NC=N2	3.405100000000002	393.4429999999997	29.0	370.2590000000001	1.0	7.0	7.0	1.0	7.0	12.0	150.0	3.0	0.0	0.0	1.0	0.0	0.0	3.0	0.2727272727272727	74.73	6.0	6.0	111.93970000000004	1	1	0	0	1	0	1	<rdkit.Chem.rdchem.Mol object at 0x7e1c28235620>	c1ccc(Nc2ncnc3ccccc23)cc1	3.373400000000001	221.2630000000001	17.0	210.175	1.0	3.0	1.0	3.0	2.0
906838	DG75	1	Erlotinib	EGFR	EGFR signaling	3.339269	0.000457858	COCCOC1=CC2=C(C=C1OCCOC)C(NC1=CC(=CC=C1)C#C)=NC=N2	3.405100000000002	393.4429999999997	29.0	370.2590000000001	1.0	7.0	7.0	1.0	7.0	12.0	150.0	3.0	0.0	0.0	1.0	0.0	0.0	3.0	0.2727272727272727	74.73	6.0	6.0	111.93970000000004	1	1	0	0	1	0	1	<rdkit.Chem.rdchem.Mol object at 0x7e1c28235690>	c1ccc(Nc2ncnc3ccccc23)cc1	3.373400000000001	221.2630000000001	17.0	210.175	1.0	3.0	1.0	3.0	2.0
906841	DJM1	1	Erlotinib	EGFR	EGFR signaling	1.037803	0.091663619	COCCOC1=CC2=C(C=C1OCCOC)C(NC1=CC(=CC=C1)C#C)=NC=N2	3.405100000000002	393.4429999999997	29.0	370.2590000000001	1.0	7.0	7.0	1.0	7.0	12.0	150.0	3.0	0.0	0.0	1.0	0.0	0.0	3.0	0.2727272727272727	74.73	6.0	6.0	111.93970000000004	1	1	0	0	1	0	1	<rdkit.Chem.rdchem.Mol object at 0x7e1c28235700>	c1ccc(Nc2ncnc3ccccc23)cc1	3.373400000000001	221.2630000000001	17.0	210.175	1.0	3.0	1.0	3.0	2.0
906842	DOHH2	1	Erlotinib	EGFR	EGFR signaling	1.554354	0.027902685	COCCOC1=CC2=C(C=C1OCCOC)C(NC1=CC(=CC=C1)C#C)=NC=N2	3.405100000000002	393.4429999999997	29.0	370.2590000000001	1.0	7.0	7.0	1.0	7.0	12.0	150.0	3.0	0.0	0.0	1.0	0.0	0.0	3.0	0.2727272727272727	74.73	6.0	6.0	111.93970000000004	1	1	0	0	1	0	1	<rdkit.Chem.rdchem.Mol object at 0x7e1c28235770>	c1ccc(Nc2ncnc3ccccc23)cc1	3.373400000000001	221.2630000000001	17.0	210.175	1.0	3.0	1.0	3.0	2.0
906844	DU4475	1	Erlotinib	EGFR	EGFR signaling	2.922698	0.001194819	COCCOC1=CC2=C(C=C1OCCOC)C(NC1=CC(=CC=C1)C#C)=NC=N2	3.405100000000002	393.4429999999997	29.0	370.2590000000001	1.0	7.0	7.0	1.0	7.0	12.0	150.0	3.0	0.0	0.0	1.0	0.0	0.0	3.0	0.2727272727272727	74.73	6.0	6.0	111.93970000000004	1	1	0	0	1	0	1	<rdkit.Chem.rdchem.Mol object at 0x7e1c282357e0>	c1ccc(Nc2ncnc3ccccc23)cc1	3.373400000000001	221.2630000000001	17.0	210.175	1.0	3.0	1.0	3.0	2.0
906846	EB2	1	Erlotinib	EGFR	EGFR signaling	2.695898	0.002014197	COCCOC1=CC2=C(C=C1OCCOC)C(NC1=CC(=CC=C1)C#C)=NC=N2	3.405100000000002	393.4429999999997	29.0	370.2590000000001	1.0	7.0	7.0	1.0	7.0	12.0	150.0	3.0	0.0	0.0	1.0	0.0	0.0	3.0	0.2727272727272727	74.73	6.0	6.0	111.93970000000004	1	1	0	0	1	0	1	<rdkit.Chem.rdchem.Mol object at 0x7e1c28235850>	c1ccc(Nc2ncnc3ccccc23)cc1	3.373400000000001	221.2630000000001	17.0	210.175	1.0	3.0	1.0	3.0	2.0
906847	EB3	1	Erlotinib	EGFR	EGFR signaling	3.297633	0.000503926	COCCOC1=CC2=C(C=C1OCCOC)C(NC1=CC(=CC=C1)C#C)=NC=N2	3.405100000000002	393.4429999999997	29.0	370.2590000000001	1.0	7.0	7.0	1.0	7.0	12.0	150.0	3.0	0.0	0.0	1.0	0.0	0.0	3.0	0.2727272727272727	74.73	6.0	6.0	111.93970000000004	1	1	0	0	1	0	1	<rdkit.Chem.rdchem.Mol object at 0x7e1c282358c0>	c1ccc(Nc2ncnc3ccccc23)cc1	3.373400000000001	221.2630000000001	17.0	210.175	1.0	3.0	1.0	3.0	2.0
906849	ECC12	1	Erlotinib	EGFR	EGFR signaling	-2.272085	187.1048306	COCCOC1=CC2=C(C=C1OCCOC)C(NC1=CC(=CC=C1)C#C)=NC=N2	3.405100000000002	393.4429999999997	29.0	370.2590000000001	1.0	7.0	7.0	1.0	7.0	12.0	150.0	3.0	0.0	0.0	1.0	0.0	0.0	3.0	0.2727272727272727	74.73	6.0	6.0	111.93970000000004	1	1	0	0	1	0	1	<rdkit.Chem.rdchem.Mol object at 0x7e1c28235930>	c1ccc(Nc2ncnc3ccccc23)cc1	3.373400000000001	221.2630000000001	17.0	210.175	1.0	3.0	1.0	3.0	2.0
906854	EHEB	1	Erlotinib	EGFR	EGFR signaling	3.979469	0.000104841	COCCOC1=CC2=C(C=C1OCCOC)C(NC1=CC(=CC=C1)C#C)=NC=N2	3.405100000000002	393.4429999999997	29.0	370.2590000000001	1.0	7.0	7.0	1.0	7.0	12.0	150.0	3.0	0.0	0.0	1.0	0.0	0.0	3.0	0.2727272727272727	74.73	6.0	6.0	111.93970000000004	1	1	0	0	1	0	1	<rdkit.Chem.rdchem.Mol object at 0x7e1c282359a0>	c1ccc(Nc2ncnc3ccccc23)cc1	3.373400000000001	221.2630000000001	17.0	210.175	1.0	3.0	1.0	3.0	2.0
906855	EM2	1	Erlotinib	EGFR	EGFR signaling	3.126598	0.00074714	COCCOC1=CC2=C(C=C1OCCOC)C(NC1=CC(=CC=C1)C#C)=NC=N2	3.405100000000002	393.4429999999997	29.0	370.2590000000001	1.0	7.0	7.0	1.0	7.0	12.0	150.0	3.0	0.0	0.0	1.0	0.0	0.0	3.0	0.2727272727272727	74.73	6.0	6.0	111.93970000000004	1	1	0	0	1	0	1	<rdkit.Chem.rdchem.Mol object at 0x7e1c28235a10>	c1ccc(Nc2ncnc3ccccc23)cc1	3.373400000000001	221.2630000000001	17.0	210.175	1.0	3.0	1.0	3.0	2.0
906856	EoL1cell	1	Erlotinib	EGFR	EGFR signaling	2.735891	0.001836999	COCCOC1=CC2=C(C=C1OCCOC)C(NC1=CC(=CC=C1)C#C)=NC=N2	3.405100000000002	393.4429999999997	29.0	370.2590000000001	1.0	7.0	7.0	1.0	7.0	12.0	150.0	3.0	0.0	0.0	1.0	0.0	0.0	3.0	0.2727272727272727	74.73	6.0	6.0	111.93970000000004	1	1	0	0	1	0	1	<rdkit.Chem.rdchem.Mol object at 0x7e1c28235a80>	c1ccc(Nc2ncnc3ccccc23)cc1	3.373400000000001	221.2630000000001	17.0	210.175	1.0	3.0	1.0	3.0	2.0
906861	ETK1	1	Erlotinib	EGFR	EGFR signaling	1.148295	0.071073058	COCCOC1=CC2=C(C=C1OCCOC)C(NC1=CC(=CC=C1)C#C)=NC=N2	3.405100000000002	393.4429999999997	29.0	370.2590000000001	1.0	7.0	7.0	1.0	7.0	12.0	150.0	3.0	0.0	0.0	1.0	0.0	0.0	3.0	0.2727272727272727	74.73	6.0	6.0	111.93970000000004	1	1	0	0	1	0	1	<rdkit.Chem.rdchem.Mol object at 0x7e1c28235af0>	c1ccc(Nc2ncnc3ccccc23)cc1	3.373400000000001	221.2630000000001	17.0	210.175	1.0	3.0	1.0	3.0	2.0
906862	EVSAT	1	Erlotinib	EGFR	EGFR signaling	2.814767	0.001531909	COCCOC1=CC2=C(C=C1OCCOC)C(NC1=CC(=CC=C1)C#C)=NC=N2	3.405100000000002	393.4429999999997	29.0	370.2590000000001	1.0	7.0	7.0	1.0	7.0	12.0	150.0	3.0	0.0	0.0	1.0	0.0	0.0	3.0	0.2727272727272727	74.73	6.0	6.0	111.93970000000004	1	1	0	0	1	0	1	<rdkit.Chem.rdchem.Mol object at 0x7e1c28235b60>	c1ccc(Nc2ncnc3ccccc23)cc1	3.373400000000001	221.2630000000001	17.0	210.175	1.0	3.0	1.0	3.0	2.0
906869	GCIY	1	Erlotinib	EGFR	EGFR signaling	-0.037047	1.089047945	COCCOC1=CC2=C(C=C1OCCOC)C(NC1=CC(=CC=C1)C#C)=NC=N2	3.405100000000002	393.4429999999997	29.0	370.2590000000001	1.0	7.0	7.0	1.0	7.0	12.0	150.0	3.0	0.0	0.0	1.0	0.0	0.0	3.0	0.2727272727272727	74.73	6.0	6.0	111.93970000000004	1	1	0	0	1	0	1	<rdkit.Chem.rdchem.Mol object at 0x7e1c28235bd0>	c1ccc(Nc2ncnc3ccccc23)cc1	3.373400000000001	221.2630000000001	17.0	210.175	1.0	3.0	1.0	3.0	2.0
906870	GDM1	1	Erlotinib	EGFR	EGFR signaling	3.709234	0.000195329	COCCOC1=CC2=C(C=C1OCCOC)C(NC1=CC(=CC=C1)C#C)=NC=N2	3.405100000000002	393.4429999999997	29.0	370.2590000000001	1.0	7.0	7.0	1.0	7.0	12.0	150.0	3.0	0.0	0.0	1.0	0.0	0.0	3.0	0.2727272727272727	74.73	6.0	6.0	111.93970000000004	1	1	0	0	1	0	1	<rdkit.Chem.rdchem.Mol object at 0x7e1c28235c40>	c1ccc(Nc2ncnc3ccccc23)cc1	3.373400000000001	221.2630000000001	17.0	210.175	1.0	3.0	1.0	3.0	2.0
906871	GI1	1	Erlotinib	EGFR	EGFR signaling	2.815314	0.001529981	COCCOC1=CC2=C(C=C1OCCOC)C(NC1=CC(=CC=C1)C#C)=NC=N2	3.405100000000002	393.4429999999997	29.0	370.2590000000001	1.0	7.0	7.0	1.0	7.0	12.0	150.0	3.0	0.0	0.0	1.0	0.0	0.0	3.0	0.2727272727272727	74.73	6.0	6.0	111.93970000000004	1	1	0	0	1	0	1	<rdkit.Chem.rdchem.Mol object at 0x7e1c28235cb0>	c1ccc(Nc2ncnc3ccccc23)cc1	3.373400000000001	221.2630000000001	17.0	210.175	1.0	3.0	1.0	3.0	2.0
906872	GIMEN	1	Erlotinib	EGFR	EGFR signaling	2.48702	0.003258217	COCCOC1=CC2=C(C=C1OCCOC)C(NC1=CC(=CC=C1)C#C)=NC=N2	3.405100000000002	393.4429999999997	29.0	370.2590000000001	1.0	7.0	7.0	1.0	7.0	12.0	150.0	3.0	0.0	0.0	1.0	0.0	0.0	3.0	0.2727272727272727	74.73	6.0	6.0	111.93970000000004	1	1	0	0	1	0	1	<rdkit.Chem.rdchem.Mol object at 0x7e1c28235d20>	c1ccc(Nc2ncnc3ccccc23)cc1	3.373400000000001	221.2630000000001	17.0	210.175	1.0	3.0	1.0	3.0	2.0
906875	GOTO	1	Erlotinib	EGFR	EGFR signaling	3.911062	0.000122726	COCCOC1=CC2=C(C=C1OCCOC)C(NC1=CC(=CC=C1)C#C)=NC=N2	3.405100000000002	393.4429999999997	29.0	370.2590000000001	1.0	7.0	7.0	1.0	7.0	12.0	150.0	3.0	0.0	0.0	1.0	0.0	0.0	3.0	0.2727272727272727	74.73	6.0	6.0	111.93970000000004	1	1	0	0	1	0	1	<rdkit.Chem.rdchem.Mol object at 0x7e1c28235d90>	c1ccc(Nc2ncnc3ccccc23)cc1	3.373400000000001	221.2630000000001	17.0	210.175	1.0	3.0	1.0	3.0	2.0
906877	GRST	1	Erlotinib	EGFR	EGFR signaling	3.773028	0.000168644	COCCOC1=CC2=C(C=C1OCCOC)C(NC1=CC(=CC=C1)C#C)=NC=N2	3.405100000000002	393.4429999999997	29.0	370.2590000000001	1.0	7.0	7.0	1.0	7.0	12.0	150.0	3.0	0.0	0.0	1.0	0.0	0.0	3.0	0.2727272727272727	74.73	6.0	6.0	111.93970000000004	1	1	0	0	1	0	1	<rdkit.Chem.rdchem.Mol object at 0x7e1c28235e00>	c1ccc(Nc2ncnc3ccccc23)cc1	3.373400000000001	221.2630000000001	17.0	210.175	1.0	3.0	1.0	3.0	2.0
907043	H9	1	Erlotinib	EGFR	EGFR signaling	1.922678	0.011948737	COCCOC1=CC2=C(C=C1OCCOC)C(NC1=CC(=CC=C1)C#C)=NC=N2	3.405100000000002	393.4429999999997	29.0	370.2590000000001	1.0	7.0	7.0	1.0	7.0	12.0	150.0	3.0	0.0	0.0	1.0	0.0	0.0	3.0	0.2727272727272727	74.73	6.0	6.0	111.93970000000004	1	1	0	0	1	0	1	<rdkit.Chem.rdchem.Mol object at 0x7e1c28235e70>	c1ccc(Nc2ncnc3ccccc23)cc1	3.373400000000001	221.2630000000001	17.0	210.175	1.0	3.0	1.0	3.0	2.0
907044	HC1	1	Erlotinib	EGFR	EGFR signaling	1.789546	0.016235064	COCCOC1=CC2=C(C=C1OCCOC)C(NC1=CC(=CC=C1)C#C)=NC=N2	3.405100000000002	393.4429999999997	29.0	370.2590000000001	1.0	7.0	7.0	1.0	7.0	12.0	150.0	3.0	0.0	0.0	1.0	0.0	0.0	3.0	0.2727272727272727	74.73	6.0	6.0	111.93970000000004	1	1	0	0	1	0	1	<rdkit.Chem.rdchem.Mol object at 0x7e1c28235ee0>	c1ccc(Nc2ncnc3ccccc23)cc1	3.373400000000001	221.2630000000001	17.0	210.175	1.0	3.0	1.0	3.0	2.0
907053	HEL	1	Erlotinib	EGFR	EGFR signaling	0.831192	0.147505427	COCCOC1=CC2=C(C=C1OCCOC)C(NC1=CC(=CC=C1)C#C)=NC=N2	3.405100000000002	393.4429999999997	29.0	370.2590000000001	1.0	7.0	7.0	1.0	7.0	12.0	150.0	3.0	0.0	0.0	1.0	0.0	0.0	3.0	0.2727272727272727	74.73	6.0	6.0	111.93970000000004	1	1	0	0	1	0	1	<rdkit.Chem.rdchem.Mol object at 0x7e1c28235f50>	c1ccc(Nc2ncnc3ccccc23)cc1	3.373400000000001	221.2630000000001	17.0	210.175	1.0	3.0	1.0	3.0	2.0
907056	HH	1	Erlotinib	EGFR	EGFR signaling	3.77221	0.000168962	COCCOC1=CC2=C(C=C1OCCOC)C(NC1=CC(=CC=C1)C#C)=NC=N2	3.405100000000002	393.4429999999997	29.0	370.2590000000001	1.0	7.0	7.0	1.0	7.0	12.0	150.0	3.0	0.0	0.0	1.0	0.0	0.0	3.0	0.2727272727272727	74.73	6.0	6.0	111.93970000000004	1	1	0	0	1	0	1	<rdkit.Chem.rdchem.Mol object at 0x7e1c28235fc0>	c1ccc(Nc2ncnc3ccccc23)cc1	3.373400000000001	221.2630000000001	17.0	210.175	1.0	3.0	1.0	3.0	2.0
907063	HT	1	Erlotinib	EGFR	EGFR signaling	3.107034	0.000781567	COCCOC1=CC2=C(C=C1OCCOC)C(NC1=CC(=CC=C1)C#C)=NC=N2	3.405100000000002	393.4429999999997	29.0	370.2590000000001	1.0	7.0	7.0	1.0	7.0	12.0	150.0	3.0	0.0	0.0	1.0	0.0	0.0	3.0	0.2727272727272727	74.73	6.0	6.0	111.93970000000004	1	1	0	0	1	0	1	<rdkit.Chem.rdchem.Mol object at 0x7e1c28236030>	c1ccc(Nc2ncnc3ccccc23)cc1	3.373400000000001	221.2630000000001	17.0	210.175	1.0	3.0	1.0	3.0	2.0
907067	HT144	1	Erlotinib	EGFR	EGFR signaling	2.629161	0.002348762	COCCOC1=CC2=C(C=C1OCCOC)C(NC1=CC(=CC=C1)C#C)=NC=N2	3.405100000000002	393.4429999999997	29.0	370.2590000000001	1.0	7.0	7.0	1.0	7.0	12.0	150.0	3.0	0.0	0.0	1.0	0.0	0.0	3.0	0.2727272727272727	74.73	6.0	6.0	111.93970000000004	1	1	0	0	1	0	1	<rdkit.Chem.rdchem.Mol object at 0x7e1c282360a0>	c1ccc(Nc2ncnc3ccccc23)cc1	3.373400000000001	221.2630000000001	17.0	210.175	1.0	3.0	1.0	3.0	2.0
907073	HuTu80	1	Erlotinib	EGFR	EGFR signaling	2.420359	0.003798753	COCCOC1=CC2=C(C=C1OCCOC)C(NC1=CC(=CC=C1)C#C)=NC=N2	3.405100000000002	393.4429999999997	29.0	370.2590000000001	1.0	7.0	7.0	1.0	7.0	12.0	150.0	3.0	0.0	0.0	1.0	0.0	0.0	3.0	0.2727272727272727	74.73	6.0	6.0	111.93970000000004	1	1	0	0	1	0	1	<rdkit.Chem.rdchem.Mol object at 0x7e1c28236110>	c1ccc(Nc2ncnc3ccccc23)cc1	3.373400000000001	221.2630000000001	17.0	210.175	1.0	3.0	1.0	3.0	2.0
907170	IMR5	1	Erlotinib	EGFR	EGFR signaling	2.652366	0.002226558	COCCOC1=CC2=C(C=C1OCCOC)C(NC1=CC(=CC=C1)C#C)=NC=N2	3.405100000000002	393.4429999999997	29.0	370.2590000000001	1.0	7.0	7.0	1.0	7.0	12.0	150.0	3.0	0.0	0.0	1.0	0.0	0.0	3.0	0.2727272727272727	74.73	6.0	6.0	111.93970000000004	1	1	0	0	1	0	1	<rdkit.Chem.rdchem.Mol object at 0x7e1c28236180>	c1ccc(Nc2ncnc3ccccc23)cc1	3.373400000000001	221.2630000000001	17.0	210.175	1.0	3.0	1.0	3.0	2.0
907172	ISTMEL1	1	Erlotinib	EGFR	EGFR signaling	2.96326	0.001088278	COCCOC1=CC2=C(C=C1OCCOC)C(NC1=CC(=CC=C1)C#C)=NC=N2	3.405100000000002	393.4429999999997	29.0	370.2590000000001	1.0	7.0	7.0	1.0	7.0	12.0	150.0	3.0	0.0	0.0	1.0	0.0	0.0	3.0	0.2727272727272727	74.73	6.0	6.0	111.93970000000004	1	1	0	0	1	0	1	<rdkit.Chem.rdchem.Mol object at 0x7e1c282361f0>	c1ccc(Nc2ncnc3ccccc23)cc1	3.373400000000001	221.2630000000001	17.0	210.175	1.0	3.0	1.0	3.0	2.0
907173	ISTMES1	1	Erlotinib	EGFR	EGFR signaling	3.02937	0.000934609	COCCOC1=CC2=C(C=C1OCCOC)C(NC1=CC(=CC=C1)C#C)=NC=N2	3.405100000000002	393.4429999999997	29.0	370.2590000000001	1.0	7.0	7.0	1.0	7.0	12.0	150.0	3.0	0.0	0.0	1.0	0.0	0.0	3.0	0.2727272727272727	74.73	6.0	6.0	111.93970000000004	1	1	0	0	1	0	1	<rdkit.Chem.rdchem.Mol object at 0x7e1c28236260>	c1ccc(Nc2ncnc3ccccc23)cc1	3.373400000000001	221.2630000000001	17.0	210.175	1.0	3.0	1.0	3.0	2.0
907175	JAR	1	Erlotinib	EGFR	EGFR signaling	2.084038	0.00824066	COCCOC1=CC2=C(C=C1OCCOC)C(NC1=CC(=CC=C1)C#C)=NC=N2	3.405100000000002	393.4429999999997	29.0	370.2590000000001	1.0	7.0	7.0	1.0	7.0	12.0	150.0	3.0	0.0	0.0	1.0	0.0	0.0	3.0	0.2727272727272727	74.73	6.0	6.0	111.93970000000004	1	1	0	0	1	0	1	<rdkit.Chem.rdchem.Mol object at 0x7e1c282362d0>	c1ccc(Nc2ncnc3ccccc23)cc1	3.373400000000001	221.2630000000001	17.0	210.175	1.0	3.0	1.0	3.0	2.0
907268	JiyoyeP2003	1	Erlotinib	EGFR	EGFR signaling	2.62507	0.002370992	COCCOC1=CC2=C(C=C1OCCOC)C(NC1=CC(=CC=C1)C#C)=NC=N2	3.405100000000002	393.4429999999997	29.0	370.2590000000001	1.0	7.0	7.0	1.0	7.0	12.0	150.0	3.0	0.0	0.0	1.0	0.0	0.0	3.0	0.2727272727272727	74.73	6.0	6.0	111.93970000000004	1	1	0	0	1	0	1	<rdkit.Chem.rdchem.Mol object at 0x7e1c28236340>	c1ccc(Nc2ncnc3ccccc23)cc1	3.373400000000001	221.2630000000001	17.0	210.175	1.0	3.0	1.0	3.0	2.0
907269	JVM2	1	Erlotinib	EGFR	EGFR signaling	4.278204	5.27e-05	COCCOC1=CC2=C(C=C1OCCOC)C(NC1=CC(=CC=C1)C#C)=NC=N2	3.405100000000002	393.4429999999997	29.0	370.2590000000001	1.0	7.0	7.0	1.0	7.0	12.0	150.0	3.0	0.0	0.0	1.0	0.0	0.0	3.0	0.2727272727272727	74.73	6.0	6.0	111.93970000000004	1	1	0	0	1	0	1	<rdkit.Chem.rdchem.Mol object at 0x7e1c282363b0>	c1ccc(Nc2ncnc3ccccc23)cc1	3.373400000000001	221.2630000000001	17.0	210.175	1.0	3.0	1.0	3.0	2.0
907270	JVM3	1	Erlotinib	EGFR	EGFR signaling	3.674351	0.000211665	COCCOC1=CC2=C(C=C1OCCOC)C(NC1=CC(=CC=C1)C#C)=NC=N2	3.405100000000002	393.4429999999997	29.0	370.2590000000001	1.0	7.0	7.0	1.0	7.0	12.0	150.0	3.0	0.0	0.0	1.0	0.0	0.0	3.0	0.2727272727272727	74.73	6.0	6.0	111.93970000000004	1	1	0	0	1	0	1	<rdkit.Chem.rdchem.Mol object at 0x7e1c28236420>	c1ccc(Nc2ncnc3ccccc23)cc1	3.373400000000001	221.2630000000001	17.0	210.175	1.0	3.0	1.0	3.0	2.0
907271	KALS1	1	Erlotinib	EGFR	EGFR signaling	2.207776	0.006197607	COCCOC1=CC2=C(C=C1OCCOC)C(NC1=CC(=CC=C1)C#C)=NC=N2	3.405100000000002	393.4429999999997	29.0	370.2590000000001	1.0	7.0	7.0	1.0	7.0	12.0	150.0	3.0	0.0	0.0	1.0	0.0	0.0	3.0	0.2727272727272727	74.73	6.0	6.0	111.93970000000004	1	1	0	0	1	0	1	<rdkit.Chem.rdchem.Mol object at 0x7e1c28236490>	c1ccc(Nc2ncnc3ccccc23)cc1	3.373400000000001	221.2630000000001	17.0	210.175	1.0	3.0	1.0	3.0	2.0
907272	KARPAS45	1	Erlotinib	EGFR	EGFR signaling	2.545624	0.002846925	COCCOC1=CC2=C(C=C1OCCOC)C(NC1=CC(=CC=C1)C#C)=NC=N2	3.405100000000002	393.4429999999997	29.0	370.2590000000001	1.0	7.0	7.0	1.0	7.0	12.0	150.0	3.0	0.0	0.0	1.0	0.0	0.0	3.0	0.2727272727272727	74.73	6.0	6.0	111.93970000000004	1	1	0	0	1	0	1	<rdkit.Chem.rdchem.Mol object at 0x7e1c28236500>	c1ccc(Nc2ncnc3ccccc23)cc1	3.373400000000001	221.2630000000001	17.0	210.175	1.0	3.0	1.0	3.0	2.0
907273	KARPAS299	1	Erlotinib	EGFR	EGFR signaling	2.892574	0.001280637	COCCOC1=CC2=C(C=C1OCCOC)C(NC1=CC(=CC=C1)C#C)=NC=N2	3.405100000000002	393.4429999999997	29.0	370.2590000000001	1.0	7.0	7.0	1.0	7.0	12.0	150.0	3.0	0.0	0.0	1.0	0.0	0.0	3.0	0.2727272727272727	74.73	6.0	6.0	111.93970000000004	1	1	0	0	1	0	1	<rdkit.Chem.rdchem.Mol object at 0x7e1c28236570>	c1ccc(Nc2ncnc3ccccc23)cc1	3.373400000000001	221.2630000000001	17.0	210.175	1.0	3.0	1.0	3.0	2.0
907274	KARPAS422	1	Erlotinib	EGFR	EGFR signaling	3.39328	0.000404315	COCCOC1=CC2=C(C=C1OCCOC)C(NC1=CC(=CC=C1)C#C)=NC=N2	3.405100000000002	393.4429999999997	29.0	370.2590000000001	1.0	7.0	7.0	1.0	7.0	12.0	150.0	3.0	0.0	0.0	1.0	0.0	0.0	3.0	0.2727272727272727	74.73	6.0	6.0	111.93970000000004	1	1	0	0	1	0	1	<rdkit.Chem.rdchem.Mol object at 0x7e1c282365e0>	c1ccc(Nc2ncnc3ccccc23)cc1	3.373400000000001	221.2630000000001	17.0	210.175	1.0	3.0	1.0	3.0	2.0
907275	KASUMI1	1	Erlotinib	EGFR	EGFR signaling	3.121728	0.000755565	COCCOC1=CC2=C(C=C1OCCOC)C(NC1=CC(=CC=C1)C#C)=NC=N2	3.405100000000002	393.4429999999997	29.0	370.2590000000001	1.0	7.0	7.0	1.0	7.0	12.0	150.0	3.0	0.0	0.0	1.0	0.0	0.0	3.0	0.2727272727272727	74.73	6.0	6.0	111.93970000000004	1	1	0	0	1	0	1	<rdkit.Chem.rdchem.Mol object at 0x7e1c28236650>	c1ccc(Nc2ncnc3ccccc23)cc1	3.373400000000001	221.2630000000001	17.0	210.175	1.0	3.0	1.0	3.0	2.0
907277	KE37	1	Erlotinib	EGFR	EGFR signaling	1.966975	0.010790088	COCCOC1=CC2=C(C=C1OCCOC)C(NC1=CC(=CC=C1)C#C)=NC=N2	3.405100000000002	393.4429999999997	29.0	370.2590000000001	1.0	7.0	7.0	1.0	7.0	12.0	150.0	3.0	0.0	0.0	1.0	0.0	0.0	3.0	0.2727272727272727	74.73	6.0	6.0	111.93970000000004	1	1	0	0	1	0	1	<rdkit.Chem.rdchem.Mol object at 0x7e1c282366c0>	c1ccc(Nc2ncnc3ccccc23)cc1	3.373400000000001	221.2630000000001	17.0	210.175	1.0	3.0	1.0	3.0	2.0
907278	KG1	1	Erlotinib	EGFR	EGFR signaling	2.721677	0.001898117	COCCOC1=CC2=C(C=C1OCCOC)C(NC1=CC(=CC=C1)C#C)=NC=N2	3.405100000000002	393.4429999999997	29.0	370.2590000000001	1.0	7.0	7.0	1.0	7.0	12.0	150.0	3.0	0.0	0.0	1.0	0.0	0.0	3.0	0.2727272727272727	74.73	6.0	6.0	111.93970000000004	1	1	0	0	1	0	1	<rdkit.Chem.rdchem.Mol object at 0x7e1c28236730>	c1ccc(Nc2ncnc3ccccc23)cc1	3.373400000000001	221.2630000000001	17.0	210.175	1.0	3.0	1.0	3.0	2.0
907279	KINGS1	1	Erlotinib	EGFR	EGFR signaling	3.446348	0.00035781	COCCOC1=CC2=C(C=C1OCCOC)C(NC1=CC(=CC=C1)C#C)=NC=N2	3.405100000000002	393.4429999999997	29.0	370.2590000000001	1.0	7.0	7.0	1.0	7.0	12.0	150.0	3.0	0.0	0.0	1.0	0.0	0.0	3.0	0.2727272727272727	74.73	6.0	6.0	111.93970000000004	1	1	0	0	1	0	1	<rdkit.Chem.rdchem.Mol object at 0x7e1c282367a0>	c1ccc(Nc2ncnc3ccccc23)cc1	3.373400000000001	221.2630000000001	17.0	210.175	1.0	3.0	1.0	3.0	2.0
907280	KMOE2	1	Erlotinib	EGFR	EGFR signaling	2.87327	0.001338844	COCCOC1=CC2=C(C=C1OCCOC)C(NC1=CC(=CC=C1)C#C)=NC=N2	3.405100000000002	393.4429999999997	29.0	370.2590000000001	1.0	7.0	7.0	1.0	7.0	12.0	150.0	3.0	0.0	0.0	1.0	0.0	0.0	3.0	0.2727272727272727	74.73	6.0	6.0	111.93970000000004	1	1	0	0	1	0	1	<rdkit.Chem.rdchem.Mol object at 0x7e1c28236810>	c1ccc(Nc2ncnc3ccccc23)cc1	3.373400000000001	221.2630000000001	17.0	210.175	1.0	3.0	1.0	3.0	2.0
907282	KNS42	1	Erlotinib	EGFR	EGFR signaling	2.232217	0.005858454	COCCOC1=CC2=C(C=C1OCCOC)C(NC1=CC(=CC=C1)C#C)=NC=N2	3.405100000000002	393.4429999999997	29.0	370.2590000000001	1.0	7.0	7.0	1.0	7.0	12.0	150.0	3.0	0.0	0.0	1.0	0.0	0.0	3.0	0.2727272727272727	74.73	6.0	6.0	111.93970000000004	1	1	0	0	1	0	1	<rdkit.Chem.rdchem.Mol object at 0x7e1c28236880>	c1ccc(Nc2ncnc3ccccc23)cc1	3.373400000000001	221.2630000000001	17.0	210.175	1.0	3.0	1.0	3.0	2.0
907290	HEMCSS	1	Erlotinib	EGFR	EGFR signaling	3.752812	0.00017668	COCCOC1=CC2=C(C=C1OCCOC)C(NC1=CC(=CC=C1)C#C)=NC=N2	3.405100000000002	393.4429999999997	29.0	370.2590000000001	1.0	7.0	7.0	1.0	7.0	12.0	150.0	3.0	0.0	0.0	1.0	0.0	0.0	3.0	0.2727272727272727	74.73	6.0	6.0	111.93970000000004	1	1	0	0	1	0	1	<rdkit.Chem.rdchem.Mol object at 0x7e1c282368f0>	c1ccc(Nc2ncnc3ccccc23)cc1	3.373400000000001	221.2630000000001	17.0	210.175	1.0	3.0	1.0	3.0	2.0
907300	KY821	1	Erlotinib	EGFR	EGFR signaling	3.171417	0.000673881	COCCOC1=CC2=C(C=C1OCCOC)C(NC1=CC(=CC=C1)C#C)=NC=N2	3.405100000000002	393.4429999999997	29.0	370.2590000000001	1.0	7.0	7.0	1.0	7.0	12.0	150.0	3.0	0.0	0.0	1.0	0.0	0.0	3.0	0.2727272727272727	74.73	6.0	6.0	111.93970000000004	1	1	0	0	1	0	1	<rdkit.Chem.rdchem.Mol object at 0x7e1c28236960>	c1ccc(Nc2ncnc3ccccc23)cc1	3.373400000000001	221.2630000000001	17.0	210.175	1.0	3.0	1.0	3.0	2.0
907311	KU812	1	Erlotinib	EGFR	EGFR signaling	2.917045	0.001210473	COCCOC1=CC2=C(C=C1OCCOC)C(NC1=CC(=CC=C1)C#C)=NC=N2	3.405100000000002	393.4429999999997	29.0	370.2590000000001	1.0	7.0	7.0	1.0	7.0	12.0	150.0	3.0	0.0	0.0	1.0	0.0	0.0	3.0	0.2727272727272727	74.73	6.0	6.0	111.93970000000004	1	1	0	0	1	0	1	<rdkit.Chem.rdchem.Mol object at 0x7e1c282369d0>	c1ccc(Nc2ncnc3ccccc23)cc1	3.373400000000001	221.2630000000001	17.0	210.175	1.0	3.0	1.0	3.0	2.0
907313	KS1	1	Erlotinib	EGFR	EGFR signaling	0.793814	0.160762962	COCCOC1=CC2=C(C=C1OCCOC)C(NC1=CC(=CC=C1)C#C)=NC=N2	3.405100000000002	393.4429999999997	29.0	370.2590000000001	1.0	7.0	7.0	1.0	7.0	12.0	150.0	3.0	0.0	0.0	1.0	0.0	0.0	3.0	0.2727272727272727	74.73	6.0	6.0	111.93970000000004	1	1	0	0	1	0	1	<rdkit.Chem.rdchem.Mol object at 0x7e1c28236a40>	c1ccc(Nc2ncnc3ccccc23)cc1	3.373400000000001	221.2630000000001	17.0	210.175	1.0	3.0	1.0	3.0	2.0
907314	KPNYN	1	Erlotinib	EGFR	EGFR signaling	1.223879	0.059720165	COCCOC1=CC2=C(C=C1OCCOC)C(NC1=CC(=CC=C1)C#C)=NC=N2	3.405100000000002	393.4429999999997	29.0	370.2590000000001	1.0	7.0	7.0	1.0	7.0	12.0	150.0	3.0	0.0	0.0	1.0	0.0	0.0	3.0	0.2727272727272727	74.73	6.0	6.0	111.93970000000004	1	1	0	0	1	0	1	<rdkit.Chem.rdchem.Mol object at 0x7e1c28236ab0>	c1ccc(Nc2ncnc3ccccc23)cc1	3.373400000000001	221.2630000000001	17.0	210.175	1.0	3.0	1.0	3.0	2.0
907322	L428	1	Erlotinib	EGFR	EGFR signaling	3.064806	0.000861378	COCCOC1=CC2=C(C=C1OCCOC)C(NC1=CC(=CC=C1)C#C)=NC=N2	3.405100000000002	393.4429999999997	29.0	370.2590000000001	1.0	7.0	7.0	1.0	7.0	12.0	150.0	3.0	0.0	0.0	1.0	0.0	0.0	3.0	0.2727272727272727	74.73	6.0	6.0	111.93970000000004	1	1	0	0	1	0	1	<rdkit.Chem.rdchem.Mol object at 0x7e1c28236b20>	c1ccc(Nc2ncnc3ccccc23)cc1	3.373400000000001	221.2630000000001	17.0	210.175	1.0	3.0	1.0	3.0	2.0
907323	L540	1	Erlotinib	EGFR	EGFR signaling	2.383573	0.004134538	COCCOC1=CC2=C(C=C1OCCOC)C(NC1=CC(=CC=C1)C#C)=NC=N2	3.405100000000002	393.4429999999997	29.0	370.2590000000001	1.0	7.0	7.0	1.0	7.0	12.0	150.0	3.0	0.0	0.0	1.0	0.0	0.0	3.0	0.2727272727272727	74.73	6.0	6.0	111.93970000000004	1	1	0	0	1	0	1	<rdkit.Chem.rdchem.Mol object at 0x7e1c28236b90>	c1ccc(Nc2ncnc3ccccc23)cc1	3.373400000000001	221.2630000000001	17.0	210.175	1.0	3.0	1.0	3.0	2.0
907783	LAMA84	1	Erlotinib	EGFR	EGFR signaling	2.169231	0.006772812	COCCOC1=CC2=C(C=C1OCCOC)C(NC1=CC(=CC=C1)C#C)=NC=N2	3.405100000000002	393.4429999999997	29.0	370.2590000000001	1.0	7.0	7.0	1.0	7.0	12.0	150.0	3.0	0.0	0.0	1.0	0.0	0.0	3.0	0.2727272727272727	74.73	6.0	6.0	111.93970000000004	1	1	0	0	1	0	1	<rdkit.Chem.rdchem.Mol object at 0x7e1c28236c00>	c1ccc(Nc2ncnc3ccccc23)cc1	3.373400000000001	221.2630000000001	17.0	210.175	1.0	3.0	1.0	3.0	2.0
907786	LC2ad	1	Erlotinib	EGFR	EGFR signaling	1.167732	0.067962289	COCCOC1=CC2=C(C=C1OCCOC)C(NC1=CC(=CC=C1)C#C)=NC=N2	3.405100000000002	393.4429999999997	29.0	370.2590000000001	1.0	7.0	7.0	1.0	7.0	12.0	150.0	3.0	0.0	0.0	1.0	0.0	0.0	3.0	0.2727272727272727	74.73	6.0	6.0	111.93970000000004	1	1	0	0	1	0	1	<rdkit.Chem.rdchem.Mol object at 0x7e1c28236c70>	c1ccc(Nc2ncnc3ccccc23)cc1	3.373400000000001	221.2630000000001	17.0	210.175	1.0	3.0	1.0	3.0	2.0
907787	LC41	1	Erlotinib	EGFR	EGFR signaling	3.497866	0.000317785	COCCOC1=CC2=C(C=C1OCCOC)C(NC1=CC(=CC=C1)C#C)=NC=N2	3.405100000000002	393.4429999999997	29.0	370.2590000000001	1.0	7.0	7.0	1.0	7.0	12.0	150.0	3.0	0.0	0.0	1.0	0.0	0.0	3.0	0.2727272727272727	74.73	6.0	6.0	111.93970000000004	1	1	0	0	1	0	1	<rdkit.Chem.rdchem.Mol object at 0x7e1c28236ce0>	c1ccc(Nc2ncnc3ccccc23)cc1	3.373400000000001	221.2630000000001	17.0	210.175	1.0	3.0	1.0	3.0	2.0
907788	LNCaPCloneFGC	1	Erlotinib	EGFR	EGFR signaling	3.527491	0.000296831	COCCOC1=CC2=C(C=C1OCCOC)C(NC1=CC(=CC=C1)C#C)=NC=N2	3.405100000000002	393.4429999999997	29.0	370.2590000000001	1.0	7.0	7.0	1.0	7.0	12.0	150.0	3.0	0.0	0.0	1.0	0.0	0.0	3.0	0.2727272727272727	74.73	6.0	6.0	111.93970000000004	1	1	0	0	1	0	1	<rdkit.Chem.rdchem.Mol object at 0x7e1c28236d50>	c1ccc(Nc2ncnc3ccccc23)cc1	3.373400000000001	221.2630000000001	17.0	210.175	1.0	3.0	1.0	3.0	2.0
907789	LOUCY	1	Erlotinib	EGFR	EGFR signaling	2.059574	0.008718183	COCCOC1=CC2=C(C=C1OCCOC)C(NC1=CC(=CC=C1)C#C)=NC=N2	3.405100000000002	393.4429999999997	29.0	370.2590000000001	1.0	7.0	7.0	1.0	7.0	12.0	150.0	3.0	0.0	0.0	1.0	0.0	0.0	3.0	0.2727272727272727	74.73	6.0	6.0	111.93970000000004	1	1	0	0	1	0	1	<rdkit.Chem.rdchem.Mol object at 0x7e1c28236dc0>	c1ccc(Nc2ncnc3ccccc23)cc1	3.373400000000001	221.2630000000001	17.0	210.175	1.0	3.0	1.0	3.0	2.0
907791	LP1	1	Erlotinib	EGFR	EGFR signaling	2.476351	0.003339251	COCCOC1=CC2=C(C=C1OCCOC)C(NC1=CC(=CC=C1)C#C)=NC=N2	3.405100000000002	393.4429999999997	29.0	370.2590000000001	1.0	7.0	7.0	1.0	7.0	12.0	150.0	3.0	0.0	0.0	1.0	0.0	0.0	3.0	0.2727272727272727	74.73	6.0	6.0	111.93970000000004	1	1	0	0	1	0	1	<rdkit.Chem.rdchem.Mol object at 0x7e1c28236e30>	c1ccc(Nc2ncnc3ccccc23)cc1	3.373400000000001	221.2630000000001	17.0	210.175	1.0	3.0	1.0	3.0	2.0
907792	LS123	1	Erlotinib	EGFR	EGFR signaling	1.594996	0.025409961	COCCOC1=CC2=C(C=C1OCCOC)C(NC1=CC(=CC=C1)C#C)=NC=N2	3.405100000000002	393.4429999999997	29.0	370.2590000000001	1.0	7.0	7.0	1.0	7.0	12.0	150.0	3.0	0.0	0.0	1.0	0.0	0.0	3.0	0.2727272727272727	74.73	6.0	6.0	111.93970000000004	1	1	0	0	1	0	1	<rdkit.Chem.rdchem.Mol object at 0x7e1c28236ea0>	c1ccc(Nc2ncnc3ccccc23)cc1	3.373400000000001	221.2630000000001	17.0	210.175	1.0	3.0	1.0	3.0	2.0
907794	LS411N	1	Erlotinib	EGFR	EGFR signaling	3.099678	0.000794917	COCCOC1=CC2=C(C=C1OCCOC)C(NC1=CC(=CC=C1)C#C)=NC=N2	3.405100000000002	393.4429999999997	29.0	370.2590000000001	1.0	7.0	7.0	1.0	7.0	12.0	150.0	3.0	0.0	0.0	1.0	0.0	0.0	3.0	0.2727272727272727	74.73	6.0	6.0	111.93970000000004	1	1	0	0	1	0	1	<rdkit.Chem.rdchem.Mol object at 0x7e1c28236f10>	c1ccc(Nc2ncnc3ccccc23)cc1	3.373400000000001	221.2630000000001	17.0	210.175	1.0	3.0	1.0	3.0	2.0
907795	LS513	1	Erlotinib	EGFR	EGFR signaling	0.896444	0.12692758	COCCOC1=CC2=C(C=C1OCCOC)C(NC1=CC(=CC=C1)C#C)=NC=N2	3.405100000000002	393.4429999999997	29.0	370.2590000000001	1.0	7.0	7.0	1.0	7.0	12.0	150.0	3.0	0.0	0.0	1.0	0.0	0.0	3.0	0.2727272727272727	74.73	6.0	6.0	111.93970000000004	1	1	0	0	1	0	1	<rdkit.Chem.rdchem.Mol object at 0x7e1c28236f80>	c1ccc(Nc2ncnc3ccccc23)cc1	3.373400000000001	221.2630000000001	17.0	210.175	1.0	3.0	1.0	3.0	2.0
907799	MC116	1	Erlotinib	EGFR	EGFR signaling	0.892316	0.128139788	COCCOC1=CC2=C(C=C1OCCOC)C(NC1=CC(=CC=C1)C#C)=NC=N2	3.405100000000002	393.4429999999997	29.0	370.2590000000001	1.0	7.0	7.0	1.0	7.0	12.0	150.0	3.0	0.0	0.0	1.0	0.0	0.0	3.0	0.2727272727272727	74.73	6.0	6.0	111.93970000000004	1	1	0	0	1	0	1	<rdkit.Chem.rdchem.Mol object at 0x7e1c28236ff0>	c1ccc(Nc2ncnc3ccccc23)cc1	3.373400000000001	221.2630000000001	17.0	210.175	1.0	3.0	1.0	3.0	2.0
908126	MEG01	1	Erlotinib	EGFR	EGFR signaling	2.634086	0.002322277	COCCOC1=CC2=C(C=C1OCCOC)C(NC1=CC(=CC=C1)C#C)=NC=N2	3.405100000000002	393.4429999999997	29.0	370.2590000000001	1.0	7.0	7.0	1.0	7.0	12.0	150.0	3.0	0.0	0.0	1.0	0.0	0.0	3.0	0.2727272727272727	74.73	6.0	6.0	111.93970000000004	1	1	0	0	1	0	1	<rdkit.Chem.rdchem.Mol object at 0x7e1c28237060>	c1ccc(Nc2ncnc3ccccc23)cc1	3.373400000000001	221.2630000000001	17.0	210.175	1.0	3.0	1.0	3.0	2.0
908135	MHHNB11	1	Erlotinib	EGFR	EGFR signaling	3.698025	0.000200436	COCCOC1=CC2=C(C=C1OCCOC)C(NC1=CC(=CC=C1)C#C)=NC=N2	3.405100000000002	393.4429999999997	29.0	370.2590000000001	1.0	7.0	7.0	1.0	7.0	12.0	150.0	3.0	0.0	0.0	1.0	0.0	0.0	3.0	0.2727272727272727	74.73	6.0	6.0	111.93970000000004	1	1	0	0	1	0	1	<rdkit.Chem.rdchem.Mol object at 0x7e1c282370d0>	c1ccc(Nc2ncnc3ccccc23)cc1	3.373400000000001	221.2630000000001	17.0	210.175	1.0	3.0	1.0	3.0	2.0
908136	MHHPREB1	1	Erlotinib	EGFR	EGFR signaling	2.847863	0.001419505	COCCOC1=CC2=C(C=C1OCCOC)C(NC1=CC(=CC=C1)C#C)=NC=N2	3.405100000000002	393.4429999999997	29.0	370.2590000000001	1.0	7.0	7.0	1.0	7.0	12.0	150.0	3.0	0.0	0.0	1.0	0.0	0.0	3.0	0.2727272727272727	74.73	6.0	6.0	111.93970000000004	1	1	0	0	1	0	1	<rdkit.Chem.rdchem.Mol object at 0x7e1c28237140>	c1ccc(Nc2ncnc3ccccc23)cc1	3.373400000000001	221.2630000000001	17.0	210.175	1.0	3.0	1.0	3.0	2.0
908141	ML2	1	Erlotinib	EGFR	EGFR signaling	2.798372	0.001590845	COCCOC1=CC2=C(C=C1OCCOC)C(NC1=CC(=CC=C1)C#C)=NC=N2	3.405100000000002	393.4429999999997	29.0	370.2590000000001	1.0	7.0	7.0	1.0	7.0	12.0	150.0	3.0	0.0	0.0	1.0	0.0	0.0	3.0	0.2727272727272727	74.73	6.0	6.0	111.93970000000004	1	1	0	0	1	0	1	<rdkit.Chem.rdchem.Mol object at 0x7e1c282371b0>	c1ccc(Nc2ncnc3ccccc23)cc1	3.373400000000001	221.2630000000001	17.0	210.175	1.0	3.0	1.0	3.0	2.0
908142	MLMA	1	Erlotinib	EGFR	EGFR signaling	3.194436	0.000639093	COCCOC1=CC2=C(C=C1OCCOC)C(NC1=CC(=CC=C1)C#C)=NC=N2	3.405100000000002	393.4429999999997	29.0	370.2590000000001	1.0	7.0	7.0	1.0	7.0	12.0	150.0	3.0	0.0	0.0	1.0	0.0	0.0	3.0	0.2727272727272727	74.73	6.0	6.0	111.93970000000004	1	1	0	0	1	0	1	<rdkit.Chem.rdchem.Mol object at 0x7e1c28237220>	c1ccc(Nc2ncnc3ccccc23)cc1	3.373400000000001	221.2630000000001	17.0	210.175	1.0	3.0	1.0	3.0	2.0
908143	MN60	1	Erlotinib	EGFR	EGFR signaling	3.869048	0.000135192	COCCOC1=CC2=C(C=C1OCCOC)C(NC1=CC(=CC=C1)C#C)=NC=N2	3.405100000000002	393.4429999999997	29.0	370.2590000000001	1.0	7.0	7.0	1.0	7.0	12.0	150.0	3.0	0.0	0.0	1.0	0.0	0.0	3.0	0.2727272727272727	74.73	6.0	6.0	111.93970000000004	1	1	0	0	1	0	1	<rdkit.Chem.rdchem.Mol object at 0x7e1c28237290>	c1ccc(Nc2ncnc3ccccc23)cc1	3.373400000000001	221.2630000000001	17.0	210.175	1.0	3.0	1.0	3.0	2.0
908147	MOLT16	1	Erlotinib	EGFR	EGFR signaling	0.608131	0.24652956	COCCOC1=CC2=C(C=C1OCCOC)C(NC1=CC(=CC=C1)C#C)=NC=N2	3.405100000000002	393.4429999999997	29.0	370.2590000000001	1.0	7.0	7.0	1.0	7.0	12.0	150.0	3.0	0.0	0.0	1.0	0.0	0.0	3.0	0.2727272727272727	74.73	6.0	6.0	111.93970000000004	1	1	0	0	1	0	1	<rdkit.Chem.rdchem.Mol object at 0x7e1c28237300>	c1ccc(Nc2ncnc3ccccc23)cc1	3.373400000000001	221.2630000000001	17.0	210.175	1.0	3.0	1.0	3.0	2.0
908148	MONOMAC6	1	Erlotinib	EGFR	EGFR signaling	2.260489	0.005489225	COCCOC1=CC2=C(C=C1OCCOC)C(NC1=CC(=CC=C1)C#C)=NC=N2	3.405100000000002	393.4429999999997	29.0	370.2590000000001	1.0	7.0	7.0	1.0	7.0	12.0	150.0	3.0	0.0	0.0	1.0	0.0	0.0	3.0	0.2727272727272727	74.73	6.0	6.0	111.93970000000004	1	1	0	0	1	0	1	<rdkit.Chem.rdchem.Mol object at 0x7e1c28237370>	c1ccc(Nc2ncnc3ccccc23)cc1	3.373400000000001	221.2630000000001	17.0	210.175	1.0	3.0	1.0	3.0	2.0
908149	MoT	1	Erlotinib	EGFR	EGFR signaling	3.638149	0.000230065	COCCOC1=CC2=C(C=C1OCCOC)C(NC1=CC(=CC=C1)C#C)=NC=N2	3.405100000000002	393.4429999999997	29.0	370.2590000000001	1.0	7.0	7.0	1.0	7.0	12.0	150.0	3.0	0.0	0.0	1.0	0.0	0.0	3.0	0.2727272727272727	74.73	6.0	6.0	111.93970000000004	1	1	0	0	1	0	1	<rdkit.Chem.rdchem.Mol object at 0x7e1c282373e0>	c1ccc(Nc2ncnc3ccccc23)cc1	3.373400000000001	221.2630000000001	17.0	210.175	1.0	3.0	1.0	3.0	2.0
908150	MPP89	1	Erlotinib	EGFR	EGFR signaling	1.248653	0.056408818	COCCOC1=CC2=C(C=C1OCCOC)C(NC1=CC(=CC=C1)C#C)=NC=N2	3.405100000000002	393.4429999999997	29.0	370.2590000000001	1.0	7.0	7.0	1.0	7.0	12.0	150.0	3.0	0.0	0.0	1.0	0.0	0.0	3.0	0.2727272727272727	74.73	6.0	6.0	111.93970000000004	1	1	0	0	1	0	1	<rdkit.Chem.rdchem.Mol object at 0x7e1c28237450>	c1ccc(Nc2ncnc3ccccc23)cc1	3.373400000000001	221.2630000000001	17.0	210.175	1.0	3.0	1.0	3.0	2.0
908151	MRKnu1	1	Erlotinib	EGFR	EGFR signaling	3.650586	0.00022357	COCCOC1=CC2=C(C=C1OCCOC)C(NC1=CC(=CC=C1)C#C)=NC=N2	3.405100000000002	393.4429999999997	29.0	370.2590000000001	1.0	7.0	7.0	1.0	7.0	12.0	150.0	3.0	0.0	0.0	1.0	0.0	0.0	3.0	0.2727272727272727	74.73	6.0	6.0	111.93970000000004	1	1	0	0	1	0	1	<rdkit.Chem.rdchem.Mol object at 0x7e1c282374c0>	c1ccc(Nc2ncnc3ccccc23)cc1	3.373400000000001	221.2630000000001	17.0	210.175	1.0	3.0	1.0	3.0	2.0
908152	MSTO211H	1	Erlotinib	EGFR	EGFR signaling	2.896047	0.001270437	COCCOC1=CC2=C(C=C1OCCOC)C(NC1=CC(=CC=C1)C#C)=NC=N2	3.405100000000002	393.4429999999997	29.0	370.2590000000001	1.0	7.0	7.0	1.0	7.0	12.0	150.0	3.0	0.0	0.0	1.0	0.0	0.0	3.0	0.2727272727272727	74.73	6.0	6.0	111.93970000000004	1	1	0	0	1	0	1	<rdkit.Chem.rdchem.Mol object at 0x7e1c28237530>	c1ccc(Nc2ncnc3ccccc23)cc1	3.373400000000001	221.2630000000001	17.0	210.175	1.0	3.0	1.0	3.0	2.0
908156	MV411	1	Erlotinib	EGFR	EGFR signaling	1.234689	0.058252021	COCCOC1=CC2=C(C=C1OCCOC)C(NC1=CC(=CC=C1)C#C)=NC=N2	3.405100000000002	393.4429999999997	29.0	370.2590000000001	1.0	7.0	7.0	1.0	7.0	12.0	150.0	3.0	0.0	0.0	1.0	0.0	0.0	3.0	0.2727272727272727	74.73	6.0	6.0	111.93970000000004	1	1	0	0	1	0	1	<rdkit.Chem.rdchem.Mol object at 0x7e1c282375a0>	c1ccc(Nc2ncnc3ccccc23)cc1	3.373400000000001	221.2630000000001	17.0	210.175	1.0	3.0	1.0	3.0	2.0
908158	NALM6	1	Erlotinib	EGFR	EGFR signaling	2.536303	0.002908687	COCCOC1=CC2=C(C=C1OCCOC)C(NC1=CC(=CC=C1)C#C)=NC=N2	3.405100000000002	393.4429999999997	29.0	370.2590000000001	1.0	7.0	7.0	1.0	7.0	12.0	150.0	3.0	0.0	0.0	1.0	0.0	0.0	3.0	0.2727272727272727	74.73	6.0	6.0	111.93970000000004	1	1	0	0	1	0	1	<rdkit.Chem.rdchem.Mol object at 0x7e1c28237610>	c1ccc(Nc2ncnc3ccccc23)cc1	3.373400000000001	221.2630000000001	17.0	210.175	1.0	3.0	1.0	3.0	2.0
908159	NAMALWA	1	Erlotinib	EGFR	EGFR signaling	2.301634	0.004993051	COCCOC1=CC2=C(C=C1OCCOC)C(NC1=CC(=CC=C1)C#C)=NC=N2	3.405100000000002	393.4429999999997	29.0	370.2590000000001	1.0	7.0	7.0	1.0	7.0	12.0	150.0	3.0	0.0	0.0	1.0	0.0	0.0	3.0	0.2727272727272727	74.73	6.0	6.0	111.93970000000004	1	1	0	0	1	0	1	<rdkit.Chem.rdchem.Mol object at 0x7e1c28237680>	c1ccc(Nc2ncnc3ccccc23)cc1	3.373400000000001	221.2630000000001	17.0	210.175	1.0	3.0	1.0	3.0	2.0
908440	NB69	1	Erlotinib	EGFR	EGFR signaling	2.072297	0.008466482	COCCOC1=CC2=C(C=C1OCCOC)C(NC1=CC(=CC=C1)C#C)=NC=N2	3.405100000000002	393.4429999999997	29.0	370.2590000000001	1.0	7.0	7.0	1.0	7.0	12.0	150.0	3.0	0.0	0.0	1.0	0.0	0.0	3.0	0.2727272727272727	74.73	6.0	6.0	111.93970000000004	1	1	0	0	1	0	1	<rdkit.Chem.rdchem.Mol object at 0x7e1c282376f0>	c1ccc(Nc2ncnc3ccccc23)cc1	3.373400000000001	221.2630000000001	17.0	210.175	1.0	3.0	1.0	3.0	2.0
908441	NCCIT	1	Erlotinib	EGFR	EGFR signaling	1.659053	0.021925373	COCCOC1=CC2=C(C=C1OCCOC)C(NC1=CC(=CC=C1)C#C)=NC=N2	3.405100000000002	393.4429999999997	29.0	370.2590000000001	1.0	7.0	7.0	1.0	7.0	12.0	150.0	3.0	0.0	0.0	1.0	0.0	0.0	3.0	0.2727272727272727	74.73	6.0	6.0	111.93970000000004	1	1	0	0	1	0	1	<rdkit.Chem.rdchem.Mol object at 0x7e1c28237760>	c1ccc(Nc2ncnc3ccccc23)cc1	3.373400000000001	221.2630000000001	17.0	210.175	1.0	3.0	1.0	3.0	2.0
908444	SNU1	1	Erlotinib	EGFR	EGFR signaling	2.612492	0.002440664	COCCOC1=CC2=C(C=C1OCCOC)C(NC1=CC(=CC=C1)C#C)=NC=N2	3.405100000000002	393.4429999999997	29.0	370.2590000000001	1.0	7.0	7.0	1.0	7.0	12.0	150.0	3.0	0.0	0.0	1.0	0.0	0.0	3.0	0.2727272727272727	74.73	6.0	6.0	111.93970000000004	1	1	0	0	1	0	1	<rdkit.Chem.rdchem.Mol object at 0x7e1c282377d0>	c1ccc(Nc2ncnc3ccccc23)cc1	3.373400000000001	221.2630000000001	17.0	210.175	1.0	3.0	1.0	3.0	2.0
908445	SNU5	1	Erlotinib	EGFR	EGFR signaling	3.699553	0.000199732	COCCOC1=CC2=C(C=C1OCCOC)C(NC1=CC(=CC=C1)C#C)=NC=N2	3.405100000000002	393.4429999999997	29.0	370.2590000000001	1.0	7.0	7.0	1.0	7.0	12.0	150.0	3.0	0.0	0.0	1.0	0.0	0.0	3.0	0.2727272727272727	74.73	6.0	6.0	111.93970000000004	1	1	0	0	1	0	1	<rdkit.Chem.rdchem.Mol object at 0x7e1c28237840>	c1ccc(Nc2ncnc3ccccc23)cc1	3.373400000000001	221.2630000000001	17.0	210.175	1.0	3.0	1.0	3.0	2.0
908446	SNU16	1	Erlotinib	EGFR	EGFR signaling	2.43335	0.003686804	COCCOC1=CC2=C(C=C1OCCOC)C(NC1=CC(=CC=C1)C#C)=NC=N2	3.405100000000002	393.4429999999997	29.0	370.2590000000001	1.0	7.0	7.0	1.0	7.0	12.0	150.0	3.0	0.0	0.0	1.0	0.0	0.0	3.0	0.2727272727272727	74.73	6.0	6.0	111.93970000000004	1	1	0	0	1	0	1	<rdkit.Chem.rdchem.Mol object at 0x7e1c282378b0>	c1ccc(Nc2ncnc3ccccc23)cc1	3.373400000000001	221.2630000000001	17.0	210.175	1.0	3.0	1.0	3.0	2.0
908447	NH12	1	Erlotinib	EGFR	EGFR signaling	3.447765	0.000356644	COCCOC1=CC2=C(C=C1OCCOC)C(NC1=CC(=CC=C1)C#C)=NC=N2	3.405100000000002	393.4429999999997	29.0	370.2590000000001	1.0	7.0	7.0	1.0	7.0	12.0	150.0	3.0	0.0	0.0	1.0	0.0	0.0	3.0	0.2727272727272727	74.73	6.0	6.0	111.93970000000004	1	1	0	0	1	0	1	<rdkit.Chem.rdchem.Mol object at 0x7e1c28237920>	c1ccc(Nc2ncnc3ccccc23)cc1	3.373400000000001	221.2630000000001	17.0	210.175	1.0	3.0	1.0	3.0	2.0
908448	NKM1	1	Erlotinib	EGFR	EGFR signaling	3.293043	0.00050928	COCCOC1=CC2=C(C=C1OCCOC)C(NC1=CC(=CC=C1)C#C)=NC=N2	3.405100000000002	393.4429999999997	29.0	370.2590000000001	1.0	7.0	7.0	1.0	7.0	12.0	150.0	3.0	0.0	0.0	1.0	0.0	0.0	3.0	0.2727272727272727	74.73	6.0	6.0	111.93970000000004	1	1	0	0	1	0	1	<rdkit.Chem.rdchem.Mol object at 0x7e1c28237990>	c1ccc(Nc2ncnc3ccccc23)cc1	3.373400000000001	221.2630000000001	17.0	210.175	1.0	3.0	1.0	3.0	2.0
908449	NMCG1	1	Erlotinib	EGFR	EGFR signaling	1.012678	0.09712298	COCCOC1=CC2=C(C=C1OCCOC)C(NC1=CC(=CC=C1)C#C)=NC=N2	3.405100000000002	393.4429999999997	29.0	370.2590000000001	1.0	7.0	7.0	1.0	7.0	12.0	150.0	3.0	0.0	0.0	1.0	0.0	0.0	3.0	0.2727272727272727	74.73	6.0	6.0	111.93970000000004	1	1	0	0	1	0	1	<rdkit.Chem.rdchem.Mol object at 0x7e1c28237a00>	c1ccc(Nc2ncnc3ccccc23)cc1	3.373400000000001	221.2630000000001	17.0	210.175	1.0	3.0	1.0	3.0	2.0
908450	no11	1	Erlotinib	EGFR	EGFR signaling	1.851518	0.014076089	COCCOC1=CC2=C(C=C1OCCOC)C(NC1=CC(=CC=C1)C#C)=NC=N2	3.405100000000002	393.4429999999997	29.0	370.2590000000001	1.0	7.0	7.0	1.0	7.0	12.0	150.0	3.0	0.0	0.0	1.0	0.0	0.0	3.0	0.2727272727272727	74.73	6.0	6.0	111.93970000000004	1	1	0	0	1	0	1	<rdkit.Chem.rdchem.Mol object at 0x7e1c28237a70>	c1ccc(Nc2ncnc3ccccc23)cc1	3.373400000000001	221.2630000000001	17.0	210.175	1.0	3.0	1.0	3.0	2.0
908451	NOMO1	1	Erlotinib	EGFR	EGFR signaling	3.651593	0.000223052	COCCOC1=CC2=C(C=C1OCCOC)C(NC1=CC(=CC=C1)C#C)=NC=N2	3.405100000000002	393.4429999999997	29.0	370.2590000000001	1.0	7.0	7.0	1.0	7.0	12.0	150.0	3.0	0.0	0.0	1.0	0.0	0.0	3.0	0.2727272727272727	74.73	6.0	6.0	111.93970000000004	1	1	0	0	1	0	1	<rdkit.Chem.rdchem.Mol object at 0x7e1c28237ae0>	c1ccc(Nc2ncnc3ccccc23)cc1	3.373400000000001	221.2630000000001	17.0	210.175	1.0	3.0	1.0	3.0	2.0
908452	no10	1	Erlotinib	EGFR	EGFR signaling	3.314642	0.000484572	COCCOC1=CC2=C(C=C1OCCOC)C(NC1=CC(=CC=C1)C#C)=NC=N2	3.405100000000002	393.4429999999997	29.0	370.2590000000001	1.0	7.0	7.0	1.0	7.0	12.0	150.0	3.0	0.0	0.0	1.0	0.0	0.0	3.0	0.2727272727272727	74.73	6.0	6.0	111.93970000000004	1	1	0	0	1	0	1	<rdkit.Chem.rdchem.Mol object at 0x7e1c28237b50>	c1ccc(Nc2ncnc3ccccc23)cc1	3.373400000000001	221.2630000000001	17.0	210.175	1.0	3.0	1.0	3.0	2.0
908454	NTERA2clD1	1	Erlotinib	EGFR	EGFR signaling	2.714867	0.001928115	COCCOC1=CC2=C(C=C1OCCOC)C(NC1=CC(=CC=C1)C#C)=NC=N2	3.405100000000002	393.4429999999997	29.0	370.2590000000001	1.0	7.0	7.0	1.0	7.0	12.0	150.0	3.0	0.0	0.0	1.0	0.0	0.0	3.0	0.2727272727272727	74.73	6.0	6.0	111.93970000000004	1	1	0	0	1	0	1	<rdkit.Chem.rdchem.Mol object at 0x7e1c28237bc0>	c1ccc(Nc2ncnc3ccccc23)cc1	3.373400000000001	221.2630000000001	17.0	210.175	1.0	3.0	1.0	3.0	2.0
908457	NCIH747	1	Erlotinib	EGFR	EGFR signaling	1.235313	0.058168384	COCCOC1=CC2=C(C=C1OCCOC)C(NC1=CC(=CC=C1)C#C)=NC=N2	3.405100000000002	393.4429999999997	29.0	370.2590000000001	1.0	7.0	7.0	1.0	7.0	12.0	150.0	3.0	0.0	0.0	1.0	0.0	0.0	3.0	0.2727272727272727	74.73	6.0	6.0	111.93970000000004	1	1	0	0	1	0	1	<rdkit.Chem.rdchem.Mol object at 0x7e1c28237c30>	c1ccc(Nc2ncnc3ccccc23)cc1	3.373400000000001	221.2630000000001	17.0	210.175	1.0	3.0	1.0	3.0	2.0
908458	NCIH716	1	Erlotinib	EGFR	EGFR signaling	3.592353	0.000255651	COCCOC1=CC2=C(C=C1OCCOC)C(NC1=CC(=CC=C1)C#C)=NC=N2	3.405100000000002	393.4429999999997	29.0	370.2590000000001	1.0	7.0	7.0	1.0	7.0	12.0	150.0	3.0	0.0	0.0	1.0	0.0	0.0	3.0	0.2727272727272727	74.73	6.0	6.0	111.93970000000004	1	1	0	0	1	0	1	<rdkit.Chem.rdchem.Mol object at 0x7e1c28237ca0>	c1ccc(Nc2ncnc3ccccc23)cc1	3.373400000000001	221.2630000000001	17.0	210.175	1.0	3.0	1.0	3.0	2.0
908467	NCIH1155	1	Erlotinib	EGFR	EGFR signaling	2.920012	0.001202231	COCCOC1=CC2=C(C=C1OCCOC)C(NC1=CC(=CC=C1)C#C)=NC=N2	3.405100000000002	393.4429999999997	29.0	370.2590000000001	1.0	7.0	7.0	1.0	7.0	12.0	150.0	3.0	0.0	0.0	1.0	0.0	0.0	3.0	0.2727272727272727	74.73	6.0	6.0	111.93970000000004	1	1	0	0	1	0	1	<rdkit.Chem.rdchem.Mol object at 0x7e1c28237d10>	c1ccc(Nc2ncnc3ccccc23)cc1	3.373400000000001	221.2630000000001	17.0	210.175	1.0	3.0	1.0	3.0	2.0
908469	NCIH1436	1	Erlotinib	EGFR	EGFR signaling	3.715898	0.000192354	COCCOC1=CC2=C(C=C1OCCOC)C(NC1=CC(=CC=C1)C#C)=NC=N2	3.405100000000002	393.4429999999997	29.0	370.2590000000001	1.0	7.0	7.0	1.0	7.0	12.0	150.0	3.0	0.0	0.0	1.0	0.0	0.0	3.0	0.2727272727272727	74.73	6.0	6.0	111.93970000000004	1	1	0	0	1	0	1	<rdkit.Chem.rdchem.Mol object at 0x7e1c28237d80>	c1ccc(Nc2ncnc3ccccc23)cc1	3.373400000000001	221.2630000000001	17.0	210.175	1.0	3.0	1.0	3.0	2.0
908471	NCIH1581	1	Erlotinib	EGFR	EGFR signaling	2.474444	0.003353945	COCCOC1=CC2=C(C=C1OCCOC)C(NC1=CC(=CC=C1)C#C)=NC=N2	3.405100000000002	393.4429999999997	29.0	370.2590000000001	1.0	7.0	7.0	1.0	7.0	12.0	150.0	3.0	0.0	0.0	1.0	0.0	0.0	3.0	0.2727272727272727	74.73	6.0	6.0	111.93970000000004	1	1	0	0	1	0	1	<rdkit.Chem.rdchem.Mol object at 0x7e1c28237df0>	c1ccc(Nc2ncnc3ccccc23)cc1	3.373400000000001	221.2630000000001	17.0	210.175	1.0	3.0	1.0	3.0	2.0
908473	NCIH1666	1	Erlotinib	EGFR	EGFR signaling	3.762674	0.000172713	COCCOC1=CC2=C(C=C1OCCOC)C(NC1=CC(=CC=C1)C#C)=NC=N2	3.405100000000002	393.4429999999997	29.0	370.2590000000001	1.0	7.0	7.0	1.0	7.0	12.0	150.0	3.0	0.0	0.0	1.0	0.0	0.0	3.0	0.2727272727272727	74.73	6.0	6.0	111.93970000000004	1	1	0	0	1	0	1	<rdkit.Chem.rdchem.Mol object at 0x7e1c28237e60>	c1ccc(Nc2ncnc3ccccc23)cc1	3.373400000000001	221.2630000000001	17.0	210.175	1.0	3.0	1.0	3.0	2.0
908480	NCIH2081	1	Erlotinib	EGFR	EGFR signaling	3.570282	0.000268979	COCCOC1=CC2=C(C=C1OCCOC)C(NC1=CC(=CC=C1)C#C)=NC=N2	3.405100000000002	393.4429999999997	29.0	370.2590000000001	1.0	7.0	7.0	1.0	7.0	12.0	150.0	3.0	0.0	0.0	1.0	0.0	0.0	3.0	0.2727272727272727	74.73	6.0	6.0	111.93970000000004	1	1	0	0	1	0	1	<rdkit.Chem.rdchem.Mol object at 0x7e1c28237ed0>	c1ccc(Nc2ncnc3ccccc23)cc1	3.373400000000001	221.2630000000001	17.0	210.175	1.0	3.0	1.0	3.0	2.0
908481	NCIH2196	1	Erlotinib	EGFR	EGFR signaling	3.407611	0.000391191	COCCOC1=CC2=C(C=C1OCCOC)C(NC1=CC(=CC=C1)C#C)=NC=N2	3.405100000000002	393.4429999999997	29.0	370.2590000000001	1.0	7.0	7.0	1.0	7.0	12.0	150.0	3.0	0.0	0.0	1.0	0.0	0.0	3.0	0.2727272727272727	74.73	6.0	6.0	111.93970000000004	1	1	0	0	1	0	1	<rdkit.Chem.rdchem.Mol object at 0x7e1c28237f40>	c1ccc(Nc2ncnc3ccccc23)cc1	3.373400000000001	221.2630000000001	17.0	210.175	1.0	3.0	1.0	3.0	2.0
908483	NCIH524	1	Erlotinib	EGFR	EGFR signaling	2.937525	0.001154716	COCCOC1=CC2=C(C=C1OCCOC)C(NC1=CC(=CC=C1)C#C)=NC=N2	3.405100000000002	393.4429999999997	29.0	370.2590000000001	1.0	7.0	7.0	1.0	7.0	12.0	150.0	3.0	0.0	0.0	1.0	0.0	0.0	3.0	0.2727272727272727	74.73	6.0	6.0	111.93970000000004	1	1	0	0	1	0	1	<rdkit.Chem.rdchem.Mol object at 0x7e1c24258040>	c1ccc(Nc2ncnc3ccccc23)cc1	3.373400000000001	221.2630000000001	17.0	210.175	1.0	3.0	1.0	3.0	2.0
909194	NCIH748	1	Erlotinib	EGFR	EGFR signaling	3.681219	0.000208344	COCCOC1=CC2=C(C=C1OCCOC)C(NC1=CC(=CC=C1)C#C)=NC=N2	3.405100000000002	393.4429999999997	29.0	370.2590000000001	1.0	7.0	7.0	1.0	7.0	12.0	150.0	3.0	0.0	0.0	1.0	0.0	0.0	3.0	0.2727272727272727	74.73	6.0	6.0	111.93970000000004	1	1	0	0	1	0	1	<rdkit.Chem.rdchem.Mol object at 0x7e1c242580b0>	c1ccc(Nc2ncnc3ccccc23)cc1	3.373400000000001	221.2630000000001	17.0	210.175	1.0	3.0	1.0	3.0	2.0
909248	ONS76	1	Erlotinib	EGFR	EGFR signaling	2.454395	0.003512408	COCCOC1=CC2=C(C=C1OCCOC)C(NC1=CC(=CC=C1)C#C)=NC=N2	3.405100000000002	393.4429999999997	29.0	370.2590000000001	1.0	7.0	7.0	1.0	7.0	12.0	150.0	3.0	0.0	0.0	1.0	0.0	0.0	3.0	0.2727272727272727	74.73	6.0	6.0	111.93970000000004	1	1	0	0	1	0	1	<rdkit.Chem.rdchem.Mol object at 0x7e1c24258120>	c1ccc(Nc2ncnc3ccccc23)cc1	3.373400000000001	221.2630000000001	17.0	210.175	1.0	3.0	1.0	3.0	2.0
909249	OPM2	1	Erlotinib	EGFR	EGFR signaling	2.673353	0.002121519	COCCOC1=CC2=C(C=C1OCCOC)C(NC1=CC(=CC=C1)C#C)=NC=N2	3.405100000000002	393.4429999999997	29.0	370.2590000000001	1.0	7.0	7.0	1.0	7.0	12.0	150.0	3.0	0.0	0.0	1.0	0.0	0.0	3.0	0.2727272727272727	74.73	6.0	6.0	111.93970000000004	1	1	0	0	1	0	1	<rdkit.Chem.rdchem.Mol object at 0x7e1c24258190>	c1ccc(Nc2ncnc3ccccc23)cc1	3.373400000000001	221.2630000000001	17.0	210.175	1.0	3.0	1.0	3.0	2.0
909250	OSRC2	1	Erlotinib	EGFR	EGFR signaling	-0.367139	2.328836504	COCCOC1=CC2=C(C=C1OCCOC)C(NC1=CC(=CC=C1)C#C)=NC=N2	3.405100000000002	393.4429999999997	29.0	370.2590000000001	1.0	7.0	7.0	1.0	7.0	12.0	150.0	3.0	0.0	0.0	1.0	0.0	0.0	3.0	0.2727272727272727	74.73	6.0	6.0	111.93970000000004	1	1	0	0	1	0	1	<rdkit.Chem.rdchem.Mol object at 0x7e1c24258200>	c1ccc(Nc2ncnc3ccccc23)cc1	3.373400000000001	221.2630000000001	17.0	210.175	1.0	3.0	1.0	3.0	2.0
909252	P30OHK	1	Erlotinib	EGFR	EGFR signaling	2.510093	0.003089634	COCCOC1=CC2=C(C=C1OCCOC)C(NC1=CC(=CC=C1)C#C)=NC=N2	3.405100000000002	393.4429999999997	29.0	370.2590000000001	1.0	7.0	7.0	1.0	7.0	12.0	150.0	3.0	0.0	0.0	1.0	0.0	0.0	3.0	0.2727272727272727	74.73	6.0	6.0	111.93970000000004	1	1	0	0	1	0	1	<rdkit.Chem.rdchem.Mol object at 0x7e1c24258270>	c1ccc(Nc2ncnc3ccccc23)cc1	3.373400000000001	221.2630000000001	17.0	210.175	1.0	3.0	1.0	3.0	2.0
909253	P31FUJ	1	Erlotinib	EGFR	EGFR signaling	2.550536	0.002814907	COCCOC1=CC2=C(C=C1OCCOC)C(NC1=CC(=CC=C1)C#C)=NC=N2	3.405100000000002	393.4429999999997	29.0	370.2590000000001	1.0	7.0	7.0	1.0	7.0	12.0	150.0	3.0	0.0	0.0	1.0	0.0	0.0	3.0	0.2727272727272727	74.73	6.0	6.0	111.93970000000004	1	1	0	0	1	0	1	<rdkit.Chem.rdchem.Mol object at 0x7e1c242582e0>	c1ccc(Nc2ncnc3ccccc23)cc1	3.373400000000001	221.2630000000001	17.0	210.175	1.0	3.0	1.0	3.0	2.0
909256	OCUBM	1	Erlotinib	EGFR	EGFR signaling	2.707549	0.00196088	COCCOC1=CC2=C(C=C1OCCOC)C(NC1=CC(=CC=C1)C#C)=NC=N2	3.405100000000002	393.4429999999997	29.0	370.2590000000001	1.0	7.0	7.0	1.0	7.0	12.0	150.0	3.0	0.0	0.0	1.0	0.0	0.0	3.0	0.2727272727272727	74.73	6.0	6.0	111.93970000000004	1	1	0	0	1	0	1	<rdkit.Chem.rdchem.Mol object at 0x7e1c24258350>	c1ccc(Nc2ncnc3ccccc23)cc1	3.373400000000001	221.2630000000001	17.0	210.175	1.0	3.0	1.0	3.0	2.0
909260	PF382	1	Erlotinib	EGFR	EGFR signaling	2.189296	0.006467017	COCCOC1=CC2=C(C=C1OCCOC)C(NC1=CC(=CC=C1)C#C)=NC=N2	3.405100000000002	393.4429999999997	29.0	370.2590000000001	1.0	7.0	7.0	1.0	7.0	12.0	150.0	3.0	0.0	0.0	1.0	0.0	0.0	3.0	0.2727272727272727	74.73	6.0	6.0	111.93970000000004	1	1	0	0	1	0	1	<rdkit.Chem.rdchem.Mol object at 0x7e1c242583c0>	c1ccc(Nc2ncnc3ccccc23)cc1	3.373400000000001	221.2630000000001	17.0	210.175	1.0	3.0	1.0	3.0	2.0
909262	Raji	1	Erlotinib	EGFR	EGFR signaling	3.12127	0.000756363	COCCOC1=CC2=C(C=C1OCCOC)C(NC1=CC(=CC=C1)C#C)=NC=N2	3.405100000000002	393.4429999999997	29.0	370.2590000000001	1.0	7.0	7.0	1.0	7.0	12.0	150.0	3.0	0.0	0.0	1.0	0.0	0.0	3.0	0.2727272727272727	74.73	6.0	6.0	111.93970000000004	1	1	0	0	1	0	1	<rdkit.Chem.rdchem.Mol object at 0x7e1c24258430>	c1ccc(Nc2ncnc3ccccc23)cc1	3.373400000000001	221.2630000000001	17.0	210.175	1.0	3.0	1.0	3.0	2.0
909696	REH	1	Erlotinib	EGFR	EGFR signaling	2.806334	0.001561946	COCCOC1=CC2=C(C=C1OCCOC)C(NC1=CC(=CC=C1)C#C)=NC=N2	3.405100000000002	393.4429999999997	29.0	370.2590000000001	1.0	7.0	7.0	1.0	7.0	12.0	150.0	3.0	0.0	0.0	1.0	0.0	0.0	3.0	0.2727272727272727	74.73	6.0	6.0	111.93970000000004	1	1	0	0	1	0	1	<rdkit.Chem.rdchem.Mol object at 0x7e1c242584a0>	c1ccc(Nc2ncnc3ccccc23)cc1	3.373400000000001	221.2630000000001	17.0	210.175	1.0	3.0	1.0	3.0	2.0
909697	RF48	1	Erlotinib	EGFR	EGFR signaling	3.295402	0.000506522	COCCOC1=CC2=C(C=C1OCCOC)C(NC1=CC(=CC=C1)C#C)=NC=N2	3.405100000000002	393.4429999999997	29.0	370.2590000000001	1.0	7.0	7.0	1.0	7.0	12.0	150.0	3.0	0.0	0.0	1.0	0.0	0.0	3.0	0.2727272727272727	74.73	6.0	6.0	111.93970000000004	1	1	0	0	1	0	1	<rdkit.Chem.rdchem.Mol object at 0x7e1c24258510>	c1ccc(Nc2ncnc3ccccc23)cc1	3.373400000000001	221.2630000000001	17.0	210.175	1.0	3.0	1.0	3.0	2.0
909698	RKO	1	Erlotinib	EGFR	EGFR signaling	2.905758	0.001242344	COCCOC1=CC2=C(C=C1OCCOC)C(NC1=CC(=CC=C1)C#C)=NC=N2	3.405100000000002	393.4429999999997	29.0	370.2590000000001	1.0	7.0	7.0	1.0	7.0	12.0	150.0	3.0	0.0	0.0	1.0	0.0	0.0	3.0	0.2727272727272727	74.73	6.0	6.0	111.93970000000004	1	1	0	0	1	0	1	<rdkit.Chem.rdchem.Mol object at 0x7e1c24258580>	c1ccc(Nc2ncnc3ccccc23)cc1	3.373400000000001	221.2630000000001	17.0	210.175	1.0	3.0	1.0	3.0	2.0
909701	RPMI6666	1	Erlotinib	EGFR	EGFR signaling	3.049472	0.000892335	COCCOC1=CC2=C(C=C1OCCOC)C(NC1=CC(=CC=C1)C#C)=NC=N2	3.405100000000002	393.4429999999997	29.0	370.2590000000001	1.0	7.0	7.0	1.0	7.0	12.0	150.0	3.0	0.0	0.0	1.0	0.0	0.0	3.0	0.2727272727272727	74.73	6.0	6.0	111.93970000000004	1	1	0	0	1	0	1	<rdkit.Chem.rdchem.Mol object at 0x7e1c242585f0>	c1ccc(Nc2ncnc3ccccc23)cc1	3.373400000000001	221.2630000000001	17.0	210.175	1.0	3.0	1.0	3.0	2.0
909702	RPMI8402	1	Erlotinib	EGFR	EGFR signaling	2.428781	0.003725795	COCCOC1=CC2=C(C=C1OCCOC)C(NC1=CC(=CC=C1)C#C)=NC=N2	3.405100000000002	393.4429999999997	29.0	370.2590000000001	1.0	7.0	7.0	1.0	7.0	12.0	150.0	3.0	0.0	0.0	1.0	0.0	0.0	3.0	0.2727272727272727	74.73	6.0	6.0	111.93970000000004	1	1	0	0	1	0	1	<rdkit.Chem.rdchem.Mol object at 0x7e1c24258660>	c1ccc(Nc2ncnc3ccccc23)cc1	3.373400000000001	221.2630000000001	17.0	210.175	1.0	3.0	1.0	3.0	2.0
909703	RS411	1	Erlotinib	EGFR	EGFR signaling	2.607735	0.002467545	COCCOC1=CC2=C(C=C1OCCOC)C(NC1=CC(=CC=C1)C#C)=NC=N2	3.405100000000002	393.4429999999997	29.0	370.2590000000001	1.0	7.0	7.0	1.0	7.0	12.0	150.0	3.0	0.0	0.0	1.0	0.0	0.0	3.0	0.2727272727272727	74.73	6.0	6.0	111.93970000000004	1	1	0	0	1	0	1	<rdkit.Chem.rdchem.Mol object at 0x7e1c242586d0>	c1ccc(Nc2ncnc3ccccc23)cc1	3.373400000000001	221.2630000000001	17.0	210.175	1.0	3.0	1.0	3.0	2.0
909711	SCH	1	Erlotinib	EGFR	EGFR signaling	2.59695	0.002529589	COCCOC1=CC2=C(C=C1OCCOC)C(NC1=CC(=CC=C1)C#C)=NC=N2	3.405100000000002	393.4429999999997	29.0	370.2590000000001	1.0	7.0	7.0	1.0	7.0	12.0	150.0	3.0	0.0	0.0	1.0	0.0	0.0	3.0	0.2727272727272727	74.73	6.0	6.0	111.93970000000004	1	1	0	0	1	0	1	<rdkit.Chem.rdchem.Mol object at 0x7e1c24258740>	c1ccc(Nc2ncnc3ccccc23)cc1	3.373400000000001	221.2630000000001	17.0	210.175	1.0	3.0	1.0	3.0	2.0
909712	SF126	1	Erlotinib	EGFR	EGFR signaling	2.715371	0.001925879	COCCOC1=CC2=C(C=C1OCCOC)C(NC1=CC(=CC=C1)C#C)=NC=N2	3.405100000000002	393.4429999999997	29.0	370.2590000000001	1.0	7.0	7.0	1.0	7.0	12.0	150.0	3.0	0.0	0.0	1.0	0.0	0.0	3.0	0.2727272727272727	74.73	6.0	6.0	111.93970000000004	1	1	0	0	1	0	1	<rdkit.Chem.rdchem.Mol object at 0x7e1c242587b0>	c1ccc(Nc2ncnc3ccccc23)cc1	3.373400000000001	221.2630000000001	17.0	210.175	1.0	3.0	1.0	3.0	2.0
909713	SH4	1	Erlotinib	EGFR	EGFR signaling	3.797037	0.000159574	COCCOC1=CC2=C(C=C1OCCOC)C(NC1=CC(=CC=C1)C#C)=NC=N2	3.405100000000002	393.4429999999997	29.0	370.2590000000001	1.0	7.0	7.0	1.0	7.0	12.0	150.0	3.0	0.0	0.0	1.0	0.0	0.0	3.0	0.2727272727272727	74.73	6.0	6.0	111.93970000000004	1	1	0	0	1	0	1	<rdkit.Chem.rdchem.Mol object at 0x7e1c24258820>	c1ccc(Nc2ncnc3ccccc23)cc1	3.373400000000001	221.2630000000001	17.0	210.175	1.0	3.0	1.0	3.0	2.0
909715	SIGM5	1	Erlotinib	EGFR	EGFR signaling	1.670685	0.021345926	COCCOC1=CC2=C(C=C1OCCOC)C(NC1=CC(=CC=C1)C#C)=NC=N2	3.405100000000002	393.4429999999997	29.0	370.2590000000001	1.0	7.0	7.0	1.0	7.0	12.0	150.0	3.0	0.0	0.0	1.0	0.0	0.0	3.0	0.2727272727272727	74.73	6.0	6.0	111.93970000000004	1	1	0	0	1	0	1	<rdkit.Chem.rdchem.Mol object at 0x7e1c24258890>	c1ccc(Nc2ncnc3ccccc23)cc1	3.373400000000001	221.2630000000001	17.0	210.175	1.0	3.0	1.0	3.0	2.0
909717	SJSA1	1	Erlotinib	EGFR	EGFR signaling	2.301823	0.004990879	COCCOC1=CC2=C(C=C1OCCOC)C(NC1=CC(=CC=C1)C#C)=NC=N2	3.405100000000002	393.4429999999997	29.0	370.2590000000001	1.0	7.0	7.0	1.0	7.0	12.0	150.0	3.0	0.0	0.0	1.0	0.0	0.0	3.0	0.2727272727272727	74.73	6.0	6.0	111.93970000000004	1	1	0	0	1	0	1	<rdkit.Chem.rdchem.Mol object at 0x7e1c24258900>	c1ccc(Nc2ncnc3ccccc23)cc1	3.373400000000001	221.2630000000001	17.0	210.175	1.0	3.0	1.0	3.0	2.0
909720	SKLMS1	1	Erlotinib	EGFR	EGFR signaling	3.303839	0.000496776	COCCOC1=CC2=C(C=C1OCCOC)C(NC1=CC(=CC=C1)C#C)=NC=N2	3.405100000000002	393.4429999999997	29.0	370.2590000000001	1.0	7.0	7.0	1.0	7.0	12.0	150.0	3.0	0.0	0.0	1.0	0.0	0.0	3.0	0.2727272727272727	74.73	6.0	6.0	111.93970000000004	1	1	0	0	1	0	1	<rdkit.Chem.rdchem.Mol object at 0x7e1c24258970>	c1ccc(Nc2ncnc3ccccc23)cc1	3.373400000000001	221.2630000000001	17.0	210.175	1.0	3.0	1.0	3.0	2.0
909722	SKM1	1	Erlotinib	EGFR	EGFR signaling	3.117767	0.000762488	COCCOC1=CC2=C(C=C1OCCOC)C(NC1=CC(=CC=C1)C#C)=NC=N2	3.405100000000002	393.4429999999997	29.0	370.2590000000001	1.0	7.0	7.0	1.0	7.0	12.0	150.0	3.0	0.0	0.0	1.0	0.0	0.0	3.0	0.2727272727272727	74.73	6.0	6.0	111.93970000000004	1	1	0	0	1	0	1	<rdkit.Chem.rdchem.Mol object at 0x7e1c242589e0>	c1ccc(Nc2ncnc3ccccc23)cc1	3.373400000000001	221.2630000000001	17.0	210.175	1.0	3.0	1.0	3.0	2.0
909723	SKMEL1	1	Erlotinib	EGFR	EGFR signaling	3.782414	0.000165039	COCCOC1=CC2=C(C=C1OCCOC)C(NC1=CC(=CC=C1)C#C)=NC=N2	3.405100000000002	393.4429999999997	29.0	370.2590000000001	1.0	7.0	7.0	1.0	7.0	12.0	150.0	3.0	0.0	0.0	1.0	0.0	0.0	3.0	0.2727272727272727	74.73	6.0	6.0	111.93970000000004	1	1	0	0	1	0	1	<rdkit.Chem.rdchem.Mol object at 0x7e1c24258a50>	c1ccc(Nc2ncnc3ccccc23)cc1	3.373400000000001	221.2630000000001	17.0	210.175	1.0	3.0	1.0	3.0	2.0
909731	SKPNDW	1	Erlotinib	EGFR	EGFR signaling	2.292484	0.005099364	COCCOC1=CC2=C(C=C1OCCOC)C(NC1=CC(=CC=C1)C#C)=NC=N2	3.405100000000002	393.4429999999997	29.0	370.2590000000001	1.0	7.0	7.0	1.0	7.0	12.0	150.0	3.0	0.0	0.0	1.0	0.0	0.0	3.0	0.2727272727272727	74.73	6.0	6.0	111.93970000000004	1	1	0	0	1	0	1	<rdkit.Chem.rdchem.Mol object at 0x7e1c24258ac0>	c1ccc(Nc2ncnc3ccccc23)cc1	3.373400000000001	221.2630000000001	17.0	210.175	1.0	3.0	1.0	3.0	2.0
909732	SKUT1	1	Erlotinib	EGFR	EGFR signaling	2.293368	0.005088995	COCCOC1=CC2=C(C=C1OCCOC)C(NC1=CC(=CC=C1)C#C)=NC=N2	3.405100000000002	393.4429999999997	29.0	370.2590000000001	1.0	7.0	7.0	1.0	7.0	12.0	150.0	3.0	0.0	0.0	1.0	0.0	0.0	3.0	0.2727272727272727	74.73	6.0	6.0	111.93970000000004	1	1	0	0	1	0	1	<rdkit.Chem.rdchem.Mol object at 0x7e1c24258b30>	c1ccc(Nc2ncnc3ccccc23)cc1	3.373400000000001	221.2630000000001	17.0	210.175	1.0	3.0	1.0	3.0	2.0
909742	SUDHL1	1	Erlotinib	EGFR	EGFR signaling	2.302573	0.004982267	COCCOC1=CC2=C(C=C1OCCOC)C(NC1=CC(=CC=C1)C#C)=NC=N2	3.405100000000002	393.4429999999997	29.0	370.2590000000001	1.0	7.0	7.0	1.0	7.0	12.0	150.0	3.0	0.0	0.0	1.0	0.0	0.0	3.0	0.2727272727272727	74.73	6.0	6.0	111.93970000000004	1	1	0	0	1	0	1	<rdkit.Chem.rdchem.Mol object at 0x7e1c24258ba0>	c1ccc(Nc2ncnc3ccccc23)cc1	3.373400000000001	221.2630000000001	17.0	210.175	1.0	3.0	1.0	3.0	2.0
909743	SUPT1	1	Erlotinib	EGFR	EGFR signaling	3.123419	0.000752629	COCCOC1=CC2=C(C=C1OCCOC)C(NC1=CC(=CC=C1)C#C)=NC=N2	3.405100000000002	393.4429999999997	29.0	370.2590000000001	1.0	7.0	7.0	1.0	7.0	12.0	150.0	3.0	0.0	0.0	1.0	0.0	0.0	3.0	0.2727272727272727	74.73	6.0	6.0	111.93970000000004	1	1	0	0	1	0	1	<rdkit.Chem.rdchem.Mol object at 0x7e1c24258c10>	c1ccc(Nc2ncnc3ccccc23)cc1	3.373400000000001	221.2630000000001	17.0	210.175	1.0	3.0	1.0	3.0	2.0
909754	SW684	1	Erlotinib	EGFR	EGFR signaling	4.13208	7.38e-05	COCCOC1=CC2=C(C=C1OCCOC)C(NC1=CC(=CC=C1)C#C)=NC=N2	3.405100000000002	393.4429999999997	29.0	370.2590000000001	1.0	7.0	7.0	1.0	7.0	12.0	150.0	3.0	0.0	0.0	1.0	0.0	0.0	3.0	0.2727272727272727	74.73	6.0	6.0	111.93970000000004	1	1	0	0	1	0	1	<rdkit.Chem.rdchem.Mol object at 0x7e1c24258c80>	c1ccc(Nc2ncnc3ccccc23)cc1	3.373400000000001	221.2630000000001	17.0	210.175	1.0	3.0	1.0	3.0	2.0
909756	SW872	1	Erlotinib	EGFR	EGFR signaling	2.554197	0.002791277	COCCOC1=CC2=C(C=C1OCCOC)C(NC1=CC(=CC=C1)C#C)=NC=N2	3.405100000000002	393.4429999999997	29.0	370.2590000000001	1.0	7.0	7.0	1.0	7.0	12.0	150.0	3.0	0.0	0.0	1.0	0.0	0.0	3.0	0.2727272727272727	74.73	6.0	6.0	111.93970000000004	1	1	0	0	1	0	1	<rdkit.Chem.rdchem.Mol object at 0x7e1c24258cf0>	c1ccc(Nc2ncnc3ccccc23)cc1	3.373400000000001	221.2630000000001	17.0	210.175	1.0	3.0	1.0	3.0	2.0
909758	SW962	1	Erlotinib	EGFR	EGFR signaling	0.931211	0.1171626	COCCOC1=CC2=C(C=C1OCCOC)C(NC1=CC(=CC=C1)C#C)=NC=N2	3.405100000000002	393.4429999999997	29.0	370.2590000000001	1.0	7.0	7.0	1.0	7.0	12.0	150.0	3.0	0.0	0.0	1.0	0.0	0.0	3.0	0.2727272727272727	74.73	6.0	6.0	111.93970000000004	1	1	0	0	1	0	1	<rdkit.Chem.rdchem.Mol object at 0x7e1c24258d60>	c1ccc(Nc2ncnc3ccccc23)cc1	3.373400000000001	221.2630000000001	17.0	210.175	1.0	3.0	1.0	3.0	2.0
909769	TGBC1TKB	1	Erlotinib	EGFR	EGFR signaling	3.341018	0.000456018	COCCOC1=CC2=C(C=C1OCCOC)C(NC1=CC(=CC=C1)C#C)=NC=N2	3.405100000000002	393.4429999999997	29.0	370.2590000000001	1.0	7.0	7.0	1.0	7.0	12.0	150.0	3.0	0.0	0.0	1.0	0.0	0.0	3.0	0.2727272727272727	74.73	6.0	6.0	111.93970000000004	1	1	0	0	1	0	1	<rdkit.Chem.rdchem.Mol object at 0x7e1c24258dd0>	c1ccc(Nc2ncnc3ccccc23)cc1	3.373400000000001	221.2630000000001	17.0	210.175	1.0	3.0	1.0	3.0	2.0
909771	THP1	1	Erlotinib	EGFR	EGFR signaling	2.889833	0.001288745	COCCOC1=CC2=C(C=C1OCCOC)C(NC1=CC(=CC=C1)C#C)=NC=N2	3.405100000000002	393.4429999999997	29.0	370.2590000000001	1.0	7.0	7.0	1.0	7.0	12.0	150.0	3.0	0.0	0.0	1.0	0.0	0.0	3.0	0.2727272727272727	74.73	6.0	6.0	111.93970000000004	1	1	0	0	1	0	1	<rdkit.Chem.rdchem.Mol object at 0x7e1c24258e40>	c1ccc(Nc2ncnc3ccccc23)cc1	3.373400000000001	221.2630000000001	17.0	210.175	1.0	3.0	1.0	3.0	2.0
909773	TUR	1	Erlotinib	EGFR	EGFR signaling	2.884396	0.00130498	COCCOC1=CC2=C(C=C1OCCOC)C(NC1=CC(=CC=C1)C#C)=NC=N2	3.405100000000002	393.4429999999997	29.0	370.2590000000001	1.0	7.0	7.0	1.0	7.0	12.0	150.0	3.0	0.0	0.0	1.0	0.0	0.0	3.0	0.2727272727272727	74.73	6.0	6.0	111.93970000000004	1	1	0	0	1	0	1	<rdkit.Chem.rdchem.Mol object at 0x7e1c24258eb0>	c1ccc(Nc2ncnc3ccccc23)cc1	3.373400000000001	221.2630000000001	17.0	210.175	1.0	3.0	1.0	3.0	2.0
909777	U698M	1	Erlotinib	EGFR	EGFR signaling	1.732943	0.018495113	COCCOC1=CC2=C(C=C1OCCOC)C(NC1=CC(=CC=C1)C#C)=NC=N2	3.405100000000002	393.4429999999997	29.0	370.2590000000001	1.0	7.0	7.0	1.0	7.0	12.0	150.0	3.0	0.0	0.0	1.0	0.0	0.0	3.0	0.2727272727272727	74.73	6.0	6.0	111.93970000000004	1	1	0	0	1	0	1	<rdkit.Chem.rdchem.Mol object at 0x7e1c24258f20>	c1ccc(Nc2ncnc3ccccc23)cc1	3.373400000000001	221.2630000000001	17.0	210.175	1.0	3.0	1.0	3.0	2.0
909785	WSUNHL	1	Erlotinib	EGFR	EGFR signaling	2.609987	0.002454782	COCCOC1=CC2=C(C=C1OCCOC)C(NC1=CC(=CC=C1)C#C)=NC=N2	3.405100000000002	393.4429999999997	29.0	370.2590000000001	1.0	7.0	7.0	1.0	7.0	12.0	150.0	3.0	0.0	0.0	1.0	0.0	0.0	3.0	0.2727272727272727	74.73	6.0	6.0	111.93970000000004	1	1	0	0	1	0	1	<rdkit.Chem.rdchem.Mol object at 0x7e1c24258f90>	c1ccc(Nc2ncnc3ccccc23)cc1	3.373400000000001	221.2630000000001	17.0	210.175	1.0	3.0	1.0	3.0	2.0
909974	RCC10RGB	1	Erlotinib	EGFR	EGFR signaling	1.944186	0.011371402	COCCOC1=CC2=C(C=C1OCCOC)C(NC1=CC(=CC=C1)C#C)=NC=N2	3.405100000000002	393.4429999999997	29.0	370.2590000000001	1.0	7.0	7.0	1.0	7.0	12.0	150.0	3.0	0.0	0.0	1.0	0.0	0.0	3.0	0.2727272727272727	74.73	6.0	6.0	111.93970000000004	1	1	0	0	1	0	1	<rdkit.Chem.rdchem.Mol object at 0x7e1c24259000>	c1ccc(Nc2ncnc3ccccc23)cc1	3.373400000000001	221.2630000000001	17.0	210.175	1.0	3.0	1.0	3.0	2.0
909975	KURAMOCHI	1	Erlotinib	EGFR	EGFR signaling	2.638026	0.002301304	COCCOC1=CC2=C(C=C1OCCOC)C(NC1=CC(=CC=C1)C#C)=NC=N2	3.405100000000002	393.4429999999997	29.0	370.2590000000001	1.0	7.0	7.0	1.0	7.0	12.0	150.0	3.0	0.0	0.0	1.0	0.0	0.0	3.0	0.2727272727272727	74.73	6.0	6.0	111.93970000000004	1	1	0	0	1	0	1	<rdkit.Chem.rdchem.Mol object at 0x7e1c24259070>	c1ccc(Nc2ncnc3ccccc23)cc1	3.373400000000001	221.2630000000001	17.0	210.175	1.0	3.0	1.0	3.0	2.0
909976	KMH2	1	Erlotinib	EGFR	EGFR signaling	2.468789	0.003397903	COCCOC1=CC2=C(C=C1OCCOC)C(NC1=CC(=CC=C1)C#C)=NC=N2	3.405100000000002	393.4429999999997	29.0	370.2590000000001	1.0	7.0	7.0	1.0	7.0	12.0	150.0	3.0	0.0	0.0	1.0	0.0	0.0	3.0	0.2727272727272727	74.73	6.0	6.0	111.93970000000004	1	1	0	0	1	0	1	<rdkit.Chem.rdchem.Mol object at 0x7e1c242590e0>	c1ccc(Nc2ncnc3ccccc23)cc1	3.373400000000001	221.2630000000001	17.0	210.175	1.0	3.0	1.0	3.0	2.0
910401	Ramos2G64C10	1	Erlotinib	EGFR	EGFR signaling	2.724372	0.001886375	COCCOC1=CC2=C(C=C1OCCOC)C(NC1=CC(=CC=C1)C#C)=NC=N2	3.405100000000002	393.4429999999997	29.0	370.2590000000001	1.0	7.0	7.0	1.0	7.0	12.0	150.0	3.0	0.0	0.0	1.0	0.0	0.0	3.0	0.2727272727272727	74.73	6.0	6.0	111.93970000000004	1	1	0	0	1	0	1	<rdkit.Chem.rdchem.Mol object at 0x7e1c24259150>	c1ccc(Nc2ncnc3ccccc23)cc1	3.373400000000001	221.2630000000001	17.0	210.175	1.0	3.0	1.0	3.0	2.0
910544	RPMI8866	1	Erlotinib	EGFR	EGFR signaling	3.127705	0.000745238	COCCOC1=CC2=C(C=C1OCCOC)C(NC1=CC(=CC=C1)C#C)=NC=N2	3.405100000000002	393.4429999999997	29.0	370.2590000000001	1.0	7.0	7.0	1.0	7.0	12.0	150.0	3.0	0.0	0.0	1.0	0.0	0.0	3.0	0.2727272727272727	74.73	6.0	6.0	111.93970000000004	1	1	0	0	1	0	1	<rdkit.Chem.rdchem.Mol object at 0x7e1c242591c0>	c1ccc(Nc2ncnc3ccccc23)cc1	3.373400000000001	221.2630000000001	17.0	210.175	1.0	3.0	1.0	3.0	2.0
910545	QIMRWIL	1	Erlotinib	EGFR	EGFR signaling	2.095729	0.008021785	COCCOC1=CC2=C(C=C1OCCOC)C(NC1=CC(=CC=C1)C#C)=NC=N2	3.405100000000002	393.4429999999997	29.0	370.2590000000001	1.0	7.0	7.0	1.0	7.0	12.0	150.0	3.0	0.0	0.0	1.0	0.0	0.0	3.0	0.2727272727272727	74.73	6.0	6.0	111.93970000000004	1	1	0	0	1	0	1	<rdkit.Chem.rdchem.Mol object at 0x7e1c24259230>	c1ccc(Nc2ncnc3ccccc23)cc1	3.373400000000001	221.2630000000001	17.0	210.175	1.0	3.0	1.0	3.0	2.0
910546	PSN1	1	Erlotinib	EGFR	EGFR signaling	2.900545	0.001257347	COCCOC1=CC2=C(C=C1OCCOC)C(NC1=CC(=CC=C1)C#C)=NC=N2	3.405100000000002	393.4429999999997	29.0	370.2590000000001	1.0	7.0	7.0	1.0	7.0	12.0	150.0	3.0	0.0	0.0	1.0	0.0	0.0	3.0	0.2727272727272727	74.73	6.0	6.0	111.93970000000004	1	1	0	0	1	0	1	<rdkit.Chem.rdchem.Mol object at 0x7e1c242592a0>	c1ccc(Nc2ncnc3ccccc23)cc1	3.373400000000001	221.2630000000001	17.0	210.175	1.0	3.0	1.0	3.0	2.0
910554	CW2	1	Erlotinib	EGFR	EGFR signaling	3.901946	0.00012533	COCCOC1=CC2=C(C=C1OCCOC)C(NC1=CC(=CC=C1)C#C)=NC=N2	3.405100000000002	393.4429999999997	29.0	370.2590000000001	1.0	7.0	7.0	1.0	7.0	12.0	150.0	3.0	0.0	0.0	1.0	0.0	0.0	3.0	0.2727272727272727	74.73	6.0	6.0	111.93970000000004	1	1	0	0	1	0	1	<rdkit.Chem.rdchem.Mol object at 0x7e1c24259310>	c1ccc(Nc2ncnc3ccccc23)cc1	3.373400000000001	221.2630000000001	17.0	210.175	1.0	3.0	1.0	3.0	2.0
910567	CHP126	1	Erlotinib	EGFR	EGFR signaling	2.963279	0.001088231	COCCOC1=CC2=C(C=C1OCCOC)C(NC1=CC(=CC=C1)C#C)=NC=N2	3.405100000000002	393.4429999999997	29.0	370.2590000000001	1.0	7.0	7.0	1.0	7.0	12.0	150.0	3.0	0.0	0.0	1.0	0.0	0.0	3.0	0.2727272727272727	74.73	6.0	6.0	111.93970000000004	1	1	0	0	1	0	1	<rdkit.Chem.rdchem.Mol object at 0x7e1c24259380>	c1ccc(Nc2ncnc3ccccc23)cc1	3.373400000000001	221.2630000000001	17.0	210.175	1.0	3.0	1.0	3.0	2.0
910568	CGTHW1	1	Erlotinib	EGFR	EGFR signaling	2.924836	0.001188951	COCCOC1=CC2=C(C=C1OCCOC)C(NC1=CC(=CC=C1)C#C)=NC=N2	3.405100000000002	393.4429999999997	29.0	370.2590000000001	1.0	7.0	7.0	1.0	7.0	12.0	150.0	3.0	0.0	0.0	1.0	0.0	0.0	3.0	0.2727272727272727	74.73	6.0	6.0	111.93970000000004	1	1	0	0	1	0	1	<rdkit.Chem.rdchem.Mol object at 0x7e1c242593f0>	c1ccc(Nc2ncnc3ccccc23)cc1	3.373400000000001	221.2630000000001	17.0	210.175	1.0	3.0	1.0	3.0	2.0
910569	COLO320HSR	1	Erlotinib	EGFR	EGFR signaling	3.228216	0.000591267	COCCOC1=CC2=C(C=C1OCCOC)C(NC1=CC(=CC=C1)C#C)=NC=N2	3.405100000000002	393.4429999999997	29.0	370.2590000000001	1.0	7.0	7.0	1.0	7.0	12.0	150.0	3.0	0.0	0.0	1.0	0.0	0.0	3.0	0.2727272727272727	74.73	6.0	6.0	111.93970000000004	1	1	0	0	1	0	1	<rdkit.Chem.rdchem.Mol object at 0x7e1c24259460>	c1ccc(Nc2ncnc3ccccc23)cc1	3.373400000000001	221.2630000000001	17.0	210.175	1.0	3.0	1.0	3.0	2.0
910687	ATN1	1	Erlotinib	EGFR	EGFR signaling	2.644425	0.002267645	COCCOC1=CC2=C(C=C1OCCOC)C(NC1=CC(=CC=C1)C#C)=NC=N2	3.405100000000002	393.4429999999997	29.0	370.2590000000001	1.0	7.0	7.0	1.0	7.0	12.0	150.0	3.0	0.0	0.0	1.0	0.0	0.0	3.0	0.2727272727272727	74.73	6.0	6.0	111.93970000000004	1	1	0	0	1	0	1	<rdkit.Chem.rdchem.Mol object at 0x7e1c242594d0>	c1ccc(Nc2ncnc3ccccc23)cc1	3.373400000000001	221.2630000000001	17.0	210.175	1.0	3.0	1.0	3.0	2.0
910688	CESS	1	Erlotinib	EGFR	EGFR signaling	3.015855	0.000964151	COCCOC1=CC2=C(C=C1OCCOC)C(NC1=CC(=CC=C1)C#C)=NC=N2	3.405100000000002	393.4429999999997	29.0	370.2590000000001	1.0	7.0	7.0	1.0	7.0	12.0	150.0	3.0	0.0	0.0	1.0	0.0	0.0	3.0	0.2727272727272727	74.73	6.0	6.0	111.93970000000004	1	1	0	0	1	0	1	<rdkit.Chem.rdchem.Mol object at 0x7e1c24259540>	c1ccc(Nc2ncnc3ccccc23)cc1	3.373400000000001	221.2630000000001	17.0	210.175	1.0	3.0	1.0	3.0	2.0
910691	COLO684	1	Erlotinib	EGFR	EGFR signaling	3.550915	0.000281245	COCCOC1=CC2=C(C=C1OCCOC)C(NC1=CC(=CC=C1)C#C)=NC=N2	3.405100000000002	393.4429999999997	29.0	370.2590000000001	1.0	7.0	7.0	1.0	7.0	12.0	150.0	3.0	0.0	0.0	1.0	0.0	0.0	3.0	0.2727272727272727	74.73	6.0	6.0	111.93970000000004	1	1	0	0	1	0	1	<rdkit.Chem.rdchem.Mol object at 0x7e1c242595b0>	c1ccc(Nc2ncnc3ccccc23)cc1	3.373400000000001	221.2630000000001	17.0	210.175	1.0	3.0	1.0	3.0	2.0
910692	COLO668	1	Erlotinib	EGFR	EGFR signaling	2.624835	0.002372275	COCCOC1=CC2=C(C=C1OCCOC)C(NC1=CC(=CC=C1)C#C)=NC=N2	3.405100000000002	393.4429999999997	29.0	370.2590000000001	1.0	7.0	7.0	1.0	7.0	12.0	150.0	3.0	0.0	0.0	1.0	0.0	0.0	3.0	0.2727272727272727	74.73	6.0	6.0	111.93970000000004	1	1	0	0	1	0	1	<rdkit.Chem.rdchem.Mol object at 0x7e1c24259620>	c1ccc(Nc2ncnc3ccccc23)cc1	3.373400000000001	221.2630000000001	17.0	210.175	1.0	3.0	1.0	3.0	2.0
910697	A388	1	Erlotinib	EGFR	EGFR signaling	-0.080407	1.203391667	COCCOC1=CC2=C(C=C1OCCOC)C(NC1=CC(=CC=C1)C#C)=NC=N2	3.405100000000002	393.4429999999997	29.0	370.2590000000001	1.0	7.0	7.0	1.0	7.0	12.0	150.0	3.0	0.0	0.0	1.0	0.0	0.0	3.0	0.2727272727272727	74.73	6.0	6.0	111.93970000000004	1	1	0	0	1	0	1	<rdkit.Chem.rdchem.Mol object at 0x7e1c24259690>	c1ccc(Nc2ncnc3ccccc23)cc1	3.373400000000001	221.2630000000001	17.0	210.175	1.0	3.0	1.0	3.0	2.0
910700	C2BBe1	1	Erlotinib	EGFR	EGFR signaling	2.08425	0.008236638	COCCOC1=CC2=C(C=C1OCCOC)C(NC1=CC(=CC=C1)C#C)=NC=N2	3.405100000000002	393.4429999999997	29.0	370.2590000000001	1.0	7.0	7.0	1.0	7.0	12.0	150.0	3.0	0.0	0.0	1.0	0.0	0.0	3.0	0.2727272727272727	74.73	6.0	6.0	111.93970000000004	1	1	0	0	1	0	1	<rdkit.Chem.rdchem.Mol object at 0x7e1c24259700>	c1ccc(Nc2ncnc3ccccc23)cc1	3.373400000000001	221.2630000000001	17.0	210.175	1.0	3.0	1.0	3.0	2.0
910703	CA46	1	Erlotinib	EGFR	EGFR signaling	2.977735	0.001052604	COCCOC1=CC2=C(C=C1OCCOC)C(NC1=CC(=CC=C1)C#C)=NC=N2	3.405100000000002	393.4429999999997	29.0	370.2590000000001	1.0	7.0	7.0	1.0	7.0	12.0	150.0	3.0	0.0	0.0	1.0	0.0	0.0	3.0	0.2727272727272727	74.73	6.0	6.0	111.93970000000004	1	1	0	0	1	0	1	<rdkit.Chem.rdchem.Mol object at 0x7e1c24259770>	c1ccc(Nc2ncnc3ccccc23)cc1	3.373400000000001	221.2630000000001	17.0	210.175	1.0	3.0	1.0	3.0	2.0
910705	BALL1	1	Erlotinib	EGFR	EGFR signaling	3.223797	0.000597314	COCCOC1=CC2=C(C=C1OCCOC)C(NC1=CC(=CC=C1)C#C)=NC=N2	3.405100000000002	393.4429999999997	29.0	370.2590000000001	1.0	7.0	7.0	1.0	7.0	12.0	150.0	3.0	0.0	0.0	1.0	0.0	0.0	3.0	0.2727272727272727	74.73	6.0	6.0	111.93970000000004	1	1	0	0	1	0	1	<rdkit.Chem.rdchem.Mol object at 0x7e1c242597e0>	c1ccc(Nc2ncnc3ccccc23)cc1	3.373400000000001	221.2630000000001	17.0	210.175	1.0	3.0	1.0	3.0	2.0
910706	BL41	1	Erlotinib	EGFR	EGFR signaling	1.138094	0.07276223	COCCOC1=CC2=C(C=C1OCCOC)C(NC1=CC(=CC=C1)C#C)=NC=N2	3.405100000000002	393.4429999999997	29.0	370.2590000000001	1.0	7.0	7.0	1.0	7.0	12.0	150.0	3.0	0.0	0.0	1.0	0.0	0.0	3.0	0.2727272727272727	74.73	6.0	6.0	111.93970000000004	1	1	0	0	1	0	1	<rdkit.Chem.rdchem.Mol object at 0x7e1c24259850>	c1ccc(Nc2ncnc3ccccc23)cc1	3.373400000000001	221.2630000000001	17.0	210.175	1.0	3.0	1.0	3.0	2.0
910710	BV173	1	Erlotinib	EGFR	EGFR signaling	1.570096	0.026909399	COCCOC1=CC2=C(C=C1OCCOC)C(NC1=CC(=CC=C1)C#C)=NC=N2	3.405100000000002	393.4429999999997	29.0	370.2590000000001	1.0	7.0	7.0	1.0	7.0	12.0	150.0	3.0	0.0	0.0	1.0	0.0	0.0	3.0	0.2727272727272727	74.73	6.0	6.0	111.93970000000004	1	1	0	0	1	0	1	<rdkit.Chem.rdchem.Mol object at 0x7e1c242598c0>	c1ccc(Nc2ncnc3ccccc23)cc1	3.373400000000001	221.2630000000001	17.0	210.175	1.0	3.0	1.0	3.0	2.0
910780	TGW	1	Erlotinib	EGFR	EGFR signaling	2.813868	0.001535083	COCCOC1=CC2=C(C=C1OCCOC)C(NC1=CC(=CC=C1)C#C)=NC=N2	3.405100000000002	393.4429999999997	29.0	370.2590000000001	1.0	7.0	7.0	1.0	7.0	12.0	150.0	3.0	0.0	0.0	1.0	0.0	0.0	3.0	0.2727272727272727	74.73	6.0	6.0	111.93970000000004	1	1	0	0	1	0	1	<rdkit.Chem.rdchem.Mol object at 0x7e1c24259930>	c1ccc(Nc2ncnc3ccccc23)cc1	3.373400000000001	221.2630000000001	17.0	210.175	1.0	3.0	1.0	3.0	2.0
910861	RL	1	Erlotinib	EGFR	EGFR signaling	3.195777	0.000637123	COCCOC1=CC2=C(C=C1OCCOC)C(NC1=CC(=CC=C1)C#C)=NC=N2	3.405100000000002	393.4429999999997	29.0	370.2590000000001	1.0	7.0	7.0	1.0	7.0	12.0	150.0	3.0	0.0	0.0	1.0	0.0	0.0	3.0	0.2727272727272727	74.73	6.0	6.0	111.93970000000004	1	1	0	0	1	0	1	<rdkit.Chem.rdchem.Mol object at 0x7e1c242599a0>	c1ccc(Nc2ncnc3ccccc23)cc1	3.373400000000001	221.2630000000001	17.0	210.175	1.0	3.0	1.0	3.0	2.0
910905	SNUC1	1	Erlotinib	EGFR	EGFR signaling	2.834947	0.001462356	COCCOC1=CC2=C(C=C1OCCOC)C(NC1=CC(=CC=C1)C#C)=NC=N2	3.405100000000002	393.4429999999997	29.0	370.2590000000001	1.0	7.0	7.0	1.0	7.0	12.0	150.0	3.0	0.0	0.0	1.0	0.0	0.0	3.0	0.2727272727272727	74.73	6.0	6.0	111.93970000000004	1	1	0	0	1	0	1	<rdkit.Chem.rdchem.Mol object at 0x7e1c24259a10>	c1ccc(Nc2ncnc3ccccc23)cc1	3.373400000000001	221.2630000000001	17.0	210.175	1.0	3.0	1.0	3.0	2.0
910906	ST486	1	Erlotinib	EGFR	EGFR signaling	2.912079	0.001224393	COCCOC1=CC2=C(C=C1OCCOC)C(NC1=CC(=CC=C1)C#C)=NC=N2	3.405100000000002	393.4429999999997	29.0	370.2590000000001	1.0	7.0	7.0	1.0	7.0	12.0	150.0	3.0	0.0	0.0	1.0	0.0	0.0	3.0	0.2727272727272727	74.73	6.0	6.0	111.93970000000004	1	1	0	0	1	0	1	<rdkit.Chem.rdchem.Mol object at 0x7e1c24259a80>	c1ccc(Nc2ncnc3ccccc23)cc1	3.373400000000001	221.2630000000001	17.0	210.175	1.0	3.0	1.0	3.0	2.0
910910	UACC812	1	Erlotinib	EGFR	EGFR signaling	3.626634	0.000236247	COCCOC1=CC2=C(C=C1OCCOC)C(NC1=CC(=CC=C1)C#C)=NC=N2	3.405100000000002	393.4429999999997	29.0	370.2590000000001	1.0	7.0	7.0	1.0	7.0	12.0	150.0	3.0	0.0	0.0	1.0	0.0	0.0	3.0	0.2727272727272727	74.73	6.0	6.0	111.93970000000004	1	1	0	0	1	0	1	<rdkit.Chem.rdchem.Mol object at 0x7e1c24259af0>	c1ccc(Nc2ncnc3ccccc23)cc1	3.373400000000001	221.2630000000001	17.0	210.175	1.0	3.0	1.0	3.0	2.0
910911	SCC15	1	Erlotinib	EGFR	EGFR signaling	3.602564	0.00024971	COCCOC1=CC2=C(C=C1OCCOC)C(NC1=CC(=CC=C1)C#C)=NC=N2	3.405100000000002	393.4429999999997	29.0	370.2590000000001	1.0	7.0	7.0	1.0	7.0	12.0	150.0	3.0	0.0	0.0	1.0	0.0	0.0	3.0	0.2727272727272727	74.73	6.0	6.0	111.93970000000004	1	1	0	0	1	0	1	<rdkit.Chem.rdchem.Mol object at 0x7e1c24259b60>	c1ccc(Nc2ncnc3ccccc23)cc1	3.373400000000001	221.2630000000001	17.0	210.175	1.0	3.0	1.0	3.0	2.0
910918	BC3	1	Erlotinib	EGFR	EGFR signaling	2.57677	0.002649903	COCCOC1=CC2=C(C=C1OCCOC)C(NC1=CC(=CC=C1)C#C)=NC=N2	3.405100000000002	393.4429999999997	29.0	370.2590000000001	1.0	7.0	7.0	1.0	7.0	12.0	150.0	3.0	0.0	0.0	1.0	0.0	0.0	3.0	0.2727272727272727	74.73	6.0	6.0	111.93970000000004	1	1	0	0	1	0	1	<rdkit.Chem.rdchem.Mol object at 0x7e1c24259bd0>	c1ccc(Nc2ncnc3ccccc23)cc1	3.373400000000001	221.2630000000001	17.0	210.175	1.0	3.0	1.0	3.0	2.0
910919	BC1	1	Erlotinib	EGFR	EGFR signaling	2.889626	0.001289359	COCCOC1=CC2=C(C=C1OCCOC)C(NC1=CC(=CC=C1)C#C)=NC=N2	3.405100000000002	393.4429999999997	29.0	370.2590000000001	1.0	7.0	7.0	1.0	7.0	12.0	150.0	3.0	0.0	0.0	1.0	0.0	0.0	3.0	0.2727272727272727	74.73	6.0	6.0	111.93970000000004	1	1	0	0	1	0	1	<rdkit.Chem.rdchem.Mol object at 0x7e1c24259c40>	c1ccc(Nc2ncnc3ccccc23)cc1	3.373400000000001	221.2630000000001	17.0	210.175	1.0	3.0	1.0	3.0	2.0
910921	A101D	1	Erlotinib	EGFR	EGFR signaling	2.325072	0.004730728	COCCOC1=CC2=C(C=C1OCCOC)C(NC1=CC(=CC=C1)C#C)=NC=N2	3.405100000000002	393.4429999999997	29.0	370.2590000000001	1.0	7.0	7.0	1.0	7.0	12.0	150.0	3.0	0.0	0.0	1.0	0.0	0.0	3.0	0.2727272727272727	74.73	6.0	6.0	111.93970000000004	1	1	0	0	1	0	1	<rdkit.Chem.rdchem.Mol object at 0x7e1c24259cb0>	c1ccc(Nc2ncnc3ccccc23)cc1	3.373400000000001	221.2630000000001	17.0	210.175	1.0	3.0	1.0	3.0	2.0
910930	SCC3	1	Erlotinib	EGFR	EGFR signaling	2.099841	0.007946191	COCCOC1=CC2=C(C=C1OCCOC)C(NC1=CC(=CC=C1)C#C)=NC=N2	3.405100000000002	393.4429999999997	29.0	370.2590000000001	1.0	7.0	7.0	1.0	7.0	12.0	150.0	3.0	0.0	0.0	1.0	0.0	0.0	3.0	0.2727272727272727	74.73	6.0	6.0	111.93970000000004	1	1	0	0	1	0	1	<rdkit.Chem.rdchem.Mol object at 0x7e1c24259d20>	c1ccc(Nc2ncnc3ccccc23)cc1	3.373400000000001	221.2630000000001	17.0	210.175	1.0	3.0	1.0	3.0	2.0
910933	AM38	1	Erlotinib	EGFR	EGFR signaling	3.388752	0.000408553	COCCOC1=CC2=C(C=C1OCCOC)C(NC1=CC(=CC=C1)C#C)=NC=N2	3.405100000000002	393.4429999999997	29.0	370.2590000000001	1.0	7.0	7.0	1.0	7.0	12.0	150.0	3.0	0.0	0.0	1.0	0.0	0.0	3.0	0.2727272727272727	74.73	6.0	6.0	111.93970000000004	1	1	0	0	1	0	1	<rdkit.Chem.rdchem.Mol object at 0x7e1c24259d90>	c1ccc(Nc2ncnc3ccccc23)cc1	3.373400000000001	221.2630000000001	17.0	210.175	1.0	3.0	1.0	3.0	2.0
910934	A4Fuk	1	Erlotinib	EGFR	EGFR signaling	2.619332	0.002402525	COCCOC1=CC2=C(C=C1OCCOC)C(NC1=CC(=CC=C1)C#C)=NC=N2	3.405100000000002	393.4429999999997	29.0	370.2590000000001	1.0	7.0	7.0	1.0	7.0	12.0	150.0	3.0	0.0	0.0	1.0	0.0	0.0	3.0	0.2727272727272727	74.73	6.0	6.0	111.93970000000004	1	1	0	0	1	0	1	<rdkit.Chem.rdchem.Mol object at 0x7e1c24259e00>	c1ccc(Nc2ncnc3ccccc23)cc1	3.373400000000001	221.2630000000001	17.0	210.175	1.0	3.0	1.0	3.0	2.0
910935	A3KAW	1	Erlotinib	EGFR	EGFR signaling	1.110606	0.077516472	COCCOC1=CC2=C(C=C1OCCOC)C(NC1=CC(=CC=C1)C#C)=NC=N2	3.405100000000002	393.4429999999997	29.0	370.2590000000001	1.0	7.0	7.0	1.0	7.0	12.0	150.0	3.0	0.0	0.0	1.0	0.0	0.0	3.0	0.2727272727272727	74.73	6.0	6.0	111.93970000000004	1	1	0	0	1	0	1	<rdkit.Chem.rdchem.Mol object at 0x7e1c24259e70>	c1ccc(Nc2ncnc3ccccc23)cc1	3.373400000000001	221.2630000000001	17.0	210.175	1.0	3.0	1.0	3.0	2.0
910942	NEC8	1	Erlotinib	EGFR	EGFR signaling	2.433481	0.003685692	COCCOC1=CC2=C(C=C1OCCOC)C(NC1=CC(=CC=C1)C#C)=NC=N2	3.405100000000002	393.4429999999997	29.0	370.2590000000001	1.0	7.0	7.0	1.0	7.0	12.0	150.0	3.0	0.0	0.0	1.0	0.0	0.0	3.0	0.2727272727272727	74.73	6.0	6.0	111.93970000000004	1	1	0	0	1	0	1	<rdkit.Chem.rdchem.Mol object at 0x7e1c24259ee0>	c1ccc(Nc2ncnc3ccccc23)cc1	3.373400000000001	221.2630000000001	17.0	210.175	1.0	3.0	1.0	3.0	2.0
910943	CAS1	1	Erlotinib	EGFR	EGFR signaling	3.686191	0.000205972	COCCOC1=CC2=C(C=C1OCCOC)C(NC1=CC(=CC=C1)C#C)=NC=N2	3.405100000000002	393.4429999999997	29.0	370.2590000000001	1.0	7.0	7.0	1.0	7.0	12.0	150.0	3.0	0.0	0.0	1.0	0.0	0.0	3.0	0.2727272727272727	74.73	6.0	6.0	111.93970000000004	1	1	0	0	1	0	1	<rdkit.Chem.rdchem.Mol object at 0x7e1c24259f50>	c1ccc(Nc2ncnc3ccccc23)cc1	3.373400000000001	221.2630000000001	17.0	210.175	1.0	3.0	1.0	3.0	2.0
910944	ALLPO	1	Erlotinib	EGFR	EGFR signaling	1.3081	0.049192625	COCCOC1=CC2=C(C=C1OCCOC)C(NC1=CC(=CC=C1)C#C)=NC=N2	3.405100000000002	393.4429999999997	29.0	370.2590000000001	1.0	7.0	7.0	1.0	7.0	12.0	150.0	3.0	0.0	0.0	1.0	0.0	0.0	3.0	0.2727272727272727	74.73	6.0	6.0	111.93970000000004	1	1	0	0	1	0	1	<rdkit.Chem.rdchem.Mol object at 0x7e1c24259fc0>	c1ccc(Nc2ncnc3ccccc23)cc1	3.373400000000001	221.2630000000001	17.0	210.175	1.0	3.0	1.0	3.0	2.0
910947	OCIAML2	1	Erlotinib	EGFR	EGFR signaling	1.951952	0.011169867	COCCOC1=CC2=C(C=C1OCCOC)C(NC1=CC(=CC=C1)C#C)=NC=N2	3.405100000000002	393.4429999999997	29.0	370.2590000000001	1.0	7.0	7.0	1.0	7.0	12.0	150.0	3.0	0.0	0.0	1.0	0.0	0.0	3.0	0.2727272727272727	74.73	6.0	6.0	111.93970000000004	1	1	0	0	1	0	1	<rdkit.Chem.rdchem.Mol object at 0x7e1c2425a030>	c1ccc(Nc2ncnc3ccccc23)cc1	3.373400000000001	221.2630000000001	17.0	210.175	1.0	3.0	1.0	3.0	2.0
910948	MFM223	1	Erlotinib	EGFR	EGFR signaling	3.653501	0.000222075	COCCOC1=CC2=C(C=C1OCCOC)C(NC1=CC(=CC=C1)C#C)=NC=N2	3.405100000000002	393.4429999999997	29.0	370.2590000000001	1.0	7.0	7.0	1.0	7.0	12.0	150.0	3.0	0.0	0.0	1.0	0.0	0.0	3.0	0.2727272727272727	74.73	6.0	6.0	111.93970000000004	1	1	0	0	1	0	1	<rdkit.Chem.rdchem.Mol object at 0x7e1c2425a0a0>	c1ccc(Nc2ncnc3ccccc23)cc1	3.373400000000001	221.2630000000001	17.0	210.175	1.0	3.0	1.0	3.0	2.0
917486	LS1034	1	Erlotinib	EGFR	EGFR signaling	3.585336	0.000259815	COCCOC1=CC2=C(C=C1OCCOC)C(NC1=CC(=CC=C1)C#C)=NC=N2	3.405100000000002	393.4429999999997	29.0	370.2590000000001	1.0	7.0	7.0	1.0	7.0	12.0	150.0	3.0	0.0	0.0	1.0	0.0	0.0	3.0	0.2727272727272727	74.73	6.0	6.0	111.93970000000004	1	1	0	0	1	0	1	<rdkit.Chem.rdchem.Mol object at 0x7e1c2425a110>	c1ccc(Nc2ncnc3ccccc23)cc1	3.373400000000001	221.2630000000001	17.0	210.175	1.0	3.0	1.0	3.0	2.0
924106	CAL148	1	Erlotinib	EGFR	EGFR signaling	2.553022	0.00279884	COCCOC1=CC2=C(C=C1OCCOC)C(NC1=CC(=CC=C1)C#C)=NC=N2	3.405100000000002	393.4429999999997	29.0	370.2590000000001	1.0	7.0	7.0	1.0	7.0	12.0	150.0	3.0	0.0	0.0	1.0	0.0	0.0	3.0	0.2727272727272727	74.73	6.0	6.0	111.93970000000004	1	1	0	0	1	0	1	<rdkit.Chem.rdchem.Mol object at 0x7e1c2425a180>	c1ccc(Nc2ncnc3ccccc23)cc1	3.373400000000001	221.2630000000001	17.0	210.175	1.0	3.0	1.0	3.0	2.0
924110	HDLM2	1	Erlotinib	EGFR	EGFR signaling	2.819859	0.001514053	COCCOC1=CC2=C(C=C1OCCOC)C(NC1=CC(=CC=C1)C#C)=NC=N2	3.405100000000002	393.4429999999997	29.0	370.2590000000001	1.0	7.0	7.0	1.0	7.0	12.0	150.0	3.0	0.0	0.0	1.0	0.0	0.0	3.0	0.2727272727272727	74.73	6.0	6.0	111.93970000000004	1	1	0	0	1	0	1	<rdkit.Chem.rdchem.Mol object at 0x7e1c2425a1f0>	c1ccc(Nc2ncnc3ccccc23)cc1	3.373400000000001	221.2630000000001	17.0	210.175	1.0	3.0	1.0	3.0	2.0
924186	KGN	1	Erlotinib	EGFR	EGFR signaling	2.181671	0.006581562	COCCOC1=CC2=C(C=C1OCCOC)C(NC1=CC(=CC=C1)C#C)=NC=N2	3.405100000000002	393.4429999999997	29.0	370.2590000000001	1.0	7.0	7.0	1.0	7.0	12.0	150.0	3.0	0.0	0.0	1.0	0.0	0.0	3.0	0.2727272727272727	74.73	6.0	6.0	111.93970000000004	1	1	0	0	1	0	1	<rdkit.Chem.rdchem.Mol object at 0x7e1c2425a260>	c1ccc(Nc2ncnc3ccccc23)cc1	3.373400000000001	221.2630000000001	17.0	210.175	1.0	3.0	1.0	3.0	2.0
924188	KNS81FD	1	Erlotinib	EGFR	EGFR signaling	3.084935	0.000822366	COCCOC1=CC2=C(C=C1OCCOC)C(NC1=CC(=CC=C1)C#C)=NC=N2	3.405100000000002	393.4429999999997	29.0	370.2590000000001	1.0	7.0	7.0	1.0	7.0	12.0	150.0	3.0	0.0	0.0	1.0	0.0	0.0	3.0	0.2727272727272727	74.73	6.0	6.0	111.93970000000004	1	1	0	0	1	0	1	<rdkit.Chem.rdchem.Mol object at 0x7e1c2425a2d0>	c1ccc(Nc2ncnc3ccccc23)cc1	3.373400000000001	221.2630000000001	17.0	210.175	1.0	3.0	1.0	3.0	2.0
924238	K5	1	Erlotinib	EGFR	EGFR signaling	3.323613	0.000474665	COCCOC1=CC2=C(C=C1OCCOC)C(NC1=CC(=CC=C1)C#C)=NC=N2	3.405100000000002	393.4429999999997	29.0	370.2590000000001	1.0	7.0	7.0	1.0	7.0	12.0	150.0	3.0	0.0	0.0	1.0	0.0	0.0	3.0	0.2727272727272727	74.73	6.0	6.0	111.93970000000004	1	1	0	0	1	0	1	<rdkit.Chem.rdchem.Mol object at 0x7e1c2425a340>	c1ccc(Nc2ncnc3ccccc23)cc1	3.373400000000001	221.2630000000001	17.0	210.175	1.0	3.0	1.0	3.0	2.0
924239	L363	1	Erlotinib	EGFR	EGFR signaling	2.750689	0.00177546	COCCOC1=CC2=C(C=C1OCCOC)C(NC1=CC(=CC=C1)C#C)=NC=N2	3.405100000000002	393.4429999999997	29.0	370.2590000000001	1.0	7.0	7.0	1.0	7.0	12.0	150.0	3.0	0.0	0.0	1.0	0.0	0.0	3.0	0.2727272727272727	74.73	6.0	6.0	111.93970000000004	1	1	0	0	1	0	1	<rdkit.Chem.rdchem.Mol object at 0x7e1c2425a3b0>	c1ccc(Nc2ncnc3ccccc23)cc1	3.373400000000001	221.2630000000001	17.0	210.175	1.0	3.0	1.0	3.0	2.0
924244	NCIH1975	1	Erlotinib	EGFR	EGFR signaling	2.304891	0.004955746	COCCOC1=CC2=C(C=C1OCCOC)C(NC1=CC(=CC=C1)C#C)=NC=N2	3.405100000000002	393.4429999999997	29.0	370.2590000000001	1.0	7.0	7.0	1.0	7.0	12.0	150.0	3.0	0.0	0.0	1.0	0.0	0.0	3.0	0.2727272727272727	74.73	6.0	6.0	111.93970000000004	1	1	0	0	1	0	1	<rdkit.Chem.rdchem.Mol object at 0x7e1c2425a420>	c1ccc(Nc2ncnc3ccccc23)cc1	3.373400000000001	221.2630000000001	17.0	210.175	1.0	3.0	1.0	3.0	2.0
924247	SW954	1	Erlotinib	EGFR	EGFR signaling	1.339738	0.045736402	COCCOC1=CC2=C(C=C1OCCOC)C(NC1=CC(=CC=C1)C#C)=NC=N2	3.405100000000002	393.4429999999997	29.0	370.2590000000001	1.0	7.0	7.0	1.0	7.0	12.0	150.0	3.0	0.0	0.0	1.0	0.0	0.0	3.0	0.2727272727272727	74.73	6.0	6.0	111.93970000000004	1	1	0	0	1	0	1	<rdkit.Chem.rdchem.Mol object at 0x7e1c2425a490>	c1ccc(Nc2ncnc3ccccc23)cc1	3.373400000000001	221.2630000000001	17.0	210.175	1.0	3.0	1.0	3.0	2.0
924248	TE441T	1	Erlotinib	EGFR	EGFR signaling	2.705678	0.001969346	COCCOC1=CC2=C(C=C1OCCOC)C(NC1=CC(=CC=C1)C#C)=NC=N2	3.405100000000002	393.4429999999997	29.0	370.2590000000001	1.0	7.0	7.0	1.0	7.0	12.0	150.0	3.0	0.0	0.0	1.0	0.0	0.0	3.0	0.2727272727272727	74.73	6.0	6.0	111.93970000000004	1	1	0	0	1	0	1	<rdkit.Chem.rdchem.Mol object at 0x7e1c2425a500>	c1ccc(Nc2ncnc3ccccc23)cc1	3.373400000000001	221.2630000000001	17.0	210.175	1.0	3.0	1.0	3.0	2.0
925339	MMAcSF	1	Erlotinib	EGFR	EGFR signaling	2.65404	0.002217992	COCCOC1=CC2=C(C=C1OCCOC)C(NC1=CC(=CC=C1)C#C)=NC=N2	3.405100000000002	393.4429999999997	29.0	370.2590000000001	1.0	7.0	7.0	1.0	7.0	12.0	150.0	3.0	0.0	0.0	1.0	0.0	0.0	3.0	0.2727272727272727	74.73	6.0	6.0	111.93970000000004	1	1	0	0	1	0	1	<rdkit.Chem.rdchem.Mol object at 0x7e1c2425a570>	c1ccc(Nc2ncnc3ccccc23)cc1	3.373400000000001	221.2630000000001	17.0	210.175	1.0	3.0	1.0	3.0	2.0
925343	MFHino	1	Erlotinib	EGFR	EGFR signaling	3.432077	0.000369763	COCCOC1=CC2=C(C=C1OCCOC)C(NC1=CC(=CC=C1)C#C)=NC=N2	3.405100000000002	393.4429999999997	29.0	370.2590000000001	1.0	7.0	7.0	1.0	7.0	12.0	150.0	3.0	0.0	0.0	1.0	0.0	0.0	3.0	0.2727272727272727	74.73	6.0	6.0	111.93970000000004	1	1	0	0	1	0	1	<rdkit.Chem.rdchem.Mol object at 0x7e1c2425a5e0>	c1ccc(Nc2ncnc3ccccc23)cc1	3.373400000000001	221.2630000000001	17.0	210.175	1.0	3.0	1.0	3.0	2.0
925345	NOS1	1	Erlotinib	EGFR	EGFR signaling	0.057753	0.875481554	COCCOC1=CC2=C(C=C1OCCOC)C(NC1=CC(=CC=C1)C#C)=NC=N2	3.405100000000002	393.4429999999997	29.0	370.2590000000001	1.0	7.0	7.0	1.0	7.0	12.0	150.0	3.0	0.0	0.0	1.0	0.0	0.0	3.0	0.2727272727272727	74.73	6.0	6.0	111.93970000000004	1	1	0	0	1	0	1	<rdkit.Chem.rdchem.Mol object at 0x7e1c2425a650>	c1ccc(Nc2ncnc3ccccc23)cc1	3.373400000000001	221.2630000000001	17.0	210.175	1.0	3.0	1.0	3.0	2.0
930082	RL952	1	Erlotinib	EGFR	EGFR signaling	1.78626	0.016358369	COCCOC1=CC2=C(C=C1OCCOC)C(NC1=CC(=CC=C1)C#C)=NC=N2	3.405100000000002	393.4429999999997	29.0	370.2590000000001	1.0	7.0	7.0	1.0	7.0	12.0	150.0	3.0	0.0	0.0	1.0	0.0	0.0	3.0	0.2727272727272727	74.73	6.0	6.0	111.93970000000004	1	1	0	0	1	0	1	<rdkit.Chem.rdchem.Mol object at 0x7e1c2425a6c0>	c1ccc(Nc2ncnc3ccccc23)cc1	3.373400000000001	221.2630000000001	17.0	210.175	1.0	3.0	1.0	3.0	2.0
946355	TE6	1	Erlotinib	EGFR	EGFR signaling	0.183414	0.655520081	COCCOC1=CC2=C(C=C1OCCOC)C(NC1=CC(=CC=C1)C#C)=NC=N2	3.405100000000002	393.4429999999997	29.0	370.2590000000001	1.0	7.0	7.0	1.0	7.0	12.0	150.0	3.0	0.0	0.0	1.0	0.0	0.0	3.0	0.2727272727272727	74.73	6.0	6.0	111.93970000000004	1	1	0	0	1	0	1	<rdkit.Chem.rdchem.Mol object at 0x7e1c2425a730>	c1ccc(Nc2ncnc3ccccc23)cc1	3.373400000000001	221.2630000000001	17.0	210.175	1.0	3.0	1.0	3.0	2.0
946356	TE12	1	Erlotinib	EGFR	EGFR signaling	-2.596094	394.5426888	COCCOC1=CC2=C(C=C1OCCOC)C(NC1=CC(=CC=C1)C#C)=NC=N2	3.405100000000002	393.4429999999997	29.0	370.2590000000001	1.0	7.0	7.0	1.0	7.0	12.0	150.0	3.0	0.0	0.0	1.0	0.0	0.0	3.0	0.2727272727272727	74.73	6.0	6.0	111.93970000000004	1	1	0	0	1	0	1	<rdkit.Chem.rdchem.Mol object at 0x7e1c2425a7a0>	c1ccc(Nc2ncnc3ccccc23)cc1	3.373400000000001	221.2630000000001	17.0	210.175	1.0	3.0	1.0	3.0	2.0
946358	YT	1	Erlotinib	EGFR	EGFR signaling	2.906935	0.001238982	COCCOC1=CC2=C(C=C1OCCOC)C(NC1=CC(=CC=C1)C#C)=NC=N2	3.405100000000002	393.4429999999997	29.0	370.2590000000001	1.0	7.0	7.0	1.0	7.0	12.0	150.0	3.0	0.0	0.0	1.0	0.0	0.0	3.0	0.2727272727272727	74.73	6.0	6.0	111.93970000000004	1	1	0	0	1	0	1	<rdkit.Chem.rdchem.Mol object at 0x7e1c2425a810>	c1ccc(Nc2ncnc3ccccc23)cc1	3.373400000000001	221.2630000000001	17.0	210.175	1.0	3.0	1.0	3.0	2.0
946359	BT474	1	Erlotinib	EGFR	EGFR signaling	3.157136	0.000696408	COCCOC1=CC2=C(C=C1OCCOC)C(NC1=CC(=CC=C1)C#C)=NC=N2	3.405100000000002	393.4429999999997	29.0	370.2590000000001	1.0	7.0	7.0	1.0	7.0	12.0	150.0	3.0	0.0	0.0	1.0	0.0	0.0	3.0	0.2727272727272727	74.73	6.0	6.0	111.93970000000004	1	1	0	0	1	0	1	<rdkit.Chem.rdchem.Mol object at 0x7e1c2425a880>	c1ccc(Nc2ncnc3ccccc23)cc1	3.373400000000001	221.2630000000001	17.0	210.175	1.0	3.0	1.0	3.0	2.0
946363	KPNYS	1	Erlotinib	EGFR	EGFR signaling	3.238412	0.000577548	COCCOC1=CC2=C(C=C1OCCOC)C(NC1=CC(=CC=C1)C#C)=NC=N2	3.405100000000002	393.4429999999997	29.0	370.2590000000001	1.0	7.0	7.0	1.0	7.0	12.0	150.0	3.0	0.0	0.0	1.0	0.0	0.0	3.0	0.2727272727272727	74.73	6.0	6.0	111.93970000000004	1	1	0	0	1	0	1	<rdkit.Chem.rdchem.Mol object at 0x7e1c2425a8f0>	c1ccc(Nc2ncnc3ccccc23)cc1	3.373400000000001	221.2630000000001	17.0	210.175	1.0	3.0	1.0	3.0	2.0
946367	D247MG	1	Erlotinib	EGFR	EGFR signaling	2.208734	0.00618395	COCCOC1=CC2=C(C=C1OCCOC)C(NC1=CC(=CC=C1)C#C)=NC=N2	3.405100000000002	393.4429999999997	29.0	370.2590000000001	1.0	7.0	7.0	1.0	7.0	12.0	150.0	3.0	0.0	0.0	1.0	0.0	0.0	3.0	0.2727272727272727	74.73	6.0	6.0	111.93970000000004	1	1	0	0	1	0	1	<rdkit.Chem.rdchem.Mol object at 0x7e1c2425a960>	c1ccc(Nc2ncnc3ccccc23)cc1	3.373400000000001	221.2630000000001	17.0	210.175	1.0	3.0	1.0	3.0	2.0
946368	D263MG	1	Erlotinib	EGFR	EGFR signaling	2.784938	0.001640824	COCCOC1=CC2=C(C=C1OCCOC)C(NC1=CC(=CC=C1)C#C)=NC=N2	3.405100000000002	393.4429999999997	29.0	370.2590000000001	1.0	7.0	7.0	1.0	7.0	12.0	150.0	3.0	0.0	0.0	1.0	0.0	0.0	3.0	0.2727272727272727	74.73	6.0	6.0	111.93970000000004	1	1	0	0	1	0	1	<rdkit.Chem.rdchem.Mol object at 0x7e1c2425a9d0>	c1ccc(Nc2ncnc3ccccc23)cc1	3.373400000000001	221.2630000000001	17.0	210.175	1.0	3.0	1.0	3.0	2.0
946369	D336MG	1	Erlotinib	EGFR	EGFR signaling	3.065253	0.000860492	COCCOC1=CC2=C(C=C1OCCOC)C(NC1=CC(=CC=C1)C#C)=NC=N2	3.405100000000002	393.4429999999997	29.0	370.2590000000001	1.0	7.0	7.0	1.0	7.0	12.0	150.0	3.0	0.0	0.0	1.0	0.0	0.0	3.0	0.2727272727272727	74.73	6.0	6.0	111.93970000000004	1	1	0	0	1	0	1	<rdkit.Chem.rdchem.Mol object at 0x7e1c2425aa40>	c1ccc(Nc2ncnc3ccccc23)cc1	3.373400000000001	221.2630000000001	17.0	210.175	1.0	3.0	1.0	3.0	2.0
946370	D392MG	1	Erlotinib	EGFR	EGFR signaling	2.186635	0.006506763	COCCOC1=CC2=C(C=C1OCCOC)C(NC1=CC(=CC=C1)C#C)=NC=N2	3.405100000000002	393.4429999999997	29.0	370.2590000000001	1.0	7.0	7.0	1.0	7.0	12.0	150.0	3.0	0.0	0.0	1.0	0.0	0.0	3.0	0.2727272727272727	74.73	6.0	6.0	111.93970000000004	1	1	0	0	1	0	1	<rdkit.Chem.rdchem.Mol object at 0x7e1c2425aab0>	c1ccc(Nc2ncnc3ccccc23)cc1	3.373400000000001	221.2630000000001	17.0	210.175	1.0	3.0	1.0	3.0	2.0
946373	D502MG	1	Erlotinib	EGFR	EGFR signaling	0.660222	0.218664358	COCCOC1=CC2=C(C=C1OCCOC)C(NC1=CC(=CC=C1)C#C)=NC=N2	3.405100000000002	393.4429999999997	29.0	370.2590000000001	1.0	7.0	7.0	1.0	7.0	12.0	150.0	3.0	0.0	0.0	1.0	0.0	0.0	3.0	0.2727272727272727	74.73	6.0	6.0	111.93970000000004	1	1	0	0	1	0	1	<rdkit.Chem.rdchem.Mol object at 0x7e1c2425ab20>	c1ccc(Nc2ncnc3ccccc23)cc1	3.373400000000001	221.2630000000001	17.0	210.175	1.0	3.0	1.0	3.0	2.0
949088	CTB1	1	Erlotinib	EGFR	EGFR signaling	2.514465	0.003058687	COCCOC1=CC2=C(C=C1OCCOC)C(NC1=CC(=CC=C1)C#C)=NC=N2	3.405100000000002	393.4429999999997	29.0	370.2590000000001	1.0	7.0	7.0	1.0	7.0	12.0	150.0	3.0	0.0	0.0	1.0	0.0	0.0	3.0	0.2727272727272727	74.73	6.0	6.0	111.93970000000004	1	1	0	0	1	0	1	<rdkit.Chem.rdchem.Mol object at 0x7e1c2425ab90>	c1ccc(Nc2ncnc3ccccc23)cc1	3.373400000000001	221.2630000000001	17.0	210.175	1.0	3.0	1.0	3.0	2.0
949153	HAL01	1	Erlotinib	EGFR	EGFR signaling	3.201617	0.000628612	COCCOC1=CC2=C(C=C1OCCOC)C(NC1=CC(=CC=C1)C#C)=NC=N2	3.405100000000002	393.4429999999997	29.0	370.2590000000001	1.0	7.0	7.0	1.0	7.0	12.0	150.0	3.0	0.0	0.0	1.0	0.0	0.0	3.0	0.2727272727272727	74.73	6.0	6.0	111.93970000000004	1	1	0	0	1	0	1	<rdkit.Chem.rdchem.Mol object at 0x7e1c2425ac00>	c1ccc(Nc2ncnc3ccccc23)cc1	3.373400000000001	221.2630000000001	17.0	210.175	1.0	3.0	1.0	3.0	2.0
949154	OMC1	1	Erlotinib	EGFR	EGFR signaling	3.465473	0.000342395	COCCOC1=CC2=C(C=C1OCCOC)C(NC1=CC(=CC=C1)C#C)=NC=N2	3.405100000000002	393.4429999999997	29.0	370.2590000000001	1.0	7.0	7.0	1.0	7.0	12.0	150.0	3.0	0.0	0.0	1.0	0.0	0.0	3.0	0.2727272727272727	74.73	6.0	6.0	111.93970000000004	1	1	0	0	1	0	1	<rdkit.Chem.rdchem.Mol object at 0x7e1c2425ac70>	c1ccc(Nc2ncnc3ccccc23)cc1	3.373400000000001	221.2630000000001	17.0	210.175	1.0	3.0	1.0	3.0	2.0
949155	ES8	1	Erlotinib	EGFR	EGFR signaling	2.525245	0.002983699	COCCOC1=CC2=C(C=C1OCCOC)C(NC1=CC(=CC=C1)C#C)=NC=N2	3.405100000000002	393.4429999999997	29.0	370.2590000000001	1.0	7.0	7.0	1.0	7.0	12.0	150.0	3.0	0.0	0.0	1.0	0.0	0.0	3.0	0.2727272727272727	74.73	6.0	6.0	111.93970000000004	1	1	0	0	1	0	1	<rdkit.Chem.rdchem.Mol object at 0x7e1c2425ace0>	c1ccc(Nc2ncnc3ccccc23)cc1	3.373400000000001	221.2630000000001	17.0	210.175	1.0	3.0	1.0	3.0	2.0
949156	ES4	1	Erlotinib	EGFR	EGFR signaling	2.186431	0.00650982	COCCOC1=CC2=C(C=C1OCCOC)C(NC1=CC(=CC=C1)C#C)=NC=N2	3.405100000000002	393.4429999999997	29.0	370.2590000000001	1.0	7.0	7.0	1.0	7.0	12.0	150.0	3.0	0.0	0.0	1.0	0.0	0.0	3.0	0.2727272727272727	74.73	6.0	6.0	111.93970000000004	1	1	0	0	1	0	1	<rdkit.Chem.rdchem.Mol object at 0x7e1c2425ad50>	c1ccc(Nc2ncnc3ccccc23)cc1	3.373400000000001	221.2630000000001	17.0	210.175	1.0	3.0	1.0	3.0	2.0
949157	ES6	1	Erlotinib	EGFR	EGFR signaling	1.0286	0.093626761	COCCOC1=CC2=C(C=C1OCCOC)C(NC1=CC(=CC=C1)C#C)=NC=N2	3.405100000000002	393.4429999999997	29.0	370.2590000000001	1.0	7.0	7.0	1.0	7.0	12.0	150.0	3.0	0.0	0.0	1.0	0.0	0.0	3.0	0.2727272727272727	74.73	6.0	6.0	111.93970000000004	1	1	0	0	1	0	1	<rdkit.Chem.rdchem.Mol object at 0x7e1c2425adc0>	c1ccc(Nc2ncnc3ccccc23)cc1	3.373400000000001	221.2630000000001	17.0	210.175	1.0	3.0	1.0	3.0	2.0
949158	ES1	1	Erlotinib	EGFR	EGFR signaling	1.80034	0.015836529	COCCOC1=CC2=C(C=C1OCCOC)C(NC1=CC(=CC=C1)C#C)=NC=N2	3.405100000000002	393.4429999999997	29.0	370.2590000000001	1.0	7.0	7.0	1.0	7.0	12.0	150.0	3.0	0.0	0.0	1.0	0.0	0.0	3.0	0.2727272727272727	74.73	6.0	6.0	111.93970000000004	1	1	0	0	1	0	1	<rdkit.Chem.rdchem.Mol object at 0x7e1c2425ae30>	c1ccc(Nc2ncnc3ccccc23)cc1	3.373400000000001	221.2630000000001	17.0	210.175	1.0	3.0	1.0	3.0	2.0
949161	EW3	1	Erlotinib	EGFR	EGFR signaling	3.57371	0.000266864	COCCOC1=CC2=C(C=C1OCCOC)C(NC1=CC(=CC=C1)C#C)=NC=N2	3.405100000000002	393.4429999999997	29.0	370.2590000000001	1.0	7.0	7.0	1.0	7.0	12.0	150.0	3.0	0.0	0.0	1.0	0.0	0.0	3.0	0.2727272727272727	74.73	6.0	6.0	111.93970000000004	1	1	0	0	1	0	1	<rdkit.Chem.rdchem.Mol object at 0x7e1c2425aea0>	c1ccc(Nc2ncnc3ccccc23)cc1	3.373400000000001	221.2630000000001	17.0	210.175	1.0	3.0	1.0	3.0	2.0
949162	EW12	1	Erlotinib	EGFR	EGFR signaling	5.293054	5.09e-06	COCCOC1=CC2=C(C=C1OCCOC)C(NC1=CC(=CC=C1)C#C)=NC=N2	3.405100000000002	393.4429999999997	29.0	370.2590000000001	1.0	7.0	7.0	1.0	7.0	12.0	150.0	3.0	0.0	0.0	1.0	0.0	0.0	3.0	0.2727272727272727	74.73	6.0	6.0	111.93970000000004	1	1	0	0	1	0	1	<rdkit.Chem.rdchem.Mol object at 0x7e1c2425af10>	c1ccc(Nc2ncnc3ccccc23)cc1	3.373400000000001	221.2630000000001	17.0	210.175	1.0	3.0	1.0	3.0	2.0
949163	EW1	1	Erlotinib	EGFR	EGFR signaling	2.768098	0.001705697	COCCOC1=CC2=C(C=C1OCCOC)C(NC1=CC(=CC=C1)C#C)=NC=N2	3.405100000000002	393.4429999999997	29.0	370.2590000000001	1.0	7.0	7.0	1.0	7.0	12.0	150.0	3.0	0.0	0.0	1.0	0.0	0.0	3.0	0.2727272727272727	74.73	6.0	6.0	111.93970000000004	1	1	0	0	1	0	1	<rdkit.Chem.rdchem.Mol object at 0x7e1c2425af80>	c1ccc(Nc2ncnc3ccccc23)cc1	3.373400000000001	221.2630000000001	17.0	210.175	1.0	3.0	1.0	3.0	2.0
949164	EW18	1	Erlotinib	EGFR	EGFR signaling	2.878998	0.001321302	COCCOC1=CC2=C(C=C1OCCOC)C(NC1=CC(=CC=C1)C#C)=NC=N2	3.405100000000002	393.4429999999997	29.0	370.2590000000001	1.0	7.0	7.0	1.0	7.0	12.0	150.0	3.0	0.0	0.0	1.0	0.0	0.0	3.0	0.2727272727272727	74.73	6.0	6.0	111.93970000000004	1	1	0	0	1	0	1	<rdkit.Chem.rdchem.Mol object at 0x7e1c2425aff0>	c1ccc(Nc2ncnc3ccccc23)cc1	3.373400000000001	221.2630000000001	17.0	210.175	1.0	3.0	1.0	3.0	2.0
949165	EW16	1	Erlotinib	EGFR	EGFR signaling	1.452882	0.035246662	COCCOC1=CC2=C(C=C1OCCOC)C(NC1=CC(=CC=C1)C#C)=NC=N2	3.405100000000002	393.4429999999997	29.0	370.2590000000001	1.0	7.0	7.0	1.0	7.0	12.0	150.0	3.0	0.0	0.0	1.0	0.0	0.0	3.0	0.2727272727272727	74.73	6.0	6.0	111.93970000000004	1	1	0	0	1	0	1	<rdkit.Chem.rdchem.Mol object at 0x7e1c2425b060>	c1ccc(Nc2ncnc3ccccc23)cc1	3.373400000000001	221.2630000000001	17.0	210.175	1.0	3.0	1.0	3.0	2.0
949166	EW13	1	Erlotinib	EGFR	EGFR signaling	3.917758	0.000120849	COCCOC1=CC2=C(C=C1OCCOC)C(NC1=CC(=CC=C1)C#C)=NC=N2	3.405100000000002	393.4429999999997	29.0	370.2590000000001	1.0	7.0	7.0	1.0	7.0	12.0	150.0	3.0	0.0	0.0	1.0	0.0	0.0	3.0	0.2727272727272727	74.73	6.0	6.0	111.93970000000004	1	1	0	0	1	0	1	<rdkit.Chem.rdchem.Mol object at 0x7e1c2425b0d0>	c1ccc(Nc2ncnc3ccccc23)cc1	3.373400000000001	221.2630000000001	17.0	210.175	1.0	3.0	1.0	3.0	2.0
949168	EW24	1	Erlotinib	EGFR	EGFR signaling	-0.818933	6.590722102	COCCOC1=CC2=C(C=C1OCCOC)C(NC1=CC(=CC=C1)C#C)=NC=N2	3.405100000000002	393.4429999999997	29.0	370.2590000000001	1.0	7.0	7.0	1.0	7.0	12.0	150.0	3.0	0.0	0.0	1.0	0.0	0.0	3.0	0.2727272727272727	74.73	6.0	6.0	111.93970000000004	1	1	0	0	1	0	1	<rdkit.Chem.rdchem.Mol object at 0x7e1c2425b140>	c1ccc(Nc2ncnc3ccccc23)cc1	3.373400000000001	221.2630000000001	17.0	210.175	1.0	3.0	1.0	3.0	2.0
949170	LAN6	1	Erlotinib	EGFR	EGFR signaling	3.503396	0.000313765	COCCOC1=CC2=C(C=C1OCCOC)C(NC1=CC(=CC=C1)C#C)=NC=N2	3.405100000000002	393.4429999999997	29.0	370.2590000000001	1.0	7.0	7.0	1.0	7.0	12.0	150.0	3.0	0.0	0.0	1.0	0.0	0.0	3.0	0.2727272727272727	74.73	6.0	6.0	111.93970000000004	1	1	0	0	1	0	1	<rdkit.Chem.rdchem.Mol object at 0x7e1c2425b1b0>	c1ccc(Nc2ncnc3ccccc23)cc1	3.373400000000001	221.2630000000001	17.0	210.175	1.0	3.0	1.0	3.0	2.0
949171	NB10	1	Erlotinib	EGFR	EGFR signaling	1.718388	0.019125465	COCCOC1=CC2=C(C=C1OCCOC)C(NC1=CC(=CC=C1)C#C)=NC=N2	3.405100000000002	393.4429999999997	29.0	370.2590000000001	1.0	7.0	7.0	1.0	7.0	12.0	150.0	3.0	0.0	0.0	1.0	0.0	0.0	3.0	0.2727272727272727	74.73	6.0	6.0	111.93970000000004	1	1	0	0	1	0	1	<rdkit.Chem.rdchem.Mol object at 0x7e1c2425b220>	c1ccc(Nc2ncnc3ccccc23)cc1	3.373400000000001	221.2630000000001	17.0	210.175	1.0	3.0	1.0	3.0	2.0
949172	NB12	1	Erlotinib	EGFR	EGFR signaling	3.428255	0.000373031	COCCOC1=CC2=C(C=C1OCCOC)C(NC1=CC(=CC=C1)C#C)=NC=N2	3.405100000000002	393.4429999999997	29.0	370.2590000000001	1.0	7.0	7.0	1.0	7.0	12.0	150.0	3.0	0.0	0.0	1.0	0.0	0.0	3.0	0.2727272727272727	74.73	6.0	6.0	111.93970000000004	1	1	0	0	1	0	1	<rdkit.Chem.rdchem.Mol object at 0x7e1c2425b290>	c1ccc(Nc2ncnc3ccccc23)cc1	3.373400000000001	221.2630000000001	17.0	210.175	1.0	3.0	1.0	3.0	2.0
949173	NB6	1	Erlotinib	EGFR	EGFR signaling	3.383571	0.000413456	COCCOC1=CC2=C(C=C1OCCOC)C(NC1=CC(=CC=C1)C#C)=NC=N2	3.405100000000002	393.4429999999997	29.0	370.2590000000001	1.0	7.0	7.0	1.0	7.0	12.0	150.0	3.0	0.0	0.0	1.0	0.0	0.0	3.0	0.2727272727272727	74.73	6.0	6.0	111.93970000000004	1	1	0	0	1	0	1	<rdkit.Chem.rdchem.Mol object at 0x7e1c2425b300>	c1ccc(Nc2ncnc3ccccc23)cc1	3.373400000000001	221.2630000000001	17.0	210.175	1.0	3.0	1.0	3.0	2.0
949174	NB7	1	Erlotinib	EGFR	EGFR signaling	3.324807	0.000473362	COCCOC1=CC2=C(C=C1OCCOC)C(NC1=CC(=CC=C1)C#C)=NC=N2	3.405100000000002	393.4429999999997	29.0	370.2590000000001	1.0	7.0	7.0	1.0	7.0	12.0	150.0	3.0	0.0	0.0	1.0	0.0	0.0	3.0	0.2727272727272727	74.73	6.0	6.0	111.93970000000004	1	1	0	0	1	0	1	<rdkit.Chem.rdchem.Mol object at 0x7e1c2425b370>	c1ccc(Nc2ncnc3ccccc23)cc1	3.373400000000001	221.2630000000001	17.0	210.175	1.0	3.0	1.0	3.0	2.0
949175	NB17	1	Erlotinib	EGFR	EGFR signaling	1.789746	0.016227589	COCCOC1=CC2=C(C=C1OCCOC)C(NC1=CC(=CC=C1)C#C)=NC=N2	3.405100000000002	393.4429999999997	29.0	370.2590000000001	1.0	7.0	7.0	1.0	7.0	12.0	150.0	3.0	0.0	0.0	1.0	0.0	0.0	3.0	0.2727272727272727	74.73	6.0	6.0	111.93970000000004	1	1	0	0	1	0	1	<rdkit.Chem.rdchem.Mol object at 0x7e1c2425b3e0>	c1ccc(Nc2ncnc3ccccc23)cc1	3.373400000000001	221.2630000000001	17.0	210.175	1.0	3.0	1.0	3.0	2.0
949176	NB5	1	Erlotinib	EGFR	EGFR signaling	1.990727	0.010215815	COCCOC1=CC2=C(C=C1OCCOC)C(NC1=CC(=CC=C1)C#C)=NC=N2	3.405100000000002	393.4429999999997	29.0	370.2590000000001	1.0	7.0	7.0	1.0	7.0	12.0	150.0	3.0	0.0	0.0	1.0	0.0	0.0	3.0	0.2727272727272727	74.73	6.0	6.0	111.93970000000004	1	1	0	0	1	0	1	<rdkit.Chem.rdchem.Mol object at 0x7e1c2425b450>	c1ccc(Nc2ncnc3ccccc23)cc1	3.373400000000001	221.2630000000001	17.0	210.175	1.0	3.0	1.0	3.0	2.0
949177	NB13	1	Erlotinib	EGFR	EGFR signaling	2.012794	0.009709704	COCCOC1=CC2=C(C=C1OCCOC)C(NC1=CC(=CC=C1)C#C)=NC=N2	3.405100000000002	393.4429999999997	29.0	370.2590000000001	1.0	7.0	7.0	1.0	7.0	12.0	150.0	3.0	0.0	0.0	1.0	0.0	0.0	3.0	0.2727272727272727	74.73	6.0	6.0	111.93970000000004	1	1	0	0	1	0	1	<rdkit.Chem.rdchem.Mol object at 0x7e1c2425b4c0>	c1ccc(Nc2ncnc3ccccc23)cc1	3.373400000000001	221.2630000000001	17.0	210.175	1.0	3.0	1.0	3.0	2.0
949178	NB14	1	Erlotinib	EGFR	EGFR signaling	2.950256	0.001121357	COCCOC1=CC2=C(C=C1OCCOC)C(NC1=CC(=CC=C1)C#C)=NC=N2	3.405100000000002	393.4429999999997	29.0	370.2590000000001	1.0	7.0	7.0	1.0	7.0	12.0	150.0	3.0	0.0	0.0	1.0	0.0	0.0	3.0	0.2727272727272727	74.73	6.0	6.0	111.93970000000004	1	1	0	0	1	0	1	<rdkit.Chem.rdchem.Mol object at 0x7e1c2425b530>	c1ccc(Nc2ncnc3ccccc23)cc1	3.373400000000001	221.2630000000001	17.0	210.175	1.0	3.0	1.0	3.0	2.0
949179	NB1	1	Erlotinib	EGFR	EGFR signaling	2.659545	0.002190055	COCCOC1=CC2=C(C=C1OCCOC)C(NC1=CC(=CC=C1)C#C)=NC=N2	3.405100000000002	393.4429999999997	29.0	370.2590000000001	1.0	7.0	7.0	1.0	7.0	12.0	150.0	3.0	0.0	0.0	1.0	0.0	0.0	3.0	0.2727272727272727	74.73	6.0	6.0	111.93970000000004	1	1	0	0	1	0	1	<rdkit.Chem.rdchem.Mol object at 0x7e1c2425b5a0>	c1ccc(Nc2ncnc3ccccc23)cc1	3.373400000000001	221.2630000000001	17.0	210.175	1.0	3.0	1.0	3.0	2.0
971773	RH1	1	Erlotinib	EGFR	EGFR signaling	2.547427	0.00283513	COCCOC1=CC2=C(C=C1OCCOC)C(NC1=CC(=CC=C1)C#C)=NC=N2	3.405100000000002	393.4429999999997	29.0	370.2590000000001	1.0	7.0	7.0	1.0	7.0	12.0	150.0	3.0	0.0	0.0	1.0	0.0	0.0	3.0	0.2727272727272727	74.73	6.0	6.0	111.93970000000004	1	1	0	0	1	0	1	<rdkit.Chem.rdchem.Mol object at 0x7e1c2425b610>	c1ccc(Nc2ncnc3ccccc23)cc1	3.373400000000001	221.2630000000001	17.0	210.175	1.0	3.0	1.0	3.0	2.0
971777	MZ2MEL	1	Erlotinib	EGFR	EGFR signaling	2.962809	0.001089409	COCCOC1=CC2=C(C=C1OCCOC)C(NC1=CC(=CC=C1)C#C)=NC=N2	3.405100000000002	393.4429999999997	29.0	370.2590000000001	1.0	7.0	7.0	1.0	7.0	12.0	150.0	3.0	0.0	0.0	1.0	0.0	0.0	3.0	0.2727272727272727	74.73	6.0	6.0	111.93970000000004	1	1	0	0	1	0	1	<rdkit.Chem.rdchem.Mol object at 0x7e1c2425b680>	c1ccc(Nc2ncnc3ccccc23)cc1	3.373400000000001	221.2630000000001	17.0	210.175	1.0	3.0	1.0	3.0	2.0
1240128	ES2	1	Erlotinib	EGFR	EGFR signaling	2.782629	0.001649571	COCCOC1=CC2=C(C=C1OCCOC)C(NC1=CC(=CC=C1)C#C)=NC=N2	3.405100000000002	393.4429999999997	29.0	370.2590000000001	1.0	7.0	7.0	1.0	7.0	12.0	150.0	3.0	0.0	0.0	1.0	0.0	0.0	3.0	0.2727272727272727	74.73	6.0	6.0	111.93970000000004	1	1	0	0	1	0	1	<rdkit.Chem.rdchem.Mol object at 0x7e1c2425b6f0>	c1ccc(Nc2ncnc3ccccc23)cc1	3.373400000000001	221.2630000000001	17.0	210.175	1.0	3.0	1.0	3.0	2.0
1240173	MDST8	1	Erlotinib	EGFR	EGFR signaling	3.252827	0.000558693	COCCOC1=CC2=C(C=C1OCCOC)C(NC1=CC(=CC=C1)C#C)=NC=N2	3.405100000000002	393.4429999999997	29.0	370.2590000000001	1.0	7.0	7.0	1.0	7.0	12.0	150.0	3.0	0.0	0.0	1.0	0.0	0.0	3.0	0.2727272727272727	74.73	6.0	6.0	111.93970000000004	1	1	0	0	1	0	1	<rdkit.Chem.rdchem.Mol object at 0x7e1c2425b760>	c1ccc(Nc2ncnc3ccccc23)cc1	3.373400000000001	221.2630000000001	17.0	210.175	1.0	3.0	1.0	3.0	2.0
1240181	NB(TU)110	1	Erlotinib	EGFR	EGFR signaling	3.187879	0.000648815	COCCOC1=CC2=C(C=C1OCCOC)C(NC1=CC(=CC=C1)C#C)=NC=N2	3.405100000000002	393.4429999999997	29.0	370.2590000000001	1.0	7.0	7.0	1.0	7.0	12.0	150.0	3.0	0.0	0.0	1.0	0.0	0.0	3.0	0.2727272727272727	74.73	6.0	6.0	111.93970000000004	1	1	0	0	1	0	1	<rdkit.Chem.rdchem.Mol object at 0x7e1c2425b7d0>	c1ccc(Nc2ncnc3ccccc23)cc1	3.373400000000001	221.2630000000001	17.0	210.175	1.0	3.0	1.0	3.0	2.0
1240182	NCIH1836	1	Erlotinib	EGFR	EGFR signaling	2.622523	0.002384937	COCCOC1=CC2=C(C=C1OCCOC)C(NC1=CC(=CC=C1)C#C)=NC=N2	3.405100000000002	393.4429999999997	29.0	370.2590000000001	1.0	7.0	7.0	1.0	7.0	12.0	150.0	3.0	0.0	0.0	1.0	0.0	0.0	3.0	0.2727272727272727	74.73	6.0	6.0	111.93970000000004	1	1	0	0	1	0	1	<rdkit.Chem.rdchem.Mol object at 0x7e1c2425b840>	c1ccc(Nc2ncnc3ccccc23)cc1	3.373400000000001	221.2630000000001	17.0	210.175	1.0	3.0	1.0	3.0	2.0
1240183	NCIH1869	1	Erlotinib	EGFR	EGFR signaling	0.519329	0.302462126	COCCOC1=CC2=C(C=C1OCCOC)C(NC1=CC(=CC=C1)C#C)=NC=N2	3.405100000000002	393.4429999999997	29.0	370.2590000000001	1.0	7.0	7.0	1.0	7.0	12.0	150.0	3.0	0.0	0.0	1.0	0.0	0.0	3.0	0.2727272727272727	74.73	6.0	6.0	111.93970000000004	1	1	0	0	1	0	1	<rdkit.Chem.rdchem.Mol object at 0x7e1c2425b8b0>	c1ccc(Nc2ncnc3ccccc23)cc1	3.373400000000001	221.2630000000001	17.0	210.175	1.0	3.0	1.0	3.0	2.0
1240189	NCIH211	1	Erlotinib	EGFR	EGFR signaling	3.175914	0.000666939	COCCOC1=CC2=C(C=C1OCCOC)C(NC1=CC(=CC=C1)C#C)=NC=N2	3.405100000000002	393.4429999999997	29.0	370.2590000000001	1.0	7.0	7.0	1.0	7.0	12.0	150.0	3.0	0.0	0.0	1.0	0.0	0.0	3.0	0.2727272727272727	74.73	6.0	6.0	111.93970000000004	1	1	0	0	1	0	1	<rdkit.Chem.rdchem.Mol object at 0x7e1c2425b920>	c1ccc(Nc2ncnc3ccccc23)cc1	3.373400000000001	221.2630000000001	17.0	210.175	1.0	3.0	1.0	3.0	2.0
1240193	NCIH847	1	Erlotinib	EGFR	EGFR signaling	2.309382	0.004904763	COCCOC1=CC2=C(C=C1OCCOC)C(NC1=CC(=CC=C1)C#C)=NC=N2	3.405100000000002	393.4429999999997	29.0	370.2590000000001	1.0	7.0	7.0	1.0	7.0	12.0	150.0	3.0	0.0	0.0	1.0	0.0	0.0	3.0	0.2727272727272727	74.73	6.0	6.0	111.93970000000004	1	1	0	0	1	0	1	<rdkit.Chem.rdchem.Mol object at 0x7e1c2425b990>	c1ccc(Nc2ncnc3ccccc23)cc1	3.373400000000001	221.2630000000001	17.0	210.175	1.0	3.0	1.0	3.0	2.0
1240221	TC71	1	Erlotinib	EGFR	EGFR signaling	2.92015	0.001201849	COCCOC1=CC2=C(C=C1OCCOC)C(NC1=CC(=CC=C1)C#C)=NC=N2	3.405100000000002	393.4429999999997	29.0	370.2590000000001	1.0	7.0	7.0	1.0	7.0	12.0	150.0	3.0	0.0	0.0	1.0	0.0	0.0	3.0	0.2727272727272727	74.73	6.0	6.0	111.93970000000004	1	1	0	0	1	0	1	<rdkit.Chem.rdchem.Mol object at 0x7e1c2425ba00>	c1ccc(Nc2ncnc3ccccc23)cc1	3.373400000000001	221.2630000000001	17.0	210.175	1.0	3.0	1.0	3.0	2.0
1247871	SUPB15	1	Erlotinib	EGFR	EGFR signaling	3.181201	0.000658869	COCCOC1=CC2=C(C=C1OCCOC)C(NC1=CC(=CC=C1)C#C)=NC=N2	3.405100000000002	393.4429999999997	29.0	370.2590000000001	1.0	7.0	7.0	1.0	7.0	12.0	150.0	3.0	0.0	0.0	1.0	0.0	0.0	3.0	0.2727272727272727	74.73	6.0	6.0	111.93970000000004	1	1	0	0	1	0	1	<rdkit.Chem.rdchem.Mol object at 0x7e1c2425ba70>	c1ccc(Nc2ncnc3ccccc23)cc1	3.373400000000001	221.2630000000001	17.0	210.175	1.0	3.0	1.0	3.0	2.0
1290455	OCIAML3	1	Erlotinib	EGFR	EGFR signaling	2.910872	0.001227801	COCCOC1=CC2=C(C=C1OCCOC)C(NC1=CC(=CC=C1)C#C)=NC=N2	3.405100000000002	393.4429999999997	29.0	370.2590000000001	1.0	7.0	7.0	1.0	7.0	12.0	150.0	3.0	0.0	0.0	1.0	0.0	0.0	3.0	0.2727272727272727	74.73	6.0	6.0	111.93970000000004	1	1	0	0	1	0	1	<rdkit.Chem.rdchem.Mol object at 0x7e1c2425bae0>	c1ccc(Nc2ncnc3ccccc23)cc1	3.373400000000001	221.2630000000001	17.0	210.175	1.0	3.0	1.0	3.0	2.0
1290769	CL11	1	Erlotinib	EGFR	EGFR signaling	3.825322	0.000149513	COCCOC1=CC2=C(C=C1OCCOC)C(NC1=CC(=CC=C1)C#C)=NC=N2	3.405100000000002	393.4429999999997	29.0	370.2590000000001	1.0	7.0	7.0	1.0	7.0	12.0	150.0	3.0	0.0	0.0	1.0	0.0	0.0	3.0	0.2727272727272727	74.73	6.0	6.0	111.93970000000004	1	1	0	0	1	0	1	<rdkit.Chem.rdchem.Mol object at 0x7e1c2425bb50>	c1ccc(Nc2ncnc3ccccc23)cc1	3.373400000000001	221.2630000000001	17.0	210.175	1.0	3.0	1.0	3.0	2.0
1295740	ALLSIL	1	Erlotinib	EGFR	EGFR signaling	1.698365	0.020027881	COCCOC1=CC2=C(C=C1OCCOC)C(NC1=CC(=CC=C1)C#C)=NC=N2	3.405100000000002	393.4429999999997	29.0	370.2590000000001	1.0	7.0	7.0	1.0	7.0	12.0	150.0	3.0	0.0	0.0	1.0	0.0	0.0	3.0	0.2727272727272727	74.73	6.0	6.0	111.93970000000004	1	1	0	0	1	0	1	<rdkit.Chem.rdchem.Mol object at 0x7e1c2425bbc0>	c1ccc(Nc2ncnc3ccccc23)cc1	3.373400000000001	221.2630000000001	17.0	210.175	1.0	3.0	1.0	3.0	2.0
1295741	AMO1	1	Erlotinib	EGFR	EGFR signaling	2.67119	0.002132112	COCCOC1=CC2=C(C=C1OCCOC)C(NC1=CC(=CC=C1)C#C)=NC=N2	3.405100000000002	393.4429999999997	29.0	370.2590000000001	1.0	7.0	7.0	1.0	7.0	12.0	150.0	3.0	0.0	0.0	1.0	0.0	0.0	3.0	0.2727272727272727	74.73	6.0	6.0	111.93970000000004	1	1	0	0	1	0	1	<rdkit.Chem.rdchem.Mol object at 0x7e1c2425bc30>	c1ccc(Nc2ncnc3ccccc23)cc1	3.373400000000001	221.2630000000001	17.0	210.175	1.0	3.0	1.0	3.0	2.0
1297439	CORL95	1	Erlotinib	EGFR	EGFR signaling	3.670089	0.000213752	COCCOC1=CC2=C(C=C1OCCOC)C(NC1=CC(=CC=C1)C#C)=NC=N2	3.405100000000002	393.4429999999997	29.0	370.2590000000001	1.0	7.0	7.0	1.0	7.0	12.0	150.0	3.0	0.0	0.0	1.0	0.0	0.0	3.0	0.2727272727272727	74.73	6.0	6.0	111.93970000000004	1	1	0	0	1	0	1	<rdkit.Chem.rdchem.Mol object at 0x7e1c2425bca0>	c1ccc(Nc2ncnc3ccccc23)cc1	3.373400000000001	221.2630000000001	17.0	210.175	1.0	3.0	1.0	3.0	2.0
1297446	DND41	1	Erlotinib	EGFR	EGFR signaling	2.725538	0.001881317	COCCOC1=CC2=C(C=C1OCCOC)C(NC1=CC(=CC=C1)C#C)=NC=N2	3.405100000000002	393.4429999999997	29.0	370.2590000000001	1.0	7.0	7.0	1.0	7.0	12.0	150.0	3.0	0.0	0.0	1.0	0.0	0.0	3.0	0.2727272727272727	74.73	6.0	6.0	111.93970000000004	1	1	0	0	1	0	1	<rdkit.Chem.rdchem.Mol object at 0x7e1c2425bd10>	c1ccc(Nc2ncnc3ccccc23)cc1	3.373400000000001	221.2630000000001	17.0	210.175	1.0	3.0	1.0	3.0	2.0
1297447	EJM	1	Erlotinib	EGFR	EGFR signaling	2.656123	0.002207379	COCCOC1=CC2=C(C=C1OCCOC)C(NC1=CC(=CC=C1)C#C)=NC=N2	3.405100000000002	393.4429999999997	29.0	370.2590000000001	1.0	7.0	7.0	1.0	7.0	12.0	150.0	3.0	0.0	0.0	1.0	0.0	0.0	3.0	0.2727272727272727	74.73	6.0	6.0	111.93970000000004	1	1	0	0	1	0	1	<rdkit.Chem.rdchem.Mol object at 0x7e1c2425bd80>	c1ccc(Nc2ncnc3ccccc23)cc1	3.373400000000001	221.2630000000001	17.0	210.175	1.0	3.0	1.0	3.0	2.0
1297449	Farage	1	Erlotinib	EGFR	EGFR signaling	2.359972	0.00436544	COCCOC1=CC2=C(C=C1OCCOC)C(NC1=CC(=CC=C1)C#C)=NC=N2	3.405100000000002	393.4429999999997	29.0	370.2590000000001	1.0	7.0	7.0	1.0	7.0	12.0	150.0	3.0	0.0	0.0	1.0	0.0	0.0	3.0	0.2727272727272727	74.73	6.0	6.0	111.93970000000004	1	1	0	0	1	0	1	<rdkit.Chem.rdchem.Mol object at 0x7e1c2425bdf0>	c1ccc(Nc2ncnc3ccccc23)cc1	3.373400000000001	221.2630000000001	17.0	210.175	1.0	3.0	1.0	3.0	2.0
1298352	NCIH2135	1	Erlotinib	EGFR	EGFR signaling	3.347323	0.000449445	COCCOC1=CC2=C(C=C1OCCOC)C(NC1=CC(=CC=C1)C#C)=NC=N2	3.405100000000002	393.4429999999997	29.0	370.2590000000001	1.0	7.0	7.0	1.0	7.0	12.0	150.0	3.0	0.0	0.0	1.0	0.0	0.0	3.0	0.2727272727272727	74.73	6.0	6.0	111.93970000000004	1	1	0	0	1	0	1	<rdkit.Chem.rdchem.Mol object at 0x7e1c2425be60>	c1ccc(Nc2ncnc3ccccc23)cc1	3.373400000000001	221.2630000000001	17.0	210.175	1.0	3.0	1.0	3.0	2.0
1299075	VCaP	1	Erlotinib	EGFR	EGFR signaling	3.161014	0.000690218	COCCOC1=CC2=C(C=C1OCCOC)C(NC1=CC(=CC=C1)C#C)=NC=N2	3.405100000000002	393.4429999999997	29.0	370.2590000000001	1.0	7.0	7.0	1.0	7.0	12.0	150.0	3.0	0.0	0.0	1.0	0.0	0.0	3.0	0.2727272727272727	74.73	6.0	6.0	111.93970000000004	1	1	0	0	1	0	1	<rdkit.Chem.rdchem.Mol object at 0x7e1c2425bed0>	c1ccc(Nc2ncnc3ccccc23)cc1	3.373400000000001	221.2630000000001	17.0	210.175	1.0	3.0	1.0	3.0	2.0
1303896	GA10	1	Erlotinib	EGFR	EGFR signaling	-1.168328	14.73424883	COCCOC1=CC2=C(C=C1OCCOC)C(NC1=CC(=CC=C1)C#C)=NC=N2	3.405100000000002	393.4429999999997	29.0	370.2590000000001	1.0	7.0	7.0	1.0	7.0	12.0	150.0	3.0	0.0	0.0	1.0	0.0	0.0	3.0	0.2727272727272727	74.73	6.0	6.0	111.93970000000004	1	1	0	0	1	0	1	<rdkit.Chem.rdchem.Mol object at 0x7e1c2425bf40>	c1ccc(Nc2ncnc3ccccc23)cc1	3.373400000000001	221.2630000000001	17.0	210.175	1.0	3.0	1.0	3.0	2.0
1303897	GRANTA519	1	Erlotinib	EGFR	EGFR signaling	3.096909	0.000800002	COCCOC1=CC2=C(C=C1OCCOC)C(NC1=CC(=CC=C1)C#C)=NC=N2	3.405100000000002	393.4429999999997	29.0	370.2590000000001	1.0	7.0	7.0	1.0	7.0	12.0	150.0	3.0	0.0	0.0	1.0	0.0	0.0	3.0	0.2727272727272727	74.73	6.0	6.0	111.93970000000004	1	1	0	0	1	0	1	<rdkit.Chem.rdchem.Mol object at 0x7e1c24320040>	c1ccc(Nc2ncnc3ccccc23)cc1	3.373400000000001	221.2630000000001	17.0	210.175	1.0	3.0	1.0	3.0	2.0
1303901	HCC33	1	Erlotinib	EGFR	EGFR signaling	3.162918	0.000687198	COCCOC1=CC2=C(C=C1OCCOC)C(NC1=CC(=CC=C1)C#C)=NC=N2	3.405100000000002	393.4429999999997	29.0	370.2590000000001	1.0	7.0	7.0	1.0	7.0	12.0	150.0	3.0	0.0	0.0	1.0	0.0	0.0	3.0	0.2727272727272727	74.73	6.0	6.0	111.93970000000004	1	1	0	0	1	0	1	<rdkit.Chem.rdchem.Mol object at 0x7e1c243200b0>	c1ccc(Nc2ncnc3ccccc23)cc1	3.373400000000001	221.2630000000001	17.0	210.175	1.0	3.0	1.0	3.0	2.0
1322218	Hs445	1	Erlotinib	EGFR	EGFR signaling	1.746799	0.017914348	COCCOC1=CC2=C(C=C1OCCOC)C(NC1=CC(=CC=C1)C#C)=NC=N2	3.405100000000002	393.4429999999997	29.0	370.2590000000001	1.0	7.0	7.0	1.0	7.0	12.0	150.0	3.0	0.0	0.0	1.0	0.0	0.0	3.0	0.2727272727272727	74.73	6.0	6.0	111.93970000000004	1	1	0	0	1	0	1	<rdkit.Chem.rdchem.Mol object at 0x7e1c24320120>	c1ccc(Nc2ncnc3ccccc23)cc1	3.373400000000001	221.2630000000001	17.0	210.175	1.0	3.0	1.0	3.0	2.0
1322224	HSC39	1	Erlotinib	EGFR	EGFR signaling	2.681561	0.0020818	COCCOC1=CC2=C(C=C1OCCOC)C(NC1=CC(=CC=C1)C#C)=NC=N2	3.405100000000002	393.4429999999997	29.0	370.2590000000001	1.0	7.0	7.0	1.0	7.0	12.0	150.0	3.0	0.0	0.0	1.0	0.0	0.0	3.0	0.2727272727272727	74.73	6.0	6.0	111.93970000000004	1	1	0	0	1	0	1	<rdkit.Chem.rdchem.Mol object at 0x7e1c24320190>	c1ccc(Nc2ncnc3ccccc23)cc1	3.373400000000001	221.2630000000001	17.0	210.175	1.0	3.0	1.0	3.0	2.0
1323913	NB4	1	Erlotinib	EGFR	EGFR signaling	2.276241	0.005293696	COCCOC1=CC2=C(C=C1OCCOC)C(NC1=CC(=CC=C1)C#C)=NC=N2	3.405100000000002	393.4429999999997	29.0	370.2590000000001	1.0	7.0	7.0	1.0	7.0	12.0	150.0	3.0	0.0	0.0	1.0	0.0	0.0	3.0	0.2727272727272727	74.73	6.0	6.0	111.93970000000004	1	1	0	0	1	0	1	<rdkit.Chem.rdchem.Mol object at 0x7e1c24320200>	c1ccc(Nc2ncnc3ccccc23)cc1	3.373400000000001	221.2630000000001	17.0	210.175	1.0	3.0	1.0	3.0	2.0
1327766	JJN3	1	Erlotinib	EGFR	EGFR signaling	2.430869	0.003707926	COCCOC1=CC2=C(C=C1OCCOC)C(NC1=CC(=CC=C1)C#C)=NC=N2	3.405100000000002	393.4429999999997	29.0	370.2590000000001	1.0	7.0	7.0	1.0	7.0	12.0	150.0	3.0	0.0	0.0	1.0	0.0	0.0	3.0	0.2727272727272727	74.73	6.0	6.0	111.93970000000004	1	1	0	0	1	0	1	<rdkit.Chem.rdchem.Mol object at 0x7e1c24320270>	c1ccc(Nc2ncnc3ccccc23)cc1	3.373400000000001	221.2630000000001	17.0	210.175	1.0	3.0	1.0	3.0	2.0
1327768	JM1	1	Erlotinib	EGFR	EGFR signaling	2.054209	0.00882655	COCCOC1=CC2=C(C=C1OCCOC)C(NC1=CC(=CC=C1)C#C)=NC=N2	3.405100000000002	393.4429999999997	29.0	370.2590000000001	1.0	7.0	7.0	1.0	7.0	12.0	150.0	3.0	0.0	0.0	1.0	0.0	0.0	3.0	0.2727272727272727	74.73	6.0	6.0	111.93970000000004	1	1	0	0	1	0	1	<rdkit.Chem.rdchem.Mol object at 0x7e1c243202e0>	c1ccc(Nc2ncnc3ccccc23)cc1	3.373400000000001	221.2630000000001	17.0	210.175	1.0	3.0	1.0	3.0	2.0
1327769	JSC1	1	Erlotinib	EGFR	EGFR signaling	2.416043	0.003836693	COCCOC1=CC2=C(C=C1OCCOC)C(NC1=CC(=CC=C1)C#C)=NC=N2	3.405100000000002	393.4429999999997	29.0	370.2590000000001	1.0	7.0	7.0	1.0	7.0	12.0	150.0	3.0	0.0	0.0	1.0	0.0	0.0	3.0	0.2727272727272727	74.73	6.0	6.0	111.93970000000004	1	1	0	0	1	0	1	<rdkit.Chem.rdchem.Mol object at 0x7e1c24320350>	c1ccc(Nc2ncnc3ccccc23)cc1	3.373400000000001	221.2630000000001	17.0	210.175	1.0	3.0	1.0	3.0	2.0
1327771	JURLMK1	1	Erlotinib	EGFR	EGFR signaling	2.510136	0.003089328	COCCOC1=CC2=C(C=C1OCCOC)C(NC1=CC(=CC=C1)C#C)=NC=N2	3.405100000000002	393.4429999999997	29.0	370.2590000000001	1.0	7.0	7.0	1.0	7.0	12.0	150.0	3.0	0.0	0.0	1.0	0.0	0.0	3.0	0.2727272727272727	74.73	6.0	6.0	111.93970000000004	1	1	0	0	1	0	1	<rdkit.Chem.rdchem.Mol object at 0x7e1c243203c0>	c1ccc(Nc2ncnc3ccccc23)cc1	3.373400000000001	221.2630000000001	17.0	210.175	1.0	3.0	1.0	3.0	2.0
1327774	KARPAS231	1	Erlotinib	EGFR	EGFR signaling	1.629413	0.023473995	COCCOC1=CC2=C(C=C1OCCOC)C(NC1=CC(=CC=C1)C#C)=NC=N2	3.405100000000002	393.4429999999997	29.0	370.2590000000001	1.0	7.0	7.0	1.0	7.0	12.0	150.0	3.0	0.0	0.0	1.0	0.0	0.0	3.0	0.2727272727272727	74.73	6.0	6.0	111.93970000000004	1	1	0	0	1	0	1	<rdkit.Chem.rdchem.Mol object at 0x7e1c24320430>	c1ccc(Nc2ncnc3ccccc23)cc1	3.373400000000001	221.2630000000001	17.0	210.175	1.0	3.0	1.0	3.0	2.0
1330931	KCL22	1	Erlotinib	EGFR	EGFR signaling	2.239494	0.005761108	COCCOC1=CC2=C(C=C1OCCOC)C(NC1=CC(=CC=C1)C#C)=NC=N2	3.405100000000002	393.4429999999997	29.0	370.2590000000001	1.0	7.0	7.0	1.0	7.0	12.0	150.0	3.0	0.0	0.0	1.0	0.0	0.0	3.0	0.2727272727272727	74.73	6.0	6.0	111.93970000000004	1	1	0	0	1	0	1	<rdkit.Chem.rdchem.Mol object at 0x7e1c243204a0>	c1ccc(Nc2ncnc3ccccc23)cc1	3.373400000000001	221.2630000000001	17.0	210.175	1.0	3.0	1.0	3.0	2.0
1330933	KOPN8	1	Erlotinib	EGFR	EGFR signaling	2.048103	0.008951524	COCCOC1=CC2=C(C=C1OCCOC)C(NC1=CC(=CC=C1)C#C)=NC=N2	3.405100000000002	393.4429999999997	29.0	370.2590000000001	1.0	7.0	7.0	1.0	7.0	12.0	150.0	3.0	0.0	0.0	1.0	0.0	0.0	3.0	0.2727272727272727	74.73	6.0	6.0	111.93970000000004	1	1	0	0	1	0	1	<rdkit.Chem.rdchem.Mol object at 0x7e1c24320510>	c1ccc(Nc2ncnc3ccccc23)cc1	3.373400000000001	221.2630000000001	17.0	210.175	1.0	3.0	1.0	3.0	2.0
1330935	L1236	1	Erlotinib	EGFR	EGFR signaling	2.666457	0.002155475	COCCOC1=CC2=C(C=C1OCCOC)C(NC1=CC(=CC=C1)C#C)=NC=N2	3.405100000000002	393.4429999999997	29.0	370.2590000000001	1.0	7.0	7.0	1.0	7.0	12.0	150.0	3.0	0.0	0.0	1.0	0.0	0.0	3.0	0.2727272727272727	74.73	6.0	6.0	111.93970000000004	1	1	0	0	1	0	1	<rdkit.Chem.rdchem.Mol object at 0x7e1c24320580>	c1ccc(Nc2ncnc3ccccc23)cc1	3.373400000000001	221.2630000000001	17.0	210.175	1.0	3.0	1.0	3.0	2.0
1330942	ME1	1	Erlotinib	EGFR	EGFR signaling	3.454944	0.000350797	COCCOC1=CC2=C(C=C1OCCOC)C(NC1=CC(=CC=C1)C#C)=NC=N2	3.405100000000002	393.4429999999997	29.0	370.2590000000001	1.0	7.0	7.0	1.0	7.0	12.0	150.0	3.0	0.0	0.0	1.0	0.0	0.0	3.0	0.2727272727272727	74.73	6.0	6.0	111.93970000000004	1	1	0	0	1	0	1	<rdkit.Chem.rdchem.Mol object at 0x7e1c243205f0>	c1ccc(Nc2ncnc3ccccc23)cc1	3.373400000000001	221.2630000000001	17.0	210.175	1.0	3.0	1.0	3.0	2.0
1330947	MOLM13	1	Erlotinib	EGFR	EGFR signaling	1.301484	0.049947758	COCCOC1=CC2=C(C=C1OCCOC)C(NC1=CC(=CC=C1)C#C)=NC=N2	3.405100000000002	393.4429999999997	29.0	370.2590000000001	1.0	7.0	7.0	1.0	7.0	12.0	150.0	3.0	0.0	0.0	1.0	0.0	0.0	3.0	0.2727272727272727	74.73	6.0	6.0	111.93970000000004	1	1	0	0	1	0	1	<rdkit.Chem.rdchem.Mol object at 0x7e1c24320660>	c1ccc(Nc2ncnc3ccccc23)cc1	3.373400000000001	221.2630000000001	17.0	210.175	1.0	3.0	1.0	3.0	2.0
1330950	MOLP8	1	Erlotinib	EGFR	EGFR signaling	2.838499	0.001450444	COCCOC1=CC2=C(C=C1OCCOC)C(NC1=CC(=CC=C1)C#C)=NC=N2	3.405100000000002	393.4429999999997	29.0	370.2590000000001	1.0	7.0	7.0	1.0	7.0	12.0	150.0	3.0	0.0	0.0	1.0	0.0	0.0	3.0	0.2727272727272727	74.73	6.0	6.0	111.93970000000004	1	1	0	0	1	0	1	<rdkit.Chem.rdchem.Mol object at 0x7e1c243206d0>	c1ccc(Nc2ncnc3ccccc23)cc1	3.373400000000001	221.2630000000001	17.0	210.175	1.0	3.0	1.0	3.0	2.0
1330960	MYM12	1	Erlotinib	EGFR	EGFR signaling	2.259831	0.005497548	COCCOC1=CC2=C(C=C1OCCOC)C(NC1=CC(=CC=C1)C#C)=NC=N2	3.405100000000002	393.4429999999997	29.0	370.2590000000001	1.0	7.0	7.0	1.0	7.0	12.0	150.0	3.0	0.0	0.0	1.0	0.0	0.0	3.0	0.2727272727272727	74.73	6.0	6.0	111.93970000000004	1	1	0	0	1	0	1	<rdkit.Chem.rdchem.Mol object at 0x7e1c24320740>	c1ccc(Nc2ncnc3ccccc23)cc1	3.373400000000001	221.2630000000001	17.0	210.175	1.0	3.0	1.0	3.0	2.0
1330972	NCIH1876	1	Erlotinib	EGFR	EGFR signaling	2.744068	0.001802735	COCCOC1=CC2=C(C=C1OCCOC)C(NC1=CC(=CC=C1)C#C)=NC=N2	3.405100000000002	393.4429999999997	29.0	370.2590000000001	1.0	7.0	7.0	1.0	7.0	12.0	150.0	3.0	0.0	0.0	1.0	0.0	0.0	3.0	0.2727272727272727	74.73	6.0	6.0	111.93970000000004	1	1	0	0	1	0	1	<rdkit.Chem.rdchem.Mol object at 0x7e1c243207b0>	c1ccc(Nc2ncnc3ccccc23)cc1	3.373400000000001	221.2630000000001	17.0	210.175	1.0	3.0	1.0	3.0	2.0
1330981	NK92MI	1	Erlotinib	EGFR	EGFR signaling	2.073008	0.008452633	COCCOC1=CC2=C(C=C1OCCOC)C(NC1=CC(=CC=C1)C#C)=NC=N2	3.405100000000002	393.4429999999997	29.0	370.2590000000001	1.0	7.0	7.0	1.0	7.0	12.0	150.0	3.0	0.0	0.0	1.0	0.0	0.0	3.0	0.2727272727272727	74.73	6.0	6.0	111.93970000000004	1	1	0	0	1	0	1	<rdkit.Chem.rdchem.Mol object at 0x7e1c24320820>	c1ccc(Nc2ncnc3ccccc23)cc1	3.373400000000001	221.2630000000001	17.0	210.175	1.0	3.0	1.0	3.0	2.0
1330982	NUDUL1	1	Erlotinib	EGFR	EGFR signaling	2.50158	0.003150794	COCCOC1=CC2=C(C=C1OCCOC)C(NC1=CC(=CC=C1)C#C)=NC=N2	3.405100000000002	393.4429999999997	29.0	370.2590000000001	1.0	7.0	7.0	1.0	7.0	12.0	150.0	3.0	0.0	0.0	1.0	0.0	0.0	3.0	0.2727272727272727	74.73	6.0	6.0	111.93970000000004	1	1	0	0	1	0	1	<rdkit.Chem.rdchem.Mol object at 0x7e1c24320890>	c1ccc(Nc2ncnc3ccccc23)cc1	3.373400000000001	221.2630000000001	17.0	210.175	1.0	3.0	1.0	3.0	2.0
1330983	OCIAML5	1	Erlotinib	EGFR	EGFR signaling	2.294086	0.005080588	COCCOC1=CC2=C(C=C1OCCOC)C(NC1=CC(=CC=C1)C#C)=NC=N2	3.405100000000002	393.4429999999997	29.0	370.2590000000001	1.0	7.0	7.0	1.0	7.0	12.0	150.0	3.0	0.0	0.0	1.0	0.0	0.0	3.0	0.2727272727272727	74.73	6.0	6.0	111.93970000000004	1	1	0	0	1	0	1	<rdkit.Chem.rdchem.Mol object at 0x7e1c24320900>	c1ccc(Nc2ncnc3ccccc23)cc1	3.373400000000001	221.2630000000001	17.0	210.175	1.0	3.0	1.0	3.0	2.0
1330984	OCILY19	1	Erlotinib	EGFR	EGFR signaling	1.29172	0.051083424	COCCOC1=CC2=C(C=C1OCCOC)C(NC1=CC(=CC=C1)C#C)=NC=N2	3.405100000000002	393.4429999999997	29.0	370.2590000000001	1.0	7.0	7.0	1.0	7.0	12.0	150.0	3.0	0.0	0.0	1.0	0.0	0.0	3.0	0.2727272727272727	74.73	6.0	6.0	111.93970000000004	1	1	0	0	1	0	1	<rdkit.Chem.rdchem.Mol object at 0x7e1c24320970>	c1ccc(Nc2ncnc3ccccc23)cc1	3.373400000000001	221.2630000000001	17.0	210.175	1.0	3.0	1.0	3.0	2.0
1330985	OCIM1	1	Erlotinib	EGFR	EGFR signaling	2.293775	0.005084228	COCCOC1=CC2=C(C=C1OCCOC)C(NC1=CC(=CC=C1)C#C)=NC=N2	3.405100000000002	393.4429999999997	29.0	370.2590000000001	1.0	7.0	7.0	1.0	7.0	12.0	150.0	3.0	0.0	0.0	1.0	0.0	0.0	3.0	0.2727272727272727	74.73	6.0	6.0	111.93970000000004	1	1	0	0	1	0	1	<rdkit.Chem.rdchem.Mol object at 0x7e1c243209e0>	c1ccc(Nc2ncnc3ccccc23)cc1	3.373400000000001	221.2630000000001	17.0	210.175	1.0	3.0	1.0	3.0	2.0
1330987	P32ISH	1	Erlotinib	EGFR	EGFR signaling	1.281801	0.052263561	COCCOC1=CC2=C(C=C1OCCOC)C(NC1=CC(=CC=C1)C#C)=NC=N2	3.405100000000002	393.4429999999997	29.0	370.2590000000001	1.0	7.0	7.0	1.0	7.0	12.0	150.0	3.0	0.0	0.0	1.0	0.0	0.0	3.0	0.2727272727272727	74.73	6.0	6.0	111.93970000000004	1	1	0	0	1	0	1	<rdkit.Chem.rdchem.Mol object at 0x7e1c24320a50>	c1ccc(Nc2ncnc3ccccc23)cc1	3.373400000000001	221.2630000000001	17.0	210.175	1.0	3.0	1.0	3.0	2.0
1330991	PL21	1	Erlotinib	EGFR	EGFR signaling	3.65303	0.000222316	COCCOC1=CC2=C(C=C1OCCOC)C(NC1=CC(=CC=C1)C#C)=NC=N2	3.405100000000002	393.4429999999997	29.0	370.2590000000001	1.0	7.0	7.0	1.0	7.0	12.0	150.0	3.0	0.0	0.0	1.0	0.0	0.0	3.0	0.2727272727272727	74.73	6.0	6.0	111.93970000000004	1	1	0	0	1	0	1	<rdkit.Chem.rdchem.Mol object at 0x7e1c24320ac0>	c1ccc(Nc2ncnc3ccccc23)cc1	3.373400000000001	221.2630000000001	17.0	210.175	1.0	3.0	1.0	3.0	2.0
1330995	RCK8	1	Erlotinib	EGFR	EGFR signaling	3.021109	0.000952557	COCCOC1=CC2=C(C=C1OCCOC)C(NC1=CC(=CC=C1)C#C)=NC=N2	3.405100000000002	393.4429999999997	29.0	370.2590000000001	1.0	7.0	7.0	1.0	7.0	12.0	150.0	3.0	0.0	0.0	1.0	0.0	0.0	3.0	0.2727272727272727	74.73	6.0	6.0	111.93970000000004	1	1	0	0	1	0	1	<rdkit.Chem.rdchem.Mol object at 0x7e1c24320b30>	c1ccc(Nc2ncnc3ccccc23)cc1	3.373400000000001	221.2630000000001	17.0	210.175	1.0	3.0	1.0	3.0	2.0
1331025	ROS50	1	Erlotinib	EGFR	EGFR signaling	3.904332	0.000124643	COCCOC1=CC2=C(C=C1OCCOC)C(NC1=CC(=CC=C1)C#C)=NC=N2	3.405100000000002	393.4429999999997	29.0	370.2590000000001	1.0	7.0	7.0	1.0	7.0	12.0	150.0	3.0	0.0	0.0	1.0	0.0	0.0	3.0	0.2727272727272727	74.73	6.0	6.0	111.93970000000004	1	1	0	0	1	0	1	<rdkit.Chem.rdchem.Mol object at 0x7e1c24320ba0>	c1ccc(Nc2ncnc3ccccc23)cc1	3.373400000000001	221.2630000000001	17.0	210.175	1.0	3.0	1.0	3.0	2.0
1331030	SC1	1	Erlotinib	EGFR	EGFR signaling	1.540298	0.028820532	COCCOC1=CC2=C(C=C1OCCOC)C(NC1=CC(=CC=C1)C#C)=NC=N2	3.405100000000002	393.4429999999997	29.0	370.2590000000001	1.0	7.0	7.0	1.0	7.0	12.0	150.0	3.0	0.0	0.0	1.0	0.0	0.0	3.0	0.2727272727272727	74.73	6.0	6.0	111.93970000000004	1	1	0	0	1	0	1	<rdkit.Chem.rdchem.Mol object at 0x7e1c24320c10>	c1ccc(Nc2ncnc3ccccc23)cc1	3.373400000000001	221.2630000000001	17.0	210.175	1.0	3.0	1.0	3.0	2.0
1331032	SLVL	1	Erlotinib	EGFR	EGFR signaling	2.772669	0.001687839	COCCOC1=CC2=C(C=C1OCCOC)C(NC1=CC(=CC=C1)C#C)=NC=N2	3.405100000000002	393.4429999999997	29.0	370.2590000000001	1.0	7.0	7.0	1.0	7.0	12.0	150.0	3.0	0.0	0.0	1.0	0.0	0.0	3.0	0.2727272727272727	74.73	6.0	6.0	111.93970000000004	1	1	0	0	1	0	1	<rdkit.Chem.rdchem.Mol object at 0x7e1c24320c80>	c1ccc(Nc2ncnc3ccccc23)cc1	3.373400000000001	221.2630000000001	17.0	210.175	1.0	3.0	1.0	3.0	2.0
1331034	SUDHL16	1	Erlotinib	EGFR	EGFR signaling	2.005678	0.00987011	COCCOC1=CC2=C(C=C1OCCOC)C(NC1=CC(=CC=C1)C#C)=NC=N2	3.405100000000002	393.4429999999997	29.0	370.2590000000001	1.0	7.0	7.0	1.0	7.0	12.0	150.0	3.0	0.0	0.0	1.0	0.0	0.0	3.0	0.2727272727272727	74.73	6.0	6.0	111.93970000000004	1	1	0	0	1	0	1	<rdkit.Chem.rdchem.Mol object at 0x7e1c24320cf0>	c1ccc(Nc2ncnc3ccccc23)cc1	3.373400000000001	221.2630000000001	17.0	210.175	1.0	3.0	1.0	3.0	2.0
1331035	SUDHL4	1	Erlotinib	EGFR	EGFR signaling	-0.203832	1.598939384	COCCOC1=CC2=C(C=C1OCCOC)C(NC1=CC(=CC=C1)C#C)=NC=N2	3.405100000000002	393.4429999999997	29.0	370.2590000000001	1.0	7.0	7.0	1.0	7.0	12.0	150.0	3.0	0.0	0.0	1.0	0.0	0.0	3.0	0.2727272727272727	74.73	6.0	6.0	111.93970000000004	1	1	0	0	1	0	1	<rdkit.Chem.rdchem.Mol object at 0x7e1c24320d60>	c1ccc(Nc2ncnc3ccccc23)cc1	3.373400000000001	221.2630000000001	17.0	210.175	1.0	3.0	1.0	3.0	2.0
1331037	SUDHL6	1	Erlotinib	EGFR	EGFR signaling	1.134573	0.07335454	COCCOC1=CC2=C(C=C1OCCOC)C(NC1=CC(=CC=C1)C#C)=NC=N2	3.405100000000002	393.4429999999997	29.0	370.2590000000001	1.0	7.0	7.0	1.0	7.0	12.0	150.0	3.0	0.0	0.0	1.0	0.0	0.0	3.0	0.2727272727272727	74.73	6.0	6.0	111.93970000000004	1	1	0	0	1	0	1	<rdkit.Chem.rdchem.Mol object at 0x7e1c24320dd0>	c1ccc(Nc2ncnc3ccccc23)cc1	3.373400000000001	221.2630000000001	17.0	210.175	1.0	3.0	1.0	3.0	2.0
1331038	SUDHL8	1	Erlotinib	EGFR	EGFR signaling	1.547855	0.028323375	COCCOC1=CC2=C(C=C1OCCOC)C(NC1=CC(=CC=C1)C#C)=NC=N2	3.405100000000002	393.4429999999997	29.0	370.2590000000001	1.0	7.0	7.0	1.0	7.0	12.0	150.0	3.0	0.0	0.0	1.0	0.0	0.0	3.0	0.2727272727272727	74.73	6.0	6.0	111.93970000000004	1	1	0	0	1	0	1	<rdkit.Chem.rdchem.Mol object at 0x7e1c24320e40>	c1ccc(Nc2ncnc3ccccc23)cc1	3.373400000000001	221.2630000000001	17.0	210.175	1.0	3.0	1.0	3.0	2.0
1331039	SUPHD1	1	Erlotinib	EGFR	EGFR signaling	2.810035	0.001548692	COCCOC1=CC2=C(C=C1OCCOC)C(NC1=CC(=CC=C1)C#C)=NC=N2	3.405100000000002	393.4429999999997	29.0	370.2590000000001	1.0	7.0	7.0	1.0	7.0	12.0	150.0	3.0	0.0	0.0	1.0	0.0	0.0	3.0	0.2727272727272727	74.73	6.0	6.0	111.93970000000004	1	1	0	0	1	0	1	<rdkit.Chem.rdchem.Mol object at 0x7e1c24320eb0>	c1ccc(Nc2ncnc3ccccc23)cc1	3.373400000000001	221.2630000000001	17.0	210.175	1.0	3.0	1.0	3.0	2.0
1331040	SUPM2	1	Erlotinib	EGFR	EGFR signaling	2.20337	0.006260802	COCCOC1=CC2=C(C=C1OCCOC)C(NC1=CC(=CC=C1)C#C)=NC=N2	3.405100000000002	393.4429999999997	29.0	370.2590000000001	1.0	7.0	7.0	1.0	7.0	12.0	150.0	3.0	0.0	0.0	1.0	0.0	0.0	3.0	0.2727272727272727	74.73	6.0	6.0	111.93970000000004	1	1	0	0	1	0	1	<rdkit.Chem.rdchem.Mol object at 0x7e1c24320f20>	c1ccc(Nc2ncnc3ccccc23)cc1	3.373400000000001	221.2630000000001	17.0	210.175	1.0	3.0	1.0	3.0	2.0
1331045	TK	1	Erlotinib	EGFR	EGFR signaling	2.227935	0.005916502	COCCOC1=CC2=C(C=C1OCCOC)C(NC1=CC(=CC=C1)C#C)=NC=N2	3.405100000000002	393.4429999999997	29.0	370.2590000000001	1.0	7.0	7.0	1.0	7.0	12.0	150.0	3.0	0.0	0.0	1.0	0.0	0.0	3.0	0.2727272727272727	74.73	6.0	6.0	111.93970000000004	1	1	0	0	1	0	1	<rdkit.Chem.rdchem.Mol object at 0x7e1c24320f90>	c1ccc(Nc2ncnc3ccccc23)cc1	3.373400000000001	221.2630000000001	17.0	210.175	1.0	3.0	1.0	3.0	2.0
1331048	VAL	1	Erlotinib	EGFR	EGFR signaling	2.705777	0.001968897	COCCOC1=CC2=C(C=C1OCCOC)C(NC1=CC(=CC=C1)C#C)=NC=N2	3.405100000000002	393.4429999999997	29.0	370.2590000000001	1.0	7.0	7.0	1.0	7.0	12.0	150.0	3.0	0.0	0.0	1.0	0.0	0.0	3.0	0.2727272727272727	74.73	6.0	6.0	111.93970000000004	1	1	0	0	1	0	1	<rdkit.Chem.rdchem.Mol object at 0x7e1c24321000>	c1ccc(Nc2ncnc3ccccc23)cc1	3.373400000000001	221.2630000000001	17.0	210.175	1.0	3.0	1.0	3.0	2.0
1331049	WIL2NS	1	Erlotinib	EGFR	EGFR signaling	2.035695	0.009210962	COCCOC1=CC2=C(C=C1OCCOC)C(NC1=CC(=CC=C1)C#C)=NC=N2	3.405100000000002	393.4429999999997	29.0	370.2590000000001	1.0	7.0	7.0	1.0	7.0	12.0	150.0	3.0	0.0	0.0	1.0	0.0	0.0	3.0	0.2727272727272727	74.73	6.0	6.0	111.93970000000004	1	1	0	0	1	0	1	<rdkit.Chem.rdchem.Mol object at 0x7e1c24321070>	c1ccc(Nc2ncnc3ccccc23)cc1	3.373400000000001	221.2630000000001	17.0	210.175	1.0	3.0	1.0	3.0	2.0
1331050	WSUDLCL2	1	Erlotinib	EGFR	EGFR signaling	2.841495	0.001440473	COCCOC1=CC2=C(C=C1OCCOC)C(NC1=CC(=CC=C1)C#C)=NC=N2	3.405100000000002	393.4429999999997	29.0	370.2590000000001	1.0	7.0	7.0	1.0	7.0	12.0	150.0	3.0	0.0	0.0	1.0	0.0	0.0	3.0	0.2727272727272727	74.73	6.0	6.0	111.93970000000004	1	1	0	0	1	0	1	<rdkit.Chem.rdchem.Mol object at 0x7e1c243210e0>	c1ccc(Nc2ncnc3ccccc23)cc1	3.373400000000001	221.2630000000001	17.0	210.175	1.0	3.0	1.0	3.0	2.0
684057	ES5	5	Sunitinib	PDGFR, KIT, VEGFR, FLT3, RET, CSF1R	RTK signaling	3.77363	0.000168411	CCN(CC)CCNC(=O)C1=C(C)NC(\C=C2/C(=O)NC3=C2C=C(F)C=C3)=C1C	3.3349400000000013	398.4819999999996	29.0	371.2660000000001	3.0	6.0	3.0	3.0	7.0	11.0	154.0	2.0	0.0	1.0	1.0	0.0	1.0	3.0	0.3636363636363636	77.23	6.0	5.0	113.28860000000005	1	1	0	0	1	0	1	<rdkit.Chem.rdchem.Mol object at 0x7e1c24321150>	O=C1Nc2ccccc2/C1=C/c1ccc[nH]1	2.5074	210.23600000000005	16.0	200.15599999999995	2.0	1.0	2.0	3.0	1.0
684059	ES7	5	Sunitinib	PDGFR, KIT, VEGFR, FLT3, RET, CSF1R	RTK signaling	2.990953	0.00102105	CCN(CC)CCNC(=O)C1=C(C)NC(\C=C2/C(=O)NC3=C2C=C(F)C=C3)=C1C	3.3349400000000013	398.4819999999996	29.0	371.2660000000001	3.0	6.0	3.0	3.0	7.0	11.0	154.0	2.0	0.0	1.0	1.0	0.0	1.0	3.0	0.3636363636363636	77.23	6.0	5.0	113.28860000000005	1	1	0	0	1	0	1	<rdkit.Chem.rdchem.Mol object at 0x7e1c243211c0>	O=C1Nc2ccccc2/C1=C/c1ccc[nH]1	2.5074	210.23600000000005	16.0	200.15599999999995	2.0	1.0	2.0	3.0	1.0
684062	EW11	5	Sunitinib	PDGFR, KIT, VEGFR, FLT3, RET, CSF1R	RTK signaling	3.6003	0.000251015	CCN(CC)CCNC(=O)C1=C(C)NC(\C=C2/C(=O)NC3=C2C=C(F)C=C3)=C1C	3.3349400000000013	398.4819999999996	29.0	371.2660000000001	3.0	6.0	3.0	3.0	7.0	11.0	154.0	2.0	0.0	1.0	1.0	0.0	1.0	3.0	0.3636363636363636	77.23	6.0	5.0	113.28860000000005	1	1	0	0	1	0	1	<rdkit.Chem.rdchem.Mol object at 0x7e1c24321230>	O=C1Nc2ccccc2/C1=C/c1ccc[nH]1	2.5074	210.23600000000005	16.0	200.15599999999995	2.0	1.0	2.0	3.0	1.0
684072	SKES1	5	Sunitinib	PDGFR, KIT, VEGFR, FLT3, RET, CSF1R	RTK signaling	0.830185	0.147847845	CCN(CC)CCNC(=O)C1=C(C)NC(\C=C2/C(=O)NC3=C2C=C(F)C=C3)=C1C	3.3349400000000013	398.4819999999996	29.0	371.2660000000001	3.0	6.0	3.0	3.0	7.0	11.0	154.0	2.0	0.0	1.0	1.0	0.0	1.0	3.0	0.3636363636363636	77.23	6.0	5.0	113.28860000000005	1	1	0	0	1	0	1	<rdkit.Chem.rdchem.Mol object at 0x7e1c243212a0>	O=C1Nc2ccccc2/C1=C/c1ccc[nH]1	2.5074	210.23600000000005	16.0	200.15599999999995	2.0	1.0	2.0	3.0	1.0
687448	COLO829	5	Sunitinib	PDGFR, KIT, VEGFR, FLT3, RET, CSF1R	RTK signaling	5.417977	3.82e-06	CCN(CC)CCNC(=O)C1=C(C)NC(\C=C2/C(=O)NC3=C2C=C(F)C=C3)=C1C	3.3349400000000013	398.4819999999996	29.0	371.2660000000001	3.0	6.0	3.0	3.0	7.0	11.0	154.0	2.0	0.0	1.0	1.0	0.0	1.0	3.0	0.3636363636363636	77.23	6.0	5.0	113.28860000000005	1	1	0	0	1	0	1	<rdkit.Chem.rdchem.Mol object at 0x7e1c24321310>	O=C1Nc2ccccc2/C1=C/c1ccc[nH]1	2.5074	210.23600000000005	16.0	200.15599999999995	2.0	1.0	2.0	3.0	1.0
687562	8MGBA	5	Sunitinib	PDGFR, KIT, VEGFR, FLT3, RET, CSF1R	RTK signaling	1.922664	0.011949122	CCN(CC)CCNC(=O)C1=C(C)NC(\C=C2/C(=O)NC3=C2C=C(F)C=C3)=C1C	3.3349400000000013	398.4819999999996	29.0	371.2660000000001	3.0	6.0	3.0	3.0	7.0	11.0	154.0	2.0	0.0	1.0	1.0	0.0	1.0	3.0	0.3636363636363636	77.23	6.0	5.0	113.28860000000005	1	1	0	0	1	0	1	<rdkit.Chem.rdchem.Mol object at 0x7e1c24321380>	O=C1Nc2ccccc2/C1=C/c1ccc[nH]1	2.5074	210.23600000000005	16.0	200.15599999999995	2.0	1.0	2.0	3.0	1.0
687568	GB1	5	Sunitinib	PDGFR, KIT, VEGFR, FLT3, RET, CSF1R	RTK signaling	0.191623	0.64324586	CCN(CC)CCNC(=O)C1=C(C)NC(\C=C2/C(=O)NC3=C2C=C(F)C=C3)=C1C	3.3349400000000013	398.4819999999996	29.0	371.2660000000001	3.0	6.0	3.0	3.0	7.0	11.0	154.0	2.0	0.0	1.0	1.0	0.0	1.0	3.0	0.3636363636363636	77.23	6.0	5.0	113.28860000000005	1	1	0	0	1	0	1	<rdkit.Chem.rdchem.Mol object at 0x7e1c243213f0>	O=C1Nc2ccccc2/C1=C/c1ccc[nH]1	2.5074	210.23600000000005	16.0	200.15599999999995	2.0	1.0	2.0	3.0	1.0
687590	U87MG	5	Sunitinib	PDGFR, KIT, VEGFR, FLT3, RET, CSF1R	RTK signaling	5.090437	8.12e-06	CCN(CC)CCNC(=O)C1=C(C)NC(\C=C2/C(=O)NC3=C2C=C(F)C=C3)=C1C	3.3349400000000013	398.4819999999996	29.0	371.2660000000001	3.0	6.0	3.0	3.0	7.0	11.0	154.0	2.0	0.0	1.0	1.0	0.0	1.0	3.0	0.3636363636363636	77.23	6.0	5.0	113.28860000000005	1	1	0	0	1	0	1	<rdkit.Chem.rdchem.Mol object at 0x7e1c24321460>	O=C1Nc2ccccc2/C1=C/c1ccc[nH]1	2.5074	210.23600000000005	16.0	200.15599999999995	2.0	1.0	2.0	3.0	1.0
687600	NCIH720	5	Sunitinib	PDGFR, KIT, VEGFR, FLT3, RET, CSF1R	RTK signaling	4.568003	2.7e-05	CCN(CC)CCNC(=O)C1=C(C)NC(\C=C2/C(=O)NC3=C2C=C(F)C=C3)=C1C	3.3349400000000013	398.4819999999996	29.0	371.2660000000001	3.0	6.0	3.0	3.0	7.0	11.0	154.0	2.0	0.0	1.0	1.0	0.0	1.0	3.0	0.3636363636363636	77.23	6.0	5.0	113.28860000000005	1	1	0	0	1	0	1	<rdkit.Chem.rdchem.Mol object at 0x7e1c243214d0>	O=C1Nc2ccccc2/C1=C/c1ccc[nH]1	2.5074	210.23600000000005	16.0	200.15599999999995	2.0	1.0	2.0	3.0	1.0
687799	NCIH1648	5	Sunitinib	PDGFR, KIT, VEGFR, FLT3, RET, CSF1R	RTK signaling	2.446452	0.003577239	CCN(CC)CCNC(=O)C1=C(C)NC(\C=C2/C(=O)NC3=C2C=C(F)C=C3)=C1C	3.3349400000000013	398.4819999999996	29.0	371.2660000000001	3.0	6.0	3.0	3.0	7.0	11.0	154.0	2.0	0.0	1.0	1.0	0.0	1.0	3.0	0.3636363636363636	77.23	6.0	5.0	113.28860000000005	1	1	0	0	1	0	1	<rdkit.Chem.rdchem.Mol object at 0x7e1c24321540>	O=C1Nc2ccccc2/C1=C/c1ccc[nH]1	2.5074	210.23600000000005	16.0	200.15599999999995	2.0	1.0	2.0	3.0	1.0
687800	NCIH1650	5	Sunitinib	PDGFR, KIT, VEGFR, FLT3, RET, CSF1R	RTK signaling	3.816143	0.000152706	CCN(CC)CCNC(=O)C1=C(C)NC(\C=C2/C(=O)NC3=C2C=C(F)C=C3)=C1C	3.3349400000000013	398.4819999999996	29.0	371.2660000000001	3.0	6.0	3.0	3.0	7.0	11.0	154.0	2.0	0.0	1.0	1.0	0.0	1.0	3.0	0.3636363636363636	77.23	6.0	5.0	113.28860000000005	1	1	0	0	1	0	1	<rdkit.Chem.rdchem.Mol object at 0x7e1c243215b0>	O=C1Nc2ccccc2/C1=C/c1ccc[nH]1	2.5074	210.23600000000005	16.0	200.15599999999995	2.0	1.0	2.0	3.0	1.0
687804	NCIH1770	5	Sunitinib	PDGFR, KIT, VEGFR, FLT3, RET, CSF1R	RTK signaling	2.298806	0.00502567	CCN(CC)CCNC(=O)C1=C(C)NC(\C=C2/C(=O)NC3=C2C=C(F)C=C3)=C1C	3.3349400000000013	398.4819999999996	29.0	371.2660000000001	3.0	6.0	3.0	3.0	7.0	11.0	154.0	2.0	0.0	1.0	1.0	0.0	1.0	3.0	0.3636363636363636	77.23	6.0	5.0	113.28860000000005	1	1	0	0	1	0	1	<rdkit.Chem.rdchem.Mol object at 0x7e1c24321620>	O=C1Nc2ccccc2/C1=C/c1ccc[nH]1	2.5074	210.23600000000005	16.0	200.15599999999995	2.0	1.0	2.0	3.0	1.0
687807	NCIH1838	5	Sunitinib	PDGFR, KIT, VEGFR, FLT3, RET, CSF1R	RTK signaling	5.094163	8.05e-06	CCN(CC)CCNC(=O)C1=C(C)NC(\C=C2/C(=O)NC3=C2C=C(F)C=C3)=C1C	3.3349400000000013	398.4819999999996	29.0	371.2660000000001	3.0	6.0	3.0	3.0	7.0	11.0	154.0	2.0	0.0	1.0	1.0	0.0	1.0	3.0	0.3636363636363636	77.23	6.0	5.0	113.28860000000005	1	1	0	0	1	0	1	<rdkit.Chem.rdchem.Mol object at 0x7e1c24321690>	O=C1Nc2ccccc2/C1=C/c1ccc[nH]1	2.5074	210.23600000000005	16.0	200.15599999999995	2.0	1.0	2.0	3.0	1.0
687983	DMS114	5	Sunitinib	PDGFR, KIT, VEGFR, FLT3, RET, CSF1R	RTK signaling	4.395296	4.02e-05	CCN(CC)CCNC(=O)C1=C(C)NC(\C=C2/C(=O)NC3=C2C=C(F)C=C3)=C1C	3.3349400000000013	398.4819999999996	29.0	371.2660000000001	3.0	6.0	3.0	3.0	7.0	11.0	154.0	2.0	0.0	1.0	1.0	0.0	1.0	3.0	0.3636363636363636	77.23	6.0	5.0	113.28860000000005	1	1	0	0	1	0	1	<rdkit.Chem.rdchem.Mol object at 0x7e1c24321700>	O=C1Nc2ccccc2/C1=C/c1ccc[nH]1	2.5074	210.23600000000005	16.0	200.15599999999995	2.0	1.0	2.0	3.0	1.0
687997	NCIH1092	5	Sunitinib	PDGFR, KIT, VEGFR, FLT3, RET, CSF1R	RTK signaling	4.211461	6.15e-05	CCN(CC)CCNC(=O)C1=C(C)NC(\C=C2/C(=O)NC3=C2C=C(F)C=C3)=C1C	3.3349400000000013	398.4819999999996	29.0	371.2660000000001	3.0	6.0	3.0	3.0	7.0	11.0	154.0	2.0	0.0	1.0	1.0	0.0	1.0	3.0	0.3636363636363636	77.23	6.0	5.0	113.28860000000005	1	1	0	0	1	0	1	<rdkit.Chem.rdchem.Mol object at 0x7e1c24321770>	O=C1Nc2ccccc2/C1=C/c1ccc[nH]1	2.5074	210.23600000000005	16.0	200.15599999999995	2.0	1.0	2.0	3.0	1.0
688006	NCIH1694	5	Sunitinib	PDGFR, KIT, VEGFR, FLT3, RET, CSF1R	RTK signaling	2.949478	0.001123368	CCN(CC)CCNC(=O)C1=C(C)NC(\C=C2/C(=O)NC3=C2C=C(F)C=C3)=C1C	3.3349400000000013	398.4819999999996	29.0	371.2660000000001	3.0	6.0	3.0	3.0	7.0	11.0	154.0	2.0	0.0	1.0	1.0	0.0	1.0	3.0	0.3636363636363636	77.23	6.0	5.0	113.28860000000005	1	1	0	0	1	0	1	<rdkit.Chem.rdchem.Mol object at 0x7e1c243217e0>	O=C1Nc2ccccc2/C1=C/c1ccc[nH]1	2.5074	210.23600000000005	16.0	200.15599999999995	2.0	1.0	2.0	3.0	1.0
688007	NCIH187	5	Sunitinib	PDGFR, KIT, VEGFR, FLT3, RET, CSF1R	RTK signaling	4.166043	6.82e-05	CCN(CC)CCNC(=O)C1=C(C)NC(\C=C2/C(=O)NC3=C2C=C(F)C=C3)=C1C	3.3349400000000013	398.4819999999996	29.0	371.2660000000001	3.0	6.0	3.0	3.0	7.0	11.0	154.0	2.0	0.0	1.0	1.0	0.0	1.0	3.0	0.3636363636363636	77.23	6.0	5.0	113.28860000000005	1	1	0	0	1	0	1	<rdkit.Chem.rdchem.Mol object at 0x7e1c24321850>	O=C1Nc2ccccc2/C1=C/c1ccc[nH]1	2.5074	210.23600000000005	16.0	200.15599999999995	2.0	1.0	2.0	3.0	1.0
688010	NCIH1963	5	Sunitinib	PDGFR, KIT, VEGFR, FLT3, RET, CSF1R	RTK signaling	3.954207	0.00011112	CCN(CC)CCNC(=O)C1=C(C)NC(\C=C2/C(=O)NC3=C2C=C(F)C=C3)=C1C	3.3349400000000013	398.4819999999996	29.0	371.2660000000001	3.0	6.0	3.0	3.0	7.0	11.0	154.0	2.0	0.0	1.0	1.0	0.0	1.0	3.0	0.3636363636363636	77.23	6.0	5.0	113.28860000000005	1	1	0	0	1	0	1	<rdkit.Chem.rdchem.Mol object at 0x7e1c243218c0>	O=C1Nc2ccccc2/C1=C/c1ccc[nH]1	2.5074	210.23600000000005	16.0	200.15599999999995	2.0	1.0	2.0	3.0	1.0
688013	NCIH209	5	Sunitinib	PDGFR, KIT, VEGFR, FLT3, RET, CSF1R	RTK signaling	2.239415	0.005762156	CCN(CC)CCNC(=O)C1=C(C)NC(\C=C2/C(=O)NC3=C2C=C(F)C=C3)=C1C	3.3349400000000013	398.4819999999996	29.0	371.2660000000001	3.0	6.0	3.0	3.0	7.0	11.0	154.0	2.0	0.0	1.0	1.0	0.0	1.0	3.0	0.3636363636363636	77.23	6.0	5.0	113.28860000000005	1	1	0	0	1	0	1	<rdkit.Chem.rdchem.Mol object at 0x7e1c24321930>	O=C1Nc2ccccc2/C1=C/c1ccc[nH]1	2.5074	210.23600000000005	16.0	200.15599999999995	2.0	1.0	2.0	3.0	1.0
688014	NCIH2141	5	Sunitinib	PDGFR, KIT, VEGFR, FLT3, RET, CSF1R	RTK signaling	3.261873	0.000547176	CCN(CC)CCNC(=O)C1=C(C)NC(\C=C2/C(=O)NC3=C2C=C(F)C=C3)=C1C	3.3349400000000013	398.4819999999996	29.0	371.2660000000001	3.0	6.0	3.0	3.0	7.0	11.0	154.0	2.0	0.0	1.0	1.0	0.0	1.0	3.0	0.3636363636363636	77.23	6.0	5.0	113.28860000000005	1	1	0	0	1	0	1	<rdkit.Chem.rdchem.Mol object at 0x7e1c243219a0>	O=C1Nc2ccccc2/C1=C/c1ccc[nH]1	2.5074	210.23600000000005	16.0	200.15599999999995	2.0	1.0	2.0	3.0	1.0
688015	NCIH2171	5	Sunitinib	PDGFR, KIT, VEGFR, FLT3, RET, CSF1R	RTK signaling	3.256278	0.000554271	CCN(CC)CCNC(=O)C1=C(C)NC(\C=C2/C(=O)NC3=C2C=C(F)C=C3)=C1C	3.3349400000000013	398.4819999999996	29.0	371.2660000000001	3.0	6.0	3.0	3.0	7.0	11.0	154.0	2.0	0.0	1.0	1.0	0.0	1.0	3.0	0.3636363636363636	77.23	6.0	5.0	113.28860000000005	1	1	0	0	1	0	1	<rdkit.Chem.rdchem.Mol object at 0x7e1c24321a10>	O=C1Nc2ccccc2/C1=C/c1ccc[nH]1	2.5074	210.23600000000005	16.0	200.15599999999995	2.0	1.0	2.0	3.0	1.0
688021	NCIH345	5	Sunitinib	PDGFR, KIT, VEGFR, FLT3, RET, CSF1R	RTK signaling	5.300643	5e-06	CCN(CC)CCNC(=O)C1=C(C)NC(\C=C2/C(=O)NC3=C2C=C(F)C=C3)=C1C	3.3349400000000013	398.4819999999996	29.0	371.2660000000001	3.0	6.0	3.0	3.0	7.0	11.0	154.0	2.0	0.0	1.0	1.0	0.0	1.0	3.0	0.3636363636363636	77.23	6.0	5.0	113.28860000000005	1	1	0	0	1	0	1	<rdkit.Chem.rdchem.Mol object at 0x7e1c24321a80>	O=C1Nc2ccccc2/C1=C/c1ccc[nH]1	2.5074	210.23600000000005	16.0	200.15599999999995	2.0	1.0	2.0	3.0	1.0
688023	NCIH446	5	Sunitinib	PDGFR, KIT, VEGFR, FLT3, RET, CSF1R	RTK signaling	3.125246	0.00074947	CCN(CC)CCNC(=O)C1=C(C)NC(\C=C2/C(=O)NC3=C2C=C(F)C=C3)=C1C	3.3349400000000013	398.4819999999996	29.0	371.2660000000001	3.0	6.0	3.0	3.0	7.0	11.0	154.0	2.0	0.0	1.0	1.0	0.0	1.0	3.0	0.3636363636363636	77.23	6.0	5.0	113.28860000000005	1	1	0	0	1	0	1	<rdkit.Chem.rdchem.Mol object at 0x7e1c24321af0>	O=C1Nc2ccccc2/C1=C/c1ccc[nH]1	2.5074	210.23600000000005	16.0	200.15599999999995	2.0	1.0	2.0	3.0	1.0
688025	NCIH526	5	Sunitinib	PDGFR, KIT, VEGFR, FLT3, RET, CSF1R	RTK signaling	3.447551	0.00035682	CCN(CC)CCNC(=O)C1=C(C)NC(\C=C2/C(=O)NC3=C2C=C(F)C=C3)=C1C	3.3349400000000013	398.4819999999996	29.0	371.2660000000001	3.0	6.0	3.0	3.0	7.0	11.0	154.0	2.0	0.0	1.0	1.0	0.0	1.0	3.0	0.3636363636363636	77.23	6.0	5.0	113.28860000000005	1	1	0	0	1	0	1	<rdkit.Chem.rdchem.Mol object at 0x7e1c24321b60>	O=C1Nc2ccccc2/C1=C/c1ccc[nH]1	2.5074	210.23600000000005	16.0	200.15599999999995	2.0	1.0	2.0	3.0	1.0
688026	NCIH64	5	Sunitinib	PDGFR, KIT, VEGFR, FLT3, RET, CSF1R	RTK signaling	3.427123	0.000374005	CCN(CC)CCNC(=O)C1=C(C)NC(\C=C2/C(=O)NC3=C2C=C(F)C=C3)=C1C	3.3349400000000013	398.4819999999996	29.0	371.2660000000001	3.0	6.0	3.0	3.0	7.0	11.0	154.0	2.0	0.0	1.0	1.0	0.0	1.0	3.0	0.3636363636363636	77.23	6.0	5.0	113.28860000000005	1	1	0	0	1	0	1	<rdkit.Chem.rdchem.Mol object at 0x7e1c24321bd0>	O=C1Nc2ccccc2/C1=C/c1ccc[nH]1	2.5074	210.23600000000005	16.0	200.15599999999995	2.0	1.0	2.0	3.0	1.0
688027	NCIH69	5	Sunitinib	PDGFR, KIT, VEGFR, FLT3, RET, CSF1R	RTK signaling	4.608266	2.46e-05	CCN(CC)CCNC(=O)C1=C(C)NC(\C=C2/C(=O)NC3=C2C=C(F)C=C3)=C1C	3.3349400000000013	398.4819999999996	29.0	371.2660000000001	3.0	6.0	3.0	3.0	7.0	11.0	154.0	2.0	0.0	1.0	1.0	0.0	1.0	3.0	0.3636363636363636	77.23	6.0	5.0	113.28860000000005	1	1	0	0	1	0	1	<rdkit.Chem.rdchem.Mol object at 0x7e1c24321c40>	O=C1Nc2ccccc2/C1=C/c1ccc[nH]1	2.5074	210.23600000000005	16.0	200.15599999999995	2.0	1.0	2.0	3.0	1.0
688031	NCIH82	5	Sunitinib	PDGFR, KIT, VEGFR, FLT3, RET, CSF1R	RTK signaling	2.167954	0.006792756	CCN(CC)CCNC(=O)C1=C(C)NC(\C=C2/C(=O)NC3=C2C=C(F)C=C3)=C1C	3.3349400000000013	398.4819999999996	29.0	371.2660000000001	3.0	6.0	3.0	3.0	7.0	11.0	154.0	2.0	0.0	1.0	1.0	0.0	1.0	3.0	0.3636363636363636	77.23	6.0	5.0	113.28860000000005	1	1	0	0	1	0	1	<rdkit.Chem.rdchem.Mol object at 0x7e1c24321cb0>	O=C1Nc2ccccc2/C1=C/c1ccc[nH]1	2.5074	210.23600000000005	16.0	200.15599999999995	2.0	1.0	2.0	3.0	1.0
688086	SKNDZ	5	Sunitinib	PDGFR, KIT, VEGFR, FLT3, RET, CSF1R	RTK signaling	1.925966	0.011858616	CCN(CC)CCNC(=O)C1=C(C)NC(\C=C2/C(=O)NC3=C2C=C(F)C=C3)=C1C	3.3349400000000013	398.4819999999996	29.0	371.2660000000001	3.0	6.0	3.0	3.0	7.0	11.0	154.0	2.0	0.0	1.0	1.0	0.0	1.0	3.0	0.3636363636363636	77.23	6.0	5.0	113.28860000000005	1	1	0	0	1	0	1	<rdkit.Chem.rdchem.Mol object at 0x7e1c24321d20>	O=C1Nc2ccccc2/C1=C/c1ccc[nH]1	2.5074	210.23600000000005	16.0	200.15599999999995	2.0	1.0	2.0	3.0	1.0
688087	SKNFI	5	Sunitinib	PDGFR, KIT, VEGFR, FLT3, RET, CSF1R	RTK signaling	2.848992	0.00141582	CCN(CC)CCNC(=O)C1=C(C)NC(\C=C2/C(=O)NC3=C2C=C(F)C=C3)=C1C	3.3349400000000013	398.4819999999996	29.0	371.2660000000001	3.0	6.0	3.0	3.0	7.0	11.0	154.0	2.0	0.0	1.0	1.0	0.0	1.0	3.0	0.3636363636363636	77.23	6.0	5.0	113.28860000000005	1	1	0	0	1	0	1	<rdkit.Chem.rdchem.Mol object at 0x7e1c24321d90>	O=C1Nc2ccccc2/C1=C/c1ccc[nH]1	2.5074	210.23600000000005	16.0	200.15599999999995	2.0	1.0	2.0	3.0	1.0
688121	VAESBJ	5	Sunitinib	PDGFR, KIT, VEGFR, FLT3, RET, CSF1R	RTK signaling	2.32655	0.004714656	CCN(CC)CCNC(=O)C1=C(C)NC(\C=C2/C(=O)NC3=C2C=C(F)C=C3)=C1C	3.3349400000000013	398.4819999999996	29.0	371.2660000000001	3.0	6.0	3.0	3.0	7.0	11.0	154.0	2.0	0.0	1.0	1.0	0.0	1.0	3.0	0.3636363636363636	77.23	6.0	5.0	113.28860000000005	1	1	0	0	1	0	1	<rdkit.Chem.rdchem.Mol object at 0x7e1c24321e00>	O=C1Nc2ccccc2/C1=C/c1ccc[nH]1	2.5074	210.23600000000005	16.0	200.15599999999995	2.0	1.0	2.0	3.0	1.0
713878	LU139	5	Sunitinib	PDGFR, KIT, VEGFR, FLT3, RET, CSF1R	RTK signaling	4.693727	2.02e-05	CCN(CC)CCNC(=O)C1=C(C)NC(\C=C2/C(=O)NC3=C2C=C(F)C=C3)=C1C	3.3349400000000013	398.4819999999996	29.0	371.2660000000001	3.0	6.0	3.0	3.0	7.0	11.0	154.0	2.0	0.0	1.0	1.0	0.0	1.0	3.0	0.3636363636363636	77.23	6.0	5.0	113.28860000000005	1	1	0	0	1	0	1	<rdkit.Chem.rdchem.Mol object at 0x7e1c24321e70>	O=C1Nc2ccccc2/C1=C/c1ccc[nH]1	2.5074	210.23600000000005	16.0	200.15599999999995	2.0	1.0	2.0	3.0	1.0
713885	SBC1	5	Sunitinib	PDGFR, KIT, VEGFR, FLT3, RET, CSF1R	RTK signaling	5.304556	4.96e-06	CCN(CC)CCNC(=O)C1=C(C)NC(\C=C2/C(=O)NC3=C2C=C(F)C=C3)=C1C	3.3349400000000013	398.4819999999996	29.0	371.2660000000001	3.0	6.0	3.0	3.0	7.0	11.0	154.0	2.0	0.0	1.0	1.0	0.0	1.0	3.0	0.3636363636363636	77.23	6.0	5.0	113.28860000000005	1	1	0	0	1	0	1	<rdkit.Chem.rdchem.Mol object at 0x7e1c24321ee0>	O=C1Nc2ccccc2/C1=C/c1ccc[nH]1	2.5074	210.23600000000005	16.0	200.15599999999995	2.0	1.0	2.0	3.0	1.0
724859	Calu6	5	Sunitinib	PDGFR, KIT, VEGFR, FLT3, RET, CSF1R	RTK signaling	4.518665	3.03e-05	CCN(CC)CCNC(=O)C1=C(C)NC(\C=C2/C(=O)NC3=C2C=C(F)C=C3)=C1C	3.3349400000000013	398.4819999999996	29.0	371.2660000000001	3.0	6.0	3.0	3.0	7.0	11.0	154.0	2.0	0.0	1.0	1.0	0.0	1.0	3.0	0.3636363636363636	77.23	6.0	5.0	113.28860000000005	1	1	0	0	1	0	1	<rdkit.Chem.rdchem.Mol object at 0x7e1c24321f50>	O=C1Nc2ccccc2/C1=C/c1ccc[nH]1	2.5074	210.23600000000005	16.0	200.15599999999995	2.0	1.0	2.0	3.0	1.0
724863	LU65	5	Sunitinib	PDGFR, KIT, VEGFR, FLT3, RET, CSF1R	RTK signaling	3.531005	0.000294439	CCN(CC)CCNC(=O)C1=C(C)NC(\C=C2/C(=O)NC3=C2C=C(F)C=C3)=C1C	3.3349400000000013	398.4819999999996	29.0	371.2660000000001	3.0	6.0	3.0	3.0	7.0	11.0	154.0	2.0	0.0	1.0	1.0	0.0	1.0	3.0	0.3636363636363636	77.23	6.0	5.0	113.28860000000005	1	1	0	0	1	0	1	<rdkit.Chem.rdchem.Mol object at 0x7e1c24321fc0>	O=C1Nc2ccccc2/C1=C/c1ccc[nH]1	2.5074	210.23600000000005	16.0	200.15599999999995	2.0	1.0	2.0	3.0	1.0
724866	NCIH1355	5	Sunitinib	PDGFR, KIT, VEGFR, FLT3, RET, CSF1R	RTK signaling	2.140032	0.007243826	CCN(CC)CCNC(=O)C1=C(C)NC(\C=C2/C(=O)NC3=C2C=C(F)C=C3)=C1C	3.3349400000000013	398.4819999999996	29.0	371.2660000000001	3.0	6.0	3.0	3.0	7.0	11.0	154.0	2.0	0.0	1.0	1.0	0.0	1.0	3.0	0.3636363636363636	77.23	6.0	5.0	113.28860000000005	1	1	0	0	1	0	1	<rdkit.Chem.rdchem.Mol object at 0x7e1c24322030>	O=C1Nc2ccccc2/C1=C/c1ccc[nH]1	2.5074	210.23600000000005	16.0	200.15599999999995	2.0	1.0	2.0	3.0	1.0
724872	SHP77	5	Sunitinib	PDGFR, KIT, VEGFR, FLT3, RET, CSF1R	RTK signaling	3.091428	0.000810162	CCN(CC)CCNC(=O)C1=C(C)NC(\C=C2/C(=O)NC3=C2C=C(F)C=C3)=C1C	3.3349400000000013	398.4819999999996	29.0	371.2660000000001	3.0	6.0	3.0	3.0	7.0	11.0	154.0	2.0	0.0	1.0	1.0	0.0	1.0	3.0	0.3636363636363636	77.23	6.0	5.0	113.28860000000005	1	1	0	0	1	0	1	<rdkit.Chem.rdchem.Mol object at 0x7e1c243220a0>	O=C1Nc2ccccc2/C1=C/c1ccc[nH]1	2.5074	210.23600000000005	16.0	200.15599999999995	2.0	1.0	2.0	3.0	1.0
735784	TE5	5	Sunitinib	PDGFR, KIT, VEGFR, FLT3, RET, CSF1R	RTK signaling	3.952149	0.000111648	CCN(CC)CCNC(=O)C1=C(C)NC(\C=C2/C(=O)NC3=C2C=C(F)C=C3)=C1C	3.3349400000000013	398.4819999999996	29.0	371.2660000000001	3.0	6.0	3.0	3.0	7.0	11.0	154.0	2.0	0.0	1.0	1.0	0.0	1.0	3.0	0.3636363636363636	77.23	6.0	5.0	113.28860000000005	1	1	0	0	1	0	1	<rdkit.Chem.rdchem.Mol object at 0x7e1c24322110>	O=C1Nc2ccccc2/C1=C/c1ccc[nH]1	2.5074	210.23600000000005	16.0	200.15599999999995	2.0	1.0	2.0	3.0	1.0
749711	HCC1187	5	Sunitinib	PDGFR, KIT, VEGFR, FLT3, RET, CSF1R	RTK signaling	2.632985	0.002328172	CCN(CC)CCNC(=O)C1=C(C)NC(\C=C2/C(=O)NC3=C2C=C(F)C=C3)=C1C	3.3349400000000013	398.4819999999996	29.0	371.2660000000001	3.0	6.0	3.0	3.0	7.0	11.0	154.0	2.0	0.0	1.0	1.0	0.0	1.0	3.0	0.3636363636363636	77.23	6.0	5.0	113.28860000000005	1	1	0	0	1	0	1	<rdkit.Chem.rdchem.Mol object at 0x7e1c24322180>	O=C1Nc2ccccc2/C1=C/c1ccc[nH]1	2.5074	210.23600000000005	16.0	200.15599999999995	2.0	1.0	2.0	3.0	1.0
749713	HCC1599	5	Sunitinib	PDGFR, KIT, VEGFR, FLT3, RET, CSF1R	RTK signaling	2.157632	0.006956135	CCN(CC)CCNC(=O)C1=C(C)NC(\C=C2/C(=O)NC3=C2C=C(F)C=C3)=C1C	3.3349400000000013	398.4819999999996	29.0	371.2660000000001	3.0	6.0	3.0	3.0	7.0	11.0	154.0	2.0	0.0	1.0	1.0	0.0	1.0	3.0	0.3636363636363636	77.23	6.0	5.0	113.28860000000005	1	1	0	0	1	0	1	<rdkit.Chem.rdchem.Mol object at 0x7e1c243221f0>	O=C1Nc2ccccc2/C1=C/c1ccc[nH]1	2.5074	210.23600000000005	16.0	200.15599999999995	2.0	1.0	2.0	3.0	1.0
749715	HCC2157	5	Sunitinib	PDGFR, KIT, VEGFR, FLT3, RET, CSF1R	RTK signaling	3.779754	0.000166053	CCN(CC)CCNC(=O)C1=C(C)NC(\C=C2/C(=O)NC3=C2C=C(F)C=C3)=C1C	3.3349400000000013	398.4819999999996	29.0	371.2660000000001	3.0	6.0	3.0	3.0	7.0	11.0	154.0	2.0	0.0	1.0	1.0	0.0	1.0	3.0	0.3636363636363636	77.23	6.0	5.0	113.28860000000005	1	1	0	0	1	0	1	<rdkit.Chem.rdchem.Mol object at 0x7e1c24322260>	O=C1Nc2ccccc2/C1=C/c1ccc[nH]1	2.5074	210.23600000000005	16.0	200.15599999999995	2.0	1.0	2.0	3.0	1.0
749716	HCC2218	5	Sunitinib	PDGFR, KIT, VEGFR, FLT3, RET, CSF1R	RTK signaling	5.382506	4.14e-06	CCN(CC)CCNC(=O)C1=C(C)NC(\C=C2/C(=O)NC3=C2C=C(F)C=C3)=C1C	3.3349400000000013	398.4819999999996	29.0	371.2660000000001	3.0	6.0	3.0	3.0	7.0	11.0	154.0	2.0	0.0	1.0	1.0	0.0	1.0	3.0	0.3636363636363636	77.23	6.0	5.0	113.28860000000005	1	1	0	0	1	0	1	<rdkit.Chem.rdchem.Mol object at 0x7e1c243222d0>	O=C1Nc2ccccc2/C1=C/c1ccc[nH]1	2.5074	210.23600000000005	16.0	200.15599999999995	2.0	1.0	2.0	3.0	1.0
753531	BB30HNC	5	Sunitinib	PDGFR, KIT, VEGFR, FLT3, RET, CSF1R	RTK signaling	0.925365	0.118750378	CCN(CC)CCNC(=O)C1=C(C)NC(\C=C2/C(=O)NC3=C2C=C(F)C=C3)=C1C	3.3349400000000013	398.4819999999996	29.0	371.2660000000001	3.0	6.0	3.0	3.0	7.0	11.0	154.0	2.0	0.0	1.0	1.0	0.0	1.0	3.0	0.3636363636363636	77.23	6.0	5.0	113.28860000000005	1	1	0	0	1	0	1	<rdkit.Chem.rdchem.Mol object at 0x7e1c24322340>	O=C1Nc2ccccc2/C1=C/c1ccc[nH]1	2.5074	210.23600000000005	16.0	200.15599999999995	2.0	1.0	2.0	3.0	1.0
753532	BB49HNC	5	Sunitinib	PDGFR, KIT, VEGFR, FLT3, RET, CSF1R	RTK signaling	1.256862	0.055352597	CCN(CC)CCNC(=O)C1=C(C)NC(\C=C2/C(=O)NC3=C2C=C(F)C=C3)=C1C	3.3349400000000013	398.4819999999996	29.0	371.2660000000001	3.0	6.0	3.0	3.0	7.0	11.0	154.0	2.0	0.0	1.0	1.0	0.0	1.0	3.0	0.3636363636363636	77.23	6.0	5.0	113.28860000000005	1	1	0	0	1	0	1	<rdkit.Chem.rdchem.Mol object at 0x7e1c243223b0>	O=C1Nc2ccccc2/C1=C/c1ccc[nH]1	2.5074	210.23600000000005	16.0	200.15599999999995	2.0	1.0	2.0	3.0	1.0
753533	BB65RCC	5	Sunitinib	PDGFR, KIT, VEGFR, FLT3, RET, CSF1R	RTK signaling	1.943458	0.011390479	CCN(CC)CCNC(=O)C1=C(C)NC(\C=C2/C(=O)NC3=C2C=C(F)C=C3)=C1C	3.3349400000000013	398.4819999999996	29.0	371.2660000000001	3.0	6.0	3.0	3.0	7.0	11.0	154.0	2.0	0.0	1.0	1.0	0.0	1.0	3.0	0.3636363636363636	77.23	6.0	5.0	113.28860000000005	1	1	0	0	1	0	1	<rdkit.Chem.rdchem.Mol object at 0x7e1c24322420>	O=C1Nc2ccccc2/C1=C/c1ccc[nH]1	2.5074	210.23600000000005	16.0	200.15599999999995	2.0	1.0	2.0	3.0	1.0
753546	CP66MEL	5	Sunitinib	PDGFR, KIT, VEGFR, FLT3, RET, CSF1R	RTK signaling	4.950323	1.12e-05	CCN(CC)CCNC(=O)C1=C(C)NC(\C=C2/C(=O)NC3=C2C=C(F)C=C3)=C1C	3.3349400000000013	398.4819999999996	29.0	371.2660000000001	3.0	6.0	3.0	3.0	7.0	11.0	154.0	2.0	0.0	1.0	1.0	0.0	1.0	3.0	0.3636363636363636	77.23	6.0	5.0	113.28860000000005	1	1	0	0	1	0	1	<rdkit.Chem.rdchem.Mol object at 0x7e1c24322490>	O=C1Nc2ccccc2/C1=C/c1ccc[nH]1	2.5074	210.23600000000005	16.0	200.15599999999995	2.0	1.0	2.0	3.0	1.0
753547	CPCN	5	Sunitinib	PDGFR, KIT, VEGFR, FLT3, RET, CSF1R	RTK signaling	2.281129	0.005234449	CCN(CC)CCNC(=O)C1=C(C)NC(\C=C2/C(=O)NC3=C2C=C(F)C=C3)=C1C	3.3349400000000013	398.4819999999996	29.0	371.2660000000001	3.0	6.0	3.0	3.0	7.0	11.0	154.0	2.0	0.0	1.0	1.0	0.0	1.0	3.0	0.3636363636363636	77.23	6.0	5.0	113.28860000000005	1	1	0	0	1	0	1	<rdkit.Chem.rdchem.Mol object at 0x7e1c24322500>	O=C1Nc2ccccc2/C1=C/c1ccc[nH]1	2.5074	210.23600000000005	16.0	200.15599999999995	2.0	1.0	2.0	3.0	1.0
753548	CTV1	5	Sunitinib	PDGFR, KIT, VEGFR, FLT3, RET, CSF1R	RTK signaling	0.575463	0.265788998	CCN(CC)CCNC(=O)C1=C(C)NC(\C=C2/C(=O)NC3=C2C=C(F)C=C3)=C1C	3.3349400000000013	398.4819999999996	29.0	371.2660000000001	3.0	6.0	3.0	3.0	7.0	11.0	154.0	2.0	0.0	1.0	1.0	0.0	1.0	3.0	0.3636363636363636	77.23	6.0	5.0	113.28860000000005	1	1	0	0	1	0	1	<rdkit.Chem.rdchem.Mol object at 0x7e1c24322570>	O=C1Nc2ccccc2/C1=C/c1ccc[nH]1	2.5074	210.23600000000005	16.0	200.15599999999995	2.0	1.0	2.0	3.0	1.0
753551	DMS79	5	Sunitinib	PDGFR, KIT, VEGFR, FLT3, RET, CSF1R	RTK signaling	4.648946	2.24e-05	CCN(CC)CCNC(=O)C1=C(C)NC(\C=C2/C(=O)NC3=C2C=C(F)C=C3)=C1C	3.3349400000000013	398.4819999999996	29.0	371.2660000000001	3.0	6.0	3.0	3.0	7.0	11.0	154.0	2.0	0.0	1.0	1.0	0.0	1.0	3.0	0.3636363636363636	77.23	6.0	5.0	113.28860000000005	1	1	0	0	1	0	1	<rdkit.Chem.rdchem.Mol object at 0x7e1c243225e0>	O=C1Nc2ccccc2/C1=C/c1ccc[nH]1	2.5074	210.23600000000005	16.0	200.15599999999995	2.0	1.0	2.0	3.0	1.0
753552	DSH1	5	Sunitinib	PDGFR, KIT, VEGFR, FLT3, RET, CSF1R	RTK signaling	4.501585	3.15e-05	CCN(CC)CCNC(=O)C1=C(C)NC(\C=C2/C(=O)NC3=C2C=C(F)C=C3)=C1C	3.3349400000000013	398.4819999999996	29.0	371.2660000000001	3.0	6.0	3.0	3.0	7.0	11.0	154.0	2.0	0.0	1.0	1.0	0.0	1.0	3.0	0.3636363636363636	77.23	6.0	5.0	113.28860000000005	1	1	0	0	1	0	1	<rdkit.Chem.rdchem.Mol object at 0x7e1c24322650>	O=C1Nc2ccccc2/C1=C/c1ccc[nH]1	2.5074	210.23600000000005	16.0	200.15599999999995	2.0	1.0	2.0	3.0	1.0
753555	ECGI10	5	Sunitinib	PDGFR, KIT, VEGFR, FLT3, RET, CSF1R	RTK signaling	4.576113	2.65e-05	CCN(CC)CCNC(=O)C1=C(C)NC(\C=C2/C(=O)NC3=C2C=C(F)C=C3)=C1C	3.3349400000000013	398.4819999999996	29.0	371.2660000000001	3.0	6.0	3.0	3.0	7.0	11.0	154.0	2.0	0.0	1.0	1.0	0.0	1.0	3.0	0.3636363636363636	77.23	6.0	5.0	113.28860000000005	1	1	0	0	1	0	1	<rdkit.Chem.rdchem.Mol object at 0x7e1c243226c0>	O=C1Nc2ccccc2/C1=C/c1ccc[nH]1	2.5074	210.23600000000005	16.0	200.15599999999995	2.0	1.0	2.0	3.0	1.0
753558	HA7RCC	5	Sunitinib	PDGFR, KIT, VEGFR, FLT3, RET, CSF1R	RTK signaling	1.649944	0.022390098	CCN(CC)CCNC(=O)C1=C(C)NC(\C=C2/C(=O)NC3=C2C=C(F)C=C3)=C1C	3.3349400000000013	398.4819999999996	29.0	371.2660000000001	3.0	6.0	3.0	3.0	7.0	11.0	154.0	2.0	0.0	1.0	1.0	0.0	1.0	3.0	0.3636363636363636	77.23	6.0	5.0	113.28860000000005	1	1	0	0	1	0	1	<rdkit.Chem.rdchem.Mol object at 0x7e1c24322730>	O=C1Nc2ccccc2/C1=C/c1ccc[nH]1	2.5074	210.23600000000005	16.0	200.15599999999995	2.0	1.0	2.0	3.0	1.0
753559	HCE4	5	Sunitinib	PDGFR, KIT, VEGFR, FLT3, RET, CSF1R	RTK signaling	1.50077	0.031566759	CCN(CC)CCNC(=O)C1=C(C)NC(\C=C2/C(=O)NC3=C2C=C(F)C=C3)=C1C	3.3349400000000013	398.4819999999996	29.0	371.2660000000001	3.0	6.0	3.0	3.0	7.0	11.0	154.0	2.0	0.0	1.0	1.0	0.0	1.0	3.0	0.3636363636363636	77.23	6.0	5.0	113.28860000000005	1	1	0	0	1	0	1	<rdkit.Chem.rdchem.Mol object at 0x7e1c243227a0>	O=C1Nc2ccccc2/C1=C/c1ccc[nH]1	2.5074	210.23600000000005	16.0	200.15599999999995	2.0	1.0	2.0	3.0	1.0
753563	IM9	5	Sunitinib	PDGFR, KIT, VEGFR, FLT3, RET, CSF1R	RTK signaling	4.128356	7.44e-05	CCN(CC)CCNC(=O)C1=C(C)NC(\C=C2/C(=O)NC3=C2C=C(F)C=C3)=C1C	3.3349400000000013	398.4819999999996	29.0	371.2660000000001	3.0	6.0	3.0	3.0	7.0	11.0	154.0	2.0	0.0	1.0	1.0	0.0	1.0	3.0	0.3636363636363636	77.23	6.0	5.0	113.28860000000005	1	1	0	0	1	0	1	<rdkit.Chem.rdchem.Mol object at 0x7e1c24322810>	O=C1Nc2ccccc2/C1=C/c1ccc[nH]1	2.5074	210.23600000000005	16.0	200.15599999999995	2.0	1.0	2.0	3.0	1.0
753564	ISTSL1	5	Sunitinib	PDGFR, KIT, VEGFR, FLT3, RET, CSF1R	RTK signaling	1.915589	0.012145377	CCN(CC)CCNC(=O)C1=C(C)NC(\C=C2/C(=O)NC3=C2C=C(F)C=C3)=C1C	3.3349400000000013	398.4819999999996	29.0	371.2660000000001	3.0	6.0	3.0	3.0	7.0	11.0	154.0	2.0	0.0	1.0	1.0	0.0	1.0	3.0	0.3636363636363636	77.23	6.0	5.0	113.28860000000005	1	1	0	0	1	0	1	<rdkit.Chem.rdchem.Mol object at 0x7e1c24322880>	O=C1Nc2ccccc2/C1=C/c1ccc[nH]1	2.5074	210.23600000000005	16.0	200.15599999999995	2.0	1.0	2.0	3.0	1.0
753565	ISTSL2	5	Sunitinib	PDGFR, KIT, VEGFR, FLT3, RET, CSF1R	RTK signaling	2.664178	0.002166816	CCN(CC)CCNC(=O)C1=C(C)NC(\C=C2/C(=O)NC3=C2C=C(F)C=C3)=C1C	3.3349400000000013	398.4819999999996	29.0	371.2660000000001	3.0	6.0	3.0	3.0	7.0	11.0	154.0	2.0	0.0	1.0	1.0	0.0	1.0	3.0	0.3636363636363636	77.23	6.0	5.0	113.28860000000005	1	1	0	0	1	0	1	<rdkit.Chem.rdchem.Mol object at 0x7e1c243228f0>	O=C1Nc2ccccc2/C1=C/c1ccc[nH]1	2.5074	210.23600000000005	16.0	200.15599999999995	2.0	1.0	2.0	3.0	1.0
753577	LB1047RCC	5	Sunitinib	PDGFR, KIT, VEGFR, FLT3, RET, CSF1R	RTK signaling	0.338183	0.45900456	CCN(CC)CCNC(=O)C1=C(C)NC(\C=C2/C(=O)NC3=C2C=C(F)C=C3)=C1C	3.3349400000000013	398.4819999999996	29.0	371.2660000000001	3.0	6.0	3.0	3.0	7.0	11.0	154.0	2.0	0.0	1.0	1.0	0.0	1.0	3.0	0.3636363636363636	77.23	6.0	5.0	113.28860000000005	1	1	0	0	1	0	1	<rdkit.Chem.rdchem.Mol object at 0x7e1c24322960>	O=C1Nc2ccccc2/C1=C/c1ccc[nH]1	2.5074	210.23600000000005	16.0	200.15599999999995	2.0	1.0	2.0	3.0	1.0
753578	LB2241RCC	5	Sunitinib	PDGFR, KIT, VEGFR, FLT3, RET, CSF1R	RTK signaling	3.004478	0.000989742	CCN(CC)CCNC(=O)C1=C(C)NC(\C=C2/C(=O)NC3=C2C=C(F)C=C3)=C1C	3.3349400000000013	398.4819999999996	29.0	371.2660000000001	3.0	6.0	3.0	3.0	7.0	11.0	154.0	2.0	0.0	1.0	1.0	0.0	1.0	3.0	0.3636363636363636	77.23	6.0	5.0	113.28860000000005	1	1	0	0	1	0	1	<rdkit.Chem.rdchem.Mol object at 0x7e1c243229d0>	O=C1Nc2ccccc2/C1=C/c1ccc[nH]1	2.5074	210.23600000000005	16.0	200.15599999999995	2.0	1.0	2.0	3.0	1.0
753579	LB2518MEL	5	Sunitinib	PDGFR, KIT, VEGFR, FLT3, RET, CSF1R	RTK signaling	4.593296	2.55e-05	CCN(CC)CCNC(=O)C1=C(C)NC(\C=C2/C(=O)NC3=C2C=C(F)C=C3)=C1C	3.3349400000000013	398.4819999999996	29.0	371.2660000000001	3.0	6.0	3.0	3.0	7.0	11.0	154.0	2.0	0.0	1.0	1.0	0.0	1.0	3.0	0.3636363636363636	77.23	6.0	5.0	113.28860000000005	1	1	0	0	1	0	1	<rdkit.Chem.rdchem.Mol object at 0x7e1c24322a40>	O=C1Nc2ccccc2/C1=C/c1ccc[nH]1	2.5074	210.23600000000005	16.0	200.15599999999995	2.0	1.0	2.0	3.0	1.0
753581	LB373MELD	5	Sunitinib	PDGFR, KIT, VEGFR, FLT3, RET, CSF1R	RTK signaling	4.64788	2.25e-05	CCN(CC)CCNC(=O)C1=C(C)NC(\C=C2/C(=O)NC3=C2C=C(F)C=C3)=C1C	3.3349400000000013	398.4819999999996	29.0	371.2660000000001	3.0	6.0	3.0	3.0	7.0	11.0	154.0	2.0	0.0	1.0	1.0	0.0	1.0	3.0	0.3636363636363636	77.23	6.0	5.0	113.28860000000005	1	1	0	0	1	0	1	<rdkit.Chem.rdchem.Mol object at 0x7e1c24322ab0>	O=C1Nc2ccccc2/C1=C/c1ccc[nH]1	2.5074	210.23600000000005	16.0	200.15599999999995	2.0	1.0	2.0	3.0	1.0
753582	LB647SCLC	5	Sunitinib	PDGFR, KIT, VEGFR, FLT3, RET, CSF1R	RTK signaling	3.287304	0.000516055	CCN(CC)CCNC(=O)C1=C(C)NC(\C=C2/C(=O)NC3=C2C=C(F)C=C3)=C1C	3.3349400000000013	398.4819999999996	29.0	371.2660000000001	3.0	6.0	3.0	3.0	7.0	11.0	154.0	2.0	0.0	1.0	1.0	0.0	1.0	3.0	0.3636363636363636	77.23	6.0	5.0	113.28860000000005	1	1	0	0	1	0	1	<rdkit.Chem.rdchem.Mol object at 0x7e1c24322b20>	O=C1Nc2ccccc2/C1=C/c1ccc[nH]1	2.5074	210.23600000000005	16.0	200.15599999999995	2.0	1.0	2.0	3.0	1.0
753583	LB771HNC	5	Sunitinib	PDGFR, KIT, VEGFR, FLT3, RET, CSF1R	RTK signaling	4.446912	3.57e-05	CCN(CC)CCNC(=O)C1=C(C)NC(\C=C2/C(=O)NC3=C2C=C(F)C=C3)=C1C	3.3349400000000013	398.4819999999996	29.0	371.2660000000001	3.0	6.0	3.0	3.0	7.0	11.0	154.0	2.0	0.0	1.0	1.0	0.0	1.0	3.0	0.3636363636363636	77.23	6.0	5.0	113.28860000000005	1	1	0	0	1	0	1	<rdkit.Chem.rdchem.Mol object at 0x7e1c24322b90>	O=C1Nc2ccccc2/C1=C/c1ccc[nH]1	2.5074	210.23600000000005	16.0	200.15599999999995	2.0	1.0	2.0	3.0	1.0
753584	LB831BLC	5	Sunitinib	PDGFR, KIT, VEGFR, FLT3, RET, CSF1R	RTK signaling	1.843517	0.014337816	CCN(CC)CCNC(=O)C1=C(C)NC(\C=C2/C(=O)NC3=C2C=C(F)C=C3)=C1C	3.3349400000000013	398.4819999999996	29.0	371.2660000000001	3.0	6.0	3.0	3.0	7.0	11.0	154.0	2.0	0.0	1.0	1.0	0.0	1.0	3.0	0.3636363636363636	77.23	6.0	5.0	113.28860000000005	1	1	0	0	1	0	1	<rdkit.Chem.rdchem.Mol object at 0x7e1c24322c00>	O=C1Nc2ccccc2/C1=C/c1ccc[nH]1	2.5074	210.23600000000005	16.0	200.15599999999995	2.0	1.0	2.0	3.0	1.0
753585	LB996RCC	5	Sunitinib	PDGFR, KIT, VEGFR, FLT3, RET, CSF1R	RTK signaling	1.18595	0.065170342	CCN(CC)CCNC(=O)C1=C(C)NC(\C=C2/C(=O)NC3=C2C=C(F)C=C3)=C1C	3.3349400000000013	398.4819999999996	29.0	371.2660000000001	3.0	6.0	3.0	3.0	7.0	11.0	154.0	2.0	0.0	1.0	1.0	0.0	1.0	3.0	0.3636363636363636	77.23	6.0	5.0	113.28860000000005	1	1	0	0	1	0	1	<rdkit.Chem.rdchem.Mol object at 0x7e1c24322c70>	O=C1Nc2ccccc2/C1=C/c1ccc[nH]1	2.5074	210.23600000000005	16.0	200.15599999999995	2.0	1.0	2.0	3.0	1.0
753588	LU134A	5	Sunitinib	PDGFR, KIT, VEGFR, FLT3, RET, CSF1R	RTK signaling	3.555525	0.000278276	CCN(CC)CCNC(=O)C1=C(C)NC(\C=C2/C(=O)NC3=C2C=C(F)C=C3)=C1C	3.3349400000000013	398.4819999999996	29.0	371.2660000000001	3.0	6.0	3.0	3.0	7.0	11.0	154.0	2.0	0.0	1.0	1.0	0.0	1.0	3.0	0.3636363636363636	77.23	6.0	5.0	113.28860000000005	1	1	0	0	1	0	1	<rdkit.Chem.rdchem.Mol object at 0x7e1c24322ce0>	O=C1Nc2ccccc2/C1=C/c1ccc[nH]1	2.5074	210.23600000000005	16.0	200.15599999999995	2.0	1.0	2.0	3.0	1.0
753589	LU165	5	Sunitinib	PDGFR, KIT, VEGFR, FLT3, RET, CSF1R	RTK signaling	5.072347	8.47e-06	CCN(CC)CCNC(=O)C1=C(C)NC(\C=C2/C(=O)NC3=C2C=C(F)C=C3)=C1C	3.3349400000000013	398.4819999999996	29.0	371.2660000000001	3.0	6.0	3.0	3.0	7.0	11.0	154.0	2.0	0.0	1.0	1.0	0.0	1.0	3.0	0.3636363636363636	77.23	6.0	5.0	113.28860000000005	1	1	0	0	1	0	1	<rdkit.Chem.rdchem.Mol object at 0x7e1c24322d50>	O=C1Nc2ccccc2/C1=C/c1ccc[nH]1	2.5074	210.23600000000005	16.0	200.15599999999995	2.0	1.0	2.0	3.0	1.0
753592	LXF289	5	Sunitinib	PDGFR, KIT, VEGFR, FLT3, RET, CSF1R	RTK signaling	1.144739	0.071657392	CCN(CC)CCNC(=O)C1=C(C)NC(\C=C2/C(=O)NC3=C2C=C(F)C=C3)=C1C	3.3349400000000013	398.4819999999996	29.0	371.2660000000001	3.0	6.0	3.0	3.0	7.0	11.0	154.0	2.0	0.0	1.0	1.0	0.0	1.0	3.0	0.3636363636363636	77.23	6.0	5.0	113.28860000000005	1	1	0	0	1	0	1	<rdkit.Chem.rdchem.Mol object at 0x7e1c24322dc0>	O=C1Nc2ccccc2/C1=C/c1ccc[nH]1	2.5074	210.23600000000005	16.0	200.15599999999995	2.0	1.0	2.0	3.0	1.0
753594	MS1	5	Sunitinib	PDGFR, KIT, VEGFR, FLT3, RET, CSF1R	RTK signaling	1.254068	0.055709851	CCN(CC)CCNC(=O)C1=C(C)NC(\C=C2/C(=O)NC3=C2C=C(F)C=C3)=C1C	3.3349400000000013	398.4819999999996	29.0	371.2660000000001	3.0	6.0	3.0	3.0	7.0	11.0	154.0	2.0	0.0	1.0	1.0	0.0	1.0	3.0	0.3636363636363636	77.23	6.0	5.0	113.28860000000005	1	1	0	0	1	0	1	<rdkit.Chem.rdchem.Mol object at 0x7e1c24322e30>	O=C1Nc2ccccc2/C1=C/c1ccc[nH]1	2.5074	210.23600000000005	16.0	200.15599999999995	2.0	1.0	2.0	3.0	1.0
753595	MZ1PC	5	Sunitinib	PDGFR, KIT, VEGFR, FLT3, RET, CSF1R	RTK signaling	1.37696	0.041979765	CCN(CC)CCNC(=O)C1=C(C)NC(\C=C2/C(=O)NC3=C2C=C(F)C=C3)=C1C	3.3349400000000013	398.4819999999996	29.0	371.2660000000001	3.0	6.0	3.0	3.0	7.0	11.0	154.0	2.0	0.0	1.0	1.0	0.0	1.0	3.0	0.3636363636363636	77.23	6.0	5.0	113.28860000000005	1	1	0	0	1	0	1	<rdkit.Chem.rdchem.Mol object at 0x7e1c24322ea0>	O=C1Nc2ccccc2/C1=C/c1ccc[nH]1	2.5074	210.23600000000005	16.0	200.15599999999995	2.0	1.0	2.0	3.0	1.0
753596	MZ7mel	5	Sunitinib	PDGFR, KIT, VEGFR, FLT3, RET, CSF1R	RTK signaling	2.097166	0.007995286	CCN(CC)CCNC(=O)C1=C(C)NC(\C=C2/C(=O)NC3=C2C=C(F)C=C3)=C1C	3.3349400000000013	398.4819999999996	29.0	371.2660000000001	3.0	6.0	3.0	3.0	7.0	11.0	154.0	2.0	0.0	1.0	1.0	0.0	1.0	3.0	0.3636363636363636	77.23	6.0	5.0	113.28860000000005	1	1	0	0	1	0	1	<rdkit.Chem.rdchem.Mol object at 0x7e1c24322f10>	O=C1Nc2ccccc2/C1=C/c1ccc[nH]1	2.5074	210.23600000000005	16.0	200.15599999999995	2.0	1.0	2.0	3.0	1.0
753597	NCIH128	5	Sunitinib	PDGFR, KIT, VEGFR, FLT3, RET, CSF1R	RTK signaling	3.924907	0.000118876	CCN(CC)CCNC(=O)C1=C(C)NC(\C=C2/C(=O)NC3=C2C=C(F)C=C3)=C1C	3.3349400000000013	398.4819999999996	29.0	371.2660000000001	3.0	6.0	3.0	3.0	7.0	11.0	154.0	2.0	0.0	1.0	1.0	0.0	1.0	3.0	0.3636363636363636	77.23	6.0	5.0	113.28860000000005	1	1	0	0	1	0	1	<rdkit.Chem.rdchem.Mol object at 0x7e1c24322f80>	O=C1Nc2ccccc2/C1=C/c1ccc[nH]1	2.5074	210.23600000000005	16.0	200.15599999999995	2.0	1.0	2.0	3.0	1.0
753599	NCIH1304	5	Sunitinib	PDGFR, KIT, VEGFR, FLT3, RET, CSF1R	RTK signaling	2.668456	0.002145576	CCN(CC)CCNC(=O)C1=C(C)NC(\C=C2/C(=O)NC3=C2C=C(F)C=C3)=C1C	3.3349400000000013	398.4819999999996	29.0	371.2660000000001	3.0	6.0	3.0	3.0	7.0	11.0	154.0	2.0	0.0	1.0	1.0	0.0	1.0	3.0	0.3636363636363636	77.23	6.0	5.0	113.28860000000005	1	1	0	0	1	0	1	<rdkit.Chem.rdchem.Mol object at 0x7e1c24322ff0>	O=C1Nc2ccccc2/C1=C/c1ccc[nH]1	2.5074	210.23600000000005	16.0	200.15599999999995	2.0	1.0	2.0	3.0	1.0
753605	NCIH510A	5	Sunitinib	PDGFR, KIT, VEGFR, FLT3, RET, CSF1R	RTK signaling	2.711318	0.001943936	CCN(CC)CCNC(=O)C1=C(C)NC(\C=C2/C(=O)NC3=C2C=C(F)C=C3)=C1C	3.3349400000000013	398.4819999999996	29.0	371.2660000000001	3.0	6.0	3.0	3.0	7.0	11.0	154.0	2.0	0.0	1.0	1.0	0.0	1.0	3.0	0.3636363636363636	77.23	6.0	5.0	113.28860000000005	1	1	0	0	1	0	1	<rdkit.Chem.rdchem.Mol object at 0x7e1c24323060>	O=C1Nc2ccccc2/C1=C/c1ccc[nH]1	2.5074	210.23600000000005	16.0	200.15599999999995	2.0	1.0	2.0	3.0	1.0
753612	SKMM2	5	Sunitinib	PDGFR, KIT, VEGFR, FLT3, RET, CSF1R	RTK signaling	2.987869	0.001028326	CCN(CC)CCNC(=O)C1=C(C)NC(\C=C2/C(=O)NC3=C2C=C(F)C=C3)=C1C	3.3349400000000013	398.4819999999996	29.0	371.2660000000001	3.0	6.0	3.0	3.0	7.0	11.0	154.0	2.0	0.0	1.0	1.0	0.0	1.0	3.0	0.3636363636363636	77.23	6.0	5.0	113.28860000000005	1	1	0	0	1	0	1	<rdkit.Chem.rdchem.Mol object at 0x7e1c243230d0>	O=C1Nc2ccccc2/C1=C/c1ccc[nH]1	2.5074	210.23600000000005	16.0	200.15599999999995	2.0	1.0	2.0	3.0	1.0
753614	TE15	5	Sunitinib	PDGFR, KIT, VEGFR, FLT3, RET, CSF1R	RTK signaling	-0.538143	3.452574034	CCN(CC)CCNC(=O)C1=C(C)NC(\C=C2/C(=O)NC3=C2C=C(F)C=C3)=C1C	3.3349400000000013	398.4819999999996	29.0	371.2660000000001	3.0	6.0	3.0	3.0	7.0	11.0	154.0	2.0	0.0	1.0	1.0	0.0	1.0	3.0	0.3636363636363636	77.23	6.0	5.0	113.28860000000005	1	1	0	0	1	0	1	<rdkit.Chem.rdchem.Mol object at 0x7e1c24323140>	O=C1Nc2ccccc2/C1=C/c1ccc[nH]1	2.5074	210.23600000000005	16.0	200.15599999999995	2.0	1.0	2.0	3.0	1.0
753615	U266	5	Sunitinib	PDGFR, KIT, VEGFR, FLT3, RET, CSF1R	RTK signaling	2.841479	0.001440526	CCN(CC)CCNC(=O)C1=C(C)NC(\C=C2/C(=O)NC3=C2C=C(F)C=C3)=C1C	3.3349400000000013	398.4819999999996	29.0	371.2660000000001	3.0	6.0	3.0	3.0	7.0	11.0	154.0	2.0	0.0	1.0	1.0	0.0	1.0	3.0	0.3636363636363636	77.23	6.0	5.0	113.28860000000005	1	1	0	0	1	0	1	<rdkit.Chem.rdchem.Mol object at 0x7e1c243231b0>	O=C1Nc2ccccc2/C1=C/c1ccc[nH]1	2.5074	210.23600000000005	16.0	200.15599999999995	2.0	1.0	2.0	3.0	1.0
753616	BE2M17	5	Sunitinib	PDGFR, KIT, VEGFR, FLT3, RET, CSF1R	RTK signaling	3.503283	0.000313846	CCN(CC)CCNC(=O)C1=C(C)NC(\C=C2/C(=O)NC3=C2C=C(F)C=C3)=C1C	3.3349400000000013	398.4819999999996	29.0	371.2660000000001	3.0	6.0	3.0	3.0	7.0	11.0	154.0	2.0	0.0	1.0	1.0	0.0	1.0	3.0	0.3636363636363636	77.23	6.0	5.0	113.28860000000005	1	1	0	0	1	0	1	<rdkit.Chem.rdchem.Mol object at 0x7e1c24323220>	O=C1Nc2ccccc2/C1=C/c1ccc[nH]1	2.5074	210.23600000000005	16.0	200.15599999999995	2.0	1.0	2.0	3.0	1.0
753618	KELLY	5	Sunitinib	PDGFR, KIT, VEGFR, FLT3, RET, CSF1R	RTK signaling	2.870256	0.001348168	CCN(CC)CCNC(=O)C1=C(C)NC(\C=C2/C(=O)NC3=C2C=C(F)C=C3)=C1C	3.3349400000000013	398.4819999999996	29.0	371.2660000000001	3.0	6.0	3.0	3.0	7.0	11.0	154.0	2.0	0.0	1.0	1.0	0.0	1.0	3.0	0.3636363636363636	77.23	6.0	5.0	113.28860000000005	1	1	0	0	1	0	1	<rdkit.Chem.rdchem.Mol object at 0x7e1c24323290>	O=C1Nc2ccccc2/C1=C/c1ccc[nH]1	2.5074	210.23600000000005	16.0	200.15599999999995	2.0	1.0	2.0	3.0	1.0
753620	SIMA	5	Sunitinib	PDGFR, KIT, VEGFR, FLT3, RET, CSF1R	RTK signaling	4.498891	3.17e-05	CCN(CC)CCNC(=O)C1=C(C)NC(\C=C2/C(=O)NC3=C2C=C(F)C=C3)=C1C	3.3349400000000013	398.4819999999996	29.0	371.2660000000001	3.0	6.0	3.0	3.0	7.0	11.0	154.0	2.0	0.0	1.0	1.0	0.0	1.0	3.0	0.3636363636363636	77.23	6.0	5.0	113.28860000000005	1	1	0	0	1	0	1	<rdkit.Chem.rdchem.Mol object at 0x7e1c24323300>	O=C1Nc2ccccc2/C1=C/c1ccc[nH]1	2.5074	210.23600000000005	16.0	200.15599999999995	2.0	1.0	2.0	3.0	1.0
753621	TE1	5	Sunitinib	PDGFR, KIT, VEGFR, FLT3, RET, CSF1R	RTK signaling	2.493715	0.003208374	CCN(CC)CCNC(=O)C1=C(C)NC(\C=C2/C(=O)NC3=C2C=C(F)C=C3)=C1C	3.3349400000000013	398.4819999999996	29.0	371.2660000000001	3.0	6.0	3.0	3.0	7.0	11.0	154.0	2.0	0.0	1.0	1.0	0.0	1.0	3.0	0.3636363636363636	77.23	6.0	5.0	113.28860000000005	1	1	0	0	1	0	1	<rdkit.Chem.rdchem.Mol object at 0x7e1c24323370>	O=C1Nc2ccccc2/C1=C/c1ccc[nH]1	2.5074	210.23600000000005	16.0	200.15599999999995	2.0	1.0	2.0	3.0	1.0
753622	TE10	5	Sunitinib	PDGFR, KIT, VEGFR, FLT3, RET, CSF1R	RTK signaling	0.828229	0.148515233	CCN(CC)CCNC(=O)C1=C(C)NC(\C=C2/C(=O)NC3=C2C=C(F)C=C3)=C1C	3.3349400000000013	398.4819999999996	29.0	371.2660000000001	3.0	6.0	3.0	3.0	7.0	11.0	154.0	2.0	0.0	1.0	1.0	0.0	1.0	3.0	0.3636363636363636	77.23	6.0	5.0	113.28860000000005	1	1	0	0	1	0	1	<rdkit.Chem.rdchem.Mol object at 0x7e1c243233e0>	O=C1Nc2ccccc2/C1=C/c1ccc[nH]1	2.5074	210.23600000000005	16.0	200.15599999999995	2.0	1.0	2.0	3.0	1.0
753623	TE8	5	Sunitinib	PDGFR, KIT, VEGFR, FLT3, RET, CSF1R	RTK signaling	0.946338	0.113151939	CCN(CC)CCNC(=O)C1=C(C)NC(\C=C2/C(=O)NC3=C2C=C(F)C=C3)=C1C	3.3349400000000013	398.4819999999996	29.0	371.2660000000001	3.0	6.0	3.0	3.0	7.0	11.0	154.0	2.0	0.0	1.0	1.0	0.0	1.0	3.0	0.3636363636363636	77.23	6.0	5.0	113.28860000000005	1	1	0	0	1	0	1	<rdkit.Chem.rdchem.Mol object at 0x7e1c24323450>	O=C1Nc2ccccc2/C1=C/c1ccc[nH]1	2.5074	210.23600000000005	16.0	200.15599999999995	2.0	1.0	2.0	3.0	1.0
905938	HL60	5	Sunitinib	PDGFR, KIT, VEGFR, FLT3, RET, CSF1R	RTK signaling	2.421963	0.003784748	CCN(CC)CCNC(=O)C1=C(C)NC(\C=C2/C(=O)NC3=C2C=C(F)C=C3)=C1C	3.3349400000000013	398.4819999999996	29.0	371.2660000000001	3.0	6.0	3.0	3.0	7.0	11.0	154.0	2.0	0.0	1.0	1.0	0.0	1.0	3.0	0.3636363636363636	77.23	6.0	5.0	113.28860000000005	1	1	0	0	1	0	1	<rdkit.Chem.rdchem.Mol object at 0x7e1c243234c0>	O=C1Nc2ccccc2/C1=C/c1ccc[nH]1	2.5074	210.23600000000005	16.0	200.15599999999995	2.0	1.0	2.0	3.0	1.0
905940	K562	5	Sunitinib	PDGFR, KIT, VEGFR, FLT3, RET, CSF1R	RTK signaling	2.237512	0.00578746	CCN(CC)CCNC(=O)C1=C(C)NC(\C=C2/C(=O)NC3=C2C=C(F)C=C3)=C1C	3.3349400000000013	398.4819999999996	29.0	371.2660000000001	3.0	6.0	3.0	3.0	7.0	11.0	154.0	2.0	0.0	1.0	1.0	0.0	1.0	3.0	0.3636363636363636	77.23	6.0	5.0	113.28860000000005	1	1	0	0	1	0	1	<rdkit.Chem.rdchem.Mol object at 0x7e1c24323530>	O=C1Nc2ccccc2/C1=C/c1ccc[nH]1	2.5074	210.23600000000005	16.0	200.15599999999995	2.0	1.0	2.0	3.0	1.0
905941	NCIH226	5	Sunitinib	PDGFR, KIT, VEGFR, FLT3, RET, CSF1R	RTK signaling	4.017014	9.62e-05	CCN(CC)CCNC(=O)C1=C(C)NC(\C=C2/C(=O)NC3=C2C=C(F)C=C3)=C1C	3.3349400000000013	398.4819999999996	29.0	371.2660000000001	3.0	6.0	3.0	3.0	7.0	11.0	154.0	2.0	0.0	1.0	1.0	0.0	1.0	3.0	0.3636363636363636	77.23	6.0	5.0	113.28860000000005	1	1	0	0	1	0	1	<rdkit.Chem.rdchem.Mol object at 0x7e1c243235a0>	O=C1Nc2ccccc2/C1=C/c1ccc[nH]1	2.5074	210.23600000000005	16.0	200.15599999999995	2.0	1.0	2.0	3.0	1.0
905942	NCIH23	5	Sunitinib	PDGFR, KIT, VEGFR, FLT3, RET, CSF1R	RTK signaling	3.039496	0.00091307	CCN(CC)CCNC(=O)C1=C(C)NC(\C=C2/C(=O)NC3=C2C=C(F)C=C3)=C1C	3.3349400000000013	398.4819999999996	29.0	371.2660000000001	3.0	6.0	3.0	3.0	7.0	11.0	154.0	2.0	0.0	1.0	1.0	0.0	1.0	3.0	0.3636363636363636	77.23	6.0	5.0	113.28860000000005	1	1	0	0	1	0	1	<rdkit.Chem.rdchem.Mol object at 0x7e1c24323610>	O=C1Nc2ccccc2/C1=C/c1ccc[nH]1	2.5074	210.23600000000005	16.0	200.15599999999995	2.0	1.0	2.0	3.0	1.0
905948	A498	5	Sunitinib	PDGFR, KIT, VEGFR, FLT3, RET, CSF1R	RTK signaling	5.916704	1.21e-06	CCN(CC)CCNC(=O)C1=C(C)NC(\C=C2/C(=O)NC3=C2C=C(F)C=C3)=C1C	3.3349400000000013	398.4819999999996	29.0	371.2660000000001	3.0	6.0	3.0	3.0	7.0	11.0	154.0	2.0	0.0	1.0	1.0	0.0	1.0	3.0	0.3636363636363636	77.23	6.0	5.0	113.28860000000005	1	1	0	0	1	0	1	<rdkit.Chem.rdchem.Mol object at 0x7e1c24323680>	O=C1Nc2ccccc2/C1=C/c1ccc[nH]1	2.5074	210.23600000000005	16.0	200.15599999999995	2.0	1.0	2.0	3.0	1.0
905952	CCRFCEM	5	Sunitinib	PDGFR, KIT, VEGFR, FLT3, RET, CSF1R	RTK signaling	1.917028	0.012105201	CCN(CC)CCNC(=O)C1=C(C)NC(\C=C2/C(=O)NC3=C2C=C(F)C=C3)=C1C	3.3349400000000013	398.4819999999996	29.0	371.2660000000001	3.0	6.0	3.0	3.0	7.0	11.0	154.0	2.0	0.0	1.0	1.0	0.0	1.0	3.0	0.3636363636363636	77.23	6.0	5.0	113.28860000000005	1	1	0	0	1	0	1	<rdkit.Chem.rdchem.Mol object at 0x7e1c243236f0>	O=C1Nc2ccccc2/C1=C/c1ccc[nH]1	2.5074	210.23600000000005	16.0	200.15599999999995	2.0	1.0	2.0	3.0	1.0
905955	SKMEL2	5	Sunitinib	PDGFR, KIT, VEGFR, FLT3, RET, CSF1R	RTK signaling	4.013588	9.69e-05	CCN(CC)CCNC(=O)C1=C(C)NC(\C=C2/C(=O)NC3=C2C=C(F)C=C3)=C1C	3.3349400000000013	398.4819999999996	29.0	371.2660000000001	3.0	6.0	3.0	3.0	7.0	11.0	154.0	2.0	0.0	1.0	1.0	0.0	1.0	3.0	0.3636363636363636	77.23	6.0	5.0	113.28860000000005	1	1	0	0	1	0	1	<rdkit.Chem.rdchem.Mol object at 0x7e1c24323760>	O=C1Nc2ccccc2/C1=C/c1ccc[nH]1	2.5074	210.23600000000005	16.0	200.15599999999995	2.0	1.0	2.0	3.0	1.0
905958	MOLT4	5	Sunitinib	PDGFR, KIT, VEGFR, FLT3, RET, CSF1R	RTK signaling	1.257313	0.055295145	CCN(CC)CCNC(=O)C1=C(C)NC(\C=C2/C(=O)NC3=C2C=C(F)C=C3)=C1C	3.3349400000000013	398.4819999999996	29.0	371.2660000000001	3.0	6.0	3.0	3.0	7.0	11.0	154.0	2.0	0.0	1.0	1.0	0.0	1.0	3.0	0.3636363636363636	77.23	6.0	5.0	113.28860000000005	1	1	0	0	1	0	1	<rdkit.Chem.rdchem.Mol object at 0x7e1c243237d0>	O=C1Nc2ccccc2/C1=C/c1ccc[nH]1	2.5074	210.23600000000005	16.0	200.15599999999995	2.0	1.0	2.0	3.0	1.0
905964	RPMI8226	5	Sunitinib	PDGFR, KIT, VEGFR, FLT3, RET, CSF1R	RTK signaling	1.851785	0.014067438	CCN(CC)CCNC(=O)C1=C(C)NC(\C=C2/C(=O)NC3=C2C=C(F)C=C3)=C1C	3.3349400000000013	398.4819999999996	29.0	371.2660000000001	3.0	6.0	3.0	3.0	7.0	11.0	154.0	2.0	0.0	1.0	1.0	0.0	1.0	3.0	0.3636363636363636	77.23	6.0	5.0	113.28860000000005	1	1	0	0	1	0	1	<rdkit.Chem.rdchem.Mol object at 0x7e1c24323840>	O=C1Nc2ccccc2/C1=C/c1ccc[nH]1	2.5074	210.23600000000005	16.0	200.15599999999995	2.0	1.0	2.0	3.0	1.0
905965	SR	5	Sunitinib	PDGFR, KIT, VEGFR, FLT3, RET, CSF1R	RTK signaling	0.475177	0.334828949	CCN(CC)CCNC(=O)C1=C(C)NC(\C=C2/C(=O)NC3=C2C=C(F)C=C3)=C1C	3.3349400000000013	398.4819999999996	29.0	371.2660000000001	3.0	6.0	3.0	3.0	7.0	11.0	154.0	2.0	0.0	1.0	1.0	0.0	1.0	3.0	0.3636363636363636	77.23	6.0	5.0	113.28860000000005	1	1	0	0	1	0	1	<rdkit.Chem.rdchem.Mol object at 0x7e1c243238b0>	O=C1Nc2ccccc2/C1=C/c1ccc[nH]1	2.5074	210.23600000000005	16.0	200.15599999999995	2.0	1.0	2.0	3.0	1.0
905967	NCIH322M	5	Sunitinib	PDGFR, KIT, VEGFR, FLT3, RET, CSF1R	RTK signaling	4.11193	7.73e-05	CCN(CC)CCNC(=O)C1=C(C)NC(\C=C2/C(=O)NC3=C2C=C(F)C=C3)=C1C	3.3349400000000013	398.4819999999996	29.0	371.2660000000001	3.0	6.0	3.0	3.0	7.0	11.0	154.0	2.0	0.0	1.0	1.0	0.0	1.0	3.0	0.3636363636363636	77.23	6.0	5.0	113.28860000000005	1	1	0	0	1	0	1	<rdkit.Chem.rdchem.Mol object at 0x7e1c24323920>	O=C1Nc2ccccc2/C1=C/c1ccc[nH]1	2.5074	210.23600000000005	16.0	200.15599999999995	2.0	1.0	2.0	3.0	1.0
905970	EKVX	5	Sunitinib	PDGFR, KIT, VEGFR, FLT3, RET, CSF1R	RTK signaling	6.333141	4.64e-07	CCN(CC)CCNC(=O)C1=C(C)NC(\C=C2/C(=O)NC3=C2C=C(F)C=C3)=C1C	3.3349400000000013	398.4819999999996	29.0	371.2660000000001	3.0	6.0	3.0	3.0	7.0	11.0	154.0	2.0	0.0	1.0	1.0	0.0	1.0	3.0	0.3636363636363636	77.23	6.0	5.0	113.28860000000005	1	1	0	0	1	0	1	<rdkit.Chem.rdchem.Mol object at 0x7e1c24323990>	O=C1Nc2ccccc2/C1=C/c1ccc[nH]1	2.5074	210.23600000000005	16.0	200.15599999999995	2.0	1.0	2.0	3.0	1.0
905972	HOP62	5	Sunitinib	PDGFR, KIT, VEGFR, FLT3, RET, CSF1R	RTK signaling	1.500383	0.031594901	CCN(CC)CCNC(=O)C1=C(C)NC(\C=C2/C(=O)NC3=C2C=C(F)C=C3)=C1C	3.3349400000000013	398.4819999999996	29.0	371.2660000000001	3.0	6.0	3.0	3.0	7.0	11.0	154.0	2.0	0.0	1.0	1.0	0.0	1.0	3.0	0.3636363636363636	77.23	6.0	5.0	113.28860000000005	1	1	0	0	1	0	1	<rdkit.Chem.rdchem.Mol object at 0x7e1c24323a00>	O=C1Nc2ccccc2/C1=C/c1ccc[nH]1	2.5074	210.23600000000005	16.0	200.15599999999995	2.0	1.0	2.0	3.0	1.0
905974	LOXIMVI	5	Sunitinib	PDGFR, KIT, VEGFR, FLT3, RET, CSF1R	RTK signaling	2.266993	0.00540763	CCN(CC)CCNC(=O)C1=C(C)NC(\C=C2/C(=O)NC3=C2C=C(F)C=C3)=C1C	3.3349400000000013	398.4819999999996	29.0	371.2660000000001	3.0	6.0	3.0	3.0	7.0	11.0	154.0	2.0	0.0	1.0	1.0	0.0	1.0	3.0	0.3636363636363636	77.23	6.0	5.0	113.28860000000005	1	1	0	0	1	0	1	<rdkit.Chem.rdchem.Mol object at 0x7e1c24323a70>	O=C1Nc2ccccc2/C1=C/c1ccc[nH]1	2.5074	210.23600000000005	16.0	200.15599999999995	2.0	1.0	2.0	3.0	1.0
905977	UACC257	5	Sunitinib	PDGFR, KIT, VEGFR, FLT3, RET, CSF1R	RTK signaling	2.040995	0.009099237	CCN(CC)CCNC(=O)C1=C(C)NC(\C=C2/C(=O)NC3=C2C=C(F)C=C3)=C1C	3.3349400000000013	398.4819999999996	29.0	371.2660000000001	3.0	6.0	3.0	3.0	7.0	11.0	154.0	2.0	0.0	1.0	1.0	0.0	1.0	3.0	0.3636363636363636	77.23	6.0	5.0	113.28860000000005	1	1	0	0	1	0	1	<rdkit.Chem.rdchem.Mol object at 0x7e1c24323ae0>	O=C1Nc2ccccc2/C1=C/c1ccc[nH]1	2.5074	210.23600000000005	16.0	200.15599999999995	2.0	1.0	2.0	3.0	1.0
905978	RXF393	5	Sunitinib	PDGFR, KIT, VEGFR, FLT3, RET, CSF1R	RTK signaling	1.808428	0.01554433	CCN(CC)CCNC(=O)C1=C(C)NC(\C=C2/C(=O)NC3=C2C=C(F)C=C3)=C1C	3.3349400000000013	398.4819999999996	29.0	371.2660000000001	3.0	6.0	3.0	3.0	7.0	11.0	154.0	2.0	0.0	1.0	1.0	0.0	1.0	3.0	0.3636363636363636	77.23	6.0	5.0	113.28860000000005	1	1	0	0	1	0	1	<rdkit.Chem.rdchem.Mol object at 0x7e1c24323b50>	O=C1Nc2ccccc2/C1=C/c1ccc[nH]1	2.5074	210.23600000000005	16.0	200.15599999999995	2.0	1.0	2.0	3.0	1.0
905980	TK10	5	Sunitinib	PDGFR, KIT, VEGFR, FLT3, RET, CSF1R	RTK signaling	2.034539	0.009235512	CCN(CC)CCNC(=O)C1=C(C)NC(\C=C2/C(=O)NC3=C2C=C(F)C=C3)=C1C	3.3349400000000013	398.4819999999996	29.0	371.2660000000001	3.0	6.0	3.0	3.0	7.0	11.0	154.0	2.0	0.0	1.0	1.0	0.0	1.0	3.0	0.3636363636363636	77.23	6.0	5.0	113.28860000000005	1	1	0	0	1	0	1	<rdkit.Chem.rdchem.Mol object at 0x7e1c24323bc0>	O=C1Nc2ccccc2/C1=C/c1ccc[nH]1	2.5074	210.23600000000005	16.0	200.15599999999995	2.0	1.0	2.0	3.0	1.0
905982	SNB75	5	Sunitinib	PDGFR, KIT, VEGFR, FLT3, RET, CSF1R	RTK signaling	3.434516	0.000367692	CCN(CC)CCNC(=O)C1=C(C)NC(\C=C2/C(=O)NC3=C2C=C(F)C=C3)=C1C	3.3349400000000013	398.4819999999996	29.0	371.2660000000001	3.0	6.0	3.0	3.0	7.0	11.0	154.0	2.0	0.0	1.0	1.0	0.0	1.0	3.0	0.3636363636363636	77.23	6.0	5.0	113.28860000000005	1	1	0	0	1	0	1	<rdkit.Chem.rdchem.Mol object at 0x7e1c24323c30>	O=C1Nc2ccccc2/C1=C/c1ccc[nH]1	2.5074	210.23600000000005	16.0	200.15599999999995	2.0	1.0	2.0	3.0	1.0
905984	SF539	5	Sunitinib	PDGFR, KIT, VEGFR, FLT3, RET, CSF1R	RTK signaling	1.34219	0.045478905	CCN(CC)CCNC(=O)C1=C(C)NC(\C=C2/C(=O)NC3=C2C=C(F)C=C3)=C1C	3.3349400000000013	398.4819999999996	29.0	371.2660000000001	3.0	6.0	3.0	3.0	7.0	11.0	154.0	2.0	0.0	1.0	1.0	0.0	1.0	3.0	0.3636363636363636	77.23	6.0	5.0	113.28860000000005	1	1	0	0	1	0	1	<rdkit.Chem.rdchem.Mol object at 0x7e1c24323ca0>	O=C1Nc2ccccc2/C1=C/c1ccc[nH]1	2.5074	210.23600000000005	16.0	200.15599999999995	2.0	1.0	2.0	3.0	1.0
905986	SF268	5	Sunitinib	PDGFR, KIT, VEGFR, FLT3, RET, CSF1R	RTK signaling	1.318425	0.048036903	CCN(CC)CCNC(=O)C1=C(C)NC(\C=C2/C(=O)NC3=C2C=C(F)C=C3)=C1C	3.3349400000000013	398.4819999999996	29.0	371.2660000000001	3.0	6.0	3.0	3.0	7.0	11.0	154.0	2.0	0.0	1.0	1.0	0.0	1.0	3.0	0.3636363636363636	77.23	6.0	5.0	113.28860000000005	1	1	0	0	1	0	1	<rdkit.Chem.rdchem.Mol object at 0x7e1c24323d10>	O=C1Nc2ccccc2/C1=C/c1ccc[nH]1	2.5074	210.23600000000005	16.0	200.15599999999995	2.0	1.0	2.0	3.0	1.0
905989	KM12	5	Sunitinib	PDGFR, KIT, VEGFR, FLT3, RET, CSF1R	RTK signaling	-0.828162	6.73227736	CCN(CC)CCNC(=O)C1=C(C)NC(\C=C2/C(=O)NC3=C2C=C(F)C=C3)=C1C	3.3349400000000013	398.4819999999996	29.0	371.2660000000001	3.0	6.0	3.0	3.0	7.0	11.0	154.0	2.0	0.0	1.0	1.0	0.0	1.0	3.0	0.3636363636363636	77.23	6.0	5.0	113.28860000000005	1	1	0	0	1	0	1	<rdkit.Chem.rdchem.Mol object at 0x7e1c24323d80>	O=C1Nc2ccccc2/C1=C/c1ccc[nH]1	2.5074	210.23600000000005	16.0	200.15599999999995	2.0	1.0	2.0	3.0	1.0
905990	OVCAR4	5	Sunitinib	PDGFR, KIT, VEGFR, FLT3, RET, CSF1R	RTK signaling	2.368959	0.004276033	CCN(CC)CCNC(=O)C1=C(C)NC(\C=C2/C(=O)NC3=C2C=C(F)C=C3)=C1C	3.3349400000000013	398.4819999999996	29.0	371.2660000000001	3.0	6.0	3.0	3.0	7.0	11.0	154.0	2.0	0.0	1.0	1.0	0.0	1.0	3.0	0.3636363636363636	77.23	6.0	5.0	113.28860000000005	1	1	0	0	1	0	1	<rdkit.Chem.rdchem.Mol object at 0x7e1c24323df0>	O=C1Nc2ccccc2/C1=C/c1ccc[nH]1	2.5074	210.23600000000005	16.0	200.15599999999995	2.0	1.0	2.0	3.0	1.0
906746	Becker	5	Sunitinib	PDGFR, KIT, VEGFR, FLT3, RET, CSF1R	RTK signaling	4.835781	1.46e-05	CCN(CC)CCNC(=O)C1=C(C)NC(\C=C2/C(=O)NC3=C2C=C(F)C=C3)=C1C	3.3349400000000013	398.4819999999996	29.0	371.2660000000001	3.0	6.0	3.0	3.0	7.0	11.0	154.0	2.0	0.0	1.0	1.0	0.0	1.0	3.0	0.3636363636363636	77.23	6.0	5.0	113.28860000000005	1	1	0	0	1	0	1	<rdkit.Chem.rdchem.Mol object at 0x7e1c24323e60>	O=C1Nc2ccccc2/C1=C/c1ccc[nH]1	2.5074	210.23600000000005	16.0	200.15599999999995	2.0	1.0	2.0	3.0	1.0
906763	BE13	5	Sunitinib	PDGFR, KIT, VEGFR, FLT3, RET, CSF1R	RTK signaling	1.298081	0.050340671	CCN(CC)CCNC(=O)C1=C(C)NC(\C=C2/C(=O)NC3=C2C=C(F)C=C3)=C1C	3.3349400000000013	398.4819999999996	29.0	371.2660000000001	3.0	6.0	3.0	3.0	7.0	11.0	154.0	2.0	0.0	1.0	1.0	0.0	1.0	3.0	0.3636363636363636	77.23	6.0	5.0	113.28860000000005	1	1	0	0	1	0	1	<rdkit.Chem.rdchem.Mol object at 0x7e1c24323ed0>	O=C1Nc2ccccc2/C1=C/c1ccc[nH]1	2.5074	210.23600000000005	16.0	200.15599999999995	2.0	1.0	2.0	3.0	1.0
906765	ARH77	5	Sunitinib	PDGFR, KIT, VEGFR, FLT3, RET, CSF1R	RTK signaling	1.994775	0.010121037	CCN(CC)CCNC(=O)C1=C(C)NC(\C=C2/C(=O)NC3=C2C=C(F)C=C3)=C1C	3.3349400000000013	398.4819999999996	29.0	371.2660000000001	3.0	6.0	3.0	3.0	7.0	11.0	154.0	2.0	0.0	1.0	1.0	0.0	1.0	3.0	0.3636363636363636	77.23	6.0	5.0	113.28860000000005	1	1	0	0	1	0	1	<rdkit.Chem.rdchem.Mol object at 0x7e1c24323f40>	O=C1Nc2ccccc2/C1=C/c1ccc[nH]1	2.5074	210.23600000000005	16.0	200.15599999999995	2.0	1.0	2.0	3.0	1.0
906794	A253	5	Sunitinib	PDGFR, KIT, VEGFR, FLT3, RET, CSF1R	RTK signaling	4.261513	5.48e-05	CCN(CC)CCNC(=O)C1=C(C)NC(\C=C2/C(=O)NC3=C2C=C(F)C=C3)=C1C	3.3349400000000013	398.4819999999996	29.0	371.2660000000001	3.0	6.0	3.0	3.0	7.0	11.0	154.0	2.0	0.0	1.0	1.0	0.0	1.0	3.0	0.3636363636363636	77.23	6.0	5.0	113.28860000000005	1	1	0	0	1	0	1	<rdkit.Chem.rdchem.Mol object at 0x7e1c24f84040>	O=C1Nc2ccccc2/C1=C/c1ccc[nH]1	2.5074	210.23600000000005	16.0	200.15599999999995	2.0	1.0	2.0	3.0	1.0
906800	697	5	Sunitinib	PDGFR, KIT, VEGFR, FLT3, RET, CSF1R	RTK signaling	-0.443769	2.778235139	CCN(CC)CCNC(=O)C1=C(C)NC(\C=C2/C(=O)NC3=C2C=C(F)C=C3)=C1C	3.3349400000000013	398.4819999999996	29.0	371.2660000000001	3.0	6.0	3.0	3.0	7.0	11.0	154.0	2.0	0.0	1.0	1.0	0.0	1.0	3.0	0.3636363636363636	77.23	6.0	5.0	113.28860000000005	1	1	0	0	1	0	1	<rdkit.Chem.rdchem.Mol object at 0x7e1c24f840b0>	O=C1Nc2ccccc2/C1=C/c1ccc[nH]1	2.5074	210.23600000000005	16.0	200.15599999999995	2.0	1.0	2.0	3.0	1.0
906808	CORL88	5	Sunitinib	PDGFR, KIT, VEGFR, FLT3, RET, CSF1R	RTK signaling	3.752533	0.000176794	CCN(CC)CCNC(=O)C1=C(C)NC(\C=C2/C(=O)NC3=C2C=C(F)C=C3)=C1C	3.3349400000000013	398.4819999999996	29.0	371.2660000000001	3.0	6.0	3.0	3.0	7.0	11.0	154.0	2.0	0.0	1.0	1.0	0.0	1.0	3.0	0.3636363636363636	77.23	6.0	5.0	113.28860000000005	1	1	0	0	1	0	1	<rdkit.Chem.rdchem.Mol object at 0x7e1c24f84120>	O=C1Nc2ccccc2/C1=C/c1ccc[nH]1	2.5074	210.23600000000005	16.0	200.15599999999995	2.0	1.0	2.0	3.0	1.0
906812	COLO824	5	Sunitinib	PDGFR, KIT, VEGFR, FLT3, RET, CSF1R	RTK signaling	3.687883	0.000205171	CCN(CC)CCNC(=O)C1=C(C)NC(\C=C2/C(=O)NC3=C2C=C(F)C=C3)=C1C	3.3349400000000013	398.4819999999996	29.0	371.2660000000001	3.0	6.0	3.0	3.0	7.0	11.0	154.0	2.0	0.0	1.0	1.0	0.0	1.0	3.0	0.3636363636363636	77.23	6.0	5.0	113.28860000000005	1	1	0	0	1	0	1	<rdkit.Chem.rdchem.Mol object at 0x7e1c24f84190>	O=C1Nc2ccccc2/C1=C/c1ccc[nH]1	2.5074	210.23600000000005	16.0	200.15599999999995	2.0	1.0	2.0	3.0	1.0
906813	COLO800	5	Sunitinib	PDGFR, KIT, VEGFR, FLT3, RET, CSF1R	RTK signaling	4.407179	3.92e-05	CCN(CC)CCNC(=O)C1=C(C)NC(\C=C2/C(=O)NC3=C2C=C(F)C=C3)=C1C	3.3349400000000013	398.4819999999996	29.0	371.2660000000001	3.0	6.0	3.0	3.0	7.0	11.0	154.0	2.0	0.0	1.0	1.0	0.0	1.0	3.0	0.3636363636363636	77.23	6.0	5.0	113.28860000000005	1	1	0	0	1	0	1	<rdkit.Chem.rdchem.Mol object at 0x7e1c24f84200>	O=C1Nc2ccccc2/C1=C/c1ccc[nH]1	2.5074	210.23600000000005	16.0	200.15599999999995	2.0	1.0	2.0	3.0	1.0
906831	Daudi	5	Sunitinib	PDGFR, KIT, VEGFR, FLT3, RET, CSF1R	RTK signaling	1.519589	0.03022811	CCN(CC)CCNC(=O)C1=C(C)NC(\C=C2/C(=O)NC3=C2C=C(F)C=C3)=C1C	3.3349400000000013	398.4819999999996	29.0	371.2660000000001	3.0	6.0	3.0	3.0	7.0	11.0	154.0	2.0	0.0	1.0	1.0	0.0	1.0	3.0	0.3636363636363636	77.23	6.0	5.0	113.28860000000005	1	1	0	0	1	0	1	<rdkit.Chem.rdchem.Mol object at 0x7e1c24f84270>	O=C1Nc2ccccc2/C1=C/c1ccc[nH]1	2.5074	210.23600000000005	16.0	200.15599999999995	2.0	1.0	2.0	3.0	1.0
906832	DB	5	Sunitinib	PDGFR, KIT, VEGFR, FLT3, RET, CSF1R	RTK signaling	4.741373	1.81e-05	CCN(CC)CCNC(=O)C1=C(C)NC(\C=C2/C(=O)NC3=C2C=C(F)C=C3)=C1C	3.3349400000000013	398.4819999999996	29.0	371.2660000000001	3.0	6.0	3.0	3.0	7.0	11.0	154.0	2.0	0.0	1.0	1.0	0.0	1.0	3.0	0.3636363636363636	77.23	6.0	5.0	113.28860000000005	1	1	0	0	1	0	1	<rdkit.Chem.rdchem.Mol object at 0x7e1c24f842e0>	O=C1Nc2ccccc2/C1=C/c1ccc[nH]1	2.5074	210.23600000000005	16.0	200.15599999999995	2.0	1.0	2.0	3.0	1.0
906834	D283MED	5	Sunitinib	PDGFR, KIT, VEGFR, FLT3, RET, CSF1R	RTK signaling	2.173645	0.006704324	CCN(CC)CCNC(=O)C1=C(C)NC(\C=C2/C(=O)NC3=C2C=C(F)C=C3)=C1C	3.3349400000000013	398.4819999999996	29.0	371.2660000000001	3.0	6.0	3.0	3.0	7.0	11.0	154.0	2.0	0.0	1.0	1.0	0.0	1.0	3.0	0.3636363636363636	77.23	6.0	5.0	113.28860000000005	1	1	0	0	1	0	1	<rdkit.Chem.rdchem.Mol object at 0x7e1c24f84350>	O=C1Nc2ccccc2/C1=C/c1ccc[nH]1	2.5074	210.23600000000005	16.0	200.15599999999995	2.0	1.0	2.0	3.0	1.0
906836	DEL	5	Sunitinib	PDGFR, KIT, VEGFR, FLT3, RET, CSF1R	RTK signaling	0.642755	0.227638125	CCN(CC)CCNC(=O)C1=C(C)NC(\C=C2/C(=O)NC3=C2C=C(F)C=C3)=C1C	3.3349400000000013	398.4819999999996	29.0	371.2660000000001	3.0	6.0	3.0	3.0	7.0	11.0	154.0	2.0	0.0	1.0	1.0	0.0	1.0	3.0	0.3636363636363636	77.23	6.0	5.0	113.28860000000005	1	1	0	0	1	0	1	<rdkit.Chem.rdchem.Mol object at 0x7e1c24f843c0>	O=C1Nc2ccccc2/C1=C/c1ccc[nH]1	2.5074	210.23600000000005	16.0	200.15599999999995	2.0	1.0	2.0	3.0	1.0
906838	DG75	5	Sunitinib	PDGFR, KIT, VEGFR, FLT3, RET, CSF1R	RTK signaling	2.001566	0.009964006	CCN(CC)CCNC(=O)C1=C(C)NC(\C=C2/C(=O)NC3=C2C=C(F)C=C3)=C1C	3.3349400000000013	398.4819999999996	29.0	371.2660000000001	3.0	6.0	3.0	3.0	7.0	11.0	154.0	2.0	0.0	1.0	1.0	0.0	1.0	3.0	0.3636363636363636	77.23	6.0	5.0	113.28860000000005	1	1	0	0	1	0	1	<rdkit.Chem.rdchem.Mol object at 0x7e1c24f84430>	O=C1Nc2ccccc2/C1=C/c1ccc[nH]1	2.5074	210.23600000000005	16.0	200.15599999999995	2.0	1.0	2.0	3.0	1.0
906841	DJM1	5	Sunitinib	PDGFR, KIT, VEGFR, FLT3, RET, CSF1R	RTK signaling	3.714975	0.000192764	CCN(CC)CCNC(=O)C1=C(C)NC(\C=C2/C(=O)NC3=C2C=C(F)C=C3)=C1C	3.3349400000000013	398.4819999999996	29.0	371.2660000000001	3.0	6.0	3.0	3.0	7.0	11.0	154.0	2.0	0.0	1.0	1.0	0.0	1.0	3.0	0.3636363636363636	77.23	6.0	5.0	113.28860000000005	1	1	0	0	1	0	1	<rdkit.Chem.rdchem.Mol object at 0x7e1c24f844a0>	O=C1Nc2ccccc2/C1=C/c1ccc[nH]1	2.5074	210.23600000000005	16.0	200.15599999999995	2.0	1.0	2.0	3.0	1.0
906842	DOHH2	5	Sunitinib	PDGFR, KIT, VEGFR, FLT3, RET, CSF1R	RTK signaling	0.581862	0.261901509	CCN(CC)CCNC(=O)C1=C(C)NC(\C=C2/C(=O)NC3=C2C=C(F)C=C3)=C1C	3.3349400000000013	398.4819999999996	29.0	371.2660000000001	3.0	6.0	3.0	3.0	7.0	11.0	154.0	2.0	0.0	1.0	1.0	0.0	1.0	3.0	0.3636363636363636	77.23	6.0	5.0	113.28860000000005	1	1	0	0	1	0	1	<rdkit.Chem.rdchem.Mol object at 0x7e1c24f84510>	O=C1Nc2ccccc2/C1=C/c1ccc[nH]1	2.5074	210.23600000000005	16.0	200.15599999999995	2.0	1.0	2.0	3.0	1.0
906844	DU4475	5	Sunitinib	PDGFR, KIT, VEGFR, FLT3, RET, CSF1R	RTK signaling	1.474397	0.033543085	CCN(CC)CCNC(=O)C1=C(C)NC(\C=C2/C(=O)NC3=C2C=C(F)C=C3)=C1C	3.3349400000000013	398.4819999999996	29.0	371.2660000000001	3.0	6.0	3.0	3.0	7.0	11.0	154.0	2.0	0.0	1.0	1.0	0.0	1.0	3.0	0.3636363636363636	77.23	6.0	5.0	113.28860000000005	1	1	0	0	1	0	1	<rdkit.Chem.rdchem.Mol object at 0x7e1c24f84580>	O=C1Nc2ccccc2/C1=C/c1ccc[nH]1	2.5074	210.23600000000005	16.0	200.15599999999995	2.0	1.0	2.0	3.0	1.0
906846	EB2	5	Sunitinib	PDGFR, KIT, VEGFR, FLT3, RET, CSF1R	RTK signaling	3.666613	0.00021547	CCN(CC)CCNC(=O)C1=C(C)NC(\C=C2/C(=O)NC3=C2C=C(F)C=C3)=C1C	3.3349400000000013	398.4819999999996	29.0	371.2660000000001	3.0	6.0	3.0	3.0	7.0	11.0	154.0	2.0	0.0	1.0	1.0	0.0	1.0	3.0	0.3636363636363636	77.23	6.0	5.0	113.28860000000005	1	1	0	0	1	0	1	<rdkit.Chem.rdchem.Mol object at 0x7e1c24f845f0>	O=C1Nc2ccccc2/C1=C/c1ccc[nH]1	2.5074	210.23600000000005	16.0	200.15599999999995	2.0	1.0	2.0	3.0	1.0
906847	EB3	5	Sunitinib	PDGFR, KIT, VEGFR, FLT3, RET, CSF1R	RTK signaling	2.188342	0.006481238	CCN(CC)CCNC(=O)C1=C(C)NC(\C=C2/C(=O)NC3=C2C=C(F)C=C3)=C1C	3.3349400000000013	398.4819999999996	29.0	371.2660000000001	3.0	6.0	3.0	3.0	7.0	11.0	154.0	2.0	0.0	1.0	1.0	0.0	1.0	3.0	0.3636363636363636	77.23	6.0	5.0	113.28860000000005	1	1	0	0	1	0	1	<rdkit.Chem.rdchem.Mol object at 0x7e1c24f84660>	O=C1Nc2ccccc2/C1=C/c1ccc[nH]1	2.5074	210.23600000000005	16.0	200.15599999999995	2.0	1.0	2.0	3.0	1.0
906854	EHEB	5	Sunitinib	PDGFR, KIT, VEGFR, FLT3, RET, CSF1R	RTK signaling	3.534025	0.000292398	CCN(CC)CCNC(=O)C1=C(C)NC(\C=C2/C(=O)NC3=C2C=C(F)C=C3)=C1C	3.3349400000000013	398.4819999999996	29.0	371.2660000000001	3.0	6.0	3.0	3.0	7.0	11.0	154.0	2.0	0.0	1.0	1.0	0.0	1.0	3.0	0.3636363636363636	77.23	6.0	5.0	113.28860000000005	1	1	0	0	1	0	1	<rdkit.Chem.rdchem.Mol object at 0x7e1c24f846d0>	O=C1Nc2ccccc2/C1=C/c1ccc[nH]1	2.5074	210.23600000000005	16.0	200.15599999999995	2.0	1.0	2.0	3.0	1.0
906855	EM2	5	Sunitinib	PDGFR, KIT, VEGFR, FLT3, RET, CSF1R	RTK signaling	2.262705	0.005461287	CCN(CC)CCNC(=O)C1=C(C)NC(\C=C2/C(=O)NC3=C2C=C(F)C=C3)=C1C	3.3349400000000013	398.4819999999996	29.0	371.2660000000001	3.0	6.0	3.0	3.0	7.0	11.0	154.0	2.0	0.0	1.0	1.0	0.0	1.0	3.0	0.3636363636363636	77.23	6.0	5.0	113.28860000000005	1	1	0	0	1	0	1	<rdkit.Chem.rdchem.Mol object at 0x7e1c24f84740>	O=C1Nc2ccccc2/C1=C/c1ccc[nH]1	2.5074	210.23600000000005	16.0	200.15599999999995	2.0	1.0	2.0	3.0	1.0
906856	EoL1cell	5	Sunitinib	PDGFR, KIT, VEGFR, FLT3, RET, CSF1R	RTK signaling	-5.018849	104435.7043	CCN(CC)CCNC(=O)C1=C(C)NC(\C=C2/C(=O)NC3=C2C=C(F)C=C3)=C1C	3.3349400000000013	398.4819999999996	29.0	371.2660000000001	3.0	6.0	3.0	3.0	7.0	11.0	154.0	2.0	0.0	1.0	1.0	0.0	1.0	3.0	0.3636363636363636	77.23	6.0	5.0	113.28860000000005	1	1	0	0	1	0	1	<rdkit.Chem.rdchem.Mol object at 0x7e1c24f847b0>	O=C1Nc2ccccc2/C1=C/c1ccc[nH]1	2.5074	210.23600000000005	16.0	200.15599999999995	2.0	1.0	2.0	3.0	1.0
906861	ETK1	5	Sunitinib	PDGFR, KIT, VEGFR, FLT3, RET, CSF1R	RTK signaling	0.186787	0.650448625	CCN(CC)CCNC(=O)C1=C(C)NC(\C=C2/C(=O)NC3=C2C=C(F)C=C3)=C1C	3.3349400000000013	398.4819999999996	29.0	371.2660000000001	3.0	6.0	3.0	3.0	7.0	11.0	154.0	2.0	0.0	1.0	1.0	0.0	1.0	3.0	0.3636363636363636	77.23	6.0	5.0	113.28860000000005	1	1	0	0	1	0	1	<rdkit.Chem.rdchem.Mol object at 0x7e1c24f84820>	O=C1Nc2ccccc2/C1=C/c1ccc[nH]1	2.5074	210.23600000000005	16.0	200.15599999999995	2.0	1.0	2.0	3.0	1.0
906862	EVSAT	5	Sunitinib	PDGFR, KIT, VEGFR, FLT3, RET, CSF1R	RTK signaling	1.93624	0.011581372	CCN(CC)CCNC(=O)C1=C(C)NC(\C=C2/C(=O)NC3=C2C=C(F)C=C3)=C1C	3.3349400000000013	398.4819999999996	29.0	371.2660000000001	3.0	6.0	3.0	3.0	7.0	11.0	154.0	2.0	0.0	1.0	1.0	0.0	1.0	3.0	0.3636363636363636	77.23	6.0	5.0	113.28860000000005	1	1	0	0	1	0	1	<rdkit.Chem.rdchem.Mol object at 0x7e1c24f84890>	O=C1Nc2ccccc2/C1=C/c1ccc[nH]1	2.5074	210.23600000000005	16.0	200.15599999999995	2.0	1.0	2.0	3.0	1.0
906869	GCIY	5	Sunitinib	PDGFR, KIT, VEGFR, FLT3, RET, CSF1R	RTK signaling	4.641319	2.28e-05	CCN(CC)CCNC(=O)C1=C(C)NC(\C=C2/C(=O)NC3=C2C=C(F)C=C3)=C1C	3.3349400000000013	398.4819999999996	29.0	371.2660000000001	3.0	6.0	3.0	3.0	7.0	11.0	154.0	2.0	0.0	1.0	1.0	0.0	1.0	3.0	0.3636363636363636	77.23	6.0	5.0	113.28860000000005	1	1	0	0	1	0	1	<rdkit.Chem.rdchem.Mol object at 0x7e1c24f84900>	O=C1Nc2ccccc2/C1=C/c1ccc[nH]1	2.5074	210.23600000000005	16.0	200.15599999999995	2.0	1.0	2.0	3.0	1.0
906871	GI1	5	Sunitinib	PDGFR, KIT, VEGFR, FLT3, RET, CSF1R	RTK signaling	1.706429	0.019659434	CCN(CC)CCNC(=O)C1=C(C)NC(\C=C2/C(=O)NC3=C2C=C(F)C=C3)=C1C	3.3349400000000013	398.4819999999996	29.0	371.2660000000001	3.0	6.0	3.0	3.0	7.0	11.0	154.0	2.0	0.0	1.0	1.0	0.0	1.0	3.0	0.3636363636363636	77.23	6.0	5.0	113.28860000000005	1	1	0	0	1	0	1	<rdkit.Chem.rdchem.Mol object at 0x7e1c24f84970>	O=C1Nc2ccccc2/C1=C/c1ccc[nH]1	2.5074	210.23600000000005	16.0	200.15599999999995	2.0	1.0	2.0	3.0	1.0
906872	GIMEN	5	Sunitinib	PDGFR, KIT, VEGFR, FLT3, RET, CSF1R	RTK signaling	4.97111	1.07e-05	CCN(CC)CCNC(=O)C1=C(C)NC(\C=C2/C(=O)NC3=C2C=C(F)C=C3)=C1C	3.3349400000000013	398.4819999999996	29.0	371.2660000000001	3.0	6.0	3.0	3.0	7.0	11.0	154.0	2.0	0.0	1.0	1.0	0.0	1.0	3.0	0.3636363636363636	77.23	6.0	5.0	113.28860000000005	1	1	0	0	1	0	1	<rdkit.Chem.rdchem.Mol object at 0x7e1c24f849e0>	O=C1Nc2ccccc2/C1=C/c1ccc[nH]1	2.5074	210.23600000000005	16.0	200.15599999999995	2.0	1.0	2.0	3.0	1.0
906875	GOTO	5	Sunitinib	PDGFR, KIT, VEGFR, FLT3, RET, CSF1R	RTK signaling	2.749579	0.001780004	CCN(CC)CCNC(=O)C1=C(C)NC(\C=C2/C(=O)NC3=C2C=C(F)C=C3)=C1C	3.3349400000000013	398.4819999999996	29.0	371.2660000000001	3.0	6.0	3.0	3.0	7.0	11.0	154.0	2.0	0.0	1.0	1.0	0.0	1.0	3.0	0.3636363636363636	77.23	6.0	5.0	113.28860000000005	1	1	0	0	1	0	1	<rdkit.Chem.rdchem.Mol object at 0x7e1c24f84a50>	O=C1Nc2ccccc2/C1=C/c1ccc[nH]1	2.5074	210.23600000000005	16.0	200.15599999999995	2.0	1.0	2.0	3.0	1.0
906877	GRST	5	Sunitinib	PDGFR, KIT, VEGFR, FLT3, RET, CSF1R	RTK signaling	2.735441	0.001838904	CCN(CC)CCNC(=O)C1=C(C)NC(\C=C2/C(=O)NC3=C2C=C(F)C=C3)=C1C	3.3349400000000013	398.4819999999996	29.0	371.2660000000001	3.0	6.0	3.0	3.0	7.0	11.0	154.0	2.0	0.0	1.0	1.0	0.0	1.0	3.0	0.3636363636363636	77.23	6.0	5.0	113.28860000000005	1	1	0	0	1	0	1	<rdkit.Chem.rdchem.Mol object at 0x7e1c24f84ac0>	O=C1Nc2ccccc2/C1=C/c1ccc[nH]1	2.5074	210.23600000000005	16.0	200.15599999999995	2.0	1.0	2.0	3.0	1.0
907043	H9	5	Sunitinib	PDGFR, KIT, VEGFR, FLT3, RET, CSF1R	RTK signaling	0.799232	0.158769837	CCN(CC)CCNC(=O)C1=C(C)NC(\C=C2/C(=O)NC3=C2C=C(F)C=C3)=C1C	3.3349400000000013	398.4819999999996	29.0	371.2660000000001	3.0	6.0	3.0	3.0	7.0	11.0	154.0	2.0	0.0	1.0	1.0	0.0	1.0	3.0	0.3636363636363636	77.23	6.0	5.0	113.28860000000005	1	1	0	0	1	0	1	<rdkit.Chem.rdchem.Mol object at 0x7e1c24f84b30>	O=C1Nc2ccccc2/C1=C/c1ccc[nH]1	2.5074	210.23600000000005	16.0	200.15599999999995	2.0	1.0	2.0	3.0	1.0
907044	HC1	5	Sunitinib	PDGFR, KIT, VEGFR, FLT3, RET, CSF1R	RTK signaling	1.564726	0.027244196	CCN(CC)CCNC(=O)C1=C(C)NC(\C=C2/C(=O)NC3=C2C=C(F)C=C3)=C1C	3.3349400000000013	398.4819999999996	29.0	371.2660000000001	3.0	6.0	3.0	3.0	7.0	11.0	154.0	2.0	0.0	1.0	1.0	0.0	1.0	3.0	0.3636363636363636	77.23	6.0	5.0	113.28860000000005	1	1	0	0	1	0	1	<rdkit.Chem.rdchem.Mol object at 0x7e1c24f84ba0>	O=C1Nc2ccccc2/C1=C/c1ccc[nH]1	2.5074	210.23600000000005	16.0	200.15599999999995	2.0	1.0	2.0	3.0	1.0
907053	HEL	5	Sunitinib	PDGFR, KIT, VEGFR, FLT3, RET, CSF1R	RTK signaling	1.226375	0.059377923	CCN(CC)CCNC(=O)C1=C(C)NC(\C=C2/C(=O)NC3=C2C=C(F)C=C3)=C1C	3.3349400000000013	398.4819999999996	29.0	371.2660000000001	3.0	6.0	3.0	3.0	7.0	11.0	154.0	2.0	0.0	1.0	1.0	0.0	1.0	3.0	0.3636363636363636	77.23	6.0	5.0	113.28860000000005	1	1	0	0	1	0	1	<rdkit.Chem.rdchem.Mol object at 0x7e1c24f84c10>	O=C1Nc2ccccc2/C1=C/c1ccc[nH]1	2.5074	210.23600000000005	16.0	200.15599999999995	2.0	1.0	2.0	3.0	1.0
907056	HH	5	Sunitinib	PDGFR, KIT, VEGFR, FLT3, RET, CSF1R	RTK signaling	1.919594	0.012033889	CCN(CC)CCNC(=O)C1=C(C)NC(\C=C2/C(=O)NC3=C2C=C(F)C=C3)=C1C	3.3349400000000013	398.4819999999996	29.0	371.2660000000001	3.0	6.0	3.0	3.0	7.0	11.0	154.0	2.0	0.0	1.0	1.0	0.0	1.0	3.0	0.3636363636363636	77.23	6.0	5.0	113.28860000000005	1	1	0	0	1	0	1	<rdkit.Chem.rdchem.Mol object at 0x7e1c24f84c80>	O=C1Nc2ccccc2/C1=C/c1ccc[nH]1	2.5074	210.23600000000005	16.0	200.15599999999995	2.0	1.0	2.0	3.0	1.0
907063	HT	5	Sunitinib	PDGFR, KIT, VEGFR, FLT3, RET, CSF1R	RTK signaling	3.569436	0.000269503	CCN(CC)CCNC(=O)C1=C(C)NC(\C=C2/C(=O)NC3=C2C=C(F)C=C3)=C1C	3.3349400000000013	398.4819999999996	29.0	371.2660000000001	3.0	6.0	3.0	3.0	7.0	11.0	154.0	2.0	0.0	1.0	1.0	0.0	1.0	3.0	0.3636363636363636	77.23	6.0	5.0	113.28860000000005	1	1	0	0	1	0	1	<rdkit.Chem.rdchem.Mol object at 0x7e1c24f84cf0>	O=C1Nc2ccccc2/C1=C/c1ccc[nH]1	2.5074	210.23600000000005	16.0	200.15599999999995	2.0	1.0	2.0	3.0	1.0
907067	HT144	5	Sunitinib	PDGFR, KIT, VEGFR, FLT3, RET, CSF1R	RTK signaling	1.791762	0.016152435	CCN(CC)CCNC(=O)C1=C(C)NC(\C=C2/C(=O)NC3=C2C=C(F)C=C3)=C1C	3.3349400000000013	398.4819999999996	29.0	371.2660000000001	3.0	6.0	3.0	3.0	7.0	11.0	154.0	2.0	0.0	1.0	1.0	0.0	1.0	3.0	0.3636363636363636	77.23	6.0	5.0	113.28860000000005	1	1	0	0	1	0	1	<rdkit.Chem.rdchem.Mol object at 0x7e1c24f84d60>	O=C1Nc2ccccc2/C1=C/c1ccc[nH]1	2.5074	210.23600000000005	16.0	200.15599999999995	2.0	1.0	2.0	3.0	1.0
907073	HuTu80	5	Sunitinib	PDGFR, KIT, VEGFR, FLT3, RET, CSF1R	RTK signaling	1.63598	0.023121713	CCN(CC)CCNC(=O)C1=C(C)NC(\C=C2/C(=O)NC3=C2C=C(F)C=C3)=C1C	3.3349400000000013	398.4819999999996	29.0	371.2660000000001	3.0	6.0	3.0	3.0	7.0	11.0	154.0	2.0	0.0	1.0	1.0	0.0	1.0	3.0	0.3636363636363636	77.23	6.0	5.0	113.28860000000005	1	1	0	0	1	0	1	<rdkit.Chem.rdchem.Mol object at 0x7e1c24f84dd0>	O=C1Nc2ccccc2/C1=C/c1ccc[nH]1	2.5074	210.23600000000005	16.0	200.15599999999995	2.0	1.0	2.0	3.0	1.0
907170	IMR5	5	Sunitinib	PDGFR, KIT, VEGFR, FLT3, RET, CSF1R	RTK signaling	2.236138	0.005805799	CCN(CC)CCNC(=O)C1=C(C)NC(\C=C2/C(=O)NC3=C2C=C(F)C=C3)=C1C	3.3349400000000013	398.4819999999996	29.0	371.2660000000001	3.0	6.0	3.0	3.0	7.0	11.0	154.0	2.0	0.0	1.0	1.0	0.0	1.0	3.0	0.3636363636363636	77.23	6.0	5.0	113.28860000000005	1	1	0	0	1	0	1	<rdkit.Chem.rdchem.Mol object at 0x7e1c24f84e40>	O=C1Nc2ccccc2/C1=C/c1ccc[nH]1	2.5074	210.23600000000005	16.0	200.15599999999995	2.0	1.0	2.0	3.0	1.0
907172	ISTMEL1	5	Sunitinib	PDGFR, KIT, VEGFR, FLT3, RET, CSF1R	RTK signaling	1.50567	0.031212604	CCN(CC)CCNC(=O)C1=C(C)NC(\C=C2/C(=O)NC3=C2C=C(F)C=C3)=C1C	3.3349400000000013	398.4819999999996	29.0	371.2660000000001	3.0	6.0	3.0	3.0	7.0	11.0	154.0	2.0	0.0	1.0	1.0	0.0	1.0	3.0	0.3636363636363636	77.23	6.0	5.0	113.28860000000005	1	1	0	0	1	0	1	<rdkit.Chem.rdchem.Mol object at 0x7e1c24f84eb0>	O=C1Nc2ccccc2/C1=C/c1ccc[nH]1	2.5074	210.23600000000005	16.0	200.15599999999995	2.0	1.0	2.0	3.0	1.0
907173	ISTMES1	5	Sunitinib	PDGFR, KIT, VEGFR, FLT3, RET, CSF1R	RTK signaling	2.696687	0.002010541	CCN(CC)CCNC(=O)C1=C(C)NC(\C=C2/C(=O)NC3=C2C=C(F)C=C3)=C1C	3.3349400000000013	398.4819999999996	29.0	371.2660000000001	3.0	6.0	3.0	3.0	7.0	11.0	154.0	2.0	0.0	1.0	1.0	0.0	1.0	3.0	0.3636363636363636	77.23	6.0	5.0	113.28860000000005	1	1	0	0	1	0	1	<rdkit.Chem.rdchem.Mol object at 0x7e1c24f84f20>	O=C1Nc2ccccc2/C1=C/c1ccc[nH]1	2.5074	210.23600000000005	16.0	200.15599999999995	2.0	1.0	2.0	3.0	1.0
907175	JAR	5	Sunitinib	PDGFR, KIT, VEGFR, FLT3, RET, CSF1R	RTK signaling	1.039322	0.091343574	CCN(CC)CCNC(=O)C1=C(C)NC(\C=C2/C(=O)NC3=C2C=C(F)C=C3)=C1C	3.3349400000000013	398.4819999999996	29.0	371.2660000000001	3.0	6.0	3.0	3.0	7.0	11.0	154.0	2.0	0.0	1.0	1.0	0.0	1.0	3.0	0.3636363636363636	77.23	6.0	5.0	113.28860000000005	1	1	0	0	1	0	1	<rdkit.Chem.rdchem.Mol object at 0x7e1c24f84f90>	O=C1Nc2ccccc2/C1=C/c1ccc[nH]1	2.5074	210.23600000000005	16.0	200.15599999999995	2.0	1.0	2.0	3.0	1.0
907268	JiyoyeP2003	5	Sunitinib	PDGFR, KIT, VEGFR, FLT3, RET, CSF1R	RTK signaling	2.624261	0.002375412	CCN(CC)CCNC(=O)C1=C(C)NC(\C=C2/C(=O)NC3=C2C=C(F)C=C3)=C1C	3.3349400000000013	398.4819999999996	29.0	371.2660000000001	3.0	6.0	3.0	3.0	7.0	11.0	154.0	2.0	0.0	1.0	1.0	0.0	1.0	3.0	0.3636363636363636	77.23	6.0	5.0	113.28860000000005	1	1	0	0	1	0	1	<rdkit.Chem.rdchem.Mol object at 0x7e1c24f85000>	O=C1Nc2ccccc2/C1=C/c1ccc[nH]1	2.5074	210.23600000000005	16.0	200.15599999999995	2.0	1.0	2.0	3.0	1.0
907269	JVM2	5	Sunitinib	PDGFR, KIT, VEGFR, FLT3, RET, CSF1R	RTK signaling	4.648363	2.25e-05	CCN(CC)CCNC(=O)C1=C(C)NC(\C=C2/C(=O)NC3=C2C=C(F)C=C3)=C1C	3.3349400000000013	398.4819999999996	29.0	371.2660000000001	3.0	6.0	3.0	3.0	7.0	11.0	154.0	2.0	0.0	1.0	1.0	0.0	1.0	3.0	0.3636363636363636	77.23	6.0	5.0	113.28860000000005	1	1	0	0	1	0	1	<rdkit.Chem.rdchem.Mol object at 0x7e1c24f85070>	O=C1Nc2ccccc2/C1=C/c1ccc[nH]1	2.5074	210.23600000000005	16.0	200.15599999999995	2.0	1.0	2.0	3.0	1.0
907270	JVM3	5	Sunitinib	PDGFR, KIT, VEGFR, FLT3, RET, CSF1R	RTK signaling	5.079919	8.32e-06	CCN(CC)CCNC(=O)C1=C(C)NC(\C=C2/C(=O)NC3=C2C=C(F)C=C3)=C1C	3.3349400000000013	398.4819999999996	29.0	371.2660000000001	3.0	6.0	3.0	3.0	7.0	11.0	154.0	2.0	0.0	1.0	1.0	0.0	1.0	3.0	0.3636363636363636	77.23	6.0	5.0	113.28860000000005	1	1	0	0	1	0	1	<rdkit.Chem.rdchem.Mol object at 0x7e1c24f850e0>	O=C1Nc2ccccc2/C1=C/c1ccc[nH]1	2.5074	210.23600000000005	16.0	200.15599999999995	2.0	1.0	2.0	3.0	1.0
907271	KALS1	5	Sunitinib	PDGFR, KIT, VEGFR, FLT3, RET, CSF1R	RTK signaling	2.854848	0.001396857	CCN(CC)CCNC(=O)C1=C(C)NC(\C=C2/C(=O)NC3=C2C=C(F)C=C3)=C1C	3.3349400000000013	398.4819999999996	29.0	371.2660000000001	3.0	6.0	3.0	3.0	7.0	11.0	154.0	2.0	0.0	1.0	1.0	0.0	1.0	3.0	0.3636363636363636	77.23	6.0	5.0	113.28860000000005	1	1	0	0	1	0	1	<rdkit.Chem.rdchem.Mol object at 0x7e1c24f85150>	O=C1Nc2ccccc2/C1=C/c1ccc[nH]1	2.5074	210.23600000000005	16.0	200.15599999999995	2.0	1.0	2.0	3.0	1.0
907272	KARPAS45	5	Sunitinib	PDGFR, KIT, VEGFR, FLT3, RET, CSF1R	RTK signaling	0.721038	0.190091195	CCN(CC)CCNC(=O)C1=C(C)NC(\C=C2/C(=O)NC3=C2C=C(F)C=C3)=C1C	3.3349400000000013	398.4819999999996	29.0	371.2660000000001	3.0	6.0	3.0	3.0	7.0	11.0	154.0	2.0	0.0	1.0	1.0	0.0	1.0	3.0	0.3636363636363636	77.23	6.0	5.0	113.28860000000005	1	1	0	0	1	0	1	<rdkit.Chem.rdchem.Mol object at 0x7e1c24f851c0>	O=C1Nc2ccccc2/C1=C/c1ccc[nH]1	2.5074	210.23600000000005	16.0	200.15599999999995	2.0	1.0	2.0	3.0	1.0
907273	KARPAS299	5	Sunitinib	PDGFR, KIT, VEGFR, FLT3, RET, CSF1R	RTK signaling	0.800556	0.158286545	CCN(CC)CCNC(=O)C1=C(C)NC(\C=C2/C(=O)NC3=C2C=C(F)C=C3)=C1C	3.3349400000000013	398.4819999999996	29.0	371.2660000000001	3.0	6.0	3.0	3.0	7.0	11.0	154.0	2.0	0.0	1.0	1.0	0.0	1.0	3.0	0.3636363636363636	77.23	6.0	5.0	113.28860000000005	1	1	0	0	1	0	1	<rdkit.Chem.rdchem.Mol object at 0x7e1c24f85230>	O=C1Nc2ccccc2/C1=C/c1ccc[nH]1	2.5074	210.23600000000005	16.0	200.15599999999995	2.0	1.0	2.0	3.0	1.0
907274	KARPAS422	5	Sunitinib	PDGFR, KIT, VEGFR, FLT3, RET, CSF1R	RTK signaling	1.681952	0.020799266	CCN(CC)CCNC(=O)C1=C(C)NC(\C=C2/C(=O)NC3=C2C=C(F)C=C3)=C1C	3.3349400000000013	398.4819999999996	29.0	371.2660000000001	3.0	6.0	3.0	3.0	7.0	11.0	154.0	2.0	0.0	1.0	1.0	0.0	1.0	3.0	0.3636363636363636	77.23	6.0	5.0	113.28860000000005	1	1	0	0	1	0	1	<rdkit.Chem.rdchem.Mol object at 0x7e1c24f852a0>	O=C1Nc2ccccc2/C1=C/c1ccc[nH]1	2.5074	210.23600000000005	16.0	200.15599999999995	2.0	1.0	2.0	3.0	1.0
907275	KASUMI1	5	Sunitinib	PDGFR, KIT, VEGFR, FLT3, RET, CSF1R	RTK signaling	3.570351	0.000268936	CCN(CC)CCNC(=O)C1=C(C)NC(\C=C2/C(=O)NC3=C2C=C(F)C=C3)=C1C	3.3349400000000013	398.4819999999996	29.0	371.2660000000001	3.0	6.0	3.0	3.0	7.0	11.0	154.0	2.0	0.0	1.0	1.0	0.0	1.0	3.0	0.3636363636363636	77.23	6.0	5.0	113.28860000000005	1	1	0	0	1	0	1	<rdkit.Chem.rdchem.Mol object at 0x7e1c24f85310>	O=C1Nc2ccccc2/C1=C/c1ccc[nH]1	2.5074	210.23600000000005	16.0	200.15599999999995	2.0	1.0	2.0	3.0	1.0
907277	KE37	5	Sunitinib	PDGFR, KIT, VEGFR, FLT3, RET, CSF1R	RTK signaling	1.338323	0.045885662	CCN(CC)CCNC(=O)C1=C(C)NC(\C=C2/C(=O)NC3=C2C=C(F)C=C3)=C1C	3.3349400000000013	398.4819999999996	29.0	371.2660000000001	3.0	6.0	3.0	3.0	7.0	11.0	154.0	2.0	0.0	1.0	1.0	0.0	1.0	3.0	0.3636363636363636	77.23	6.0	5.0	113.28860000000005	1	1	0	0	1	0	1	<rdkit.Chem.rdchem.Mol object at 0x7e1c24f85380>	O=C1Nc2ccccc2/C1=C/c1ccc[nH]1	2.5074	210.23600000000005	16.0	200.15599999999995	2.0	1.0	2.0	3.0	1.0
907278	KG1	5	Sunitinib	PDGFR, KIT, VEGFR, FLT3, RET, CSF1R	RTK signaling	1.84909	0.014155004	CCN(CC)CCNC(=O)C1=C(C)NC(\C=C2/C(=O)NC3=C2C=C(F)C=C3)=C1C	3.3349400000000013	398.4819999999996	29.0	371.2660000000001	3.0	6.0	3.0	3.0	7.0	11.0	154.0	2.0	0.0	1.0	1.0	0.0	1.0	3.0	0.3636363636363636	77.23	6.0	5.0	113.28860000000005	1	1	0	0	1	0	1	<rdkit.Chem.rdchem.Mol object at 0x7e1c24f853f0>	O=C1Nc2ccccc2/C1=C/c1ccc[nH]1	2.5074	210.23600000000005	16.0	200.15599999999995	2.0	1.0	2.0	3.0	1.0
907279	KINGS1	5	Sunitinib	PDGFR, KIT, VEGFR, FLT3, RET, CSF1R	RTK signaling	3.469334	0.000339364	CCN(CC)CCNC(=O)C1=C(C)NC(\C=C2/C(=O)NC3=C2C=C(F)C=C3)=C1C	3.3349400000000013	398.4819999999996	29.0	371.2660000000001	3.0	6.0	3.0	3.0	7.0	11.0	154.0	2.0	0.0	1.0	1.0	0.0	1.0	3.0	0.3636363636363636	77.23	6.0	5.0	113.28860000000005	1	1	0	0	1	0	1	<rdkit.Chem.rdchem.Mol object at 0x7e1c24f85460>	O=C1Nc2ccccc2/C1=C/c1ccc[nH]1	2.5074	210.23600000000005	16.0	200.15599999999995	2.0	1.0	2.0	3.0	1.0
907280	KMOE2	5	Sunitinib	PDGFR, KIT, VEGFR, FLT3, RET, CSF1R	RTK signaling	1.586856	0.025890712	CCN(CC)CCNC(=O)C1=C(C)NC(\C=C2/C(=O)NC3=C2C=C(F)C=C3)=C1C	3.3349400000000013	398.4819999999996	29.0	371.2660000000001	3.0	6.0	3.0	3.0	7.0	11.0	154.0	2.0	0.0	1.0	1.0	0.0	1.0	3.0	0.3636363636363636	77.23	6.0	5.0	113.28860000000005	1	1	0	0	1	0	1	<rdkit.Chem.rdchem.Mol object at 0x7e1c24f854d0>	O=C1Nc2ccccc2/C1=C/c1ccc[nH]1	2.5074	210.23600000000005	16.0	200.15599999999995	2.0	1.0	2.0	3.0	1.0
907281	KMS12BM	5	Sunitinib	PDGFR, KIT, VEGFR, FLT3, RET, CSF1R	RTK signaling	1.378165	0.041863448	CCN(CC)CCNC(=O)C1=C(C)NC(\C=C2/C(=O)NC3=C2C=C(F)C=C3)=C1C	3.3349400000000013	398.4819999999996	29.0	371.2660000000001	3.0	6.0	3.0	3.0	7.0	11.0	154.0	2.0	0.0	1.0	1.0	0.0	1.0	3.0	0.3636363636363636	77.23	6.0	5.0	113.28860000000005	1	1	0	0	1	0	1	<rdkit.Chem.rdchem.Mol object at 0x7e1c24f85540>	O=C1Nc2ccccc2/C1=C/c1ccc[nH]1	2.5074	210.23600000000005	16.0	200.15599999999995	2.0	1.0	2.0	3.0	1.0
907282	KNS42	5	Sunitinib	PDGFR, KIT, VEGFR, FLT3, RET, CSF1R	RTK signaling	4.484098	3.28e-05	CCN(CC)CCNC(=O)C1=C(C)NC(\C=C2/C(=O)NC3=C2C=C(F)C=C3)=C1C	3.3349400000000013	398.4819999999996	29.0	371.2660000000001	3.0	6.0	3.0	3.0	7.0	11.0	154.0	2.0	0.0	1.0	1.0	0.0	1.0	3.0	0.3636363636363636	77.23	6.0	5.0	113.28860000000005	1	1	0	0	1	0	1	<rdkit.Chem.rdchem.Mol object at 0x7e1c24f855b0>	O=C1Nc2ccccc2/C1=C/c1ccc[nH]1	2.5074	210.23600000000005	16.0	200.15599999999995	2.0	1.0	2.0	3.0	1.0
907290	HEMCSS	5	Sunitinib	PDGFR, KIT, VEGFR, FLT3, RET, CSF1R	RTK signaling	1.347148	0.04496266	CCN(CC)CCNC(=O)C1=C(C)NC(\C=C2/C(=O)NC3=C2C=C(F)C=C3)=C1C	3.3349400000000013	398.4819999999996	29.0	371.2660000000001	3.0	6.0	3.0	3.0	7.0	11.0	154.0	2.0	0.0	1.0	1.0	0.0	1.0	3.0	0.3636363636363636	77.23	6.0	5.0	113.28860000000005	1	1	0	0	1	0	1	<rdkit.Chem.rdchem.Mol object at 0x7e1c24f85620>	O=C1Nc2ccccc2/C1=C/c1ccc[nH]1	2.5074	210.23600000000005	16.0	200.15599999999995	2.0	1.0	2.0	3.0	1.0
907300	KY821	5	Sunitinib	PDGFR, KIT, VEGFR, FLT3, RET, CSF1R	RTK signaling	1.263814	0.05447359	CCN(CC)CCNC(=O)C1=C(C)NC(\C=C2/C(=O)NC3=C2C=C(F)C=C3)=C1C	3.3349400000000013	398.4819999999996	29.0	371.2660000000001	3.0	6.0	3.0	3.0	7.0	11.0	154.0	2.0	0.0	1.0	1.0	0.0	1.0	3.0	0.3636363636363636	77.23	6.0	5.0	113.28860000000005	1	1	0	0	1	0	1	<rdkit.Chem.rdchem.Mol object at 0x7e1c24f85690>	O=C1Nc2ccccc2/C1=C/c1ccc[nH]1	2.5074	210.23600000000005	16.0	200.15599999999995	2.0	1.0	2.0	3.0	1.0
907311	KU812	5	Sunitinib	PDGFR, KIT, VEGFR, FLT3, RET, CSF1R	RTK signaling	1.417594	0.03823015	CCN(CC)CCNC(=O)C1=C(C)NC(\C=C2/C(=O)NC3=C2C=C(F)C=C3)=C1C	3.3349400000000013	398.4819999999996	29.0	371.2660000000001	3.0	6.0	3.0	3.0	7.0	11.0	154.0	2.0	0.0	1.0	1.0	0.0	1.0	3.0	0.3636363636363636	77.23	6.0	5.0	113.28860000000005	1	1	0	0	1	0	1	<rdkit.Chem.rdchem.Mol object at 0x7e1c24f85700>	O=C1Nc2ccccc2/C1=C/c1ccc[nH]1	2.5074	210.23600000000005	16.0	200.15599999999995	2.0	1.0	2.0	3.0	1.0
907313	KS1	5	Sunitinib	PDGFR, KIT, VEGFR, FLT3, RET, CSF1R	RTK signaling	0.616379	0.241891719	CCN(CC)CCNC(=O)C1=C(C)NC(\C=C2/C(=O)NC3=C2C=C(F)C=C3)=C1C	3.3349400000000013	398.4819999999996	29.0	371.2660000000001	3.0	6.0	3.0	3.0	7.0	11.0	154.0	2.0	0.0	1.0	1.0	0.0	1.0	3.0	0.3636363636363636	77.23	6.0	5.0	113.28860000000005	1	1	0	0	1	0	1	<rdkit.Chem.rdchem.Mol object at 0x7e1c24f85770>	O=C1Nc2ccccc2/C1=C/c1ccc[nH]1	2.5074	210.23600000000005	16.0	200.15599999999995	2.0	1.0	2.0	3.0	1.0
907314	KPNYN	5	Sunitinib	PDGFR, KIT, VEGFR, FLT3, RET, CSF1R	RTK signaling	3.078243	0.000835136	CCN(CC)CCNC(=O)C1=C(C)NC(\C=C2/C(=O)NC3=C2C=C(F)C=C3)=C1C	3.3349400000000013	398.4819999999996	29.0	371.2660000000001	3.0	6.0	3.0	3.0	7.0	11.0	154.0	2.0	0.0	1.0	1.0	0.0	1.0	3.0	0.3636363636363636	77.23	6.0	5.0	113.28860000000005	1	1	0	0	1	0	1	<rdkit.Chem.rdchem.Mol object at 0x7e1c24f857e0>	O=C1Nc2ccccc2/C1=C/c1ccc[nH]1	2.5074	210.23600000000005	16.0	200.15599999999995	2.0	1.0	2.0	3.0	1.0
907322	L428	5	Sunitinib	PDGFR, KIT, VEGFR, FLT3, RET, CSF1R	RTK signaling	2.355843	0.004407142	CCN(CC)CCNC(=O)C1=C(C)NC(\C=C2/C(=O)NC3=C2C=C(F)C=C3)=C1C	3.3349400000000013	398.4819999999996	29.0	371.2660000000001	3.0	6.0	3.0	3.0	7.0	11.0	154.0	2.0	0.0	1.0	1.0	0.0	1.0	3.0	0.3636363636363636	77.23	6.0	5.0	113.28860000000005	1	1	0	0	1	0	1	<rdkit.Chem.rdchem.Mol object at 0x7e1c24f85850>	O=C1Nc2ccccc2/C1=C/c1ccc[nH]1	2.5074	210.23600000000005	16.0	200.15599999999995	2.0	1.0	2.0	3.0	1.0
907323	L540	5	Sunitinib	PDGFR, KIT, VEGFR, FLT3, RET, CSF1R	RTK signaling	1.597452	0.02526667	CCN(CC)CCNC(=O)C1=C(C)NC(\C=C2/C(=O)NC3=C2C=C(F)C=C3)=C1C	3.3349400000000013	398.4819999999996	29.0	371.2660000000001	3.0	6.0	3.0	3.0	7.0	11.0	154.0	2.0	0.0	1.0	1.0	0.0	1.0	3.0	0.3636363636363636	77.23	6.0	5.0	113.28860000000005	1	1	0	0	1	0	1	<rdkit.Chem.rdchem.Mol object at 0x7e1c24f858c0>	O=C1Nc2ccccc2/C1=C/c1ccc[nH]1	2.5074	210.23600000000005	16.0	200.15599999999995	2.0	1.0	2.0	3.0	1.0
907783	LAMA84	5	Sunitinib	PDGFR, KIT, VEGFR, FLT3, RET, CSF1R	RTK signaling	1.032314	0.092829498	CCN(CC)CCNC(=O)C1=C(C)NC(\C=C2/C(=O)NC3=C2C=C(F)C=C3)=C1C	3.3349400000000013	398.4819999999996	29.0	371.2660000000001	3.0	6.0	3.0	3.0	7.0	11.0	154.0	2.0	0.0	1.0	1.0	0.0	1.0	3.0	0.3636363636363636	77.23	6.0	5.0	113.28860000000005	1	1	0	0	1	0	1	<rdkit.Chem.rdchem.Mol object at 0x7e1c24f85930>	O=C1Nc2ccccc2/C1=C/c1ccc[nH]1	2.5074	210.23600000000005	16.0	200.15599999999995	2.0	1.0	2.0	3.0	1.0
907786	LC2ad	5	Sunitinib	PDGFR, KIT, VEGFR, FLT3, RET, CSF1R	RTK signaling	0.025641	0.942668511	CCN(CC)CCNC(=O)C1=C(C)NC(\C=C2/C(=O)NC3=C2C=C(F)C=C3)=C1C	3.3349400000000013	398.4819999999996	29.0	371.2660000000001	3.0	6.0	3.0	3.0	7.0	11.0	154.0	2.0	0.0	1.0	1.0	0.0	1.0	3.0	0.3636363636363636	77.23	6.0	5.0	113.28860000000005	1	1	0	0	1	0	1	<rdkit.Chem.rdchem.Mol object at 0x7e1c24f859a0>	O=C1Nc2ccccc2/C1=C/c1ccc[nH]1	2.5074	210.23600000000005	16.0	200.15599999999995	2.0	1.0	2.0	3.0	1.0
907787	LC41	5	Sunitinib	PDGFR, KIT, VEGFR, FLT3, RET, CSF1R	RTK signaling	1.805697	0.015642386	CCN(CC)CCNC(=O)C1=C(C)NC(\C=C2/C(=O)NC3=C2C=C(F)C=C3)=C1C	3.3349400000000013	398.4819999999996	29.0	371.2660000000001	3.0	6.0	3.0	3.0	7.0	11.0	154.0	2.0	0.0	1.0	1.0	0.0	1.0	3.0	0.3636363636363636	77.23	6.0	5.0	113.28860000000005	1	1	0	0	1	0	1	<rdkit.Chem.rdchem.Mol object at 0x7e1c24f85a10>	O=C1Nc2ccccc2/C1=C/c1ccc[nH]1	2.5074	210.23600000000005	16.0	200.15599999999995	2.0	1.0	2.0	3.0	1.0
907788	LNCaPCloneFGC	5	Sunitinib	PDGFR, KIT, VEGFR, FLT3, RET, CSF1R	RTK signaling	4.243223	5.71e-05	CCN(CC)CCNC(=O)C1=C(C)NC(\C=C2/C(=O)NC3=C2C=C(F)C=C3)=C1C	3.3349400000000013	398.4819999999996	29.0	371.2660000000001	3.0	6.0	3.0	3.0	7.0	11.0	154.0	2.0	0.0	1.0	1.0	0.0	1.0	3.0	0.3636363636363636	77.23	6.0	5.0	113.28860000000005	1	1	0	0	1	0	1	<rdkit.Chem.rdchem.Mol object at 0x7e1c24f85a80>	O=C1Nc2ccccc2/C1=C/c1ccc[nH]1	2.5074	210.23600000000005	16.0	200.15599999999995	2.0	1.0	2.0	3.0	1.0
907789	LOUCY	5	Sunitinib	PDGFR, KIT, VEGFR, FLT3, RET, CSF1R	RTK signaling	2.269441	0.005377235	CCN(CC)CCNC(=O)C1=C(C)NC(\C=C2/C(=O)NC3=C2C=C(F)C=C3)=C1C	3.3349400000000013	398.4819999999996	29.0	371.2660000000001	3.0	6.0	3.0	3.0	7.0	11.0	154.0	2.0	0.0	1.0	1.0	0.0	1.0	3.0	0.3636363636363636	77.23	6.0	5.0	113.28860000000005	1	1	0	0	1	0	1	<rdkit.Chem.rdchem.Mol object at 0x7e1c24f85af0>	O=C1Nc2ccccc2/C1=C/c1ccc[nH]1	2.5074	210.23600000000005	16.0	200.15599999999995	2.0	1.0	2.0	3.0	1.0
907791	LP1	5	Sunitinib	PDGFR, KIT, VEGFR, FLT3, RET, CSF1R	RTK signaling	2.356868	0.004396752	CCN(CC)CCNC(=O)C1=C(C)NC(\C=C2/C(=O)NC3=C2C=C(F)C=C3)=C1C	3.3349400000000013	398.4819999999996	29.0	371.2660000000001	3.0	6.0	3.0	3.0	7.0	11.0	154.0	2.0	0.0	1.0	1.0	0.0	1.0	3.0	0.3636363636363636	77.23	6.0	5.0	113.28860000000005	1	1	0	0	1	0	1	<rdkit.Chem.rdchem.Mol object at 0x7e1c24f85b60>	O=C1Nc2ccccc2/C1=C/c1ccc[nH]1	2.5074	210.23600000000005	16.0	200.15599999999995	2.0	1.0	2.0	3.0	1.0
907792	LS123	5	Sunitinib	PDGFR, KIT, VEGFR, FLT3, RET, CSF1R	RTK signaling	2.465502	0.003423718	CCN(CC)CCNC(=O)C1=C(C)NC(\C=C2/C(=O)NC3=C2C=C(F)C=C3)=C1C	3.3349400000000013	398.4819999999996	29.0	371.2660000000001	3.0	6.0	3.0	3.0	7.0	11.0	154.0	2.0	0.0	1.0	1.0	0.0	1.0	3.0	0.3636363636363636	77.23	6.0	5.0	113.28860000000005	1	1	0	0	1	0	1	<rdkit.Chem.rdchem.Mol object at 0x7e1c24f85bd0>	O=C1Nc2ccccc2/C1=C/c1ccc[nH]1	2.5074	210.23600000000005	16.0	200.15599999999995	2.0	1.0	2.0	3.0	1.0
907794	LS411N	5	Sunitinib	PDGFR, KIT, VEGFR, FLT3, RET, CSF1R	RTK signaling	2.333129	0.004643773	CCN(CC)CCNC(=O)C1=C(C)NC(\C=C2/C(=O)NC3=C2C=C(F)C=C3)=C1C	3.3349400000000013	398.4819999999996	29.0	371.2660000000001	3.0	6.0	3.0	3.0	7.0	11.0	154.0	2.0	0.0	1.0	1.0	0.0	1.0	3.0	0.3636363636363636	77.23	6.0	5.0	113.28860000000005	1	1	0	0	1	0	1	<rdkit.Chem.rdchem.Mol object at 0x7e1c24f85c40>	O=C1Nc2ccccc2/C1=C/c1ccc[nH]1	2.5074	210.23600000000005	16.0	200.15599999999995	2.0	1.0	2.0	3.0	1.0
907795	LS513	5	Sunitinib	PDGFR, KIT, VEGFR, FLT3, RET, CSF1R	RTK signaling	3.458522	0.000347919	CCN(CC)CCNC(=O)C1=C(C)NC(\C=C2/C(=O)NC3=C2C=C(F)C=C3)=C1C	3.3349400000000013	398.4819999999996	29.0	371.2660000000001	3.0	6.0	3.0	3.0	7.0	11.0	154.0	2.0	0.0	1.0	1.0	0.0	1.0	3.0	0.3636363636363636	77.23	6.0	5.0	113.28860000000005	1	1	0	0	1	0	1	<rdkit.Chem.rdchem.Mol object at 0x7e1c24f85cb0>	O=C1Nc2ccccc2/C1=C/c1ccc[nH]1	2.5074	210.23600000000005	16.0	200.15599999999995	2.0	1.0	2.0	3.0	1.0
907799	MC116	5	Sunitinib	PDGFR, KIT, VEGFR, FLT3, RET, CSF1R	RTK signaling	1.580944	0.026245569	CCN(CC)CCNC(=O)C1=C(C)NC(\C=C2/C(=O)NC3=C2C=C(F)C=C3)=C1C	3.3349400000000013	398.4819999999996	29.0	371.2660000000001	3.0	6.0	3.0	3.0	7.0	11.0	154.0	2.0	0.0	1.0	1.0	0.0	1.0	3.0	0.3636363636363636	77.23	6.0	5.0	113.28860000000005	1	1	0	0	1	0	1	<rdkit.Chem.rdchem.Mol object at 0x7e1c24f85d20>	O=C1Nc2ccccc2/C1=C/c1ccc[nH]1	2.5074	210.23600000000005	16.0	200.15599999999995	2.0	1.0	2.0	3.0	1.0
908126	MEG01	5	Sunitinib	PDGFR, KIT, VEGFR, FLT3, RET, CSF1R	RTK signaling	1.876899	0.013277032	CCN(CC)CCNC(=O)C1=C(C)NC(\C=C2/C(=O)NC3=C2C=C(F)C=C3)=C1C	3.3349400000000013	398.4819999999996	29.0	371.2660000000001	3.0	6.0	3.0	3.0	7.0	11.0	154.0	2.0	0.0	1.0	1.0	0.0	1.0	3.0	0.3636363636363636	77.23	6.0	5.0	113.28860000000005	1	1	0	0	1	0	1	<rdkit.Chem.rdchem.Mol object at 0x7e1c24f85d90>	O=C1Nc2ccccc2/C1=C/c1ccc[nH]1	2.5074	210.23600000000005	16.0	200.15599999999995	2.0	1.0	2.0	3.0	1.0
908135	MHHNB11	5	Sunitinib	PDGFR, KIT, VEGFR, FLT3, RET, CSF1R	RTK signaling	2.744519	0.001800864	CCN(CC)CCNC(=O)C1=C(C)NC(\C=C2/C(=O)NC3=C2C=C(F)C=C3)=C1C	3.3349400000000013	398.4819999999996	29.0	371.2660000000001	3.0	6.0	3.0	3.0	7.0	11.0	154.0	2.0	0.0	1.0	1.0	0.0	1.0	3.0	0.3636363636363636	77.23	6.0	5.0	113.28860000000005	1	1	0	0	1	0	1	<rdkit.Chem.rdchem.Mol object at 0x7e1c24f85e00>	O=C1Nc2ccccc2/C1=C/c1ccc[nH]1	2.5074	210.23600000000005	16.0	200.15599999999995	2.0	1.0	2.0	3.0	1.0
908136	MHHPREB1	5	Sunitinib	PDGFR, KIT, VEGFR, FLT3, RET, CSF1R	RTK signaling	1.767651	0.01707454	CCN(CC)CCNC(=O)C1=C(C)NC(\C=C2/C(=O)NC3=C2C=C(F)C=C3)=C1C	3.3349400000000013	398.4819999999996	29.0	371.2660000000001	3.0	6.0	3.0	3.0	7.0	11.0	154.0	2.0	0.0	1.0	1.0	0.0	1.0	3.0	0.3636363636363636	77.23	6.0	5.0	113.28860000000005	1	1	0	0	1	0	1	<rdkit.Chem.rdchem.Mol object at 0x7e1c24f85e70>	O=C1Nc2ccccc2/C1=C/c1ccc[nH]1	2.5074	210.23600000000005	16.0	200.15599999999995	2.0	1.0	2.0	3.0	1.0
908141	ML2	5	Sunitinib	PDGFR, KIT, VEGFR, FLT3, RET, CSF1R	RTK signaling	0.945224	0.113442555	CCN(CC)CCNC(=O)C1=C(C)NC(\C=C2/C(=O)NC3=C2C=C(F)C=C3)=C1C	3.3349400000000013	398.4819999999996	29.0	371.2660000000001	3.0	6.0	3.0	3.0	7.0	11.0	154.0	2.0	0.0	1.0	1.0	0.0	1.0	3.0	0.3636363636363636	77.23	6.0	5.0	113.28860000000005	1	1	0	0	1	0	1	<rdkit.Chem.rdchem.Mol object at 0x7e1c24f85ee0>	O=C1Nc2ccccc2/C1=C/c1ccc[nH]1	2.5074	210.23600000000005	16.0	200.15599999999995	2.0	1.0	2.0	3.0	1.0
908142	MLMA	5	Sunitinib	PDGFR, KIT, VEGFR, FLT3, RET, CSF1R	RTK signaling	2.613896	0.002432787	CCN(CC)CCNC(=O)C1=C(C)NC(\C=C2/C(=O)NC3=C2C=C(F)C=C3)=C1C	3.3349400000000013	398.4819999999996	29.0	371.2660000000001	3.0	6.0	3.0	3.0	7.0	11.0	154.0	2.0	0.0	1.0	1.0	0.0	1.0	3.0	0.3636363636363636	77.23	6.0	5.0	113.28860000000005	1	1	0	0	1	0	1	<rdkit.Chem.rdchem.Mol object at 0x7e1c24f85f50>	O=C1Nc2ccccc2/C1=C/c1ccc[nH]1	2.5074	210.23600000000005	16.0	200.15599999999995	2.0	1.0	2.0	3.0	1.0
908143	MN60	5	Sunitinib	PDGFR, KIT, VEGFR, FLT3, RET, CSF1R	RTK signaling	2.640915	0.002286046	CCN(CC)CCNC(=O)C1=C(C)NC(\C=C2/C(=O)NC3=C2C=C(F)C=C3)=C1C	3.3349400000000013	398.4819999999996	29.0	371.2660000000001	3.0	6.0	3.0	3.0	7.0	11.0	154.0	2.0	0.0	1.0	1.0	0.0	1.0	3.0	0.3636363636363636	77.23	6.0	5.0	113.28860000000005	1	1	0	0	1	0	1	<rdkit.Chem.rdchem.Mol object at 0x7e1c24f85fc0>	O=C1Nc2ccccc2/C1=C/c1ccc[nH]1	2.5074	210.23600000000005	16.0	200.15599999999995	2.0	1.0	2.0	3.0	1.0
908147	MOLT16	5	Sunitinib	PDGFR, KIT, VEGFR, FLT3, RET, CSF1R	RTK signaling	-0.393492	2.474525878	CCN(CC)CCNC(=O)C1=C(C)NC(\C=C2/C(=O)NC3=C2C=C(F)C=C3)=C1C	3.3349400000000013	398.4819999999996	29.0	371.2660000000001	3.0	6.0	3.0	3.0	7.0	11.0	154.0	2.0	0.0	1.0	1.0	0.0	1.0	3.0	0.3636363636363636	77.23	6.0	5.0	113.28860000000005	1	1	0	0	1	0	1	<rdkit.Chem.rdchem.Mol object at 0x7e1c24f86030>	O=C1Nc2ccccc2/C1=C/c1ccc[nH]1	2.5074	210.23600000000005	16.0	200.15599999999995	2.0	1.0	2.0	3.0	1.0
908148	MONOMAC6	5	Sunitinib	PDGFR, KIT, VEGFR, FLT3, RET, CSF1R	RTK signaling	-2.910329	813.4465096	CCN(CC)CCNC(=O)C1=C(C)NC(\C=C2/C(=O)NC3=C2C=C(F)C=C3)=C1C	3.3349400000000013	398.4819999999996	29.0	371.2660000000001	3.0	6.0	3.0	3.0	7.0	11.0	154.0	2.0	0.0	1.0	1.0	0.0	1.0	3.0	0.3636363636363636	77.23	6.0	5.0	113.28860000000005	1	1	0	0	1	0	1	<rdkit.Chem.rdchem.Mol object at 0x7e1c24f860a0>	O=C1Nc2ccccc2/C1=C/c1ccc[nH]1	2.5074	210.23600000000005	16.0	200.15599999999995	2.0	1.0	2.0	3.0	1.0
908149	MoT	5	Sunitinib	PDGFR, KIT, VEGFR, FLT3, RET, CSF1R	RTK signaling	5.02078	9.53e-06	CCN(CC)CCNC(=O)C1=C(C)NC(\C=C2/C(=O)NC3=C2C=C(F)C=C3)=C1C	3.3349400000000013	398.4819999999996	29.0	371.2660000000001	3.0	6.0	3.0	3.0	7.0	11.0	154.0	2.0	0.0	1.0	1.0	0.0	1.0	3.0	0.3636363636363636	77.23	6.0	5.0	113.28860000000005	1	1	0	0	1	0	1	<rdkit.Chem.rdchem.Mol object at 0x7e1c24f86110>	O=C1Nc2ccccc2/C1=C/c1ccc[nH]1	2.5074	210.23600000000005	16.0	200.15599999999995	2.0	1.0	2.0	3.0	1.0
908150	MPP89	5	Sunitinib	PDGFR, KIT, VEGFR, FLT3, RET, CSF1R	RTK signaling	3.058173	0.000874635	CCN(CC)CCNC(=O)C1=C(C)NC(\C=C2/C(=O)NC3=C2C=C(F)C=C3)=C1C	3.3349400000000013	398.4819999999996	29.0	371.2660000000001	3.0	6.0	3.0	3.0	7.0	11.0	154.0	2.0	0.0	1.0	1.0	0.0	1.0	3.0	0.3636363636363636	77.23	6.0	5.0	113.28860000000005	1	1	0	0	1	0	1	<rdkit.Chem.rdchem.Mol object at 0x7e1c24f86180>	O=C1Nc2ccccc2/C1=C/c1ccc[nH]1	2.5074	210.23600000000005	16.0	200.15599999999995	2.0	1.0	2.0	3.0	1.0
908151	MRKnu1	5	Sunitinib	PDGFR, KIT, VEGFR, FLT3, RET, CSF1R	RTK signaling	3.297438	0.000504153	CCN(CC)CCNC(=O)C1=C(C)NC(\C=C2/C(=O)NC3=C2C=C(F)C=C3)=C1C	3.3349400000000013	398.4819999999996	29.0	371.2660000000001	3.0	6.0	3.0	3.0	7.0	11.0	154.0	2.0	0.0	1.0	1.0	0.0	1.0	3.0	0.3636363636363636	77.23	6.0	5.0	113.28860000000005	1	1	0	0	1	0	1	<rdkit.Chem.rdchem.Mol object at 0x7e1c24f861f0>	O=C1Nc2ccccc2/C1=C/c1ccc[nH]1	2.5074	210.23600000000005	16.0	200.15599999999995	2.0	1.0	2.0	3.0	1.0
908152	MSTO211H	5	Sunitinib	PDGFR, KIT, VEGFR, FLT3, RET, CSF1R	RTK signaling	2.590423	0.002567893	CCN(CC)CCNC(=O)C1=C(C)NC(\C=C2/C(=O)NC3=C2C=C(F)C=C3)=C1C	3.3349400000000013	398.4819999999996	29.0	371.2660000000001	3.0	6.0	3.0	3.0	7.0	11.0	154.0	2.0	0.0	1.0	1.0	0.0	1.0	3.0	0.3636363636363636	77.23	6.0	5.0	113.28860000000005	1	1	0	0	1	0	1	<rdkit.Chem.rdchem.Mol object at 0x7e1c24f86260>	O=C1Nc2ccccc2/C1=C/c1ccc[nH]1	2.5074	210.23600000000005	16.0	200.15599999999995	2.0	1.0	2.0	3.0	1.0
908156	MV411	5	Sunitinib	PDGFR, KIT, VEGFR, FLT3, RET, CSF1R	RTK signaling	-4.475201	29867.64632	CCN(CC)CCNC(=O)C1=C(C)NC(\C=C2/C(=O)NC3=C2C=C(F)C=C3)=C1C	3.3349400000000013	398.4819999999996	29.0	371.2660000000001	3.0	6.0	3.0	3.0	7.0	11.0	154.0	2.0	0.0	1.0	1.0	0.0	1.0	3.0	0.3636363636363636	77.23	6.0	5.0	113.28860000000005	1	1	0	0	1	0	1	<rdkit.Chem.rdchem.Mol object at 0x7e1c24f862d0>	O=C1Nc2ccccc2/C1=C/c1ccc[nH]1	2.5074	210.23600000000005	16.0	200.15599999999995	2.0	1.0	2.0	3.0	1.0
908158	NALM6	5	Sunitinib	PDGFR, KIT, VEGFR, FLT3, RET, CSF1R	RTK signaling	1.055284	0.088047291	CCN(CC)CCNC(=O)C1=C(C)NC(\C=C2/C(=O)NC3=C2C=C(F)C=C3)=C1C	3.3349400000000013	398.4819999999996	29.0	371.2660000000001	3.0	6.0	3.0	3.0	7.0	11.0	154.0	2.0	0.0	1.0	1.0	0.0	1.0	3.0	0.3636363636363636	77.23	6.0	5.0	113.28860000000005	1	1	0	0	1	0	1	<rdkit.Chem.rdchem.Mol object at 0x7e1c24f86340>	O=C1Nc2ccccc2/C1=C/c1ccc[nH]1	2.5074	210.23600000000005	16.0	200.15599999999995	2.0	1.0	2.0	3.0	1.0
908159	NAMALWA	5	Sunitinib	PDGFR, KIT, VEGFR, FLT3, RET, CSF1R	RTK signaling	0.795551	0.16012126	CCN(CC)CCNC(=O)C1=C(C)NC(\C=C2/C(=O)NC3=C2C=C(F)C=C3)=C1C	3.3349400000000013	398.4819999999996	29.0	371.2660000000001	3.0	6.0	3.0	3.0	7.0	11.0	154.0	2.0	0.0	1.0	1.0	0.0	1.0	3.0	0.3636363636363636	77.23	6.0	5.0	113.28860000000005	1	1	0	0	1	0	1	<rdkit.Chem.rdchem.Mol object at 0x7e1c24f863b0>	O=C1Nc2ccccc2/C1=C/c1ccc[nH]1	2.5074	210.23600000000005	16.0	200.15599999999995	2.0	1.0	2.0	3.0	1.0
908440	NB69	5	Sunitinib	PDGFR, KIT, VEGFR, FLT3, RET, CSF1R	RTK signaling	2.956369	0.001105684	CCN(CC)CCNC(=O)C1=C(C)NC(\C=C2/C(=O)NC3=C2C=C(F)C=C3)=C1C	3.3349400000000013	398.4819999999996	29.0	371.2660000000001	3.0	6.0	3.0	3.0	7.0	11.0	154.0	2.0	0.0	1.0	1.0	0.0	1.0	3.0	0.3636363636363636	77.23	6.0	5.0	113.28860000000005	1	1	0	0	1	0	1	<rdkit.Chem.rdchem.Mol object at 0x7e1c24f86420>	O=C1Nc2ccccc2/C1=C/c1ccc[nH]1	2.5074	210.23600000000005	16.0	200.15599999999995	2.0	1.0	2.0	3.0	1.0
908441	NCCIT	5	Sunitinib	PDGFR, KIT, VEGFR, FLT3, RET, CSF1R	RTK signaling	2.103799	0.007874101	CCN(CC)CCNC(=O)C1=C(C)NC(\C=C2/C(=O)NC3=C2C=C(F)C=C3)=C1C	3.3349400000000013	398.4819999999996	29.0	371.2660000000001	3.0	6.0	3.0	3.0	7.0	11.0	154.0	2.0	0.0	1.0	1.0	0.0	1.0	3.0	0.3636363636363636	77.23	6.0	5.0	113.28860000000005	1	1	0	0	1	0	1	<rdkit.Chem.rdchem.Mol object at 0x7e1c24f86490>	O=C1Nc2ccccc2/C1=C/c1ccc[nH]1	2.5074	210.23600000000005	16.0	200.15599999999995	2.0	1.0	2.0	3.0	1.0
908444	SNU1	5	Sunitinib	PDGFR, KIT, VEGFR, FLT3, RET, CSF1R	RTK signaling	1.871377	0.013446926	CCN(CC)CCNC(=O)C1=C(C)NC(\C=C2/C(=O)NC3=C2C=C(F)C=C3)=C1C	3.3349400000000013	398.4819999999996	29.0	371.2660000000001	3.0	6.0	3.0	3.0	7.0	11.0	154.0	2.0	0.0	1.0	1.0	0.0	1.0	3.0	0.3636363636363636	77.23	6.0	5.0	113.28860000000005	1	1	0	0	1	0	1	<rdkit.Chem.rdchem.Mol object at 0x7e1c24f86500>	O=C1Nc2ccccc2/C1=C/c1ccc[nH]1	2.5074	210.23600000000005	16.0	200.15599999999995	2.0	1.0	2.0	3.0	1.0
908445	SNU5	5	Sunitinib	PDGFR, KIT, VEGFR, FLT3, RET, CSF1R	RTK signaling	5.175654	6.67e-06	CCN(CC)CCNC(=O)C1=C(C)NC(\C=C2/C(=O)NC3=C2C=C(F)C=C3)=C1C	3.3349400000000013	398.4819999999996	29.0	371.2660000000001	3.0	6.0	3.0	3.0	7.0	11.0	154.0	2.0	0.0	1.0	1.0	0.0	1.0	3.0	0.3636363636363636	77.23	6.0	5.0	113.28860000000005	1	1	0	0	1	0	1	<rdkit.Chem.rdchem.Mol object at 0x7e1c24f86570>	O=C1Nc2ccccc2/C1=C/c1ccc[nH]1	2.5074	210.23600000000005	16.0	200.15599999999995	2.0	1.0	2.0	3.0	1.0
908446	SNU16	5	Sunitinib	PDGFR, KIT, VEGFR, FLT3, RET, CSF1R	RTK signaling	1.011474	0.097392609	CCN(CC)CCNC(=O)C1=C(C)NC(\C=C2/C(=O)NC3=C2C=C(F)C=C3)=C1C	3.3349400000000013	398.4819999999996	29.0	371.2660000000001	3.0	6.0	3.0	3.0	7.0	11.0	154.0	2.0	0.0	1.0	1.0	0.0	1.0	3.0	0.3636363636363636	77.23	6.0	5.0	113.28860000000005	1	1	0	0	1	0	1	<rdkit.Chem.rdchem.Mol object at 0x7e1c24f865e0>	O=C1Nc2ccccc2/C1=C/c1ccc[nH]1	2.5074	210.23600000000005	16.0	200.15599999999995	2.0	1.0	2.0	3.0	1.0
908447	NH12	5	Sunitinib	PDGFR, KIT, VEGFR, FLT3, RET, CSF1R	RTK signaling	3.894648	0.000127454	CCN(CC)CCNC(=O)C1=C(C)NC(\C=C2/C(=O)NC3=C2C=C(F)C=C3)=C1C	3.3349400000000013	398.4819999999996	29.0	371.2660000000001	3.0	6.0	3.0	3.0	7.0	11.0	154.0	2.0	0.0	1.0	1.0	0.0	1.0	3.0	0.3636363636363636	77.23	6.0	5.0	113.28860000000005	1	1	0	0	1	0	1	<rdkit.Chem.rdchem.Mol object at 0x7e1c24f86650>	O=C1Nc2ccccc2/C1=C/c1ccc[nH]1	2.5074	210.23600000000005	16.0	200.15599999999995	2.0	1.0	2.0	3.0	1.0
908448	NKM1	5	Sunitinib	PDGFR, KIT, VEGFR, FLT3, RET, CSF1R	RTK signaling	-2.057713	114.2123322	CCN(CC)CCNC(=O)C1=C(C)NC(\C=C2/C(=O)NC3=C2C=C(F)C=C3)=C1C	3.3349400000000013	398.4819999999996	29.0	371.2660000000001	3.0	6.0	3.0	3.0	7.0	11.0	154.0	2.0	0.0	1.0	1.0	0.0	1.0	3.0	0.3636363636363636	77.23	6.0	5.0	113.28860000000005	1	1	0	0	1	0	1	<rdkit.Chem.rdchem.Mol object at 0x7e1c24f866c0>	O=C1Nc2ccccc2/C1=C/c1ccc[nH]1	2.5074	210.23600000000005	16.0	200.15599999999995	2.0	1.0	2.0	3.0	1.0
908449	NMCG1	5	Sunitinib	PDGFR, KIT, VEGFR, FLT3, RET, CSF1R	RTK signaling	2.934527	0.001162714	CCN(CC)CCNC(=O)C1=C(C)NC(\C=C2/C(=O)NC3=C2C=C(F)C=C3)=C1C	3.3349400000000013	398.4819999999996	29.0	371.2660000000001	3.0	6.0	3.0	3.0	7.0	11.0	154.0	2.0	0.0	1.0	1.0	0.0	1.0	3.0	0.3636363636363636	77.23	6.0	5.0	113.28860000000005	1	1	0	0	1	0	1	<rdkit.Chem.rdchem.Mol object at 0x7e1c24f86730>	O=C1Nc2ccccc2/C1=C/c1ccc[nH]1	2.5074	210.23600000000005	16.0	200.15599999999995	2.0	1.0	2.0	3.0	1.0
908450	no11	5	Sunitinib	PDGFR, KIT, VEGFR, FLT3, RET, CSF1R	RTK signaling	2.369608	0.004269647	CCN(CC)CCNC(=O)C1=C(C)NC(\C=C2/C(=O)NC3=C2C=C(F)C=C3)=C1C	3.3349400000000013	398.4819999999996	29.0	371.2660000000001	3.0	6.0	3.0	3.0	7.0	11.0	154.0	2.0	0.0	1.0	1.0	0.0	1.0	3.0	0.3636363636363636	77.23	6.0	5.0	113.28860000000005	1	1	0	0	1	0	1	<rdkit.Chem.rdchem.Mol object at 0x7e1c24f867a0>	O=C1Nc2ccccc2/C1=C/c1ccc[nH]1	2.5074	210.23600000000005	16.0	200.15599999999995	2.0	1.0	2.0	3.0	1.0
908451	NOMO1	5	Sunitinib	PDGFR, KIT, VEGFR, FLT3, RET, CSF1R	RTK signaling	1.275436	0.053035174	CCN(CC)CCNC(=O)C1=C(C)NC(\C=C2/C(=O)NC3=C2C=C(F)C=C3)=C1C	3.3349400000000013	398.4819999999996	29.0	371.2660000000001	3.0	6.0	3.0	3.0	7.0	11.0	154.0	2.0	0.0	1.0	1.0	0.0	1.0	3.0	0.3636363636363636	77.23	6.0	5.0	113.28860000000005	1	1	0	0	1	0	1	<rdkit.Chem.rdchem.Mol object at 0x7e1c24f86810>	O=C1Nc2ccccc2/C1=C/c1ccc[nH]1	2.5074	210.23600000000005	16.0	200.15599999999995	2.0	1.0	2.0	3.0	1.0
908452	no10	5	Sunitinib	PDGFR, KIT, VEGFR, FLT3, RET, CSF1R	RTK signaling	2.609896	0.002455297	CCN(CC)CCNC(=O)C1=C(C)NC(\C=C2/C(=O)NC3=C2C=C(F)C=C3)=C1C	3.3349400000000013	398.4819999999996	29.0	371.2660000000001	3.0	6.0	3.0	3.0	7.0	11.0	154.0	2.0	0.0	1.0	1.0	0.0	1.0	3.0	0.3636363636363636	77.23	6.0	5.0	113.28860000000005	1	1	0	0	1	0	1	<rdkit.Chem.rdchem.Mol object at 0x7e1c24f86880>	O=C1Nc2ccccc2/C1=C/c1ccc[nH]1	2.5074	210.23600000000005	16.0	200.15599999999995	2.0	1.0	2.0	3.0	1.0
908454	NTERA2clD1	5	Sunitinib	PDGFR, KIT, VEGFR, FLT3, RET, CSF1R	RTK signaling	1.525185	0.029841112	CCN(CC)CCNC(=O)C1=C(C)NC(\C=C2/C(=O)NC3=C2C=C(F)C=C3)=C1C	3.3349400000000013	398.4819999999996	29.0	371.2660000000001	3.0	6.0	3.0	3.0	7.0	11.0	154.0	2.0	0.0	1.0	1.0	0.0	1.0	3.0	0.3636363636363636	77.23	6.0	5.0	113.28860000000005	1	1	0	0	1	0	1	<rdkit.Chem.rdchem.Mol object at 0x7e1c24f868f0>	O=C1Nc2ccccc2/C1=C/c1ccc[nH]1	2.5074	210.23600000000005	16.0	200.15599999999995	2.0	1.0	2.0	3.0	1.0
908457	NCIH747	5	Sunitinib	PDGFR, KIT, VEGFR, FLT3, RET, CSF1R	RTK signaling	1.853327	0.014017579	CCN(CC)CCNC(=O)C1=C(C)NC(\C=C2/C(=O)NC3=C2C=C(F)C=C3)=C1C	3.3349400000000013	398.4819999999996	29.0	371.2660000000001	3.0	6.0	3.0	3.0	7.0	11.0	154.0	2.0	0.0	1.0	1.0	0.0	1.0	3.0	0.3636363636363636	77.23	6.0	5.0	113.28860000000005	1	1	0	0	1	0	1	<rdkit.Chem.rdchem.Mol object at 0x7e1c24f86960>	O=C1Nc2ccccc2/C1=C/c1ccc[nH]1	2.5074	210.23600000000005	16.0	200.15599999999995	2.0	1.0	2.0	3.0	1.0
908458	NCIH716	5	Sunitinib	PDGFR, KIT, VEGFR, FLT3, RET, CSF1R	RTK signaling	3.648944	0.000224417	CCN(CC)CCNC(=O)C1=C(C)NC(\C=C2/C(=O)NC3=C2C=C(F)C=C3)=C1C	3.3349400000000013	398.4819999999996	29.0	371.2660000000001	3.0	6.0	3.0	3.0	7.0	11.0	154.0	2.0	0.0	1.0	1.0	0.0	1.0	3.0	0.3636363636363636	77.23	6.0	5.0	113.28860000000005	1	1	0	0	1	0	1	<rdkit.Chem.rdchem.Mol object at 0x7e1c24f869d0>	O=C1Nc2ccccc2/C1=C/c1ccc[nH]1	2.5074	210.23600000000005	16.0	200.15599999999995	2.0	1.0	2.0	3.0	1.0
908467	NCIH1155	5	Sunitinib	PDGFR, KIT, VEGFR, FLT3, RET, CSF1R	RTK signaling	3.834935	0.00014624	CCN(CC)CCNC(=O)C1=C(C)NC(\C=C2/C(=O)NC3=C2C=C(F)C=C3)=C1C	3.3349400000000013	398.4819999999996	29.0	371.2660000000001	3.0	6.0	3.0	3.0	7.0	11.0	154.0	2.0	0.0	1.0	1.0	0.0	1.0	3.0	0.3636363636363636	77.23	6.0	5.0	113.28860000000005	1	1	0	0	1	0	1	<rdkit.Chem.rdchem.Mol object at 0x7e1c24f86a40>	O=C1Nc2ccccc2/C1=C/c1ccc[nH]1	2.5074	210.23600000000005	16.0	200.15599999999995	2.0	1.0	2.0	3.0	1.0
908469	NCIH1436	5	Sunitinib	PDGFR, KIT, VEGFR, FLT3, RET, CSF1R	RTK signaling	5.122765	7.54e-06	CCN(CC)CCNC(=O)C1=C(C)NC(\C=C2/C(=O)NC3=C2C=C(F)C=C3)=C1C	3.3349400000000013	398.4819999999996	29.0	371.2660000000001	3.0	6.0	3.0	3.0	7.0	11.0	154.0	2.0	0.0	1.0	1.0	0.0	1.0	3.0	0.3636363636363636	77.23	6.0	5.0	113.28860000000005	1	1	0	0	1	0	1	<rdkit.Chem.rdchem.Mol object at 0x7e1c24f86ab0>	O=C1Nc2ccccc2/C1=C/c1ccc[nH]1	2.5074	210.23600000000005	16.0	200.15599999999995	2.0	1.0	2.0	3.0	1.0
908471	NCIH1581	5	Sunitinib	PDGFR, KIT, VEGFR, FLT3, RET, CSF1R	RTK signaling	2.332569	0.004649765	CCN(CC)CCNC(=O)C1=C(C)NC(\C=C2/C(=O)NC3=C2C=C(F)C=C3)=C1C	3.3349400000000013	398.4819999999996	29.0	371.2660000000001	3.0	6.0	3.0	3.0	7.0	11.0	154.0	2.0	0.0	1.0	1.0	0.0	1.0	3.0	0.3636363636363636	77.23	6.0	5.0	113.28860000000005	1	1	0	0	1	0	1	<rdkit.Chem.rdchem.Mol object at 0x7e1c24f86b20>	O=C1Nc2ccccc2/C1=C/c1ccc[nH]1	2.5074	210.23600000000005	16.0	200.15599999999995	2.0	1.0	2.0	3.0	1.0
908473	NCIH1666	5	Sunitinib	PDGFR, KIT, VEGFR, FLT3, RET, CSF1R	RTK signaling	4.903665	1.25e-05	CCN(CC)CCNC(=O)C1=C(C)NC(\C=C2/C(=O)NC3=C2C=C(F)C=C3)=C1C	3.3349400000000013	398.4819999999996	29.0	371.2660000000001	3.0	6.0	3.0	3.0	7.0	11.0	154.0	2.0	0.0	1.0	1.0	0.0	1.0	3.0	0.3636363636363636	77.23	6.0	5.0	113.28860000000005	1	1	0	0	1	0	1	<rdkit.Chem.rdchem.Mol object at 0x7e1c24f86b90>	O=C1Nc2ccccc2/C1=C/c1ccc[nH]1	2.5074	210.23600000000005	16.0	200.15599999999995	2.0	1.0	2.0	3.0	1.0
908480	NCIH2081	5	Sunitinib	PDGFR, KIT, VEGFR, FLT3, RET, CSF1R	RTK signaling	4.304396	4.96e-05	CCN(CC)CCNC(=O)C1=C(C)NC(\C=C2/C(=O)NC3=C2C=C(F)C=C3)=C1C	3.3349400000000013	398.4819999999996	29.0	371.2660000000001	3.0	6.0	3.0	3.0	7.0	11.0	154.0	2.0	0.0	1.0	1.0	0.0	1.0	3.0	0.3636363636363636	77.23	6.0	5.0	113.28860000000005	1	1	0	0	1	0	1	<rdkit.Chem.rdchem.Mol object at 0x7e1c24f86c00>	O=C1Nc2ccccc2/C1=C/c1ccc[nH]1	2.5074	210.23600000000005	16.0	200.15599999999995	2.0	1.0	2.0	3.0	1.0
908481	NCIH2196	5	Sunitinib	PDGFR, KIT, VEGFR, FLT3, RET, CSF1R	RTK signaling	3.783437	0.00016465	CCN(CC)CCNC(=O)C1=C(C)NC(\C=C2/C(=O)NC3=C2C=C(F)C=C3)=C1C	3.3349400000000013	398.4819999999996	29.0	371.2660000000001	3.0	6.0	3.0	3.0	7.0	11.0	154.0	2.0	0.0	1.0	1.0	0.0	1.0	3.0	0.3636363636363636	77.23	6.0	5.0	113.28860000000005	1	1	0	0	1	0	1	<rdkit.Chem.rdchem.Mol object at 0x7e1c24f86c70>	O=C1Nc2ccccc2/C1=C/c1ccc[nH]1	2.5074	210.23600000000005	16.0	200.15599999999995	2.0	1.0	2.0	3.0	1.0
908483	NCIH524	5	Sunitinib	PDGFR, KIT, VEGFR, FLT3, RET, CSF1R	RTK signaling	3.646918	0.000225466	CCN(CC)CCNC(=O)C1=C(C)NC(\C=C2/C(=O)NC3=C2C=C(F)C=C3)=C1C	3.3349400000000013	398.4819999999996	29.0	371.2660000000001	3.0	6.0	3.0	3.0	7.0	11.0	154.0	2.0	0.0	1.0	1.0	0.0	1.0	3.0	0.3636363636363636	77.23	6.0	5.0	113.28860000000005	1	1	0	0	1	0	1	<rdkit.Chem.rdchem.Mol object at 0x7e1c24f86ce0>	O=C1Nc2ccccc2/C1=C/c1ccc[nH]1	2.5074	210.23600000000005	16.0	200.15599999999995	2.0	1.0	2.0	3.0	1.0
909194	NCIH748	5	Sunitinib	PDGFR, KIT, VEGFR, FLT3, RET, CSF1R	RTK signaling	4.884202	1.31e-05	CCN(CC)CCNC(=O)C1=C(C)NC(\C=C2/C(=O)NC3=C2C=C(F)C=C3)=C1C	3.3349400000000013	398.4819999999996	29.0	371.2660000000001	3.0	6.0	3.0	3.0	7.0	11.0	154.0	2.0	0.0	1.0	1.0	0.0	1.0	3.0	0.3636363636363636	77.23	6.0	5.0	113.28860000000005	1	1	0	0	1	0	1	<rdkit.Chem.rdchem.Mol object at 0x7e1c24f86d50>	O=C1Nc2ccccc2/C1=C/c1ccc[nH]1	2.5074	210.23600000000005	16.0	200.15599999999995	2.0	1.0	2.0	3.0	1.0
909248	ONS76	5	Sunitinib	PDGFR, KIT, VEGFR, FLT3, RET, CSF1R	RTK signaling	2.313367	0.004859963	CCN(CC)CCNC(=O)C1=C(C)NC(\C=C2/C(=O)NC3=C2C=C(F)C=C3)=C1C	3.3349400000000013	398.4819999999996	29.0	371.2660000000001	3.0	6.0	3.0	3.0	7.0	11.0	154.0	2.0	0.0	1.0	1.0	0.0	1.0	3.0	0.3636363636363636	77.23	6.0	5.0	113.28860000000005	1	1	0	0	1	0	1	<rdkit.Chem.rdchem.Mol object at 0x7e1c24f86dc0>	O=C1Nc2ccccc2/C1=C/c1ccc[nH]1	2.5074	210.23600000000005	16.0	200.15599999999995	2.0	1.0	2.0	3.0	1.0
909249	OPM2	5	Sunitinib	PDGFR, KIT, VEGFR, FLT3, RET, CSF1R	RTK signaling	1.157915	0.069516036	CCN(CC)CCNC(=O)C1=C(C)NC(\C=C2/C(=O)NC3=C2C=C(F)C=C3)=C1C	3.3349400000000013	398.4819999999996	29.0	371.2660000000001	3.0	6.0	3.0	3.0	7.0	11.0	154.0	2.0	0.0	1.0	1.0	0.0	1.0	3.0	0.3636363636363636	77.23	6.0	5.0	113.28860000000005	1	1	0	0	1	0	1	<rdkit.Chem.rdchem.Mol object at 0x7e1c24f86e30>	O=C1Nc2ccccc2/C1=C/c1ccc[nH]1	2.5074	210.23600000000005	16.0	200.15599999999995	2.0	1.0	2.0	3.0	1.0
909250	OSRC2	5	Sunitinib	PDGFR, KIT, VEGFR, FLT3, RET, CSF1R	RTK signaling	1.706884	0.019638848	CCN(CC)CCNC(=O)C1=C(C)NC(\C=C2/C(=O)NC3=C2C=C(F)C=C3)=C1C	3.3349400000000013	398.4819999999996	29.0	371.2660000000001	3.0	6.0	3.0	3.0	7.0	11.0	154.0	2.0	0.0	1.0	1.0	0.0	1.0	3.0	0.3636363636363636	77.23	6.0	5.0	113.28860000000005	1	1	0	0	1	0	1	<rdkit.Chem.rdchem.Mol object at 0x7e1c24f86ea0>	O=C1Nc2ccccc2/C1=C/c1ccc[nH]1	2.5074	210.23600000000005	16.0	200.15599999999995	2.0	1.0	2.0	3.0	1.0
909252	P30OHK	5	Sunitinib	PDGFR, KIT, VEGFR, FLT3, RET, CSF1R	RTK signaling	2.752451	0.001768272	CCN(CC)CCNC(=O)C1=C(C)NC(\C=C2/C(=O)NC3=C2C=C(F)C=C3)=C1C	3.3349400000000013	398.4819999999996	29.0	371.2660000000001	3.0	6.0	3.0	3.0	7.0	11.0	154.0	2.0	0.0	1.0	1.0	0.0	1.0	3.0	0.3636363636363636	77.23	6.0	5.0	113.28860000000005	1	1	0	0	1	0	1	<rdkit.Chem.rdchem.Mol object at 0x7e1c24f86f10>	O=C1Nc2ccccc2/C1=C/c1ccc[nH]1	2.5074	210.23600000000005	16.0	200.15599999999995	2.0	1.0	2.0	3.0	1.0
909253	P31FUJ	5	Sunitinib	PDGFR, KIT, VEGFR, FLT3, RET, CSF1R	RTK signaling	3.770838	0.000169497	CCN(CC)CCNC(=O)C1=C(C)NC(\C=C2/C(=O)NC3=C2C=C(F)C=C3)=C1C	3.3349400000000013	398.4819999999996	29.0	371.2660000000001	3.0	6.0	3.0	3.0	7.0	11.0	154.0	2.0	0.0	1.0	1.0	0.0	1.0	3.0	0.3636363636363636	77.23	6.0	5.0	113.28860000000005	1	1	0	0	1	0	1	<rdkit.Chem.rdchem.Mol object at 0x7e1c24f86f80>	O=C1Nc2ccccc2/C1=C/c1ccc[nH]1	2.5074	210.23600000000005	16.0	200.15599999999995	2.0	1.0	2.0	3.0	1.0
909256	OCUBM	5	Sunitinib	PDGFR, KIT, VEGFR, FLT3, RET, CSF1R	RTK signaling	1.961023	0.010938984	CCN(CC)CCNC(=O)C1=C(C)NC(\C=C2/C(=O)NC3=C2C=C(F)C=C3)=C1C	3.3349400000000013	398.4819999999996	29.0	371.2660000000001	3.0	6.0	3.0	3.0	7.0	11.0	154.0	2.0	0.0	1.0	1.0	0.0	1.0	3.0	0.3636363636363636	77.23	6.0	5.0	113.28860000000005	1	1	0	0	1	0	1	<rdkit.Chem.rdchem.Mol object at 0x7e1c24f86ff0>	O=C1Nc2ccccc2/C1=C/c1ccc[nH]1	2.5074	210.23600000000005	16.0	200.15599999999995	2.0	1.0	2.0	3.0	1.0
909260	PF382	5	Sunitinib	PDGFR, KIT, VEGFR, FLT3, RET, CSF1R	RTK signaling	1.038012	0.091619517	CCN(CC)CCNC(=O)C1=C(C)NC(\C=C2/C(=O)NC3=C2C=C(F)C=C3)=C1C	3.3349400000000013	398.4819999999996	29.0	371.2660000000001	3.0	6.0	3.0	3.0	7.0	11.0	154.0	2.0	0.0	1.0	1.0	0.0	1.0	3.0	0.3636363636363636	77.23	6.0	5.0	113.28860000000005	1	1	0	0	1	0	1	<rdkit.Chem.rdchem.Mol object at 0x7e1c24f87060>	O=C1Nc2ccccc2/C1=C/c1ccc[nH]1	2.5074	210.23600000000005	16.0	200.15599999999995	2.0	1.0	2.0	3.0	1.0
909262	Raji	5	Sunitinib	PDGFR, KIT, VEGFR, FLT3, RET, CSF1R	RTK signaling	3.183246	0.000655774	CCN(CC)CCNC(=O)C1=C(C)NC(\C=C2/C(=O)NC3=C2C=C(F)C=C3)=C1C	3.3349400000000013	398.4819999999996	29.0	371.2660000000001	3.0	6.0	3.0	3.0	7.0	11.0	154.0	2.0	0.0	1.0	1.0	0.0	1.0	3.0	0.3636363636363636	77.23	6.0	5.0	113.28860000000005	1	1	0	0	1	0	1	<rdkit.Chem.rdchem.Mol object at 0x7e1c24f870d0>	O=C1Nc2ccccc2/C1=C/c1ccc[nH]1	2.5074	210.23600000000005	16.0	200.15599999999995	2.0	1.0	2.0	3.0	1.0
909696	REH	5	Sunitinib	PDGFR, KIT, VEGFR, FLT3, RET, CSF1R	RTK signaling	2.489285	0.003241268	CCN(CC)CCNC(=O)C1=C(C)NC(\C=C2/C(=O)NC3=C2C=C(F)C=C3)=C1C	3.3349400000000013	398.4819999999996	29.0	371.2660000000001	3.0	6.0	3.0	3.0	7.0	11.0	154.0	2.0	0.0	1.0	1.0	0.0	1.0	3.0	0.3636363636363636	77.23	6.0	5.0	113.28860000000005	1	1	0	0	1	0	1	<rdkit.Chem.rdchem.Mol object at 0x7e1c24f87140>	O=C1Nc2ccccc2/C1=C/c1ccc[nH]1	2.5074	210.23600000000005	16.0	200.15599999999995	2.0	1.0	2.0	3.0	1.0
909697	RF48	5	Sunitinib	PDGFR, KIT, VEGFR, FLT3, RET, CSF1R	RTK signaling	3.380728	0.000416171	CCN(CC)CCNC(=O)C1=C(C)NC(\C=C2/C(=O)NC3=C2C=C(F)C=C3)=C1C	3.3349400000000013	398.4819999999996	29.0	371.2660000000001	3.0	6.0	3.0	3.0	7.0	11.0	154.0	2.0	0.0	1.0	1.0	0.0	1.0	3.0	0.3636363636363636	77.23	6.0	5.0	113.28860000000005	1	1	0	0	1	0	1	<rdkit.Chem.rdchem.Mol object at 0x7e1c24f871b0>	O=C1Nc2ccccc2/C1=C/c1ccc[nH]1	2.5074	210.23600000000005	16.0	200.15599999999995	2.0	1.0	2.0	3.0	1.0
909698	RKO	5	Sunitinib	PDGFR, KIT, VEGFR, FLT3, RET, CSF1R	RTK signaling	1.942522	0.011415055	CCN(CC)CCNC(=O)C1=C(C)NC(\C=C2/C(=O)NC3=C2C=C(F)C=C3)=C1C	3.3349400000000013	398.4819999999996	29.0	371.2660000000001	3.0	6.0	3.0	3.0	7.0	11.0	154.0	2.0	0.0	1.0	1.0	0.0	1.0	3.0	0.3636363636363636	77.23	6.0	5.0	113.28860000000005	1	1	0	0	1	0	1	<rdkit.Chem.rdchem.Mol object at 0x7e1c24f87220>	O=C1Nc2ccccc2/C1=C/c1ccc[nH]1	2.5074	210.23600000000005	16.0	200.15599999999995	2.0	1.0	2.0	3.0	1.0
909701	RPMI6666	5	Sunitinib	PDGFR, KIT, VEGFR, FLT3, RET, CSF1R	RTK signaling	2.413284	0.003861144	CCN(CC)CCNC(=O)C1=C(C)NC(\C=C2/C(=O)NC3=C2C=C(F)C=C3)=C1C	3.3349400000000013	398.4819999999996	29.0	371.2660000000001	3.0	6.0	3.0	3.0	7.0	11.0	154.0	2.0	0.0	1.0	1.0	0.0	1.0	3.0	0.3636363636363636	77.23	6.0	5.0	113.28860000000005	1	1	0	0	1	0	1	<rdkit.Chem.rdchem.Mol object at 0x7e1c24f87290>	O=C1Nc2ccccc2/C1=C/c1ccc[nH]1	2.5074	210.23600000000005	16.0	200.15599999999995	2.0	1.0	2.0	3.0	1.0
909702	RPMI8402	5	Sunitinib	PDGFR, KIT, VEGFR, FLT3, RET, CSF1R	RTK signaling	0.847479	0.142076091	CCN(CC)CCNC(=O)C1=C(C)NC(\C=C2/C(=O)NC3=C2C=C(F)C=C3)=C1C	3.3349400000000013	398.4819999999996	29.0	371.2660000000001	3.0	6.0	3.0	3.0	7.0	11.0	154.0	2.0	0.0	1.0	1.0	0.0	1.0	3.0	0.3636363636363636	77.23	6.0	5.0	113.28860000000005	1	1	0	0	1	0	1	<rdkit.Chem.rdchem.Mol object at 0x7e1c24f87300>	O=C1Nc2ccccc2/C1=C/c1ccc[nH]1	2.5074	210.23600000000005	16.0	200.15599999999995	2.0	1.0	2.0	3.0	1.0
909703	RS411	5	Sunitinib	PDGFR, KIT, VEGFR, FLT3, RET, CSF1R	RTK signaling	0.67304	0.212304891	CCN(CC)CCNC(=O)C1=C(C)NC(\C=C2/C(=O)NC3=C2C=C(F)C=C3)=C1C	3.3349400000000013	398.4819999999996	29.0	371.2660000000001	3.0	6.0	3.0	3.0	7.0	11.0	154.0	2.0	0.0	1.0	1.0	0.0	1.0	3.0	0.3636363636363636	77.23	6.0	5.0	113.28860000000005	1	1	0	0	1	0	1	<rdkit.Chem.rdchem.Mol object at 0x7e1c24f87370>	O=C1Nc2ccccc2/C1=C/c1ccc[nH]1	2.5074	210.23600000000005	16.0	200.15599999999995	2.0	1.0	2.0	3.0	1.0
909711	SCH	5	Sunitinib	PDGFR, KIT, VEGFR, FLT3, RET, CSF1R	RTK signaling	3.439111	0.000363822	CCN(CC)CCNC(=O)C1=C(C)NC(\C=C2/C(=O)NC3=C2C=C(F)C=C3)=C1C	3.3349400000000013	398.4819999999996	29.0	371.2660000000001	3.0	6.0	3.0	3.0	7.0	11.0	154.0	2.0	0.0	1.0	1.0	0.0	1.0	3.0	0.3636363636363636	77.23	6.0	5.0	113.28860000000005	1	1	0	0	1	0	1	<rdkit.Chem.rdchem.Mol object at 0x7e1c24f873e0>	O=C1Nc2ccccc2/C1=C/c1ccc[nH]1	2.5074	210.23600000000005	16.0	200.15599999999995	2.0	1.0	2.0	3.0	1.0
909712	SF126	5	Sunitinib	PDGFR, KIT, VEGFR, FLT3, RET, CSF1R	RTK signaling	0.974794	0.105975628	CCN(CC)CCNC(=O)C1=C(C)NC(\C=C2/C(=O)NC3=C2C=C(F)C=C3)=C1C	3.3349400000000013	398.4819999999996	29.0	371.2660000000001	3.0	6.0	3.0	3.0	7.0	11.0	154.0	2.0	0.0	1.0	1.0	0.0	1.0	3.0	0.3636363636363636	77.23	6.0	5.0	113.28860000000005	1	1	0	0	1	0	1	<rdkit.Chem.rdchem.Mol object at 0x7e1c24f87450>	O=C1Nc2ccccc2/C1=C/c1ccc[nH]1	2.5074	210.23600000000005	16.0	200.15599999999995	2.0	1.0	2.0	3.0	1.0
909713	SH4	5	Sunitinib	PDGFR, KIT, VEGFR, FLT3, RET, CSF1R	RTK signaling	1.448366	0.035615086	CCN(CC)CCNC(=O)C1=C(C)NC(\C=C2/C(=O)NC3=C2C=C(F)C=C3)=C1C	3.3349400000000013	398.4819999999996	29.0	371.2660000000001	3.0	6.0	3.0	3.0	7.0	11.0	154.0	2.0	0.0	1.0	1.0	0.0	1.0	3.0	0.3636363636363636	77.23	6.0	5.0	113.28860000000005	1	1	0	0	1	0	1	<rdkit.Chem.rdchem.Mol object at 0x7e1c24f874c0>	O=C1Nc2ccccc2/C1=C/c1ccc[nH]1	2.5074	210.23600000000005	16.0	200.15599999999995	2.0	1.0	2.0	3.0	1.0
909715	SIGM5	5	Sunitinib	PDGFR, KIT, VEGFR, FLT3, RET, CSF1R	RTK signaling	0.386836	0.410359035	CCN(CC)CCNC(=O)C1=C(C)NC(\C=C2/C(=O)NC3=C2C=C(F)C=C3)=C1C	3.3349400000000013	398.4819999999996	29.0	371.2660000000001	3.0	6.0	3.0	3.0	7.0	11.0	154.0	2.0	0.0	1.0	1.0	0.0	1.0	3.0	0.3636363636363636	77.23	6.0	5.0	113.28860000000005	1	1	0	0	1	0	1	<rdkit.Chem.rdchem.Mol object at 0x7e1c24f87530>	O=C1Nc2ccccc2/C1=C/c1ccc[nH]1	2.5074	210.23600000000005	16.0	200.15599999999995	2.0	1.0	2.0	3.0	1.0
909717	SJSA1	5	Sunitinib	PDGFR, KIT, VEGFR, FLT3, RET, CSF1R	RTK signaling	2.302998	0.004977394	CCN(CC)CCNC(=O)C1=C(C)NC(\C=C2/C(=O)NC3=C2C=C(F)C=C3)=C1C	3.3349400000000013	398.4819999999996	29.0	371.2660000000001	3.0	6.0	3.0	3.0	7.0	11.0	154.0	2.0	0.0	1.0	1.0	0.0	1.0	3.0	0.3636363636363636	77.23	6.0	5.0	113.28860000000005	1	1	0	0	1	0	1	<rdkit.Chem.rdchem.Mol object at 0x7e1c24f875a0>	O=C1Nc2ccccc2/C1=C/c1ccc[nH]1	2.5074	210.23600000000005	16.0	200.15599999999995	2.0	1.0	2.0	3.0	1.0
909720	SKLMS1	5	Sunitinib	PDGFR, KIT, VEGFR, FLT3, RET, CSF1R	RTK signaling	1.47354	0.033609341	CCN(CC)CCNC(=O)C1=C(C)NC(\C=C2/C(=O)NC3=C2C=C(F)C=C3)=C1C	3.3349400000000013	398.4819999999996	29.0	371.2660000000001	3.0	6.0	3.0	3.0	7.0	11.0	154.0	2.0	0.0	1.0	1.0	0.0	1.0	3.0	0.3636363636363636	77.23	6.0	5.0	113.28860000000005	1	1	0	0	1	0	1	<rdkit.Chem.rdchem.Mol object at 0x7e1c24f87610>	O=C1Nc2ccccc2/C1=C/c1ccc[nH]1	2.5074	210.23600000000005	16.0	200.15599999999995	2.0	1.0	2.0	3.0	1.0
909722	SKM1	5	Sunitinib	PDGFR, KIT, VEGFR, FLT3, RET, CSF1R	RTK signaling	4.372345	4.24e-05	CCN(CC)CCNC(=O)C1=C(C)NC(\C=C2/C(=O)NC3=C2C=C(F)C=C3)=C1C	3.3349400000000013	398.4819999999996	29.0	371.2660000000001	3.0	6.0	3.0	3.0	7.0	11.0	154.0	2.0	0.0	1.0	1.0	0.0	1.0	3.0	0.3636363636363636	77.23	6.0	5.0	113.28860000000005	1	1	0	0	1	0	1	<rdkit.Chem.rdchem.Mol object at 0x7e1c24f87680>	O=C1Nc2ccccc2/C1=C/c1ccc[nH]1	2.5074	210.23600000000005	16.0	200.15599999999995	2.0	1.0	2.0	3.0	1.0
909723	SKMEL1	5	Sunitinib	PDGFR, KIT, VEGFR, FLT3, RET, CSF1R	RTK signaling	3.110067	0.000776127	CCN(CC)CCNC(=O)C1=C(C)NC(\C=C2/C(=O)NC3=C2C=C(F)C=C3)=C1C	3.3349400000000013	398.4819999999996	29.0	371.2660000000001	3.0	6.0	3.0	3.0	7.0	11.0	154.0	2.0	0.0	1.0	1.0	0.0	1.0	3.0	0.3636363636363636	77.23	6.0	5.0	113.28860000000005	1	1	0	0	1	0	1	<rdkit.Chem.rdchem.Mol object at 0x7e1c24f876f0>	O=C1Nc2ccccc2/C1=C/c1ccc[nH]1	2.5074	210.23600000000005	16.0	200.15599999999995	2.0	1.0	2.0	3.0	1.0
909731	SKPNDW	5	Sunitinib	PDGFR, KIT, VEGFR, FLT3, RET, CSF1R	RTK signaling	2.196984	0.006353543	CCN(CC)CCNC(=O)C1=C(C)NC(\C=C2/C(=O)NC3=C2C=C(F)C=C3)=C1C	3.3349400000000013	398.4819999999996	29.0	371.2660000000001	3.0	6.0	3.0	3.0	7.0	11.0	154.0	2.0	0.0	1.0	1.0	0.0	1.0	3.0	0.3636363636363636	77.23	6.0	5.0	113.28860000000005	1	1	0	0	1	0	1	<rdkit.Chem.rdchem.Mol object at 0x7e1c24f87760>	O=C1Nc2ccccc2/C1=C/c1ccc[nH]1	2.5074	210.23600000000005	16.0	200.15599999999995	2.0	1.0	2.0	3.0	1.0
909732	SKUT1	5	Sunitinib	PDGFR, KIT, VEGFR, FLT3, RET, CSF1R	RTK signaling	2.952937	0.001114456	CCN(CC)CCNC(=O)C1=C(C)NC(\C=C2/C(=O)NC3=C2C=C(F)C=C3)=C1C	3.3349400000000013	398.4819999999996	29.0	371.2660000000001	3.0	6.0	3.0	3.0	7.0	11.0	154.0	2.0	0.0	1.0	1.0	0.0	1.0	3.0	0.3636363636363636	77.23	6.0	5.0	113.28860000000005	1	1	0	0	1	0	1	<rdkit.Chem.rdchem.Mol object at 0x7e1c24f877d0>	O=C1Nc2ccccc2/C1=C/c1ccc[nH]1	2.5074	210.23600000000005	16.0	200.15599999999995	2.0	1.0	2.0	3.0	1.0
909740	SNUC2B	5	Sunitinib	PDGFR, KIT, VEGFR, FLT3, RET, CSF1R	RTK signaling	4.163758	6.86e-05	CCN(CC)CCNC(=O)C1=C(C)NC(\C=C2/C(=O)NC3=C2C=C(F)C=C3)=C1C	3.3349400000000013	398.4819999999996	29.0	371.2660000000001	3.0	6.0	3.0	3.0	7.0	11.0	154.0	2.0	0.0	1.0	1.0	0.0	1.0	3.0	0.3636363636363636	77.23	6.0	5.0	113.28860000000005	1	1	0	0	1	0	1	<rdkit.Chem.rdchem.Mol object at 0x7e1c24f87840>	O=C1Nc2ccccc2/C1=C/c1ccc[nH]1	2.5074	210.23600000000005	16.0	200.15599999999995	2.0	1.0	2.0	3.0	1.0
909742	SUDHL1	5	Sunitinib	PDGFR, KIT, VEGFR, FLT3, RET, CSF1R	RTK signaling	0.740889	0.181597974	CCN(CC)CCNC(=O)C1=C(C)NC(\C=C2/C(=O)NC3=C2C=C(F)C=C3)=C1C	3.3349400000000013	398.4819999999996	29.0	371.2660000000001	3.0	6.0	3.0	3.0	7.0	11.0	154.0	2.0	0.0	1.0	1.0	0.0	1.0	3.0	0.3636363636363636	77.23	6.0	5.0	113.28860000000005	1	1	0	0	1	0	1	<rdkit.Chem.rdchem.Mol object at 0x7e1c24f878b0>	O=C1Nc2ccccc2/C1=C/c1ccc[nH]1	2.5074	210.23600000000005	16.0	200.15599999999995	2.0	1.0	2.0	3.0	1.0
909743	SUPT1	5	Sunitinib	PDGFR, KIT, VEGFR, FLT3, RET, CSF1R	RTK signaling	3.929558	0.000117609	CCN(CC)CCNC(=O)C1=C(C)NC(\C=C2/C(=O)NC3=C2C=C(F)C=C3)=C1C	3.3349400000000013	398.4819999999996	29.0	371.2660000000001	3.0	6.0	3.0	3.0	7.0	11.0	154.0	2.0	0.0	1.0	1.0	0.0	1.0	3.0	0.3636363636363636	77.23	6.0	5.0	113.28860000000005	1	1	0	0	1	0	1	<rdkit.Chem.rdchem.Mol object at 0x7e1c24f87920>	O=C1Nc2ccccc2/C1=C/c1ccc[nH]1	2.5074	210.23600000000005	16.0	200.15599999999995	2.0	1.0	2.0	3.0	1.0
909754	SW684	5	Sunitinib	PDGFR, KIT, VEGFR, FLT3, RET, CSF1R	RTK signaling	5.81596	1.53e-06	CCN(CC)CCNC(=O)C1=C(C)NC(\C=C2/C(=O)NC3=C2C=C(F)C=C3)=C1C	3.3349400000000013	398.4819999999996	29.0	371.2660000000001	3.0	6.0	3.0	3.0	7.0	11.0	154.0	2.0	0.0	1.0	1.0	0.0	1.0	3.0	0.3636363636363636	77.23	6.0	5.0	113.28860000000005	1	1	0	0	1	0	1	<rdkit.Chem.rdchem.Mol object at 0x7e1c24f87990>	O=C1Nc2ccccc2/C1=C/c1ccc[nH]1	2.5074	210.23600000000005	16.0	200.15599999999995	2.0	1.0	2.0	3.0	1.0
909756	SW872	5	Sunitinib	PDGFR, KIT, VEGFR, FLT3, RET, CSF1R	RTK signaling	1.605903	0.024779755	CCN(CC)CCNC(=O)C1=C(C)NC(\C=C2/C(=O)NC3=C2C=C(F)C=C3)=C1C	3.3349400000000013	398.4819999999996	29.0	371.2660000000001	3.0	6.0	3.0	3.0	7.0	11.0	154.0	2.0	0.0	1.0	1.0	0.0	1.0	3.0	0.3636363636363636	77.23	6.0	5.0	113.28860000000005	1	1	0	0	1	0	1	<rdkit.Chem.rdchem.Mol object at 0x7e1c24f87a00>	O=C1Nc2ccccc2/C1=C/c1ccc[nH]1	2.5074	210.23600000000005	16.0	200.15599999999995	2.0	1.0	2.0	3.0	1.0
909758	SW962	5	Sunitinib	PDGFR, KIT, VEGFR, FLT3, RET, CSF1R	RTK signaling	2.751684	0.001771397	CCN(CC)CCNC(=O)C1=C(C)NC(\C=C2/C(=O)NC3=C2C=C(F)C=C3)=C1C	3.3349400000000013	398.4819999999996	29.0	371.2660000000001	3.0	6.0	3.0	3.0	7.0	11.0	154.0	2.0	0.0	1.0	1.0	0.0	1.0	3.0	0.3636363636363636	77.23	6.0	5.0	113.28860000000005	1	1	0	0	1	0	1	<rdkit.Chem.rdchem.Mol object at 0x7e1c24f87a70>	O=C1Nc2ccccc2/C1=C/c1ccc[nH]1	2.5074	210.23600000000005	16.0	200.15599999999995	2.0	1.0	2.0	3.0	1.0
909759	SW982	5	Sunitinib	PDGFR, KIT, VEGFR, FLT3, RET, CSF1R	RTK signaling	1.200459	0.063029085	CCN(CC)CCNC(=O)C1=C(C)NC(\C=C2/C(=O)NC3=C2C=C(F)C=C3)=C1C	3.3349400000000013	398.4819999999996	29.0	371.2660000000001	3.0	6.0	3.0	3.0	7.0	11.0	154.0	2.0	0.0	1.0	1.0	0.0	1.0	3.0	0.3636363636363636	77.23	6.0	5.0	113.28860000000005	1	1	0	0	1	0	1	<rdkit.Chem.rdchem.Mol object at 0x7e1c24f87ae0>	O=C1Nc2ccccc2/C1=C/c1ccc[nH]1	2.5074	210.23600000000005	16.0	200.15599999999995	2.0	1.0	2.0	3.0	1.0
909769	TGBC1TKB	5	Sunitinib	PDGFR, KIT, VEGFR, FLT3, RET, CSF1R	RTK signaling	1.786722	0.016340976	CCN(CC)CCNC(=O)C1=C(C)NC(\C=C2/C(=O)NC3=C2C=C(F)C=C3)=C1C	3.3349400000000013	398.4819999999996	29.0	371.2660000000001	3.0	6.0	3.0	3.0	7.0	11.0	154.0	2.0	0.0	1.0	1.0	0.0	1.0	3.0	0.3636363636363636	77.23	6.0	5.0	113.28860000000005	1	1	0	0	1	0	1	<rdkit.Chem.rdchem.Mol object at 0x7e1c24f87b50>	O=C1Nc2ccccc2/C1=C/c1ccc[nH]1	2.5074	210.23600000000005	16.0	200.15599999999995	2.0	1.0	2.0	3.0	1.0
909771	THP1	5	Sunitinib	PDGFR, KIT, VEGFR, FLT3, RET, CSF1R	RTK signaling	3.099531	0.000795187	CCN(CC)CCNC(=O)C1=C(C)NC(\C=C2/C(=O)NC3=C2C=C(F)C=C3)=C1C	3.3349400000000013	398.4819999999996	29.0	371.2660000000001	3.0	6.0	3.0	3.0	7.0	11.0	154.0	2.0	0.0	1.0	1.0	0.0	1.0	3.0	0.3636363636363636	77.23	6.0	5.0	113.28860000000005	1	1	0	0	1	0	1	<rdkit.Chem.rdchem.Mol object at 0x7e1c24f87bc0>	O=C1Nc2ccccc2/C1=C/c1ccc[nH]1	2.5074	210.23600000000005	16.0	200.15599999999995	2.0	1.0	2.0	3.0	1.0
909773	TUR	5	Sunitinib	PDGFR, KIT, VEGFR, FLT3, RET, CSF1R	RTK signaling	4.213624	6.11e-05	CCN(CC)CCNC(=O)C1=C(C)NC(\C=C2/C(=O)NC3=C2C=C(F)C=C3)=C1C	3.3349400000000013	398.4819999999996	29.0	371.2660000000001	3.0	6.0	3.0	3.0	7.0	11.0	154.0	2.0	0.0	1.0	1.0	0.0	1.0	3.0	0.3636363636363636	77.23	6.0	5.0	113.28860000000005	1	1	0	0	1	0	1	<rdkit.Chem.rdchem.Mol object at 0x7e1c24f87c30>	O=C1Nc2ccccc2/C1=C/c1ccc[nH]1	2.5074	210.23600000000005	16.0	200.15599999999995	2.0	1.0	2.0	3.0	1.0
909777	U698M	5	Sunitinib	PDGFR, KIT, VEGFR, FLT3, RET, CSF1R	RTK signaling	3.952506	0.000111556	CCN(CC)CCNC(=O)C1=C(C)NC(\C=C2/C(=O)NC3=C2C=C(F)C=C3)=C1C	3.3349400000000013	398.4819999999996	29.0	371.2660000000001	3.0	6.0	3.0	3.0	7.0	11.0	154.0	2.0	0.0	1.0	1.0	0.0	1.0	3.0	0.3636363636363636	77.23	6.0	5.0	113.28860000000005	1	1	0	0	1	0	1	<rdkit.Chem.rdchem.Mol object at 0x7e1c24f87ca0>	O=C1Nc2ccccc2/C1=C/c1ccc[nH]1	2.5074	210.23600000000005	16.0	200.15599999999995	2.0	1.0	2.0	3.0	1.0
909785	WSUNHL	5	Sunitinib	PDGFR, KIT, VEGFR, FLT3, RET, CSF1R	RTK signaling	3.777748	0.000166821	CCN(CC)CCNC(=O)C1=C(C)NC(\C=C2/C(=O)NC3=C2C=C(F)C=C3)=C1C	3.3349400000000013	398.4819999999996	29.0	371.2660000000001	3.0	6.0	3.0	3.0	7.0	11.0	154.0	2.0	0.0	1.0	1.0	0.0	1.0	3.0	0.3636363636363636	77.23	6.0	5.0	113.28860000000005	1	1	0	0	1	0	1	<rdkit.Chem.rdchem.Mol object at 0x7e1c24f87d10>	O=C1Nc2ccccc2/C1=C/c1ccc[nH]1	2.5074	210.23600000000005	16.0	200.15599999999995	2.0	1.0	2.0	3.0	1.0
909974	RCC10RGB	5	Sunitinib	PDGFR, KIT, VEGFR, FLT3, RET, CSF1R	RTK signaling	5.649091	2.24e-06	CCN(CC)CCNC(=O)C1=C(C)NC(\C=C2/C(=O)NC3=C2C=C(F)C=C3)=C1C	3.3349400000000013	398.4819999999996	29.0	371.2660000000001	3.0	6.0	3.0	3.0	7.0	11.0	154.0	2.0	0.0	1.0	1.0	0.0	1.0	3.0	0.3636363636363636	77.23	6.0	5.0	113.28860000000005	1	1	0	0	1	0	1	<rdkit.Chem.rdchem.Mol object at 0x7e1c24f87d80>	O=C1Nc2ccccc2/C1=C/c1ccc[nH]1	2.5074	210.23600000000005	16.0	200.15599999999995	2.0	1.0	2.0	3.0	1.0
909975	KURAMOCHI	5	Sunitinib	PDGFR, KIT, VEGFR, FLT3, RET, CSF1R	RTK signaling	2.522583	0.003002044	CCN(CC)CCNC(=O)C1=C(C)NC(\C=C2/C(=O)NC3=C2C=C(F)C=C3)=C1C	3.3349400000000013	398.4819999999996	29.0	371.2660000000001	3.0	6.0	3.0	3.0	7.0	11.0	154.0	2.0	0.0	1.0	1.0	0.0	1.0	3.0	0.3636363636363636	77.23	6.0	5.0	113.28860000000005	1	1	0	0	1	0	1	<rdkit.Chem.rdchem.Mol object at 0x7e1c24f87df0>	O=C1Nc2ccccc2/C1=C/c1ccc[nH]1	2.5074	210.23600000000005	16.0	200.15599999999995	2.0	1.0	2.0	3.0	1.0
909976	KMH2	5	Sunitinib	PDGFR, KIT, VEGFR, FLT3, RET, CSF1R	RTK signaling	2.622896	0.00238289	CCN(CC)CCNC(=O)C1=C(C)NC(\C=C2/C(=O)NC3=C2C=C(F)C=C3)=C1C	3.3349400000000013	398.4819999999996	29.0	371.2660000000001	3.0	6.0	3.0	3.0	7.0	11.0	154.0	2.0	0.0	1.0	1.0	0.0	1.0	3.0	0.3636363636363636	77.23	6.0	5.0	113.28860000000005	1	1	0	0	1	0	1	<rdkit.Chem.rdchem.Mol object at 0x7e1c24f87e60>	O=C1Nc2ccccc2/C1=C/c1ccc[nH]1	2.5074	210.23600000000005	16.0	200.15599999999995	2.0	1.0	2.0	3.0	1.0
910401	Ramos2G64C10	5	Sunitinib	PDGFR, KIT, VEGFR, FLT3, RET, CSF1R	RTK signaling	2.183446	0.006554718	CCN(CC)CCNC(=O)C1=C(C)NC(\C=C2/C(=O)NC3=C2C=C(F)C=C3)=C1C	3.3349400000000013	398.4819999999996	29.0	371.2660000000001	3.0	6.0	3.0	3.0	7.0	11.0	154.0	2.0	0.0	1.0	1.0	0.0	1.0	3.0	0.3636363636363636	77.23	6.0	5.0	113.28860000000005	1	1	0	0	1	0	1	<rdkit.Chem.rdchem.Mol object at 0x7e1c24f87ed0>	O=C1Nc2ccccc2/C1=C/c1ccc[nH]1	2.5074	210.23600000000005	16.0	200.15599999999995	2.0	1.0	2.0	3.0	1.0
910544	RPMI8866	5	Sunitinib	PDGFR, KIT, VEGFR, FLT3, RET, CSF1R	RTK signaling	2.714577	0.001929403	CCN(CC)CCNC(=O)C1=C(C)NC(\C=C2/C(=O)NC3=C2C=C(F)C=C3)=C1C	3.3349400000000013	398.4819999999996	29.0	371.2660000000001	3.0	6.0	3.0	3.0	7.0	11.0	154.0	2.0	0.0	1.0	1.0	0.0	1.0	3.0	0.3636363636363636	77.23	6.0	5.0	113.28860000000005	1	1	0	0	1	0	1	<rdkit.Chem.rdchem.Mol object at 0x7e1c24f87f40>	O=C1Nc2ccccc2/C1=C/c1ccc[nH]1	2.5074	210.23600000000005	16.0	200.15599999999995	2.0	1.0	2.0	3.0	1.0
910545	QIMRWIL	5	Sunitinib	PDGFR, KIT, VEGFR, FLT3, RET, CSF1R	RTK signaling	1.482451	0.03292676	CCN(CC)CCNC(=O)C1=C(C)NC(\C=C2/C(=O)NC3=C2C=C(F)C=C3)=C1C	3.3349400000000013	398.4819999999996	29.0	371.2660000000001	3.0	6.0	3.0	3.0	7.0	11.0	154.0	2.0	0.0	1.0	1.0	0.0	1.0	3.0	0.3636363636363636	77.23	6.0	5.0	113.28860000000005	1	1	0	0	1	0	1	<rdkit.Chem.rdchem.Mol object at 0x7e1c24f98040>	O=C1Nc2ccccc2/C1=C/c1ccc[nH]1	2.5074	210.23600000000005	16.0	200.15599999999995	2.0	1.0	2.0	3.0	1.0
910546	PSN1	5	Sunitinib	PDGFR, KIT, VEGFR, FLT3, RET, CSF1R	RTK signaling	0.542998	0.286419116	CCN(CC)CCNC(=O)C1=C(C)NC(\C=C2/C(=O)NC3=C2C=C(F)C=C3)=C1C	3.3349400000000013	398.4819999999996	29.0	371.2660000000001	3.0	6.0	3.0	3.0	7.0	11.0	154.0	2.0	0.0	1.0	1.0	0.0	1.0	3.0	0.3636363636363636	77.23	6.0	5.0	113.28860000000005	1	1	0	0	1	0	1	<rdkit.Chem.rdchem.Mol object at 0x7e1c24f980b0>	O=C1Nc2ccccc2/C1=C/c1ccc[nH]1	2.5074	210.23600000000005	16.0	200.15599999999995	2.0	1.0	2.0	3.0	1.0
910554	CW2	5	Sunitinib	PDGFR, KIT, VEGFR, FLT3, RET, CSF1R	RTK signaling	5.241728	5.73e-06	CCN(CC)CCNC(=O)C1=C(C)NC(\C=C2/C(=O)NC3=C2C=C(F)C=C3)=C1C	3.3349400000000013	398.4819999999996	29.0	371.2660000000001	3.0	6.0	3.0	3.0	7.0	11.0	154.0	2.0	0.0	1.0	1.0	0.0	1.0	3.0	0.3636363636363636	77.23	6.0	5.0	113.28860000000005	1	1	0	0	1	0	1	<rdkit.Chem.rdchem.Mol object at 0x7e1c24f98120>	O=C1Nc2ccccc2/C1=C/c1ccc[nH]1	2.5074	210.23600000000005	16.0	200.15599999999995	2.0	1.0	2.0	3.0	1.0
910567	CHP126	5	Sunitinib	PDGFR, KIT, VEGFR, FLT3, RET, CSF1R	RTK signaling	3.628828	0.000235056	CCN(CC)CCNC(=O)C1=C(C)NC(\C=C2/C(=O)NC3=C2C=C(F)C=C3)=C1C	3.3349400000000013	398.4819999999996	29.0	371.2660000000001	3.0	6.0	3.0	3.0	7.0	11.0	154.0	2.0	0.0	1.0	1.0	0.0	1.0	3.0	0.3636363636363636	77.23	6.0	5.0	113.28860000000005	1	1	0	0	1	0	1	<rdkit.Chem.rdchem.Mol object at 0x7e1c24f98190>	O=C1Nc2ccccc2/C1=C/c1ccc[nH]1	2.5074	210.23600000000005	16.0	200.15599999999995	2.0	1.0	2.0	3.0	1.0
910568	CGTHW1	5	Sunitinib	PDGFR, KIT, VEGFR, FLT3, RET, CSF1R	RTK signaling	-2.638077	434.5872693	CCN(CC)CCNC(=O)C1=C(C)NC(\C=C2/C(=O)NC3=C2C=C(F)C=C3)=C1C	3.3349400000000013	398.4819999999996	29.0	371.2660000000001	3.0	6.0	3.0	3.0	7.0	11.0	154.0	2.0	0.0	1.0	1.0	0.0	1.0	3.0	0.3636363636363636	77.23	6.0	5.0	113.28860000000005	1	1	0	0	1	0	1	<rdkit.Chem.rdchem.Mol object at 0x7e1c24f98200>	O=C1Nc2ccccc2/C1=C/c1ccc[nH]1	2.5074	210.23600000000005	16.0	200.15599999999995	2.0	1.0	2.0	3.0	1.0
910569	COLO320HSR	5	Sunitinib	PDGFR, KIT, VEGFR, FLT3, RET, CSF1R	RTK signaling	1.69298	0.020277761	CCN(CC)CCNC(=O)C1=C(C)NC(\C=C2/C(=O)NC3=C2C=C(F)C=C3)=C1C	3.3349400000000013	398.4819999999996	29.0	371.2660000000001	3.0	6.0	3.0	3.0	7.0	11.0	154.0	2.0	0.0	1.0	1.0	0.0	1.0	3.0	0.3636363636363636	77.23	6.0	5.0	113.28860000000005	1	1	0	0	1	0	1	<rdkit.Chem.rdchem.Mol object at 0x7e1c24f98270>	O=C1Nc2ccccc2/C1=C/c1ccc[nH]1	2.5074	210.23600000000005	16.0	200.15599999999995	2.0	1.0	2.0	3.0	1.0
910687	ATN1	5	Sunitinib	PDGFR, KIT, VEGFR, FLT3, RET, CSF1R	RTK signaling	1.236913	0.057954478	CCN(CC)CCNC(=O)C1=C(C)NC(\C=C2/C(=O)NC3=C2C=C(F)C=C3)=C1C	3.3349400000000013	398.4819999999996	29.0	371.2660000000001	3.0	6.0	3.0	3.0	7.0	11.0	154.0	2.0	0.0	1.0	1.0	0.0	1.0	3.0	0.3636363636363636	77.23	6.0	5.0	113.28860000000005	1	1	0	0	1	0	1	<rdkit.Chem.rdchem.Mol object at 0x7e1c24f982e0>	O=C1Nc2ccccc2/C1=C/c1ccc[nH]1	2.5074	210.23600000000005	16.0	200.15599999999995	2.0	1.0	2.0	3.0	1.0
910688	CESS	5	Sunitinib	PDGFR, KIT, VEGFR, FLT3, RET, CSF1R	RTK signaling	2.694287	0.002021683	CCN(CC)CCNC(=O)C1=C(C)NC(\C=C2/C(=O)NC3=C2C=C(F)C=C3)=C1C	3.3349400000000013	398.4819999999996	29.0	371.2660000000001	3.0	6.0	3.0	3.0	7.0	11.0	154.0	2.0	0.0	1.0	1.0	0.0	1.0	3.0	0.3636363636363636	77.23	6.0	5.0	113.28860000000005	1	1	0	0	1	0	1	<rdkit.Chem.rdchem.Mol object at 0x7e1c24f98350>	O=C1Nc2ccccc2/C1=C/c1ccc[nH]1	2.5074	210.23600000000005	16.0	200.15599999999995	2.0	1.0	2.0	3.0	1.0
910691	COLO684	5	Sunitinib	PDGFR, KIT, VEGFR, FLT3, RET, CSF1R	RTK signaling	3.965335	0.000108309	CCN(CC)CCNC(=O)C1=C(C)NC(\C=C2/C(=O)NC3=C2C=C(F)C=C3)=C1C	3.3349400000000013	398.4819999999996	29.0	371.2660000000001	3.0	6.0	3.0	3.0	7.0	11.0	154.0	2.0	0.0	1.0	1.0	0.0	1.0	3.0	0.3636363636363636	77.23	6.0	5.0	113.28860000000005	1	1	0	0	1	0	1	<rdkit.Chem.rdchem.Mol object at 0x7e1c24f983c0>	O=C1Nc2ccccc2/C1=C/c1ccc[nH]1	2.5074	210.23600000000005	16.0	200.15599999999995	2.0	1.0	2.0	3.0	1.0
910692	COLO668	5	Sunitinib	PDGFR, KIT, VEGFR, FLT3, RET, CSF1R	RTK signaling	3.186869	0.000650326	CCN(CC)CCNC(=O)C1=C(C)NC(\C=C2/C(=O)NC3=C2C=C(F)C=C3)=C1C	3.3349400000000013	398.4819999999996	29.0	371.2660000000001	3.0	6.0	3.0	3.0	7.0	11.0	154.0	2.0	0.0	1.0	1.0	0.0	1.0	3.0	0.3636363636363636	77.23	6.0	5.0	113.28860000000005	1	1	0	0	1	0	1	<rdkit.Chem.rdchem.Mol object at 0x7e1c24f98430>	O=C1Nc2ccccc2/C1=C/c1ccc[nH]1	2.5074	210.23600000000005	16.0	200.15599999999995	2.0	1.0	2.0	3.0	1.0
910695	TGBC24TKB	5	Sunitinib	PDGFR, KIT, VEGFR, FLT3, RET, CSF1R	RTK signaling	3.693352	0.000202604	CCN(CC)CCNC(=O)C1=C(C)NC(\C=C2/C(=O)NC3=C2C=C(F)C=C3)=C1C	3.3349400000000013	398.4819999999996	29.0	371.2660000000001	3.0	6.0	3.0	3.0	7.0	11.0	154.0	2.0	0.0	1.0	1.0	0.0	1.0	3.0	0.3636363636363636	77.23	6.0	5.0	113.28860000000005	1	1	0	0	1	0	1	<rdkit.Chem.rdchem.Mol object at 0x7e1c24f984a0>	O=C1Nc2ccccc2/C1=C/c1ccc[nH]1	2.5074	210.23600000000005	16.0	200.15599999999995	2.0	1.0	2.0	3.0	1.0
910697	A388	5	Sunitinib	PDGFR, KIT, VEGFR, FLT3, RET, CSF1R	RTK signaling	2.723183	0.001891546	CCN(CC)CCNC(=O)C1=C(C)NC(\C=C2/C(=O)NC3=C2C=C(F)C=C3)=C1C	3.3349400000000013	398.4819999999996	29.0	371.2660000000001	3.0	6.0	3.0	3.0	7.0	11.0	154.0	2.0	0.0	1.0	1.0	0.0	1.0	3.0	0.3636363636363636	77.23	6.0	5.0	113.28860000000005	1	1	0	0	1	0	1	<rdkit.Chem.rdchem.Mol object at 0x7e1c24f98510>	O=C1Nc2ccccc2/C1=C/c1ccc[nH]1	2.5074	210.23600000000005	16.0	200.15599999999995	2.0	1.0	2.0	3.0	1.0
910700	C2BBe1	5	Sunitinib	PDGFR, KIT, VEGFR, FLT3, RET, CSF1R	RTK signaling	4.851556	1.41e-05	CCN(CC)CCNC(=O)C1=C(C)NC(\C=C2/C(=O)NC3=C2C=C(F)C=C3)=C1C	3.3349400000000013	398.4819999999996	29.0	371.2660000000001	3.0	6.0	3.0	3.0	7.0	11.0	154.0	2.0	0.0	1.0	1.0	0.0	1.0	3.0	0.3636363636363636	77.23	6.0	5.0	113.28860000000005	1	1	0	0	1	0	1	<rdkit.Chem.rdchem.Mol object at 0x7e1c24f98580>	O=C1Nc2ccccc2/C1=C/c1ccc[nH]1	2.5074	210.23600000000005	16.0	200.15599999999995	2.0	1.0	2.0	3.0	1.0
910703	CA46	5	Sunitinib	PDGFR, KIT, VEGFR, FLT3, RET, CSF1R	RTK signaling	2.23808	0.005779896	CCN(CC)CCNC(=O)C1=C(C)NC(\C=C2/C(=O)NC3=C2C=C(F)C=C3)=C1C	3.3349400000000013	398.4819999999996	29.0	371.2660000000001	3.0	6.0	3.0	3.0	7.0	11.0	154.0	2.0	0.0	1.0	1.0	0.0	1.0	3.0	0.3636363636363636	77.23	6.0	5.0	113.28860000000005	1	1	0	0	1	0	1	<rdkit.Chem.rdchem.Mol object at 0x7e1c24f985f0>	O=C1Nc2ccccc2/C1=C/c1ccc[nH]1	2.5074	210.23600000000005	16.0	200.15599999999995	2.0	1.0	2.0	3.0	1.0
910705	BALL1	5	Sunitinib	PDGFR, KIT, VEGFR, FLT3, RET, CSF1R	RTK signaling	1.760902	0.017341953	CCN(CC)CCNC(=O)C1=C(C)NC(\C=C2/C(=O)NC3=C2C=C(F)C=C3)=C1C	3.3349400000000013	398.4819999999996	29.0	371.2660000000001	3.0	6.0	3.0	3.0	7.0	11.0	154.0	2.0	0.0	1.0	1.0	0.0	1.0	3.0	0.3636363636363636	77.23	6.0	5.0	113.28860000000005	1	1	0	0	1	0	1	<rdkit.Chem.rdchem.Mol object at 0x7e1c24f98660>	O=C1Nc2ccccc2/C1=C/c1ccc[nH]1	2.5074	210.23600000000005	16.0	200.15599999999995	2.0	1.0	2.0	3.0	1.0
910706	BL41	5	Sunitinib	PDGFR, KIT, VEGFR, FLT3, RET, CSF1R	RTK signaling	0.72465	0.188516774	CCN(CC)CCNC(=O)C1=C(C)NC(\C=C2/C(=O)NC3=C2C=C(F)C=C3)=C1C	3.3349400000000013	398.4819999999996	29.0	371.2660000000001	3.0	6.0	3.0	3.0	7.0	11.0	154.0	2.0	0.0	1.0	1.0	0.0	1.0	3.0	0.3636363636363636	77.23	6.0	5.0	113.28860000000005	1	1	0	0	1	0	1	<rdkit.Chem.rdchem.Mol object at 0x7e1c24f986d0>	O=C1Nc2ccccc2/C1=C/c1ccc[nH]1	2.5074	210.23600000000005	16.0	200.15599999999995	2.0	1.0	2.0	3.0	1.0
910710	BV173	5	Sunitinib	PDGFR, KIT, VEGFR, FLT3, RET, CSF1R	RTK signaling	0.87909	0.132102185	CCN(CC)CCNC(=O)C1=C(C)NC(\C=C2/C(=O)NC3=C2C=C(F)C=C3)=C1C	3.3349400000000013	398.4819999999996	29.0	371.2660000000001	3.0	6.0	3.0	3.0	7.0	11.0	154.0	2.0	0.0	1.0	1.0	0.0	1.0	3.0	0.3636363636363636	77.23	6.0	5.0	113.28860000000005	1	1	0	0	1	0	1	<rdkit.Chem.rdchem.Mol object at 0x7e1c24f98740>	O=C1Nc2ccccc2/C1=C/c1ccc[nH]1	2.5074	210.23600000000005	16.0	200.15599999999995	2.0	1.0	2.0	3.0	1.0
910779	IALM	5	Sunitinib	PDGFR, KIT, VEGFR, FLT3, RET, CSF1R	RTK signaling	2.712986	0.001936484	CCN(CC)CCNC(=O)C1=C(C)NC(\C=C2/C(=O)NC3=C2C=C(F)C=C3)=C1C	3.3349400000000013	398.4819999999996	29.0	371.2660000000001	3.0	6.0	3.0	3.0	7.0	11.0	154.0	2.0	0.0	1.0	1.0	0.0	1.0	3.0	0.3636363636363636	77.23	6.0	5.0	113.28860000000005	1	1	0	0	1	0	1	<rdkit.Chem.rdchem.Mol object at 0x7e1c24f987b0>	O=C1Nc2ccccc2/C1=C/c1ccc[nH]1	2.5074	210.23600000000005	16.0	200.15599999999995	2.0	1.0	2.0	3.0	1.0
910780	TGW	5	Sunitinib	PDGFR, KIT, VEGFR, FLT3, RET, CSF1R	RTK signaling	1.778909	0.016637612	CCN(CC)CCNC(=O)C1=C(C)NC(\C=C2/C(=O)NC3=C2C=C(F)C=C3)=C1C	3.3349400000000013	398.4819999999996	29.0	371.2660000000001	3.0	6.0	3.0	3.0	7.0	11.0	154.0	2.0	0.0	1.0	1.0	0.0	1.0	3.0	0.3636363636363636	77.23	6.0	5.0	113.28860000000005	1	1	0	0	1	0	1	<rdkit.Chem.rdchem.Mol object at 0x7e1c24f98820>	O=C1Nc2ccccc2/C1=C/c1ccc[nH]1	2.5074	210.23600000000005	16.0	200.15599999999995	2.0	1.0	2.0	3.0	1.0
910861	RL	5	Sunitinib	PDGFR, KIT, VEGFR, FLT3, RET, CSF1R	RTK signaling	4.332188	4.65e-05	CCN(CC)CCNC(=O)C1=C(C)NC(\C=C2/C(=O)NC3=C2C=C(F)C=C3)=C1C	3.3349400000000013	398.4819999999996	29.0	371.2660000000001	3.0	6.0	3.0	3.0	7.0	11.0	154.0	2.0	0.0	1.0	1.0	0.0	1.0	3.0	0.3636363636363636	77.23	6.0	5.0	113.28860000000005	1	1	0	0	1	0	1	<rdkit.Chem.rdchem.Mol object at 0x7e1c24f98890>	O=C1Nc2ccccc2/C1=C/c1ccc[nH]1	2.5074	210.23600000000005	16.0	200.15599999999995	2.0	1.0	2.0	3.0	1.0
910905	SNUC1	5	Sunitinib	PDGFR, KIT, VEGFR, FLT3, RET, CSF1R	RTK signaling	4.52884	2.96e-05	CCN(CC)CCNC(=O)C1=C(C)NC(\C=C2/C(=O)NC3=C2C=C(F)C=C3)=C1C	3.3349400000000013	398.4819999999996	29.0	371.2660000000001	3.0	6.0	3.0	3.0	7.0	11.0	154.0	2.0	0.0	1.0	1.0	0.0	1.0	3.0	0.3636363636363636	77.23	6.0	5.0	113.28860000000005	1	1	0	0	1	0	1	<rdkit.Chem.rdchem.Mol object at 0x7e1c24f98900>	O=C1Nc2ccccc2/C1=C/c1ccc[nH]1	2.5074	210.23600000000005	16.0	200.15599999999995	2.0	1.0	2.0	3.0	1.0
910906	ST486	5	Sunitinib	PDGFR, KIT, VEGFR, FLT3, RET, CSF1R	RTK signaling	2.658641	0.002194618	CCN(CC)CCNC(=O)C1=C(C)NC(\C=C2/C(=O)NC3=C2C=C(F)C=C3)=C1C	3.3349400000000013	398.4819999999996	29.0	371.2660000000001	3.0	6.0	3.0	3.0	7.0	11.0	154.0	2.0	0.0	1.0	1.0	0.0	1.0	3.0	0.3636363636363636	77.23	6.0	5.0	113.28860000000005	1	1	0	0	1	0	1	<rdkit.Chem.rdchem.Mol object at 0x7e1c24f98970>	O=C1Nc2ccccc2/C1=C/c1ccc[nH]1	2.5074	210.23600000000005	16.0	200.15599999999995	2.0	1.0	2.0	3.0	1.0
910911	SCC15	5	Sunitinib	PDGFR, KIT, VEGFR, FLT3, RET, CSF1R	RTK signaling	2.479954	0.003311662	CCN(CC)CCNC(=O)C1=C(C)NC(\C=C2/C(=O)NC3=C2C=C(F)C=C3)=C1C	3.3349400000000013	398.4819999999996	29.0	371.2660000000001	3.0	6.0	3.0	3.0	7.0	11.0	154.0	2.0	0.0	1.0	1.0	0.0	1.0	3.0	0.3636363636363636	77.23	6.0	5.0	113.28860000000005	1	1	0	0	1	0	1	<rdkit.Chem.rdchem.Mol object at 0x7e1c24f989e0>	O=C1Nc2ccccc2/C1=C/c1ccc[nH]1	2.5074	210.23600000000005	16.0	200.15599999999995	2.0	1.0	2.0	3.0	1.0
910918	BC3	5	Sunitinib	PDGFR, KIT, VEGFR, FLT3, RET, CSF1R	RTK signaling	2.232854	0.005849867	CCN(CC)CCNC(=O)C1=C(C)NC(\C=C2/C(=O)NC3=C2C=C(F)C=C3)=C1C	3.3349400000000013	398.4819999999996	29.0	371.2660000000001	3.0	6.0	3.0	3.0	7.0	11.0	154.0	2.0	0.0	1.0	1.0	0.0	1.0	3.0	0.3636363636363636	77.23	6.0	5.0	113.28860000000005	1	1	0	0	1	0	1	<rdkit.Chem.rdchem.Mol object at 0x7e1c24f98a50>	O=C1Nc2ccccc2/C1=C/c1ccc[nH]1	2.5074	210.23600000000005	16.0	200.15599999999995	2.0	1.0	2.0	3.0	1.0
910919	BC1	5	Sunitinib	PDGFR, KIT, VEGFR, FLT3, RET, CSF1R	RTK signaling	2.531377	0.002941867	CCN(CC)CCNC(=O)C1=C(C)NC(\C=C2/C(=O)NC3=C2C=C(F)C=C3)=C1C	3.3349400000000013	398.4819999999996	29.0	371.2660000000001	3.0	6.0	3.0	3.0	7.0	11.0	154.0	2.0	0.0	1.0	1.0	0.0	1.0	3.0	0.3636363636363636	77.23	6.0	5.0	113.28860000000005	1	1	0	0	1	0	1	<rdkit.Chem.rdchem.Mol object at 0x7e1c24f98ac0>	O=C1Nc2ccccc2/C1=C/c1ccc[nH]1	2.5074	210.23600000000005	16.0	200.15599999999995	2.0	1.0	2.0	3.0	1.0
910920	A704	5	Sunitinib	PDGFR, KIT, VEGFR, FLT3, RET, CSF1R	RTK signaling	2.457569	0.003486832	CCN(CC)CCNC(=O)C1=C(C)NC(\C=C2/C(=O)NC3=C2C=C(F)C=C3)=C1C	3.3349400000000013	398.4819999999996	29.0	371.2660000000001	3.0	6.0	3.0	3.0	7.0	11.0	154.0	2.0	0.0	1.0	1.0	0.0	1.0	3.0	0.3636363636363636	77.23	6.0	5.0	113.28860000000005	1	1	0	0	1	0	1	<rdkit.Chem.rdchem.Mol object at 0x7e1c24f98b30>	O=C1Nc2ccccc2/C1=C/c1ccc[nH]1	2.5074	210.23600000000005	16.0	200.15599999999995	2.0	1.0	2.0	3.0	1.0
910921	A101D	5	Sunitinib	PDGFR, KIT, VEGFR, FLT3, RET, CSF1R	RTK signaling	1.21013	0.061641046	CCN(CC)CCNC(=O)C1=C(C)NC(\C=C2/C(=O)NC3=C2C=C(F)C=C3)=C1C	3.3349400000000013	398.4819999999996	29.0	371.2660000000001	3.0	6.0	3.0	3.0	7.0	11.0	154.0	2.0	0.0	1.0	1.0	0.0	1.0	3.0	0.3636363636363636	77.23	6.0	5.0	113.28860000000005	1	1	0	0	1	0	1	<rdkit.Chem.rdchem.Mol object at 0x7e1c24f98ba0>	O=C1Nc2ccccc2/C1=C/c1ccc[nH]1	2.5074	210.23600000000005	16.0	200.15599999999995	2.0	1.0	2.0	3.0	1.0
910930	SCC3	5	Sunitinib	PDGFR, KIT, VEGFR, FLT3, RET, CSF1R	RTK signaling	1.049897	0.089146234	CCN(CC)CCNC(=O)C1=C(C)NC(\C=C2/C(=O)NC3=C2C=C(F)C=C3)=C1C	3.3349400000000013	398.4819999999996	29.0	371.2660000000001	3.0	6.0	3.0	3.0	7.0	11.0	154.0	2.0	0.0	1.0	1.0	0.0	1.0	3.0	0.3636363636363636	77.23	6.0	5.0	113.28860000000005	1	1	0	0	1	0	1	<rdkit.Chem.rdchem.Mol object at 0x7e1c24f98c10>	O=C1Nc2ccccc2/C1=C/c1ccc[nH]1	2.5074	210.23600000000005	16.0	200.15599999999995	2.0	1.0	2.0	3.0	1.0
910932	GAK	5	Sunitinib	PDGFR, KIT, VEGFR, FLT3, RET, CSF1R	RTK signaling	2.12709	0.007462941	CCN(CC)CCNC(=O)C1=C(C)NC(\C=C2/C(=O)NC3=C2C=C(F)C=C3)=C1C	3.3349400000000013	398.4819999999996	29.0	371.2660000000001	3.0	6.0	3.0	3.0	7.0	11.0	154.0	2.0	0.0	1.0	1.0	0.0	1.0	3.0	0.3636363636363636	77.23	6.0	5.0	113.28860000000005	1	1	0	0	1	0	1	<rdkit.Chem.rdchem.Mol object at 0x7e1c24f98c80>	O=C1Nc2ccccc2/C1=C/c1ccc[nH]1	2.5074	210.23600000000005	16.0	200.15599999999995	2.0	1.0	2.0	3.0	1.0
910933	AM38	5	Sunitinib	PDGFR, KIT, VEGFR, FLT3, RET, CSF1R	RTK signaling	4.399089	3.99e-05	CCN(CC)CCNC(=O)C1=C(C)NC(\C=C2/C(=O)NC3=C2C=C(F)C=C3)=C1C	3.3349400000000013	398.4819999999996	29.0	371.2660000000001	3.0	6.0	3.0	3.0	7.0	11.0	154.0	2.0	0.0	1.0	1.0	0.0	1.0	3.0	0.3636363636363636	77.23	6.0	5.0	113.28860000000005	1	1	0	0	1	0	1	<rdkit.Chem.rdchem.Mol object at 0x7e1c24f98cf0>	O=C1Nc2ccccc2/C1=C/c1ccc[nH]1	2.5074	210.23600000000005	16.0	200.15599999999995	2.0	1.0	2.0	3.0	1.0
910934	A4Fuk	5	Sunitinib	PDGFR, KIT, VEGFR, FLT3, RET, CSF1R	RTK signaling	0.279807	0.525040736	CCN(CC)CCNC(=O)C1=C(C)NC(\C=C2/C(=O)NC3=C2C=C(F)C=C3)=C1C	3.3349400000000013	398.4819999999996	29.0	371.2660000000001	3.0	6.0	3.0	3.0	7.0	11.0	154.0	2.0	0.0	1.0	1.0	0.0	1.0	3.0	0.3636363636363636	77.23	6.0	5.0	113.28860000000005	1	1	0	0	1	0	1	<rdkit.Chem.rdchem.Mol object at 0x7e1c24f98d60>	O=C1Nc2ccccc2/C1=C/c1ccc[nH]1	2.5074	210.23600000000005	16.0	200.15599999999995	2.0	1.0	2.0	3.0	1.0
910935	A3KAW	5	Sunitinib	PDGFR, KIT, VEGFR, FLT3, RET, CSF1R	RTK signaling	0.51568	0.305014159	CCN(CC)CCNC(=O)C1=C(C)NC(\C=C2/C(=O)NC3=C2C=C(F)C=C3)=C1C	3.3349400000000013	398.4819999999996	29.0	371.2660000000001	3.0	6.0	3.0	3.0	7.0	11.0	154.0	2.0	0.0	1.0	1.0	0.0	1.0	3.0	0.3636363636363636	77.23	6.0	5.0	113.28860000000005	1	1	0	0	1	0	1	<rdkit.Chem.rdchem.Mol object at 0x7e1c24f98dd0>	O=C1Nc2ccccc2/C1=C/c1ccc[nH]1	2.5074	210.23600000000005	16.0	200.15599999999995	2.0	1.0	2.0	3.0	1.0
910942	NEC8	5	Sunitinib	PDGFR, KIT, VEGFR, FLT3, RET, CSF1R	RTK signaling	2.692007	0.002032324	CCN(CC)CCNC(=O)C1=C(C)NC(\C=C2/C(=O)NC3=C2C=C(F)C=C3)=C1C	3.3349400000000013	398.4819999999996	29.0	371.2660000000001	3.0	6.0	3.0	3.0	7.0	11.0	154.0	2.0	0.0	1.0	1.0	0.0	1.0	3.0	0.3636363636363636	77.23	6.0	5.0	113.28860000000005	1	1	0	0	1	0	1	<rdkit.Chem.rdchem.Mol object at 0x7e1c24f98e40>	O=C1Nc2ccccc2/C1=C/c1ccc[nH]1	2.5074	210.23600000000005	16.0	200.15599999999995	2.0	1.0	2.0	3.0	1.0
910943	CAS1	5	Sunitinib	PDGFR, KIT, VEGFR, FLT3, RET, CSF1R	RTK signaling	4.724603	1.89e-05	CCN(CC)CCNC(=O)C1=C(C)NC(\C=C2/C(=O)NC3=C2C=C(F)C=C3)=C1C	3.3349400000000013	398.4819999999996	29.0	371.2660000000001	3.0	6.0	3.0	3.0	7.0	11.0	154.0	2.0	0.0	1.0	1.0	0.0	1.0	3.0	0.3636363636363636	77.23	6.0	5.0	113.28860000000005	1	1	0	0	1	0	1	<rdkit.Chem.rdchem.Mol object at 0x7e1c24f98eb0>	O=C1Nc2ccccc2/C1=C/c1ccc[nH]1	2.5074	210.23600000000005	16.0	200.15599999999995	2.0	1.0	2.0	3.0	1.0
910944	ALLPO	5	Sunitinib	PDGFR, KIT, VEGFR, FLT3, RET, CSF1R	RTK signaling	-2.440452	275.709671	CCN(CC)CCNC(=O)C1=C(C)NC(\C=C2/C(=O)NC3=C2C=C(F)C=C3)=C1C	3.3349400000000013	398.4819999999996	29.0	371.2660000000001	3.0	6.0	3.0	3.0	7.0	11.0	154.0	2.0	0.0	1.0	1.0	0.0	1.0	3.0	0.3636363636363636	77.23	6.0	5.0	113.28860000000005	1	1	0	0	1	0	1	<rdkit.Chem.rdchem.Mol object at 0x7e1c24f98f20>	O=C1Nc2ccccc2/C1=C/c1ccc[nH]1	2.5074	210.23600000000005	16.0	200.15599999999995	2.0	1.0	2.0	3.0	1.0
910947	OCIAML2	5	Sunitinib	PDGFR, KIT, VEGFR, FLT3, RET, CSF1R	RTK signaling	0.278608	0.526492271	CCN(CC)CCNC(=O)C1=C(C)NC(\C=C2/C(=O)NC3=C2C=C(F)C=C3)=C1C	3.3349400000000013	398.4819999999996	29.0	371.2660000000001	3.0	6.0	3.0	3.0	7.0	11.0	154.0	2.0	0.0	1.0	1.0	0.0	1.0	3.0	0.3636363636363636	77.23	6.0	5.0	113.28860000000005	1	1	0	0	1	0	1	<rdkit.Chem.rdchem.Mol object at 0x7e1c24f98f90>	O=C1Nc2ccccc2/C1=C/c1ccc[nH]1	2.5074	210.23600000000005	16.0	200.15599999999995	2.0	1.0	2.0	3.0	1.0
910948	MFM223	5	Sunitinib	PDGFR, KIT, VEGFR, FLT3, RET, CSF1R	RTK signaling	5.342721	4.54e-06	CCN(CC)CCNC(=O)C1=C(C)NC(\C=C2/C(=O)NC3=C2C=C(F)C=C3)=C1C	3.3349400000000013	398.4819999999996	29.0	371.2660000000001	3.0	6.0	3.0	3.0	7.0	11.0	154.0	2.0	0.0	1.0	1.0	0.0	1.0	3.0	0.3636363636363636	77.23	6.0	5.0	113.28860000000005	1	1	0	0	1	0	1	<rdkit.Chem.rdchem.Mol object at 0x7e1c24f99000>	O=C1Nc2ccccc2/C1=C/c1ccc[nH]1	2.5074	210.23600000000005	16.0	200.15599999999995	2.0	1.0	2.0	3.0	1.0
917486	LS1034	5	Sunitinib	PDGFR, KIT, VEGFR, FLT3, RET, CSF1R	RTK signaling	4.012178	9.72e-05	CCN(CC)CCNC(=O)C1=C(C)NC(\C=C2/C(=O)NC3=C2C=C(F)C=C3)=C1C	3.3349400000000013	398.4819999999996	29.0	371.2660000000001	3.0	6.0	3.0	3.0	7.0	11.0	154.0	2.0	0.0	1.0	1.0	0.0	1.0	3.0	0.3636363636363636	77.23	6.0	5.0	113.28860000000005	1	1	0	0	1	0	1	<rdkit.Chem.rdchem.Mol object at 0x7e1c24f99070>	O=C1Nc2ccccc2/C1=C/c1ccc[nH]1	2.5074	210.23600000000005	16.0	200.15599999999995	2.0	1.0	2.0	3.0	1.0
924106	CAL148	5	Sunitinib	PDGFR, KIT, VEGFR, FLT3, RET, CSF1R	RTK signaling	4.351611	4.45e-05	CCN(CC)CCNC(=O)C1=C(C)NC(\C=C2/C(=O)NC3=C2C=C(F)C=C3)=C1C	3.3349400000000013	398.4819999999996	29.0	371.2660000000001	3.0	6.0	3.0	3.0	7.0	11.0	154.0	2.0	0.0	1.0	1.0	0.0	1.0	3.0	0.3636363636363636	77.23	6.0	5.0	113.28860000000005	1	1	0	0	1	0	1	<rdkit.Chem.rdchem.Mol object at 0x7e1c24f990e0>	O=C1Nc2ccccc2/C1=C/c1ccc[nH]1	2.5074	210.23600000000005	16.0	200.15599999999995	2.0	1.0	2.0	3.0	1.0
924110	HDLM2	5	Sunitinib	PDGFR, KIT, VEGFR, FLT3, RET, CSF1R	RTK signaling	1.522738	0.030009724	CCN(CC)CCNC(=O)C1=C(C)NC(\C=C2/C(=O)NC3=C2C=C(F)C=C3)=C1C	3.3349400000000013	398.4819999999996	29.0	371.2660000000001	3.0	6.0	3.0	3.0	7.0	11.0	154.0	2.0	0.0	1.0	1.0	0.0	1.0	3.0	0.3636363636363636	77.23	6.0	5.0	113.28860000000005	1	1	0	0	1	0	1	<rdkit.Chem.rdchem.Mol object at 0x7e1c24f99150>	O=C1Nc2ccccc2/C1=C/c1ccc[nH]1	2.5074	210.23600000000005	16.0	200.15599999999995	2.0	1.0	2.0	3.0	1.0
924186	KGN	5	Sunitinib	PDGFR, KIT, VEGFR, FLT3, RET, CSF1R	RTK signaling	0.89916	0.126136275	CCN(CC)CCNC(=O)C1=C(C)NC(\C=C2/C(=O)NC3=C2C=C(F)C=C3)=C1C	3.3349400000000013	398.4819999999996	29.0	371.2660000000001	3.0	6.0	3.0	3.0	7.0	11.0	154.0	2.0	0.0	1.0	1.0	0.0	1.0	3.0	0.3636363636363636	77.23	6.0	5.0	113.28860000000005	1	1	0	0	1	0	1	<rdkit.Chem.rdchem.Mol object at 0x7e1c24f991c0>	O=C1Nc2ccccc2/C1=C/c1ccc[nH]1	2.5074	210.23600000000005	16.0	200.15599999999995	2.0	1.0	2.0	3.0	1.0
924187	KLE	5	Sunitinib	PDGFR, KIT, VEGFR, FLT3, RET, CSF1R	RTK signaling	3.466737	0.0003414	CCN(CC)CCNC(=O)C1=C(C)NC(\C=C2/C(=O)NC3=C2C=C(F)C=C3)=C1C	3.3349400000000013	398.4819999999996	29.0	371.2660000000001	3.0	6.0	3.0	3.0	7.0	11.0	154.0	2.0	0.0	1.0	1.0	0.0	1.0	3.0	0.3636363636363636	77.23	6.0	5.0	113.28860000000005	1	1	0	0	1	0	1	<rdkit.Chem.rdchem.Mol object at 0x7e1c24f99230>	O=C1Nc2ccccc2/C1=C/c1ccc[nH]1	2.5074	210.23600000000005	16.0	200.15599999999995	2.0	1.0	2.0	3.0	1.0
924188	KNS81FD	5	Sunitinib	PDGFR, KIT, VEGFR, FLT3, RET, CSF1R	RTK signaling	5.648633	2.25e-06	CCN(CC)CCNC(=O)C1=C(C)NC(\C=C2/C(=O)NC3=C2C=C(F)C=C3)=C1C	3.3349400000000013	398.4819999999996	29.0	371.2660000000001	3.0	6.0	3.0	3.0	7.0	11.0	154.0	2.0	0.0	1.0	1.0	0.0	1.0	3.0	0.3636363636363636	77.23	6.0	5.0	113.28860000000005	1	1	0	0	1	0	1	<rdkit.Chem.rdchem.Mol object at 0x7e1c24f992a0>	O=C1Nc2ccccc2/C1=C/c1ccc[nH]1	2.5074	210.23600000000005	16.0	200.15599999999995	2.0	1.0	2.0	3.0	1.0
924189	KPNRTBM1	5	Sunitinib	PDGFR, KIT, VEGFR, FLT3, RET, CSF1R	RTK signaling	2.696312	0.002012278	CCN(CC)CCNC(=O)C1=C(C)NC(\C=C2/C(=O)NC3=C2C=C(F)C=C3)=C1C	3.3349400000000013	398.4819999999996	29.0	371.2660000000001	3.0	6.0	3.0	3.0	7.0	11.0	154.0	2.0	0.0	1.0	1.0	0.0	1.0	3.0	0.3636363636363636	77.23	6.0	5.0	113.28860000000005	1	1	0	0	1	0	1	<rdkit.Chem.rdchem.Mol object at 0x7e1c24f99310>	O=C1Nc2ccccc2/C1=C/c1ccc[nH]1	2.5074	210.23600000000005	16.0	200.15599999999995	2.0	1.0	2.0	3.0	1.0
924238	K5	5	Sunitinib	PDGFR, KIT, VEGFR, FLT3, RET, CSF1R	RTK signaling	2.136137	0.007309085	CCN(CC)CCNC(=O)C1=C(C)NC(\C=C2/C(=O)NC3=C2C=C(F)C=C3)=C1C	3.3349400000000013	398.4819999999996	29.0	371.2660000000001	3.0	6.0	3.0	3.0	7.0	11.0	154.0	2.0	0.0	1.0	1.0	0.0	1.0	3.0	0.3636363636363636	77.23	6.0	5.0	113.28860000000005	1	1	0	0	1	0	1	<rdkit.Chem.rdchem.Mol object at 0x7e1c24f99380>	O=C1Nc2ccccc2/C1=C/c1ccc[nH]1	2.5074	210.23600000000005	16.0	200.15599999999995	2.0	1.0	2.0	3.0	1.0
924239	L363	5	Sunitinib	PDGFR, KIT, VEGFR, FLT3, RET, CSF1R	RTK signaling	1.532064	0.029372168	CCN(CC)CCNC(=O)C1=C(C)NC(\C=C2/C(=O)NC3=C2C=C(F)C=C3)=C1C	3.3349400000000013	398.4819999999996	29.0	371.2660000000001	3.0	6.0	3.0	3.0	7.0	11.0	154.0	2.0	0.0	1.0	1.0	0.0	1.0	3.0	0.3636363636363636	77.23	6.0	5.0	113.28860000000005	1	1	0	0	1	0	1	<rdkit.Chem.rdchem.Mol object at 0x7e1c24f993f0>	O=C1Nc2ccccc2/C1=C/c1ccc[nH]1	2.5074	210.23600000000005	16.0	200.15599999999995	2.0	1.0	2.0	3.0	1.0
924244	NCIH1975	5	Sunitinib	PDGFR, KIT, VEGFR, FLT3, RET, CSF1R	RTK signaling	1.705604	0.019696815	CCN(CC)CCNC(=O)C1=C(C)NC(\C=C2/C(=O)NC3=C2C=C(F)C=C3)=C1C	3.3349400000000013	398.4819999999996	29.0	371.2660000000001	3.0	6.0	3.0	3.0	7.0	11.0	154.0	2.0	0.0	1.0	1.0	0.0	1.0	3.0	0.3636363636363636	77.23	6.0	5.0	113.28860000000005	1	1	0	0	1	0	1	<rdkit.Chem.rdchem.Mol object at 0x7e1c24f99460>	O=C1Nc2ccccc2/C1=C/c1ccc[nH]1	2.5074	210.23600000000005	16.0	200.15599999999995	2.0	1.0	2.0	3.0	1.0
924247	SW954	5	Sunitinib	PDGFR, KIT, VEGFR, FLT3, RET, CSF1R	RTK signaling	1.604988	0.024832017	CCN(CC)CCNC(=O)C1=C(C)NC(\C=C2/C(=O)NC3=C2C=C(F)C=C3)=C1C	3.3349400000000013	398.4819999999996	29.0	371.2660000000001	3.0	6.0	3.0	3.0	7.0	11.0	154.0	2.0	0.0	1.0	1.0	0.0	1.0	3.0	0.3636363636363636	77.23	6.0	5.0	113.28860000000005	1	1	0	0	1	0	1	<rdkit.Chem.rdchem.Mol object at 0x7e1c24f994d0>	O=C1Nc2ccccc2/C1=C/c1ccc[nH]1	2.5074	210.23600000000005	16.0	200.15599999999995	2.0	1.0	2.0	3.0	1.0
924248	TE441T	5	Sunitinib	PDGFR, KIT, VEGFR, FLT3, RET, CSF1R	RTK signaling	3.577477	0.000264559	CCN(CC)CCNC(=O)C1=C(C)NC(\C=C2/C(=O)NC3=C2C=C(F)C=C3)=C1C	3.3349400000000013	398.4819999999996	29.0	371.2660000000001	3.0	6.0	3.0	3.0	7.0	11.0	154.0	2.0	0.0	1.0	1.0	0.0	1.0	3.0	0.3636363636363636	77.23	6.0	5.0	113.28860000000005	1	1	0	0	1	0	1	<rdkit.Chem.rdchem.Mol object at 0x7e1c24f99540>	O=C1Nc2ccccc2/C1=C/c1ccc[nH]1	2.5074	210.23600000000005	16.0	200.15599999999995	2.0	1.0	2.0	3.0	1.0
925339	MMAcSF	5	Sunitinib	PDGFR, KIT, VEGFR, FLT3, RET, CSF1R	RTK signaling	1.981404	0.010437488	CCN(CC)CCNC(=O)C1=C(C)NC(\C=C2/C(=O)NC3=C2C=C(F)C=C3)=C1C	3.3349400000000013	398.4819999999996	29.0	371.2660000000001	3.0	6.0	3.0	3.0	7.0	11.0	154.0	2.0	0.0	1.0	1.0	0.0	1.0	3.0	0.3636363636363636	77.23	6.0	5.0	113.28860000000005	1	1	0	0	1	0	1	<rdkit.Chem.rdchem.Mol object at 0x7e1c24f995b0>	O=C1Nc2ccccc2/C1=C/c1ccc[nH]1	2.5074	210.23600000000005	16.0	200.15599999999995	2.0	1.0	2.0	3.0	1.0
925343	MFHino	5	Sunitinib	PDGFR, KIT, VEGFR, FLT3, RET, CSF1R	RTK signaling	3.600104	0.000251128	CCN(CC)CCNC(=O)C1=C(C)NC(\C=C2/C(=O)NC3=C2C=C(F)C=C3)=C1C	3.3349400000000013	398.4819999999996	29.0	371.2660000000001	3.0	6.0	3.0	3.0	7.0	11.0	154.0	2.0	0.0	1.0	1.0	0.0	1.0	3.0	0.3636363636363636	77.23	6.0	5.0	113.28860000000005	1	1	0	0	1	0	1	<rdkit.Chem.rdchem.Mol object at 0x7e1c24f99620>	O=C1Nc2ccccc2/C1=C/c1ccc[nH]1	2.5074	210.23600000000005	16.0	200.15599999999995	2.0	1.0	2.0	3.0	1.0
925345	NOS1	5	Sunitinib	PDGFR, KIT, VEGFR, FLT3, RET, CSF1R	RTK signaling	-3.135552	1366.318661	CCN(CC)CCNC(=O)C1=C(C)NC(\C=C2/C(=O)NC3=C2C=C(F)C=C3)=C1C	3.3349400000000013	398.4819999999996	29.0	371.2660000000001	3.0	6.0	3.0	3.0	7.0	11.0	154.0	2.0	0.0	1.0	1.0	0.0	1.0	3.0	0.3636363636363636	77.23	6.0	5.0	113.28860000000005	1	1	0	0	1	0	1	<rdkit.Chem.rdchem.Mol object at 0x7e1c24f99690>	O=C1Nc2ccccc2/C1=C/c1ccc[nH]1	2.5074	210.23600000000005	16.0	200.15599999999995	2.0	1.0	2.0	3.0	1.0
930082	RL952	5	Sunitinib	PDGFR, KIT, VEGFR, FLT3, RET, CSF1R	RTK signaling	0.834632	0.146341668	CCN(CC)CCNC(=O)C1=C(C)NC(\C=C2/C(=O)NC3=C2C=C(F)C=C3)=C1C	3.3349400000000013	398.4819999999996	29.0	371.2660000000001	3.0	6.0	3.0	3.0	7.0	11.0	154.0	2.0	0.0	1.0	1.0	0.0	1.0	3.0	0.3636363636363636	77.23	6.0	5.0	113.28860000000005	1	1	0	0	1	0	1	<rdkit.Chem.rdchem.Mol object at 0x7e1c24f99700>	O=C1Nc2ccccc2/C1=C/c1ccc[nH]1	2.5074	210.23600000000005	16.0	200.15599999999995	2.0	1.0	2.0	3.0	1.0
946353	TE9	5	Sunitinib	PDGFR, KIT, VEGFR, FLT3, RET, CSF1R	RTK signaling	3.213899	0.000611084	CCN(CC)CCNC(=O)C1=C(C)NC(\C=C2/C(=O)NC3=C2C=C(F)C=C3)=C1C	3.3349400000000013	398.4819999999996	29.0	371.2660000000001	3.0	6.0	3.0	3.0	7.0	11.0	154.0	2.0	0.0	1.0	1.0	0.0	1.0	3.0	0.3636363636363636	77.23	6.0	5.0	113.28860000000005	1	1	0	0	1	0	1	<rdkit.Chem.rdchem.Mol object at 0x7e1c24f99770>	O=C1Nc2ccccc2/C1=C/c1ccc[nH]1	2.5074	210.23600000000005	16.0	200.15599999999995	2.0	1.0	2.0	3.0	1.0
946354	TE11	5	Sunitinib	PDGFR, KIT, VEGFR, FLT3, RET, CSF1R	RTK signaling	0.576077	0.265413494	CCN(CC)CCNC(=O)C1=C(C)NC(\C=C2/C(=O)NC3=C2C=C(F)C=C3)=C1C	3.3349400000000013	398.4819999999996	29.0	371.2660000000001	3.0	6.0	3.0	3.0	7.0	11.0	154.0	2.0	0.0	1.0	1.0	0.0	1.0	3.0	0.3636363636363636	77.23	6.0	5.0	113.28860000000005	1	1	0	0	1	0	1	<rdkit.Chem.rdchem.Mol object at 0x7e1c24f997e0>	O=C1Nc2ccccc2/C1=C/c1ccc[nH]1	2.5074	210.23600000000005	16.0	200.15599999999995	2.0	1.0	2.0	3.0	1.0
946355	TE6	5	Sunitinib	PDGFR, KIT, VEGFR, FLT3, RET, CSF1R	RTK signaling	3.874114	0.000133624	CCN(CC)CCNC(=O)C1=C(C)NC(\C=C2/C(=O)NC3=C2C=C(F)C=C3)=C1C	3.3349400000000013	398.4819999999996	29.0	371.2660000000001	3.0	6.0	3.0	3.0	7.0	11.0	154.0	2.0	0.0	1.0	1.0	0.0	1.0	3.0	0.3636363636363636	77.23	6.0	5.0	113.28860000000005	1	1	0	0	1	0	1	<rdkit.Chem.rdchem.Mol object at 0x7e1c24f99850>	O=C1Nc2ccccc2/C1=C/c1ccc[nH]1	2.5074	210.23600000000005	16.0	200.15599999999995	2.0	1.0	2.0	3.0	1.0
946356	TE12	5	Sunitinib	PDGFR, KIT, VEGFR, FLT3, RET, CSF1R	RTK signaling	-0.139197	1.377834326	CCN(CC)CCNC(=O)C1=C(C)NC(\C=C2/C(=O)NC3=C2C=C(F)C=C3)=C1C	3.3349400000000013	398.4819999999996	29.0	371.2660000000001	3.0	6.0	3.0	3.0	7.0	11.0	154.0	2.0	0.0	1.0	1.0	0.0	1.0	3.0	0.3636363636363636	77.23	6.0	5.0	113.28860000000005	1	1	0	0	1	0	1	<rdkit.Chem.rdchem.Mol object at 0x7e1c24f998c0>	O=C1Nc2ccccc2/C1=C/c1ccc[nH]1	2.5074	210.23600000000005	16.0	200.15599999999995	2.0	1.0	2.0	3.0	1.0
946358	YT	5	Sunitinib	PDGFR, KIT, VEGFR, FLT3, RET, CSF1R	RTK signaling	2.698598	0.002001714	CCN(CC)CCNC(=O)C1=C(C)NC(\C=C2/C(=O)NC3=C2C=C(F)C=C3)=C1C	3.3349400000000013	398.4819999999996	29.0	371.2660000000001	3.0	6.0	3.0	3.0	7.0	11.0	154.0	2.0	0.0	1.0	1.0	0.0	1.0	3.0	0.3636363636363636	77.23	6.0	5.0	113.28860000000005	1	1	0	0	1	0	1	<rdkit.Chem.rdchem.Mol object at 0x7e1c24f99930>	O=C1Nc2ccccc2/C1=C/c1ccc[nH]1	2.5074	210.23600000000005	16.0	200.15599999999995	2.0	1.0	2.0	3.0	1.0
946359	BT474	5	Sunitinib	PDGFR, KIT, VEGFR, FLT3, RET, CSF1R	RTK signaling	4.7917	1.62e-05	CCN(CC)CCNC(=O)C1=C(C)NC(\C=C2/C(=O)NC3=C2C=C(F)C=C3)=C1C	3.3349400000000013	398.4819999999996	29.0	371.2660000000001	3.0	6.0	3.0	3.0	7.0	11.0	154.0	2.0	0.0	1.0	1.0	0.0	1.0	3.0	0.3636363636363636	77.23	6.0	5.0	113.28860000000005	1	1	0	0	1	0	1	<rdkit.Chem.rdchem.Mol object at 0x7e1c24f999a0>	O=C1Nc2ccccc2/C1=C/c1ccc[nH]1	2.5074	210.23600000000005	16.0	200.15599999999995	2.0	1.0	2.0	3.0	1.0
946363	KPNYS	5	Sunitinib	PDGFR, KIT, VEGFR, FLT3, RET, CSF1R	RTK signaling	3.133894	0.000734693	CCN(CC)CCNC(=O)C1=C(C)NC(\C=C2/C(=O)NC3=C2C=C(F)C=C3)=C1C	3.3349400000000013	398.4819999999996	29.0	371.2660000000001	3.0	6.0	3.0	3.0	7.0	11.0	154.0	2.0	0.0	1.0	1.0	0.0	1.0	3.0	0.3636363636363636	77.23	6.0	5.0	113.28860000000005	1	1	0	0	1	0	1	<rdkit.Chem.rdchem.Mol object at 0x7e1c24f99a10>	O=C1Nc2ccccc2/C1=C/c1ccc[nH]1	2.5074	210.23600000000005	16.0	200.15599999999995	2.0	1.0	2.0	3.0	1.0
946367	D247MG	5	Sunitinib	PDGFR, KIT, VEGFR, FLT3, RET, CSF1R	RTK signaling	3.448572	0.000355982	CCN(CC)CCNC(=O)C1=C(C)NC(\C=C2/C(=O)NC3=C2C=C(F)C=C3)=C1C	3.3349400000000013	398.4819999999996	29.0	371.2660000000001	3.0	6.0	3.0	3.0	7.0	11.0	154.0	2.0	0.0	1.0	1.0	0.0	1.0	3.0	0.3636363636363636	77.23	6.0	5.0	113.28860000000005	1	1	0	0	1	0	1	<rdkit.Chem.rdchem.Mol object at 0x7e1c24f99a80>	O=C1Nc2ccccc2/C1=C/c1ccc[nH]1	2.5074	210.23600000000005	16.0	200.15599999999995	2.0	1.0	2.0	3.0	1.0
946368	D263MG	5	Sunitinib	PDGFR, KIT, VEGFR, FLT3, RET, CSF1R	RTK signaling	4.191313	6.44e-05	CCN(CC)CCNC(=O)C1=C(C)NC(\C=C2/C(=O)NC3=C2C=C(F)C=C3)=C1C	3.3349400000000013	398.4819999999996	29.0	371.2660000000001	3.0	6.0	3.0	3.0	7.0	11.0	154.0	2.0	0.0	1.0	1.0	0.0	1.0	3.0	0.3636363636363636	77.23	6.0	5.0	113.28860000000005	1	1	0	0	1	0	1	<rdkit.Chem.rdchem.Mol object at 0x7e1c24f99af0>	O=C1Nc2ccccc2/C1=C/c1ccc[nH]1	2.5074	210.23600000000005	16.0	200.15599999999995	2.0	1.0	2.0	3.0	1.0
946369	D336MG	5	Sunitinib	PDGFR, KIT, VEGFR, FLT3, RET, CSF1R	RTK signaling	3.997937	0.000100476	CCN(CC)CCNC(=O)C1=C(C)NC(\C=C2/C(=O)NC3=C2C=C(F)C=C3)=C1C	3.3349400000000013	398.4819999999996	29.0	371.2660000000001	3.0	6.0	3.0	3.0	7.0	11.0	154.0	2.0	0.0	1.0	1.0	0.0	1.0	3.0	0.3636363636363636	77.23	6.0	5.0	113.28860000000005	1	1	0	0	1	0	1	<rdkit.Chem.rdchem.Mol object at 0x7e1c24f99b60>	O=C1Nc2ccccc2/C1=C/c1ccc[nH]1	2.5074	210.23600000000005	16.0	200.15599999999995	2.0	1.0	2.0	3.0	1.0
946373	D502MG	5	Sunitinib	PDGFR, KIT, VEGFR, FLT3, RET, CSF1R	RTK signaling	5.661799	2.18e-06	CCN(CC)CCNC(=O)C1=C(C)NC(\C=C2/C(=O)NC3=C2C=C(F)C=C3)=C1C	3.3349400000000013	398.4819999999996	29.0	371.2660000000001	3.0	6.0	3.0	3.0	7.0	11.0	154.0	2.0	0.0	1.0	1.0	0.0	1.0	3.0	0.3636363636363636	77.23	6.0	5.0	113.28860000000005	1	1	0	0	1	0	1	<rdkit.Chem.rdchem.Mol object at 0x7e1c24f99bd0>	O=C1Nc2ccccc2/C1=C/c1ccc[nH]1	2.5074	210.23600000000005	16.0	200.15599999999995	2.0	1.0	2.0	3.0	1.0
949088	CTB1	5	Sunitinib	PDGFR, KIT, VEGFR, FLT3, RET, CSF1R	RTK signaling	2.384433	0.004126359	CCN(CC)CCNC(=O)C1=C(C)NC(\C=C2/C(=O)NC3=C2C=C(F)C=C3)=C1C	3.3349400000000013	398.4819999999996	29.0	371.2660000000001	3.0	6.0	3.0	3.0	7.0	11.0	154.0	2.0	0.0	1.0	1.0	0.0	1.0	3.0	0.3636363636363636	77.23	6.0	5.0	113.28860000000005	1	1	0	0	1	0	1	<rdkit.Chem.rdchem.Mol object at 0x7e1c24f99c40>	O=C1Nc2ccccc2/C1=C/c1ccc[nH]1	2.5074	210.23600000000005	16.0	200.15599999999995	2.0	1.0	2.0	3.0	1.0
949092	CP67MEL	5	Sunitinib	PDGFR, KIT, VEGFR, FLT3, RET, CSF1R	RTK signaling	2.565528	0.002719393	CCN(CC)CCNC(=O)C1=C(C)NC(\C=C2/C(=O)NC3=C2C=C(F)C=C3)=C1C	3.3349400000000013	398.4819999999996	29.0	371.2660000000001	3.0	6.0	3.0	3.0	7.0	11.0	154.0	2.0	0.0	1.0	1.0	0.0	1.0	3.0	0.3636363636363636	77.23	6.0	5.0	113.28860000000005	1	1	0	0	1	0	1	<rdkit.Chem.rdchem.Mol object at 0x7e1c24f99cb0>	O=C1Nc2ccccc2/C1=C/c1ccc[nH]1	2.5074	210.23600000000005	16.0	200.15599999999995	2.0	1.0	2.0	3.0	1.0
949153	HAL01	5	Sunitinib	PDGFR, KIT, VEGFR, FLT3, RET, CSF1R	RTK signaling	1.362466	0.043404424	CCN(CC)CCNC(=O)C1=C(C)NC(\C=C2/C(=O)NC3=C2C=C(F)C=C3)=C1C	3.3349400000000013	398.4819999999996	29.0	371.2660000000001	3.0	6.0	3.0	3.0	7.0	11.0	154.0	2.0	0.0	1.0	1.0	0.0	1.0	3.0	0.3636363636363636	77.23	6.0	5.0	113.28860000000005	1	1	0	0	1	0	1	<rdkit.Chem.rdchem.Mol object at 0x7e1c24f99d20>	O=C1Nc2ccccc2/C1=C/c1ccc[nH]1	2.5074	210.23600000000005	16.0	200.15599999999995	2.0	1.0	2.0	3.0	1.0
949154	OMC1	5	Sunitinib	PDGFR, KIT, VEGFR, FLT3, RET, CSF1R	RTK signaling	3.384591	0.000412486	CCN(CC)CCNC(=O)C1=C(C)NC(\C=C2/C(=O)NC3=C2C=C(F)C=C3)=C1C	3.3349400000000013	398.4819999999996	29.0	371.2660000000001	3.0	6.0	3.0	3.0	7.0	11.0	154.0	2.0	0.0	1.0	1.0	0.0	1.0	3.0	0.3636363636363636	77.23	6.0	5.0	113.28860000000005	1	1	0	0	1	0	1	<rdkit.Chem.rdchem.Mol object at 0x7e1c24f99d90>	O=C1Nc2ccccc2/C1=C/c1ccc[nH]1	2.5074	210.23600000000005	16.0	200.15599999999995	2.0	1.0	2.0	3.0	1.0
949155	ES8	5	Sunitinib	PDGFR, KIT, VEGFR, FLT3, RET, CSF1R	RTK signaling	1.892694	0.012802831	CCN(CC)CCNC(=O)C1=C(C)NC(\C=C2/C(=O)NC3=C2C=C(F)C=C3)=C1C	3.3349400000000013	398.4819999999996	29.0	371.2660000000001	3.0	6.0	3.0	3.0	7.0	11.0	154.0	2.0	0.0	1.0	1.0	0.0	1.0	3.0	0.3636363636363636	77.23	6.0	5.0	113.28860000000005	1	1	0	0	1	0	1	<rdkit.Chem.rdchem.Mol object at 0x7e1c24f99e00>	O=C1Nc2ccccc2/C1=C/c1ccc[nH]1	2.5074	210.23600000000005	16.0	200.15599999999995	2.0	1.0	2.0	3.0	1.0
949156	ES4	5	Sunitinib	PDGFR, KIT, VEGFR, FLT3, RET, CSF1R	RTK signaling	1.255063	0.055582362	CCN(CC)CCNC(=O)C1=C(C)NC(\C=C2/C(=O)NC3=C2C=C(F)C=C3)=C1C	3.3349400000000013	398.4819999999996	29.0	371.2660000000001	3.0	6.0	3.0	3.0	7.0	11.0	154.0	2.0	0.0	1.0	1.0	0.0	1.0	3.0	0.3636363636363636	77.23	6.0	5.0	113.28860000000005	1	1	0	0	1	0	1	<rdkit.Chem.rdchem.Mol object at 0x7e1c24f99e70>	O=C1Nc2ccccc2/C1=C/c1ccc[nH]1	2.5074	210.23600000000005	16.0	200.15599999999995	2.0	1.0	2.0	3.0	1.0
949157	ES6	5	Sunitinib	PDGFR, KIT, VEGFR, FLT3, RET, CSF1R	RTK signaling	-0.072425	1.181476261	CCN(CC)CCNC(=O)C1=C(C)NC(\C=C2/C(=O)NC3=C2C=C(F)C=C3)=C1C	3.3349400000000013	398.4819999999996	29.0	371.2660000000001	3.0	6.0	3.0	3.0	7.0	11.0	154.0	2.0	0.0	1.0	1.0	0.0	1.0	3.0	0.3636363636363636	77.23	6.0	5.0	113.28860000000005	1	1	0	0	1	0	1	<rdkit.Chem.rdchem.Mol object at 0x7e1c24f99ee0>	O=C1Nc2ccccc2/C1=C/c1ccc[nH]1	2.5074	210.23600000000005	16.0	200.15599999999995	2.0	1.0	2.0	3.0	1.0
949158	ES1	5	Sunitinib	PDGFR, KIT, VEGFR, FLT3, RET, CSF1R	RTK signaling	2.482478	0.003292471	CCN(CC)CCNC(=O)C1=C(C)NC(\C=C2/C(=O)NC3=C2C=C(F)C=C3)=C1C	3.3349400000000013	398.4819999999996	29.0	371.2660000000001	3.0	6.0	3.0	3.0	7.0	11.0	154.0	2.0	0.0	1.0	1.0	0.0	1.0	3.0	0.3636363636363636	77.23	6.0	5.0	113.28860000000005	1	1	0	0	1	0	1	<rdkit.Chem.rdchem.Mol object at 0x7e1c24f99f50>	O=C1Nc2ccccc2/C1=C/c1ccc[nH]1	2.5074	210.23600000000005	16.0	200.15599999999995	2.0	1.0	2.0	3.0	1.0
949161	EW3	5	Sunitinib	PDGFR, KIT, VEGFR, FLT3, RET, CSF1R	RTK signaling	2.278578	0.005265286	CCN(CC)CCNC(=O)C1=C(C)NC(\C=C2/C(=O)NC3=C2C=C(F)C=C3)=C1C	3.3349400000000013	398.4819999999996	29.0	371.2660000000001	3.0	6.0	3.0	3.0	7.0	11.0	154.0	2.0	0.0	1.0	1.0	0.0	1.0	3.0	0.3636363636363636	77.23	6.0	5.0	113.28860000000005	1	1	0	0	1	0	1	<rdkit.Chem.rdchem.Mol object at 0x7e1c24f99fc0>	O=C1Nc2ccccc2/C1=C/c1ccc[nH]1	2.5074	210.23600000000005	16.0	200.15599999999995	2.0	1.0	2.0	3.0	1.0
949162	EW12	5	Sunitinib	PDGFR, KIT, VEGFR, FLT3, RET, CSF1R	RTK signaling	6.034809	9.23e-07	CCN(CC)CCNC(=O)C1=C(C)NC(\C=C2/C(=O)NC3=C2C=C(F)C=C3)=C1C	3.3349400000000013	398.4819999999996	29.0	371.2660000000001	3.0	6.0	3.0	3.0	7.0	11.0	154.0	2.0	0.0	1.0	1.0	0.0	1.0	3.0	0.3636363636363636	77.23	6.0	5.0	113.28860000000005	1	1	0	0	1	0	1	<rdkit.Chem.rdchem.Mol object at 0x7e1c24f9a030>	O=C1Nc2ccccc2/C1=C/c1ccc[nH]1	2.5074	210.23600000000005	16.0	200.15599999999995	2.0	1.0	2.0	3.0	1.0
949163	EW1	5	Sunitinib	PDGFR, KIT, VEGFR, FLT3, RET, CSF1R	RTK signaling	1.204455	0.062451806	CCN(CC)CCNC(=O)C1=C(C)NC(\C=C2/C(=O)NC3=C2C=C(F)C=C3)=C1C	3.3349400000000013	398.4819999999996	29.0	371.2660000000001	3.0	6.0	3.0	3.0	7.0	11.0	154.0	2.0	0.0	1.0	1.0	0.0	1.0	3.0	0.3636363636363636	77.23	6.0	5.0	113.28860000000005	1	1	0	0	1	0	1	<rdkit.Chem.rdchem.Mol object at 0x7e1c24f9a0a0>	O=C1Nc2ccccc2/C1=C/c1ccc[nH]1	2.5074	210.23600000000005	16.0	200.15599999999995	2.0	1.0	2.0	3.0	1.0
949164	EW18	5	Sunitinib	PDGFR, KIT, VEGFR, FLT3, RET, CSF1R	RTK signaling	3.252197	0.000559504	CCN(CC)CCNC(=O)C1=C(C)NC(\C=C2/C(=O)NC3=C2C=C(F)C=C3)=C1C	3.3349400000000013	398.4819999999996	29.0	371.2660000000001	3.0	6.0	3.0	3.0	7.0	11.0	154.0	2.0	0.0	1.0	1.0	0.0	1.0	3.0	0.3636363636363636	77.23	6.0	5.0	113.28860000000005	1	1	0	0	1	0	1	<rdkit.Chem.rdchem.Mol object at 0x7e1c24f9a110>	O=C1Nc2ccccc2/C1=C/c1ccc[nH]1	2.5074	210.23600000000005	16.0	200.15599999999995	2.0	1.0	2.0	3.0	1.0
949165	EW16	5	Sunitinib	PDGFR, KIT, VEGFR, FLT3, RET, CSF1R	RTK signaling	0.583987	0.260623156	CCN(CC)CCNC(=O)C1=C(C)NC(\C=C2/C(=O)NC3=C2C=C(F)C=C3)=C1C	3.3349400000000013	398.4819999999996	29.0	371.2660000000001	3.0	6.0	3.0	3.0	7.0	11.0	154.0	2.0	0.0	1.0	1.0	0.0	1.0	3.0	0.3636363636363636	77.23	6.0	5.0	113.28860000000005	1	1	0	0	1	0	1	<rdkit.Chem.rdchem.Mol object at 0x7e1c24f9a180>	O=C1Nc2ccccc2/C1=C/c1ccc[nH]1	2.5074	210.23600000000005	16.0	200.15599999999995	2.0	1.0	2.0	3.0	1.0
949166	EW13	5	Sunitinib	PDGFR, KIT, VEGFR, FLT3, RET, CSF1R	RTK signaling	3.892459	0.000128098	CCN(CC)CCNC(=O)C1=C(C)NC(\C=C2/C(=O)NC3=C2C=C(F)C=C3)=C1C	3.3349400000000013	398.4819999999996	29.0	371.2660000000001	3.0	6.0	3.0	3.0	7.0	11.0	154.0	2.0	0.0	1.0	1.0	0.0	1.0	3.0	0.3636363636363636	77.23	6.0	5.0	113.28860000000005	1	1	0	0	1	0	1	<rdkit.Chem.rdchem.Mol object at 0x7e1c24f9a1f0>	O=C1Nc2ccccc2/C1=C/c1ccc[nH]1	2.5074	210.23600000000005	16.0	200.15599999999995	2.0	1.0	2.0	3.0	1.0
949168	EW24	5	Sunitinib	PDGFR, KIT, VEGFR, FLT3, RET, CSF1R	RTK signaling	4.338566	4.59e-05	CCN(CC)CCNC(=O)C1=C(C)NC(\C=C2/C(=O)NC3=C2C=C(F)C=C3)=C1C	3.3349400000000013	398.4819999999996	29.0	371.2660000000001	3.0	6.0	3.0	3.0	7.0	11.0	154.0	2.0	0.0	1.0	1.0	0.0	1.0	3.0	0.3636363636363636	77.23	6.0	5.0	113.28860000000005	1	1	0	0	1	0	1	<rdkit.Chem.rdchem.Mol object at 0x7e1c24f9a260>	O=C1Nc2ccccc2/C1=C/c1ccc[nH]1	2.5074	210.23600000000005	16.0	200.15599999999995	2.0	1.0	2.0	3.0	1.0
949170	LAN6	5	Sunitinib	PDGFR, KIT, VEGFR, FLT3, RET, CSF1R	RTK signaling	2.660638	0.00218455	CCN(CC)CCNC(=O)C1=C(C)NC(\C=C2/C(=O)NC3=C2C=C(F)C=C3)=C1C	3.3349400000000013	398.4819999999996	29.0	371.2660000000001	3.0	6.0	3.0	3.0	7.0	11.0	154.0	2.0	0.0	1.0	1.0	0.0	1.0	3.0	0.3636363636363636	77.23	6.0	5.0	113.28860000000005	1	1	0	0	1	0	1	<rdkit.Chem.rdchem.Mol object at 0x7e1c24f9a2d0>	O=C1Nc2ccccc2/C1=C/c1ccc[nH]1	2.5074	210.23600000000005	16.0	200.15599999999995	2.0	1.0	2.0	3.0	1.0
949171	NB10	5	Sunitinib	PDGFR, KIT, VEGFR, FLT3, RET, CSF1R	RTK signaling	4.670909	2.13e-05	CCN(CC)CCNC(=O)C1=C(C)NC(\C=C2/C(=O)NC3=C2C=C(F)C=C3)=C1C	3.3349400000000013	398.4819999999996	29.0	371.2660000000001	3.0	6.0	3.0	3.0	7.0	11.0	154.0	2.0	0.0	1.0	1.0	0.0	1.0	3.0	0.3636363636363636	77.23	6.0	5.0	113.28860000000005	1	1	0	0	1	0	1	<rdkit.Chem.rdchem.Mol object at 0x7e1c24f9a340>	O=C1Nc2ccccc2/C1=C/c1ccc[nH]1	2.5074	210.23600000000005	16.0	200.15599999999995	2.0	1.0	2.0	3.0	1.0
949173	NB6	5	Sunitinib	PDGFR, KIT, VEGFR, FLT3, RET, CSF1R	RTK signaling	4.396868	4.01e-05	CCN(CC)CCNC(=O)C1=C(C)NC(\C=C2/C(=O)NC3=C2C=C(F)C=C3)=C1C	3.3349400000000013	398.4819999999996	29.0	371.2660000000001	3.0	6.0	3.0	3.0	7.0	11.0	154.0	2.0	0.0	1.0	1.0	0.0	1.0	3.0	0.3636363636363636	77.23	6.0	5.0	113.28860000000005	1	1	0	0	1	0	1	<rdkit.Chem.rdchem.Mol object at 0x7e1c24f9a3b0>	O=C1Nc2ccccc2/C1=C/c1ccc[nH]1	2.5074	210.23600000000005	16.0	200.15599999999995	2.0	1.0	2.0	3.0	1.0
949174	NB7	5	Sunitinib	PDGFR, KIT, VEGFR, FLT3, RET, CSF1R	RTK signaling	3.075155	0.000841095	CCN(CC)CCNC(=O)C1=C(C)NC(\C=C2/C(=O)NC3=C2C=C(F)C=C3)=C1C	3.3349400000000013	398.4819999999996	29.0	371.2660000000001	3.0	6.0	3.0	3.0	7.0	11.0	154.0	2.0	0.0	1.0	1.0	0.0	1.0	3.0	0.3636363636363636	77.23	6.0	5.0	113.28860000000005	1	1	0	0	1	0	1	<rdkit.Chem.rdchem.Mol object at 0x7e1c24f9a420>	O=C1Nc2ccccc2/C1=C/c1ccc[nH]1	2.5074	210.23600000000005	16.0	200.15599999999995	2.0	1.0	2.0	3.0	1.0
949175	NB17	5	Sunitinib	PDGFR, KIT, VEGFR, FLT3, RET, CSF1R	RTK signaling	4.464085	3.43e-05	CCN(CC)CCNC(=O)C1=C(C)NC(\C=C2/C(=O)NC3=C2C=C(F)C=C3)=C1C	3.3349400000000013	398.4819999999996	29.0	371.2660000000001	3.0	6.0	3.0	3.0	7.0	11.0	154.0	2.0	0.0	1.0	1.0	0.0	1.0	3.0	0.3636363636363636	77.23	6.0	5.0	113.28860000000005	1	1	0	0	1	0	1	<rdkit.Chem.rdchem.Mol object at 0x7e1c24f9a490>	O=C1Nc2ccccc2/C1=C/c1ccc[nH]1	2.5074	210.23600000000005	16.0	200.15599999999995	2.0	1.0	2.0	3.0	1.0
949176	NB5	5	Sunitinib	PDGFR, KIT, VEGFR, FLT3, RET, CSF1R	RTK signaling	3.268307	0.000539129	CCN(CC)CCNC(=O)C1=C(C)NC(\C=C2/C(=O)NC3=C2C=C(F)C=C3)=C1C	3.3349400000000013	398.4819999999996	29.0	371.2660000000001	3.0	6.0	3.0	3.0	7.0	11.0	154.0	2.0	0.0	1.0	1.0	0.0	1.0	3.0	0.3636363636363636	77.23	6.0	5.0	113.28860000000005	1	1	0	0	1	0	1	<rdkit.Chem.rdchem.Mol object at 0x7e1c24f9a500>	O=C1Nc2ccccc2/C1=C/c1ccc[nH]1	2.5074	210.23600000000005	16.0	200.15599999999995	2.0	1.0	2.0	3.0	1.0
949177	NB13	5	Sunitinib	PDGFR, KIT, VEGFR, FLT3, RET, CSF1R	RTK signaling	2.489608	0.003238859	CCN(CC)CCNC(=O)C1=C(C)NC(\C=C2/C(=O)NC3=C2C=C(F)C=C3)=C1C	3.3349400000000013	398.4819999999996	29.0	371.2660000000001	3.0	6.0	3.0	3.0	7.0	11.0	154.0	2.0	0.0	1.0	1.0	0.0	1.0	3.0	0.3636363636363636	77.23	6.0	5.0	113.28860000000005	1	1	0	0	1	0	1	<rdkit.Chem.rdchem.Mol object at 0x7e1c24f9a570>	O=C1Nc2ccccc2/C1=C/c1ccc[nH]1	2.5074	210.23600000000005	16.0	200.15599999999995	2.0	1.0	2.0	3.0	1.0
949178	NB14	5	Sunitinib	PDGFR, KIT, VEGFR, FLT3, RET, CSF1R	RTK signaling	2.591188	0.002563374	CCN(CC)CCNC(=O)C1=C(C)NC(\C=C2/C(=O)NC3=C2C=C(F)C=C3)=C1C	3.3349400000000013	398.4819999999996	29.0	371.2660000000001	3.0	6.0	3.0	3.0	7.0	11.0	154.0	2.0	0.0	1.0	1.0	0.0	1.0	3.0	0.3636363636363636	77.23	6.0	5.0	113.28860000000005	1	1	0	0	1	0	1	<rdkit.Chem.rdchem.Mol object at 0x7e1c24f9a5e0>	O=C1Nc2ccccc2/C1=C/c1ccc[nH]1	2.5074	210.23600000000005	16.0	200.15599999999995	2.0	1.0	2.0	3.0	1.0
949179	NB1	5	Sunitinib	PDGFR, KIT, VEGFR, FLT3, RET, CSF1R	RTK signaling	0.744312	0.180172291	CCN(CC)CCNC(=O)C1=C(C)NC(\C=C2/C(=O)NC3=C2C=C(F)C=C3)=C1C	3.3349400000000013	398.4819999999996	29.0	371.2660000000001	3.0	6.0	3.0	3.0	7.0	11.0	154.0	2.0	0.0	1.0	1.0	0.0	1.0	3.0	0.3636363636363636	77.23	6.0	5.0	113.28860000000005	1	1	0	0	1	0	1	<rdkit.Chem.rdchem.Mol object at 0x7e1c24f9a650>	O=C1Nc2ccccc2/C1=C/c1ccc[nH]1	2.5074	210.23600000000005	16.0	200.15599999999995	2.0	1.0	2.0	3.0	1.0
971773	RH1	5	Sunitinib	PDGFR, KIT, VEGFR, FLT3, RET, CSF1R	RTK signaling	3.626351	0.000236401	CCN(CC)CCNC(=O)C1=C(C)NC(\C=C2/C(=O)NC3=C2C=C(F)C=C3)=C1C	3.3349400000000013	398.4819999999996	29.0	371.2660000000001	3.0	6.0	3.0	3.0	7.0	11.0	154.0	2.0	0.0	1.0	1.0	0.0	1.0	3.0	0.3636363636363636	77.23	6.0	5.0	113.28860000000005	1	1	0	0	1	0	1	<rdkit.Chem.rdchem.Mol object at 0x7e1c24f9a6c0>	O=C1Nc2ccccc2/C1=C/c1ccc[nH]1	2.5074	210.23600000000005	16.0	200.15599999999995	2.0	1.0	2.0	3.0	1.0
971777	MZ2MEL	5	Sunitinib	PDGFR, KIT, VEGFR, FLT3, RET, CSF1R	RTK signaling	2.66376	0.002168902	CCN(CC)CCNC(=O)C1=C(C)NC(\C=C2/C(=O)NC3=C2C=C(F)C=C3)=C1C	3.3349400000000013	398.4819999999996	29.0	371.2660000000001	3.0	6.0	3.0	3.0	7.0	11.0	154.0	2.0	0.0	1.0	1.0	0.0	1.0	3.0	0.3636363636363636	77.23	6.0	5.0	113.28860000000005	1	1	0	0	1	0	1	<rdkit.Chem.rdchem.Mol object at 0x7e1c24f9a730>	O=C1Nc2ccccc2/C1=C/c1ccc[nH]1	2.5074	210.23600000000005	16.0	200.15599999999995	2.0	1.0	2.0	3.0	1.0
1240128	ES2	5	Sunitinib	PDGFR, KIT, VEGFR, FLT3, RET, CSF1R	RTK signaling	2.229053	0.005901291	CCN(CC)CCNC(=O)C1=C(C)NC(\C=C2/C(=O)NC3=C2C=C(F)C=C3)=C1C	3.3349400000000013	398.4819999999996	29.0	371.2660000000001	3.0	6.0	3.0	3.0	7.0	11.0	154.0	2.0	0.0	1.0	1.0	0.0	1.0	3.0	0.3636363636363636	77.23	6.0	5.0	113.28860000000005	1	1	0	0	1	0	1	<rdkit.Chem.rdchem.Mol object at 0x7e1c24f9a7a0>	O=C1Nc2ccccc2/C1=C/c1ccc[nH]1	2.5074	210.23600000000005	16.0	200.15599999999995	2.0	1.0	2.0	3.0	1.0
1240173	MDST8	5	Sunitinib	PDGFR, KIT, VEGFR, FLT3, RET, CSF1R	RTK signaling	4.083	8.26e-05	CCN(CC)CCNC(=O)C1=C(C)NC(\C=C2/C(=O)NC3=C2C=C(F)C=C3)=C1C	3.3349400000000013	398.4819999999996	29.0	371.2660000000001	3.0	6.0	3.0	3.0	7.0	11.0	154.0	2.0	0.0	1.0	1.0	0.0	1.0	3.0	0.3636363636363636	77.23	6.0	5.0	113.28860000000005	1	1	0	0	1	0	1	<rdkit.Chem.rdchem.Mol object at 0x7e1c24f9a810>	O=C1Nc2ccccc2/C1=C/c1ccc[nH]1	2.5074	210.23600000000005	16.0	200.15599999999995	2.0	1.0	2.0	3.0	1.0
1240181	NB(TU)110	5	Sunitinib	PDGFR, KIT, VEGFR, FLT3, RET, CSF1R	RTK signaling	1.650566	0.022358054	CCN(CC)CCNC(=O)C1=C(C)NC(\C=C2/C(=O)NC3=C2C=C(F)C=C3)=C1C	3.3349400000000013	398.4819999999996	29.0	371.2660000000001	3.0	6.0	3.0	3.0	7.0	11.0	154.0	2.0	0.0	1.0	1.0	0.0	1.0	3.0	0.3636363636363636	77.23	6.0	5.0	113.28860000000005	1	1	0	0	1	0	1	<rdkit.Chem.rdchem.Mol object at 0x7e1c24f9a880>	O=C1Nc2ccccc2/C1=C/c1ccc[nH]1	2.5074	210.23600000000005	16.0	200.15599999999995	2.0	1.0	2.0	3.0	1.0
1240182	NCIH1836	5	Sunitinib	PDGFR, KIT, VEGFR, FLT3, RET, CSF1R	RTK signaling	3.234941	0.000582182	CCN(CC)CCNC(=O)C1=C(C)NC(\C=C2/C(=O)NC3=C2C=C(F)C=C3)=C1C	3.3349400000000013	398.4819999999996	29.0	371.2660000000001	3.0	6.0	3.0	3.0	7.0	11.0	154.0	2.0	0.0	1.0	1.0	0.0	1.0	3.0	0.3636363636363636	77.23	6.0	5.0	113.28860000000005	1	1	0	0	1	0	1	<rdkit.Chem.rdchem.Mol object at 0x7e1c24f9a8f0>	O=C1Nc2ccccc2/C1=C/c1ccc[nH]1	2.5074	210.23600000000005	16.0	200.15599999999995	2.0	1.0	2.0	3.0	1.0
1240183	NCIH1869	5	Sunitinib	PDGFR, KIT, VEGFR, FLT3, RET, CSF1R	RTK signaling	3.27363	0.000532562	CCN(CC)CCNC(=O)C1=C(C)NC(\C=C2/C(=O)NC3=C2C=C(F)C=C3)=C1C	3.3349400000000013	398.4819999999996	29.0	371.2660000000001	3.0	6.0	3.0	3.0	7.0	11.0	154.0	2.0	0.0	1.0	1.0	0.0	1.0	3.0	0.3636363636363636	77.23	6.0	5.0	113.28860000000005	1	1	0	0	1	0	1	<rdkit.Chem.rdchem.Mol object at 0x7e1c24f9a960>	O=C1Nc2ccccc2/C1=C/c1ccc[nH]1	2.5074	210.23600000000005	16.0	200.15599999999995	2.0	1.0	2.0	3.0	1.0
1240189	NCIH211	5	Sunitinib	PDGFR, KIT, VEGFR, FLT3, RET, CSF1R	RTK signaling	2.067893	0.008552774	CCN(CC)CCNC(=O)C1=C(C)NC(\C=C2/C(=O)NC3=C2C=C(F)C=C3)=C1C	3.3349400000000013	398.4819999999996	29.0	371.2660000000001	3.0	6.0	3.0	3.0	7.0	11.0	154.0	2.0	0.0	1.0	1.0	0.0	1.0	3.0	0.3636363636363636	77.23	6.0	5.0	113.28860000000005	1	1	0	0	1	0	1	<rdkit.Chem.rdchem.Mol object at 0x7e1c24f9a9d0>	O=C1Nc2ccccc2/C1=C/c1ccc[nH]1	2.5074	210.23600000000005	16.0	200.15599999999995	2.0	1.0	2.0	3.0	1.0
1240193	NCIH847	5	Sunitinib	PDGFR, KIT, VEGFR, FLT3, RET, CSF1R	RTK signaling	1.376715	0.042003454	CCN(CC)CCNC(=O)C1=C(C)NC(\C=C2/C(=O)NC3=C2C=C(F)C=C3)=C1C	3.3349400000000013	398.4819999999996	29.0	371.2660000000001	3.0	6.0	3.0	3.0	7.0	11.0	154.0	2.0	0.0	1.0	1.0	0.0	1.0	3.0	0.3636363636363636	77.23	6.0	5.0	113.28860000000005	1	1	0	0	1	0	1	<rdkit.Chem.rdchem.Mol object at 0x7e1c24f9aa40>	O=C1Nc2ccccc2/C1=C/c1ccc[nH]1	2.5074	210.23600000000005	16.0	200.15599999999995	2.0	1.0	2.0	3.0	1.0
1240221	TC71	5	Sunitinib	PDGFR, KIT, VEGFR, FLT3, RET, CSF1R	RTK signaling	4.122973	7.53e-05	CCN(CC)CCNC(=O)C1=C(C)NC(\C=C2/C(=O)NC3=C2C=C(F)C=C3)=C1C	3.3349400000000013	398.4819999999996	29.0	371.2660000000001	3.0	6.0	3.0	3.0	7.0	11.0	154.0	2.0	0.0	1.0	1.0	0.0	1.0	3.0	0.3636363636363636	77.23	6.0	5.0	113.28860000000005	1	1	0	0	1	0	1	<rdkit.Chem.rdchem.Mol object at 0x7e1c24f9aab0>	O=C1Nc2ccccc2/C1=C/c1ccc[nH]1	2.5074	210.23600000000005	16.0	200.15599999999995	2.0	1.0	2.0	3.0	1.0
1247871	SUPB15	5	Sunitinib	PDGFR, KIT, VEGFR, FLT3, RET, CSF1R	RTK signaling	2.170598	0.006751527	CCN(CC)CCNC(=O)C1=C(C)NC(\C=C2/C(=O)NC3=C2C=C(F)C=C3)=C1C	3.3349400000000013	398.4819999999996	29.0	371.2660000000001	3.0	6.0	3.0	3.0	7.0	11.0	154.0	2.0	0.0	1.0	1.0	0.0	1.0	3.0	0.3636363636363636	77.23	6.0	5.0	113.28860000000005	1	1	0	0	1	0	1	<rdkit.Chem.rdchem.Mol object at 0x7e1c24f9ab20>	O=C1Nc2ccccc2/C1=C/c1ccc[nH]1	2.5074	210.23600000000005	16.0	200.15599999999995	2.0	1.0	2.0	3.0	1.0
1290455	OCIAML3	5	Sunitinib	PDGFR, KIT, VEGFR, FLT3, RET, CSF1R	RTK signaling	2.176807	0.006655689	CCN(CC)CCNC(=O)C1=C(C)NC(\C=C2/C(=O)NC3=C2C=C(F)C=C3)=C1C	3.3349400000000013	398.4819999999996	29.0	371.2660000000001	3.0	6.0	3.0	3.0	7.0	11.0	154.0	2.0	0.0	1.0	1.0	0.0	1.0	3.0	0.3636363636363636	77.23	6.0	5.0	113.28860000000005	1	1	0	0	1	0	1	<rdkit.Chem.rdchem.Mol object at 0x7e1c24f9ab90>	O=C1Nc2ccccc2/C1=C/c1ccc[nH]1	2.5074	210.23600000000005	16.0	200.15599999999995	2.0	1.0	2.0	3.0	1.0
1290769	CL11	5	Sunitinib	PDGFR, KIT, VEGFR, FLT3, RET, CSF1R	RTK signaling	5.014801	9.66e-06	CCN(CC)CCNC(=O)C1=C(C)NC(\C=C2/C(=O)NC3=C2C=C(F)C=C3)=C1C	3.3349400000000013	398.4819999999996	29.0	371.2660000000001	3.0	6.0	3.0	3.0	7.0	11.0	154.0	2.0	0.0	1.0	1.0	0.0	1.0	3.0	0.3636363636363636	77.23	6.0	5.0	113.28860000000005	1	1	0	0	1	0	1	<rdkit.Chem.rdchem.Mol object at 0x7e1c24f9ac00>	O=C1Nc2ccccc2/C1=C/c1ccc[nH]1	2.5074	210.23600000000005	16.0	200.15599999999995	2.0	1.0	2.0	3.0	1.0
1295740	ALLSIL	5	Sunitinib	PDGFR, KIT, VEGFR, FLT3, RET, CSF1R	RTK signaling	0.110975	0.774506381	CCN(CC)CCNC(=O)C1=C(C)NC(\C=C2/C(=O)NC3=C2C=C(F)C=C3)=C1C	3.3349400000000013	398.4819999999996	29.0	371.2660000000001	3.0	6.0	3.0	3.0	7.0	11.0	154.0	2.0	0.0	1.0	1.0	0.0	1.0	3.0	0.3636363636363636	77.23	6.0	5.0	113.28860000000005	1	1	0	0	1	0	1	<rdkit.Chem.rdchem.Mol object at 0x7e1c24f9ac70>	O=C1Nc2ccccc2/C1=C/c1ccc[nH]1	2.5074	210.23600000000005	16.0	200.15599999999995	2.0	1.0	2.0	3.0	1.0
1295741	AMO1	5	Sunitinib	PDGFR, KIT, VEGFR, FLT3, RET, CSF1R	RTK signaling	1.999462	0.010012396	CCN(CC)CCNC(=O)C1=C(C)NC(\C=C2/C(=O)NC3=C2C=C(F)C=C3)=C1C	3.3349400000000013	398.4819999999996	29.0	371.2660000000001	3.0	6.0	3.0	3.0	7.0	11.0	154.0	2.0	0.0	1.0	1.0	0.0	1.0	3.0	0.3636363636363636	77.23	6.0	5.0	113.28860000000005	1	1	0	0	1	0	1	<rdkit.Chem.rdchem.Mol object at 0x7e1c24f9ace0>	O=C1Nc2ccccc2/C1=C/c1ccc[nH]1	2.5074	210.23600000000005	16.0	200.15599999999995	2.0	1.0	2.0	3.0	1.0
1297439	CORL95	5	Sunitinib	PDGFR, KIT, VEGFR, FLT3, RET, CSF1R	RTK signaling	4.395259	4.02e-05	CCN(CC)CCNC(=O)C1=C(C)NC(\C=C2/C(=O)NC3=C2C=C(F)C=C3)=C1C	3.3349400000000013	398.4819999999996	29.0	371.2660000000001	3.0	6.0	3.0	3.0	7.0	11.0	154.0	2.0	0.0	1.0	1.0	0.0	1.0	3.0	0.3636363636363636	77.23	6.0	5.0	113.28860000000005	1	1	0	0	1	0	1	<rdkit.Chem.rdchem.Mol object at 0x7e1c24f9ad50>	O=C1Nc2ccccc2/C1=C/c1ccc[nH]1	2.5074	210.23600000000005	16.0	200.15599999999995	2.0	1.0	2.0	3.0	1.0
1297446	DND41	5	Sunitinib	PDGFR, KIT, VEGFR, FLT3, RET, CSF1R	RTK signaling	1.131898	0.073807756	CCN(CC)CCNC(=O)C1=C(C)NC(\C=C2/C(=O)NC3=C2C=C(F)C=C3)=C1C	3.3349400000000013	398.4819999999996	29.0	371.2660000000001	3.0	6.0	3.0	3.0	7.0	11.0	154.0	2.0	0.0	1.0	1.0	0.0	1.0	3.0	0.3636363636363636	77.23	6.0	5.0	113.28860000000005	1	1	0	0	1	0	1	<rdkit.Chem.rdchem.Mol object at 0x7e1c24f9adc0>	O=C1Nc2ccccc2/C1=C/c1ccc[nH]1	2.5074	210.23600000000005	16.0	200.15599999999995	2.0	1.0	2.0	3.0	1.0
1297447	EJM	5	Sunitinib	PDGFR, KIT, VEGFR, FLT3, RET, CSF1R	RTK signaling	2.769811	0.001698983	CCN(CC)CCNC(=O)C1=C(C)NC(\C=C2/C(=O)NC3=C2C=C(F)C=C3)=C1C	3.3349400000000013	398.4819999999996	29.0	371.2660000000001	3.0	6.0	3.0	3.0	7.0	11.0	154.0	2.0	0.0	1.0	1.0	0.0	1.0	3.0	0.3636363636363636	77.23	6.0	5.0	113.28860000000005	1	1	0	0	1	0	1	<rdkit.Chem.rdchem.Mol object at 0x7e1c24f9ae30>	O=C1Nc2ccccc2/C1=C/c1ccc[nH]1	2.5074	210.23600000000005	16.0	200.15599999999995	2.0	1.0	2.0	3.0	1.0
1297449	Farage	5	Sunitinib	PDGFR, KIT, VEGFR, FLT3, RET, CSF1R	RTK signaling	1.239137	0.057658455	CCN(CC)CCNC(=O)C1=C(C)NC(\C=C2/C(=O)NC3=C2C=C(F)C=C3)=C1C	3.3349400000000013	398.4819999999996	29.0	371.2660000000001	3.0	6.0	3.0	3.0	7.0	11.0	154.0	2.0	0.0	1.0	1.0	0.0	1.0	3.0	0.3636363636363636	77.23	6.0	5.0	113.28860000000005	1	1	0	0	1	0	1	<rdkit.Chem.rdchem.Mol object at 0x7e1c24f9aea0>	O=C1Nc2ccccc2/C1=C/c1ccc[nH]1	2.5074	210.23600000000005	16.0	200.15599999999995	2.0	1.0	2.0	3.0	1.0
1298352	NCIH2135	5	Sunitinib	PDGFR, KIT, VEGFR, FLT3, RET, CSF1R	RTK signaling	3.130723	0.000740077	CCN(CC)CCNC(=O)C1=C(C)NC(\C=C2/C(=O)NC3=C2C=C(F)C=C3)=C1C	3.3349400000000013	398.4819999999996	29.0	371.2660000000001	3.0	6.0	3.0	3.0	7.0	11.0	154.0	2.0	0.0	1.0	1.0	0.0	1.0	3.0	0.3636363636363636	77.23	6.0	5.0	113.28860000000005	1	1	0	0	1	0	1	<rdkit.Chem.rdchem.Mol object at 0x7e1c24f9af10>	O=C1Nc2ccccc2/C1=C/c1ccc[nH]1	2.5074	210.23600000000005	16.0	200.15599999999995	2.0	1.0	2.0	3.0	1.0
1299075	VCaP	5	Sunitinib	PDGFR, KIT, VEGFR, FLT3, RET, CSF1R	RTK signaling	3.551684	0.000280748	CCN(CC)CCNC(=O)C1=C(C)NC(\C=C2/C(=O)NC3=C2C=C(F)C=C3)=C1C	3.3349400000000013	398.4819999999996	29.0	371.2660000000001	3.0	6.0	3.0	3.0	7.0	11.0	154.0	2.0	0.0	1.0	1.0	0.0	1.0	3.0	0.3636363636363636	77.23	6.0	5.0	113.28860000000005	1	1	0	0	1	0	1	<rdkit.Chem.rdchem.Mol object at 0x7e1c24f9af80>	O=C1Nc2ccccc2/C1=C/c1ccc[nH]1	2.5074	210.23600000000005	16.0	200.15599999999995	2.0	1.0	2.0	3.0	1.0
1303896	GA10	5	Sunitinib	PDGFR, KIT, VEGFR, FLT3, RET, CSF1R	RTK signaling	-0.561247	3.641220675	CCN(CC)CCNC(=O)C1=C(C)NC(\C=C2/C(=O)NC3=C2C=C(F)C=C3)=C1C	3.3349400000000013	398.4819999999996	29.0	371.2660000000001	3.0	6.0	3.0	3.0	7.0	11.0	154.0	2.0	0.0	1.0	1.0	0.0	1.0	3.0	0.3636363636363636	77.23	6.0	5.0	113.28860000000005	1	1	0	0	1	0	1	<rdkit.Chem.rdchem.Mol object at 0x7e1c24f9aff0>	O=C1Nc2ccccc2/C1=C/c1ccc[nH]1	2.5074	210.23600000000005	16.0	200.15599999999995	2.0	1.0	2.0	3.0	1.0
1303897	GRANTA519	5	Sunitinib	PDGFR, KIT, VEGFR, FLT3, RET, CSF1R	RTK signaling	3.495567	0.000319472	CCN(CC)CCNC(=O)C1=C(C)NC(\C=C2/C(=O)NC3=C2C=C(F)C=C3)=C1C	3.3349400000000013	398.4819999999996	29.0	371.2660000000001	3.0	6.0	3.0	3.0	7.0	11.0	154.0	2.0	0.0	1.0	1.0	0.0	1.0	3.0	0.3636363636363636	77.23	6.0	5.0	113.28860000000005	1	1	0	0	1	0	1	<rdkit.Chem.rdchem.Mol object at 0x7e1c24f9b060>	O=C1Nc2ccccc2/C1=C/c1ccc[nH]1	2.5074	210.23600000000005	16.0	200.15599999999995	2.0	1.0	2.0	3.0	1.0
1303901	HCC33	5	Sunitinib	PDGFR, KIT, VEGFR, FLT3, RET, CSF1R	RTK signaling	3.57031	0.000268961	CCN(CC)CCNC(=O)C1=C(C)NC(\C=C2/C(=O)NC3=C2C=C(F)C=C3)=C1C	3.3349400000000013	398.4819999999996	29.0	371.2660000000001	3.0	6.0	3.0	3.0	7.0	11.0	154.0	2.0	0.0	1.0	1.0	0.0	1.0	3.0	0.3636363636363636	77.23	6.0	5.0	113.28860000000005	1	1	0	0	1	0	1	<rdkit.Chem.rdchem.Mol object at 0x7e1c24f9b0d0>	O=C1Nc2ccccc2/C1=C/c1ccc[nH]1	2.5074	210.23600000000005	16.0	200.15599999999995	2.0	1.0	2.0	3.0	1.0
1322218	Hs445	5	Sunitinib	PDGFR, KIT, VEGFR, FLT3, RET, CSF1R	RTK signaling	1.93857	0.011519404	CCN(CC)CCNC(=O)C1=C(C)NC(\C=C2/C(=O)NC3=C2C=C(F)C=C3)=C1C	3.3349400000000013	398.4819999999996	29.0	371.2660000000001	3.0	6.0	3.0	3.0	7.0	11.0	154.0	2.0	0.0	1.0	1.0	0.0	1.0	3.0	0.3636363636363636	77.23	6.0	5.0	113.28860000000005	1	1	0	0	1	0	1	<rdkit.Chem.rdchem.Mol object at 0x7e1c24f9b140>	O=C1Nc2ccccc2/C1=C/c1ccc[nH]1	2.5074	210.23600000000005	16.0	200.15599999999995	2.0	1.0	2.0	3.0	1.0
1322224	HSC39	5	Sunitinib	PDGFR, KIT, VEGFR, FLT3, RET, CSF1R	RTK signaling	0.793669	0.160816646	CCN(CC)CCNC(=O)C1=C(C)NC(\C=C2/C(=O)NC3=C2C=C(F)C=C3)=C1C	3.3349400000000013	398.4819999999996	29.0	371.2660000000001	3.0	6.0	3.0	3.0	7.0	11.0	154.0	2.0	0.0	1.0	1.0	0.0	1.0	3.0	0.3636363636363636	77.23	6.0	5.0	113.28860000000005	1	1	0	0	1	0	1	<rdkit.Chem.rdchem.Mol object at 0x7e1c24f9b1b0>	O=C1Nc2ccccc2/C1=C/c1ccc[nH]1	2.5074	210.23600000000005	16.0	200.15599999999995	2.0	1.0	2.0	3.0	1.0
1323913	NB4	5	Sunitinib	PDGFR, KIT, VEGFR, FLT3, RET, CSF1R	RTK signaling	0.765714	0.171508639	CCN(CC)CCNC(=O)C1=C(C)NC(\C=C2/C(=O)NC3=C2C=C(F)C=C3)=C1C	3.3349400000000013	398.4819999999996	29.0	371.2660000000001	3.0	6.0	3.0	3.0	7.0	11.0	154.0	2.0	0.0	1.0	1.0	0.0	1.0	3.0	0.3636363636363636	77.23	6.0	5.0	113.28860000000005	1	1	0	0	1	0	1	<rdkit.Chem.rdchem.Mol object at 0x7e1c24f9b220>	O=C1Nc2ccccc2/C1=C/c1ccc[nH]1	2.5074	210.23600000000005	16.0	200.15599999999995	2.0	1.0	2.0	3.0	1.0
1327766	JJN3	5	Sunitinib	PDGFR, KIT, VEGFR, FLT3, RET, CSF1R	RTK signaling	1.700692	0.019920856	CCN(CC)CCNC(=O)C1=C(C)NC(\C=C2/C(=O)NC3=C2C=C(F)C=C3)=C1C	3.3349400000000013	398.4819999999996	29.0	371.2660000000001	3.0	6.0	3.0	3.0	7.0	11.0	154.0	2.0	0.0	1.0	1.0	0.0	1.0	3.0	0.3636363636363636	77.23	6.0	5.0	113.28860000000005	1	1	0	0	1	0	1	<rdkit.Chem.rdchem.Mol object at 0x7e1c24f9b290>	O=C1Nc2ccccc2/C1=C/c1ccc[nH]1	2.5074	210.23600000000005	16.0	200.15599999999995	2.0	1.0	2.0	3.0	1.0
1327768	JM1	5	Sunitinib	PDGFR, KIT, VEGFR, FLT3, RET, CSF1R	RTK signaling	1.852989	0.014028492	CCN(CC)CCNC(=O)C1=C(C)NC(\C=C2/C(=O)NC3=C2C=C(F)C=C3)=C1C	3.3349400000000013	398.4819999999996	29.0	371.2660000000001	3.0	6.0	3.0	3.0	7.0	11.0	154.0	2.0	0.0	1.0	1.0	0.0	1.0	3.0	0.3636363636363636	77.23	6.0	5.0	113.28860000000005	1	1	0	0	1	0	1	<rdkit.Chem.rdchem.Mol object at 0x7e1c24f9b300>	O=C1Nc2ccccc2/C1=C/c1ccc[nH]1	2.5074	210.23600000000005	16.0	200.15599999999995	2.0	1.0	2.0	3.0	1.0
1327769	JSC1	5	Sunitinib	PDGFR, KIT, VEGFR, FLT3, RET, CSF1R	RTK signaling	1.499112	0.031687502	CCN(CC)CCNC(=O)C1=C(C)NC(\C=C2/C(=O)NC3=C2C=C(F)C=C3)=C1C	3.3349400000000013	398.4819999999996	29.0	371.2660000000001	3.0	6.0	3.0	3.0	7.0	11.0	154.0	2.0	0.0	1.0	1.0	0.0	1.0	3.0	0.3636363636363636	77.23	6.0	5.0	113.28860000000005	1	1	0	0	1	0	1	<rdkit.Chem.rdchem.Mol object at 0x7e1c24f9b370>	O=C1Nc2ccccc2/C1=C/c1ccc[nH]1	2.5074	210.23600000000005	16.0	200.15599999999995	2.0	1.0	2.0	3.0	1.0
1327774	KARPAS231	5	Sunitinib	PDGFR, KIT, VEGFR, FLT3, RET, CSF1R	RTK signaling	0.850866	0.14097237	CCN(CC)CCNC(=O)C1=C(C)NC(\C=C2/C(=O)NC3=C2C=C(F)C=C3)=C1C	3.3349400000000013	398.4819999999996	29.0	371.2660000000001	3.0	6.0	3.0	3.0	7.0	11.0	154.0	2.0	0.0	1.0	1.0	0.0	1.0	3.0	0.3636363636363636	77.23	6.0	5.0	113.28860000000005	1	1	0	0	1	0	1	<rdkit.Chem.rdchem.Mol object at 0x7e1c24f9b3e0>	O=C1Nc2ccccc2/C1=C/c1ccc[nH]1	2.5074	210.23600000000005	16.0	200.15599999999995	2.0	1.0	2.0	3.0	1.0
1327775	KARPAS620	5	Sunitinib	PDGFR, KIT, VEGFR, FLT3, RET, CSF1R	RTK signaling	0.971635	0.106749291	CCN(CC)CCNC(=O)C1=C(C)NC(\C=C2/C(=O)NC3=C2C=C(F)C=C3)=C1C	3.3349400000000013	398.4819999999996	29.0	371.2660000000001	3.0	6.0	3.0	3.0	7.0	11.0	154.0	2.0	0.0	1.0	1.0	0.0	1.0	3.0	0.3636363636363636	77.23	6.0	5.0	113.28860000000005	1	1	0	0	1	0	1	<rdkit.Chem.rdchem.Mol object at 0x7e1c24f9b450>	O=C1Nc2ccccc2/C1=C/c1ccc[nH]1	2.5074	210.23600000000005	16.0	200.15599999999995	2.0	1.0	2.0	3.0	1.0
1330931	KCL22	5	Sunitinib	PDGFR, KIT, VEGFR, FLT3, RET, CSF1R	RTK signaling	2.111174	0.007741516	CCN(CC)CCNC(=O)C1=C(C)NC(\C=C2/C(=O)NC3=C2C=C(F)C=C3)=C1C	3.3349400000000013	398.4819999999996	29.0	371.2660000000001	3.0	6.0	3.0	3.0	7.0	11.0	154.0	2.0	0.0	1.0	1.0	0.0	1.0	3.0	0.3636363636363636	77.23	6.0	5.0	113.28860000000005	1	1	0	0	1	0	1	<rdkit.Chem.rdchem.Mol object at 0x7e1c24f9b4c0>	O=C1Nc2ccccc2/C1=C/c1ccc[nH]1	2.5074	210.23600000000005	16.0	200.15599999999995	2.0	1.0	2.0	3.0	1.0
1330933	KOPN8	5	Sunitinib	PDGFR, KIT, VEGFR, FLT3, RET, CSF1R	RTK signaling	1.361335	0.043517606	CCN(CC)CCNC(=O)C1=C(C)NC(\C=C2/C(=O)NC3=C2C=C(F)C=C3)=C1C	3.3349400000000013	398.4819999999996	29.0	371.2660000000001	3.0	6.0	3.0	3.0	7.0	11.0	154.0	2.0	0.0	1.0	1.0	0.0	1.0	3.0	0.3636363636363636	77.23	6.0	5.0	113.28860000000005	1	1	0	0	1	0	1	<rdkit.Chem.rdchem.Mol object at 0x7e1c24f9b530>	O=C1Nc2ccccc2/C1=C/c1ccc[nH]1	2.5074	210.23600000000005	16.0	200.15599999999995	2.0	1.0	2.0	3.0	1.0
1330935	L1236	5	Sunitinib	PDGFR, KIT, VEGFR, FLT3, RET, CSF1R	RTK signaling	1.279537	0.052536725	CCN(CC)CCNC(=O)C1=C(C)NC(\C=C2/C(=O)NC3=C2C=C(F)C=C3)=C1C	3.3349400000000013	398.4819999999996	29.0	371.2660000000001	3.0	6.0	3.0	3.0	7.0	11.0	154.0	2.0	0.0	1.0	1.0	0.0	1.0	3.0	0.3636363636363636	77.23	6.0	5.0	113.28860000000005	1	1	0	0	1	0	1	<rdkit.Chem.rdchem.Mol object at 0x7e1c24f9b5a0>	O=C1Nc2ccccc2/C1=C/c1ccc[nH]1	2.5074	210.23600000000005	16.0	200.15599999999995	2.0	1.0	2.0	3.0	1.0
1330942	ME1	5	Sunitinib	PDGFR, KIT, VEGFR, FLT3, RET, CSF1R	RTK signaling	2.400416	0.00397726	CCN(CC)CCNC(=O)C1=C(C)NC(\C=C2/C(=O)NC3=C2C=C(F)C=C3)=C1C	3.3349400000000013	398.4819999999996	29.0	371.2660000000001	3.0	6.0	3.0	3.0	7.0	11.0	154.0	2.0	0.0	1.0	1.0	0.0	1.0	3.0	0.3636363636363636	77.23	6.0	5.0	113.28860000000005	1	1	0	0	1	0	1	<rdkit.Chem.rdchem.Mol object at 0x7e1c24f9b610>	O=C1Nc2ccccc2/C1=C/c1ccc[nH]1	2.5074	210.23600000000005	16.0	200.15599999999995	2.0	1.0	2.0	3.0	1.0
1330947	MOLM13	5	Sunitinib	PDGFR, KIT, VEGFR, FLT3, RET, CSF1R	RTK signaling	-4.807874	64250.12841	CCN(CC)CCNC(=O)C1=C(C)NC(\C=C2/C(=O)NC3=C2C=C(F)C=C3)=C1C	3.3349400000000013	398.4819999999996	29.0	371.2660000000001	3.0	6.0	3.0	3.0	7.0	11.0	154.0	2.0	0.0	1.0	1.0	0.0	1.0	3.0	0.3636363636363636	77.23	6.0	5.0	113.28860000000005	1	1	0	0	1	0	1	<rdkit.Chem.rdchem.Mol object at 0x7e1c24f9b680>	O=C1Nc2ccccc2/C1=C/c1ccc[nH]1	2.5074	210.23600000000005	16.0	200.15599999999995	2.0	1.0	2.0	3.0	1.0
1330950	MOLP8	5	Sunitinib	PDGFR, KIT, VEGFR, FLT3, RET, CSF1R	RTK signaling	0.993573	0.101490876	CCN(CC)CCNC(=O)C1=C(C)NC(\C=C2/C(=O)NC3=C2C=C(F)C=C3)=C1C	3.3349400000000013	398.4819999999996	29.0	371.2660000000001	3.0	6.0	3.0	3.0	7.0	11.0	154.0	2.0	0.0	1.0	1.0	0.0	1.0	3.0	0.3636363636363636	77.23	6.0	5.0	113.28860000000005	1	1	0	0	1	0	1	<rdkit.Chem.rdchem.Mol object at 0x7e1c24f9b6f0>	O=C1Nc2ccccc2/C1=C/c1ccc[nH]1	2.5074	210.23600000000005	16.0	200.15599999999995	2.0	1.0	2.0	3.0	1.0
1330960	MYM12	5	Sunitinib	PDGFR, KIT, VEGFR, FLT3, RET, CSF1R	RTK signaling	1.508962	0.030976903	CCN(CC)CCNC(=O)C1=C(C)NC(\C=C2/C(=O)NC3=C2C=C(F)C=C3)=C1C	3.3349400000000013	398.4819999999996	29.0	371.2660000000001	3.0	6.0	3.0	3.0	7.0	11.0	154.0	2.0	0.0	1.0	1.0	0.0	1.0	3.0	0.3636363636363636	77.23	6.0	5.0	113.28860000000005	1	1	0	0	1	0	1	<rdkit.Chem.rdchem.Mol object at 0x7e1c24f9b760>	O=C1Nc2ccccc2/C1=C/c1ccc[nH]1	2.5074	210.23600000000005	16.0	200.15599999999995	2.0	1.0	2.0	3.0	1.0
1330972	NCIH1876	5	Sunitinib	PDGFR, KIT, VEGFR, FLT3, RET, CSF1R	RTK signaling	3.060222	0.000870518	CCN(CC)CCNC(=O)C1=C(C)NC(\C=C2/C(=O)NC3=C2C=C(F)C=C3)=C1C	3.3349400000000013	398.4819999999996	29.0	371.2660000000001	3.0	6.0	3.0	3.0	7.0	11.0	154.0	2.0	0.0	1.0	1.0	0.0	1.0	3.0	0.3636363636363636	77.23	6.0	5.0	113.28860000000005	1	1	0	0	1	0	1	<rdkit.Chem.rdchem.Mol object at 0x7e1c24f9b7d0>	O=C1Nc2ccccc2/C1=C/c1ccc[nH]1	2.5074	210.23600000000005	16.0	200.15599999999995	2.0	1.0	2.0	3.0	1.0
1330981	NK92MI	5	Sunitinib	PDGFR, KIT, VEGFR, FLT3, RET, CSF1R	RTK signaling	0.94319	0.113975105	CCN(CC)CCNC(=O)C1=C(C)NC(\C=C2/C(=O)NC3=C2C=C(F)C=C3)=C1C	3.3349400000000013	398.4819999999996	29.0	371.2660000000001	3.0	6.0	3.0	3.0	7.0	11.0	154.0	2.0	0.0	1.0	1.0	0.0	1.0	3.0	0.3636363636363636	77.23	6.0	5.0	113.28860000000005	1	1	0	0	1	0	1	<rdkit.Chem.rdchem.Mol object at 0x7e1c24f9b840>	O=C1Nc2ccccc2/C1=C/c1ccc[nH]1	2.5074	210.23600000000005	16.0	200.15599999999995	2.0	1.0	2.0	3.0	1.0
1330982	NUDUL1	5	Sunitinib	PDGFR, KIT, VEGFR, FLT3, RET, CSF1R	RTK signaling	1.417304	0.038255687	CCN(CC)CCNC(=O)C1=C(C)NC(\C=C2/C(=O)NC3=C2C=C(F)C=C3)=C1C	3.3349400000000013	398.4819999999996	29.0	371.2660000000001	3.0	6.0	3.0	3.0	7.0	11.0	154.0	2.0	0.0	1.0	1.0	0.0	1.0	3.0	0.3636363636363636	77.23	6.0	5.0	113.28860000000005	1	1	0	0	1	0	1	<rdkit.Chem.rdchem.Mol object at 0x7e1c24f9b8b0>	O=C1Nc2ccccc2/C1=C/c1ccc[nH]1	2.5074	210.23600000000005	16.0	200.15599999999995	2.0	1.0	2.0	3.0	1.0
1330983	OCIAML5	5	Sunitinib	PDGFR, KIT, VEGFR, FLT3, RET, CSF1R	RTK signaling	-1.339164	21.83554319	CCN(CC)CCNC(=O)C1=C(C)NC(\C=C2/C(=O)NC3=C2C=C(F)C=C3)=C1C	3.3349400000000013	398.4819999999996	29.0	371.2660000000001	3.0	6.0	3.0	3.0	7.0	11.0	154.0	2.0	0.0	1.0	1.0	0.0	1.0	3.0	0.3636363636363636	77.23	6.0	5.0	113.28860000000005	1	1	0	0	1	0	1	<rdkit.Chem.rdchem.Mol object at 0x7e1c24f9b920>	O=C1Nc2ccccc2/C1=C/c1ccc[nH]1	2.5074	210.23600000000005	16.0	200.15599999999995	2.0	1.0	2.0	3.0	1.0
1330984	OCILY19	5	Sunitinib	PDGFR, KIT, VEGFR, FLT3, RET, CSF1R	RTK signaling	0.258879	0.55096118	CCN(CC)CCNC(=O)C1=C(C)NC(\C=C2/C(=O)NC3=C2C=C(F)C=C3)=C1C	3.3349400000000013	398.4819999999996	29.0	371.2660000000001	3.0	6.0	3.0	3.0	7.0	11.0	154.0	2.0	0.0	1.0	1.0	0.0	1.0	3.0	0.3636363636363636	77.23	6.0	5.0	113.28860000000005	1	1	0	0	1	0	1	<rdkit.Chem.rdchem.Mol object at 0x7e1c24f9b990>	O=C1Nc2ccccc2/C1=C/c1ccc[nH]1	2.5074	210.23600000000005	16.0	200.15599999999995	2.0	1.0	2.0	3.0	1.0
1330985	OCIM1	5	Sunitinib	PDGFR, KIT, VEGFR, FLT3, RET, CSF1R	RTK signaling	1.560496	0.027510849	CCN(CC)CCNC(=O)C1=C(C)NC(\C=C2/C(=O)NC3=C2C=C(F)C=C3)=C1C	3.3349400000000013	398.4819999999996	29.0	371.2660000000001	3.0	6.0	3.0	3.0	7.0	11.0	154.0	2.0	0.0	1.0	1.0	0.0	1.0	3.0	0.3636363636363636	77.23	6.0	5.0	113.28860000000005	1	1	0	0	1	0	1	<rdkit.Chem.rdchem.Mol object at 0x7e1c24f9ba00>	O=C1Nc2ccccc2/C1=C/c1ccc[nH]1	2.5074	210.23600000000005	16.0	200.15599999999995	2.0	1.0	2.0	3.0	1.0
1330987	P32ISH	5	Sunitinib	PDGFR, KIT, VEGFR, FLT3, RET, CSF1R	RTK signaling	1.671386	0.021311499	CCN(CC)CCNC(=O)C1=C(C)NC(\C=C2/C(=O)NC3=C2C=C(F)C=C3)=C1C	3.3349400000000013	398.4819999999996	29.0	371.2660000000001	3.0	6.0	3.0	3.0	7.0	11.0	154.0	2.0	0.0	1.0	1.0	0.0	1.0	3.0	0.3636363636363636	77.23	6.0	5.0	113.28860000000005	1	1	0	0	1	0	1	<rdkit.Chem.rdchem.Mol object at 0x7e1c24f9ba70>	O=C1Nc2ccccc2/C1=C/c1ccc[nH]1	2.5074	210.23600000000005	16.0	200.15599999999995	2.0	1.0	2.0	3.0	1.0
1330991	PL21	5	Sunitinib	PDGFR, KIT, VEGFR, FLT3, RET, CSF1R	RTK signaling	1.179022	0.066218296	CCN(CC)CCNC(=O)C1=C(C)NC(\C=C2/C(=O)NC3=C2C=C(F)C=C3)=C1C	3.3349400000000013	398.4819999999996	29.0	371.2660000000001	3.0	6.0	3.0	3.0	7.0	11.0	154.0	2.0	0.0	1.0	1.0	0.0	1.0	3.0	0.3636363636363636	77.23	6.0	5.0	113.28860000000005	1	1	0	0	1	0	1	<rdkit.Chem.rdchem.Mol object at 0x7e1c24f9bae0>	O=C1Nc2ccccc2/C1=C/c1ccc[nH]1	2.5074	210.23600000000005	16.0	200.15599999999995	2.0	1.0	2.0	3.0	1.0
1331025	ROS50	5	Sunitinib	PDGFR, KIT, VEGFR, FLT3, RET, CSF1R	RTK signaling	3.539765	0.000288559	CCN(CC)CCNC(=O)C1=C(C)NC(\C=C2/C(=O)NC3=C2C=C(F)C=C3)=C1C	3.3349400000000013	398.4819999999996	29.0	371.2660000000001	3.0	6.0	3.0	3.0	7.0	11.0	154.0	2.0	0.0	1.0	1.0	0.0	1.0	3.0	0.3636363636363636	77.23	6.0	5.0	113.28860000000005	1	1	0	0	1	0	1	<rdkit.Chem.rdchem.Mol object at 0x7e1c24f9bb50>	O=C1Nc2ccccc2/C1=C/c1ccc[nH]1	2.5074	210.23600000000005	16.0	200.15599999999995	2.0	1.0	2.0	3.0	1.0
1331032	SLVL	5	Sunitinib	PDGFR, KIT, VEGFR, FLT3, RET, CSF1R	RTK signaling	2.400891	0.003972912	CCN(CC)CCNC(=O)C1=C(C)NC(\C=C2/C(=O)NC3=C2C=C(F)C=C3)=C1C	3.3349400000000013	398.4819999999996	29.0	371.2660000000001	3.0	6.0	3.0	3.0	7.0	11.0	154.0	2.0	0.0	1.0	1.0	0.0	1.0	3.0	0.3636363636363636	77.23	6.0	5.0	113.28860000000005	1	1	0	0	1	0	1	<rdkit.Chem.rdchem.Mol object at 0x7e1c24f9bbc0>	O=C1Nc2ccccc2/C1=C/c1ccc[nH]1	2.5074	210.23600000000005	16.0	200.15599999999995	2.0	1.0	2.0	3.0	1.0
1331034	SUDHL16	5	Sunitinib	PDGFR, KIT, VEGFR, FLT3, RET, CSF1R	RTK signaling	0.938129	0.115311069	CCN(CC)CCNC(=O)C1=C(C)NC(\C=C2/C(=O)NC3=C2C=C(F)C=C3)=C1C	3.3349400000000013	398.4819999999996	29.0	371.2660000000001	3.0	6.0	3.0	3.0	7.0	11.0	154.0	2.0	0.0	1.0	1.0	0.0	1.0	3.0	0.3636363636363636	77.23	6.0	5.0	113.28860000000005	1	1	0	0	1	0	1	<rdkit.Chem.rdchem.Mol object at 0x7e1c24f9bc30>	O=C1Nc2ccccc2/C1=C/c1ccc[nH]1	2.5074	210.23600000000005	16.0	200.15599999999995	2.0	1.0	2.0	3.0	1.0
1331035	SUDHL4	5	Sunitinib	PDGFR, KIT, VEGFR, FLT3, RET, CSF1R	RTK signaling	1.04545	0.090063745	CCN(CC)CCNC(=O)C1=C(C)NC(\C=C2/C(=O)NC3=C2C=C(F)C=C3)=C1C	3.3349400000000013	398.4819999999996	29.0	371.2660000000001	3.0	6.0	3.0	3.0	7.0	11.0	154.0	2.0	0.0	1.0	1.0	0.0	1.0	3.0	0.3636363636363636	77.23	6.0	5.0	113.28860000000005	1	1	0	0	1	0	1	<rdkit.Chem.rdchem.Mol object at 0x7e1c24f9bca0>	O=C1Nc2ccccc2/C1=C/c1ccc[nH]1	2.5074	210.23600000000005	16.0	200.15599999999995	2.0	1.0	2.0	3.0	1.0
1331037	SUDHL6	5	Sunitinib	PDGFR, KIT, VEGFR, FLT3, RET, CSF1R	RTK signaling	0.869032	0.135197294	CCN(CC)CCNC(=O)C1=C(C)NC(\C=C2/C(=O)NC3=C2C=C(F)C=C3)=C1C	3.3349400000000013	398.4819999999996	29.0	371.2660000000001	3.0	6.0	3.0	3.0	7.0	11.0	154.0	2.0	0.0	1.0	1.0	0.0	1.0	3.0	0.3636363636363636	77.23	6.0	5.0	113.28860000000005	1	1	0	0	1	0	1	<rdkit.Chem.rdchem.Mol object at 0x7e1c24f9bd10>	O=C1Nc2ccccc2/C1=C/c1ccc[nH]1	2.5074	210.23600000000005	16.0	200.15599999999995	2.0	1.0	2.0	3.0	1.0
1331038	SUDHL8	5	Sunitinib	PDGFR, KIT, VEGFR, FLT3, RET, CSF1R	RTK signaling	1.212525	0.06130205	CCN(CC)CCNC(=O)C1=C(C)NC(\C=C2/C(=O)NC3=C2C=C(F)C=C3)=C1C	3.3349400000000013	398.4819999999996	29.0	371.2660000000001	3.0	6.0	3.0	3.0	7.0	11.0	154.0	2.0	0.0	1.0	1.0	0.0	1.0	3.0	0.3636363636363636	77.23	6.0	5.0	113.28860000000005	1	1	0	0	1	0	1	<rdkit.Chem.rdchem.Mol object at 0x7e1c24f9bd80>	O=C1Nc2ccccc2/C1=C/c1ccc[nH]1	2.5074	210.23600000000005	16.0	200.15599999999995	2.0	1.0	2.0	3.0	1.0
1331039	SUPHD1	5	Sunitinib	PDGFR, KIT, VEGFR, FLT3, RET, CSF1R	RTK signaling	1.471026	0.03380446	CCN(CC)CCNC(=O)C1=C(C)NC(\C=C2/C(=O)NC3=C2C=C(F)C=C3)=C1C	3.3349400000000013	398.4819999999996	29.0	371.2660000000001	3.0	6.0	3.0	3.0	7.0	11.0	154.0	2.0	0.0	1.0	1.0	0.0	1.0	3.0	0.3636363636363636	77.23	6.0	5.0	113.28860000000005	1	1	0	0	1	0	1	<rdkit.Chem.rdchem.Mol object at 0x7e1c24f9bdf0>	O=C1Nc2ccccc2/C1=C/c1ccc[nH]1	2.5074	210.23600000000005	16.0	200.15599999999995	2.0	1.0	2.0	3.0	1.0
1331040	SUPM2	5	Sunitinib	PDGFR, KIT, VEGFR, FLT3, RET, CSF1R	RTK signaling	1.504456	0.031299976	CCN(CC)CCNC(=O)C1=C(C)NC(\C=C2/C(=O)NC3=C2C=C(F)C=C3)=C1C	3.3349400000000013	398.4819999999996	29.0	371.2660000000001	3.0	6.0	3.0	3.0	7.0	11.0	154.0	2.0	0.0	1.0	1.0	0.0	1.0	3.0	0.3636363636363636	77.23	6.0	5.0	113.28860000000005	1	1	0	0	1	0	1	<rdkit.Chem.rdchem.Mol object at 0x7e1c24f9be60>	O=C1Nc2ccccc2/C1=C/c1ccc[nH]1	2.5074	210.23600000000005	16.0	200.15599999999995	2.0	1.0	2.0	3.0	1.0
1331049	WIL2NS	5	Sunitinib	PDGFR, KIT, VEGFR, FLT3, RET, CSF1R	RTK signaling	0.950556	0.112058292	CCN(CC)CCNC(=O)C1=C(C)NC(\C=C2/C(=O)NC3=C2C=C(F)C=C3)=C1C	3.3349400000000013	398.4819999999996	29.0	371.2660000000001	3.0	6.0	3.0	3.0	7.0	11.0	154.0	2.0	0.0	1.0	1.0	0.0	1.0	3.0	0.3636363636363636	77.23	6.0	5.0	113.28860000000005	1	1	0	0	1	0	1	<rdkit.Chem.rdchem.Mol object at 0x7e1c24f9bed0>	O=C1Nc2ccccc2/C1=C/c1ccc[nH]1	2.5074	210.23600000000005	16.0	200.15599999999995	2.0	1.0	2.0	3.0	1.0
1331050	WSUDLCL2	5	Sunitinib	PDGFR, KIT, VEGFR, FLT3, RET, CSF1R	RTK signaling	2.762268	0.001728749	CCN(CC)CCNC(=O)C1=C(C)NC(\C=C2/C(=O)NC3=C2C=C(F)C=C3)=C1C	3.3349400000000013	398.4819999999996	29.0	371.2660000000001	3.0	6.0	3.0	3.0	7.0	11.0	154.0	2.0	0.0	1.0	1.0	0.0	1.0	3.0	0.3636363636363636	77.23	6.0	5.0	113.28860000000005	1	1	0	0	1	0	1	<rdkit.Chem.rdchem.Mol object at 0x7e1c24f9bf40>	O=C1Nc2ccccc2/C1=C/c1ccc[nH]1	2.5074	210.23600000000005	16.0	200.15599999999995	2.0	1.0	2.0	3.0	1.0
684057	ES5	11	Paclitaxel	Microtubule stabiliser	Mitosis	0.678819	0.20949854	[H][C@]12[C@H](OC(=O)C3=CC=CC=C3)[C@]3(O)C[C@H](OC(=O)[C@H](O)[C@@H](NC(=O)C4=CC=CC=C4)C4=CC=CC=C4)C(C)=C([C@@H](OC(C)=O)C(=O)[C@]1(C)[C@@H](O)C[C@H]1OC[C@@]21OC(C)=O)C3(C)C	3.735700000000002	853.918000000002	62.0	802.5100000000001	4.0	15.0	14.0	4.0	15.0	19.0	328.0	3.0	3.0	4.0	0.0	1.0	1.0	7.0	0.4468085106382978	221.29	8.0	4.0	217.69009999999943	0	0	0	0	0	0	0	<rdkit.Chem.rdchem.Mol object at 0x7e1c24fa8040>	O=C(C[C@@H](NC(=O)c1ccccc1)c1ccccc1)O[C@@H]1C=C2CC(=O)C3CC[C@H]4OCC4[C@H]3[C@H](OC(=O)c3ccccc3)C(C2)C1	6.035600000000007	633.7410000000017	47.0	594.4290000000002	1.0	7.0	1.0	8.0	8.0
684059	ES7	11	Paclitaxel	Microtubule stabiliser	Mitosis	0.074408	0.842542855	[H][C@]12[C@H](OC(=O)C3=CC=CC=C3)[C@]3(O)C[C@H](OC(=O)[C@H](O)[C@@H](NC(=O)C4=CC=CC=C4)C4=CC=CC=C4)C(C)=C([C@@H](OC(C)=O)C(=O)[C@]1(C)[C@@H](O)C[C@H]1OC[C@@]21OC(C)=O)C3(C)C	3.735700000000002	853.918000000002	62.0	802.5100000000001	4.0	15.0	14.0	4.0	15.0	19.0	328.0	3.0	3.0	4.0	0.0	1.0	1.0	7.0	0.4468085106382978	221.29	8.0	4.0	217.69009999999943	0	0	0	0	0	0	0	<rdkit.Chem.rdchem.Mol object at 0x7e1c24fa80b0>	O=C(C[C@@H](NC(=O)c1ccccc1)c1ccccc1)O[C@@H]1C=C2CC(=O)C3CC[C@H]4OCC4[C@H]3[C@H](OC(=O)c3ccccc3)C(C2)C1	6.035600000000007	633.7410000000017	47.0	594.4290000000002	1.0	7.0	1.0	8.0	8.0
684062	EW11	11	Paclitaxel	Microtubule stabiliser	Mitosis	0.918106	0.120751908	[H][C@]12[C@H](OC(=O)C3=CC=CC=C3)[C@]3(O)C[C@H](OC(=O)[C@H](O)[C@@H](NC(=O)C4=CC=CC=C4)C4=CC=CC=C4)C(C)=C([C@@H](OC(C)=O)C(=O)[C@]1(C)[C@@H](O)C[C@H]1OC[C@@]21OC(C)=O)C3(C)C	3.735700000000002	853.918000000002	62.0	802.5100000000001	4.0	15.0	14.0	4.0	15.0	19.0	328.0	3.0	3.0	4.0	0.0	1.0	1.0	7.0	0.4468085106382978	221.29	8.0	4.0	217.69009999999943	0	0	0	0	0	0	0	<rdkit.Chem.rdchem.Mol object at 0x7e1c24fa8120>	O=C(C[C@@H](NC(=O)c1ccccc1)c1ccccc1)O[C@@H]1C=C2CC(=O)C3CC[C@H]4OCC4[C@H]3[C@H](OC(=O)c3ccccc3)C(C2)C1	6.035600000000007	633.7410000000017	47.0	594.4290000000002	1.0	7.0	1.0	8.0	8.0
684072	SKES1	11	Paclitaxel	Microtubule stabiliser	Mitosis	-4.227956	16902.69675	[H][C@]12[C@H](OC(=O)C3=CC=CC=C3)[C@]3(O)C[C@H](OC(=O)[C@H](O)[C@@H](NC(=O)C4=CC=CC=C4)C4=CC=CC=C4)C(C)=C([C@@H](OC(C)=O)C(=O)[C@]1(C)[C@@H](O)C[C@H]1OC[C@@]21OC(C)=O)C3(C)C	3.735700000000002	853.918000000002	62.0	802.5100000000001	4.0	15.0	14.0	4.0	15.0	19.0	328.0	3.0	3.0	4.0	0.0	1.0	1.0	7.0	0.4468085106382978	221.29	8.0	4.0	217.69009999999943	0	0	0	0	0	0	0	<rdkit.Chem.rdchem.Mol object at 0x7e1c24fa8190>	O=C(C[C@@H](NC(=O)c1ccccc1)c1ccccc1)O[C@@H]1C=C2CC(=O)C3CC[C@H]4OCC4[C@H]3[C@H](OC(=O)c3ccccc3)C(C2)C1	6.035600000000007	633.7410000000017	47.0	594.4290000000002	1.0	7.0	1.0	8.0	8.0
687448	COLO829	11	Paclitaxel	Microtubule stabiliser	Mitosis	0.110774	0.77486492	[H][C@]12[C@H](OC(=O)C3=CC=CC=C3)[C@]3(O)C[C@H](OC(=O)[C@H](O)[C@@H](NC(=O)C4=CC=CC=C4)C4=CC=CC=C4)C(C)=C([C@@H](OC(C)=O)C(=O)[C@]1(C)[C@@H](O)C[C@H]1OC[C@@]21OC(C)=O)C3(C)C	3.735700000000002	853.918000000002	62.0	802.5100000000001	4.0	15.0	14.0	4.0	15.0	19.0	328.0	3.0	3.0	4.0	0.0	1.0	1.0	7.0	0.4468085106382978	221.29	8.0	4.0	217.69009999999943	0	0	0	0	0	0	0	<rdkit.Chem.rdchem.Mol object at 0x7e1c24fa8200>	O=C(C[C@@H](NC(=O)c1ccccc1)c1ccccc1)O[C@@H]1C=C2CC(=O)C3CC[C@H]4OCC4[C@H]3[C@H](OC(=O)c3ccccc3)C(C2)C1	6.035600000000007	633.7410000000017	47.0	594.4290000000002	1.0	7.0	1.0	8.0	8.0
687562	8MGBA	11	Paclitaxel	Microtubule stabiliser	Mitosis	-5.197971	157750.5928	[H][C@]12[C@H](OC(=O)C3=CC=CC=C3)[C@]3(O)C[C@H](OC(=O)[C@H](O)[C@@H](NC(=O)C4=CC=CC=C4)C4=CC=CC=C4)C(C)=C([C@@H](OC(C)=O)C(=O)[C@]1(C)[C@@H](O)C[C@H]1OC[C@@]21OC(C)=O)C3(C)C	3.735700000000002	853.918000000002	62.0	802.5100000000001	4.0	15.0	14.0	4.0	15.0	19.0	328.0	3.0	3.0	4.0	0.0	1.0	1.0	7.0	0.4468085106382978	221.29	8.0	4.0	217.69009999999943	0	0	0	0	0	0	0	<rdkit.Chem.rdchem.Mol object at 0x7e1c24fa8270>	O=C(C[C@@H](NC(=O)c1ccccc1)c1ccccc1)O[C@@H]1C=C2CC(=O)C3CC[C@H]4OCC4[C@H]3[C@H](OC(=O)c3ccccc3)C(C2)C1	6.035600000000007	633.7410000000017	47.0	594.4290000000002	1.0	7.0	1.0	8.0	8.0
687568	GB1	11	Paclitaxel	Microtubule stabiliser	Mitosis	-3.219481	1657.604817	[H][C@]12[C@H](OC(=O)C3=CC=CC=C3)[C@]3(O)C[C@H](OC(=O)[C@H](O)[C@@H](NC(=O)C4=CC=CC=C4)C4=CC=CC=C4)C(C)=C([C@@H](OC(C)=O)C(=O)[C@]1(C)[C@@H](O)C[C@H]1OC[C@@]21OC(C)=O)C3(C)C	3.735700000000002	853.918000000002	62.0	802.5100000000001	4.0	15.0	14.0	4.0	15.0	19.0	328.0	3.0	3.0	4.0	0.0	1.0	1.0	7.0	0.4468085106382978	221.29	8.0	4.0	217.69009999999943	0	0	0	0	0	0	0	<rdkit.Chem.rdchem.Mol object at 0x7e1c24fa82e0>	O=C(C[C@@H](NC(=O)c1ccccc1)c1ccccc1)O[C@@H]1C=C2CC(=O)C3CC[C@H]4OCC4[C@H]3[C@H](OC(=O)c3ccccc3)C(C2)C1	6.035600000000007	633.7410000000017	47.0	594.4290000000002	1.0	7.0	1.0	8.0	8.0
687590	U87MG	11	Paclitaxel	Microtubule stabiliser	Mitosis	-0.226294	1.68381355	[H][C@]12[C@H](OC(=O)C3=CC=CC=C3)[C@]3(O)C[C@H](OC(=O)[C@H](O)[C@@H](NC(=O)C4=CC=CC=C4)C4=CC=CC=C4)C(C)=C([C@@H](OC(C)=O)C(=O)[C@]1(C)[C@@H](O)C[C@H]1OC[C@@]21OC(C)=O)C3(C)C	3.735700000000002	853.918000000002	62.0	802.5100000000001	4.0	15.0	14.0	4.0	15.0	19.0	328.0	3.0	3.0	4.0	0.0	1.0	1.0	7.0	0.4468085106382978	221.29	8.0	4.0	217.69009999999943	0	0	0	0	0	0	0	<rdkit.Chem.rdchem.Mol object at 0x7e1c24fa8350>	O=C(C[C@@H](NC(=O)c1ccccc1)c1ccccc1)O[C@@H]1C=C2CC(=O)C3CC[C@H]4OCC4[C@H]3[C@H](OC(=O)c3ccccc3)C(C2)C1	6.035600000000007	633.7410000000017	47.0	594.4290000000002	1.0	7.0	1.0	8.0	8.0
687600	NCIH720	11	Paclitaxel	Microtubule stabiliser	Mitosis	-0.31236	2.052863155	[H][C@]12[C@H](OC(=O)C3=CC=CC=C3)[C@]3(O)C[C@H](OC(=O)[C@H](O)[C@@H](NC(=O)C4=CC=CC=C4)C4=CC=CC=C4)C(C)=C([C@@H](OC(C)=O)C(=O)[C@]1(C)[C@@H](O)C[C@H]1OC[C@@]21OC(C)=O)C3(C)C	3.735700000000002	853.918000000002	62.0	802.5100000000001	4.0	15.0	14.0	4.0	15.0	19.0	328.0	3.0	3.0	4.0	0.0	1.0	1.0	7.0	0.4468085106382978	221.29	8.0	4.0	217.69009999999943	0	0	0	0	0	0	0	<rdkit.Chem.rdchem.Mol object at 0x7e1c24fa83c0>	O=C(C[C@@H](NC(=O)c1ccccc1)c1ccccc1)O[C@@H]1C=C2CC(=O)C3CC[C@H]4OCC4[C@H]3[C@H](OC(=O)c3ccccc3)C(C2)C1	6.035600000000007	633.7410000000017	47.0	594.4290000000002	1.0	7.0	1.0	8.0	8.0
687799	NCIH1648	11	Paclitaxel	Microtubule stabiliser	Mitosis	-5.270972	186625.9365	[H][C@]12[C@H](OC(=O)C3=CC=CC=C3)[C@]3(O)C[C@H](OC(=O)[C@H](O)[C@@H](NC(=O)C4=CC=CC=C4)C4=CC=CC=C4)C(C)=C([C@@H](OC(C)=O)C(=O)[C@]1(C)[C@@H](O)C[C@H]1OC[C@@]21OC(C)=O)C3(C)C	3.735700000000002	853.918000000002	62.0	802.5100000000001	4.0	15.0	14.0	4.0	15.0	19.0	328.0	3.0	3.0	4.0	0.0	1.0	1.0	7.0	0.4468085106382978	221.29	8.0	4.0	217.69009999999943	0	0	0	0	0	0	0	<rdkit.Chem.rdchem.Mol object at 0x7e1c24fa8430>	O=C(C[C@@H](NC(=O)c1ccccc1)c1ccccc1)O[C@@H]1C=C2CC(=O)C3CC[C@H]4OCC4[C@H]3[C@H](OC(=O)c3ccccc3)C(C2)C1	6.035600000000007	633.7410000000017	47.0	594.4290000000002	1.0	7.0	1.0	8.0	8.0
687800	NCIH1650	11	Paclitaxel	Microtubule stabiliser	Mitosis	-0.025223	1.059797767	[H][C@]12[C@H](OC(=O)C3=CC=CC=C3)[C@]3(O)C[C@H](OC(=O)[C@H](O)[C@@H](NC(=O)C4=CC=CC=C4)C4=CC=CC=C4)C(C)=C([C@@H](OC(C)=O)C(=O)[C@]1(C)[C@@H](O)C[C@H]1OC[C@@]21OC(C)=O)C3(C)C	3.735700000000002	853.918000000002	62.0	802.5100000000001	4.0	15.0	14.0	4.0	15.0	19.0	328.0	3.0	3.0	4.0	0.0	1.0	1.0	7.0	0.4468085106382978	221.29	8.0	4.0	217.69009999999943	0	0	0	0	0	0	0	<rdkit.Chem.rdchem.Mol object at 0x7e1c24fa84a0>	O=C(C[C@@H](NC(=O)c1ccccc1)c1ccccc1)O[C@@H]1C=C2CC(=O)C3CC[C@H]4OCC4[C@H]3[C@H](OC(=O)c3ccccc3)C(C2)C1	6.035600000000007	633.7410000000017	47.0	594.4290000000002	1.0	7.0	1.0	8.0	8.0
687804	NCIH1770	11	Paclitaxel	Microtubule stabiliser	Mitosis	0.28727	0.516095414	[H][C@]12[C@H](OC(=O)C3=CC=CC=C3)[C@]3(O)C[C@H](OC(=O)[C@H](O)[C@@H](NC(=O)C4=CC=CC=C4)C4=CC=CC=C4)C(C)=C([C@@H](OC(C)=O)C(=O)[C@]1(C)[C@@H](O)C[C@H]1OC[C@@]21OC(C)=O)C3(C)C	3.735700000000002	853.918000000002	62.0	802.5100000000001	4.0	15.0	14.0	4.0	15.0	19.0	328.0	3.0	3.0	4.0	0.0	1.0	1.0	7.0	0.4468085106382978	221.29	8.0	4.0	217.69009999999943	0	0	0	0	0	0	0	<rdkit.Chem.rdchem.Mol object at 0x7e1c24fa8510>	O=C(C[C@@H](NC(=O)c1ccccc1)c1ccccc1)O[C@@H]1C=C2CC(=O)C3CC[C@H]4OCC4[C@H]3[C@H](OC(=O)c3ccccc3)C(C2)C1	6.035600000000007	633.7410000000017	47.0	594.4290000000002	1.0	7.0	1.0	8.0	8.0
687807	NCIH1838	11	Paclitaxel	Microtubule stabiliser	Mitosis	-0.044489	1.107870504	[H][C@]12[C@H](OC(=O)C3=CC=CC=C3)[C@]3(O)C[C@H](OC(=O)[C@H](O)[C@@H](NC(=O)C4=CC=CC=C4)C4=CC=CC=C4)C(C)=C([C@@H](OC(C)=O)C(=O)[C@]1(C)[C@@H](O)C[C@H]1OC[C@@]21OC(C)=O)C3(C)C	3.735700000000002	853.918000000002	62.0	802.5100000000001	4.0	15.0	14.0	4.0	15.0	19.0	328.0	3.0	3.0	4.0	0.0	1.0	1.0	7.0	0.4468085106382978	221.29	8.0	4.0	217.69009999999943	0	0	0	0	0	0	0	<rdkit.Chem.rdchem.Mol object at 0x7e1c24fa8580>	O=C(C[C@@H](NC(=O)c1ccccc1)c1ccccc1)O[C@@H]1C=C2CC(=O)C3CC[C@H]4OCC4[C@H]3[C@H](OC(=O)c3ccccc3)C(C2)C1	6.035600000000007	633.7410000000017	47.0	594.4290000000002	1.0	7.0	1.0	8.0	8.0
687983	DMS114	11	Paclitaxel	Microtubule stabiliser	Mitosis	-1.866161	73.47862148	[H][C@]12[C@H](OC(=O)C3=CC=CC=C3)[C@]3(O)C[C@H](OC(=O)[C@H](O)[C@@H](NC(=O)C4=CC=CC=C4)C4=CC=CC=C4)C(C)=C([C@@H](OC(C)=O)C(=O)[C@]1(C)[C@@H](O)C[C@H]1OC[C@@]21OC(C)=O)C3(C)C	3.735700000000002	853.918000000002	62.0	802.5100000000001	4.0	15.0	14.0	4.0	15.0	19.0	328.0	3.0	3.0	4.0	0.0	1.0	1.0	7.0	0.4468085106382978	221.29	8.0	4.0	217.69009999999943	0	0	0	0	0	0	0	<rdkit.Chem.rdchem.Mol object at 0x7e1c24fa85f0>	O=C(C[C@@H](NC(=O)c1ccccc1)c1ccccc1)O[C@@H]1C=C2CC(=O)C3CC[C@H]4OCC4[C@H]3[C@H](OC(=O)c3ccccc3)C(C2)C1	6.035600000000007	633.7410000000017	47.0	594.4290000000002	1.0	7.0	1.0	8.0	8.0
687997	NCIH1092	11	Paclitaxel	Microtubule stabiliser	Mitosis	-0.998101	9.956369368	[H][C@]12[C@H](OC(=O)C3=CC=CC=C3)[C@]3(O)C[C@H](OC(=O)[C@H](O)[C@@H](NC(=O)C4=CC=CC=C4)C4=CC=CC=C4)C(C)=C([C@@H](OC(C)=O)C(=O)[C@]1(C)[C@@H](O)C[C@H]1OC[C@@]21OC(C)=O)C3(C)C	3.735700000000002	853.918000000002	62.0	802.5100000000001	4.0	15.0	14.0	4.0	15.0	19.0	328.0	3.0	3.0	4.0	0.0	1.0	1.0	7.0	0.4468085106382978	221.29	8.0	4.0	217.69009999999943	0	0	0	0	0	0	0	<rdkit.Chem.rdchem.Mol object at 0x7e1c24fa8660>	O=C(C[C@@H](NC(=O)c1ccccc1)c1ccccc1)O[C@@H]1C=C2CC(=O)C3CC[C@H]4OCC4[C@H]3[C@H](OC(=O)c3ccccc3)C(C2)C1	6.035600000000007	633.7410000000017	47.0	594.4290000000002	1.0	7.0	1.0	8.0	8.0
688006	NCIH1694	11	Paclitaxel	Microtubule stabiliser	Mitosis	-1.980775	95.66982951	[H][C@]12[C@H](OC(=O)C3=CC=CC=C3)[C@]3(O)C[C@H](OC(=O)[C@H](O)[C@@H](NC(=O)C4=CC=CC=C4)C4=CC=CC=C4)C(C)=C([C@@H](OC(C)=O)C(=O)[C@]1(C)[C@@H](O)C[C@H]1OC[C@@]21OC(C)=O)C3(C)C	3.735700000000002	853.918000000002	62.0	802.5100000000001	4.0	15.0	14.0	4.0	15.0	19.0	328.0	3.0	3.0	4.0	0.0	1.0	1.0	7.0	0.4468085106382978	221.29	8.0	4.0	217.69009999999943	0	0	0	0	0	0	0	<rdkit.Chem.rdchem.Mol object at 0x7e1c24fa86d0>	O=C(C[C@@H](NC(=O)c1ccccc1)c1ccccc1)O[C@@H]1C=C2CC(=O)C3CC[C@H]4OCC4[C@H]3[C@H](OC(=O)c3ccccc3)C(C2)C1	6.035600000000007	633.7410000000017	47.0	594.4290000000002	1.0	7.0	1.0	8.0	8.0
688007	NCIH187	11	Paclitaxel	Microtubule stabiliser	Mitosis	-2.375167	237.2285749	[H][C@]12[C@H](OC(=O)C3=CC=CC=C3)[C@]3(O)C[C@H](OC(=O)[C@H](O)[C@@H](NC(=O)C4=CC=CC=C4)C4=CC=CC=C4)C(C)=C([C@@H](OC(C)=O)C(=O)[C@]1(C)[C@@H](O)C[C@H]1OC[C@@]21OC(C)=O)C3(C)C	3.735700000000002	853.918000000002	62.0	802.5100000000001	4.0	15.0	14.0	4.0	15.0	19.0	328.0	3.0	3.0	4.0	0.0	1.0	1.0	7.0	0.4468085106382978	221.29	8.0	4.0	217.69009999999943	0	0	0	0	0	0	0	<rdkit.Chem.rdchem.Mol object at 0x7e1c24fa8740>	O=C(C[C@@H](NC(=O)c1ccccc1)c1ccccc1)O[C@@H]1C=C2CC(=O)C3CC[C@H]4OCC4[C@H]3[C@H](OC(=O)c3ccccc3)C(C2)C1	6.035600000000007	633.7410000000017	47.0	594.4290000000002	1.0	7.0	1.0	8.0	8.0
688010	NCIH1963	11	Paclitaxel	Microtubule stabiliser	Mitosis	-3.769279	5878.668894	[H][C@]12[C@H](OC(=O)C3=CC=CC=C3)[C@]3(O)C[C@H](OC(=O)[C@H](O)[C@@H](NC(=O)C4=CC=CC=C4)C4=CC=CC=C4)C(C)=C([C@@H](OC(C)=O)C(=O)[C@]1(C)[C@@H](O)C[C@H]1OC[C@@]21OC(C)=O)C3(C)C	3.735700000000002	853.918000000002	62.0	802.5100000000001	4.0	15.0	14.0	4.0	15.0	19.0	328.0	3.0	3.0	4.0	0.0	1.0	1.0	7.0	0.4468085106382978	221.29	8.0	4.0	217.69009999999943	0	0	0	0	0	0	0	<rdkit.Chem.rdchem.Mol object at 0x7e1c24fa87b0>	O=C(C[C@@H](NC(=O)c1ccccc1)c1ccccc1)O[C@@H]1C=C2CC(=O)C3CC[C@H]4OCC4[C@H]3[C@H](OC(=O)c3ccccc3)C(C2)C1	6.035600000000007	633.7410000000017	47.0	594.4290000000002	1.0	7.0	1.0	8.0	8.0
688013	NCIH209	11	Paclitaxel	Microtubule stabiliser	Mitosis	-2.735865	544.333421	[H][C@]12[C@H](OC(=O)C3=CC=CC=C3)[C@]3(O)C[C@H](OC(=O)[C@H](O)[C@@H](NC(=O)C4=CC=CC=C4)C4=CC=CC=C4)C(C)=C([C@@H](OC(C)=O)C(=O)[C@]1(C)[C@@H](O)C[C@H]1OC[C@@]21OC(C)=O)C3(C)C	3.735700000000002	853.918000000002	62.0	802.5100000000001	4.0	15.0	14.0	4.0	15.0	19.0	328.0	3.0	3.0	4.0	0.0	1.0	1.0	7.0	0.4468085106382978	221.29	8.0	4.0	217.69009999999943	0	0	0	0	0	0	0	<rdkit.Chem.rdchem.Mol object at 0x7e1c24fa8820>	O=C(C[C@@H](NC(=O)c1ccccc1)c1ccccc1)O[C@@H]1C=C2CC(=O)C3CC[C@H]4OCC4[C@H]3[C@H](OC(=O)c3ccccc3)C(C2)C1	6.035600000000007	633.7410000000017	47.0	594.4290000000002	1.0	7.0	1.0	8.0	8.0
688014	NCIH2141	11	Paclitaxel	Microtubule stabiliser	Mitosis	-2.834721	683.472429	[H][C@]12[C@H](OC(=O)C3=CC=CC=C3)[C@]3(O)C[C@H](OC(=O)[C@H](O)[C@@H](NC(=O)C4=CC=CC=C4)C4=CC=CC=C4)C(C)=C([C@@H](OC(C)=O)C(=O)[C@]1(C)[C@@H](O)C[C@H]1OC[C@@]21OC(C)=O)C3(C)C	3.735700000000002	853.918000000002	62.0	802.5100000000001	4.0	15.0	14.0	4.0	15.0	19.0	328.0	3.0	3.0	4.0	0.0	1.0	1.0	7.0	0.4468085106382978	221.29	8.0	4.0	217.69009999999943	0	0	0	0	0	0	0	<rdkit.Chem.rdchem.Mol object at 0x7e1c24fa8890>	O=C(C[C@@H](NC(=O)c1ccccc1)c1ccccc1)O[C@@H]1C=C2CC(=O)C3CC[C@H]4OCC4[C@H]3[C@H](OC(=O)c3ccccc3)C(C2)C1	6.035600000000007	633.7410000000017	47.0	594.4290000000002	1.0	7.0	1.0	8.0	8.0
688015	NCIH2171	11	Paclitaxel	Microtubule stabiliser	Mitosis	-1.51509	32.74085376	[H][C@]12[C@H](OC(=O)C3=CC=CC=C3)[C@]3(O)C[C@H](OC(=O)[C@H](O)[C@@H](NC(=O)C4=CC=CC=C4)C4=CC=CC=C4)C(C)=C([C@@H](OC(C)=O)C(=O)[C@]1(C)[C@@H](O)C[C@H]1OC[C@@]21OC(C)=O)C3(C)C	3.735700000000002	853.918000000002	62.0	802.5100000000001	4.0	15.0	14.0	4.0	15.0	19.0	328.0	3.0	3.0	4.0	0.0	1.0	1.0	7.0	0.4468085106382978	221.29	8.0	4.0	217.69009999999943	0	0	0	0	0	0	0	<rdkit.Chem.rdchem.Mol object at 0x7e1c24fa8900>	O=C(C[C@@H](NC(=O)c1ccccc1)c1ccccc1)O[C@@H]1C=C2CC(=O)C3CC[C@H]4OCC4[C@H]3[C@H](OC(=O)c3ccccc3)C(C2)C1	6.035600000000007	633.7410000000017	47.0	594.4290000000002	1.0	7.0	1.0	8.0	8.0
688021	NCIH345	11	Paclitaxel	Microtubule stabiliser	Mitosis	-2.108062	128.2513662	[H][C@]12[C@H](OC(=O)C3=CC=CC=C3)[C@]3(O)C[C@H](OC(=O)[C@H](O)[C@@H](NC(=O)C4=CC=CC=C4)C4=CC=CC=C4)C(C)=C([C@@H](OC(C)=O)C(=O)[C@]1(C)[C@@H](O)C[C@H]1OC[C@@]21OC(C)=O)C3(C)C	3.735700000000002	853.918000000002	62.0	802.5100000000001	4.0	15.0	14.0	4.0	15.0	19.0	328.0	3.0	3.0	4.0	0.0	1.0	1.0	7.0	0.4468085106382978	221.29	8.0	4.0	217.69009999999943	0	0	0	0	0	0	0	<rdkit.Chem.rdchem.Mol object at 0x7e1c24fa8970>	O=C(C[C@@H](NC(=O)c1ccccc1)c1ccccc1)O[C@@H]1C=C2CC(=O)C3CC[C@H]4OCC4[C@H]3[C@H](OC(=O)c3ccccc3)C(C2)C1	6.035600000000007	633.7410000000017	47.0	594.4290000000002	1.0	7.0	1.0	8.0	8.0
688023	NCIH446	11	Paclitaxel	Microtubule stabiliser	Mitosis	-3.868693	7390.826376	[H][C@]12[C@H](OC(=O)C3=CC=CC=C3)[C@]3(O)C[C@H](OC(=O)[C@H](O)[C@@H](NC(=O)C4=CC=CC=C4)C4=CC=CC=C4)C(C)=C([C@@H](OC(C)=O)C(=O)[C@]1(C)[C@@H](O)C[C@H]1OC[C@@]21OC(C)=O)C3(C)C	3.735700000000002	853.918000000002	62.0	802.5100000000001	4.0	15.0	14.0	4.0	15.0	19.0	328.0	3.0	3.0	4.0	0.0	1.0	1.0	7.0	0.4468085106382978	221.29	8.0	4.0	217.69009999999943	0	0	0	0	0	0	0	<rdkit.Chem.rdchem.Mol object at 0x7e1c24fa89e0>	O=C(C[C@@H](NC(=O)c1ccccc1)c1ccccc1)O[C@@H]1C=C2CC(=O)C3CC[C@H]4OCC4[C@H]3[C@H](OC(=O)c3ccccc3)C(C2)C1	6.035600000000007	633.7410000000017	47.0	594.4290000000002	1.0	7.0	1.0	8.0	8.0
688025	NCIH526	11	Paclitaxel	Microtubule stabiliser	Mitosis	-3.496504	3136.924022	[H][C@]12[C@H](OC(=O)C3=CC=CC=C3)[C@]3(O)C[C@H](OC(=O)[C@H](O)[C@@H](NC(=O)C4=CC=CC=C4)C4=CC=CC=C4)C(C)=C([C@@H](OC(C)=O)C(=O)[C@]1(C)[C@@H](O)C[C@H]1OC[C@@]21OC(C)=O)C3(C)C	3.735700000000002	853.918000000002	62.0	802.5100000000001	4.0	15.0	14.0	4.0	15.0	19.0	328.0	3.0	3.0	4.0	0.0	1.0	1.0	7.0	0.4468085106382978	221.29	8.0	4.0	217.69009999999943	0	0	0	0	0	0	0	<rdkit.Chem.rdchem.Mol object at 0x7e1c24fa8a50>	O=C(C[C@@H](NC(=O)c1ccccc1)c1ccccc1)O[C@@H]1C=C2CC(=O)C3CC[C@H]4OCC4[C@H]3[C@H](OC(=O)c3ccccc3)C(C2)C1	6.035600000000007	633.7410000000017	47.0	594.4290000000002	1.0	7.0	1.0	8.0	8.0
688026	NCIH64	11	Paclitaxel	Microtubule stabiliser	Mitosis	-2.452985	283.7821012	[H][C@]12[C@H](OC(=O)C3=CC=CC=C3)[C@]3(O)C[C@H](OC(=O)[C@H](O)[C@@H](NC(=O)C4=CC=CC=C4)C4=CC=CC=C4)C(C)=C([C@@H](OC(C)=O)C(=O)[C@]1(C)[C@@H](O)C[C@H]1OC[C@@]21OC(C)=O)C3(C)C	3.735700000000002	853.918000000002	62.0	802.5100000000001	4.0	15.0	14.0	4.0	15.0	19.0	328.0	3.0	3.0	4.0	0.0	1.0	1.0	7.0	0.4468085106382978	221.29	8.0	4.0	217.69009999999943	0	0	0	0	0	0	0	<rdkit.Chem.rdchem.Mol object at 0x7e1c24fa8ac0>	O=C(C[C@@H](NC(=O)c1ccccc1)c1ccccc1)O[C@@H]1C=C2CC(=O)C3CC[C@H]4OCC4[C@H]3[C@H](OC(=O)c3ccccc3)C(C2)C1	6.035600000000007	633.7410000000017	47.0	594.4290000000002	1.0	7.0	1.0	8.0	8.0
688027	NCIH69	11	Paclitaxel	Microtubule stabiliser	Mitosis	-3.907161	8075.343408	[H][C@]12[C@H](OC(=O)C3=CC=CC=C3)[C@]3(O)C[C@H](OC(=O)[C@H](O)[C@@H](NC(=O)C4=CC=CC=C4)C4=CC=CC=C4)C(C)=C([C@@H](OC(C)=O)C(=O)[C@]1(C)[C@@H](O)C[C@H]1OC[C@@]21OC(C)=O)C3(C)C	3.735700000000002	853.918000000002	62.0	802.5100000000001	4.0	15.0	14.0	4.0	15.0	19.0	328.0	3.0	3.0	4.0	0.0	1.0	1.0	7.0	0.4468085106382978	221.29	8.0	4.0	217.69009999999943	0	0	0	0	0	0	0	<rdkit.Chem.rdchem.Mol object at 0x7e1c24fa8b30>	O=C(C[C@@H](NC(=O)c1ccccc1)c1ccccc1)O[C@@H]1C=C2CC(=O)C3CC[C@H]4OCC4[C@H]3[C@H](OC(=O)c3ccccc3)C(C2)C1	6.035600000000007	633.7410000000017	47.0	594.4290000000002	1.0	7.0	1.0	8.0	8.0
688031	NCIH82	11	Paclitaxel	Microtubule stabiliser	Mitosis	-3.307842	2031.617757	[H][C@]12[C@H](OC(=O)C3=CC=CC=C3)[C@]3(O)C[C@H](OC(=O)[C@H](O)[C@@H](NC(=O)C4=CC=CC=C4)C4=CC=CC=C4)C(C)=C([C@@H](OC(C)=O)C(=O)[C@]1(C)[C@@H](O)C[C@H]1OC[C@@]21OC(C)=O)C3(C)C	3.735700000000002	853.918000000002	62.0	802.5100000000001	4.0	15.0	14.0	4.0	15.0	19.0	328.0	3.0	3.0	4.0	0.0	1.0	1.0	7.0	0.4468085106382978	221.29	8.0	4.0	217.69009999999943	0	0	0	0	0	0	0	<rdkit.Chem.rdchem.Mol object at 0x7e1c24fa8ba0>	O=C(C[C@@H](NC(=O)c1ccccc1)c1ccccc1)O[C@@H]1C=C2CC(=O)C3CC[C@H]4OCC4[C@H]3[C@H](OC(=O)c3ccccc3)C(C2)C1	6.035600000000007	633.7410000000017	47.0	594.4290000000002	1.0	7.0	1.0	8.0	8.0
688086	SKNDZ	11	Paclitaxel	Microtubule stabiliser	Mitosis	-2.40704	255.2936426	[H][C@]12[C@H](OC(=O)C3=CC=CC=C3)[C@]3(O)C[C@H](OC(=O)[C@H](O)[C@@H](NC(=O)C4=CC=CC=C4)C4=CC=CC=C4)C(C)=C([C@@H](OC(C)=O)C(=O)[C@]1(C)[C@@H](O)C[C@H]1OC[C@@]21OC(C)=O)C3(C)C	3.735700000000002	853.918000000002	62.0	802.5100000000001	4.0	15.0	14.0	4.0	15.0	19.0	328.0	3.0	3.0	4.0	0.0	1.0	1.0	7.0	0.4468085106382978	221.29	8.0	4.0	217.69009999999943	0	0	0	0	0	0	0	<rdkit.Chem.rdchem.Mol object at 0x7e1c24fa8c10>	O=C(C[C@@H](NC(=O)c1ccccc1)c1ccccc1)O[C@@H]1C=C2CC(=O)C3CC[C@H]4OCC4[C@H]3[C@H](OC(=O)c3ccccc3)C(C2)C1	6.035600000000007	633.7410000000017	47.0	594.4290000000002	1.0	7.0	1.0	8.0	8.0
688087	SKNFI	11	Paclitaxel	Microtubule stabiliser	Mitosis	-0.769024	5.875218193	[H][C@]12[C@H](OC(=O)C3=CC=CC=C3)[C@]3(O)C[C@H](OC(=O)[C@H](O)[C@@H](NC(=O)C4=CC=CC=C4)C4=CC=CC=C4)C(C)=C([C@@H](OC(C)=O)C(=O)[C@]1(C)[C@@H](O)C[C@H]1OC[C@@]21OC(C)=O)C3(C)C	3.735700000000002	853.918000000002	62.0	802.5100000000001	4.0	15.0	14.0	4.0	15.0	19.0	328.0	3.0	3.0	4.0	0.0	1.0	1.0	7.0	0.4468085106382978	221.29	8.0	4.0	217.69009999999943	0	0	0	0	0	0	0	<rdkit.Chem.rdchem.Mol object at 0x7e1c24fa8c80>	O=C(C[C@@H](NC(=O)c1ccccc1)c1ccccc1)O[C@@H]1C=C2CC(=O)C3CC[C@H]4OCC4[C@H]3[C@H](OC(=O)c3ccccc3)C(C2)C1	6.035600000000007	633.7410000000017	47.0	594.4290000000002	1.0	7.0	1.0	8.0	8.0
688121	VAESBJ	11	Paclitaxel	Microtubule stabiliser	Mitosis	-5.821359	662764.1368	[H][C@]12[C@H](OC(=O)C3=CC=CC=C3)[C@]3(O)C[C@H](OC(=O)[C@H](O)[C@@H](NC(=O)C4=CC=CC=C4)C4=CC=CC=C4)C(C)=C([C@@H](OC(C)=O)C(=O)[C@]1(C)[C@@H](O)C[C@H]1OC[C@@]21OC(C)=O)C3(C)C	3.735700000000002	853.918000000002	62.0	802.5100000000001	4.0	15.0	14.0	4.0	15.0	19.0	328.0	3.0	3.0	4.0	0.0	1.0	1.0	7.0	0.4468085106382978	221.29	8.0	4.0	217.69009999999943	0	0	0	0	0	0	0	<rdkit.Chem.rdchem.Mol object at 0x7e1c24fa8cf0>	O=C(C[C@@H](NC(=O)c1ccccc1)c1ccccc1)O[C@@H]1C=C2CC(=O)C3CC[C@H]4OCC4[C@H]3[C@H](OC(=O)c3ccccc3)C(C2)C1	6.035600000000007	633.7410000000017	47.0	594.4290000000002	1.0	7.0	1.0	8.0	8.0
713878	LU139	11	Paclitaxel	Microtubule stabiliser	Mitosis	-2.595958	394.4191565	[H][C@]12[C@H](OC(=O)C3=CC=CC=C3)[C@]3(O)C[C@H](OC(=O)[C@H](O)[C@@H](NC(=O)C4=CC=CC=C4)C4=CC=CC=C4)C(C)=C([C@@H](OC(C)=O)C(=O)[C@]1(C)[C@@H](O)C[C@H]1OC[C@@]21OC(C)=O)C3(C)C	3.735700000000002	853.918000000002	62.0	802.5100000000001	4.0	15.0	14.0	4.0	15.0	19.0	328.0	3.0	3.0	4.0	0.0	1.0	1.0	7.0	0.4468085106382978	221.29	8.0	4.0	217.69009999999943	0	0	0	0	0	0	0	<rdkit.Chem.rdchem.Mol object at 0x7e1c24fa8d60>	O=C(C[C@@H](NC(=O)c1ccccc1)c1ccccc1)O[C@@H]1C=C2CC(=O)C3CC[C@H]4OCC4[C@H]3[C@H](OC(=O)c3ccccc3)C(C2)C1	6.035600000000007	633.7410000000017	47.0	594.4290000000002	1.0	7.0	1.0	8.0	8.0
713885	SBC1	11	Paclitaxel	Microtubule stabiliser	Mitosis	-1.782106	60.54886408	[H][C@]12[C@H](OC(=O)C3=CC=CC=C3)[C@]3(O)C[C@H](OC(=O)[C@H](O)[C@@H](NC(=O)C4=CC=CC=C4)C4=CC=CC=C4)C(C)=C([C@@H](OC(C)=O)C(=O)[C@]1(C)[C@@H](O)C[C@H]1OC[C@@]21OC(C)=O)C3(C)C	3.735700000000002	853.918000000002	62.0	802.5100000000001	4.0	15.0	14.0	4.0	15.0	19.0	328.0	3.0	3.0	4.0	0.0	1.0	1.0	7.0	0.4468085106382978	221.29	8.0	4.0	217.69009999999943	0	0	0	0	0	0	0	<rdkit.Chem.rdchem.Mol object at 0x7e1c24fa8dd0>	O=C(C[C@@H](NC(=O)c1ccccc1)c1ccccc1)O[C@@H]1C=C2CC(=O)C3CC[C@H]4OCC4[C@H]3[C@H](OC(=O)c3ccccc3)C(C2)C1	6.035600000000007	633.7410000000017	47.0	594.4290000000002	1.0	7.0	1.0	8.0	8.0
724859	Calu6	11	Paclitaxel	Microtubule stabiliser	Mitosis	-4.53778	34496.89446	[H][C@]12[C@H](OC(=O)C3=CC=CC=C3)[C@]3(O)C[C@H](OC(=O)[C@H](O)[C@@H](NC(=O)C4=CC=CC=C4)C4=CC=CC=C4)C(C)=C([C@@H](OC(C)=O)C(=O)[C@]1(C)[C@@H](O)C[C@H]1OC[C@@]21OC(C)=O)C3(C)C	3.735700000000002	853.918000000002	62.0	802.5100000000001	4.0	15.0	14.0	4.0	15.0	19.0	328.0	3.0	3.0	4.0	0.0	1.0	1.0	7.0	0.4468085106382978	221.29	8.0	4.0	217.69009999999943	0	0	0	0	0	0	0	<rdkit.Chem.rdchem.Mol object at 0x7e1c24fa8e40>	O=C(C[C@@H](NC(=O)c1ccccc1)c1ccccc1)O[C@@H]1C=C2CC(=O)C3CC[C@H]4OCC4[C@H]3[C@H](OC(=O)c3ccccc3)C(C2)C1	6.035600000000007	633.7410000000017	47.0	594.4290000000002	1.0	7.0	1.0	8.0	8.0
724863	LU65	11	Paclitaxel	Microtubule stabiliser	Mitosis	-2.911246	815.1658925	[H][C@]12[C@H](OC(=O)C3=CC=CC=C3)[C@]3(O)C[C@H](OC(=O)[C@H](O)[C@@H](NC(=O)C4=CC=CC=C4)C4=CC=CC=C4)C(C)=C([C@@H](OC(C)=O)C(=O)[C@]1(C)[C@@H](O)C[C@H]1OC[C@@]21OC(C)=O)C3(C)C	3.735700000000002	853.918000000002	62.0	802.5100000000001	4.0	15.0	14.0	4.0	15.0	19.0	328.0	3.0	3.0	4.0	0.0	1.0	1.0	7.0	0.4468085106382978	221.29	8.0	4.0	217.69009999999943	0	0	0	0	0	0	0	<rdkit.Chem.rdchem.Mol object at 0x7e1c24fa8eb0>	O=C(C[C@@H](NC(=O)c1ccccc1)c1ccccc1)O[C@@H]1C=C2CC(=O)C3CC[C@H]4OCC4[C@H]3[C@H](OC(=O)c3ccccc3)C(C2)C1	6.035600000000007	633.7410000000017	47.0	594.4290000000002	1.0	7.0	1.0	8.0	8.0
724866	NCIH1355	11	Paclitaxel	Microtubule stabiliser	Mitosis	-4.670047	46778.5763	[H][C@]12[C@H](OC(=O)C3=CC=CC=C3)[C@]3(O)C[C@H](OC(=O)[C@H](O)[C@@H](NC(=O)C4=CC=CC=C4)C4=CC=CC=C4)C(C)=C([C@@H](OC(C)=O)C(=O)[C@]1(C)[C@@H](O)C[C@H]1OC[C@@]21OC(C)=O)C3(C)C	3.735700000000002	853.918000000002	62.0	802.5100000000001	4.0	15.0	14.0	4.0	15.0	19.0	328.0	3.0	3.0	4.0	0.0	1.0	1.0	7.0	0.4468085106382978	221.29	8.0	4.0	217.69009999999943	0	0	0	0	0	0	0	<rdkit.Chem.rdchem.Mol object at 0x7e1c24fa8f20>	O=C(C[C@@H](NC(=O)c1ccccc1)c1ccccc1)O[C@@H]1C=C2CC(=O)C3CC[C@H]4OCC4[C@H]3[C@H](OC(=O)c3ccccc3)C(C2)C1	6.035600000000007	633.7410000000017	47.0	594.4290000000002	1.0	7.0	1.0	8.0	8.0
724872	SHP77	11	Paclitaxel	Microtubule stabiliser	Mitosis	-1.395475	24.85850463	[H][C@]12[C@H](OC(=O)C3=CC=CC=C3)[C@]3(O)C[C@H](OC(=O)[C@H](O)[C@@H](NC(=O)C4=CC=CC=C4)C4=CC=CC=C4)C(C)=C([C@@H](OC(C)=O)C(=O)[C@]1(C)[C@@H](O)C[C@H]1OC[C@@]21OC(C)=O)C3(C)C	3.735700000000002	853.918000000002	62.0	802.5100000000001	4.0	15.0	14.0	4.0	15.0	19.0	328.0	3.0	3.0	4.0	0.0	1.0	1.0	7.0	0.4468085106382978	221.29	8.0	4.0	217.69009999999943	0	0	0	0	0	0	0	<rdkit.Chem.rdchem.Mol object at 0x7e1c24fa8f90>	O=C(C[C@@H](NC(=O)c1ccccc1)c1ccccc1)O[C@@H]1C=C2CC(=O)C3CC[C@H]4OCC4[C@H]3[C@H](OC(=O)c3ccccc3)C(C2)C1	6.035600000000007	633.7410000000017	47.0	594.4290000000002	1.0	7.0	1.0	8.0	8.0
735784	TE5	11	Paclitaxel	Microtubule stabiliser	Mitosis	-4.217013	16482.11728	[H][C@]12[C@H](OC(=O)C3=CC=CC=C3)[C@]3(O)C[C@H](OC(=O)[C@H](O)[C@@H](NC(=O)C4=CC=CC=C4)C4=CC=CC=C4)C(C)=C([C@@H](OC(C)=O)C(=O)[C@]1(C)[C@@H](O)C[C@H]1OC[C@@]21OC(C)=O)C3(C)C	3.735700000000002	853.918000000002	62.0	802.5100000000001	4.0	15.0	14.0	4.0	15.0	19.0	328.0	3.0	3.0	4.0	0.0	1.0	1.0	7.0	0.4468085106382978	221.29	8.0	4.0	217.69009999999943	0	0	0	0	0	0	0	<rdkit.Chem.rdchem.Mol object at 0x7e1c24fa9000>	O=C(C[C@@H](NC(=O)c1ccccc1)c1ccccc1)O[C@@H]1C=C2CC(=O)C3CC[C@H]4OCC4[C@H]3[C@H](OC(=O)c3ccccc3)C(C2)C1	6.035600000000007	633.7410000000017	47.0	594.4290000000002	1.0	7.0	1.0	8.0	8.0
749711	HCC1187	11	Paclitaxel	Microtubule stabiliser	Mitosis	-4.187895	15413.27759	[H][C@]12[C@H](OC(=O)C3=CC=CC=C3)[C@]3(O)C[C@H](OC(=O)[C@H](O)[C@@H](NC(=O)C4=CC=CC=C4)C4=CC=CC=C4)C(C)=C([C@@H](OC(C)=O)C(=O)[C@]1(C)[C@@H](O)C[C@H]1OC[C@@]21OC(C)=O)C3(C)C	3.735700000000002	853.918000000002	62.0	802.5100000000001	4.0	15.0	14.0	4.0	15.0	19.0	328.0	3.0	3.0	4.0	0.0	1.0	1.0	7.0	0.4468085106382978	221.29	8.0	4.0	217.69009999999943	0	0	0	0	0	0	0	<rdkit.Chem.rdchem.Mol object at 0x7e1c24fa9070>	O=C(C[C@@H](NC(=O)c1ccccc1)c1ccccc1)O[C@@H]1C=C2CC(=O)C3CC[C@H]4OCC4[C@H]3[C@H](OC(=O)c3ccccc3)C(C2)C1	6.035600000000007	633.7410000000017	47.0	594.4290000000002	1.0	7.0	1.0	8.0	8.0
749713	HCC1599	11	Paclitaxel	Microtubule stabiliser	Mitosis	-3.759946	5753.683918	[H][C@]12[C@H](OC(=O)C3=CC=CC=C3)[C@]3(O)C[C@H](OC(=O)[C@H](O)[C@@H](NC(=O)C4=CC=CC=C4)C4=CC=CC=C4)C(C)=C([C@@H](OC(C)=O)C(=O)[C@]1(C)[C@@H](O)C[C@H]1OC[C@@]21OC(C)=O)C3(C)C	3.735700000000002	853.918000000002	62.0	802.5100000000001	4.0	15.0	14.0	4.0	15.0	19.0	328.0	3.0	3.0	4.0	0.0	1.0	1.0	7.0	0.4468085106382978	221.29	8.0	4.0	217.69009999999943	0	0	0	0	0	0	0	<rdkit.Chem.rdchem.Mol object at 0x7e1c24fa90e0>	O=C(C[C@@H](NC(=O)c1ccccc1)c1ccccc1)O[C@@H]1C=C2CC(=O)C3CC[C@H]4OCC4[C@H]3[C@H](OC(=O)c3ccccc3)C(C2)C1	6.035600000000007	633.7410000000017	47.0	594.4290000000002	1.0	7.0	1.0	8.0	8.0
749715	HCC2157	11	Paclitaxel	Microtubule stabiliser	Mitosis	-2.31027	204.3007684	[H][C@]12[C@H](OC(=O)C3=CC=CC=C3)[C@]3(O)C[C@H](OC(=O)[C@H](O)[C@@H](NC(=O)C4=CC=CC=C4)C4=CC=CC=C4)C(C)=C([C@@H](OC(C)=O)C(=O)[C@]1(C)[C@@H](O)C[C@H]1OC[C@@]21OC(C)=O)C3(C)C	3.735700000000002	853.918000000002	62.0	802.5100000000001	4.0	15.0	14.0	4.0	15.0	19.0	328.0	3.0	3.0	4.0	0.0	1.0	1.0	7.0	0.4468085106382978	221.29	8.0	4.0	217.69009999999943	0	0	0	0	0	0	0	<rdkit.Chem.rdchem.Mol object at 0x7e1c24fa9150>	O=C(C[C@@H](NC(=O)c1ccccc1)c1ccccc1)O[C@@H]1C=C2CC(=O)C3CC[C@H]4OCC4[C@H]3[C@H](OC(=O)c3ccccc3)C(C2)C1	6.035600000000007	633.7410000000017	47.0	594.4290000000002	1.0	7.0	1.0	8.0	8.0
[truncated: 42,245 more rows]
[truncated: 12 more columns]
