# Supplementary material for: Global Geo-Pharmacogenomics: Environmental Mutational Signatures Drive Population-Level Heterogeneity in Anticancer Drug Response
Source: J Xenobiot. 2026 May 18;16(3):87. doi: 10.3390/jox16030087 (PMC13214943; doi:10.3390/jox16030087)
Supplement: Supplementary file 1 [file jox-16-00087-s001.zip › Code_and_Data/CCLE_fitted_Response.csv]

COSMIC_ID	CELL_LINE	CELL_LINE_NAME	DRUG_NAME	CCLE IC50 uMol	CCLE ActArea	GDSC IC50 uMol	GDSC AUC
924100.0	22RV1	PROSTATE	Nilotinib	8.0	0.1278	38.31854395	0.979306698
687452.0	5637	URINARY_TRACT	Nilotinib	7.475354671	0.5269	19.22934155	0.989470157
906798.0	639V	URINARY_TRACT	Nilotinib	8.0	0.5869	11.58158426	0.987109041
906800.0	697	HAEMATOPOIETIC_AND_LYMPHOID_TISSUE	Nilotinib	1.910434365	2.1147	2.28535594	0.930021762
910922.0	769P	KIDNEY	Nilotinib	8.0	0.7575
906795.0	8305C	THYROID	Nilotinib	5.635250228	0.9183	55.66923105	0.981651942
924102.0	8505C	THYROID	Nilotinib	6.852528572	0.6024	5.176656574	0.934170367
687563.0	A172	CENTRAL_NERVOUS_SYSTEM	Nilotinib	8.0	0.0
910784.0	A204	SOFT_TISSUE	Nilotinib	1.081994414	1.727
906792.0	A2058	SKIN	Nilotinib	8.0	0.02046	15.80885349	0.987935223
906794.0	A253	SALIVARY_GLAND	Nilotinib	8.0	0.2846	26.04108256	0.988569758
906804.0	A2780	OVARY	Nilotinib	6.804694176	0.4157	20.13530963	0.980814206
906793.0	A375	SKIN	Nilotinib	8.0	0.521	4.370197095	0.964251776
905949.0	A549	LUNG	Nilotinib	6.0388937	0.6661	32.79100122	0.98299478
1295740.0	ALLSIL	HAEMATOPOIETIC_AND_LYMPHOID_TISSUE	Nilotinib	0.002952101	7.0051	0.003073759	0.036950688
1295741.0	AMO1	HAEMATOPOIETIC_AND_LYMPHOID_TISSUE	Nilotinib	2.226455688	1.5625	16.21196131	0.99099062
910781.0	AN3CA	ENDOMETRIUM	Nilotinib	8.0	0.1972	19.90229313	0.976474285
910704.0	AU565	BREAST	Nilotinib	7.879194736	0.873	24.52302228	0.979060664
924104.0	BCPAP	THYROID	Nilotinib	7.456087112	0.7336
910698.0	BFTC909	KIDNEY	Nilotinib	8.0	0.00241
910706.0	BL41	HAEMATOPOIETIC_AND_LYMPHOID_TISSUE	Nilotinib	8.0	0.0	6.27594541	0.988118874
906801.0	BT20	BREAST	Nilotinib	8.0	0.3956	38.80955917	0.979602173
946359.0	BT474	BREAST	Nilotinib	6.892540932	0.5231	40.41178023	0.986029527
905951.0	BT549	BREAST	Nilotinib	8.0	0.641	40.17360583	0.972471117
906830.0	C32	SKIN	Nilotinib	8.0	0.1393	4.538278115	0.926006924
1290765.0	CAL78	BONE	Nilotinib	8.0	0.5266	46.25353997	0.986426024
910852.0	CAL851	BREAST	Nilotinib	8.0	0.07419	8.434489374	0.934096795
946382.0	CAMA1	BREAST	Nilotinib	6.332070827	0.4371
910943.0	CAS1	CENTRAL_NERVOUS_SYSTEM	Nilotinib	8.0	0.207	65.22964128	0.981355439
910853.0	CHL1	SKIN	Nilotinib	8.0	0.3245	20.60924794	0.987681083
905961.0	COLO205	LARGE_INTESTINE	Nilotinib	8.0	0.6001	10.38797666	0.9703006
910689.0	COLO678	LARGE_INTESTINE	Nilotinib	8.0	0.2982	49.15760504	0.980653858
906818.0	COLO679	SKIN	Nilotinib	7.357892513	0.5391	5.440628282	0.929383139
687780.0	CORL23	LUNG	Nilotinib	8.0	0.1142	24.14493797	0.987698623
906835.0	DBTRG05MG	CENTRAL_NERVOUS_SYSTEM	Nilotinib	8.0	0.3488	10.86977791	0.953944577
906836.0	DEL	HAEMATOPOIETIC_AND_LYMPHOID_TISSUE	Nilotinib	6.26444149	1.2823	11.69472429	0.993555886
906839.0	DKMG	CENTRAL_NERVOUS_SYSTEM	Nilotinib	8.0	0.0	27.62406179	0.958814256
687983.0	DMS114	LUNG	Nilotinib	6.058652401	0.8476	41.93416666	0.985055725
906842.0	DOHH2	HAEMATOPOIETIC_AND_LYMPHOID_TISSUE	Nilotinib	8.0	1.7965	22.30110678	0.986388586
1479987.0	DOV13	OVARY	Nilotinib	8.0	0.5616	38.13658833	0.983563243
905935.0	DU145	PROSTATE	Nilotinib	8.0	0.07206	13.9042575	0.96630795
906846.0	EB2	HAEMATOPOIETIC_AND_LYMPHOID_TISSUE	Nilotinib	8.0	0.1786	20.58514493	0.990185604
753554.0	EBC1	LUNG	Nilotinib	8.0	0.3761	24.00433407	0.977751567
906851.0	EFM19	BREAST	Nilotinib	8.0	0.3452	67.50748242	0.975453284
911905.0	EFO21	OVARY	Nilotinib	8.0	0.08193	71.43040752	0.979730554
906852.0	EFO27	OVARY	Nilotinib	8.0	0.09143	33.41856448	0.976609559
906855.0	EM2	HAEMATOPOIETIC_AND_LYMPHOID_TISSUE	Nilotinib	0.007538102	6.0634	0.004318139	0.096051161
1240127.0	EN	ENDOMETRIUM	Nilotinib	8.0	0.1392
906863.0	FADU	UPPER_AERODIGESTIVE_TRACT	Nilotinib	5.612988949	0.7939	23.99239354	0.988236593
1240129.0	FUOV1	OVARY	Nilotinib	8.0	0.4601	41.50749763	0.976983665
906865.0	G361	SKIN	Nilotinib	8.0	0.5674	23.05748744	0.988054294
907299.0	G401	SOFT_TISSUE	Nilotinib	8.0	0.6602	18.64763227	0.97484063
687568.0	GB1	CENTRAL_NERVOUS_SYSTEM	Nilotinib	8.0	0.256	38.41848746	0.982525499
906869.0	GCIY	STOMACH	Nilotinib	6.325265884	0.8356	28.55719299	0.980673158
906999.0	GCT	SOFT_TISSUE	Nilotinib	8.0	0.5817
906873.0	GMS10	CENTRAL_NERVOUS_SYSTEM	Nilotinib	8.0	0.0	27.26020411	0.988002056
1303897.0	GRANTA519	HAEMATOPOIETIC_AND_LYMPHOID_TISSUE	Nilotinib	0.379206822	1.8129	8.318482469	0.974234084
907042.0	H4	CENTRAL_NERVOUS_SYSTEM	Nilotinib	7.630359173	0.5618	7.373084698	0.958932047
749711.0	HCC1187	BREAST	Nilotinib	8.0	0.1172	17.35400572	0.984612481
1240143.0	HCC15	LUNG	Nilotinib	8.0	0.3714	6.110418444	0.918536723
907046.0	HCC1569	BREAST	Nilotinib	8.0	0.1617	43.09884854	0.976722968
907047.0	HCC1806	BREAST	Nilotinib	7.519812584	1.0867
749709.0	HCC1954	BREAST	Nilotinib	5.009234905	0.5581	26.61841946	0.977397434
1290907.0	HCC56	LARGE_INTESTINE	Nilotinib	8.0	0.09552	30.40894474	0.98746524
907048.0	HCC70	BREAST	Nilotinib	8.0	0.09364	4.55191149	0.937924797
1290908.0	HCC78	LUNG	Nilotinib	8.0	0.01119	14.26353549	0.962482918
905936.0	HCT116	LARGE_INTESTINE	Nilotinib	8.0	0.2101	5.923342462	0.955368738
905937.0	HCT15	LARGE_INTESTINE	Nilotinib	6.496217728	0.6787	34.23405422	0.986929599
1290922.0	HDQP1	BREAST	Nilotinib	0.125851952	3.0468	46.96974949	0.984438028
907055.0	HGC27	STOMACH	Nilotinib	5.899519444	0.7505	6.173002874	0.972508022
907056.0	HH	HAEMATOPOIETIC_AND_LYMPHOID_TISSUE	Nilotinib	8.0	0.8973	21.96044808	0.962857799
907057.0	HLE	LIVER	Nilotinib	8.0	0.0
907060.0	HOS	BONE	Nilotinib	8.0	0.4549	2.833277672	0.936615988
1298136.0	HPAC	PANCREAS	Nilotinib	7.072412014	0.9597
753562.0	HSC2	UPPER_AERODIGESTIVE_TRACT	Nilotinib	8.0	0.2326	17.80972356	0.987155711
907063.0	HT	HAEMATOPOIETIC_AND_LYMPHOID_TISSUE	Nilotinib	8.0	0.05258	21.79009674	0.989989732
907065.0	HT1197	URINARY_TRACT	Nilotinib	8.0	0.06098	45.63478873	0.984529797
907066.0	HT1376	URINARY_TRACT	Nilotinib	8.0	0.2472	11.73271672	0.956055129
907067.0	HT144	SKIN	Nilotinib	4.633401871	0.8419
905939.0	HT29	LARGE_INTESTINE	Nilotinib	8.0	0.4398	20.56628553	0.983829159
910779.0	IALM	LUNG	Nilotinib	8.0	0.5739
1240153.0	IGR37	SKIN	Nilotinib	8.0	0.8076	5.473176041	0.957553097
905968.0	IGROV1	OVARY	Nilotinib	8.0	0.4447	62.34974543	0.976208007
1240155.0	IM95	STOMACH	Nilotinib	8.0	2.0
907171.0	IPC298	SKIN	Nilotinib	8.0	0.2386	24.97894956	0.9875135
907173.0	ISTMES1	PLEURA	Nilotinib	0.893207331	1.0773
1240157.0	JHH2	LIVER	Nilotinib	8.0	0.4738	33.98367173	0.986085584
1240158.0	JHH4	LIVER	Nilotinib	8.0	0.5288	20.80891899	0.984071046
1240159.0	JHH6	LIVER	Nilotinib	8.0	0.02888	27.55180899	0.986759729
1479995.0	JHOS2	OVARY	Nilotinib	8.0	0.5389
1480359.0	JHOS4	OVARY	Nilotinib	4.287676811	1.2189	71.69405568	0.979419245
1327768.0	JM1	HAEMATOPOIETIC_AND_LYMPHOID_TISSUE	Nilotinib	7.700304031	0.6152	14.37440969	0.989553069
907270.0	JVM3	HAEMATOPOIETIC_AND_LYMPHOID_TISSUE	Nilotinib	2.293517775	1.8695	3.245355545	0.912188626
907271.0	KALS1	CENTRAL_NERVOUS_SYSTEM	Nilotinib	8.0	0.2728
907273.0	KARPAS299	HAEMATOPOIETIC_AND_LYMPHOID_TISSUE	Nilotinib	8.0	0.04111	6.922290196	0.978667065
907274.0	KARPAS422	HAEMATOPOIETIC_AND_LYMPHOID_TISSUE	Nilotinib	8.0	0.1021	22.27258254	0.985792109
1327775.0	KARPAS620	HAEMATOPOIETIC_AND_LYMPHOID_TISSUE	Nilotinib	8.0	0.3661	11.87204417	0.986813877
1330931.0	KCL22	HAEMATOPOIETIC_AND_LYMPHOID_TISSUE	Nilotinib	0.013746729	5.6277	0.016781021	0.177745897
907278.0	KG1	HAEMATOPOIETIC_AND_LYMPHOID_TISSUE	Nilotinib	8.0	0.6361
924187.0	KLE	ENDOMETRIUM	Nilotinib	8.0	0.5632	89.96047127	0.977951195
1298168.0	KMRC1	KIDNEY	Nilotinib	8.0	0.1906	35.14214489	0.987283011
1659817.0	KMS11	HAEMATOPOIETIC_AND_LYMPHOID_TISSUE	Nilotinib	4.221470356	2.0814	14.96497835	0.990341713
907281.0	KMS12BM	HAEMATOPOIETIC_AND_LYMPHOID_TISSUE	Nilotinib	8.0	1.1375	4.349686937	0.962949278
907282.0	KNS42	CENTRAL_NERVOUS_SYSTEM	Nilotinib	8.0	0.3225	39.53429912	0.982165429
1298216.0	KP1N	PANCREAS	Nilotinib	8.0	0.2514	12.47008485	0.969278534
1298218.0	KP2	PANCREAS	Nilotinib	8.0	0.2871	31.84943221	0.984995809
1298219.0	KP3	PANCREAS	Nilotinib	8.0	0.4622	44.69201488	0.983983136
753572.0	KP4	PANCREAS	Nilotinib	8.0	0.3059
907311.0	KU812	HAEMATOPOIETIC_AND_LYMPHOID_TISSUE	Nilotinib	0.016822226	5.016	0.009967962	0.13151503
909975.0	KURAMOCHI	OVARY	Nilotinib	8.0	1.27	40.48576135	0.984203111
753574.0	KYSE410	OESOPHAGUS	Nilotinib	5.128837109	0.5324	18.19887601	0.976640879
753575.0	KYSE520	OESOPHAGUS	Nilotinib	6.504006386	0.6587	4.401108851	0.893717197
924239.0	L363	HAEMATOPOIETIC_AND_LYMPHOID_TISSUE	Nilotinib	8.0	1.9171	5.24049994	0.963622852
907322.0	L428	HAEMATOPOIETIC_AND_LYMPHOID_TISSUE	Nilotinib	6.550229549	1.1117	21.9736475	0.992574327
753586.0	LCLC103H	LUNG	Nilotinib	8.0	0.1693	3.122917317	0.928089626
1240168.0	LN18	CENTRAL_NERVOUS_SYSTEM	Nilotinib	8.0	0.4477	14.27642686	0.993727613
1240169.0	LN229	CENTRAL_NERVOUS_SYSTEM	Nilotinib	6.401216984	0.7352	21.29920023	0.984472922
1298226.0	LOUNH91	LUNG	Nilotinib	8.0	0.3538	35.76840433	0.98598818
907791.0	LP1	HAEMATOPOIETIC_AND_LYMPHOID_TISSUE	Nilotinib	4.030470371	2.2922	16.49680212	0.993411519
907792.0	LS123	LARGE_INTESTINE	Nilotinib	8.0	0.5402	44.35481038	0.977325561
907795.0	LS513	LARGE_INTESTINE	Nilotinib	8.0	1.4159	21.75363564	0.981797801
949094.0	M059J	CENTRAL_NERVOUS_SYSTEM	Nilotinib	8.0	0.5565	32.27023678	0.984970372
907799.0	MC116	HAEMATOPOIETIC_AND_LYMPHOID_TISSUE	Nilotinib	8.0	0.0	4.933683828	0.998637316
905946.0	MCF7	BREAST	Nilotinib	8.0	0.1241	20.21234816	0.980729701
925338.0	MDAMB157	BREAST	Nilotinib	8.0	0.6589
908120.0	MDAMB175VII	BREAST	Nilotinib	8.0	0.182
924240.0	MDAMB415	BREAST	Nilotinib	3.974702597	0.9927	69.46906857	0.983178715
1240172.0	MDAMB436	BREAST	Nilotinib	8.0	0.2853
908122.0	MDAMB453	BREAST	Nilotinib	8.0	0.3012	37.63360129	0.985554047
908123.0	MDAMB468	BREAST	Nilotinib	4.322463036	0.6117	12.497822	0.977371719
908126.0	MEG01	HAEMATOPOIETIC_AND_LYMPHOID_TISSUE	Nilotinib	0.069269069	4.4689	0.005311711	0.08251645
908124.0	MELHO	SKIN	Nilotinib	7.266346931	0.654	22.34155305	0.984127448
908127.0	MESSA	SOFT_TISSUE	Nilotinib	8.0	0.3623	16.8896626	0.991936409
908129.0	MFE280	ENDOMETRIUM	Nilotinib	8.0	0.3222	52.0295784	0.982481536
908131.0	MG63	BONE	Nilotinib	8.0	0.29	17.75899738	0.969327861
908134.0	MHHES1	BONE	Nilotinib	2.536269426	2.5759	5.568582155	0.947319696
925340.0	MKN45	STOMACH	Nilotinib	8.0	0.358	32.93074033	0.975794075
924250.0	MKN7	STOMACH	Nilotinib	8.0	0.5522	39.56348935	0.974552743
908144.0	MOGGCCM	CENTRAL_NERVOUS_SYSTEM	Nilotinib	8.0	0.08413	5.089785732	0.920574018
1330950.0	MOLP8	HAEMATOPOIETIC_AND_LYMPHOID_TISSUE	Nilotinib	8.0	0.838	10.86104532	0.974056297
908147.0	MOLT16	HAEMATOPOIETIC_AND_LYMPHOID_TISSUE	Nilotinib	2.131068909	1.8004	3.983956767	0.965548257
908150.0	MPP89	PLEURA	Nilotinib	8.0	0.6128	8.020405337	0.930008088
908152.0	MSTO211H	PLEURA	Nilotinib	5.937797546	0.5277	6.12329737	0.963242192
687995.0	NCIH1048	LUNG	Nilotinib	8.0	0.4625	15.79782101	0.987375573
687997.0	NCIH1092	LUNG	Nilotinib	8.0	0.1775	14.65602175	0.976740484
1330964.0	NCIH1341	LUNG	Nilotinib	8.0	0.05606	16.62042925	0.991758245
724866.0	NCIH1355	LUNG	Nilotinib	8.0	0.2995
753600.0	NCIH1563	LUNG	Nilotinib	8.0	0.286	47.42795471	0.984794157
1298348.0	NCIH1568	LUNG	Nilotinib	8.0	0.6011	41.60417869	0.980287378
908472.0	NCIH1573	LUNG	Nilotinib	8.0	0.7619
908471.0	NCIH1581	LUNG	Nilotinib	8.0	0.7787	11.81582563	0.980392983
687799.0	NCIH1648	LUNG	Nilotinib	5.590958595	1.4162	11.61317604	0.966033117
687800.0	NCIH1650	LUNG	Nilotinib	8.0	0.4834
910900.0	NCIH1651	LUNG	Nilotinib	8.0	0.2314	24.60819356	0.981376172
908473.0	NCIH1666	LUNG	Nilotinib	7.710957527	0.456	22.87379055	0.979033151
687802.0	NCIH1693	LUNG	Nilotinib	8.0	0.8682	7.166186828	0.8983316
688006.0	NCIH1694	LUNG	Nilotinib	8.0	0.308	18.9056839	0.982726903
724868.0	NCIH1792	LUNG	Nilotinib	8.0	0.1523	9.29563151	0.976850876
908463.0	NCIH1793	LUNG	Nilotinib	8.0	0.1586
1240183.0	NCIH1869	LUNG	Nilotinib	8.0	0.4445	33.28393314	0.983025092
1240184.0	NCIH1915	LUNG	Nilotinib	8.0	0.1953
1240185.0	NCIH1944	LUNG	Nilotinib	8.0	0.0	30.82814853	0.98532521
924244.0	NCIH1975	LUNG	Nilotinib	8.0	0.07336	30.96028855	0.980996154
724873.0	NCIH2009	LUNG	Nilotinib	8.0	0.237	17.95011739	0.977086169
1240187.0	NCIH2023	LUNG	Nilotinib	4.014651299	0.612	13.06902378	0.953809147
722045.0	NCIH2030	LUNG	Nilotinib	8.0	0.3102
688058.0	NCIH2052	PLEURA	Nilotinib	8.0	0.4418	51.71468919	0.981922926
687812.0	NCIH2085	LUNG	Nilotinib	8.0	0.6032
724834.0	NCIH2087	LUNG	Nilotinib	6.089197159	0.8483	27.21259621	0.983034139
1240189.0	NCIH211	LUNG	Nilotinib	6.046969891	0.9206	5.667147618	0.950183595
722046.0	NCIH2122	LUNG	Nilotinib	7.855627537	0.5732	16.58986386	0.985099339
687815.0	NCIH2170	LUNG	Nilotinib	3.32824254	0.9569
1298353.0	NCIH2172	LUNG	Nilotinib	8.0	0.07936	43.56256269	0.975781812
687816.0	NCIH2228	LUNG	Nilotinib	8.0	0.2487
905941.0	NCIH226	LUNG	Nilotinib	8.0	0.0	21.6765472	0.981067291
905942.0	NCIH23	LUNG	Nilotinib	7.43892622	0.6261	12.21141309	0.974219316
1298356.0	NCIH2444	LUNG	Nilotinib	8.0	0.1556	34.29167048	0.983060398
908462.0	NCIH2452	PLEURA	Nilotinib	8.0	0.2073	44.96820573	0.983953062
908470.0	NCIH28	PLEURA	Nilotinib	8.0	0.2426	16.45096255	0.95591258
908465.0	NCIH358	LUNG	Nilotinib	8.0	0.4732	15.26865693	0.969151132
908460.0	NCIH441	LUNG	Nilotinib	8.0	0.1257	71.3910512	0.980716268
908443.0	NCIH520	LUNG	Nilotinib	8.0	0.1169	31.61865873	0.987486443
905944.0	NCIH522	LUNG	Nilotinib	8.0	0.4237
1240191.0	NCIH647	LUNG	Nilotinib	8.0	0.5991	21.66821346	0.981243125
722066.0	NCIH650	LUNG	Nilotinib	8.0	0.1037	24.43083789	0.97981643
687829.0	NCIH661	LUNG	Nilotinib	8.0	0.5492	17.13120094	0.964728985
724855.0	NCIH727	LUNG	Nilotinib	8.0	0.5898	70.02339251	0.969729439
908457.0	NCIH747	LARGE_INTESTINE	Nilotinib	8.0	0.6162	40.85385238	0.981407767
925341.0	NCIH810	LUNG	Nilotinib	5.777545452	0.8719	22.49624143	0.987818965
908461.0	NCIN87	STOMACH	Nilotinib	3.743279696	1.2436	10.41710657	0.929506892
908455.0	NUGC3	STOMACH	Nilotinib	8.0	0.5547
1298357.0	NUGC4	STOMACH	Nilotinib	4.356728077	0.8153	27.60300889	0.987649978
909257.0	OC314	OVARY	Nilotinib	8.0	0.03021	16.20168777	0.99105202
910947.0	OCIAML2	HAEMATOPOIETIC_AND_LYMPHOID_TISSUE	Nilotinib	6.798111916	0.8493	8.478316994	0.995158835
1330983.0	OCIAML5	HAEMATOPOIETIC_AND_LYMPHOID_TISSUE	Nilotinib	7.265676975	1.1833	9.010396405	0.974612259
1298358.0	OCUM1	STOMACH	Nilotinib	8.0	0.3957	41.07401728	0.986633795
1298359.0	OE21	OESOPHAGUS	Nilotinib	0.464579643	0.8543	7.126881169	0.917855632
910549.0	OE33	OESOPHAGUS	Nilotinib	8.0	0.1666	39.45104509	0.982288373
909248.0	ONS76	CENTRAL_NERVOUS_SYSTEM	Nilotinib	8.0	0.1742	11.85968844	0.965184418
909249.0	OPM2	HAEMATOPOIETIC_AND_LYMPHOID_TISSUE	Nilotinib	8.0	0.3997	14.96505823	0.993548662
1240197.0	OV90	OVARY	Nilotinib	6.70353508	0.6314	5.073648683	0.908411645
905990.0	OVCAR4	OVARY	Nilotinib	8.0	0.2542	35.07042766	0.964458628
905991.0	OVCAR8	OVARY	Nilotinib	7.570580006	0.6021	15.25740816	0.987239135
1298365.0	OVTOKO	OVARY	Nilotinib	8.0	0.1559	7.992735002	0.932609534
909251.0	P12ICHIKAWA	HAEMATOPOIETIC_AND_LYMPHOID_TISSUE	Nilotinib	8.0	0.8608	9.643860641	0.993219668
909253.0	P31FUJ	HAEMATOPOIETIC_AND_LYMPHOID_TISSUE	Nilotinib	8.0	0.4948	10.73356536	0.995427455
1298475.0	PANC0203	PANCREAS	Nilotinib	8.0	0.3683	24.37494006	0.973599276
925346.0	PANC0327	PANCREAS	Nilotinib	8.0	0.01959	12.60402492	0.980161766
1298476.0	PANC0403	PANCREAS	Nilotinib	8.0	0.6639	38.27374941	0.960085212
925348.0	PANC1005	PANCREAS	Nilotinib	8.0	0.2589
905934.0	PC3	PROSTATE	Nilotinib	8.0	0.3649
909696.0	REH	HAEMATOPOIETIC_AND_LYMPHOID_TISSUE	Nilotinib	8.0	0.577	8.885056429	0.968579015
1240209.0	RERFGC1B	STOMACH	Nilotinib	8.0	0.08913
910931.0	RERFLCMS	LUNG	Nilotinib	8.0	0.0	29.31560305	0.986873204
1298539.0	RKN	OVARY	Nilotinib	8.0	0.5959
909698.0	RKO	LARGE_INTESTINE	Nilotinib	8.0	0.5761	5.014626449	0.951235685
930082.0	RL952	ENDOMETRIUM	Nilotinib	8.0	0.479	25.76336604	0.987490436
909702.0	RPMI8402	HAEMATOPOIETIC_AND_LYMPHOID_TISSUE	Nilotinib	8.0	1.0203	12.10507279	0.988907396
909704.0	RT112	URINARY_TRACT	Nilotinib	8.0	0.2699
687455.0	RT4	URINARY_TRACT	Nilotinib	8.0	0.7336	20.8597862	0.980248309
909706.0	RVH421	SKIN	Nilotinib	8.0	0.2469	8.805416988	0.928515045
713880.0	SBC5	LUNG	Nilotinib	8.0	0.5386	5.942455297	0.977235351
909712.0	SF126	CENTRAL_NERVOUS_SYSTEM	Nilotinib	8.0	0.5877	16.8022906	0.975883967
905985.0	SF295	CENTRAL_NERVOUS_SYSTEM	Nilotinib	8.0	0.2989
724872.0	SHP77	LUNG	Nilotinib	8.0	0.2396	21.22012704	0.991385194
909715.0	SIGM5	HAEMATOPOIETIC_AND_LYMPHOID_TISSUE	Nilotinib	1.649600863	2.294
753620.0	SIMA	AUTONOMIC_GANGLIA	Nilotinib	8.0	1.172	39.2791185	0.985118369
909716.0	SJRH30	SOFT_TISSUE	Nilotinib	8.0	0.4831	28.96193693	0.986391887
909718.0	SKCO1	LARGE_INTESTINE	Nilotinib	0.15920667	1.199
684072.0	SKES1	BONE	Nilotinib	8.0	0.6998	13.51160603	0.969859915
909719.0	SKHEP1	LIVER	Nilotinib	8.0	0.1774	21.54701961	0.9888312
909721.0	SKLU1	LUNG	Nilotinib	8.0	0.2903
905955.0	SKMEL2	SKIN	Nilotinib	8.0	0.7005	8.920877489	0.959984435
909725.0	SKMEL24	SKIN	Nilotinib	6.903137207	0.5484	37.03042485	0.980276868
909726.0	SKMEL30	SKIN	Nilotinib	8.0	0.2941	24.97414013	0.983055567
909727.0	SKMEL31	SKIN	Nilotinib	7.54642868	0.5639	65.79344252	0.984929054
905956.0	SKMEL5	SKIN	Nilotinib	8.0	0.4471	6.326964105	0.926229441
753612.0	SKMM2	HAEMATOPOIETIC_AND_LYMPHOID_TISSUE	Nilotinib	8.0	0.5101	33.1241011	0.987400795
717431.0	SKNSH	AUTONOMIC_GANGLIA	Nilotinib	5.205433846	1.0504	11.47063549	0.972531072
905959.0	SKOV3	OVARY	Nilotinib	8.0	0.1564	45.83597206	0.981348908
909735.0	SNGM	ENDOMETRIUM	Nilotinib	8.0	0.3269	7.3966316	0.960294152
1240216.0	SNU182	LIVER	Nilotinib	8.0	0.2845	11.49524969	0.967326714
909737.0	SNU423	LIVER	Nilotinib	8.0	0.08987
909738.0	SNU449	LIVER	Nilotinib	8.0	0.278	37.04195005	0.98624364
909740.0	SNUC2B	LARGE_INTESTINE	Nilotinib	8.0	0.8244	49.32963121	0.979645847
1331033.0	SUDHL10	HAEMATOPOIETIC_AND_LYMPHOID_TISSUE	Nilotinib	8.0	0.3176
1331035.0	SUDHL4	HAEMATOPOIETIC_AND_LYMPHOID_TISSUE	Nilotinib	5.041968346	1.4978	6.909958035	0.997336035
1331037.0	SUDHL6	HAEMATOPOIETIC_AND_LYMPHOID_TISSUE	Nilotinib	0.099240054	1.2999	4.104933897	0.982074371
1331038.0	SUDHL8	HAEMATOPOIETIC_AND_LYMPHOID_TISSUE	Nilotinib	5.790517807	1.3969
1240219.0	SUIT2	PANCREAS	Nilotinib	8.0	0.05218	26.73503391	0.984421714
1331040.0	SUPM2	HAEMATOPOIETIC_AND_LYMPHOID_TISSUE	Nilotinib	8.0	0.1514	9.346000774	0.994059917
909743.0	SUPT1	HAEMATOPOIETIC_AND_LYMPHOID_TISSUE	Nilotinib	8.0	0.6136	17.90788573	0.988326377
909745.0	SW1088	CENTRAL_NERVOUS_SYSTEM	Nilotinib	1.020972229	0.6276
1299062.0	SW1271	LUNG	Nilotinib	8.0	0.6314
910907.0	SW1990	PANCREAS	Nilotinib	7.833574772	0.7679	13.8543296	0.96141651
909751.0	SW48	LARGE_INTESTINE	Nilotinib	8.0	0.3872	22.24182069	0.985147502
905962.0	SW620	LARGE_INTESTINE	Nilotinib	8.0	0.1627	14.70946658	0.987662676
687457.0	SW780	URINARY_TRACT	Nilotinib	8.0	0.2467	35.31026816	0.985782214
724879.0	SW900	LUNG	Nilotinib	8.0	0.3543
724812.0	T24	URINARY_TRACT	Nilotinib	8.0	0.1709
905945.0	T47D	BREAST	Nilotinib	8.0	0.5094	78.10761755	0.976900553
909761.0	T84	LARGE_INTESTINE	Nilotinib	8.0	0.7187	33.70888224	0.989002543
687586.0	T98G	CENTRAL_NERVOUS_SYSTEM	Nilotinib	8.0	0.4823	2.318625772	0.902323564
1240221.0	TC71	BONE	Nilotinib	8.0	0.0
687459.0	TCCSUP	URINARY_TRACT	Nilotinib	8.0	0.3292
946353.0	TE9	OESOPHAGUS	Nilotinib	6.083400249	0.6286	31.24801886	0.986971248
1299070.0	TOV112D	OVARY	Nilotinib	8.0	0.4922	21.47584792	0.983849427
1240222.0	TOV21G	OVARY	Nilotinib	8.0	0.1506	6.669181348	0.942908314
1240223.0	TT2609C02	THYROID	Nilotinib	4.903181076	0.8678	14.41342578	0.971426654
687588.0	U118MG	CENTRAL_NERVOUS_SYSTEM	Nilotinib	8.0	0.04546	20.82711136	0.973125232
909776.0	U2OS	BONE	Nilotinib	7.420892239	0.6846	12.57140672	0.965838534
687590.0	U87MG	CENTRAL_NERVOUS_SYSTEM	Nilotinib	8.0	0.2714	42.44777468	0.984044092
910910.0	UACC812	BREAST	Nilotinib	8.0	0.7207
724838.0	UMUC3	URINARY_TRACT	Nilotinib	8.0	0.1194	10.9066291	0.976682161
713869.0	VMRCLCD	LUNG	Nilotinib	8.0	0.9196	16.19563723	0.992763707
1240224.0	VMRCRCW	KIDNEY	Nilotinib	7.079586029	0.8637	14.16585769	0.983088115
909781.0	VMRCRCZ	KIDNEY	Nilotinib	8.0	0.0939	36.24302481	0.982287298
687592.0	YKG1	CENTRAL_NERVOUS_SYSTEM	Nilotinib	7.677743435	0.4998	11.46224621	0.970154972
909907.0	ZR7530	BREAST	Nilotinib	8.0	0.3953	120.0140633	0.9829763
924100.0	22RV1	PROSTATE	17-AAG	0.329701692	3.0622	2.049757799	0.899410121
687561.0	42MGBA	CENTRAL_NERVOUS_SYSTEM	17-AAG	0.053038094	5.0587	0.081810901	0.541576568
687452.0	5637	URINARY_TRACT	17-AAG	0.07082279	3.535	0.059482355	0.49174641
906798.0	639V	URINARY_TRACT	17-AAG	0.150094494	3.782	0.220196777	0.710311158
906800.0	697	HAEMATOPOIETIC_AND_LYMPHOID_TISSUE	17-AAG	0.422571242	3.6605	1.252785262	0.937179581
910922.0	769P	KIDNEY	17-AAG	0.1517988	2.9596
906795.0	8305C	THYROID	17-AAG	0.375401258	3.522	0.629450166	0.794154812
924102.0	8505C	THYROID	17-AAG	0.282174945	3.6759	0.96582993	0.864409462
687562.0	8MGBA	CENTRAL_NERVOUS_SYSTEM	17-AAG	0.234952629	3.5825	0.104652409	0.584255197
687563.0	A172	CENTRAL_NERVOUS_SYSTEM	17-AAG	0.267498583	2.4662	0.223959889	0.700863713
910784.0	A204	SOFT_TISSUE	17-AAG	0.029675882	3.5747
906792.0	A2058	SKIN	17-AAG	0.042496935	4.747
906794.0	A253	SALIVARY_GLAND	17-AAG	0.339544863	3.7077	0.345181784	0.760581625
906804.0	A2780	OVARY	17-AAG	0.031109899	4.7559	0.141065509	0.626153845
906793.0	A375	SKIN	17-AAG	0.169737235	3.5625	0.233126646	0.7228995
905949.0	A549	LUNG	17-AAG	0.06676174	2.9712	0.004488124	0.154047332
684052.0	A673	BONE	17-AAG	0.198152512	3.6758	6.337608791	0.984033916
905950.0	ACHN	KIDNEY	17-AAG	0.678260922	2.0636
1295740.0	ALLSIL	HAEMATOPOIETIC_AND_LYMPHOID_TISSUE	17-AAG	0.714353621	3.2142	6.460982844	0.987798675
1295741.0	AMO1	HAEMATOPOIETIC_AND_LYMPHOID_TISSUE	17-AAG	0.025441425	5.2887	0.208775645	0.701037046
910781.0	AN3CA	ENDOMETRIUM	17-AAG	0.074334152	4.0092
910704.0	AU565	BREAST	17-AAG	0.0233486	4.2668	0.10648535	0.58040838
924104.0	BCPAP	THYROID	17-AAG	0.210629389	3.4746	0.172740583	0.666508598
910698.0	BFTC909	KIDNEY	17-AAG	0.104652666	3.6219
910706.0	BL41	HAEMATOPOIETIC_AND_LYMPHOID_TISSUE	17-AAG	0.764389515	2.9811	1.198694809	0.945871966
906801.0	BT20	BREAST	17-AAG	8.0	1.0525	0.42017363	0.756537984
946359.0	BT474	BREAST	17-AAG	0.044726733	3.7846	0.03613387	0.417527162
905951.0	BT549	BREAST	17-AAG	0.020397235	4.799	0.155835701	0.622851103
906830.0	C32	SKIN	17-AAG	0.006673547	6.5863	0.006041061	0.176260392
910850.0	C3A	LIVER	17-AAG	0.027727799	5.2974	0.49477924	0.7972201
753540.0	CAL12T	LUNG	17-AAG	0.183841035	3.5	0.445529874	0.775452805
910916.0	CAL27	UPPER_AERODIGESTIVE_TRACT	17-AAG	0.166818783	4.0906	0.222436345	0.694554505
1290765.0	CAL78	BONE	17-AAG	0.099586673	4.3291	0.943497921	0.851007511
910852.0	CAL851	BREAST	17-AAG	0.175339907	3.6877	12.26613487	0.968627589
946382.0	CAMA1	BREAST	17-AAG	0.141045213	3.1786
910943.0	CAS1	CENTRAL_NERVOUS_SYSTEM	17-AAG	1.019528747	2.1995	2.07303491	0.887657995
1240123.0	CCK81	LARGE_INTESTINE	17-AAG	0.263275087	3.4189	1.633216633	0.924761228
910853.0	CHL1	SKIN	17-AAG	0.165819794	3.2799	0.021603862	0.329542011
906820.0	CHP212	AUTONOMIC_GANGLIA	17-AAG	0.029792815	5.2114	0.045198355	0.446508675
905961.0	COLO205	LARGE_INTESTINE	17-AAG	0.014756449	5.7504	0.038971059	0.424508927
910689.0	COLO678	LARGE_INTESTINE	17-AAG	0.040361557	4.2419	0.124743269	0.596979437
906818.0	COLO679	SKIN	17-AAG	0.062656693	3.984	0.118779393	0.596393246
906805.0	CORL105	LUNG	17-AAG	0.887269139	1.9816
687780.0	CORL23	LUNG	17-AAG	0.608988762	2.3346	0.560987729	0.821433356
906835.0	DBTRG05MG	CENTRAL_NERVOUS_SYSTEM	17-AAG	0.276005715	2.7457	0.418313323	0.762558258
906836.0	DEL	HAEMATOPOIETIC_AND_LYMPHOID_TISSUE	17-AAG	0.035145033	5.2371	0.378939622	0.803533033
906839.0	DKMG	CENTRAL_NERVOUS_SYSTEM	17-AAG	0.319927543	2.603	0.327515371	0.708393098
687983.0	DMS114	LUNG	17-AAG	0.695213139	2.2019	3.19326368	0.934204703
906842.0	DOHH2	HAEMATOPOIETIC_AND_LYMPHOID_TISSUE	17-AAG	0.409685045	4.3378	6.678205926	0.977428144
1479987.0	DOV13	OVARY	17-AAG	0.350310981	3.1509	0.027213419	0.377590007
905935.0	DU145	PROSTATE	17-AAG	0.044969238	4.4163	2.125614471	0.91597627
906846.0	EB2	HAEMATOPOIETIC_AND_LYMPHOID_TISSUE	17-AAG	1.756111383	1.8256	10.08449815	0.989956303
753554.0	EBC1	LUNG	17-AAG	0.018749278	3.9338	0.013826066	0.282382937
906851.0	EFM19	BREAST	17-AAG	0.058103666	3.5096
911905.0	EFO21	OVARY	17-AAG	0.288561821	2.2269	4.560696924	0.924443195
906852.0	EFO27	OVARY	17-AAG	0.366359919	2.7526	0.103745423	0.572510971
906855.0	EM2	HAEMATOPOIETIC_AND_LYMPHOID_TISSUE	17-AAG	0.130336672	4.667	2.047151742	0.911899542
1240127.0	EN	ENDOMETRIUM	17-AAG	8.0	2.6637	1.574571061	0.878983945
1240128.0	ES2	OVARY	17-AAG	0.69963789	3.0835	0.668255296	0.858168918
907000.0	ESS1	ENDOMETRIUM	17-AAG	0.11770121	3.4977	0.207764775	0.696098031
906863.0	FADU	UPPER_AERODIGESTIVE_TRACT	17-AAG	0.019284135	5.1603	0.013598678	0.263369684
1290806.0	FU97	STOMACH	17-AAG	0.062858187	4.4951	0.011256841	0.245399802
1240129.0	FUOV1	OVARY	17-AAG	0.373221964	1.7438	3.11187165	0.916392636
906865.0	G361	SKIN	17-AAG	0.089309976	3.2302	0.306758912	0.746379711
907299.0	G401	SOFT_TISSUE	17-AAG	0.085478991	4.5407	0.120977182	0.600038369
907298.0	G402	SOFT_TISSUE	17-AAG	0.073431857	4.4662	0.069068109	0.513940515
906868.0	GAMG	CENTRAL_NERVOUS_SYSTEM	17-AAG	0.109149978	3.711	0.047104951	0.455954031
687568.0	GB1	CENTRAL_NERVOUS_SYSTEM	17-AAG	0.768663943	2.3449	4.287044868	0.944376301
906869.0	GCIY	STOMACH	17-AAG	0.793316543	2.1792	1.05449042	0.862781513
906999.0	GCT	SOFT_TISSUE	17-AAG	0.330548614	3.4082
906871.0	GI1	CENTRAL_NERVOUS_SYSTEM	17-AAG	0.198652357	3.6972	0.157190269	0.647638079
906873.0	GMS10	CENTRAL_NERVOUS_SYSTEM	17-AAG	0.245301753	3.1344	0.078878749	0.537207772
1303897.0	GRANTA519	HAEMATOPOIETIC_AND_LYMPHOID_TISSUE	17-AAG	0.010983705	2.8214	5.533311739	0.981191004
907042.0	H4	CENTRAL_NERVOUS_SYSTEM	17-AAG	0.150771588	4.1075	0.032416267	0.395571817
1240142.0	HARA	LUNG	17-AAG	0.212432846	3.2458	0.124284625	0.601173793
749711.0	HCC1187	BREAST	17-AAG	1.531470418	1.2846	9.437856163	0.98589328
749712.0	HCC1395	BREAST	17-AAG	8.0	2.6091	2.051458322	0.903768756
1240143.0	HCC15	LUNG	17-AAG	0.038541321	3.8606	0.102708801	0.57025459
907046.0	HCC1569	BREAST	17-AAG	0.201155081	2.8103	0.86335253	0.82236612
907047.0	HCC1806	BREAST	17-AAG	0.06748455	4.1444	0.134399713	0.625614033
749709.0	HCC1954	BREAST	17-AAG	0.048323501	4.5797	1.170730515	0.867277898
1240145.0	HCC44	LUNG	17-AAG	0.065585621	4.7402	0.014108518	0.270160519
907048.0	HCC70	BREAST	17-AAG	0.065257996	3.0273
1290908.0	HCC78	LUNG	17-AAG	0.80337292	1.8194	0.237647209	0.691203109
1240146.0	HCC827	LUNG	17-AAG	0.18870239	3.074	1.33738239	0.879583578
905936.0	HCT116	LARGE_INTESTINE	17-AAG	0.202989653	3.4601	0.339384284	0.761463741
905937.0	HCT15	LARGE_INTESTINE	17-AAG	0.592416525	2.6346	0.293537108	0.72898789
907050.0	HDMYZ	HAEMATOPOIETIC_AND_LYMPHOID_TISSUE	17-AAG	0.1518711	3.7408	0.126694302	0.611357621
1290922.0	HDQP1	BREAST	17-AAG	0.122433454	4.9797	0.725405618	0.820223953
907055.0	HGC27	STOMACH	17-AAG	0.199818447	3.6359	0.017842223	0.290299112
907056.0	HH	HAEMATOPOIETIC_AND_LYMPHOID_TISSUE	17-AAG	0.316189826	2.1617	2.479026229	0.902085321
907057.0	HLE	LIVER	17-AAG	0.63138473	2.4246	1.110810137	0.895076358
907060.0	HOS	BONE	17-AAG	0.136840746	3.4429	0.338161029	0.777984551
1298136.0	HPAC	PANCREAS	17-AAG	0.090494916	3.905
724869.0	HPAFII	PANCREAS	17-AAG	0.151630998	3.803
753562.0	HSC2	UPPER_AERODIGESTIVE_TRACT	17-AAG	0.499589235	3.1995	0.228772273	0.708097125
907063.0	HT	HAEMATOPOIETIC_AND_LYMPHOID_TISSUE	17-AAG	0.200726017	4.4626	4.484526517	0.973838098
907064.0	HT1080	SOFT_TISSUE	17-AAG	0.113508768	4.0847	0.09538722	0.57065433
907065.0	HT1197	URINARY_TRACT	17-AAG	1.937179565	1.8151	1.366073272	0.877375009
907066.0	HT1376	URINARY_TRACT	17-AAG	0.365140706	3.2082	0.120030586	0.595737749
907067.0	HT144	SKIN	17-AAG	0.07971938	4.3186	0.059214744	0.491813952
905939.0	HT29	LARGE_INTESTINE	17-AAG	0.016734079	5.3135	0.041573413	0.435113962
910779.0	IALM	LUNG	17-AAG	8.0	1.1265	10.10532526	0.974798498
1240153.0	IGR37	SKIN	17-AAG	8.0	3.0876	0.017231085	0.292112428
905968.0	IGROV1	OVARY	17-AAG	0.491089851	2.6076	0.18240967	0.639438416
1240155.0	IM95	STOMACH	17-AAG	0.03782573	5.2425
907171.0	IPC298	SKIN	17-AAG	0.08109536	3.5373	0.086864416	0.552804977
907173.0	ISTMES1	PLEURA	17-AAG	0.707256138	1.8467
753566.0	J82	URINARY_TRACT	17-AAG	0.286560714	2.8006
1240157.0	JHH2	LIVER	17-AAG	8.0	1.9145	5.732266525	0.964327951
1240158.0	JHH4	LIVER	17-AAG	8.0	0.8741	9.595081589	0.982776582
1240159.0	JHH6	LIVER	17-AAG	0.223785281	2.2829
1240160.0	JHH7	LIVER	17-AAG	0.088164933	4.2024	0.181733227	0.671662376
1479995.0	JHOS2	OVARY	17-AAG	0.145015299	1.9626	0.881879954	0.842353063
1480359.0	JHOS4	OVARY	17-AAG	1.570977688	1.6599	35.75752589	0.979385061
1327768.0	JM1	HAEMATOPOIETIC_AND_LYMPHOID_TISSUE	17-AAG	1.119323969	2.0988	3.739998643	0.976785402
907270.0	JVM3	HAEMATOPOIETIC_AND_LYMPHOID_TISSUE	17-AAG	0.076346688	5.1094	0.405216542	0.776074124
907271.0	KALS1	CENTRAL_NERVOUS_SYSTEM	17-AAG	0.089755602	3.853
907273.0	KARPAS299	HAEMATOPOIETIC_AND_LYMPHOID_TISSUE	17-AAG	0.209358394	3.0586	0.561464915	0.847860303
907274.0	KARPAS422	HAEMATOPOIETIC_AND_LYMPHOID_TISSUE	17-AAG	0.204620793	3.0913	1.204285534	0.894558079
1327775.0	KARPAS620	HAEMATOPOIETIC_AND_LYMPHOID_TISSUE	17-AAG	0.556562603	3.1529	2.331592909	0.959942828
1330931.0	KCL22	HAEMATOPOIETIC_AND_LYMPHOID_TISSUE	17-AAG	0.10770423	4.7185	1.795898372	0.950745922
753618.0	KELLY	AUTONOMIC_GANGLIA	17-AAG	2.224541187	2.0176	1.130912997	0.903307636
907278.0	KG1	HAEMATOPOIETIC_AND_LYMPHOID_TISSUE	17-AAG	0.047090092	2.3487	9.124572901	0.989697001
924187.0	KLE	ENDOMETRIUM	17-AAG	0.927676288	1.7971	6.465418424	0.929567278
1298168.0	KMRC1	KIDNEY	17-AAG	0.309771448	2.7651	0.527510789	0.802097952
1659817.0	KMS11	HAEMATOPOIETIC_AND_LYMPHOID_TISSUE	17-AAG	0.033564694	5.4708	0.65339136	0.860716127
907281.0	KMS12BM	HAEMATOPOIETIC_AND_LYMPHOID_TISSUE	17-AAG	0.124920338	4.355
907282.0	KNS42	CENTRAL_NERVOUS_SYSTEM	17-AAG	8.0	2.789	1.068160867	0.856146249
753569.0	KNS62	LUNG	17-AAG	0.576808989	3.6717	0.418105459	0.73852455
1298216.0	KP1N	PANCREAS	17-AAG	1.20516336	3.1879	3.017279153	0.943126663
1298218.0	KP2	PANCREAS	17-AAG	0.038178917	2.7758	0.030860417	0.392455037
1298219.0	KP3	PANCREAS	17-AAG	0.166749611	3.0933	0.31738884	0.727181659
753572.0	KP4	PANCREAS	17-AAG	0.056765284	4.4144
907311.0	KU812	HAEMATOPOIETIC_AND_LYMPHOID_TISSUE	17-AAG	0.129609898	3.8223	0.747174293	0.86353394
909975.0	KURAMOCHI	OVARY	17-AAG	0.332910785	2.2269	1.441843557	0.884529879
1240166.0	KYM1	SOFT_TISSUE	17-AAG	0.088494658	4.1346	0.090298029	0.562746316
753573.0	KYSE140	OESOPHAGUS	17-AAG	0.961978316	1.6901	6.162577868	0.961427384
907317.0	KYSE150	OESOPHAGUS	17-AAG	0.080904983	3.8432	0.057590145	0.486699034
907318.0	KYSE180	OESOPHAGUS	17-AAG	0.075374797	4.5305
753574.0	KYSE410	OESOPHAGUS	17-AAG	0.269242465	3.1735	0.045164207	0.44980985
907320.0	KYSE450	OESOPHAGUS	17-AAG	0.71019572	2.76	2.134614443	0.940331514
907321.0	KYSE510	OESOPHAGUS	17-AAG	0.175444975	3.7623	0.05685474	0.483640757
753575.0	KYSE520	OESOPHAGUS	17-AAG	0.079899609	4.248	0.166199635	0.633584468
753576.0	KYSE70	OESOPHAGUS	17-AAG	0.060356256	4.2296
924239.0	L363	HAEMATOPOIETIC_AND_LYMPHOID_TISSUE	17-AAG	0.023713689	5.0957	0.6022388	0.849098318
907322.0	L428	HAEMATOPOIETIC_AND_LYMPHOID_TISSUE	17-AAG	1.254022121	2.9575	10.97367657	0.992563635
753586.0	LCLC103H	LUNG	17-AAG	3.666449308	2.8339	2.188472542	0.948040273
1240168.0	LN18	CENTRAL_NERVOUS_SYSTEM	17-AAG	0.060397994	5.1669	0.122791386	0.617310735
1240169.0	LN229	CENTRAL_NERVOUS_SYSTEM	17-AAG	0.061167378	4.0027	0.218843521	0.694285439
1298226.0	LOUNH91	LUNG	17-AAG	8.0	2.6406	0.048851189	0.462284935
905974.0	LOXIMVI	SKIN	17-AAG	0.18541798	4.0766	0.020273652	0.31498066
907791.0	LP1	HAEMATOPOIETIC_AND_LYMPHOID_TISSUE	17-AAG	0.610796988	3.2781	8.251025652	0.993414374
907792.0	LS123	LARGE_INTESTINE	17-AAG	0.349257827	2.3211
907794.0	LS411N	LARGE_INTESTINE	17-AAG	0.081793495	4.496	0.462051546	0.76959792
907795.0	LS513	LARGE_INTESTINE	17-AAG	0.029090017	4.3214	0.552241007	0.809948307
949094.0	M059J	CENTRAL_NERVOUS_SYSTEM	17-AAG	0.092863642	3.9354	0.073054347	0.523958112
907799.0	MC116	HAEMATOPOIETIC_AND_LYMPHOID_TISSUE	17-AAG	0.741352916	3.4533	2.465088149	0.998633596
905946.0	MCF7	BREAST	17-AAG	0.01876104	2.2316	0.04126087	0.435106639
925338.0	MDAMB157	BREAST	17-AAG	8.0	0.8792	0.130153126	0.614447527
908120.0	MDAMB175VII	BREAST	17-AAG	0.032827336	3.1627
924240.0	MDAMB415	BREAST	17-AAG	0.018407384	3.8425	0.500296112	0.767179796
1240172.0	MDAMB436	BREAST	17-AAG	8.0	2.2556	0.150364369	0.624030124
908122.0	MDAMB453	BREAST	17-AAG	0.015530476	5.5367	0.312595098	0.732367389
908123.0	MDAMB468	BREAST	17-AAG	0.367030263	2.575	6.385422158	0.977852726
908126.0	MEG01	HAEMATOPOIETIC_AND_LYMPHOID_TISSUE	17-AAG	1.050176263	2.6177	2.654588959	0.951732484
908124.0	MELHO	SKIN	17-AAG	8.0	2.0796	0.072551473	0.523642981
908127.0	MESSA	SOFT_TISSUE	17-AAG	0.037811786	4.9795	0.020722044	0.314591644
908129.0	MFE280	ENDOMETRIUM	17-AAG	0.207526833	3.2444	1.807393782	0.888346236
908130.0	MFE296	ENDOMETRIUM	17-AAG	0.328074843	2.9064	0.129044837	0.610737759
1240174.0	MFE319	ENDOMETRIUM	17-AAG	0.079697538	2.5464	0.231353198	0.704964449
908131.0	MG63	BONE	17-AAG	0.814632237	1.3119	2.162408779	0.912008421
908134.0	MHHES1	BONE	17-AAG	0.146468312	4.5868	0.293933476	0.737088046
925340.0	MKN45	STOMACH	17-AAG	0.017859768	5.2123
924250.0	MKN7	STOMACH	17-AAG	0.996641457	2.6606	6.870851454	0.947761443
908144.0	MOGGCCM	CENTRAL_NERVOUS_SYSTEM	17-AAG	0.271819055	2.3529	0.242354923	0.694238459
1330950.0	MOLP8	HAEMATOPOIETIC_AND_LYMPHOID_TISSUE	17-AAG	0.323331714	3.7225	2.614950356	0.947960294
908147.0	MOLT16	HAEMATOPOIETIC_AND_LYMPHOID_TISSUE	17-AAG	0.447354048	3.3586	3.388112873	0.983592797
908150.0	MPP89	PLEURA	17-AAG	0.200979024	2.8561	0.294221515	0.708884507
908152.0	MSTO211H	PLEURA	17-AAG	0.190373659	3.6676	0.461211975	0.808703735
687995.0	NCIH1048	LUNG	17-AAG	0.048622094	4.7653	0.29453899	0.748300996
687997.0	NCIH1092	LUNG	17-AAG	8.0	1.0754	10.97560159	0.984114464
908467.0	NCIH1155	LUNG	17-AAG	0.117387019	3.8781	0.236252947	0.725066261
724831.0	NCIH1299	LUNG	17-AAG	0.267252147	3.5108
1330964.0	NCIH1341	LUNG	17-AAG	0.01379581	5.2972	0.078128212	0.538166906
724866.0	NCIH1355	LUNG	17-AAG	0.104488812	2.7409	0.151424781	0.61703673
753600.0	NCIH1563	LUNG	17-AAG	0.215863928	3.2288	0.580215894	0.797702968
1298348.0	NCIH1568	LUNG	17-AAG	8.0	1.527	2.098508168	0.900312882
908472.0	NCIH1573	LUNG	17-AAG	0.128462195	3.9417
908471.0	NCIH1581	LUNG	17-AAG	0.605425537	2.4837
687799.0	NCIH1648	LUNG	17-AAG	8.0	1.8947	0.176194008	0.657491011
687800.0	NCIH1650	LUNG	17-AAG	0.030661542	4.5681
910900.0	NCIH1651	LUNG	17-AAG	0.243237942	2.669	0.675965762	0.826989439
908473.0	NCIH1666	LUNG	17-AAG	0.016954798	4.712
687802.0	NCIH1693	LUNG	17-AAG	8.0	1.6738	18.05607227	0.958760653
688006.0	NCIH1694	LUNG	17-AAG	3.349775107	1.4558	8.272534644	0.980359218
908474.0	NCIH1703	LUNG	17-AAG	0.039121125	4.6215	0.023686536	0.361305529
724868.0	NCIH1792	LUNG	17-AAG	0.103014566	4.2291	0.085367703	0.552017081
908463.0	NCIH1793	LUNG	17-AAG	0.238597125	1.6359
1240183.0	NCIH1869	LUNG	17-AAG	0.100020558	3.0418	0.152528854	0.632484612
1240184.0	NCIH1915	LUNG	17-AAG	0.035393722	5.2552
1240185.0	NCIH1944	LUNG	17-AAG	0.026266662	4.244	0.067643278	0.512238697
924244.0	NCIH1975	LUNG	17-AAG	0.055695072	3.3781	0.042150423	0.441200658
724873.0	NCIH2009	LUNG	17-AAG	0.188103288	3.6954	0.185189998	0.665068377
1240187.0	NCIH2023	LUNG	17-AAG	0.023395276	3.4569	0.149830437	0.624052392
722045.0	NCIH2030	LUNG	17-AAG	0.04906629	4.9167	0.05364242	0.477071588
688058.0	NCIH2052	PLEURA	17-AAG	0.238069907	2.8877	1.054629652	0.845657248
687812.0	NCIH2085	LUNG	17-AAG	0.761869073	2.2438	5.438495775	0.962097778
724834.0	NCIH2087	LUNG	17-AAG	0.064093605	3.0497	0.136386973	0.618889293
1240189.0	NCIH211	LUNG	17-AAG	0.125717342	3.2255	0.933441364	0.874737794
722046.0	NCIH2122	LUNG	17-AAG	0.026409486	4.996
687815.0	NCIH2170	LUNG	17-AAG	0.015281511	4.5194
1298353.0	NCIH2172	LUNG	17-AAG	0.005899465	1.7525	0.373201001	0.73310404
687816.0	NCIH2228	LUNG	17-AAG	0.113416389	2.7224
905941.0	NCIH226	LUNG	17-AAG	8.0	2.0162	1.328924205	0.892519943
905942.0	NCIH23	LUNG	17-AAG	0.046550732	4.2066	0.037619791	0.419040729
1298356.0	NCIH2444	LUNG	17-AAG	0.268049806	2.3125	1.540749917	0.8921114
908462.0	NCIH2452	PLEURA	17-AAG	0.147931322	3.558	0.156739235	0.632992369
908470.0	NCIH28	PLEURA	17-AAG	0.148407042	3.0959	0.112545836	0.582037965
908465.0	NCIH358	LUNG	17-AAG	0.07596647	2.9418	0.358920211	0.74993229
908460.0	NCIH441	LUNG	17-AAG	0.170633957	2.8905
905943.0	NCIH460	LUNG	17-AAG	0.0637509	4.2751	0.02153578	0.325674638
908443.0	NCIH520	LUNG	17-AAG	0.09997908	2.9933	0.297340036	0.733634947
905944.0	NCIH522	LUNG	17-AAG	0.079639822	3.5106	0.575413252	0.797069074
1240191.0	NCIH647	LUNG	17-AAG	0.146558329	3.1829	0.022531436	0.343892618
722066.0	NCIH650	LUNG	17-AAG	0.306331158	3.3292	0.1775819	0.655990659
687829.0	NCIH661	LUNG	17-AAG	8.0	1.1851	0.303499053	0.719956496
724855.0	NCIH727	LUNG	17-AAG	0.347080976	2.1313	0.5548973	0.752204656
908457.0	NCIH747	LARGE_INTESTINE	17-AAG	0.084120333	4.1782	0.306289356	0.720304513
925341.0	NCIH810	LUNG	17-AAG	8.0	1.5995	2.012239122	0.934866343
908461.0	NCIN87	STOMACH	17-AAG	0.006280354	6.109	0.03561386	0.424994441
908455.0	NUGC3	STOMACH	17-AAG	0.061240714	4.1622	0.100319244	0.571219461
1298357.0	NUGC4	STOMACH	17-AAG	0.019910261	4.9358	0.27445601	0.726036374
909257.0	OC314	OVARY	17-AAG	0.180269763	3.573	0.178654485	0.676198196
910947.0	OCIAML2	HAEMATOPOIETIC_AND_LYMPHOID_TISSUE	17-AAG	0.088610291	4.2295	0.230376811	0.730661289
1330983.0	OCIAML5	HAEMATOPOIETIC_AND_LYMPHOID_TISSUE	17-AAG	0.305264801	3.5381	1.548404379	0.926194998
1298358.0	OCUM1	STOMACH	17-AAG	0.046381559	4.7362	0.088591974	0.55288396
1298359.0	OE21	OESOPHAGUS	17-AAG	0.112160243	3.2699	0.078855823	0.531910533
910549.0	OE33	OESOPHAGUS	17-AAG	0.058549874	4.7147	0.588559454	0.798998573
909248.0	ONS76	CENTRAL_NERVOUS_SYSTEM	17-AAG	1.565893888	1.904	2.808167756	0.93607914
909249.0	OPM2	HAEMATOPOIETIC_AND_LYMPHOID_TISSUE	17-AAG	0.666394174	3.1534	6.334481297	0.991836261
1240197.0	OV90	OVARY	17-AAG	0.018589249	4.5708	0.025940118	0.376781931
905990.0	OVCAR4	OVARY	17-AAG	0.459155321	2.2591	3.010131354	0.898534041
905991.0	OVCAR8	OVARY	17-AAG	0.146128953	4.0967	0.105292704	0.587053303
1298365.0	OVTOKO	OVARY	17-AAG	0.805820227	2.0471	0.172037118	0.641657493
909251.0	P12ICHIKAWA	HAEMATOPOIETIC_AND_LYMPHOID_TISSUE	17-AAG	0.594166398	2.6965	5.435284468	0.9944489
909253.0	P31FUJ	HAEMATOPOIETIC_AND_LYMPHOID_TISSUE	17-AAG	0.549713969	2.6454	5.401682102	0.995479809
1298475.0	PANC0203	PANCREAS	17-AAG	0.082458355	3.4803	0.056018944	0.483954215
925346.0	PANC0327	PANCREAS	17-AAG	0.068110488	4.3483	0.115010785	0.599597707
1298476.0	PANC0403	PANCREAS	17-AAG	0.069349982	2.6612	0.190708001	0.638675006
925348.0	PANC1005	PANCREAS	17-AAG	0.086982444	3.2431	0.479333715	0.767482957
1298526.0	PATU8902	PANCREAS	17-AAG	0.660462797	2.4817	3.182796397	0.931939509
753608.0	PC14	LUNG	17-AAG	0.101145402	4.4138	0.044019396	0.441268506
905934.0	PC3	PROSTATE	17-AAG	0.388138115	2.0787	0.096065529	0.562314167
910546.0	PSN1	PANCREAS	17-AAG	0.150998741	3.4967	0.048843145	0.457632679
1298534.0	QGP1	PANCREAS	17-AAG	0.141021386	3.341	40.9725042	0.974174965
909264.0	RD	SOFT_TISSUE	17-AAG	0.117055684	4.2745
909696.0	REH	HAEMATOPOIETIC_AND_LYMPHOID_TISSUE	17-AAG	0.557084382	3.0737	8.038955534	0.982561611
1240209.0	RERFGC1B	STOMACH	17-AAG	1.931385279	1.4162	12.78389822	0.979628141
910931.0	RERFLCMS	LUNG	17-AAG	0.161490873	3.202	0.633032156	0.826887821
1298539.0	RKN	OVARY	17-AAG	0.574236274	2.4716	1.995762735	0.919698197
909698.0	RKO	LARGE_INTESTINE	17-AAG	0.076428831	4.4812	0.131609525	0.621695967
930082.0	RL952	ENDOMETRIUM	17-AAG	0.037230793	3.2136
910903.0	RPMI7951	SKIN	17-AAG	0.015701033	5.8391	0.010047033	0.223162018
909702.0	RPMI8402	HAEMATOPOIETIC_AND_LYMPHOID_TISSUE	17-AAG	0.701769114	3.1359	6.267639293	0.989400514
909704.0	RT112	URINARY_TRACT	17-AAG	0.063486055	4.3543
687455.0	RT4	URINARY_TRACT	17-AAG	0.058811292	4.2034	0.512902391	0.799873593
909706.0	RVH421	SKIN	17-AAG	0.074710794	4.0161	0.215829881	0.665994127
713880.0	SBC5	LUNG	17-AAG	0.141069055	2.6699	0.180571433	0.68211589
910701.0	SCC25	UPPER_AERODIGESTIVE_TRACT	17-AAG	0.091868989	4.46	0.245446393	0.698641117
909709.0	SCC9	UPPER_AERODIGESTIVE_TRACT	17-AAG	0.046046477	4.7346	0.179224209	0.646930034
909712.0	SF126	CENTRAL_NERVOUS_SYSTEM	17-AAG	1.220534086	2.7719	2.33231322	0.929172213
905985.0	SF295	CENTRAL_NERVOUS_SYSTEM	17-AAG	0.171886235	3.2674	0.074394675	0.526810003
724872.0	SHP77	LUNG	17-AAG	0.312299043	3.0618	0.846805173	0.8801891
909715.0	SIGM5	HAEMATOPOIETIC_AND_LYMPHOID_TISSUE	17-AAG	0.170254305	4.1762
753620.0	SIMA	AUTONOMIC_GANGLIA	17-AAG	1.778700352	2.3687	19.90943338	0.985287775
909716.0	SJRH30	SOFT_TISSUE	17-AAG	0.746346474	3.367	1.667445245	0.911437541
909717.0	SJSA1	BONE	17-AAG	0.312380582	3.2033	0.248174099	0.700403274
909718.0	SKCO1	LARGE_INTESTINE	17-AAG	0.055818412	3.9465	0.066476692	0.510107064
684072.0	SKES1	BONE	17-AAG	0.563193679	2.7715	1.494055305	0.899173749
909719.0	SKHEP1	LIVER	17-AAG	0.230151474	1.9799	1.501889728	0.9202322
909720.0	SKLMS1	SOFT_TISSUE	17-AAG	0.272266209	3.9869	0.633524262	0.838827123
909721.0	SKLU1	LUNG	17-AAG	0.035872128	4.1513	0.047238709	0.460123945
905955.0	SKMEL2	SKIN	17-AAG	8.0	2.0922	0.114550466	0.594288126
909725.0	SKMEL24	SKIN	17-AAG	0.174343437	3.5284
909726.0	SKMEL30	SKIN	17-AAG	8.0	1.6956	0.807922007	0.848213542
909727.0	SKMEL31	SKIN	17-AAG	8.0	2.3166	3.323998888	0.923287687
905956.0	SKMEL5	SKIN	17-AAG	0.210538805	1.6628	0.887576746	0.836419685
909728.0	SKMES1	LUNG	17-AAG	0.026852531	4.0054	0.040761961	0.434675374
753612.0	SKMM2	HAEMATOPOIETIC_AND_LYMPHOID_TISSUE	17-AAG	0.116272509	3.3913	8.741094036	0.977467131
724828.0	SKNAS	AUTONOMIC_GANGLIA	17-AAG	0.385245234	2.5368	5.246453347	0.954198452
688086.0	SKNDZ	AUTONOMIC_GANGLIA	17-AAG	0.637133241	2.942
688087.0	SKNFI	AUTONOMIC_GANGLIA	17-AAG	0.993309379	2.6195	2.414131146	0.939404219
717431.0	SKNSH	AUTONOMIC_GANGLIA	17-AAG	0.237033531	3.3319	5.290701188	0.970364986
905959.0	SKOV3	OVARY	17-AAG	0.117106043	2.3103	0.367464671	0.739511889
909735.0	SNGM	ENDOMETRIUM	17-AAG	0.27879262	3.6265	2.529631015	0.943967971
1240216.0	SNU182	LIVER	17-AAG	1.199916959	2.0055	0.76632279	0.84438053
909736.0	SNU387	LIVER	17-AAG	0.340427518	3.05	2.153273676	0.913970815
1240217.0	SNU398	LIVER	17-AAG	0.547320902	2.5308
909737.0	SNU423	LIVER	17-AAG	0.855389178	2.0606	7.24916322	0.963156221
909738.0	SNU449	LIVER	17-AAG	1.962941647	1.5499	11.38093319	0.979044134
909739.0	SNU475	LIVER	17-AAG	0.002542614	3.9646
909740.0	SNUC2B	LARGE_INTESTINE	17-AAG	0.441985011	3.1252	1.202707682	0.852888615
1240218.0	SU8686	PANCREAS	17-AAG	0.243544534	2.4711	0.125906189	0.604860466
1331033.0	SUDHL10	HAEMATOPOIETIC_AND_LYMPHOID_TISSUE	17-AAG	0.225168079	3.8928	0.783227319	0.931366803
1331035.0	SUDHL4	HAEMATOPOIETIC_AND_LYMPHOID_TISSUE	17-AAG	0.240270659	3.7258	3.43625985	0.997298723
1331037.0	SUDHL6	HAEMATOPOIETIC_AND_LYMPHOID_TISSUE	17-AAG	0.333022144	2.238	3.703007702	0.994292697
1331038.0	SUDHL8	HAEMATOPOIETIC_AND_LYMPHOID_TISSUE	17-AAG	0.117609031	4.1173	6.148750592	0.979975289
1240219.0	SUIT2	PANCREAS	17-AAG	0.652435839	2.3478	2.173122631	0.925924261
1331040.0	SUPM2	HAEMATOPOIETIC_AND_LYMPHOID_TISSUE	17-AAG	0.097292751	4.1261	0.396151636	0.815938334
909743.0	SUPT1	HAEMATOPOIETIC_AND_LYMPHOID_TISSUE	17-AAG	0.454656243	2.5547	2.541076795	0.954867564
909745.0	SW1088	CENTRAL_NERVOUS_SYSTEM	17-AAG	0.062667288	2.8038
1299062.0	SW1271	LUNG	17-AAG	0.293411762	2.6201	7.008601626	0.963577882
909747.0	SW1417	LARGE_INTESTINE	17-AAG	0.068497665	4.141	1.572163515	0.889501918
724878.0	SW1573	LUNG	17-AAG	8.0	2.0416	0.248836858	0.68524544
910907.0	SW1990	PANCREAS	17-AAG	0.055297799	3.9558
909751.0	SW48	LARGE_INTESTINE	17-AAG	0.014938917	5.8824	0.03699463	0.416630936
905962.0	SW620	LARGE_INTESTINE	17-AAG	0.03864982	4.962	0.165339877	0.661431335
687457.0	SW780	URINARY_TRACT	17-AAG	0.055612143	2.995	0.043372394	0.444175634
724879.0	SW900	LUNG	17-AAG	0.320660651	2.5565	0.714232691	0.822374691
724812.0	T24	URINARY_TRACT	17-AAG	0.199150398	3.6966
905945.0	T47D	BREAST	17-AAG	1.789526105	1.4674	12.7811784	0.954040774
909761.0	T84	LARGE_INTESTINE	17-AAG	0.53340598	2.5327	5.17387797	0.966963693
687586.0	T98G	CENTRAL_NERVOUS_SYSTEM	17-AAG	0.155537844	2.537	0.051605289	0.468369937
1240221.0	TC71	BONE	17-AAG	1.366676807	1.9739	0.281701108	0.751245525
687459.0	TCCSUP	URINARY_TRACT	17-AAG	0.04668178	4.4105	0.065026534	0.505943138
753621.0	TE1	OESOPHAGUS	17-AAG	0.074513651	3.9523	0.114769382	0.586324245
946354.0	TE11	OESOPHAGUS	17-AAG	0.172436342	3.3987	0.095031115	0.569442369
753614.0	TE15	OESOPHAGUS	17-AAG	0.103201464	4.0282	0.130444923	0.609791599
735784.0	TE5	OESOPHAGUS	17-AAG	0.350542456	3.0955	1.94332567	0.906169649
946353.0	TE9	OESOPHAGUS	17-AAG	0.087467499	4.2666	0.247768673	0.70790926
1299070.0	TOV112D	OVARY	17-AAG	0.383055866	2.6725	0.153660233	0.640825115
1240222.0	TOV21G	OVARY	17-AAG	0.019315857	3.9631	0.007733689	0.206406777
1240223.0	TT2609C02	THYROID	17-AAG	0.074787728	3.9975	0.029486328	0.384931785
687588.0	U118MG	CENTRAL_NERVOUS_SYSTEM	17-AAG	0.131359786	3.4405	0.297292888	0.721817863
909776.0	U2OS	BONE	17-AAG	0.099057235	4.6678
687590.0	U87MG	CENTRAL_NERVOUS_SYSTEM	17-AAG	0.106696405	3.4931	0.099470695	0.568514099
905977.0	UACC257	SKIN	17-AAG	0.176819474	2.2128	0.605589283	0.796410362
905976.0	UACC62	SKIN	17-AAG	0.063543618	4.5286	0.317427931	0.747514729
910910.0	UACC812	BREAST	17-AAG	0.200488731	3.1346
724838.0	UMUC3	URINARY_TRACT	17-AAG	0.293646216	3.2913
713869.0	VMRCLCD	LUNG	17-AAG	0.210856006	3.5308	1.01308863	0.910160762
1240224.0	VMRCRCW	KIDNEY	17-AAG	8.0	0.4375
909781.0	VMRCRCZ	KIDNEY	17-AAG	0.852490127	2.3024	0.179873753	0.653653048
909784.0	WM115	SKIN	17-AAG	0.047518171	3.7538	0.042507948	0.444177948
687592.0	YKG1	CENTRAL_NERVOUS_SYSTEM	17-AAG	0.214574531	2.8308	0.063139734	0.501613184
909907.0	ZR7530	BREAST	17-AAG	0.086871609	2.3161	0.500164142	0.752484763
924100.0	22RV1	PROSTATE	PHA-665752	8.0	0.9168
687561.0	42MGBA	CENTRAL_NERVOUS_SYSTEM	PHA-665752	8.0	1.0796
687452.0	5637	URINARY_TRACT	PHA-665752	8.0	0.0
906798.0	639V	URINARY_TRACT	PHA-665752	8.0	0.3701
906800.0	697	HAEMATOPOIETIC_AND_LYMPHOID_TISSUE	PHA-665752	3.275441885	1.8775	5.216015801	0.975740059
910922.0	769P	KIDNEY	PHA-665752	7.150411129	0.669
906795.0	8305C	THYROID	PHA-665752	8.0	0.6963
924102.0	8505C	THYROID	PHA-665752	8.0	0.0
687562.0	8MGBA	CENTRAL_NERVOUS_SYSTEM	PHA-665752	8.0	2.5567	20.0482702	0.987699182
687563.0	A172	CENTRAL_NERVOUS_SYSTEM	PHA-665752	8.0	0.08666
910784.0	A204	SOFT_TISSUE	PHA-665752	8.0	0.6474
906792.0	A2058	SKIN	PHA-665752	8.0	0.2003
906794.0	A253	SALIVARY_GLAND	PHA-665752	8.0	0.2471	17.71732923	0.983183163
906804.0	A2780	OVARY	PHA-665752	8.0	0.03508
906793.0	A375	SKIN	PHA-665752	8.0	0.4121
905949.0	A549	LUNG	PHA-665752	8.0	0.08954
684052.0	A673	BONE	PHA-665752	8.0	0.1048
905950.0	ACHN	KIDNEY	PHA-665752	8.0	0.1702
1295740.0	ALLSIL	HAEMATOPOIETIC_AND_LYMPHOID_TISSUE	PHA-665752	4.477983475	1.7146	3.04584603	0.935662102
1295741.0	AMO1	HAEMATOPOIETIC_AND_LYMPHOID_TISSUE	PHA-665752	4.206129074	1.0553	16.21196131	0.99099062
910781.0	AN3CA	ENDOMETRIUM	PHA-665752	8.0	0.5684
910704.0	AU565	BREAST	PHA-665752	8.0	0.3374
924104.0	BCPAP	THYROID	PHA-665752	8.0	0.8851
910698.0	BFTC909	KIDNEY	PHA-665752	8.0	0.1644
910706.0	BL41	HAEMATOPOIETIC_AND_LYMPHOID_TISSUE	PHA-665752	8.0	0.0	1.427778001	0.895919451
906801.0	BT20	BREAST	PHA-665752	8.0	0.4686
946359.0	BT474	BREAST	PHA-665752	6.84863472	0.4139	33.04721012	0.983433583
905951.0	BT549	BREAST	PHA-665752	8.0	0.1106
906830.0	C32	SKIN	PHA-665752	8.0	0.1914
910850.0	C3A	LIVER	PHA-665752	8.0	0.7496
753540.0	CAL12T	LUNG	PHA-665752	8.0	1.5377
910916.0	CAL27	UPPER_AERODIGESTIVE_TRACT	PHA-665752	8.0	0.7764
1290765.0	CAL78	BONE	PHA-665752	8.0	0.3361
910852.0	CAL851	BREAST	PHA-665752	8.0	0.04997
946382.0	CAMA1	BREAST	PHA-665752	8.0	0.3651
910943.0	CAS1	CENTRAL_NERVOUS_SYSTEM	PHA-665752	8.0	0.0	61.19257372	0.980504844
1240123.0	CCK81	LARGE_INTESTINE	PHA-665752	8.0	0.7094
910853.0	CHL1	SKIN	PHA-665752	8.0	0.5543
906820.0	CHP212	AUTONOMIC_GANGLIA	PHA-665752	8.0	0.86
905961.0	COLO205	LARGE_INTESTINE	PHA-665752	8.0	0.5538
910689.0	COLO678	LARGE_INTESTINE	PHA-665752	8.0	0.2274
906818.0	COLO679	SKIN	PHA-665752	7.286690712	0.486
906805.0	CORL105	LUNG	PHA-665752	8.0	0.225
687780.0	CORL23	LUNG	PHA-665752	8.0	0.02301
906835.0	DBTRG05MG	CENTRAL_NERVOUS_SYSTEM	PHA-665752	8.0	1.0773
906836.0	DEL	HAEMATOPOIETIC_AND_LYMPHOID_TISSUE	PHA-665752	1.974251866	2.3361	11.62838781	0.993498529
906839.0	DKMG	CENTRAL_NERVOUS_SYSTEM	PHA-665752	8.0	0.3604
687983.0	DMS114	LUNG	PHA-665752	8.0	0.8946	34.72303109	0.982546443
906842.0	DOHH2	HAEMATOPOIETIC_AND_LYMPHOID_TISSUE	PHA-665752	2.651649952	1.3201	2.339089909	0.893612304
1479987.0	DOV13	OVARY	PHA-665752	8.0	0.2417
905935.0	DU145	PROSTATE	PHA-665752	8.0	0.2331
906846.0	EB2	HAEMATOPOIETIC_AND_LYMPHOID_TISSUE	PHA-665752	8.0	0.2933	4.867276812	0.953281928
753554.0	EBC1	LUNG	PHA-665752	0.27125594	1.6816
906851.0	EFM19	BREAST	PHA-665752	7.446472168	0.7263
911905.0	EFO21	OVARY	PHA-665752	8.0	0.2856
906852.0	EFO27	OVARY	PHA-665752	8.0	0.0
906855.0	EM2	HAEMATOPOIETIC_AND_LYMPHOID_TISSUE	PHA-665752	6.589995384	0.9357	29.86796687	0.98131267
1240127.0	EN	ENDOMETRIUM	PHA-665752	8.0	0.08131
1240128.0	ES2	OVARY	PHA-665752	8.0	0.2601	16.62629672	0.989686869
907000.0	ESS1	ENDOMETRIUM	PHA-665752	8.0	2.2772
906863.0	FADU	UPPER_AERODIGESTIVE_TRACT	PHA-665752	8.0	0.2629
1290806.0	FU97	STOMACH	PHA-665752	8.0	0.806
1240129.0	FUOV1	OVARY	PHA-665752	8.0	0.2678
906865.0	G361	SKIN	PHA-665752	5.691830158	0.6601
907299.0	G401	SOFT_TISSUE	PHA-665752	8.0	0.6015
907298.0	G402	SOFT_TISSUE	PHA-665752	8.0	0.8114
906868.0	GAMG	CENTRAL_NERVOUS_SYSTEM	PHA-665752	8.0	0.5998
687568.0	GB1	CENTRAL_NERVOUS_SYSTEM	PHA-665752	8.0	0.0	12.69491064	0.958486916
906869.0	GCIY	STOMACH	PHA-665752	8.0	0.04114	34.42981661	0.983463528
906999.0	GCT	SOFT_TISSUE	PHA-665752	8.0	1.8311
906871.0	GI1	CENTRAL_NERVOUS_SYSTEM	PHA-665752	8.0	0.4336	3.840786042	0.931972829
906873.0	GMS10	CENTRAL_NERVOUS_SYSTEM	PHA-665752	8.0	0.4683
1303897.0	GRANTA519	HAEMATOPOIETIC_AND_LYMPHOID_TISSUE	PHA-665752	8.0	0.4665	21.50238098	0.99114779
907042.0	H4	CENTRAL_NERVOUS_SYSTEM	PHA-665752	8.0	0.5117
1240142.0	HARA	LUNG	PHA-665752	8.0	0.1362
749711.0	HCC1187	BREAST	PHA-665752	8.0	0.4499	8.553107072	0.96854632
749712.0	HCC1395	BREAST	PHA-665752	8.0	0.4523
1240143.0	HCC15	LUNG	PHA-665752	8.0	1.0101
907046.0	HCC1569	BREAST	PHA-665752	8.0	0.3944
907047.0	HCC1806	BREAST	PHA-665752	8.0	0.1681
749709.0	HCC1954	BREAST	PHA-665752	8.0	0.2587
1240145.0	HCC44	LUNG	PHA-665752	8.0	1.1856
1290907.0	HCC56	LARGE_INTESTINE	PHA-665752	8.0	0.3011
907048.0	HCC70	BREAST	PHA-665752	8.0	0.1703
1290908.0	HCC78	LUNG	PHA-665752	8.0	0.7086
1240146.0	HCC827	LUNG	PHA-665752	8.0	0.4763
905936.0	HCT116	LARGE_INTESTINE	PHA-665752	8.0	0.6267
905937.0	HCT15	LARGE_INTESTINE	PHA-665752	8.0	0.2077
907050.0	HDMYZ	HAEMATOPOIETIC_AND_LYMPHOID_TISSUE	PHA-665752	8.0	0.6999	23.7081049	0.985411107
1290922.0	HDQP1	BREAST	PHA-665752	8.0	1.2229
907055.0	HGC27	STOMACH	PHA-665752	8.0	0.05354
907056.0	HH	HAEMATOPOIETIC_AND_LYMPHOID_TISSUE	PHA-665752	8.0	0.3423	34.59907136	0.972916301
907057.0	HLE	LIVER	PHA-665752	8.0	0.1938
907060.0	HOS	BONE	PHA-665752	8.0	1.1388
1298136.0	HPAC	PANCREAS	PHA-665752	0.054659581	1.1633
724869.0	HPAFII	PANCREAS	PHA-665752	8.0	1.7663
753562.0	HSC2	UPPER_AERODIGESTIVE_TRACT	PHA-665752	8.0	0.2599
907063.0	HT	HAEMATOPOIETIC_AND_LYMPHOID_TISSUE	PHA-665752	8.0	0.3471	21.69317787	0.989940277
907064.0	HT1080	SOFT_TISSUE	PHA-665752	8.0	0.2556
907065.0	HT1197	URINARY_TRACT	PHA-665752	8.0	0.008045
907066.0	HT1376	URINARY_TRACT	PHA-665752	8.0	0.4499
907067.0	HT144	SKIN	PHA-665752	8.0	0.2313	5.63043435	0.931710208
905939.0	HT29	LARGE_INTESTINE	PHA-665752	8.0	0.2648
910779.0	IALM	LUNG	PHA-665752	8.0	0.6265	38.29498785	0.98522959
1240153.0	IGR37	SKIN	PHA-665752	8.0	0.03001
905968.0	IGROV1	OVARY	PHA-665752	8.0	0.05415
1240155.0	IM95	STOMACH	PHA-665752	8.0	2.4817
907171.0	IPC298	SKIN	PHA-665752	8.0	0.1498
907173.0	ISTMES1	PLEURA	PHA-665752	3.788518667	0.4109	28.71685899	0.987716889
753566.0	J82	URINARY_TRACT	PHA-665752	8.0	0.7733
1240157.0	JHH2	LIVER	PHA-665752	8.0	0.02149
1240158.0	JHH4	LIVER	PHA-665752	8.0	0.6874
1240159.0	JHH6	LIVER	PHA-665752	8.0	0.0
1240160.0	JHH7	LIVER	PHA-665752	8.0	1.4814
1479995.0	JHOS2	OVARY	PHA-665752	8.0	0.5548
1480359.0	JHOS4	OVARY	PHA-665752	8.0	0.495
1327768.0	JM1	HAEMATOPOIETIC_AND_LYMPHOID_TISSUE	PHA-665752	8.0	0.04249	12.21276178	0.987210088
907270.0	JVM3	HAEMATOPOIETIC_AND_LYMPHOID_TISSUE	PHA-665752	8.0	0.8275	28.12147268	0.987032301
907271.0	KALS1	CENTRAL_NERVOUS_SYSTEM	PHA-665752	8.0	0.2795	29.50603231	0.967486344
907273.0	KARPAS299	HAEMATOPOIETIC_AND_LYMPHOID_TISSUE	PHA-665752	3.045838118	1.0762	14.83492792	0.992189504
907274.0	KARPAS422	HAEMATOPOIETIC_AND_LYMPHOID_TISSUE	PHA-665752	5.938162327	1.0764	26.00919388	0.987810094
1327775.0	KARPAS620	HAEMATOPOIETIC_AND_LYMPHOID_TISSUE	PHA-665752	8.0	1.0286	12.02456853	0.987020413
1330931.0	KCL22	HAEMATOPOIETIC_AND_LYMPHOID_TISSUE	PHA-665752	8.0	1.9724	12.90150906	0.989926044
753618.0	KELLY	AUTONOMIC_GANGLIA	PHA-665752	8.0	0.4493	18.03172318	0.988398288
907278.0	KG1	HAEMATOPOIETIC_AND_LYMPHOID_TISSUE	PHA-665752	8.0	0.6818	15.77186225	0.987808787
924187.0	KLE	ENDOMETRIUM	PHA-665752	8.0	0.7342	26.67782864	0.953772893
1298168.0	KMRC1	KIDNEY	PHA-665752	8.0	0.3043
1659817.0	KMS11	HAEMATOPOIETIC_AND_LYMPHOID_TISSUE	PHA-665752	8.0	1.3851
907281.0	KMS12BM	HAEMATOPOIETIC_AND_LYMPHOID_TISSUE	PHA-665752	8.0	0.4828	13.00892981	0.99111335
907282.0	KNS42	CENTRAL_NERVOUS_SYSTEM	PHA-665752	8.0	0.6865	36.77282085	0.981117107
753569.0	KNS62	LUNG	PHA-665752	8.0	0.8163
1298216.0	KP1N	PANCREAS	PHA-665752	8.0	0.06098
1298218.0	KP2	PANCREAS	PHA-665752	8.0	0.0
1298219.0	KP3	PANCREAS	PHA-665752	8.0	0.008632
753572.0	KP4	PANCREAS	PHA-665752	1.073863983	0.6425
907311.0	KU812	HAEMATOPOIETIC_AND_LYMPHOID_TISSUE	PHA-665752	8.0	0.3105	10.86893476	0.979299095
909975.0	KURAMOCHI	OVARY	PHA-665752	3.98032403	1.0637	30.19697086	0.979949511
1240166.0	KYM1	SOFT_TISSUE	PHA-665752	8.0	2.4325	2.818785121	0.931659116
753573.0	KYSE140	OESOPHAGUS	PHA-665752	8.0	1.2101
907317.0	KYSE150	OESOPHAGUS	PHA-665752	8.0	0.0
907318.0	KYSE180	OESOPHAGUS	PHA-665752	8.0	0.4611
753574.0	KYSE410	OESOPHAGUS	PHA-665752	8.0	0.704
907320.0	KYSE450	OESOPHAGUS	PHA-665752	8.0	0.3495
907321.0	KYSE510	OESOPHAGUS	PHA-665752	8.0	0.6993
753575.0	KYSE520	OESOPHAGUS	PHA-665752	8.0	0.01816
753576.0	KYSE70	OESOPHAGUS	PHA-665752	8.0	0.7026
924239.0	L363	HAEMATOPOIETIC_AND_LYMPHOID_TISSUE	PHA-665752	4.469186783	2.1395	15.70267661	0.990099811
907322.0	L428	HAEMATOPOIETIC_AND_LYMPHOID_TISSUE	PHA-665752	8.0	0.9671	21.81911849	0.992511087
753586.0	LCLC103H	LUNG	PHA-665752	8.0	0.8282
1240168.0	LN18	CENTRAL_NERVOUS_SYSTEM	PHA-665752	3.491163015	1.2814
1240169.0	LN229	CENTRAL_NERVOUS_SYSTEM	PHA-665752	8.0	0.161
1298226.0	LOUNH91	LUNG	PHA-665752	8.0	0.04844
905974.0	LOXIMVI	SKIN	PHA-665752	8.0	0.469	16.26068193	0.9884142
907791.0	LP1	HAEMATOPOIETIC_AND_LYMPHOID_TISSUE	PHA-665752	8.0	0.6193	13.57496255	0.991415716
907792.0	LS123	LARGE_INTESTINE	PHA-665752	8.0	0.2806	27.48279437	0.968263068
907794.0	LS411N	LARGE_INTESTINE	PHA-665752	8.0	0.8759	18.98953382	0.966804629
907795.0	LS513	LARGE_INTESTINE	PHA-665752	8.0	1.4464	16.75440801	0.976940018
949094.0	M059J	CENTRAL_NERVOUS_SYSTEM	PHA-665752	8.0	0.2285
907799.0	MC116	HAEMATOPOIETIC_AND_LYMPHOID_TISSUE	PHA-665752	8.0	0.3541	4.912324019	0.998614466
905946.0	MCF7	BREAST	PHA-665752	8.0	0.0
925338.0	MDAMB157	BREAST	PHA-665752	8.0	0.01494
908120.0	MDAMB175VII	BREAST	PHA-665752	8.0	0.1795
924240.0	MDAMB415	BREAST	PHA-665752	8.0	0.0
1240172.0	MDAMB436	BREAST	PHA-665752	8.0	0.2029
908122.0	MDAMB453	BREAST	PHA-665752	8.0	0.04652
908123.0	MDAMB468	BREAST	PHA-665752	5.090885788	0.868
908126.0	MEG01	HAEMATOPOIETIC_AND_LYMPHOID_TISSUE	PHA-665752	8.0	0.2072	19.99607574	0.98739846
908124.0	MELHO	SKIN	PHA-665752	8.0	0.01668
908127.0	MESSA	SOFT_TISSUE	PHA-665752	8.0	0.0
908129.0	MFE280	ENDOMETRIUM	PHA-665752	8.0	0.1629
908130.0	MFE296	ENDOMETRIUM	PHA-665752	8.0	0.453
1240174.0	MFE319	ENDOMETRIUM	PHA-665752	8.0	0.8592
908131.0	MG63	BONE	PHA-665752	8.0	0.02981
908134.0	MHHES1	BONE	PHA-665752	8.0	1.8206
925340.0	MKN45	STOMACH	PHA-665752	0.259098381	2.14
924250.0	MKN7	STOMACH	PHA-665752	8.0	0.0
908144.0	MOGGCCM	CENTRAL_NERVOUS_SYSTEM	PHA-665752	8.0	0.08686
1330950.0	MOLP8	HAEMATOPOIETIC_AND_LYMPHOID_TISSUE	PHA-665752	8.0	1.5495	13.57047164	0.979200977
908147.0	MOLT16	HAEMATOPOIETIC_AND_LYMPHOID_TISSUE	PHA-665752	2.653279781	2.6088
908150.0	MPP89	PLEURA	PHA-665752	8.0	0.06791	22.96154089	0.965808002
908152.0	MSTO211H	PLEURA	PHA-665752	8.0	0.3346	21.94413649	0.990948351
687995.0	NCIH1048	LUNG	PHA-665752	8.0	0.1776
687997.0	NCIH1092	LUNG	PHA-665752	8.0	0.0	30.51557956	0.988416765
908467.0	NCIH1155	LUNG	PHA-665752	8.0	0.3567	15.08108363	0.993169343
724831.0	NCIH1299	LUNG	PHA-665752	8.0	0.7558	45.67595879	0.982515822
1330964.0	NCIH1341	LUNG	PHA-665752	8.0	0.5645
724866.0	NCIH1355	LUNG	PHA-665752	8.0	0.134	42.31743004	0.970858461
753600.0	NCIH1563	LUNG	PHA-665752	8.0	0.1891
1298348.0	NCIH1568	LUNG	PHA-665752	8.0	0.2685
908472.0	NCIH1573	LUNG	PHA-665752	8.0	0.4783
908471.0	NCIH1581	LUNG	PHA-665752	8.0	0.5504	20.02640987	0.988951179
687799.0	NCIH1648	LUNG	PHA-665752	8.0	0.1418	22.91998178	0.981245233
687800.0	NCIH1650	LUNG	PHA-665752	8.0	0.03316
910900.0	NCIH1651	LUNG	PHA-665752	8.0	0.2531
908473.0	NCIH1666	LUNG	PHA-665752	8.0	0.2059	2.692437476	0.887322083
687802.0	NCIH1693	LUNG	PHA-665752	8.0	0.636
688006.0	NCIH1694	LUNG	PHA-665752	8.0	0.1112	29.74798661	0.988898495
908474.0	NCIH1703	LUNG	PHA-665752	8.0	1.254
724868.0	NCIH1792	LUNG	PHA-665752	8.0	0.0
908463.0	NCIH1793	LUNG	PHA-665752	8.0	0.08983
1240183.0	NCIH1869	LUNG	PHA-665752	8.0	0.6647	29.50301567	0.981228395
1240184.0	NCIH1915	LUNG	PHA-665752	8.0	0.3796
1240185.0	NCIH1944	LUNG	PHA-665752	8.0	0.5487
924244.0	NCIH1975	LUNG	PHA-665752	8.0	0.1393	34.42765188	0.982581799
724873.0	NCIH2009	LUNG	PHA-665752	8.0	1.1969
1240187.0	NCIH2023	LUNG	PHA-665752	8.0	0.6195
722045.0	NCIH2030	LUNG	PHA-665752	8.0	0.0
688058.0	NCIH2052	PLEURA	PHA-665752	8.0	0.1986
687812.0	NCIH2085	LUNG	PHA-665752	8.0	0.4189
724834.0	NCIH2087	LUNG	PHA-665752	8.0	0.3437
1240189.0	NCIH211	LUNG	PHA-665752	6.395418167	0.3437	14.90211639	0.980163077
722046.0	NCIH2122	LUNG	PHA-665752	8.0	0.7922
687815.0	NCIH2170	LUNG	PHA-665752	8.0	0.118
1298353.0	NCIH2172	LUNG	PHA-665752	8.0	0.2135
687816.0	NCIH2228	LUNG	PHA-665752	8.0	0.02345
905941.0	NCIH226	LUNG	PHA-665752	8.0	0.0	29.98905257	0.985890143
905942.0	NCIH23	LUNG	PHA-665752	8.0	0.3608	15.52050685	0.979503422
1298356.0	NCIH2444	LUNG	PHA-665752	8.0	0.4396
908462.0	NCIH2452	PLEURA	PHA-665752	8.0	0.3236
908470.0	NCIH28	PLEURA	PHA-665752	8.0	0.2016
908465.0	NCIH358	LUNG	PHA-665752	8.0	0.1218
908460.0	NCIH441	LUNG	PHA-665752	8.0	0.2391
905943.0	NCIH460	LUNG	PHA-665752	8.0	0.1941
908443.0	NCIH520	LUNG	PHA-665752	8.0	0.0
905944.0	NCIH522	LUNG	PHA-665752	8.0	0.1305
1240191.0	NCIH647	LUNG	PHA-665752	8.0	0.5762
722066.0	NCIH650	LUNG	PHA-665752	8.0	0.5756
687829.0	NCIH661	LUNG	PHA-665752	8.0	0.6622
724855.0	NCIH727	LUNG	PHA-665752	8.0	0.1742
908457.0	NCIH747	LARGE_INTESTINE	PHA-665752	8.0	0.4446	39.58376486	0.980948508
925341.0	NCIH810	LUNG	PHA-665752	8.0	0.2943
908461.0	NCIN87	STOMACH	PHA-665752	8.0	0.4056
908455.0	NUGC3	STOMACH	PHA-665752	8.0	0.2236
1298357.0	NUGC4	STOMACH	PHA-665752	3.009513855	1.2881
909257.0	OC314	OVARY	PHA-665752	8.0	0.4256
910947.0	OCIAML2	HAEMATOPOIETIC_AND_LYMPHOID_TISSUE	PHA-665752	8.0	0.07766	6.230538005	0.991220025
1330983.0	OCIAML5	HAEMATOPOIETIC_AND_LYMPHOID_TISSUE	PHA-665752	8.0	1.707	5.298530364	0.955999665
1298358.0	OCUM1	STOMACH	PHA-665752	8.0	0.2974
1298359.0	OE21	OESOPHAGUS	PHA-665752	8.0	0.3258
910549.0	OE33	OESOPHAGUS	PHA-665752	8.0	0.7694
909248.0	ONS76	CENTRAL_NERVOUS_SYSTEM	PHA-665752	8.0	0.01134	30.47374112	0.984587597
909249.0	OPM2	HAEMATOPOIETIC_AND_LYMPHOID_TISSUE	PHA-665752	8.0	0.6293	14.96541356	0.993548879
1240197.0	OV90	OVARY	PHA-665752	8.0	0.07258
905990.0	OVCAR4	OVARY	PHA-665752	8.0	0.01486	63.3822664	0.97558995
905991.0	OVCAR8	OVARY	PHA-665752	8.0	0.4074
1298365.0	OVTOKO	OVARY	PHA-665752	8.0	0.2041
909251.0	P12ICHIKAWA	HAEMATOPOIETIC_AND_LYMPHOID_TISSUE	PHA-665752	8.0	0.7028
909253.0	P31FUJ	HAEMATOPOIETIC_AND_LYMPHOID_TISSUE	PHA-665752	8.0	1.3855	11.40045444	0.995892283
1298475.0	PANC0203	PANCREAS	PHA-665752	8.0	0.3393
925346.0	PANC0327	PANCREAS	PHA-665752	8.0	0.2903
1298476.0	PANC0403	PANCREAS	PHA-665752	8.0	0.09142
925348.0	PANC1005	PANCREAS	PHA-665752	8.0	0.2858
1298526.0	PATU8902	PANCREAS	PHA-665752	8.0	0.6979
753608.0	PC14	LUNG	PHA-665752	8.0	1.0704
905934.0	PC3	PROSTATE	PHA-665752	8.0	0.01305
910546.0	PSN1	PANCREAS	PHA-665752	8.0	0.7477	2.826283208	0.935001625
1298534.0	QGP1	PANCREAS	PHA-665752	8.0	0.9048
909264.0	RD	SOFT_TISSUE	PHA-665752	8.0	0.635
909696.0	REH	HAEMATOPOIETIC_AND_LYMPHOID_TISSUE	PHA-665752	8.0	0.4732	7.824669353	0.96447716
1240209.0	RERFGC1B	STOMACH	PHA-665752	8.0	0.3157
1298539.0	RKN	OVARY	PHA-665752	8.0	0.2649
909698.0	RKO	LARGE_INTESTINE	PHA-665752	8.0	0.47	20.04078796	0.988408067
930082.0	RL952	ENDOMETRIUM	PHA-665752	8.0	0.0	10.14912819	0.969297459
910903.0	RPMI7951	SKIN	PHA-665752	8.0	0.7986
909702.0	RPMI8402	HAEMATOPOIETIC_AND_LYMPHOID_TISSUE	PHA-665752	5.857888222	0.5896	8.208104853	0.981724691
909704.0	RT112	URINARY_TRACT	PHA-665752	8.0	0.1706
687455.0	RT4	URINARY_TRACT	PHA-665752	8.0	1.0759
909706.0	RVH421	SKIN	PHA-665752	8.0	0.2618
713880.0	SBC5	LUNG	PHA-665752	8.0	0.2232
910701.0	SCC25	UPPER_AERODIGESTIVE_TRACT	PHA-665752	8.0	0.7471
909709.0	SCC9	UPPER_AERODIGESTIVE_TRACT	PHA-665752	8.0	1.1941
909712.0	SF126	CENTRAL_NERVOUS_SYSTEM	PHA-665752	8.0	0.0	28.77137179	0.985098695
905985.0	SF295	CENTRAL_NERVOUS_SYSTEM	PHA-665752	8.0	0.4697
724872.0	SHP77	LUNG	PHA-665752	8.0	0.0	21.55205121	0.991539553
909715.0	SIGM5	HAEMATOPOIETIC_AND_LYMPHOID_TISSUE	PHA-665752	0.449669963	1.5314	7.782422633	0.993719053
753620.0	SIMA	AUTONOMIC_GANGLIA	PHA-665752	8.0	0.4474	10.80081386	0.957343251
909716.0	SJRH30	SOFT_TISSUE	PHA-665752	8.0	0.2238
909717.0	SJSA1	BONE	PHA-665752	8.0	0.5401	36.54485741	0.984322795
909718.0	SKCO1	LARGE_INTESTINE	PHA-665752	8.0	0.2464
684072.0	SKES1	BONE	PHA-665752	8.0	0.1814	26.60458205	0.983359484
909719.0	SKHEP1	LIVER	PHA-665752	8.0	0.005834
909720.0	SKLMS1	SOFT_TISSUE	PHA-665752	8.0	1.4862	0.58288473	0.740154936
909721.0	SKLU1	LUNG	PHA-665752	8.0	1.0882
905955.0	SKMEL2	SKIN	PHA-665752	8.0	0.5486	22.71668853	0.98261553
909725.0	SKMEL24	SKIN	PHA-665752	8.0	0.2063
909726.0	SKMEL30	SKIN	PHA-665752	8.0	0.23
909727.0	SKMEL31	SKIN	PHA-665752	6.313907146	0.3766
905956.0	SKMEL5	SKIN	PHA-665752	8.0	0.2392
909728.0	SKMES1	LUNG	PHA-665752	1.323563607	1.9638
753612.0	SKMM2	HAEMATOPOIETIC_AND_LYMPHOID_TISSUE	PHA-665752	8.0	0.6933	32.18062307	0.987061324
724828.0	SKNAS	AUTONOMIC_GANGLIA	PHA-665752	8.0	0.09334
688086.0	SKNDZ	AUTONOMIC_GANGLIA	PHA-665752	8.0	0.4223	13.00042902	0.97592393
688087.0	SKNFI	AUTONOMIC_GANGLIA	PHA-665752	8.0	0.7685	27.65947256	0.988118813
717431.0	SKNSH	AUTONOMIC_GANGLIA	PHA-665752	8.0	0.5025
905959.0	SKOV3	OVARY	PHA-665752	8.0	0.1467
909735.0	SNGM	ENDOMETRIUM	PHA-665752	8.0	0.6993
1240216.0	SNU182	LIVER	PHA-665752	8.0	1.2067
909736.0	SNU387	LIVER	PHA-665752	8.0	1.5203
1240217.0	SNU398	LIVER	PHA-665752	8.0	0.5687
909737.0	SNU423	LIVER	PHA-665752	8.0	0.8206
909738.0	SNU449	LIVER	PHA-665752	8.0	0.05912
909739.0	SNU475	LIVER	PHA-665752	8.0	1.0051
909740.0	SNUC2B	LARGE_INTESTINE	PHA-665752	8.0	0.2114	45.55853125	0.978449231
1240218.0	SU8686	PANCREAS	PHA-665752	8.0	0.2854
1331033.0	SUDHL10	HAEMATOPOIETIC_AND_LYMPHOID_TISSUE	PHA-665752	8.0	0.06698
1331035.0	SUDHL4	HAEMATOPOIETIC_AND_LYMPHOID_TISSUE	PHA-665752	2.310960531	2.5702	4.796254137	0.993292056
1331037.0	SUDHL6	HAEMATOPOIETIC_AND_LYMPHOID_TISSUE	PHA-665752	8.0	2.0272	8.092843191	0.995220356
1331038.0	SUDHL8	HAEMATOPOIETIC_AND_LYMPHOID_TISSUE	PHA-665752	7.086876392	1.3604	13.38907416	0.981687298
1240219.0	SUIT2	PANCREAS	PHA-665752	7.365355968	0.2108
1331040.0	SUPM2	HAEMATOPOIETIC_AND_LYMPHOID_TISSUE	PHA-665752	8.0	0.5715	9.284158115	0.993990246
909743.0	SUPT1	HAEMATOPOIETIC_AND_LYMPHOID_TISSUE	PHA-665752	8.0	0.1771	2.081613082	0.8962439
909745.0	SW1088	CENTRAL_NERVOUS_SYSTEM	PHA-665752	8.0	0.03335
1299062.0	SW1271	LUNG	PHA-665752	8.0	0.8502
909747.0	SW1417	LARGE_INTESTINE	PHA-665752	8.0	0.7279
724878.0	SW1573	LUNG	PHA-665752	8.0	0.4133
910907.0	SW1990	PANCREAS	PHA-665752	8.0	0.06233
909751.0	SW48	LARGE_INTESTINE	PHA-665752	8.0	0.131
905962.0	SW620	LARGE_INTESTINE	PHA-665752	8.0	0.0
687457.0	SW780	URINARY_TRACT	PHA-665752	8.0	0.3776
724879.0	SW900	LUNG	PHA-665752	8.0	0.09265
724812.0	T24	URINARY_TRACT	PHA-665752	8.0	0.4776
905945.0	T47D	BREAST	PHA-665752	8.0	0.3123
909761.0	T84	LARGE_INTESTINE	PHA-665752	8.0	0.4742
687586.0	T98G	CENTRAL_NERVOUS_SYSTEM	PHA-665752	8.0	0.05954
1240221.0	TC71	BONE	PHA-665752	8.0	0.0	14.63621888	0.992066548
687459.0	TCCSUP	URINARY_TRACT	PHA-665752	8.0	0.5486
753621.0	TE1	OESOPHAGUS	PHA-665752	8.0	0.6178	23.45464233	0.96870405
946354.0	TE11	OESOPHAGUS	PHA-665752	0.031037039	0.7925	6.451095664	0.964100212
753614.0	TE15	OESOPHAGUS	PHA-665752	8.0	1.7902	6.098939563	0.934190991
735784.0	TE5	OESOPHAGUS	PHA-665752	8.0	0.3795	37.93150407	0.983685683
946353.0	TE9	OESOPHAGUS	PHA-665752	8.0	0.1003	31.24801886	0.986971248
1299070.0	TOV112D	OVARY	PHA-665752	8.0	0.3554
1240222.0	TOV21G	OVARY	PHA-665752	8.0	0.3605
1240223.0	TT2609C02	THYROID	PHA-665752	8.0	0.1429
687588.0	U118MG	CENTRAL_NERVOUS_SYSTEM	PHA-665752	8.0	0.0
909776.0	U2OS	BONE	PHA-665752	8.0	0.2498
687590.0	U87MG	CENTRAL_NERVOUS_SYSTEM	PHA-665752	8.0	0.443	9.526946934	0.948878001
905977.0	UACC257	SKIN	PHA-665752	8.0	0.2647	43.31727706	0.981032335
905976.0	UACC62	SKIN	PHA-665752	8.0	0.8429
910910.0	UACC812	BREAST	PHA-665752	8.0	0.1242	11.1875296	0.974397084
724838.0	UMUC3	URINARY_TRACT	PHA-665752	8.0	0.1439
713869.0	VMRCLCD	LUNG	PHA-665752	8.0	0.8956
1240224.0	VMRCRCW	KIDNEY	PHA-665752	1.936048985	0.8209
909781.0	VMRCRCZ	KIDNEY	PHA-665752	8.0	0.1233
909784.0	WM115	SKIN	PHA-665752	8.0	0.3838
687592.0	YKG1	CENTRAL_NERVOUS_SYSTEM	PHA-665752	8.0	0.0179
909907.0	ZR7530	BREAST	PHA-665752	1.324181464	0.2342
924100.0	22RV1	PROSTATE	Lapatinib	7.847305298	0.5246
687561.0	42MGBA	CENTRAL_NERVOUS_SYSTEM	Lapatinib	8.0	0.6577
687452.0	5637	URINARY_TRACT	Lapatinib	2.30776763	1.089
906798.0	639V	URINARY_TRACT	Lapatinib	8.0	0.1402
906800.0	697	HAEMATOPOIETIC_AND_LYMPHOID_TISSUE	Lapatinib	0.849476227	1.5649	9.094850272	0.989050875
910922.0	769P	KIDNEY	Lapatinib	1.057461143	1.5596
906795.0	8305C	THYROID	Lapatinib	8.0	0.5409
924102.0	8505C	THYROID	Lapatinib	8.0	0.2543
687562.0	8MGBA	CENTRAL_NERVOUS_SYSTEM	Lapatinib	5.226619908	0.7194	13.94984222	0.981965513
687563.0	A172	CENTRAL_NERVOUS_SYSTEM	Lapatinib	8.0	0.0
910784.0	A204	SOFT_TISSUE	Lapatinib	7.399832726	0.3485
906792.0	A2058	SKIN	Lapatinib	8.0	0.1202
906794.0	A253	SALIVARY_GLAND	Lapatinib	8.0	0.8241	1.041011169	0.812575282
906804.0	A2780	OVARY	Lapatinib	7.146677494	0.6209
906793.0	A375	SKIN	Lapatinib	8.0	0.1527
905949.0	A549	LUNG	Lapatinib	4.227246284	0.6707
684052.0	A673	BONE	Lapatinib	8.0	0.005817
905950.0	ACHN	KIDNEY	Lapatinib	8.0	0.8437
1295740.0	ALLSIL	HAEMATOPOIETIC_AND_LYMPHOID_TISSUE	Lapatinib	7.289489746	1.1767	14.17327523	0.989113553
1295741.0	AMO1	HAEMATOPOIETIC_AND_LYMPHOID_TISSUE	Lapatinib	0.256446651	1.233	11.04792855	0.985499027
910781.0	AN3CA	ENDOMETRIUM	Lapatinib	8.0	0.0
910704.0	AU565	BREAST	Lapatinib	0.183209524	3.5677
924104.0	BCPAP	THYROID	Lapatinib	8.0	0.3482
910698.0	BFTC909	KIDNEY	Lapatinib	8.0	0.1757
910706.0	BL41	HAEMATOPOIETIC_AND_LYMPHOID_TISSUE	Lapatinib	5.89598608	0.6501	4.48991046	0.979208926
906801.0	BT20	BREAST	Lapatinib	8.0	0.6681
946359.0	BT474	BREAST	Lapatinib	0.116183236	3.3811	0.358504283	0.656116689
905951.0	BT549	BREAST	Lapatinib	8.0	1.0001
906830.0	C32	SKIN	Lapatinib	8.0	0.0
910850.0	C3A	LIVER	Lapatinib	8.0	0.5676
753540.0	CAL12T	LUNG	Lapatinib	1.951666355	1.4973
910916.0	CAL27	UPPER_AERODIGESTIVE_TRACT	Lapatinib	0.688771248	1.8794
1290765.0	CAL78	BONE	Lapatinib	8.0	0.4327
910852.0	CAL851	BREAST	Lapatinib	1.899548173	1.9052
946382.0	CAMA1	BREAST	Lapatinib	8.0	0.146
910943.0	CAS1	CENTRAL_NERVOUS_SYSTEM	Lapatinib	8.0	0.02975	33.98560632	0.970728843
1240123.0	CCK81	LARGE_INTESTINE	Lapatinib	0.240194838	2.3087
910853.0	CHL1	SKIN	Lapatinib	0.675993323	2.0464
906820.0	CHP212	AUTONOMIC_GANGLIA	Lapatinib	8.0	0.4609
905961.0	COLO205	LARGE_INTESTINE	Lapatinib	8.0	0.1875
910689.0	COLO678	LARGE_INTESTINE	Lapatinib	8.0	1.1779
906818.0	COLO679	SKIN	Lapatinib	8.0	0.0
906805.0	CORL105	LUNG	Lapatinib	8.0	0.549
687780.0	CORL23	LUNG	Lapatinib	8.0	0.1227
906835.0	DBTRG05MG	CENTRAL_NERVOUS_SYSTEM	Lapatinib	8.0	0.2992
906836.0	DEL	HAEMATOPOIETIC_AND_LYMPHOID_TISSUE	Lapatinib	6.89677763	1.0422	9.909444417	0.991667089
906839.0	DKMG	CENTRAL_NERVOUS_SYSTEM	Lapatinib	8.0	0.2054
687983.0	DMS114	LUNG	Lapatinib	8.0	0.2177	34.957646	0.98264257
906842.0	DOHH2	HAEMATOPOIETIC_AND_LYMPHOID_TISSUE	Lapatinib	1.706622675	1.1878	5.704279897	0.949754917
1479987.0	DOV13	OVARY	Lapatinib	8.0	0.4274
905935.0	DU145	PROSTATE	Lapatinib	8.0	0.7691
906846.0	EB2	HAEMATOPOIETIC_AND_LYMPHOID_TISSUE	Lapatinib	8.0	0.4862	12.53031615	0.982893149
753554.0	EBC1	LUNG	Lapatinib	6.37237215	0.6902
906851.0	EFM19	BREAST	Lapatinib	8.0	0.7549
911905.0	EFO21	OVARY	Lapatinib	8.0	0.5927
906852.0	EFO27	OVARY	Lapatinib	8.0	0.9129
906855.0	EM2	HAEMATOPOIETIC_AND_LYMPHOID_TISSUE	Lapatinib	8.0	0.3354	28.5306513	0.980588016
1240127.0	EN	ENDOMETRIUM	Lapatinib	8.0	0.4058
1240128.0	ES2	OVARY	Lapatinib	8.0	0.05121	18.92974892	0.991167882
907000.0	ESS1	ENDOMETRIUM	Lapatinib	4.373962402	1.2909
906863.0	FADU	UPPER_AERODIGESTIVE_TRACT	Lapatinib	0.823072731	1.9562
1290806.0	FU97	STOMACH	Lapatinib	8.0	0.3622
1240129.0	FUOV1	OVARY	Lapatinib	8.0	0.6817
906865.0	G361	SKIN	Lapatinib	3.047757149	1.2718
907299.0	G401	SOFT_TISSUE	Lapatinib	8.0	0.4741
907298.0	G402	SOFT_TISSUE	Lapatinib	8.0	0.2117
906868.0	GAMG	CENTRAL_NERVOUS_SYSTEM	Lapatinib	8.0	0.0
687568.0	GB1	CENTRAL_NERVOUS_SYSTEM	Lapatinib	8.0	0.2394	35.09531313	0.981215228
906869.0	GCIY	STOMACH	Lapatinib	7.255415916	0.8684	4.722483108	0.920564734
906999.0	GCT	SOFT_TISSUE	Lapatinib	4.213954926	0.756
906871.0	GI1	CENTRAL_NERVOUS_SYSTEM	Lapatinib	8.0	0.216	3.714905996	0.929959014
906873.0	GMS10	CENTRAL_NERVOUS_SYSTEM	Lapatinib	8.0	0.004152
1303897.0	GRANTA519	HAEMATOPOIETIC_AND_LYMPHOID_TISSUE	Lapatinib	8.0	0.2367	19.06976079	0.989839012
907042.0	H4	CENTRAL_NERVOUS_SYSTEM	Lapatinib	8.0	0.05188
1240142.0	HARA	LUNG	Lapatinib	6.656740665	0.7284
749711.0	HCC1187	BREAST	Lapatinib	8.0	0.0	23.66444827	0.98885078
749712.0	HCC1395	BREAST	Lapatinib	8.0	0.3471
1240143.0	HCC15	LUNG	Lapatinib	8.0	0.6883
907046.0	HCC1569	BREAST	Lapatinib	8.0	0.3181
907047.0	HCC1806	BREAST	Lapatinib	4.378564953	1.4366
749709.0	HCC1954	BREAST	Lapatinib	1.457828045	2.0762
1240145.0	HCC44	LUNG	Lapatinib	8.0	0.1527
1290907.0	HCC56	LARGE_INTESTINE	Lapatinib	8.0	0.4479
907048.0	HCC70	BREAST	Lapatinib	7.363319874	0.6068
1290908.0	HCC78	LUNG	Lapatinib	8.0	0.07474
1240146.0	HCC827	LUNG	Lapatinib	0.372133989	0.956
905936.0	HCT116	LARGE_INTESTINE	Lapatinib	8.0	0.3587
905937.0	HCT15	LARGE_INTESTINE	Lapatinib	4.666832924	1.0195
907050.0	HDMYZ	HAEMATOPOIETIC_AND_LYMPHOID_TISSUE	Lapatinib	7.012477875	0.6625	13.69672537	0.975463955
1290922.0	HDQP1	BREAST	Lapatinib	3.104604244	2.4691
907055.0	HGC27	STOMACH	Lapatinib	8.0	0.3305
907056.0	HH	HAEMATOPOIETIC_AND_LYMPHOID_TISSUE	Lapatinib	8.0	0.7705	34.59603003	0.97291463
907057.0	HLE	LIVER	Lapatinib	8.0	0.2179
907060.0	HOS	BONE	Lapatinib	8.0	0.7597
1298136.0	HPAC	PANCREAS	Lapatinib	8.0	0.5041
724869.0	HPAFII	PANCREAS	Lapatinib	4.22283268	1.3411
753562.0	HSC2	UPPER_AERODIGESTIVE_TRACT	Lapatinib	8.0	0.5269
907063.0	HT	HAEMATOPOIETIC_AND_LYMPHOID_TISSUE	Lapatinib	6.772954499	0.5864	20.81014161	0.989467708
907064.0	HT1080	SOFT_TISSUE	Lapatinib	8.0	0.2133
907065.0	HT1197	URINARY_TRACT	Lapatinib	8.0	0.3532
907066.0	HT1376	URINARY_TRACT	Lapatinib	7.084046364	1.0678
907067.0	HT144	SKIN	Lapatinib	8.0	0.5575	33.71907294	0.98390654
905939.0	HT29	LARGE_INTESTINE	Lapatinib	5.884946823	0.8029
910779.0	IALM	LUNG	Lapatinib	8.0	0.8124
1240153.0	IGR37	SKIN	Lapatinib	8.0	0.4278
905968.0	IGROV1	OVARY	Lapatinib	8.0	0.8646
1240155.0	IM95	STOMACH	Lapatinib	8.0	1.3837
907171.0	IPC298	SKIN	Lapatinib	8.0	0.2847
907173.0	ISTMES1	PLEURA	Lapatinib	8.0	0.6966	4.679708985	0.935653421
753566.0	J82	URINARY_TRACT	Lapatinib	8.0	0.07309
1240157.0	JHH2	LIVER	Lapatinib	8.0	0.4059
1240158.0	JHH4	LIVER	Lapatinib	8.0	0.9322
1240159.0	JHH6	LIVER	Lapatinib	8.0	0.0
1240160.0	JHH7	LIVER	Lapatinib	4.924770355	0.9747
1479995.0	JHOS2	OVARY	Lapatinib	8.0	0.5668
1480359.0	JHOS4	OVARY	Lapatinib	7.408363342	1.0099
1327768.0	JM1	HAEMATOPOIETIC_AND_LYMPHOID_TISSUE	Lapatinib	8.0	0.143	15.02469273	0.990114249
907270.0	JVM3	HAEMATOPOIETIC_AND_LYMPHOID_TISSUE	Lapatinib	8.0	1.2129	28.12147268	0.987032301
907271.0	KALS1	CENTRAL_NERVOUS_SYSTEM	Lapatinib	8.0	0.5346	37.26521692	0.972262939
907273.0	KARPAS299	HAEMATOPOIETIC_AND_LYMPHOID_TISSUE	Lapatinib	8.0	0.0	13.45111207	0.991090757
907274.0	KARPAS422	HAEMATOPOIETIC_AND_LYMPHOID_TISSUE	Lapatinib	8.0	0.454	26.73400393	0.988137631
1327775.0	KARPAS620	HAEMATOPOIETIC_AND_LYMPHOID_TISSUE	Lapatinib	8.0	0.4323
1330931.0	KCL22	HAEMATOPOIETIC_AND_LYMPHOID_TISSUE	Lapatinib	7.807744503	0.9807	9.669856308	0.985343839
753618.0	KELLY	AUTONOMIC_GANGLIA	Lapatinib	8.0	0.1516	15.19539413	0.985959165
907278.0	KG1	HAEMATOPOIETIC_AND_LYMPHOID_TISSUE	Lapatinib	8.0	0.5561	18.27146659	0.989711562
924187.0	KLE	ENDOMETRIUM	Lapatinib	8.0	0.6419
1298168.0	KMRC1	KIDNEY	Lapatinib	8.0	0.4486
1659817.0	KMS11	HAEMATOPOIETIC_AND_LYMPHOID_TISSUE	Lapatinib	7.795879364	1.0317
907281.0	KMS12BM	HAEMATOPOIETIC_AND_LYMPHOID_TISSUE	Lapatinib	8.0	0.7467
907282.0	KNS42	CENTRAL_NERVOUS_SYSTEM	Lapatinib	8.0	0.216	8.079835093	0.940408703
753569.0	KNS62	LUNG	Lapatinib	8.0	0.2334
1298216.0	KP1N	PANCREAS	Lapatinib	8.0	0.4018
1298218.0	KP2	PANCREAS	Lapatinib	8.0	0.2996
1298219.0	KP3	PANCREAS	Lapatinib	8.0	0.09769
753572.0	KP4	PANCREAS	Lapatinib	8.0	0.212
907311.0	KU812	HAEMATOPOIETIC_AND_LYMPHOID_TISSUE	Lapatinib	8.0	0.5306	13.95551453	0.984232535
909975.0	KURAMOCHI	OVARY	Lapatinib	8.0	1.5001	14.24658559	0.963567277
1240166.0	KYM1	SOFT_TISSUE	Lapatinib	8.0	0.2819
753573.0	KYSE140	OESOPHAGUS	Lapatinib	0.688929975	2.2679
907317.0	KYSE150	OESOPHAGUS	Lapatinib	8.0	0.5937
907318.0	KYSE180	OESOPHAGUS	Lapatinib	0.876243353	1.7008
753574.0	KYSE410	OESOPHAGUS	Lapatinib	3.808474779	1.1965
907320.0	KYSE450	OESOPHAGUS	Lapatinib	2.574542999	1.3231
907321.0	KYSE510	OESOPHAGUS	Lapatinib	8.0	0.311
753575.0	KYSE520	OESOPHAGUS	Lapatinib	3.773011446	1.037
753576.0	KYSE70	OESOPHAGUS	Lapatinib	8.0	1.3543
924239.0	L363	HAEMATOPOIETIC_AND_LYMPHOID_TISSUE	Lapatinib	8.0	1.3522	16.24564617	0.990505501
907322.0	L428	HAEMATOPOIETIC_AND_LYMPHOID_TISSUE	Lapatinib	8.0	0.6883	21.98421066	0.992578615
753586.0	LCLC103H	LUNG	Lapatinib	8.0	0.1241
1240168.0	LN18	CENTRAL_NERVOUS_SYSTEM	Lapatinib	8.0	0.369
1240169.0	LN229	CENTRAL_NERVOUS_SYSTEM	Lapatinib	8.0	0.3739
1298226.0	LOUNH91	LUNG	Lapatinib	8.0	0.1664
905974.0	LOXIMVI	SKIN	Lapatinib	8.0	0.0391	16.93158733	0.98894425
907791.0	LP1	HAEMATOPOIETIC_AND_LYMPHOID_TISSUE	Lapatinib	1.779385119	1.8908	8.432640927	0.983795692
907792.0	LS123	LARGE_INTESTINE	Lapatinib	8.0	0.4413	5.705422694	0.910256225
907794.0	LS411N	LARGE_INTESTINE	Lapatinib	8.0	0.04328	9.396850069	0.944442787
907795.0	LS513	LARGE_INTESTINE	Lapatinib	2.88055253	2.1057	1.467232395	0.840607857
949094.0	M059J	CENTRAL_NERVOUS_SYSTEM	Lapatinib	8.0	0.2556
907799.0	MC116	HAEMATOPOIETIC_AND_LYMPHOID_TISSUE	Lapatinib	8.0	0.0505	4.930069594	0.998633483
905946.0	MCF7	BREAST	Lapatinib	2.845193863	0.4242
925338.0	MDAMB157	BREAST	Lapatinib	8.0	0.1138
908120.0	MDAMB175VII	BREAST	Lapatinib	0.46874091	2.3603
924240.0	MDAMB415	BREAST	Lapatinib	8.0	0.4949
1240172.0	MDAMB436	BREAST	Lapatinib	8.0	0.2457
908122.0	MDAMB453	BREAST	Lapatinib	1.437899709	1.582
908123.0	MDAMB468	BREAST	Lapatinib	2.312558651	1.4168
908126.0	MEG01	HAEMATOPOIETIC_AND_LYMPHOID_TISSUE	Lapatinib	8.0	0.4225	9.781614528	0.973546824
908124.0	MELHO	SKIN	Lapatinib	6.552443981	0.6978
908127.0	MESSA	SOFT_TISSUE	Lapatinib	8.0	0.0
908129.0	MFE280	ENDOMETRIUM	Lapatinib	8.0	0.8911
908130.0	MFE296	ENDOMETRIUM	Lapatinib	8.0	0.4447
1240174.0	MFE319	ENDOMETRIUM	Lapatinib	1.026923045	1.5418
908131.0	MG63	BONE	Lapatinib	8.0	0.1513
908134.0	MHHES1	BONE	Lapatinib	4.274786472	1.9384
925340.0	MKN45	STOMACH	Lapatinib	8.0	0.2113
924250.0	MKN7	STOMACH	Lapatinib	8.0	0.8744
908144.0	MOGGCCM	CENTRAL_NERVOUS_SYSTEM	Lapatinib	8.0	0.0
1330950.0	MOLP8	HAEMATOPOIETIC_AND_LYMPHOID_TISSUE	Lapatinib	8.0	0.8492	3.087808949	0.917325973
908147.0	MOLT16	HAEMATOPOIETIC_AND_LYMPHOID_TISSUE	Lapatinib	1.46226204	1.4487
908150.0	MPP89	PLEURA	Lapatinib	8.0	0.392	7.831122897	0.928908862
908152.0	MSTO211H	PLEURA	Lapatinib	8.0	0.3716	13.44401376	0.984288179
687995.0	NCIH1048	LUNG	Lapatinib	8.0	0.5777
687997.0	NCIH1092	LUNG	Lapatinib	8.0	0.2613	35.12684927	0.989889402
908467.0	NCIH1155	LUNG	Lapatinib	8.0	0.3304	15.12414441	0.993196394
724831.0	NCIH1299	LUNG	Lapatinib	8.0	0.2706
1330964.0	NCIH1341	LUNG	Lapatinib	8.0	0.6303
724866.0	NCIH1355	LUNG	Lapatinib	7.860697269	1.4545	11.51969379	0.933667637
753600.0	NCIH1563	LUNG	Lapatinib	8.0	0.3184
1298348.0	NCIH1568	LUNG	Lapatinib	8.0	0.918
908472.0	NCIH1573	LUNG	Lapatinib	8.0	1.6056
908471.0	NCIH1581	LUNG	Lapatinib	8.0	0.3271	22.24848212	0.990161362
687799.0	NCIH1648	LUNG	Lapatinib	0.373408833	1.8562	0.03124817	0.292847149
687800.0	NCIH1650	LUNG	Lapatinib	5.152448654	1.0601
910900.0	NCIH1651	LUNG	Lapatinib	8.0	0.6165
908473.0	NCIH1666	LUNG	Lapatinib	0.386495948	2.1425	38.76514097	0.986705644
687802.0	NCIH1693	LUNG	Lapatinib	8.0	1.678
688006.0	NCIH1694	LUNG	Lapatinib	8.0	0.5385	13.1942088	0.975627173
908474.0	NCIH1703	LUNG	Lapatinib	8.0	0.3413
724868.0	NCIH1792	LUNG	Lapatinib	8.0	0.3039
908463.0	NCIH1793	LUNG	Lapatinib	8.0	0.6214
1240183.0	NCIH1869	LUNG	Lapatinib	8.0	1.0958	3.331430891	0.898560679
1240184.0	NCIH1915	LUNG	Lapatinib	8.0	0.1502
1240185.0	NCIH1944	LUNG	Lapatinib	8.0	0.2708
924244.0	NCIH1975	LUNG	Lapatinib	8.0	0.3094	7.097530883	0.939440401
724873.0	NCIH2009	LUNG	Lapatinib	8.0	0.3635
1240187.0	NCIH2023	LUNG	Lapatinib	8.0	0.3546
722045.0	NCIH2030	LUNG	Lapatinib	3.724179983	1.2422
688058.0	NCIH2052	PLEURA	Lapatinib	8.0	0.4151
687812.0	NCIH2085	LUNG	Lapatinib	8.0	0.8009
724834.0	NCIH2087	LUNG	Lapatinib	8.0	0.3981
1240189.0	NCIH211	LUNG	Lapatinib	8.0	0.6736	13.87292405	0.978713225
722046.0	NCIH2122	LUNG	Lapatinib	2.934415817	1.0545
687815.0	NCIH2170	LUNG	Lapatinib	0.300980896	3.1451
1298353.0	NCIH2172	LUNG	Lapatinib	8.0	0.03765
687816.0	NCIH2228	LUNG	Lapatinib	8.0	0.3527
905941.0	NCIH226	LUNG	Lapatinib	8.0	0.0	15.68969668	0.974734041
905942.0	NCIH23	LUNG	Lapatinib	8.0	0.4302	9.354764522	0.966880468
1298356.0	NCIH2444	LUNG	Lapatinib	1.746527776	1.0206
908462.0	NCIH2452	PLEURA	Lapatinib	8.0	0.2728
908470.0	NCIH28	PLEURA	Lapatinib	2.911829233	1.1902
908465.0	NCIH358	LUNG	Lapatinib	2.838340044	1.4357
908460.0	NCIH441	LUNG	Lapatinib	8.0	0.4346
905943.0	NCIH460	LUNG	Lapatinib	8.0	0.1102
908443.0	NCIH520	LUNG	Lapatinib	8.0	0.0
905944.0	NCIH522	LUNG	Lapatinib	8.0	0.7621
1240191.0	NCIH647	LUNG	Lapatinib	8.0	0.2396
722066.0	NCIH650	LUNG	Lapatinib	8.0	0.1778
687829.0	NCIH661	LUNG	Lapatinib	8.0	0.3394
724855.0	NCIH727	LUNG	Lapatinib	8.0	0.5375
908457.0	NCIH747	LARGE_INTESTINE	Lapatinib	8.0	0.5944	4.410295381	0.906465846
925341.0	NCIH810	LUNG	Lapatinib	8.0	0.4256
908461.0	NCIN87	STOMACH	Lapatinib	0.06610655	4.381
908455.0	NUGC3	STOMACH	Lapatinib	2.410752535	1.5373
1298357.0	NUGC4	STOMACH	Lapatinib	0.171543315	2.9416
909257.0	OC314	OVARY	Lapatinib	8.0	0.3899
910947.0	OCIAML2	HAEMATOPOIETIC_AND_LYMPHOID_TISSUE	Lapatinib	8.0	0.1763	8.493371187	0.995175567
1330983.0	OCIAML5	HAEMATOPOIETIC_AND_LYMPHOID_TISSUE	Lapatinib	8.0	0.4723	16.77524576	0.987079141
1298358.0	OCUM1	STOMACH	Lapatinib	8.0	0.3383
1298359.0	OE21	OESOPHAGUS	Lapatinib	1.70167017	1.5609
910549.0	OE33	OESOPHAGUS	Lapatinib	3.538352251	1.3948
909248.0	ONS76	CENTRAL_NERVOUS_SYSTEM	Lapatinib	8.0	0.1084	12.92828428	0.967625349
909249.0	OPM2	HAEMATOPOIETIC_AND_LYMPHOID_TISSUE	Lapatinib	8.0	0.03488	14.96169361	0.993546605
1240197.0	OV90	OVARY	Lapatinib	8.0	0.3964
905990.0	OVCAR4	OVARY	Lapatinib	8.0	0.4367	7.682283475	0.911493041
905991.0	OVCAR8	OVARY	Lapatinib	5.095930576	1.0963
1298365.0	OVTOKO	OVARY	Lapatinib	8.0	0.8776
909251.0	P12ICHIKAWA	HAEMATOPOIETIC_AND_LYMPHOID_TISSUE	Lapatinib	6.982272625	0.7179
909253.0	P31FUJ	HAEMATOPOIETIC_AND_LYMPHOID_TISSUE	Lapatinib	8.0	0.3472	10.83354261	0.995502159
1298475.0	PANC0203	PANCREAS	Lapatinib	5.197283745	1.0355
925346.0	PANC0327	PANCREAS	Lapatinib	6.904091835	0.7534
1298476.0	PANC0403	PANCREAS	Lapatinib	8.0	0.6503
925348.0	PANC1005	PANCREAS	Lapatinib	7.987658501	0.6474
1298526.0	PATU8902	PANCREAS	Lapatinib	8.0	0.2098
753608.0	PC14	LUNG	Lapatinib	2.149658918	1.6271
905934.0	PC3	PROSTATE	Lapatinib	8.0	0.3291
910546.0	PSN1	PANCREAS	Lapatinib	8.0	0.05786	14.73905632	0.991276434
1298534.0	QGP1	PANCREAS	Lapatinib	8.0	0.4053
909264.0	RD	SOFT_TISSUE	Lapatinib	8.0	0.195
909696.0	REH	HAEMATOPOIETIC_AND_LYMPHOID_TISSUE	Lapatinib	7.811583519	0.4909	10.73932466	0.973899365
1240209.0	RERFGC1B	STOMACH	Lapatinib	8.0	0.717
910931.0	RERFLCMS	LUNG	Lapatinib	8.0	0.03182
1298539.0	RKN	OVARY	Lapatinib	8.0	0.06721
909698.0	RKO	LARGE_INTESTINE	Lapatinib	8.0	0.302	6.982113456	0.964851859
930082.0	RL952	ENDOMETRIUM	Lapatinib	3.012983322	1.3016	1.542735255	0.853375253
910903.0	RPMI7951	SKIN	Lapatinib	8.0	0.212
909702.0	RPMI8402	HAEMATOPOIETIC_AND_LYMPHOID_TISSUE	Lapatinib	5.996370792	1.2147	6.327391379	0.974689472
909704.0	RT112	URINARY_TRACT	Lapatinib	6.525924206	0.7505
687455.0	RT4	URINARY_TRACT	Lapatinib	8.0	1.889
909706.0	RVH421	SKIN	Lapatinib	8.0	0.1602
713880.0	SBC5	LUNG	Lapatinib	8.0	0.2793
910701.0	SCC25	UPPER_AERODIGESTIVE_TRACT	Lapatinib	2.398599148	1.1151
909709.0	SCC9	UPPER_AERODIGESTIVE_TRACT	Lapatinib	4.28721571	1.1401
909712.0	SF126	CENTRAL_NERVOUS_SYSTEM	Lapatinib	8.0	0.3474	25.25436096	0.983237138
905985.0	SF295	CENTRAL_NERVOUS_SYSTEM	Lapatinib	8.0	0.4123
724872.0	SHP77	LUNG	Lapatinib	8.0	0.2586	9.690803873	0.978877196
909715.0	SIGM5	HAEMATOPOIETIC_AND_LYMPHOID_TISSUE	Lapatinib	7.851887226	1.3094	7.782422633	0.993719053
753620.0	SIMA	AUTONOMIC_GANGLIA	Lapatinib	8.0	0.5922	30.00373973	0.981364583
909716.0	SJRH30	SOFT_TISSUE	Lapatinib	8.0	0.3895
909717.0	SJSA1	BONE	Lapatinib	8.0	0.3625	13.08163484	0.963558386
909718.0	SKCO1	LARGE_INTESTINE	Lapatinib	0.715620146	1.0674
684072.0	SKES1	BONE	Lapatinib	8.0	0.3363	28.31601224	0.984259232
909719.0	SKHEP1	LIVER	Lapatinib	8.0	0.1027
909720.0	SKLMS1	SOFT_TISSUE	Lapatinib	7.136584282	0.9194	4.120633851	0.937280931
909721.0	SKLU1	LUNG	Lapatinib	8.0	0.7137
905955.0	SKMEL2	SKIN	Lapatinib	8.0	0.9673	24.26003389	0.983631888
909725.0	SKMEL24	SKIN	Lapatinib	8.0	0.3248
909726.0	SKMEL30	SKIN	Lapatinib	8.0	0.027
909727.0	SKMEL31	SKIN	Lapatinib	8.0	0.5777
905956.0	SKMEL5	SKIN	Lapatinib	8.0	0.03464
909728.0	SKMES1	LUNG	Lapatinib	1.476444125	2.0259
753612.0	SKMM2	HAEMATOPOIETIC_AND_LYMPHOID_TISSUE	Lapatinib	2.369957447	1.2505	26.56168671	0.984572701
724828.0	SKNAS	AUTONOMIC_GANGLIA	Lapatinib	8.0	0.08355
688086.0	SKNDZ	AUTONOMIC_GANGLIA	Lapatinib	8.0	0.1598	14.35220918	0.978104225
688087.0	SKNFI	AUTONOMIC_GANGLIA	Lapatinib	8.0	0.3646	31.36519058	0.989501235
717431.0	SKNSH	AUTONOMIC_GANGLIA	Lapatinib	8.0	0.5023
905959.0	SKOV3	OVARY	Lapatinib	0.983712375	0.8272
909735.0	SNGM	ENDOMETRIUM	Lapatinib	8.0	0.5455
1240216.0	SNU182	LIVER	Lapatinib	8.0	0.1451
909736.0	SNU387	LIVER	Lapatinib	8.0	0.8222
1240217.0	SNU398	LIVER	Lapatinib	8.0	0.2801
909737.0	SNU423	LIVER	Lapatinib	8.0	0.2067
909738.0	SNU449	LIVER	Lapatinib	8.0	0.1797
909739.0	SNU475	LIVER	Lapatinib	8.0	0.8682
909740.0	SNUC2B	LARGE_INTESTINE	Lapatinib	3.804849148	1.5909
1240218.0	SU8686	PANCREAS	Lapatinib	8.0	0.09048
1331033.0	SUDHL10	HAEMATOPOIETIC_AND_LYMPHOID_TISSUE	Lapatinib	0.89234285	0.7992
1331035.0	SUDHL4	HAEMATOPOIETIC_AND_LYMPHOID_TISSUE	Lapatinib	5.036627293	1.2882	6.80386445	0.997228415
1331037.0	SUDHL6	HAEMATOPOIETIC_AND_LYMPHOID_TISSUE	Lapatinib	0.386255655	1.4096	5.113421594	0.988183577
1331038.0	SUDHL8	HAEMATOPOIETIC_AND_LYMPHOID_TISSUE	Lapatinib	6.819135189	0.9553	3.446258952	0.929774537
1240219.0	SUIT2	PANCREAS	Lapatinib	8.0	0.1841
1331040.0	SUPM2	HAEMATOPOIETIC_AND_LYMPHOID_TISSUE	Lapatinib	8.0	0.0	8.777625404	0.993368987
909743.0	SUPT1	HAEMATOPOIETIC_AND_LYMPHOID_TISSUE	Lapatinib	8.0	0.2321	20.91876214	0.990195566
909745.0	SW1088	CENTRAL_NERVOUS_SYSTEM	Lapatinib	6.737086296	0.7047
1299062.0	SW1271	LUNG	Lapatinib	8.0	0.1266
909747.0	SW1417	LARGE_INTESTINE	Lapatinib	8.0	0.9209
724878.0	SW1573	LUNG	Lapatinib	8.0	0.3101
910907.0	SW1990	PANCREAS	Lapatinib	8.0	0.8197
909751.0	SW48	LARGE_INTESTINE	Lapatinib	8.0	2.7696
905962.0	SW620	LARGE_INTESTINE	Lapatinib	8.0	0.0
687457.0	SW780	URINARY_TRACT	Lapatinib	8.0	0.6584
724879.0	SW900	LUNG	Lapatinib	8.0	0.4217
724812.0	T24	URINARY_TRACT	Lapatinib	8.0	0.416
905945.0	T47D	BREAST	Lapatinib	8.0	0.5727
909761.0	T84	LARGE_INTESTINE	Lapatinib	8.0	0.2998
687586.0	T98G	CENTRAL_NERVOUS_SYSTEM	Lapatinib	8.0	0.3194
1240221.0	TC71	BONE	Lapatinib	8.0	0.0	12.89726216	0.990597094
687459.0	TCCSUP	URINARY_TRACT	Lapatinib	8.0	0.0
753621.0	TE1	OESOPHAGUS	Lapatinib	8.0	0.7076	0.999178032	0.773816567
946354.0	TE11	OESOPHAGUS	Lapatinib	0.637750149	2.2305
753614.0	TE15	OESOPHAGUS	Lapatinib	1.285878181	1.4963	2.093289803	0.862196615
735784.0	TE5	OESOPHAGUS	Lapatinib	8.0	0.486	2.452930344	0.872755244
946353.0	TE9	OESOPHAGUS	Lapatinib	5.855278969	1.265	0.654199001	0.745601153
1299070.0	TOV112D	OVARY	Lapatinib	8.0	0.4868
1240222.0	TOV21G	OVARY	Lapatinib	8.0	0.5477
1240223.0	TT2609C02	THYROID	Lapatinib	8.0	0.4612
687588.0	U118MG	CENTRAL_NERVOUS_SYSTEM	Lapatinib	8.0	0.04566
909776.0	U2OS	BONE	Lapatinib	8.0	0.7341
687590.0	U87MG	CENTRAL_NERVOUS_SYSTEM	Lapatinib	8.0	0.5471	26.82231955	0.976969234
905977.0	UACC257	SKIN	Lapatinib	8.0	0.01452	42.97683888	0.980918595
905976.0	UACC62	SKIN	Lapatinib	8.0	0.565
910910.0	UACC812	BREAST	Lapatinib	8.0	1.3183	4.004985598	0.933258457
724838.0	UMUC3	URINARY_TRACT	Lapatinib	8.0	0.0
713869.0	VMRCLCD	LUNG	Lapatinib	8.0	0.3525
1240224.0	VMRCRCW	KIDNEY	Lapatinib	3.89509654	1.3765
909781.0	VMRCRCZ	KIDNEY	Lapatinib	8.0	0.532
909784.0	WM115	SKIN	Lapatinib	8.0	0.1087
687592.0	YKG1	CENTRAL_NERVOUS_SYSTEM	Lapatinib	8.0	0.0
909907.0	ZR7530	BREAST	Lapatinib	0.166593418	3.0902
924100.0	22RV1	PROSTATE	Nutlin-3	8.0	0.7904	11.06038033	0.871689325
687561.0	42MGBA	CENTRAL_NERVOUS_SYSTEM	Nutlin-3	8.0	0.8625	75.20338697	0.977106573
687452.0	5637	URINARY_TRACT	Nutlin-3	8.0	0.0	66.27976405	0.987546439
906798.0	639V	URINARY_TRACT	Nutlin-3	8.0	0.2235	14.86592526	0.949947617
906800.0	697	HAEMATOPOIETIC_AND_LYMPHOID_TISSUE	Nutlin-3	1.890523672	2.772	2.133152314	0.747304497
910922.0	769P	KIDNEY	Nutlin-3	5.591301918	0.7115
906795.0	8305C	THYROID	Nutlin-3	8.0	0.952	226.2839472	0.981864732
924102.0	8505C	THYROID	Nutlin-3	8.0	0.01872	36.63858035	0.958715338
687562.0	8MGBA	CENTRAL_NERVOUS_SYSTEM	Nutlin-3	8.0	0.8426	73.95438992	0.986594493
687563.0	A172	CENTRAL_NERVOUS_SYSTEM	Nutlin-3	8.0	0.2102	2.693308452	0.843550412
910784.0	A204	SOFT_TISSUE	Nutlin-3	8.0	0.364
906792.0	A2058	SKIN	Nutlin-3	8.0	0.1101
906794.0	A253	SALIVARY_GLAND	Nutlin-3	8.0	0.6099	104.7308749	0.988632204
906804.0	A2780	OVARY	Nutlin-3	4.065729618	0.9955	32.31306233	0.956777791
906793.0	A375	SKIN	Nutlin-3	8.0	0.4491	1.808786581	0.717996782
905949.0	A549	LUNG	Nutlin-3	8.0	0.4832	4.573159677	0.803126264
684052.0	A673	BONE	Nutlin-3	8.0	0.5932	60.61585021	0.986962103
905950.0	ACHN	KIDNEY	Nutlin-3	8.0	0.4761
1295740.0	ALLSIL	HAEMATOPOIETIC_AND_LYMPHOID_TISSUE	Nutlin-3	8.0	1.5865	15.94554725	0.951619202
1295741.0	AMO1	HAEMATOPOIETIC_AND_LYMPHOID_TISSUE	Nutlin-3	5.458399773	1.1689	5.222564357	0.859837927
910781.0	AN3CA	ENDOMETRIUM	Nutlin-3	8.0	0.8132
910704.0	AU565	BREAST	Nutlin-3	8.0	0.1964	114.2872895	0.981589579
924104.0	BCPAP	THYROID	Nutlin-3	8.0	0.7133	32.56135274	0.987246419
910698.0	BFTC909	KIDNEY	Nutlin-3	8.0	0.01861
910706.0	BL41	HAEMATOPOIETIC_AND_LYMPHOID_TISSUE	Nutlin-3	8.0	0.001908	37.67014437	0.99411897
906801.0	BT20	BREAST	Nutlin-3	8.0	0.2088	209.8765903	0.983787191
946359.0	BT474	BREAST	Nutlin-3	8.0	0.2468	122.6016827	0.982347664
905951.0	BT549	BREAST	Nutlin-3	8.0	0.2901	245.5179727	0.979360054
906830.0	C32	SKIN	Nutlin-3	8.0	0.0	4.972171182	0.819489485
910850.0	C3A	LIVER	Nutlin-3	8.0	0.4562	43.97293843	0.966451635
753540.0	CAL12T	LUNG	Nutlin-3	8.0	0.6988	41.27723524	0.95690826
910916.0	CAL27	UPPER_AERODIGESTIVE_TRACT	Nutlin-3	8.0	0.0	95.97728212	0.984709573
1290765.0	CAL78	BONE	Nutlin-3	8.0	0.0222	169.8834494	0.985429777
910852.0	CAL851	BREAST	Nutlin-3	8.0	0.1528	80.02117293	0.963704243
946382.0	CAMA1	BREAST	Nutlin-3	8.0	0.07149
910943.0	CAS1	CENTRAL_NERVOUS_SYSTEM	Nutlin-3	8.0	0.01784	217.3343319	0.978821982
1240123.0	CCK81	LARGE_INTESTINE	Nutlin-3	8.0	0.5473	1.734219189	0.698191239
910853.0	CHL1	SKIN	Nutlin-3	8.0	0.28	56.57091436	0.981736983
906820.0	CHP212	AUTONOMIC_GANGLIA	Nutlin-3	8.0	1.1585	1.401071038	0.667182532
905961.0	COLO205	LARGE_INTESTINE	Nutlin-3	8.0	0.9422	20.33836076	0.943044315
910689.0	COLO678	LARGE_INTESTINE	Nutlin-3	8.0	0.827	13.18600238	0.879412489
906818.0	COLO679	SKIN	Nutlin-3	6.98195076	0.6993	7.73976866	0.856330973
906805.0	CORL105	LUNG	Nutlin-3	8.0	0.3313
687780.0	CORL23	LUNG	Nutlin-3	8.0	0.08275	12.68117369	0.91726131
906835.0	DBTRG05MG	CENTRAL_NERVOUS_SYSTEM	Nutlin-3	8.0	0.8056	2.658067052	0.734551272
906836.0	DEL	HAEMATOPOIETIC_AND_LYMPHOID_TISSUE	Nutlin-3	8.0	0.8865	46.77459516	0.993554962
906839.0	DKMG	CENTRAL_NERVOUS_SYSTEM	Nutlin-3	8.0	0.4608	3.965033358	0.753645539
687983.0	DMS114	LUNG	Nutlin-3	8.0	0.3314	167.7366666	0.985055725
906842.0	DOHH2	HAEMATOPOIETIC_AND_LYMPHOID_TISSUE	Nutlin-3	2.595669508	1.4534	2.879190245	0.765657202
1479987.0	DOV13	OVARY	Nutlin-3	8.0	0.2686	8.641801271	0.861688708
905935.0	DU145	PROSTATE	Nutlin-3	8.0	0.02354	70.35082965	0.984443204
906846.0	EB2	HAEMATOPOIETIC_AND_LYMPHOID_TISSUE	Nutlin-3	8.0	0.1515	81.84013921	0.990117694
753554.0	EBC1	LUNG	Nutlin-3	8.0	0.1442	60.65328091	0.967628051
906851.0	EFM19	BREAST	Nutlin-3	8.0	0.3282
911905.0	EFO21	OVARY	Nutlin-3	8.0	0.2278	48.5536692	0.936458801
906852.0	EFO27	OVARY	Nutlin-3	8.0	0.0	60.55844696	0.958188869
906855.0	EM2	HAEMATOPOIETIC_AND_LYMPHOID_TISSUE	Nutlin-3	8.0	0.9154	50.02954009	0.962034028
1240127.0	EN	ENDOMETRIUM	Nutlin-3	8.0	0.146	240.1022457	0.984396403
1240128.0	ES2	OVARY	Nutlin-3	8.0	0.1307	67.56826002	0.989880007
907000.0	ESS1	ENDOMETRIUM	Nutlin-3	8.0	0.7388	41.54022382	0.979911562
906863.0	FADU	UPPER_AERODIGESTIVE_TRACT	Nutlin-3	8.0	0.141	59.53912829	0.980911872
1290806.0	FU97	STOMACH	Nutlin-3	8.0	0.2397	102.9177507	0.985094877
1240129.0	FUOV1	OVARY	Nutlin-3	8.0	0.3852	81.46831422	0.96197895
906865.0	G361	SKIN	Nutlin-3	8.0	0.6556	8.271103841	0.886345219
907299.0	G401	SOFT_TISSUE	Nutlin-3	5.311493397	1.2915	3.987334171	0.790967606
907298.0	G402	SOFT_TISSUE	Nutlin-3	8.0	1.068	4.750350438	0.785922982
906868.0	GAMG	CENTRAL_NERVOUS_SYSTEM	Nutlin-3	8.0	0.332	91.09587551	0.981968136
687568.0	GB1	CENTRAL_NERVOUS_SYSTEM	Nutlin-3	8.0	0.2416	49.2439653	0.957511514
906869.0	GCIY	STOMACH	Nutlin-3	8.0	0.4031	107.9251307	0.979740825
906999.0	GCT	SOFT_TISSUE	Nutlin-3	8.0	0.1651
906871.0	GI1	CENTRAL_NERVOUS_SYSTEM	Nutlin-3	8.0	0.5693	30.59386009	0.963964202
906873.0	GMS10	CENTRAL_NERVOUS_SYSTEM	Nutlin-3	8.0	0.08879	92.17928622	0.985855219
1303897.0	GRANTA519	HAEMATOPOIETIC_AND_LYMPHOID_TISSUE	Nutlin-3	8.0	1.2758	5.249760324	0.852171546
907042.0	H4	CENTRAL_NERVOUS_SYSTEM	Nutlin-3	8.0	1.2492	1.120358423	0.627804664
1240142.0	HARA	LUNG	Nutlin-3	8.0	0.3702	57.14936546	0.962989272
749711.0	HCC1187	BREAST	Nutlin-3	8.0	0.4677	45.54635305	0.97634707
749712.0	HCC1395	BREAST	Nutlin-3	8.0	0.1969	135.5329685	0.979400483
1240143.0	HCC15	LUNG	Nutlin-3	8.0	0.5754	117.6334536	0.972460917
907046.0	HCC1569	BREAST	Nutlin-3	8.0	0.09049	37.61348349	0.934360109
907047.0	HCC1806	BREAST	Nutlin-3	8.0	0.5461	37.5080587	0.975065974
749709.0	HCC1954	BREAST	Nutlin-3	8.0	0.2675	14.13721098	0.898263002
1240145.0	HCC44	LUNG	Nutlin-3	8.0	0.09813	34.33987139	0.982355062
1290907.0	HCC56	LARGE_INTESTINE	Nutlin-3	8.0	0.1928	16.75563601	0.927072962
907048.0	HCC70	BREAST	Nutlin-3	8.0	0.1437
1290908.0	HCC78	LUNG	Nutlin-3	8.0	0.0682	81.27611507	0.971492854
1240146.0	HCC827	LUNG	Nutlin-3	8.0	0.0	18.42186596	0.916553883
905936.0	HCT116	LARGE_INTESTINE	Nutlin-3	8.0	0.5542	3.127124274	0.780363983
905937.0	HCT15	LARGE_INTESTINE	Nutlin-3	8.0	0.02414	136.2210121	0.98686767
907050.0	HDMYZ	HAEMATOPOIETIC_AND_LYMPHOID_TISSUE	Nutlin-3	8.0	0.3302	75.61748887	0.98188939
1290922.0	HDQP1	BREAST	Nutlin-3	8.0	1.6096	178.0427521	0.983759843
907055.0	HGC27	STOMACH	Nutlin-3	8.0	0.176	24.37090006	0.972072848
907056.0	HH	HAEMATOPOIETIC_AND_LYMPHOID_TISSUE	Nutlin-3	8.0	1.9892	25.72413559	0.91657427
907057.0	HLE	LIVER	Nutlin-3	8.0	0.4264	17.54522341	0.970104562
907060.0	HOS	BONE	Nutlin-3	8.0	0.7641	16.15319344	0.957558583
1298136.0	HPAC	PANCREAS	Nutlin-3	8.0	0.6948
724869.0	HPAFII	PANCREAS	Nutlin-3	8.0	1.7918
753562.0	HSC2	UPPER_AERODIGESTIVE_TRACT	Nutlin-3	8.0	0.3311	75.05453179	0.987864941
907063.0	HT	HAEMATOPOIETIC_AND_LYMPHOID_TISSUE	Nutlin-3	8.0	0.9368	52.68754857	0.982636937
907064.0	HT1080	SOFT_TISSUE	Nutlin-3	6.066975117	0.4817	4.505484664	0.835167215
907065.0	HT1197	URINARY_TRACT	Nutlin-3	8.0	0.3538	15.62097246	0.90270069
907066.0	HT1376	URINARY_TRACT	Nutlin-3	8.0	0.6192	107.3995523	0.97684325
907067.0	HT144	SKIN	Nutlin-3	8.0	0.5415	2.815355425	0.747051452
905939.0	HT29	LARGE_INTESTINE	Nutlin-3	8.0	0.3962	108.1110526	0.987594032
910779.0	IALM	LUNG	Nutlin-3	8.0	0.3516	153.3797807	0.985245867
1240153.0	IGR37	SKIN	Nutlin-3	8.0	0.5574	71.41059363	0.988007821
905968.0	IGROV1	OVARY	Nutlin-3	8.0	0.2323	18.68133863	0.885251298
1240155.0	IM95	STOMACH	Nutlin-3	8.0	0.4315
907171.0	IPC298	SKIN	Nutlin-3	8.0	0.01412	99.91866138	0.987513856
907173.0	ISTMES1	PLEURA	Nutlin-3	8.0	0.7859
753566.0	J82	URINARY_TRACT	Nutlin-3	8.0	0.2029
1240157.0	JHH2	LIVER	Nutlin-3	8.0	0.1904	131.797259	0.985699021
1240158.0	JHH4	LIVER	Nutlin-3	8.0	0.4071	75.41435608	0.982480698
1240159.0	JHH6	LIVER	Nutlin-3	8.0	0.1078
1240160.0	JHH7	LIVER	Nutlin-3	8.0	0.8485	88.72129433	0.988925808
1479995.0	JHOS2	OVARY	Nutlin-3	8.0	0.4878	20.98466367	0.922406997
1480359.0	JHOS4	OVARY	Nutlin-3	8.0	0.7082	288.6790844	0.979509416
1327768.0	JM1	HAEMATOPOIETIC_AND_LYMPHOID_TISSUE	Nutlin-3	8.0	0.3451	6.502395905	0.8836031
907270.0	JVM3	HAEMATOPOIETIC_AND_LYMPHOID_TISSUE	Nutlin-3	0.271995178	3.1439	2.093263752	0.717862455
907271.0	KALS1	CENTRAL_NERVOUS_SYSTEM	Nutlin-3	8.0	0.5073
907273.0	KARPAS299	HAEMATOPOIETIC_AND_LYMPHOID_TISSUE	Nutlin-3	8.0	0.1569	22.66977676	0.972521276
907274.0	KARPAS422	HAEMATOPOIETIC_AND_LYMPHOID_TISSUE	Nutlin-3	8.0	0.3927	72.53377086	0.982618555
1327775.0	KARPAS620	HAEMATOPOIETIC_AND_LYMPHOID_TISSUE	Nutlin-3	8.0	0.1505	63.18291925	0.990760129
1330931.0	KCL22	HAEMATOPOIETIC_AND_LYMPHOID_TISSUE	Nutlin-3	8.0	0.644	57.54954689	0.991270511
753618.0	KELLY	AUTONOMIC_GANGLIA	Nutlin-3	8.0	0.203	72.13647618	0.988400013
907278.0	KG1	HAEMATOPOIETIC_AND_LYMPHOID_TISSUE	Nutlin-3	8.0	1.2248	31.94535186	0.973753253
924187.0	KLE	ENDOMETRIUM	Nutlin-3	8.0	0.9586	272.5791777	0.973815255
1298168.0	KMRC1	KIDNEY	Nutlin-3	8.0	0.834	9.948104772	0.885841308
1659817.0	KMS11	HAEMATOPOIETIC_AND_LYMPHOID_TISSUE	Nutlin-3	8.0	1.1197	23.54601503	0.969775597
907281.0	KMS12BM	HAEMATOPOIETIC_AND_LYMPHOID_TISSUE	Nutlin-3	8.0	1.1578
907282.0	KNS42	CENTRAL_NERVOUS_SYSTEM	Nutlin-3	8.0	0.3687	147.7550645	0.981183977
753569.0	KNS62	LUNG	Nutlin-3	8.0	0.03943	232.8808685	0.976063633
1298216.0	KP1N	PANCREAS	Nutlin-3	8.0	0.1829	98.48529132	0.983257673
1298218.0	KP2	PANCREAS	Nutlin-3	8.0	0.338	44.4277448	0.962902805
1298219.0	KP3	PANCREAS	Nutlin-3	8.0	0.8851	177.4659996	0.983889742
753572.0	KP4	PANCREAS	Nutlin-3	8.0	0.0
907311.0	KU812	HAEMATOPOIETIC_AND_LYMPHOID_TISSUE	Nutlin-3	8.0	0.1017	19.47992749	0.952235987
909975.0	KURAMOCHI	OVARY	Nutlin-3	8.0	1.6904	161.9530445	0.984203908
1240166.0	KYM1	SOFT_TISSUE	Nutlin-3	8.0	0.7415	4.508831689	0.914546016
753573.0	KYSE140	OESOPHAGUS	Nutlin-3	8.0	0.2324	143.99745	0.983912455
907317.0	KYSE150	OESOPHAGUS	Nutlin-3	8.0	0.2893	32.50404627	0.96601638
907318.0	KYSE180	OESOPHAGUS	Nutlin-3	8.0	0.4469
753574.0	KYSE410	OESOPHAGUS	Nutlin-3	8.0	0.1933	39.33531404	0.960391664
907320.0	KYSE450	OESOPHAGUS	Nutlin-3	8.0	0.353	85.17773181	0.988011318
907321.0	KYSE510	OESOPHAGUS	Nutlin-3	8.0	0.6075	58.22585153	0.992011434
753575.0	KYSE520	OESOPHAGUS	Nutlin-3	8.0	0.2568	144.2673567	0.973112202
753576.0	KYSE70	OESOPHAGUS	Nutlin-3	8.0	0.7199
924239.0	L363	HAEMATOPOIETIC_AND_LYMPHOID_TISSUE	Nutlin-3	8.0	0.7146	21.5512476	0.964739837
907322.0	L428	HAEMATOPOIETIC_AND_LYMPHOID_TISSUE	Nutlin-3	8.0	0.6954	68.87340773	0.990057417
753586.0	LCLC103H	LUNG	Nutlin-3	8.0	0.1545	7.938392628	0.942797653
1240168.0	LN18	CENTRAL_NERVOUS_SYSTEM	Nutlin-3	8.0	0.1367	57.09448231	0.99372582
1240169.0	LN229	CENTRAL_NERVOUS_SYSTEM	Nutlin-3	8.0	0.8821	78.69071005	0.983233446
1298226.0	LOUNH91	LUNG	Nutlin-3	8.0	0.08353	125.2863926	0.984268121
905974.0	LOXIMVI	SKIN	Nutlin-3	8.0	0.5973	3.540277245	0.80572145
907791.0	LP1	HAEMATOPOIETIC_AND_LYMPHOID_TISSUE	Nutlin-3	8.0	1.3709	29.80152428	0.980950104
907792.0	LS123	LARGE_INTESTINE	Nutlin-3	8.0	0.08035
907794.0	LS411N	LARGE_INTESTINE	Nutlin-3	8.0	0.0771	160.3382959	0.98121971
907795.0	LS513	LARGE_INTESTINE	Nutlin-3	8.0	1.4657	54.59219621	0.972296579
949094.0	M059J	CENTRAL_NERVOUS_SYSTEM	Nutlin-3	8.0	0.2888	74.49464177	0.975788563
907799.0	MC116	HAEMATOPOIETIC_AND_LYMPHOID_TISSUE	Nutlin-3	8.0	0.2049	19.68940596	0.998625252
905946.0	MCF7	BREAST	Nutlin-3	8.0	0.06679	5.594200721	0.836043505
925338.0	MDAMB157	BREAST	Nutlin-3	8.0	0.4724	22.1748212	0.941919459
908120.0	MDAMB175VII	BREAST	Nutlin-3	8.0	0.1267
924240.0	MDAMB415	BREAST	Nutlin-3	8.0	0.3684	268.0828734	0.982742857
1240172.0	MDAMB436	BREAST	Nutlin-3	8.0	0.9866	66.90886269	0.96050975
908122.0	MDAMB453	BREAST	Nutlin-3	8.0	0.0	144.5482747	0.985044262
908123.0	MDAMB468	BREAST	Nutlin-3	8.0	0.9397	91.22068746	0.987673647
908126.0	MEG01	HAEMATOPOIETIC_AND_LYMPHOID_TISSUE	Nutlin-3	8.0	0.26	43.16866234	0.976064325
908124.0	MELHO	SKIN	Nutlin-3	8.0	0.2398	5.818487043	0.843896198
908127.0	MESSA	SOFT_TISSUE	Nutlin-3	8.0	0.2745	8.83413217	0.913621032
908129.0	MFE280	ENDOMETRIUM	Nutlin-3	8.0	0.3682	208.1183136	0.982481536
908130.0	MFE296	ENDOMETRIUM	Nutlin-3	8.0	0.4547	7.831804491	0.8635256
1240174.0	MFE319	ENDOMETRIUM	Nutlin-3	8.0	0.5247	23.46496581	0.975221569
908131.0	MG63	BONE	Nutlin-3	8.0	0.2304	158.0858845	0.983876124
908134.0	MHHES1	BONE	Nutlin-3	8.0	1.5578	72.86625069	0.982628712
925340.0	MKN45	STOMACH	Nutlin-3	7.562559605	0.6576
924250.0	MKN7	STOMACH	Nutlin-3	8.0	0.7318	222.9083073	0.979986322
908144.0	MOGGCCM	CENTRAL_NERVOUS_SYSTEM	Nutlin-3	8.0	0.254	142.7304639	0.982060636
1330950.0	MOLP8	HAEMATOPOIETIC_AND_LYMPHOID_TISSUE	Nutlin-3	4.624371052	1.0518	20.44484266	0.946858457
908147.0	MOLT16	HAEMATOPOIETIC_AND_LYMPHOID_TISSUE	Nutlin-3	3.664028168	1.6592	1.897369739	0.72877261
908150.0	MPP89	PLEURA	Nutlin-3	8.0	0.702	199.6165872	0.980392913
908152.0	MSTO211H	PLEURA	Nutlin-3	3.372504234	1.0383	1.889183738	0.714870295
687995.0	NCIH1048	LUNG	Nutlin-3	8.0	0.1314	74.84523108	0.98959152
687997.0	NCIH1092	LUNG	Nutlin-3	8.0	0.06517	136.7983312	0.989624215
908467.0	NCIH1155	LUNG	Nutlin-3	8.0	0.5254	60.76336407	0.993237936
724831.0	NCIH1299	LUNG	Nutlin-3	8.0	1.0899
1330964.0	NCIH1341	LUNG	Nutlin-3	8.0	0.2892	65.88276154	0.991662607
724866.0	NCIH1355	LUNG	Nutlin-3	8.0	1.3545	46.98055342	0.957413528
753600.0	NCIH1563	LUNG	Nutlin-3	8.0	0.8828	12.13599917	0.884725318
1298348.0	NCIH1568	LUNG	Nutlin-3	8.0	0.7387	141.2411316	0.977697144
908472.0	NCIH1573	LUNG	Nutlin-3	8.0	1.1259
908471.0	NCIH1581	LUNG	Nutlin-3	8.0	0.1988
687799.0	NCIH1648	LUNG	Nutlin-3	8.0	0.8649	17.70347516	0.957261076
687800.0	NCIH1650	LUNG	Nutlin-3	8.0	0.5891
910900.0	NCIH1651	LUNG	Nutlin-3	8.0	0.5197	101.9675312	0.981942462
908473.0	NCIH1666	LUNG	Nutlin-3	8.0	0.4504
687802.0	NCIH1693	LUNG	Nutlin-3	8.0	0.9088	69.31712266	0.957758328
688006.0	NCIH1694	LUNG	Nutlin-3	8.0	0.2616	85.22968218	0.984616703
908474.0	NCIH1703	LUNG	Nutlin-3	8.0	1.1218	15.4976717	0.898308868
724868.0	NCIH1792	LUNG	Nutlin-3	8.0	0.679	63.23704855	0.987183813
908463.0	NCIH1793	LUNG	Nutlin-3	8.0	0.6553
1240183.0	NCIH1869	LUNG	Nutlin-3	8.0	0.1337	51.80518101	0.963232874
1240184.0	NCIH1915	LUNG	Nutlin-3	8.0	0.2402
1240185.0	NCIH1944	LUNG	Nutlin-3	8.0	0.0	13.47246324	0.907393752
924244.0	NCIH1975	LUNG	Nutlin-3	8.0	0.1706	129.5539924	0.981685961
724873.0	NCIH2009	LUNG	Nutlin-3	8.0	0.06515	61.2215994	0.973634112
1240187.0	NCIH2023	LUNG	Nutlin-3	8.0	0.6613	24.92632822	0.952223514
722045.0	NCIH2030	LUNG	Nutlin-3	8.0	0.254	28.36100293	0.964891648
688058.0	NCIH2052	PLEURA	Nutlin-3	8.0	1.0087	24.75674129	0.919519543
687812.0	NCIH2085	LUNG	Nutlin-3	8.0	0.5763	14.39489448	0.946937116
724834.0	NCIH2087	LUNG	Nutlin-3	8.0	0.4068	7.374721788	0.857751374
1240189.0	NCIH211	LUNG	Nutlin-3	8.0	0.1456	33.5401291	0.96536965
722046.0	NCIH2122	LUNG	Nutlin-3	4.599129598	0.3708
687815.0	NCIH2170	LUNG	Nutlin-3	8.0	0.3865
1298353.0	NCIH2172	LUNG	Nutlin-3	8.0	0.05811	253.5729574	0.981369693
687816.0	NCIH2228	LUNG	Nutlin-3	8.0	0.4886
905941.0	NCIH226	LUNG	Nutlin-3	8.0	0.1363	5.271112495	0.828012186
905942.0	NCIH23	LUNG	Nutlin-3	8.0	0.8491	27.3656058	0.955877662
1298356.0	NCIH2444	LUNG	Nutlin-3	8.0	0.2141	192.5276566	0.987237402
908462.0	NCIH2452	PLEURA	Nutlin-3	8.0	0.8552	182.9550901	0.984168103
908470.0	NCIH28	PLEURA	Nutlin-3	8.0	0.4339	5.508615056	0.802472023
908465.0	NCIH358	LUNG	Nutlin-3	8.0	0.3662	5.947296371	0.892628431
908460.0	NCIH441	LUNG	Nutlin-3	8.0	0.6243
905943.0	NCIH460	LUNG	Nutlin-3	8.0	0.2963	4.599459404	0.835920237
908443.0	NCIH520	LUNG	Nutlin-3	8.0	0.421	80.72271424	0.981036005
905944.0	NCIH522	LUNG	Nutlin-3	8.0	0.4385	59.5563904	0.978151785
1240191.0	NCIH647	LUNG	Nutlin-3	8.0	0.3702	95.19027442	0.982768249
722066.0	NCIH650	LUNG	Nutlin-3	8.0	0.0	139.6689825	0.985141299
687829.0	NCIH661	LUNG	Nutlin-3	8.0	0.07728	34.63834251	0.941863949
724855.0	NCIH727	LUNG	Nutlin-3	8.0	0.4471	261.217814	0.968478189
908457.0	NCIH747	LARGE_INTESTINE	Nutlin-3	8.0	0.1082	8.684655961	0.854655862
925341.0	NCIH810	LUNG	Nutlin-3	8.0	0.5109	91.82119355	0.988070274
908461.0	NCIN87	STOMACH	Nutlin-3	8.0	0.7817	196.2503766	0.973544786
908455.0	NUGC3	STOMACH	Nutlin-3	8.0	0.3105	34.30491253	0.971116417
1298357.0	NUGC4	STOMACH	Nutlin-3	8.0	0.7802	13.6565151	0.917824272
909257.0	OC314	OVARY	Nutlin-3	8.0	0.2438	64.80675109	0.99105202
910947.0	OCIAML2	HAEMATOPOIETIC_AND_LYMPHOID_TISSUE	Nutlin-3	6.549625874	0.5748	4.07457387	0.857642616
1330983.0	OCIAML5	HAEMATOPOIETIC_AND_LYMPHOID_TISSUE	Nutlin-3	3.416829586	1.4452	2.146802334	0.732895514
1298358.0	OCUM1	STOMACH	Nutlin-3	8.0	0.5333	3.758314385	0.782648001
1298359.0	OE21	OESOPHAGUS	Nutlin-3	8.0	0.4005	17.26266189	0.88931443
910549.0	OE33	OESOPHAGUS	Nutlin-3	8.0	0.1788	149.7133836	0.981535171
909248.0	ONS76	CENTRAL_NERVOUS_SYSTEM	Nutlin-3	8.0	0.3121	4.171313479	0.798610135
909249.0	OPM2	HAEMATOPOIETIC_AND_LYMPHOID_TISSUE	Nutlin-3	8.0	0.1889	59.76004667	0.99353332
1240197.0	OV90	OVARY	Nutlin-3	8.0	0.09546	73.34306881	0.961480857
905990.0	OVCAR4	OVARY	Nutlin-3	8.0	0.3606	100.6361198	0.956289997
905991.0	OVCAR8	OVARY	Nutlin-3	8.0	0.08894	65.21991417	0.988174936
1298365.0	OVTOKO	OVARY	Nutlin-3	8.0	0.5722	3.34662576	0.753181114
909251.0	P12ICHIKAWA	HAEMATOPOIETIC_AND_LYMPHOID_TISSUE	Nutlin-3	8.0	0.7109	39.78376371	0.993559454
909253.0	P31FUJ	HAEMATOPOIETIC_AND_LYMPHOID_TISSUE	Nutlin-3	8.0	0.5038	45.75670677	0.99591701
1298475.0	PANC0203	PANCREAS	Nutlin-3	8.0	0.6172	143.6081865	0.980461137
925346.0	PANC0327	PANCREAS	Nutlin-3	8.0	0.07107	64.00082165	0.984559453
1298476.0	PANC0403	PANCREAS	Nutlin-3	8.0	0.3671	138.5911386	0.957692583
925348.0	PANC1005	PANCREAS	Nutlin-3	8.0	0.4299	99.59640221	0.981206084
1298526.0	PATU8902	PANCREAS	Nutlin-3	8.0	0.4023	133.6132291	0.980927594
753608.0	PC14	LUNG	Nutlin-3	8.0	0.09898	61.13935111	0.987506864
905934.0	PC3	PROSTATE	Nutlin-3	8.0	0.4157	46.41953318	0.971307743
910546.0	PSN1	PANCREAS	Nutlin-3	8.0	0.2706	59.12972096	0.991309861
1298534.0	QGP1	PANCREAS	Nutlin-3	8.0	0.3865	316.8933151	0.973647965
909264.0	RD	SOFT_TISSUE	Nutlin-3	8.0	0.3467
909696.0	REH	HAEMATOPOIETIC_AND_LYMPHOID_TISSUE	Nutlin-3	7.587461948	0.573	7.688412881	0.879434963
1240209.0	RERFGC1B	STOMACH	Nutlin-3	8.0	0.2647	70.86782254	0.984533423
910931.0	RERFLCMS	LUNG	Nutlin-3	8.0	0.0	117.3342934	0.986880744
1298539.0	RKN	OVARY	Nutlin-3	6.606217317	0.5138	39.16033388	0.961172251
909698.0	RKO	LARGE_INTESTINE	Nutlin-3	8.0	0.6938	3.011331674	0.778541397
930082.0	RL952	ENDOMETRIUM	Nutlin-3	8.0	0.6145
910903.0	RPMI7951	SKIN	Nutlin-3	8.0	0.2262	54.1684416	0.978446059
909702.0	RPMI8402	HAEMATOPOIETIC_AND_LYMPHOID_TISSUE	Nutlin-3	8.0	1.1439	30.16355632	0.979660656
909704.0	RT112	URINARY_TRACT	Nutlin-3	8.0	0.6725
687455.0	RT4	URINARY_TRACT	Nutlin-3	8.0	1.0192	135.0243228	0.987220067
909706.0	RVH421	SKIN	Nutlin-3	8.0	0.7626	5.717938146	0.801162141
713880.0	SBC5	LUNG	Nutlin-3	8.0	0.5119	41.21520371	0.989307108
910701.0	SCC25	UPPER_AERODIGESTIVE_TRACT	Nutlin-3	8.0	0.5353	138.0693833	0.983376808
909709.0	SCC9	UPPER_AERODIGESTIVE_TRACT	Nutlin-3	8.0	0.1992	131.7914011	0.974977967
909712.0	SF126	CENTRAL_NERVOUS_SYSTEM	Nutlin-3	8.0	0.08125	102.7721551	0.983495211
905985.0	SF295	CENTRAL_NERVOUS_SYSTEM	Nutlin-3	8.0	0.2025	27.23093492	0.94492539
724872.0	SHP77	LUNG	Nutlin-3	8.0	0.252	4.776784374	0.842482962
909715.0	SIGM5	HAEMATOPOIETIC_AND_LYMPHOID_TISSUE	Nutlin-3	1.450723886	2.9584
753620.0	SIMA	AUTONOMIC_GANGLIA	Nutlin-3	8.0	0.8092	11.73780096	0.889162355
909716.0	SJRH30	SOFT_TISSUE	Nutlin-3	8.0	0.2678	58.96214778	0.974718114
909717.0	SJSA1	BONE	Nutlin-3	6.456521988	1.339	3.439184189	0.77020729
909718.0	SKCO1	LARGE_INTESTINE	Nutlin-3	8.0	0.5605	7.189093807	0.87647419
684072.0	SKES1	BONE	Nutlin-3	8.0	0.21	41.88232513	0.962540567
909719.0	SKHEP1	LIVER	Nutlin-3	8.0	0.8066	3.475167086	0.796312885
909720.0	SKLMS1	SOFT_TISSUE	Nutlin-3	8.0	1.5613	49.32005063	0.97818171
909721.0	SKLU1	LUNG	Nutlin-3	8.0	0.7127	17.85257992	0.901667443
905955.0	SKMEL2	SKIN	Nutlin-3	8.0	2.1103	110.6906912	0.985498624
909725.0	SKMEL24	SKIN	Nutlin-3	8.0	0.3876
909726.0	SKMEL30	SKIN	Nutlin-3	8.0	0.04694	26.75648895	0.970526584
909727.0	SKMEL31	SKIN	Nutlin-3	8.0	0.4347	37.92339704	0.939429887
905956.0	SKMEL5	SKIN	Nutlin-3	8.0	0.9531	6.87187465	0.833381444
909728.0	SKMES1	LUNG	Nutlin-3	8.0	1.4989	44.95274266	0.962572874
753612.0	SKMM2	HAEMATOPOIETIC_AND_LYMPHOID_TISSUE	Nutlin-3	8.0	0.1509	132.6576875	0.987414896
724828.0	SKNAS	AUTONOMIC_GANGLIA	Nutlin-3	8.0	0.3259	158.271636	0.984067301
688086.0	SKNDZ	AUTONOMIC_GANGLIA	Nutlin-3	8.0	0.2146
688087.0	SKNFI	AUTONOMIC_GANGLIA	Nutlin-3	8.0	0.4112	76.60705253	0.982996074
717431.0	SKNSH	AUTONOMIC_GANGLIA	Nutlin-3	7.611627579	1.3029	1.886660506	0.705623669
905959.0	SKOV3	OVARY	Nutlin-3	8.0	0.5764	157.761732	0.979121195
909735.0	SNGM	ENDOMETRIUM	Nutlin-3	8.0	0.4692	3.436211985	0.788415004
1240216.0	SNU182	LIVER	Nutlin-3	8.0	0.2442	106.2130943	0.984562914
909736.0	SNU387	LIVER	Nutlin-3	8.0	0.9645	147.6667456	0.983908498
1240217.0	SNU398	LIVER	Nutlin-3	8.0	0.8702
909737.0	SNU423	LIVER	Nutlin-3	8.0	0.1352	153.7377467	0.982956299
909738.0	SNU449	LIVER	Nutlin-3	8.0	0.4246	137.5231713	0.985321089
909739.0	SNU475	LIVER	Nutlin-3	8.0	0.8932
909740.0	SNUC2B	LARGE_INTESTINE	Nutlin-3	8.0	0.5569	31.44809608	0.927935451
1240218.0	SU8686	PANCREAS	Nutlin-3	8.0	0.148	63.21459585	0.982583963
1331033.0	SUDHL10	HAEMATOPOIETIC_AND_LYMPHOID_TISSUE	Nutlin-3	8.0	0.0689	23.94725327	0.997550505
1331035.0	SUDHL4	HAEMATOPOIETIC_AND_LYMPHOID_TISSUE	Nutlin-3	8.0	1.9194	27.37196182	0.997268786
1331037.0	SUDHL6	HAEMATOPOIETIC_AND_LYMPHOID_TISSUE	Nutlin-3	8.0	0.2678	22.27487178	0.989983427
1331038.0	SUDHL8	HAEMATOPOIETIC_AND_LYMPHOID_TISSUE	Nutlin-3	8.0	0.7898	77.97300505	0.98772054
1240219.0	SUIT2	PANCREAS	Nutlin-3	8.0	0.2685	9.704378323	0.932087933
1331040.0	SUPM2	HAEMATOPOIETIC_AND_LYMPHOID_TISSUE	Nutlin-3	8.0	0.312	2.763633979	0.794760144
909743.0	SUPT1	HAEMATOPOIETIC_AND_LYMPHOID_TISSUE	Nutlin-3	8.0	0.4434	38.15572076	0.976643843
909745.0	SW1088	CENTRAL_NERVOUS_SYSTEM	Nutlin-3	8.0	0.0
1299062.0	SW1271	LUNG	Nutlin-3	8.0	0.7121	134.1276947	0.981892096
909747.0	SW1417	LARGE_INTESTINE	Nutlin-3	8.0	0.3706	48.61732232	0.957806699
724878.0	SW1573	LUNG	Nutlin-3	8.0	0.4564	21.92374409	0.906592386
910907.0	SW1990	PANCREAS	Nutlin-3	8.0	1.2615
909751.0	SW48	LARGE_INTESTINE	Nutlin-3	8.0	1.0407	13.87530096	0.919712661
905962.0	SW620	LARGE_INTESTINE	Nutlin-3	8.0	0.4372	72.13234641	0.990294128
687457.0	SW780	URINARY_TRACT	Nutlin-3	8.0	0.7854	2.715683988	0.744982401
724879.0	SW900	LUNG	Nutlin-3	8.0	0.3107	6.744648867	0.895488726
724812.0	T24	URINARY_TRACT	Nutlin-3	8.0	0.8099
905945.0	T47D	BREAST	Nutlin-3	8.0	0.4176	60.52805123	0.937301562
909761.0	T84	LARGE_INTESTINE	Nutlin-3	8.0	1.0549	134.835529	0.989002543
687586.0	T98G	CENTRAL_NERVOUS_SYSTEM	Nutlin-3	8.0	0.5323	43.85773402	0.978217892
1240221.0	TC71	BONE	Nutlin-3	8.0	0.05201	58.34249087	0.992029454
687459.0	TCCSUP	URINARY_TRACT	Nutlin-3	8.0	0.0	72.75940826	0.971080321
753621.0	TE1	OESOPHAGUS	Nutlin-3	8.0	0.4281	193.1355053	0.981636181
946354.0	TE11	OESOPHAGUS	Nutlin-3	0.006018947	1.2078	24.11870068	0.961521948
753614.0	TE15	OESOPHAGUS	Nutlin-3	8.0	0.8088	95.97292006	0.977707695
735784.0	TE5	OESOPHAGUS	Nutlin-3	8.0	0.3958	79.6870277	0.972494277
946353.0	TE9	OESOPHAGUS	Nutlin-3	8.0	0.4344	76.37160326	0.979539387
1299070.0	TOV112D	OVARY	Nutlin-3	8.0	0.6416	36.68454367	0.96432378
1240222.0	TOV21G	OVARY	Nutlin-3	8.0	0.3815	2.222661598	0.71899603
1240223.0	TT2609C02	THYROID	Nutlin-3	8.0	0.2607	53.26922158	0.969413283
687588.0	U118MG	CENTRAL_NERVOUS_SYSTEM	Nutlin-3	8.0	0.2094	117.162367	0.979568488
909776.0	U2OS	BONE	Nutlin-3	8.0	1.0122
687590.0	U87MG	CENTRAL_NERVOUS_SYSTEM	Nutlin-3	8.0	0.4944	149.8151433	0.982354434
905977.0	UACC257	SKIN	Nutlin-3	8.0	0.4674	12.1840236	0.878721696
905976.0	UACC62	SKIN	Nutlin-3	8.0	1.1217	10.25954165	0.89927391
910910.0	UACC812	BREAST	Nutlin-3	8.0	0.3032
724838.0	UMUC3	URINARY_TRACT	Nutlin-3	8.0	0.2972
713869.0	VMRCLCD	LUNG	Nutlin-3	8.0	0.6822	64.00748545	0.992646482
1240224.0	VMRCRCW	KIDNEY	Nutlin-3	8.0	0.1633
909781.0	VMRCRCZ	KIDNEY	Nutlin-3	8.0	0.3594	102.2186916	0.976553412
909784.0	WM115	SKIN	Nutlin-3	8.0	0.1188	5.584465764	0.813086173
687592.0	YKG1	CENTRAL_NERVOUS_SYSTEM	Nutlin-3	8.0	0.1102	45.94650906	0.970212642
909907.0	ZR7530	BREAST	Nutlin-3	8.0	0.08222	289.907067	0.97652089
924100.0	22RV1	PROSTATE	AZD-0530	8.0	0.6198
687561.0	42MGBA	CENTRAL_NERVOUS_SYSTEM	AZD-0530	4.597949505	1.9068
687452.0	5637	URINARY_TRACT	AZD-0530	3.192236662	0.8491
906798.0	639V	URINARY_TRACT	AZD-0530	8.0	1.2147
906800.0	697	HAEMATOPOIETIC_AND_LYMPHOID_TISSUE	AZD-0530	7.261883259	1.8525	3.790895628	0.962639847
910922.0	769P	KIDNEY	AZD-0530	1.071310043	2.1677
906795.0	8305C	THYROID	AZD-0530	8.0	1.1074
924102.0	8505C	THYROID	AZD-0530	8.0	0.05208
687562.0	8MGBA	CENTRAL_NERVOUS_SYSTEM	AZD-0530	4.491486549	1.186	14.62103752	0.982831123
687563.0	A172	CENTRAL_NERVOUS_SYSTEM	AZD-0530	8.0	0.2508
910784.0	A204	SOFT_TISSUE	AZD-0530	6.074995518	0.714
906792.0	A2058	SKIN	AZD-0530	8.0	0.793
906794.0	A253	SALIVARY_GLAND	AZD-0530	8.0	1.3531	12.21326347	0.97574517
906804.0	A2780	OVARY	AZD-0530	8.0	0.3709
906793.0	A375	SKIN	AZD-0530	8.0	0.9057
905949.0	A549	LUNG	AZD-0530	8.0	0.4962
684052.0	A673	BONE	AZD-0530	8.0	0.9435
905950.0	ACHN	KIDNEY	AZD-0530	4.372954369	1.2189
1295740.0	ALLSIL	HAEMATOPOIETIC_AND_LYMPHOID_TISSUE	AZD-0530	0.209438816	4.0457	0.188231675	0.569578158
1295741.0	AMO1	HAEMATOPOIETIC_AND_LYMPHOID_TISSUE	AZD-0530	8.0	0.3323	10.91741203	0.985285913
910781.0	AN3CA	ENDOMETRIUM	AZD-0530	8.0	0.4755
910704.0	AU565	BREAST	AZD-0530	8.0	0.2328
924104.0	BCPAP	THYROID	AZD-0530	8.0	1.54
910698.0	BFTC909	KIDNEY	AZD-0530	8.0	0.2464
910706.0	BL41	HAEMATOPOIETIC_AND_LYMPHOID_TISSUE	AZD-0530	8.0	0.05539	6.207359847	0.987894384
906801.0	BT20	BREAST	AZD-0530	7.055198202	1.181
946359.0	BT474	BREAST	AZD-0530	3.093749285	0.8074	17.95881072	0.972449163
905951.0	BT549	BREAST	AZD-0530	8.0	0.8363
906830.0	C32	SKIN	AZD-0530	8.0	0.0
910850.0	C3A	LIVER	AZD-0530	8.0	0.7807
753540.0	CAL12T	LUNG	AZD-0530	1.69527781	1.8817
910916.0	CAL27	UPPER_AERODIGESTIVE_TRACT	AZD-0530	1.180500031	1.5346
1290765.0	CAL78	BONE	AZD-0530	8.0	0.6972
910852.0	CAL851	BREAST	AZD-0530	1.580660701	1.7728
946382.0	CAMA1	BREAST	AZD-0530	8.0	0.1606
910943.0	CAS1	CENTRAL_NERVOUS_SYSTEM	AZD-0530	8.0	0.6927	39.4474583	0.973572627
1240123.0	CCK81	LARGE_INTESTINE	AZD-0530	0.676471174	1.8014
910853.0	CHL1	SKIN	AZD-0530	6.063434601	1.1383
906820.0	CHP212	AUTONOMIC_GANGLIA	AZD-0530	3.336125612	2.3748
905961.0	COLO205	LARGE_INTESTINE	AZD-0530	8.0	0.4195
910689.0	COLO678	LARGE_INTESTINE	AZD-0530	8.0	0.8386
906818.0	COLO679	SKIN	AZD-0530	8.0	0.1354
906805.0	CORL105	LUNG	AZD-0530	8.0	0.7688
687780.0	CORL23	LUNG	AZD-0530	8.0	0.2272
906835.0	DBTRG05MG	CENTRAL_NERVOUS_SYSTEM	AZD-0530	8.0	1.475
906836.0	DEL	HAEMATOPOIETIC_AND_LYMPHOID_TISSUE	AZD-0530	3.8337152	1.4715	6.75270229	0.985044457
906839.0	DKMG	CENTRAL_NERVOUS_SYSTEM	AZD-0530	8.0	0.3462
687983.0	DMS114	LUNG	AZD-0530	8.0	0.3061	23.82470204	0.97628149
906842.0	DOHH2	HAEMATOPOIETIC_AND_LYMPHOID_TISSUE	AZD-0530	8.0	1.4458	1.705443861	0.865285399
1479987.0	DOV13	OVARY	AZD-0530	8.0	0.1621
905935.0	DU145	PROSTATE	AZD-0530	3.451913357	1.391
906846.0	EB2	HAEMATOPOIETIC_AND_LYMPHOID_TISSUE	AZD-0530	8.0	0.2212	16.18932729	0.987137368
753554.0	EBC1	LUNG	AZD-0530	4.773197651	0.64
906851.0	EFM19	BREAST	AZD-0530	5.352694511	1.2611
911905.0	EFO21	OVARY	AZD-0530	8.0	0.6374
906852.0	EFO27	OVARY	AZD-0530	1.616785765	1.3038
906855.0	EM2	HAEMATOPOIETIC_AND_LYMPHOID_TISSUE	AZD-0530	0.209947765	4.2714	0.291858609	0.626006628
1240127.0	EN	ENDOMETRIUM	AZD-0530	8.0	0.6256
1240128.0	ES2	OVARY	AZD-0530	8.0	0.05565	12.73569647	0.985857911
907000.0	ESS1	ENDOMETRIUM	AZD-0530	8.0	1.8504
906863.0	FADU	UPPER_AERODIGESTIVE_TRACT	AZD-0530	2.281471968	1.9008
1290806.0	FU97	STOMACH	AZD-0530	4.634256363	1.3435
1240129.0	FUOV1	OVARY	AZD-0530	8.0	1.7494
906865.0	G361	SKIN	AZD-0530	6.914599895	0.7462
907299.0	G401	SOFT_TISSUE	AZD-0530	8.0	0.983
907298.0	G402	SOFT_TISSUE	AZD-0530	3.649983644	1.4516
906868.0	GAMG	CENTRAL_NERVOUS_SYSTEM	AZD-0530	8.0	0.2102
687568.0	GB1	CENTRAL_NERVOUS_SYSTEM	AZD-0530	8.0	1.0036	1.946838287	0.849812704
906869.0	GCIY	STOMACH	AZD-0530	1.768510461	1.2041	2.19875388	0.866363448
906999.0	GCT	SOFT_TISSUE	AZD-0530	8.0	1.1414
906871.0	GI1	CENTRAL_NERVOUS_SYSTEM	AZD-0530	8.0	0.5236	1.478717788	0.854169343
906873.0	GMS10	CENTRAL_NERVOUS_SYSTEM	AZD-0530	8.0	0.7487
1303897.0	GRANTA519	HAEMATOPOIETIC_AND_LYMPHOID_TISSUE	AZD-0530	8.0	2.0087	16.68564166	0.988163324
907042.0	H4	CENTRAL_NERVOUS_SYSTEM	AZD-0530	8.0	0.6725
1240142.0	HARA	LUNG	AZD-0530	8.0	0.6418
749711.0	HCC1187	BREAST	AZD-0530	8.0	0.3754	16.40491596	0.983694252
749712.0	HCC1395	BREAST	AZD-0530	8.0	1.8946
1240143.0	HCC15	LUNG	AZD-0530	8.0	0.9268
907046.0	HCC1569	BREAST	AZD-0530	8.0	0.4595
907047.0	HCC1806	BREAST	AZD-0530	0.794987917	2.0485
749709.0	HCC1954	BREAST	AZD-0530	1.940425873	1.6338
1240145.0	HCC44	LUNG	AZD-0530	8.0	0.4591
1290907.0	HCC56	LARGE_INTESTINE	AZD-0530	8.0	1.1856
907048.0	HCC70	BREAST	AZD-0530	8.0	0.571
1290908.0	HCC78	LUNG	AZD-0530	8.0	0.3899
1240146.0	HCC827	LUNG	AZD-0530	0.423982233	2.8997
905936.0	HCT116	LARGE_INTESTINE	AZD-0530	8.0	0.2996
905937.0	HCT15	LARGE_INTESTINE	AZD-0530	5.243636608	0.9084
907050.0	HDMYZ	HAEMATOPOIETIC_AND_LYMPHOID_TISSUE	AZD-0530	8.0	0.5385	15.42703945	0.978052119
1290922.0	HDQP1	BREAST	AZD-0530	0.906933963	2.1889
907055.0	HGC27	STOMACH	AZD-0530	8.0	0.801
907056.0	HH	HAEMATOPOIETIC_AND_LYMPHOID_TISSUE	AZD-0530	8.0	0.8571	17.50648594	0.956640674
907057.0	HLE	LIVER	AZD-0530	8.0	0.7129
907060.0	HOS	BONE	AZD-0530	8.0	0.1945
1298136.0	HPAC	PANCREAS	AZD-0530	3.235832453	1.8324
724869.0	HPAFII	PANCREAS	AZD-0530	8.0	1.8783
753562.0	HSC2	UPPER_AERODIGESTIVE_TRACT	AZD-0530	7.353033543	0.7791
907063.0	HT	HAEMATOPOIETIC_AND_LYMPHOID_TISSUE	AZD-0530	8.0	0.7877	21.79009674	0.989989732
907064.0	HT1080	SOFT_TISSUE	AZD-0530	8.0	0.1531
907065.0	HT1197	URINARY_TRACT	AZD-0530	8.0	0.7165
907066.0	HT1376	URINARY_TRACT	AZD-0530	8.0	1.657
907067.0	HT144	SKIN	AZD-0530	8.0	0.3266	9.596325898	0.954707604
905939.0	HT29	LARGE_INTESTINE	AZD-0530	4.436421871	0.9439
910779.0	IALM	LUNG	AZD-0530	8.0	0.3366	37.98576068	0.985127975
1240153.0	IGR37	SKIN	AZD-0530	8.0	0.6652
905968.0	IGROV1	OVARY	AZD-0530	0.761178851	1.9254
1240155.0	IM95	STOMACH	AZD-0530	8.0	1.59
907171.0	IPC298	SKIN	AZD-0530	8.0	0.04946
907173.0	ISTMES1	PLEURA	AZD-0530	3.901444197	1.0161	3.516278214	0.918685334
753566.0	J82	URINARY_TRACT	AZD-0530	8.0	0.321
1240157.0	JHH2	LIVER	AZD-0530	2.284733534	1.6623
1240158.0	JHH4	LIVER	AZD-0530	8.0	1.0493
1240159.0	JHH6	LIVER	AZD-0530	8.0	0.3986
1240160.0	JHH7	LIVER	AZD-0530	8.0	0.6958
1479995.0	JHOS2	OVARY	AZD-0530	8.0	0.4457
1480359.0	JHOS4	OVARY	AZD-0530	8.0	1.733
1327768.0	JM1	HAEMATOPOIETIC_AND_LYMPHOID_TISSUE	AZD-0530	8.0	0.05758	8.819145788	0.980951013
907270.0	JVM3	HAEMATOPOIETIC_AND_LYMPHOID_TISSUE	AZD-0530	8.0	1.5103	28.11763412	0.987030617
907271.0	KALS1	CENTRAL_NERVOUS_SYSTEM	AZD-0530	8.0	1.1537	1.374874381	0.797134415
907273.0	KARPAS299	HAEMATOPOIETIC_AND_LYMPHOID_TISSUE	AZD-0530	8.0	0.1212	14.8527071	0.992202094
907274.0	KARPAS422	HAEMATOPOIETIC_AND_LYMPHOID_TISSUE	AZD-0530	8.0	0.5777	18.88367521	0.98329353
1327775.0	KARPAS620	HAEMATOPOIETIC_AND_LYMPHOID_TISSUE	AZD-0530	8.0	0.863	15.63715507	0.990642532
1330931.0	KCL22	HAEMATOPOIETIC_AND_LYMPHOID_TISSUE	AZD-0530	0.551354647	3.2752	0.492349404	0.729362055
753618.0	KELLY	AUTONOMIC_GANGLIA	AZD-0530	8.0	0.499	4.793899429	0.952103726
907278.0	KG1	HAEMATOPOIETIC_AND_LYMPHOID_TISSUE	AZD-0530	8.0	0.0	18.27146659	0.989711562
924187.0	KLE	ENDOMETRIUM	AZD-0530	8.0	1.5831	5.452351715	0.88700519
1298168.0	KMRC1	KIDNEY	AZD-0530	3.98032403	1.6644
1659817.0	KMS11	HAEMATOPOIETIC_AND_LYMPHOID_TISSUE	AZD-0530	8.0	0.3816
907281.0	KMS12BM	HAEMATOPOIETIC_AND_LYMPHOID_TISSUE	AZD-0530	8.0	0.2465	11.99003854	0.990073934
907282.0	KNS42	CENTRAL_NERVOUS_SYSTEM	AZD-0530	8.0	0.6949	3.409805869	0.892462805
753569.0	KNS62	LUNG	AZD-0530	8.0	0.2138
1298216.0	KP1N	PANCREAS	AZD-0530	8.0	0.6351
1298218.0	KP2	PANCREAS	AZD-0530	8.0	0.3689
1298219.0	KP3	PANCREAS	AZD-0530	3.514678478	1.2097
753572.0	KP4	PANCREAS	AZD-0530	8.0	0.4543
907311.0	KU812	HAEMATOPOIETIC_AND_LYMPHOID_TISSUE	AZD-0530	0.471688002	3.0717	3.541419075	0.934963086
909975.0	KURAMOCHI	OVARY	AZD-0530	8.0	2.0978	3.442878964	0.897272732
1240166.0	KYM1	SOFT_TISSUE	AZD-0530	8.0	0.9075	15.16129653	0.990466926
753573.0	KYSE140	OESOPHAGUS	AZD-0530	1.507840991	1.8523
907317.0	KYSE150	OESOPHAGUS	AZD-0530	8.0	0.3552
907318.0	KYSE180	OESOPHAGUS	AZD-0530	2.983515978	1.6671
753574.0	KYSE410	OESOPHAGUS	AZD-0530	8.0	1.2755
907320.0	KYSE450	OESOPHAGUS	AZD-0530	3.921513319	1.4272
907321.0	KYSE510	OESOPHAGUS	AZD-0530	8.0	0.348
753575.0	KYSE520	OESOPHAGUS	AZD-0530	4.866113186	1.1904
753576.0	KYSE70	OESOPHAGUS	AZD-0530	8.0	1.6009
924239.0	L363	HAEMATOPOIETIC_AND_LYMPHOID_TISSUE	AZD-0530	7.322373867	1.4398	14.89643111	0.989437491
907322.0	L428	HAEMATOPOIETIC_AND_LYMPHOID_TISSUE	AZD-0530	8.0	0.2569	21.16345778	0.992231593
753586.0	LCLC103H	LUNG	AZD-0530	8.0	0.2668
1240168.0	LN18	CENTRAL_NERVOUS_SYSTEM	AZD-0530	8.0	0.7022
1240169.0	LN229	CENTRAL_NERVOUS_SYSTEM	AZD-0530	8.0	0.9273
1298226.0	LOUNH91	LUNG	AZD-0530	8.0	0.8153
905974.0	LOXIMVI	SKIN	AZD-0530	2.388597727	1.2245	5.649469893	0.962239237
907791.0	LP1	HAEMATOPOIETIC_AND_LYMPHOID_TISSUE	AZD-0530	8.0	0.4225	16.50283591	0.993414801
907792.0	LS123	LARGE_INTESTINE	AZD-0530	8.0	0.9965	6.317626378	0.915756297
907794.0	LS411N	LARGE_INTESTINE	AZD-0530	8.0	0.2772	40.36364963	0.981320271
907795.0	LS513	LARGE_INTESTINE	AZD-0530	8.0	0.9041	30.07520486	0.986477424
949094.0	M059J	CENTRAL_NERVOUS_SYSTEM	AZD-0530	8.0	0.6911
907799.0	MC116	HAEMATOPOIETIC_AND_LYMPHOID_TISSUE	AZD-0530	8.0	0.09845	3.984044264	0.996927568
905946.0	MCF7	BREAST	AZD-0530	8.0	0.03456
925338.0	MDAMB157	BREAST	AZD-0530	8.0	0.5788
908120.0	MDAMB175VII	BREAST	AZD-0530	2.408272505	1.7853
924240.0	MDAMB415	BREAST	AZD-0530	8.0	0.699
1240172.0	MDAMB436	BREAST	AZD-0530	8.0	0.6943
908122.0	MDAMB453	BREAST	AZD-0530	8.0	0.1335
908123.0	MDAMB468	BREAST	AZD-0530	7.844894409	1.016
908126.0	MEG01	HAEMATOPOIETIC_AND_LYMPHOID_TISSUE	AZD-0530	1.165203691	2.3393	0.206264172	0.581735587
908124.0	MELHO	SKIN	AZD-0530	8.0	0.9185
908127.0	MESSA	SOFT_TISSUE	AZD-0530	8.0	0.02141
908129.0	MFE280	ENDOMETRIUM	AZD-0530	8.0	0.7199
908130.0	MFE296	ENDOMETRIUM	AZD-0530	5.239851952	1.1319
1240174.0	MFE319	ENDOMETRIUM	AZD-0530	0.021723795	2.3456
908131.0	MG63	BONE	AZD-0530	8.0	0.5506
908134.0	MHHES1	BONE	AZD-0530	1.085323811	3.6528
925340.0	MKN45	STOMACH	AZD-0530	8.0	0.5686
924250.0	MKN7	STOMACH	AZD-0530	8.0	0.2042
908144.0	MOGGCCM	CENTRAL_NERVOUS_SYSTEM	AZD-0530	8.0	0.6568
1330950.0	MOLP8	HAEMATOPOIETIC_AND_LYMPHOID_TISSUE	AZD-0530	8.0	0.4735	20.0246621	0.985959953
908147.0	MOLT16	HAEMATOPOIETIC_AND_LYMPHOID_TISSUE	AZD-0530	7.28969499	2.4599
908150.0	MPP89	PLEURA	AZD-0530	8.0	0.3467	6.645702283	0.920951152
908152.0	MSTO211H	PLEURA	AZD-0530	8.0	0.7174	2.906198656	0.923387224
687995.0	NCIH1048	LUNG	AZD-0530	3.120047092	1.2751
687997.0	NCIH1092	LUNG	AZD-0530	8.0	0.0	23.01386602	0.984814849
908467.0	NCIH1155	LUNG	AZD-0530	8.0	1.4315	14.95686544	0.993090281
724831.0	NCIH1299	LUNG	AZD-0530	8.0	1.4866	7.704838066	0.935011006
1330964.0	NCIH1341	LUNG	AZD-0530	5.702689319	1.1726
724866.0	NCIH1355	LUNG	AZD-0530	8.0	0.9871	7.744676702	0.915933812
753600.0	NCIH1563	LUNG	AZD-0530	8.0	0.4409
1298348.0	NCIH1568	LUNG	AZD-0530	8.0	1.5767
908472.0	NCIH1573	LUNG	AZD-0530	8.0	1.3679
908471.0	NCIH1581	LUNG	AZD-0530	8.0	0.5944	19.09330906	0.988356153
687799.0	NCIH1648	LUNG	AZD-0530	8.0	0.2443	0.311834641	0.639560982
687800.0	NCIH1650	LUNG	AZD-0530	0.494352132	1.9891
910900.0	NCIH1651	LUNG	AZD-0530	8.0	0.5989
908473.0	NCIH1666	LUNG	AZD-0530	1.702454567	1.2167	26.05844385	0.981249813
687802.0	NCIH1693	LUNG	AZD-0530	8.0	1.4733
688006.0	NCIH1694	LUNG	AZD-0530	8.0	0.3515	7.590739227	0.959289326
908474.0	NCIH1703	LUNG	AZD-0530	3.372866869	1.9617
724868.0	NCIH1792	LUNG	AZD-0530	8.0	0.3243
908463.0	NCIH1793	LUNG	AZD-0530	2.583734751	0.8634
1240183.0	NCIH1869	LUNG	AZD-0530	0.793254991	1.719	3.158888678	0.894811146
1240184.0	NCIH1915	LUNG	AZD-0530	8.0	1.1919
1240185.0	NCIH1944	LUNG	AZD-0530	8.0	0.4428
924244.0	NCIH1975	LUNG	AZD-0530	8.0	0.5187	2.380757674	0.870898294
724873.0	NCIH2009	LUNG	AZD-0530	8.0	1.094
1240187.0	NCIH2023	LUNG	AZD-0530	8.0	0.4832
722045.0	NCIH2030	LUNG	AZD-0530	1.831240416	1.8416
688058.0	NCIH2052	PLEURA	AZD-0530	8.0	1.8074
687812.0	NCIH2085	LUNG	AZD-0530	8.0	0.6582
724834.0	NCIH2087	LUNG	AZD-0530	8.0	0.7401
1240189.0	NCIH211	LUNG	AZD-0530	8.0	0.61	9.826838737	0.970232876
722046.0	NCIH2122	LUNG	AZD-0530	3.376755238	0.8178
687815.0	NCIH2170	LUNG	AZD-0530	2.416388035	1.7978
1298353.0	NCIH2172	LUNG	AZD-0530	8.0	0.1918
687816.0	NCIH2228	LUNG	AZD-0530	8.0	0.9192
905941.0	NCIH226	LUNG	AZD-0530	8.0	0.2167	19.78562387	0.979450194
905942.0	NCIH23	LUNG	AZD-0530	8.0	0.7626	27.05245239	0.988083188
1298356.0	NCIH2444	LUNG	AZD-0530	8.0	0.528
908462.0	NCIH2452	PLEURA	AZD-0530	8.0	1.0389
908470.0	NCIH28	PLEURA	AZD-0530	1.326548219	1.327
908465.0	NCIH358	LUNG	AZD-0530	6.738224983	0.7506
908460.0	NCIH441	LUNG	AZD-0530	8.0	0.7499
905943.0	NCIH460	LUNG	AZD-0530	8.0	0.1118
908443.0	NCIH520	LUNG	AZD-0530	8.0	0.7849
905944.0	NCIH522	LUNG	AZD-0530	8.0	0.8378
1240191.0	NCIH647	LUNG	AZD-0530	3.184889317	1.452
722066.0	NCIH650	LUNG	AZD-0530	8.0	0.0
687829.0	NCIH661	LUNG	AZD-0530	8.0	0.5857
724855.0	NCIH727	LUNG	AZD-0530	8.0	1.0985
908457.0	NCIH747	LARGE_INTESTINE	AZD-0530	8.0	1.2293	2.209702441	0.856150856
925341.0	NCIH810	LUNG	AZD-0530	8.0	0.2285
908461.0	NCIN87	STOMACH	AZD-0530	0.14846965	2.0389
908455.0	NUGC3	STOMACH	AZD-0530	3.666167736	0.9751
1298357.0	NUGC4	STOMACH	AZD-0530	0.400758862	2.712
909257.0	OC314	OVARY	AZD-0530	8.0	0.5346
910947.0	OCIAML2	HAEMATOPOIETIC_AND_LYMPHOID_TISSUE	AZD-0530	8.0	0.2234	8.117579937	0.99473064
1330983.0	OCIAML5	HAEMATOPOIETIC_AND_LYMPHOID_TISSUE	AZD-0530	8.0	1.1565	17.81494752	0.987911528
1298358.0	OCUM1	STOMACH	AZD-0530	8.0	0.3956
1298359.0	OE21	OESOPHAGUS	AZD-0530	1.721045375	1.4609
910549.0	OE33	OESOPHAGUS	AZD-0530	2.744313717	1.5313
909248.0	ONS76	CENTRAL_NERVOUS_SYSTEM	AZD-0530	8.0	0.6145	29.66531308	0.984217849
909249.0	OPM2	HAEMATOPOIETIC_AND_LYMPHOID_TISSUE	AZD-0530	8.0	0.6917	14.53967494	0.993279536
1240197.0	OV90	OVARY	AZD-0530	8.0	0.2935
905990.0	OVCAR4	OVARY	AZD-0530	8.0	0.4466	8.23080293	0.91489955
905991.0	OVCAR8	OVARY	AZD-0530	3.547168732	1.0565
1298365.0	OVTOKO	OVARY	AZD-0530	1.413676023	1.9162
909251.0	P12ICHIKAWA	HAEMATOPOIETIC_AND_LYMPHOID_TISSUE	AZD-0530	8.0	0.3353
909253.0	P31FUJ	HAEMATOPOIETIC_AND_LYMPHOID_TISSUE	AZD-0530	8.0	0.07896	11.40290479	0.995893855
1298475.0	PANC0203	PANCREAS	AZD-0530	2.565029144	1.669
925346.0	PANC0327	PANCREAS	AZD-0530	8.0	0.9077
1298476.0	PANC0403	PANCREAS	AZD-0530	8.0	0.7926
925348.0	PANC1005	PANCREAS	AZD-0530	2.757964373	1.4284
1298526.0	PATU8902	PANCREAS	AZD-0530	8.0	0.9396
753608.0	PC14	LUNG	AZD-0530	0.309162945	3.3372
905934.0	PC3	PROSTATE	AZD-0530	3.725782156	1.6719
910546.0	PSN1	PANCREAS	AZD-0530	8.0	0.1458	6.961544443	0.977245807
1298534.0	QGP1	PANCREAS	AZD-0530	8.0	0.6628
909264.0	RD	SOFT_TISSUE	AZD-0530	8.0	0.8706
909696.0	REH	HAEMATOPOIETIC_AND_LYMPHOID_TISSUE	AZD-0530	8.0	0.00713	10.94368739	0.974380386
1240209.0	RERFGC1B	STOMACH	AZD-0530	1.569265246	2.1467
910931.0	RERFLCMS	LUNG	AZD-0530	8.0	0.06091
1298539.0	RKN	OVARY	AZD-0530	8.0	0.5643
909698.0	RKO	LARGE_INTESTINE	AZD-0530	8.0	0.6394	13.89374803	0.982812906
930082.0	RL952	ENDOMETRIUM	AZD-0530	2.097080231	1.6957	1.743214089	0.865409583
910903.0	RPMI7951	SKIN	AZD-0530	8.0	0.8065
909702.0	RPMI8402	HAEMATOPOIETIC_AND_LYMPHOID_TISSUE	AZD-0530	7.867946148	1.0333	5.305723916	0.968614891
909704.0	RT112	URINARY_TRACT	AZD-0530	7.906232357	1.0985
687455.0	RT4	URINARY_TRACT	AZD-0530	0.3537938	3.5666
909706.0	RVH421	SKIN	AZD-0530	8.0	0.0
713880.0	SBC5	LUNG	AZD-0530	8.0	0.04244
910701.0	SCC25	UPPER_AERODIGESTIVE_TRACT	AZD-0530	3.025877953	1.1035
909709.0	SCC9	UPPER_AERODIGESTIVE_TRACT	AZD-0530	8.0	1.3741
909712.0	SF126	CENTRAL_NERVOUS_SYSTEM	AZD-0530	8.0	0.5959	2.381913476	0.88316134
905985.0	SF295	CENTRAL_NERVOUS_SYSTEM	AZD-0530	8.0	0.4257
724872.0	SHP77	LUNG	AZD-0530	8.0	0.2412	7.105264662	0.970253737
909715.0	SIGM5	HAEMATOPOIETIC_AND_LYMPHOID_TISSUE	AZD-0530	8.0	3.1197	7.782422633	0.993719053
753620.0	SIMA	AUTONOMIC_GANGLIA	AZD-0530	8.0	1.0497	24.43141881	0.977909943
909716.0	SJRH30	SOFT_TISSUE	AZD-0530	8.0	0.1909
909717.0	SJSA1	BONE	AZD-0530	8.0	1.3996	21.01383104	0.97517662
909718.0	SKCO1	LARGE_INTESTINE	AZD-0530	3.300038099	1.7353
684072.0	SKES1	BONE	AZD-0530	8.0	1.0395	27.70503295	0.98394986
909719.0	SKHEP1	LIVER	AZD-0530	8.0	0.0
909720.0	SKLMS1	SOFT_TISSUE	AZD-0530	8.0	1.0581	20.94381922	0.98734207
909721.0	SKLU1	LUNG	AZD-0530	4.573153973	1.7584
905955.0	SKMEL2	SKIN	AZD-0530	8.0	0.1274	27.4776812	0.985403753
909725.0	SKMEL24	SKIN	AZD-0530	8.0	0.514
909726.0	SKMEL30	SKIN	AZD-0530	8.0	0.0
909727.0	SKMEL31	SKIN	AZD-0530	8.0	0.3513
905956.0	SKMEL5	SKIN	AZD-0530	8.0	0.2502
909728.0	SKMES1	LUNG	AZD-0530	1.335319281	2.5709
753612.0	SKMM2	HAEMATOPOIETIC_AND_LYMPHOID_TISSUE	AZD-0530	4.408838749	1.6679	33.00165251	0.987357773
724828.0	SKNAS	AUTONOMIC_GANGLIA	AZD-0530	8.0	0.3985
688086.0	SKNDZ	AUTONOMIC_GANGLIA	AZD-0530	8.0	1.5357	1.806407384	0.869180663
688087.0	SKNFI	AUTONOMIC_GANGLIA	AZD-0530	8.0	1.3394	15.9348192	0.979699625
717431.0	SKNSH	AUTONOMIC_GANGLIA	AZD-0530	8.0	1.0388
905959.0	SKOV3	OVARY	AZD-0530	2.545481205	1.1181
909735.0	SNGM	ENDOMETRIUM	AZD-0530	7.457118034	1.0556
1240216.0	SNU182	LIVER	AZD-0530	7.239161491	0.943
909736.0	SNU387	LIVER	AZD-0530	8.0	1.0306
1240217.0	SNU398	LIVER	AZD-0530	8.0	0.6213
909737.0	SNU423	LIVER	AZD-0530	8.0	0.04521
909738.0	SNU449	LIVER	AZD-0530	7.714274883	0.6314
909739.0	SNU475	LIVER	AZD-0530	8.0	0.6638
909740.0	SNUC2B	LARGE_INTESTINE	AZD-0530	8.0	1.1897	3.59147202	0.883017372
1240218.0	SU8686	PANCREAS	AZD-0530	8.0	0.3333
1331033.0	SUDHL10	HAEMATOPOIETIC_AND_LYMPHOID_TISSUE	AZD-0530	8.0	0.4912
1331035.0	SUDHL4	HAEMATOPOIETIC_AND_LYMPHOID_TISSUE	AZD-0530	0.620767057	3.6068	1.542582506	0.92480169
1331037.0	SUDHL6	HAEMATOPOIETIC_AND_LYMPHOID_TISSUE	AZD-0530	0.510724029	1.7767	1.020214748	0.859093578
1331038.0	SUDHL8	HAEMATOPOIETIC_AND_LYMPHOID_TISSUE	AZD-0530	8.0	1.196	12.29813456	0.97997637
1240219.0	SUIT2	PANCREAS	AZD-0530	4.957104683	1.011
1331040.0	SUPM2	HAEMATOPOIETIC_AND_LYMPHOID_TISSUE	AZD-0530	8.0	0.0	9.331825044	0.994044057
909743.0	SUPT1	HAEMATOPOIETIC_AND_LYMPHOID_TISSUE	AZD-0530	8.0	0.5452	20.48791295	0.989963163
909745.0	SW1088	CENTRAL_NERVOUS_SYSTEM	AZD-0530	8.0	0.2863
1299062.0	SW1271	LUNG	AZD-0530	8.0	1.3076
909747.0	SW1417	LARGE_INTESTINE	AZD-0530	8.0	2.5102
724878.0	SW1573	LUNG	AZD-0530	8.0	0.6893
910907.0	SW1990	PANCREAS	AZD-0530	7.550835133	1.3081
909751.0	SW48	LARGE_INTESTINE	AZD-0530	8.0	1.6492
905962.0	SW620	LARGE_INTESTINE	AZD-0530	8.0	0.09312
687457.0	SW780	URINARY_TRACT	AZD-0530	8.0	0.23
724879.0	SW900	LUNG	AZD-0530	8.0	0.3648
724812.0	T24	URINARY_TRACT	AZD-0530	4.298030376	1.5531
905945.0	T47D	BREAST	AZD-0530	8.0	0.5592
909761.0	T84	LARGE_INTESTINE	AZD-0530	8.0	1.0293
687586.0	T98G	CENTRAL_NERVOUS_SYSTEM	AZD-0530	4.363157749	1.4143
1240221.0	TC71	BONE	AZD-0530	8.0	0.02867	7.792661002	0.981718375
687459.0	TCCSUP	URINARY_TRACT	AZD-0530	8.0	0.08578
753621.0	TE1	OESOPHAGUS	AZD-0530	7.190616608	1.0441	1.415442458	0.810249156
946354.0	TE11	OESOPHAGUS	AZD-0530	1.533730626	1.9288	1.313990429	0.849688798
753614.0	TE15	OESOPHAGUS	AZD-0530	1.926496029	2.4415	0.345010751	0.650062182
[truncated: 3,085 more rows]
