# Supplementary material for: Global Geo-Pharmacogenomics: Environmental Mutational Signatures Drive Population-Level Heterogeneity in Anticancer Drug Response
Source: J Xenobiot. 2026 May 18;16(3):87. doi: 10.3390/jox16030087 (PMC13214943; doi:10.3390/jox16030087)
Supplement: Supplementary file 1 [file jox-16-00087-s001.zip › Code_and_Data/CTRP_fitted_Response.csv]

GDSC_DRUG_ID	GDSC_DRUG_NAME	CTRP_DRUG_ID	DRUG_NAME	COSMIC_ID	CELL_LINE	CTRP_AUC	GDSC_AUC	GDSC_IC50
1007	Docetaxel	660364	docetaxel	906820	CHP212	1.8294	0.839837565	0.007658132
1007	Docetaxel	660364	docetaxel	907314	KPNYN	17.374	0.925595413	0.030010223
1007	Docetaxel	660364	docetaxel	724828	SKNAS	4.6722	0.867272367	0.014418442
1007	Docetaxel	660364	docetaxel	688086	SKNDZ	3.5239	0.875926778	0.01214395
1007	Docetaxel	660364	docetaxel	688087	SKNFI	4.4001	0.936572038	0.02860812
1007	Docetaxel	660364	docetaxel	684052	A673	0.6087	NA	NA
1007	Docetaxel	660364	docetaxel	1290807	G292CLONEA141B1	6.8225	0.829978464	0.015777234
1007	Docetaxel	660364	docetaxel	907060	HOS	4.6131	0.576824018	0.001221124
1007	Docetaxel	660364	docetaxel	908131	MG63	7.7636	0.609243364	0.001639036
1007	Docetaxel	660364	docetaxel	909707	SAOS2	2.461	0.647825219	0.002395449
1007	Docetaxel	660364	docetaxel	684072	SKES1	2.5312	0.862543766	0.011939303
1007	Docetaxel	660364	docetaxel	910704	AU565	4.5567	0.66718476	0.002417102
1007	Docetaxel	660364	docetaxel	906801	BT20	5.3932	0.718902695	0.00383811
1007	Docetaxel	660364	docetaxel	946359	BT474	8.3211	0.902252433	0.021589964
1007	Docetaxel	660364	docetaxel	905951	BT549	5.0691	0.674013605	0.002910977
1007	Docetaxel	660364	docetaxel	910852	CAL851	4.1198	0.759228406	0.0055578
1007	Docetaxel	660364	docetaxel	1290798	EFM192A	5.2326	0.891167167	0.018200068
1007	Docetaxel	660364	docetaxel	907045	HCC1419	11.345	0.950828835	0.111116296
1007	Docetaxel	660364	docetaxel	1290905	HCC1428	9.5252	0.916846223	0.025734494
1007	Docetaxel	660364	docetaxel	1303900	HCC1500	9.0572	0.97371379	0.08988862
1007	Docetaxel	660364	docetaxel	1290906	HCC202	8.7287	0.970388522	0.229722029
1007	Docetaxel	660364	docetaxel	749717	HCC38	6.0113	0.823693555	0.008226098
1007	Docetaxel	660364	docetaxel	905957	HS578T	4.5019	0.72762374	0.003636923
1007	Docetaxel	660364	docetaxel	925338	MDAMB157	4.2774	NA	NA
1007	Docetaxel	660364	docetaxel	908120	MDAMB175VII	7.1167	0.945243079	0.045600442
1007	Docetaxel	660364	docetaxel	908121	MDAMB361	11.402	0.751109053	0.004089663
1007	Docetaxel	660364	docetaxel	924240	MDAMB415	11.355	0.704088043	0.003613575
1007	Docetaxel	660364	docetaxel	908122	MDAMB453	7.8673	0.75354238	0.004617041
1007	Docetaxel	660364	docetaxel	908123	MDAMB468	4.0174	0.798423142	0.005711018
1007	Docetaxel	660364	docetaxel	905945	T47D	11.439	0.709152539	0.004230992
1007	Docetaxel	660364	docetaxel	909907	ZR7530	14.298	0.86092917	0.021582272
1007	Docetaxel	660364	docetaxel	687561	42MGBA	4.7801	0.559766766	0.00115114
1007	Docetaxel	660364	docetaxel	687563	A172	7.2604	NA	NA
1007	Docetaxel	660364	docetaxel	906746	BECKER	2.2257	0.646053568	0.002092551
1007	Docetaxel	660364	docetaxel	906823	CCFSTTG1	8.3754	0.872791158	0.012163575
1007	Docetaxel	660364	docetaxel	906834	D283MED	3.2858	0.79883591	0.005382229
1007	Docetaxel	660364	docetaxel	906839	DKMG	5.3446	0.89935179	0.038114813
1007	Docetaxel	660364	docetaxel	906871	GI1	4.4787	0.458454901	0.000604906
1007	Docetaxel	660364	docetaxel	1240150	HS683	1.9409	0.570255434	0.001218436
1007	Docetaxel	660364	docetaxel	907282	KNS42	10.458	0.734970101	0.004234715
1007	Docetaxel	660364	docetaxel	905986	SF268	7.056	0.652396571	0.002142529
1007	Docetaxel	660364	docetaxel	905984	SF539	2.5481	0.388275382	0.000398581
1007	Docetaxel	660364	docetaxel	905982	SNB75	10.136	0.741721021	0.005423903
1007	Docetaxel	660364	docetaxel	909750	SW1783	13.857	0.803879231	0.005531554
1007	Docetaxel	660364	docetaxel	687586	T98G	14.226	0.614890503	0.001575259
1007	Docetaxel	660364	docetaxel	687588	U118MG	6.247	0.907050385	0.024850701
1007	Docetaxel	660364	docetaxel	905983	U251MG	11.038	0.710228399	0.002964142
1007	Docetaxel	660364	docetaxel	687592	YKG1	7.0366	0.525344173	0.000916868
1007	Docetaxel	660364	docetaxel	910781	AN3CA	11.153	0.792931928	0.006310932
1007	Docetaxel	660364	docetaxel	1240127	EN	11.567	0.827464803	0.010581238
1007	Docetaxel	660364	docetaxel	907000	ESS1	3.6499	0.670912641	0.002210555
1007	Docetaxel	660364	docetaxel	908130	MFE296	6.3928	0.656617701	0.00220229
1007	Docetaxel	660364	docetaxel	1240174	MFE319	6.308	NA	NA
1007	Docetaxel	660364	docetaxel	907050	HDMYZ	7.7852	0.591075712	0.001389901
1007	Docetaxel	660364	docetaxel	1330950	MOLP8	2.3932	0.943219099	0.02969441
1007	Docetaxel	660364	docetaxel	905947	786O	7.9928	NA	NA
1007	Docetaxel	660364	docetaxel	905948	A498	12.153	0.398428738	0.000358002
1007	Docetaxel	660364	docetaxel	905950	ACHN	7.2233	0.900220564	0.021757629
1007	Docetaxel	660364	docetaxel	905963	CAKI1	13.863	0.865493483	0.022460797
1007	Docetaxel	660364	docetaxel	910952	CAL54	8.0105	NA	NA
1007	Docetaxel	660364	docetaxel	1298168	KMRC1	9.2286	0.957005212	0.054712731
1007	Docetaxel	660364	docetaxel	909974	RCC10RGB	12.614	0.971275638	1.076354817
1007	Docetaxel	660364	docetaxel	909781	VMRCRCZ	8.3182	0.682753544	0.002780432
1007	Docetaxel	660364	docetaxel	910700	C2BBE1	8.7001	0.656766732	0.00226809
1007	Docetaxel	660364	docetaxel	910689	COLO678	9.7542	0.91592685	0.037001429
1007	Docetaxel	660364	docetaxel	1290907	HCC56	7.6318	0.951189319	0.042448112
1007	Docetaxel	660364	docetaxel	905937	HCT15	6.209	0.978386247	0.121869543
1007	Docetaxel	660364	docetaxel	917486	LS1034	8.4492	0.952496829	0.054653465
1007	Docetaxel	660364	docetaxel	908457	NCIH747	7.5872	0.874825993	0.017409633
1007	Docetaxel	660364	docetaxel	909263	RCM1	12.664	0.837091598	0.011088151
1007	Docetaxel	660364	docetaxel	909747	SW1417	8.1811	0.652982264	0.002240849
1007	Docetaxel	660364	docetaxel	909755	SW837	7.7808	NA	NA
1007	Docetaxel	660364	docetaxel	909757	SW948	3.4141	0.949461766	0.117178993
1007	Docetaxel	660364	docetaxel	909761	T84	4.7617	0.952491165	0.042863927
1007	Docetaxel	660364	docetaxel	1298151	JHH1	7.9211	0.803029144	0.006839922
1007	Docetaxel	660364	docetaxel	1240157	JHH2	11.697	0.800794801	0.00663226
1007	Docetaxel	660364	docetaxel	1240158	JHH4	5.4572	0.958252148	0.046546293
1007	Docetaxel	660364	docetaxel	1240159	JHH6	11.064	0.678063168	0.002476754
1007	Docetaxel	660364	docetaxel	909719	SKHEP1	10.172	0.716175739	0.003043914
1007	Docetaxel	660364	docetaxel	909736	SNU387	10.029	0.628796624	0.001865588
1007	Docetaxel	660364	docetaxel	909737	SNU423	5.8762	0.784668714	0.006324147
1007	Docetaxel	660364	docetaxel	909738	SNU449	10.452	0.98611721	0.229094624
1007	Docetaxel	660364	docetaxel	909739	SNU475	10.701	NA	NA
1007	Docetaxel	660364	docetaxel	687596	CHAGOK1	7.4824	NA	NA
1007	Docetaxel	660364	docetaxel	910692	COLO668	4.3394	0.933162389	0.027298466
1007	Docetaxel	660364	docetaxel	906805	CORL105	10.353	NA	NA
1007	Docetaxel	660364	docetaxel	1297439	CORL95	7.6476	0.923527118	0.032948731
1007	Docetaxel	660364	docetaxel	687983	DMS114	4.6764	0.792882514	0.006675495
1007	Docetaxel	660364	docetaxel	687985	DMS273	3.9311	0.528974518	0.000941586
1007	Docetaxel	660364	docetaxel	907295	DMS53	8.0263	0.987637935	0.239528594
1007	Docetaxel	660364	docetaxel	905970	EKVX	10.798	0.775651716	0.013467308
1007	Docetaxel	660364	docetaxel	905972	HOP62	9.4188	0.673315037	0.002373338
1007	Docetaxel	660364	docetaxel	905973	HOP92	11.745	0.776765216	0.005834369
1007	Docetaxel	660364	docetaxel	910779	IALM	11.19	0.874290814	0.014943694
1007	Docetaxel	660364	docetaxel	753569	KNS62	10.948	0.579070308	0.001415964
1007	Docetaxel	660364	docetaxel	687787	LK2	0.39816	0.638585927	0.001841246
1007	Docetaxel	660364	docetaxel	1330964	NCIH1341	1.8286	0.922274935	0.015365185
1007	Docetaxel	660364	docetaxel	684681	NCIH1395	11.498	0.718802588	0.004052776
1007	Docetaxel	660364	docetaxel	753600	NCIH1563	12.58	0.846338005	0.011862296
1007	Docetaxel	660364	docetaxel	1298348	NCIH1568	2.5564	0.698710486	0.003283858
1007	Docetaxel	660364	docetaxel	687798	NCIH1623	4.4126	0.836206213	0.01106472
1007	Docetaxel	660364	docetaxel	910900	NCIH1651	3.7026	0.81834968	0.00778921
1007	Docetaxel	660364	docetaxel	687802	NCIH1693	7.3934	0.902153436	0.048173219
1007	Docetaxel	660364	docetaxel	908474	NCIH1703	2.8298	0.681429571	0.002829012
1007	Docetaxel	660364	docetaxel	908463	NCIH1793	10.866	NA	NA
1007	Docetaxel	660364	docetaxel	1240183	NCIH1869	13.105	0.889338645	0.018314781
1007	Docetaxel	660364	docetaxel	1240184	NCIH1915	7.2925	NA	NA
1007	Docetaxel	660364	docetaxel	1240185	NCIH1944	5.734	0.781766715	0.005584166
1007	Docetaxel	660364	docetaxel	688011	NCIH2029	6.2842	0.976377372	0.057400327
1007	Docetaxel	660364	docetaxel	1298351	NCIH2110	1.9556	0.70956437	0.003102856
1007	Docetaxel	660364	docetaxel	687815	NCIH2170	9.6615	NA	NA
1007	Docetaxel	660364	docetaxel	908481	NCIH2196	7.3959	NA	NA
1007	Docetaxel	660364	docetaxel	905942	NCIH23	2.1139	0.784790784	0.005281919
1007	Docetaxel	660364	docetaxel	687819	NCIH2342	11.605	0.927563921	0.031657816
1007	Docetaxel	660364	docetaxel	908443	NCIH520	3.2509	0.736953709	0.003809548
1007	Docetaxel	660364	docetaxel	905944	NCIH522	3.6524	NA	NA
1007	Docetaxel	660364	docetaxel	1240191	NCIH647	7.0527	0.680489161	0.00256353
1007	Docetaxel	660364	docetaxel	925341	NCIH810	5.525	0.81105087	0.006292149
1007	Docetaxel	660364	docetaxel	910399	NCIH838	3.3481	0.699049353	0.00290916
1007	Docetaxel	660364	docetaxel	1240192	NCIH841	3.248	0.677686965	0.00245324
1007	Docetaxel	660364	docetaxel	910931	RERFLCMS	4.8445	0.609531159	0.001576367
1007	Docetaxel	660364	docetaxel	909728	SKMES1	6.336	0.694269225	0.002894584
1007	Docetaxel	660364	docetaxel	713869	VMRCLCD	4.8537	0.726898559	0.003021694
1007	Docetaxel	660364	docetaxel	753555	ECGI10	4.3411	0.510975503	0.000836646
1007	Docetaxel	660364	docetaxel	907317	KYSE150	8.75	0.811902101	0.006343708
1007	Docetaxel	660364	docetaxel	907320	KYSE450	10.04	0.598127308	0.00142832
1007	Docetaxel	660364	docetaxel	907321	KYSE510	5.8381	0.564359999	0.001134531
1007	Docetaxel	660364	docetaxel	753575	KYSE520	8.0548	0.80831127	0.009384013
1007	Docetaxel	660364	docetaxel	910079	OE19	9.4897	0.746210315	0.004427178
1007	Docetaxel	660364	docetaxel	1298359	OE21	3.0153	0.604428796	0.001684276
1007	Docetaxel	660364	docetaxel	910549	OE33	10.479	0.818646074	0.008894005
1007	Docetaxel	660364	docetaxel	946354	TE11	2.2737	0.444097587	0.000557753
1007	Docetaxel	660364	docetaxel	753614	TE15	2.6884	0.881322773	0.016491786
1007	Docetaxel	660364	docetaxel	735784	TE5	4.6747	0.578555904	0.001325345
1007	Docetaxel	660364	docetaxel	911905	EFO21	9.3624	0.835971521	0.014115815
1007	Docetaxel	660364	docetaxel	906852	EFO27	9.8119	0.573174904	0.001302909
1007	Docetaxel	660364	docetaxel	1479995	JHOS2	11.274	0.691718643	0.002970185
1007	Docetaxel	660364	docetaxel	946360	OAW28	11.343	NA	NA
1007	Docetaxel	660364	docetaxel	910548	OAW42	9.2734	0.895946113	0.01850149
1007	Docetaxel	660364	docetaxel	909257	OC314	2.3275	0.74256757	0.003409308
1007	Docetaxel	660364	docetaxel	1480362	OV56	11.363	0.839596313	0.008074189
1007	Docetaxel	660364	docetaxel	1480360	OV7	7.9026	0.691549881	0.003588464
1007	Docetaxel	660364	docetaxel	1240197	OV90	11.78	0.812788768	0.00923166
1007	Docetaxel	660364	docetaxel	905969	OVCAR5	7.3949	0.657308191	0.002346611
1007	Docetaxel	660364	docetaxel	1299070	TOV112D	3.2072	0.684037132	0.002566882
1007	Docetaxel	660364	docetaxel	1240222	TOV21G	9.7161	0.58548533	0.00136888
1007	Docetaxel	660364	docetaxel	753624	CAPAN1	7.9529	0.87671998	0.015109015
1007	Docetaxel	660364	docetaxel	910915	CAPAN2	11.346	0.927060666	0.039469859
1007	Docetaxel	660364	docetaxel	1290797	DANG	6.4193	0.889996125	0.011251423
1007	Docetaxel	660364	docetaxel	1298141	HS766T	8.9146	0.898028834	0.028519201
1007	Docetaxel	660364	docetaxel	907285	HUPT3	11.107	0.76073377	0.005372051
1007	Docetaxel	660364	docetaxel	1298218	KP2	8.1577	0.691337319	0.002821593
1007	Docetaxel	660364	docetaxel	724870	MIAPACA2	5.618	0.623351312	0.001770857
1007	Docetaxel	660364	docetaxel	1298475	PANC0203	9.6411	0.712728788	0.003561027
1007	Docetaxel	660364	docetaxel	925346	PANC0327	5.4479	0.655272506	0.002041036
1007	Docetaxel	660364	docetaxel	1298476	PANC0403	11.513	0.854993379	0.022205278
1007	Docetaxel	660364	docetaxel	925347	PANC0813	5.5878	0.865917334	0.016900601
1007	Docetaxel	660364	docetaxel	925348	PANC1005	7.7813	NA	NA
1007	Docetaxel	660364	docetaxel	910546	PSN1	6.2558	0.501439589	0.000787817
1007	Docetaxel	660364	docetaxel	910907	SW1990	8.1175	0.842472678	0.011176766
1007	Docetaxel	660364	docetaxel	908150	MPP89	7.0327	0.67936256	0.002905415
1007	Docetaxel	660364	docetaxel	905935	DU145	5.4189	0.816536155	0.00801128
1007	Docetaxel	660364	docetaxel	907788	LNCAPCLONEFGC	4	NA	NA
1007	Docetaxel	660364	docetaxel	905934	PC3	9.5665	NA	NA
1007	Docetaxel	660364	docetaxel	1299075	VCAP	7.6652	0.595282283	0.001440856
1007	Docetaxel	660364	docetaxel	906794	A253	13.783	0.811337717	0.006438943
1007	Docetaxel	660364	docetaxel	906830	C32	12.611	0.794952922	0.006243557
1007	Docetaxel	660364	docetaxel	906818	COLO679	9.3133	0.722259033	0.00363892
1007	Docetaxel	660364	docetaxel	1240125	COLO783	11.329	0.921353128	0.020441002
1007	Docetaxel	660364	docetaxel	906813	COLO800	7.7377	0.449763189	0.000572194
1007	Docetaxel	660364	docetaxel	687448	COLO829	7.4525	NA	NA
1007	Docetaxel	660364	docetaxel	1298145	HS940T	10.793	NA	NA
1007	Docetaxel	660364	docetaxel	907067	HT144	10.418	NA	NA
1007	Docetaxel	660364	docetaxel	907169	IGR1	8.0055	0.827053909	0.00640876
1007	Docetaxel	660364	docetaxel	1240153	IGR37	4.6634	0.603571102	0.001462925
1007	Docetaxel	660364	docetaxel	908128	MEWO	9.0309	0.815441048	0.008660938
1007	Docetaxel	660364	docetaxel	905955	SKMEL2	12.811	0.697442546	0.002872324
1007	Docetaxel	660364	docetaxel	909725	SKMEL24	8.9259	0.850485221	0.012818893
1007	Docetaxel	660364	docetaxel	909724	SKMEL3	10.871	0.900051037	0.022427352
1007	Docetaxel	660364	docetaxel	905977	UACC257	14.191	0.856018515	0.014260417
1007	Docetaxel	660364	docetaxel	905976	UACC62	12.974	0.76417206	0.004494044
1007	Docetaxel	660364	docetaxel	909784	WM115	7.428	0.736679568	0.004388425
1007	Docetaxel	660364	docetaxel	910784	A204	6.533	NA	NA
1007	Docetaxel	660364	docetaxel	907299	G401	4.0778	0.601309342	0.00152518
1007	Docetaxel	660364	docetaxel	907298	G402	5.8971	0.526561624	0.000945187
1007	Docetaxel	660364	docetaxel	906999	GCT	4.4699	NA	NA
1007	Docetaxel	660364	docetaxel	907064	HT1080	3.0306	0.441830145	0.000551781
1007	Docetaxel	660364	docetaxel	1240166	KYM1	4.7604	0.622179246	0.001606043
1007	Docetaxel	660364	docetaxel	909264	RD	6.5907	NA	NA
1007	Docetaxel	660364	docetaxel	909720	SKLMS1	7.1254	0.470609551	0.000652408
1007	Docetaxel	660364	docetaxel	909732	SKUT1	10.495	0.715798231	0.002984225
1007	Docetaxel	660364	docetaxel	924248	TE441T	5.6523	NA	NA
1007	Docetaxel	660364	docetaxel	907055	HGC27	6.8391	0.470313964	0.000656989
1007	Docetaxel	660364	docetaxel	1240151	HS746T	7.3984	0.875295297	0.02103247
1007	Docetaxel	660364	docetaxel	1240155	IM95	2.6609	NA	NA
1007	Docetaxel	660364	docetaxel	924250	MKN7	10.779	0.783100209	0.007319517
1007	Docetaxel	660364	docetaxel	906864	FTC133	7.434	0.438703506	0.000522187
1007	Docetaxel	660364	docetaxel	1240223	TT2609C02	6.8584	0.682338308	0.002624242
1007	Docetaxel	660364	docetaxel	1240121	BICR22	3.9435	0.375763327	0.000336481
1007	Docetaxel	660364	docetaxel	1290725	BICR31	8.4122	NA	NA
1007	Docetaxel	660364	docetaxel	753541	CAL33	3.3568	0.453884382	0.000584729
1007	Docetaxel	660364	docetaxel	906863	FADU	11.415	0.587760751	0.001345905
1007	Docetaxel	660364	docetaxel	753562	HSC2	7.655	0.49654409	0.000765091
1007	Docetaxel	660364	docetaxel	1240207	PECAPJ15	10.276	0.802609002	0.006783488
1007	Docetaxel	660364	docetaxel	910904	SCC4	6.5679	0.53808469	0.001011993
1007	Docetaxel	660364	docetaxel	909709	SCC9	7.5312	0.64532441	0.002213564
1007	Docetaxel	660364	docetaxel	907065	HT1197	12.858	0.872634309	0.016072195
1007	Docetaxel	660364	docetaxel	753566	J82	9.9395	NA	NA
1007	Docetaxel	660364	docetaxel	724812	T24	5.8636	NA	NA
1047	Nutlin-3a	411722	nutlin-3	906820	CHP212	9.9253	0.667182532	1.401071038
1047	Nutlin-3a	411722	nutlin-3	753618	KELLY	12.708	0.988400013	72.13647618
1047	Nutlin-3a	411722	nutlin-3	907314	KPNYN	14.22	0.982858858	115.931566
1047	Nutlin-3a	411722	nutlin-3	908135	MHHNB11	9.9196	0.786943935	3.856100611
1047	Nutlin-3a	411722	nutlin-3	949179	NB1	12.557	0.911238563	15.34035598
1047	Nutlin-3a	411722	nutlin-3	753620	SIMA	8.2377	0.889162355	11.73780096
1047	Nutlin-3a	411722	nutlin-3	724828	SKNAS	13.31	0.984067301	158.271636
1047	Nutlin-3a	411722	nutlin-3	688086	SKNDZ	12.352	NA	NA
1047	Nutlin-3a	411722	nutlin-3	717431	SKNSH	10.941	0.705623669	1.886660506
1047	Nutlin-3a	411722	nutlin-3	907069	HUCCT1	14.383	0.93367607	23.40289689
1047	Nutlin-3a	411722	nutlin-3	684052	A673	12.925	0.986962103	60.61585021
1047	Nutlin-3a	411722	nutlin-3	1290765	CAL78	14.057	0.985429777	169.8834494
1047	Nutlin-3a	411722	nutlin-3	1290807	G292CLONEA141B1	13.697	0.962296518	166.4244538
1047	Nutlin-3a	411722	nutlin-3	907060	HOS	14.582	0.957558583	16.15319344
1047	Nutlin-3a	411722	nutlin-3	908131	MG63	14.366	0.983876124	158.0858845
1047	Nutlin-3a	411722	nutlin-3	908134	MHHES1	13.343	0.982628712	72.86625069
1047	Nutlin-3a	411722	nutlin-3	909707	SAOS2	13.893	0.979733786	278.6518828
1047	Nutlin-3a	411722	nutlin-3	909717	SJSA1	11.206	0.77020729	3.439184189
1047	Nutlin-3a	411722	nutlin-3	684072	SKES1	14.188	0.962540567	41.88232513
1047	Nutlin-3a	411722	nutlin-3	909776	U2OS	11.899	NA	NA
1047	Nutlin-3a	411722	nutlin-3	910704	AU565	12.483	0.981589579	114.2872895
1047	Nutlin-3a	411722	nutlin-3	906801	BT20	13.811	0.983787191	209.8765903
1047	Nutlin-3a	411722	nutlin-3	946359	BT474	14.115	0.982347664	122.6016827
1047	Nutlin-3a	411722	nutlin-3	905951	BT549	14.073	0.979360054	245.5179727
1047	Nutlin-3a	411722	nutlin-3	906826	CAL120	14.027	0.93702948	36.62380018
1047	Nutlin-3a	411722	nutlin-3	924106	CAL148	11.153	NA	NA
1047	Nutlin-3a	411722	nutlin-3	910927	CAL51	12.019	0.891719909	7.183753096
1047	Nutlin-3a	411722	nutlin-3	910852	CAL851	12.327	0.963704243	80.02117293
1047	Nutlin-3a	411722	nutlin-3	946382	CAMA1	14.422	NA	NA
1047	Nutlin-3a	411722	nutlin-3	1290798	EFM192A	13.753	0.94756611	31.46227969
1047	Nutlin-3a	411722	nutlin-3	749710	HCC1143	13.151	0.967565229	127.9709474
1047	Nutlin-3a	411722	nutlin-3	749712	HCC1395	13.452	0.979400483	135.5329685
1047	Nutlin-3a	411722	nutlin-3	907045	HCC1419	14.313	0.970061466	152.7972675
1047	Nutlin-3a	411722	nutlin-3	1290905	HCC1428	14.184	0.985325257	137.6755076
1047	Nutlin-3a	411722	nutlin-3	1303900	HCC1500	11.387	0.961887054	37.73895047
1047	Nutlin-3a	411722	nutlin-3	907047	HCC1806	14.206	0.975065974	37.5080587
1047	Nutlin-3a	411722	nutlin-3	749714	HCC1937	14.339	0.964903762	58.97069188
1047	Nutlin-3a	411722	nutlin-3	749709	HCC1954	13.669	0.898263002	14.13721098
1047	Nutlin-3a	411722	nutlin-3	1290906	HCC202	13.631	0.980209104	266.864152
1047	Nutlin-3a	411722	nutlin-3	749717	HCC38	13.386	0.985838847	136.4582219
1047	Nutlin-3a	411722	nutlin-3	1290922	HDQP1	13.14	0.983759843	178.0427521
1047	Nutlin-3a	411722	nutlin-3	905957	HS578T	12.141	0.986759069	136.0581218
1047	Nutlin-3a	411722	nutlin-3	1298157	JIMT1	14.466	0.962071856	42.95355626
1047	Nutlin-3a	411722	nutlin-3	905946	MCF7	11.038	0.836043505	5.594200721
1047	Nutlin-3a	411722	nutlin-3	925338	MDAMB157	12.887	0.941919459	22.1748212
1047	Nutlin-3a	411722	nutlin-3	908120	MDAMB175VII	12.469	NA	NA
1047	Nutlin-3a	411722	nutlin-3	905960	MDAMB231	14.317	0.979449971	82.33328567
1047	Nutlin-3a	411722	nutlin-3	908121	MDAMB361	14.235	0.976042427	53.31596126
1047	Nutlin-3a	411722	nutlin-3	924240	MDAMB415	14.248	0.982742857	268.0828734
1047	Nutlin-3a	411722	nutlin-3	908122	MDAMB453	12.4	0.985044262	144.5482747
1047	Nutlin-3a	411722	nutlin-3	908123	MDAMB468	11.951	0.987673647	91.22068746
1047	Nutlin-3a	411722	nutlin-3	905945	T47D	13.46	0.937301562	60.52805123
1047	Nutlin-3a	411722	nutlin-3	909907	ZR7530	13.434	0.97652089	289.907067
1047	Nutlin-3a	411722	nutlin-3	687561	42MGBA	13.679	0.977106573	75.20338697
1047	Nutlin-3a	411722	nutlin-3	687562	8MGBA	14.527	0.986594493	73.95438992
1047	Nutlin-3a	411722	nutlin-3	687563	A172	11.169	0.843550412	2.693308452
1047	Nutlin-3a	411722	nutlin-3	910933	AM38	14.85	0.818312858	4.644509432
1047	Nutlin-3a	411722	nutlin-3	906746	BECKER	13.961	0.964525389	53.52635786
1047	Nutlin-3a	411722	nutlin-3	910943	CAS1	14.778	0.978821982	217.3343319
1047	Nutlin-3a	411722	nutlin-3	906823	CCFSTTG1	11.338	0.79297909	3.68388337
1047	Nutlin-3a	411722	nutlin-3	906834	D283MED	10.62	0.781166221	3.015483436
1047	Nutlin-3a	411722	nutlin-3	906833	DAOY	13.824	NA	NA
1047	Nutlin-3a	411722	nutlin-3	906835	DBTRG05MG	12.298	0.734551272	2.658067052
1047	Nutlin-3a	411722	nutlin-3	906839	DKMG	11.556	0.753645539	3.965033358
1047	Nutlin-3a	411722	nutlin-3	906868	GAMG	14.772	0.981968136	91.09587551
1047	Nutlin-3a	411722	nutlin-3	687568	GB1	13.838	0.957511514	49.2439653
1047	Nutlin-3a	411722	nutlin-3	906871	GI1	13.75	0.963964202	30.59386009
1047	Nutlin-3a	411722	nutlin-3	906873	GMS10	13.722	0.985855219	92.17928622
1047	Nutlin-3a	411722	nutlin-3	1240150	HS683	12.324	0.963038992	35.74865309
1047	Nutlin-3a	411722	nutlin-3	907271	KALS1	10.3	NA	NA
1047	Nutlin-3a	411722	nutlin-3	907282	KNS42	13.785	0.981183977	147.7550645
1047	Nutlin-3a	411722	nutlin-3	1240168	LN18	14.005	0.99372582	57.09448231
1047	Nutlin-3a	411722	nutlin-3	1240169	LN229	13.505	0.983233446	78.69071005
1047	Nutlin-3a	411722	nutlin-3	908449	NMCG1	13.503	0.891521441	14.20669824
1047	Nutlin-3a	411722	nutlin-3	909248	ONS76	11.731	0.798610135	4.171313479
1047	Nutlin-3a	411722	nutlin-3	909712	SF126	14.197	0.983495211	102.7721551
1047	Nutlin-3a	411722	nutlin-3	905986	SF268	13.104	0.984319908	119.7106207
1047	Nutlin-3a	411722	nutlin-3	905985	SF295	14.108	0.94492539	27.23093492
1047	Nutlin-3a	411722	nutlin-3	905984	SF539	12.378	0.982696724	47.84994742
1047	Nutlin-3a	411722	nutlin-3	905982	SNB75	14.585	0.979117494	296.0241215
1047	Nutlin-3a	411722	nutlin-3	909745	SW1088	14.392	NA	NA
1047	Nutlin-3a	411722	nutlin-3	909750	SW1783	12.775	0.990561341	83.06038154
1047	Nutlin-3a	411722	nutlin-3	687586	T98G	14.535	0.978217892	43.85773402
1047	Nutlin-3a	411722	nutlin-3	687588	U118MG	14.208	0.979568488	117.162367
1047	Nutlin-3a	411722	nutlin-3	905983	U251MG	14.211	NA	NA
1047	Nutlin-3a	411722	nutlin-3	687590	U87MG	11.507	0.982354434	149.8151433
1047	Nutlin-3a	411722	nutlin-3	909905	YH13	14.4	0.970544999	53.91640535
1047	Nutlin-3a	411722	nutlin-3	687592	YKG1	14.418	0.970212642	45.94650906
1047	Nutlin-3a	411722	nutlin-3	910781	AN3CA	12.684	NA	NA
1047	Nutlin-3a	411722	nutlin-3	1240127	EN	14.099	0.984396403	240.1022457
1047	Nutlin-3a	411722	nutlin-3	907000	ESS1	14.435	0.979911562	41.54022382
1047	Nutlin-3a	411722	nutlin-3	908130	MFE296	14.211	0.8635256	7.831804491
1047	Nutlin-3a	411722	nutlin-3	1240174	MFE319	14.18	0.975221569	23.46496581
1047	Nutlin-3a	411722	nutlin-3	930082	RL952	12.917	NA	NA
1047	Nutlin-3a	411722	nutlin-3	909735	SNGM	12.541	0.788415004	3.436211985
1047	Nutlin-3a	411722	nutlin-3	1295740	ALLSIL	11.327	0.951619202	15.94554725
1047	Nutlin-3a	411722	nutlin-3	910951	CMLT1	10.419	0.870022425	5.38169922
1047	Nutlin-3a	411722	nutlin-3	907050	HDMYZ	12.454	0.98188939	75.61748887
1047	Nutlin-3a	411722	nutlin-3	907053	HEL	13.272	NA	NA
1047	Nutlin-3a	411722	nutlin-3	998184	JURKAT	11.979	0.984253626	32.69390674
1047	Nutlin-3a	411722	nutlin-3	1330931	KCL22	12.577	0.991270511	57.54954689
1047	Nutlin-3a	411722	nutlin-3	1659817	KMS11	13.516	0.969775597	23.54601503
1047	Nutlin-3a	411722	nutlin-3	907783	LAMA84	13.016	0.918891849	14.3421236
1047	Nutlin-3a	411722	nutlin-3	1330950	MOLP8	11.142	0.946858457	20.44484266
1047	Nutlin-3a	411722	nutlin-3	910922	769P	12.217	NA	NA
1047	Nutlin-3a	411722	nutlin-3	905947	786O	14.365	0.965354617	27.52258991
1047	Nutlin-3a	411722	nutlin-3	905950	ACHN	13.69	NA	NA
1047	Nutlin-3a	411722	nutlin-3	910698	BFTC909	13.824	NA	NA
1047	Nutlin-3a	411722	nutlin-3	905963	CAKI1	13.411	NA	NA
1047	Nutlin-3a	411722	nutlin-3	910952	CAL54	11.334	0.860614999	4.197113596
1047	Nutlin-3a	411722	nutlin-3	1298168	KMRC1	13.409	0.885841308	9.948104772
1047	Nutlin-3a	411722	nutlin-3	1298169	KMRC20	14.23	0.965569292	39.33175329
1047	Nutlin-3a	411722	nutlin-3	909250	OSRC2	13.88	0.792256667	5.625716987
1047	Nutlin-3a	411722	nutlin-3	909974	RCC10RGB	14.246	0.851850687	21.19782766
1047	Nutlin-3a	411722	nutlin-3	1240224	VMRCRCW	14.269	NA	NA
1047	Nutlin-3a	411722	nutlin-3	909781	VMRCRCZ	13.911	0.976553412	102.2186916
1047	Nutlin-3a	411722	nutlin-3	910700	C2BBE1	12.784	0.849145504	3.654064158
1047	Nutlin-3a	411722	nutlin-3	1240123	CCK81	11.451	0.698191239	1.734219189
1047	Nutlin-3a	411722	nutlin-3	1290769	CL11	14.405	0.936845759	25.61266025
1047	Nutlin-3a	411722	nutlin-3	905961	COLO205	14.054	0.943044315	20.33836076
1047	Nutlin-3a	411722	nutlin-3	910689	COLO678	11.842	0.879412489	13.18600238
1047	Nutlin-3a	411722	nutlin-3	910554	CW2	11.293	0.925243969	18.25990007
1047	Nutlin-3a	411722	nutlin-3	1290907	HCC56	14.77	0.927072962	16.75563601
1047	Nutlin-3a	411722	nutlin-3	905936	HCT116	13.767	0.780363983	3.127124274
1047	Nutlin-3a	411722	nutlin-3	905937	HCT15	13.928	0.98686767	136.2210121
1047	Nutlin-3a	411722	nutlin-3	907289	HT115	13.276	0.991348742	94.86027344
1047	Nutlin-3a	411722	nutlin-3	905939	HT29	14.645	0.987594032	108.1110526
1047	Nutlin-3a	411722	nutlin-3	907287	HT55	14.272	0.990403396	139.2065268
1047	Nutlin-3a	411722	nutlin-3	905989	KM12	14.731	0.928036646	19.66011668
1047	Nutlin-3a	411722	nutlin-3	907790	LOVO	10.141	0.855505672	6.525385703
1047	Nutlin-3a	411722	nutlin-3	917486	LS1034	13.97	0.975244841	77.50517029
1047	Nutlin-3a	411722	nutlin-3	907792	LS123	14.827	NA	NA
1047	Nutlin-3a	411722	nutlin-3	998189	LS180	11.286	0.85579309	7.937422993
1047	Nutlin-3a	411722	nutlin-3	907794	LS411N	14.072	0.98121971	160.3382959
1047	Nutlin-3a	411722	nutlin-3	907795	LS513	10.963	0.972296579	54.59219621
1047	Nutlin-3a	411722	nutlin-3	1240173	MDST8	12.438	0.89261839	9.510801347
1047	Nutlin-3a	411722	nutlin-3	908442	NCIH508	13.63	0.975948242	453.2257238
1047	Nutlin-3a	411722	nutlin-3	909263	RCM1	14.304	0.976990036	122.5792538
1047	Nutlin-3a	411722	nutlin-3	909698	RKO	13.314	0.778541397	3.011331674
1047	Nutlin-3a	411722	nutlin-3	909718	SKCO1	11.25	0.87647419	7.189093807
1047	Nutlin-3a	411722	nutlin-3	1659823	SNU1040	12.074	NA	NA
1047	Nutlin-3a	411722	nutlin-3	1660034	SNU407	11.415	0.854273129	8.077245605
1047	Nutlin-3a	411722	nutlin-3	1660035	SNU61	13.994	0.984991171	304.8862747
1047	Nutlin-3a	411722	nutlin-3	1674021	SNUC5	14.428	0.985946697	149.3663701
1047	Nutlin-3a	411722	nutlin-3	909747	SW1417	13.121	0.957806699	48.61732232
1047	Nutlin-3a	411722	nutlin-3	909748	SW1463	13.455	NA	NA
1047	Nutlin-3a	411722	nutlin-3	909751	SW48	9.6072	0.919712661	13.87530096
1047	Nutlin-3a	411722	nutlin-3	905962	SW620	14.236	0.990294128	72.13234641
1047	Nutlin-3a	411722	nutlin-3	909757	SW948	12.957	0.977008425	257.9858586
1047	Nutlin-3a	411722	nutlin-3	909761	T84	13.457	0.989002543	134.835529
1047	Nutlin-3a	411722	nutlin-3	1240147	HEP3B217	13.752	0.986717449	101.027097
1047	Nutlin-3a	411722	nutlin-3	1298146	HUH1	13.02	0.97682889	129.2813641
1047	Nutlin-3a	411722	nutlin-3	1298151	JHH1	12.896	0.920217044	17.13666493
1047	Nutlin-3a	411722	nutlin-3	1240157	JHH2	14.22	0.985699021	131.797259
1047	Nutlin-3a	411722	nutlin-3	1240158	JHH4	14.263	0.982480698	75.41435608
1047	Nutlin-3a	411722	nutlin-3	1240159	JHH6	14.584	NA	NA
1047	Nutlin-3a	411722	nutlin-3	909719	SKHEP1	13.273	0.796312885	3.475167086
1047	Nutlin-3a	411722	nutlin-3	1240216	SNU182	12.009	0.984562914	106.2130943
1047	Nutlin-3a	411722	nutlin-3	909736	SNU387	14.212	0.983908498	147.6667456
1047	Nutlin-3a	411722	nutlin-3	1240217	SNU398	14.286	NA	NA
1047	Nutlin-3a	411722	nutlin-3	909737	SNU423	13.769	0.982956299	153.7377467
1047	Nutlin-3a	411722	nutlin-3	909738	SNU449	13.33	0.985321089	137.5231713
1047	Nutlin-3a	411722	nutlin-3	909739	SNU475	12.997	NA	NA
1047	Nutlin-3a	411722	nutlin-3	905949	A549	12.86	0.803126264	4.573159677
1047	Nutlin-3a	411722	nutlin-3	753534	BEN	14.248	NA	NA
1047	Nutlin-3a	411722	nutlin-3	753540	CAL12T	14.075	0.95690826	41.27723524
1047	Nutlin-3a	411722	nutlin-3	687777	CALU3	14.144	0.966880895	85.04811181
1047	Nutlin-3a	411722	nutlin-3	724859	CALU6	14.183	0.935388703	26.0519786
1047	Nutlin-3a	411722	nutlin-3	687596	CHAGOK1	12.975	0.936058319	27.15285955
1047	Nutlin-3a	411722	nutlin-3	906805	CORL105	12.765	NA	NA
1047	Nutlin-3a	411722	nutlin-3	1297439	CORL95	12.546	0.985940178	186.1051979
1047	Nutlin-3a	411722	nutlin-3	687983	DMS114	14.101	0.985055725	167.7366666
1047	Nutlin-3a	411722	nutlin-3	687985	DMS273	13.634	0.976851521	71.5267914
1047	Nutlin-3a	411722	nutlin-3	907295	DMS53	11.33	NA	NA
1047	Nutlin-3a	411722	nutlin-3	753554	EBC1	12.896	0.967628051	60.65328091
1047	Nutlin-3a	411722	nutlin-3	905970	EKVX	13.115	0.940875083	230.242758
1047	Nutlin-3a	411722	nutlin-3	753556	EPLC272H	14.855	NA	NA
1047	Nutlin-3a	411722	nutlin-3	1240142	HARA	13.675	0.962989272	57.14936546
1047	Nutlin-3a	411722	nutlin-3	1240143	HCC15	14.039	0.972460917	117.6334536
1047	Nutlin-3a	411722	nutlin-3	1240144	HCC366	13.244	0.988039382	137.8741198
1047	Nutlin-3a	411722	nutlin-3	1240145	HCC44	12.6	0.982355062	34.33987139
1047	Nutlin-3a	411722	nutlin-3	1290908	HCC78	13.888	0.971492854	81.27611507
1047	Nutlin-3a	411722	nutlin-3	1240146	HCC827	13.93	0.916553883	18.42186596
1047	Nutlin-3a	411722	nutlin-3	905972	HOP62	13.453	0.982031305	73.58950252
1047	Nutlin-3a	411722	nutlin-3	905973	HOP92	13.167	NA	NA
1047	Nutlin-3a	411722	nutlin-3	753569	KNS62	14.359	0.976063633	232.8808685
1047	Nutlin-3a	411722	nutlin-3	753586	LCLC103H	14.299	0.942797653	7.938392628
1047	Nutlin-3a	411722	nutlin-3	687787	LK2	13.326	0.988742031	89.7136389
1047	Nutlin-3a	411722	nutlin-3	1298226	LOUNH91	14.756	0.984268121	125.2863926
1047	Nutlin-3a	411722	nutlin-3	907796	LU99	11.379	NA	NA
1047	Nutlin-3a	411722	nutlin-3	753592	LXF289	12.835	0.970073656	40.63558471
1047	Nutlin-3a	411722	nutlin-3	908467	NCIH1155	12.802	0.993237936	60.76336407
1047	Nutlin-3a	411722	nutlin-3	724831	NCIH1299	14.15	NA	NA
1047	Nutlin-3a	411722	nutlin-3	1330964	NCIH1341	11.617	0.991662607	65.88276154
1047	Nutlin-3a	411722	nutlin-3	724866	NCIH1355	14.424	0.957413528	46.98055342
1047	Nutlin-3a	411722	nutlin-3	684681	NCIH1395	12.055	0.981757148	238.5724253
1047	Nutlin-3a	411722	nutlin-3	1298347	NCIH1435	13.349	0.990227676	75.24977492
1047	Nutlin-3a	411722	nutlin-3	753600	NCIH1563	13.996	0.884725318	12.13599917
1047	Nutlin-3a	411722	nutlin-3	1298348	NCIH1568	12.965	0.977697144	141.2411316
1047	Nutlin-3a	411722	nutlin-3	908471	NCIH1581	12.353	NA	NA
1047	Nutlin-3a	411722	nutlin-3	687798	NCIH1623	14.203	0.978463079	136.301417
1047	Nutlin-3a	411722	nutlin-3	687800	NCIH1650	14.25	NA	NA
1047	Nutlin-3a	411722	nutlin-3	910900	NCIH1651	13.613	0.981942462	101.9675312
1047	Nutlin-3a	411722	nutlin-3	908473	NCIH1666	12.368	NA	NA
1047	Nutlin-3a	411722	nutlin-3	687802	NCIH1693	12.946	0.957758328	69.31712266
1047	Nutlin-3a	411722	nutlin-3	908474	NCIH1703	12.6	0.898308868	15.4976717
1047	Nutlin-3a	411722	nutlin-3	722058	NCIH1734	12.485	NA	NA
1047	Nutlin-3a	411722	nutlin-3	1298350	NCIH1781	14.33	0.988926184	123.2812914
1047	Nutlin-3a	411722	nutlin-3	724868	NCIH1792	14.231	0.987183813	63.23704855
1047	Nutlin-3a	411722	nutlin-3	908463	NCIH1793	14.268	NA	NA
1047	Nutlin-3a	411722	nutlin-3	687807	NCIH1838	13.55	0.984472858	101.7543375
1047	Nutlin-3a	411722	nutlin-3	1240183	NCIH1869	14.13	0.963232874	51.80518101
1047	Nutlin-3a	411722	nutlin-3	1240184	NCIH1915	13.477	NA	NA
1047	Nutlin-3a	411722	nutlin-3	1240185	NCIH1944	11.463	0.907393752	13.47246324
1047	Nutlin-3a	411722	nutlin-3	1240186	NCIH196	14.313	NA	NA
1047	Nutlin-3a	411722	nutlin-3	724873	NCIH2009	14.112	0.973634112	61.2215994
1047	Nutlin-3a	411722	nutlin-3	1240187	NCIH2023	13.369	0.952223514	24.92632822
1047	Nutlin-3a	411722	nutlin-3	722045	NCIH2030	14.414	0.964891648	28.36100293
1047	Nutlin-3a	411722	nutlin-3	687812	NCIH2085	13.668	0.946937116	14.39489448
1047	Nutlin-3a	411722	nutlin-3	724834	NCIH2087	13.247	0.857751374	7.374721788
1047	Nutlin-3a	411722	nutlin-3	1240189	NCIH211	12.37	0.96536965	33.5401291
1047	Nutlin-3a	411722	nutlin-3	1298351	NCIH2110	14.239	0.955959103	30.63946815
1047	Nutlin-3a	411722	nutlin-3	722046	NCIH2122	10.512	NA	NA
1047	Nutlin-3a	411722	nutlin-3	687815	NCIH2170	13.723	NA	NA
1047	Nutlin-3a	411722	nutlin-3	1298353	NCIH2172	13.296	0.981369693	253.5729574
1047	Nutlin-3a	411722	nutlin-3	908481	NCIH2196	12.972	NA	NA
1047	Nutlin-3a	411722	nutlin-3	687816	NCIH2228	13.566	NA	NA
1047	Nutlin-3a	411722	nutlin-3	905941	NCIH226	14.449	0.828012186	5.271112495
1047	Nutlin-3a	411722	nutlin-3	724874	NCIH2291	13.87	0.981810219	281.6589049
1047	Nutlin-3a	411722	nutlin-3	905942	NCIH23	12.401	0.955877662	27.3656058
1047	Nutlin-3a	411722	nutlin-3	687819	NCIH2342	14.353	0.977121358	85.13112387
1047	Nutlin-3a	411722	nutlin-3	687821	NCIH2405	13.631	0.969084233	60.10882777
1047	Nutlin-3a	411722	nutlin-3	1298356	NCIH2444	13.75	0.987237402	192.5276566
1047	Nutlin-3a	411722	nutlin-3	753604	H292	12.535	NA	NA
1047	Nutlin-3a	411722	nutlin-3	908465	NCIH358	13.457	0.892628431	5.947296371
1047	Nutlin-3a	411722	nutlin-3	908460	NCIH441	14.91	NA	NA
1047	Nutlin-3a	411722	nutlin-3	688023	NCIH446	14.216	0.985217733	125.5875157
1047	Nutlin-3a	411722	nutlin-3	905943	NCIH460	13.342	0.835920237	4.599459404
1047	Nutlin-3a	411722	nutlin-3	908443	NCIH520	14.216	0.981036005	80.72271424
1047	Nutlin-3a	411722	nutlin-3	905944	NCIH522	12.515	0.978151785	59.5563904
1047	Nutlin-3a	411722	nutlin-3	908459	NCIH596	12.972	0.982454099	226.9034773
1047	Nutlin-3a	411722	nutlin-3	722066	NCIH650	14.147	0.985141299	139.6689825
1047	Nutlin-3a	411722	nutlin-3	687829	NCIH661	13.547	0.941863949	34.63834251
1047	Nutlin-3a	411722	nutlin-3	688027	NCIH69	14.616	0.985876785	156.2343154
1047	Nutlin-3a	411722	nutlin-3	724855	NCIH727	13.655	0.968478189	261.217814
1047	Nutlin-3a	411722	nutlin-3	925341	NCIH810	12.847	0.988070274	91.82119355
1047	Nutlin-3a	411722	nutlin-3	910399	NCIH838	14.335	0.986729459	123.0249289
1047	Nutlin-3a	411722	nutlin-3	1240192	NCIH841	13.222	0.987975227	114.898329
1047	Nutlin-3a	411722	nutlin-3	753608	PC14	13.561	0.987506864	61.13935111
1047	Nutlin-3a	411722	nutlin-3	910931	RERFLCMS	13.755	0.986880744	117.3342934
1047	Nutlin-3a	411722	nutlin-3	713880	SBC5	14.045	0.989307108	41.21520371
1047	Nutlin-3a	411722	nutlin-3	909721	SKLU1	14.478	0.901667443	17.85257992
1047	Nutlin-3a	411722	nutlin-3	909728	SKMES1	13.108	0.962572874	44.95274266
1047	Nutlin-3a	411722	nutlin-3	1299062	SW1271	13.508	0.981892096	134.1276947
1047	Nutlin-3a	411722	nutlin-3	713869	VMRCLCD	13.111	0.992646482	64.00748545
1047	Nutlin-3a	411722	nutlin-3	906817	COLO680N	14.141	0.946498315	36.74975933
1047	Nutlin-3a	411722	nutlin-3	753555	ECGI10	13.697	0.986649404	96.51844199
1047	Nutlin-3a	411722	nutlin-3	753573	KYSE140	13.191	0.983912455	143.99745
1047	Nutlin-3a	411722	nutlin-3	907317	KYSE150	14.173	0.96601638	32.50404627
1047	Nutlin-3a	411722	nutlin-3	907318	KYSE180	13.461	NA	NA
1047	Nutlin-3a	411722	nutlin-3	753574	KYSE410	14.063	0.960391664	39.33531404
1047	Nutlin-3a	411722	nutlin-3	907320	KYSE450	14.078	0.988011318	85.17773181
1047	Nutlin-3a	411722	nutlin-3	907321	KYSE510	14.2	0.992011434	58.22585153
1047	Nutlin-3a	411722	nutlin-3	753575	KYSE520	13.527	0.973112202	144.2673567
1047	Nutlin-3a	411722	nutlin-3	753576	KYSE70	13.244	NA	NA
1047	Nutlin-3a	411722	nutlin-3	910079	OE19	13.967	0.984994791	156.1973995
1047	Nutlin-3a	411722	nutlin-3	1298359	OE21	13.75	0.88931443	17.26266189
1047	Nutlin-3a	411722	nutlin-3	910549	OE33	14.15	0.981535171	149.7133836
1047	Nutlin-3a	411722	nutlin-3	753621	TE1	14.334	0.981636181	193.1355053
1047	Nutlin-3a	411722	nutlin-3	753622	TE10	13.593	0.984029647	76.8327571
1047	Nutlin-3a	411722	nutlin-3	946354	TE11	13.475	0.961521948	24.11870068
1047	Nutlin-3a	411722	nutlin-3	753614	TE15	13.991	0.977707695	95.97292006
1047	Nutlin-3a	411722	nutlin-3	1503371	TE4	14.422	0.986400531	97.59752178
1047	Nutlin-3a	411722	nutlin-3	735784	TE5	13.355	0.972494277	79.6870277
1047	Nutlin-3a	411722	nutlin-3	946355	TE6	14.457	0.973141304	87.00067334
1047	Nutlin-3a	411722	nutlin-3	753623	TE8	13.871	0.979424193	85.51987321
1047	Nutlin-3a	411722	nutlin-3	946353	TE9	13.569	0.979539387	76.37160326
1047	Nutlin-3a	411722	nutlin-3	906804	A2780	9.5942	0.956777791	32.31306233
1047	Nutlin-3a	411722	nutlin-3	906825	CAOV3	13.599	NA	NA
1047	Nutlin-3a	411722	nutlin-3	1479987	DOV13	14.359	0.861688708	8.641801271
1047	Nutlin-3a	411722	nutlin-3	911905	EFO21	13.546	0.936458801	48.5536692
1047	Nutlin-3a	411722	nutlin-3	906852	EFO27	14.231	0.958188869	60.55844696
1047	Nutlin-3a	411722	nutlin-3	1240128	ES2	14.237	0.989880007	67.56826002
1047	Nutlin-3a	411722	nutlin-3	1240129	FUOV1	13.278	0.96197895	81.46831422
1047	Nutlin-3a	411722	nutlin-3	905968	IGROV1	13.428	0.885251298	18.68133863
1047	Nutlin-3a	411722	nutlin-3	1479995	JHOS2	14.23	0.922406997	20.98466367
1047	Nutlin-3a	411722	nutlin-3	909975	KURAMOCHI	13.912	0.984203908	161.9530445
1047	Nutlin-3a	411722	nutlin-3	946360	OAW28	13.265	0.967157474	43.89399952
1047	Nutlin-3a	411722	nutlin-3	910548	OAW42	13.135	0.957994854	38.57734608
1047	Nutlin-3a	411722	nutlin-3	909257	OC314	13.529	0.99105202	64.80675109
1047	Nutlin-3a	411722	nutlin-3	1480362	OV56	14.262	0.984647073	72.40485604
1047	Nutlin-3a	411722	nutlin-3	1480360	OV7	14.459	0.926553971	44.54953563
1047	Nutlin-3a	411722	nutlin-3	1240197	OV90	14.323	0.961480857	73.34306881
1047	Nutlin-3a	411722	nutlin-3	905990	OVCAR4	14.167	0.956289997	100.6361198
1047	Nutlin-3a	411722	nutlin-3	905969	OVCAR5	12.456	0.976885539	117.2291328
1047	Nutlin-3a	411722	nutlin-3	905991	OVCAR8	14.309	0.988174936	65.21991417
1047	Nutlin-3a	411722	nutlin-3	1240198	OVISE	13.799	0.756327848	3.590099238
1047	Nutlin-3a	411722	nutlin-3	1480371	OVK18	11.058	0.776663187	3.562954135
1047	Nutlin-3a	411722	nutlin-3	1240199	OVKATE	11.453	0.976488441	446.8024712
1047	Nutlin-3a	411722	nutlin-3	1298365	OVTOKO	12.243	0.753181114	3.34662576
1047	Nutlin-3a	411722	nutlin-3	909699	RMGI	13.199	NA	NA
1047	Nutlin-3a	411722	nutlin-3	905959	SKOV3	14.691	0.979121195	157.761732
1047	Nutlin-3a	411722	nutlin-3	1299070	TOV112D	14.284	0.96432378	36.68454367
1047	Nutlin-3a	411722	nutlin-3	1240222	TOV21G	12.953	0.71899603	2.222661598
1047	Nutlin-3a	411722	nutlin-3	909774	TYKNU	14.478	0.974546071	66.71642782
1047	Nutlin-3a	411722	nutlin-3	910702	ASPC1	14.203	0.869620652	10.11239986
1047	Nutlin-3a	411722	nutlin-3	906693	BXPC3	13.734	0.979514867	103.2240254
1047	Nutlin-3a	411722	nutlin-3	753624	CAPAN1	14.242	0.985177012	145.5939438
1047	Nutlin-3a	411722	nutlin-3	910915	CAPAN2	14.319	0.983190013	182.324361
1047	Nutlin-3a	411722	nutlin-3	906821	CFPAC1	14.205	0.940821765	29.21681921
1047	Nutlin-3a	411722	nutlin-3	1290797	DANG	14.584	0.991351121	74.97668221
1047	Nutlin-3a	411722	nutlin-3	1298136	HPAC	13.255	NA	NA
1047	Nutlin-3a	411722	nutlin-3	724869	HPAFII	13.946	NA	NA
1047	Nutlin-3a	411722	nutlin-3	1298141	HS766T	14.31	0.954738309	64.21124079
1047	Nutlin-3a	411722	nutlin-3	907285	HUPT3	14.193	0.980496942	155.6864817
1047	Nutlin-3a	411722	nutlin-3	907286	HUPT4	12.965	0.984490887	113.2815783
1047	Nutlin-3a	411722	nutlin-3	1298218	KP2	14.295	0.962902805	44.4277448
1047	Nutlin-3a	411722	nutlin-3	1298219	KP3	13.348	0.983889742	177.4659996
1047	Nutlin-3a	411722	nutlin-3	753572	KP4	13.933	NA	NA
1047	Nutlin-3a	411722	nutlin-3	724870	MIAPACA2	12.703	0.980546971	101.2825456
1047	Nutlin-3a	411722	nutlin-3	1298475	PANC0203	14.506	0.980461137	143.6081865
1047	Nutlin-3a	411722	nutlin-3	925346	PANC0327	14.623	0.984559453	64.00082165
1047	Nutlin-3a	411722	nutlin-3	1298476	PANC0403	14.395	0.957692583	138.5911386
1047	Nutlin-3a	411722	nutlin-3	925347	PANC0813	14.158	NA	NA
1047	Nutlin-3a	411722	nutlin-3	925348	PANC1005	13.876	0.981206084	99.59640221
1047	Nutlin-3a	411722	nutlin-3	1298526	PATU8902	14.806	0.980927594	133.6132291
1047	Nutlin-3a	411722	nutlin-3	1240201	PATU8988T	13.899	NA	NA
1047	Nutlin-3a	411722	nutlin-3	910546	PSN1	14.272	0.991309861	59.12972096
1047	Nutlin-3a	411722	nutlin-3	1298534	QGP1	13.788	0.973647965	316.8933151
1047	Nutlin-3a	411722	nutlin-3	1240218	SU8686	14.779	0.982583963	63.21459585
1047	Nutlin-3a	411722	nutlin-3	1240219	SUIT2	14.387	0.932087933	9.704378323
1047	Nutlin-3a	411722	nutlin-3	910907	SW1990	14.404	NA	NA
1047	Nutlin-3a	411722	nutlin-3	909904	YAPC	14.58	0.982173609	187.7780323
1047	Nutlin-3a	411722	nutlin-3	907173	ISTMES1	12.541	NA	NA
1047	Nutlin-3a	411722	nutlin-3	908150	MPP89	14.044	0.980392913	199.6165872
1047	Nutlin-3a	411722	nutlin-3	908152	MSTO211H	11.529	0.714870295	1.889183738
1047	Nutlin-3a	411722	nutlin-3	688058	NCIH2052	14.409	0.919519543	24.75674129
1047	Nutlin-3a	411722	nutlin-3	908462	NCIH2452	12.635	0.984168103	182.9550901
1047	Nutlin-3a	411722	nutlin-3	908470	NCIH28	13.42	0.802472023	5.508615056
1047	Nutlin-3a	411722	nutlin-3	924100	22RV1	10.916	0.871689325	11.06038033
1047	Nutlin-3a	411722	nutlin-3	905935	DU145	14.191	0.984443204	70.35082965
1047	Nutlin-3a	411722	nutlin-3	907788	LNCAPCLONEFGC	8.7597	0.741628412	2.750933019
1047	Nutlin-3a	411722	nutlin-3	905934	PC3	14.836	0.971307743	46.41953318
1047	Nutlin-3a	411722	nutlin-3	1299075	VCAP	13.529	0.98458653	103.2281559
1047	Nutlin-3a	411722	nutlin-3	906794	A253	14.148	0.988632204	104.7308749
1047	Nutlin-3a	411722	nutlin-3	910921	A101D	14.261	0.754021764	3.260368592
1047	Nutlin-3a	411722	nutlin-3	906792	A2058	14.754	NA	NA
1047	Nutlin-3a	411722	nutlin-3	906793	A375	11.256	0.717996782	1.808786581
1047	Nutlin-3a	411722	nutlin-3	906830	C32	13.833	0.819489485	4.972171182
1047	Nutlin-3a	411722	nutlin-3	906818	COLO679	14.24	0.856330973	7.73976866
1047	Nutlin-3a	411722	nutlin-3	1240125	COLO783	14.078	0.97041803	37.90021887
1047	Nutlin-3a	411722	nutlin-3	906814	COLO792	12.096	NA	NA
1047	Nutlin-3a	411722	nutlin-3	906813	COLO800	14.042	0.982610775	67.79315183
1047	Nutlin-3a	411722	nutlin-3	687448	COLO829	12.677	NA	NA
1047	Nutlin-3a	411722	nutlin-3	906865	G361	11.515	0.886345219	8.271103841
1047	Nutlin-3a	411722	nutlin-3	1298145	HS940T	12.668	NA	NA
1047	Nutlin-3a	411722	nutlin-3	907067	HT144	11.605	0.747051452	2.815355425
1047	Nutlin-3a	411722	nutlin-3	907169	IGR1	13.413	0.92097661	10.40801681
1047	Nutlin-3a	411722	nutlin-3	1240153	IGR37	13.979	0.988007821	71.41059363
1047	Nutlin-3a	411722	nutlin-3	907171	IPC298	14.328	0.987513856	99.91866138
1047	Nutlin-3a	411722	nutlin-3	905974	LOXIMVI	11.359	0.80572145	3.540277245
1047	Nutlin-3a	411722	nutlin-3	908124	MELHO	10.478	0.843896198	5.818487043
1047	Nutlin-3a	411722	nutlin-3	908125	MELJUSO	11.996	0.751521889	2.923138216
1047	Nutlin-3a	411722	nutlin-3	908128	MEWO	14.064	NA	NA
1047	Nutlin-3a	411722	nutlin-3	910903	RPMI7951	12.6	0.978446059	54.1684416
1047	Nutlin-3a	411722	nutlin-3	909713	SH4	14.3	0.807185381	7.311848765
1047	Nutlin-3a	411722	nutlin-3	905955	SKMEL2	14.751	0.985498624	110.6906912
1047	Nutlin-3a	411722	nutlin-3	909725	SKMEL24	12.926	NA	NA
1047	Nutlin-3a	411722	nutlin-3	905954	SKMEL28	14.847	0.988426243	53.2739319
1047	Nutlin-3a	411722	nutlin-3	909724	SKMEL3	14.306	0.982607977	144.0845577
1047	Nutlin-3a	411722	nutlin-3	909726	SKMEL30	14.313	0.970526584	26.75648895
1047	Nutlin-3a	411722	nutlin-3	909727	SKMEL31	12.856	0.939429887	37.92339704
1047	Nutlin-3a	411722	nutlin-3	905956	SKMEL5	13.851	0.833381444	6.87187465
1047	Nutlin-3a	411722	nutlin-3	905977	UACC257	12.799	0.878721696	12.1840236
1047	Nutlin-3a	411722	nutlin-3	909784	WM115	10.85	0.813086173	5.584465764
1047	Nutlin-3a	411722	nutlin-3	910784	A204	9.9826	NA	NA
1047	Nutlin-3a	411722	nutlin-3	907299	G401	10.348	0.790967606	3.987334171
1047	Nutlin-3a	411722	nutlin-3	907298	G402	10.758	0.785922982	4.750350438
1047	Nutlin-3a	411722	nutlin-3	906999	GCT	12.888	NA	NA
1047	Nutlin-3a	411722	nutlin-3	907064	HT1080	11.76	0.835167215	4.505484664
1047	Nutlin-3a	411722	nutlin-3	1240166	KYM1	10.316	0.914546016	4.508831689
1047	Nutlin-3a	411722	nutlin-3	908127	MESSA	11.473	0.913621032	8.83413217
1047	Nutlin-3a	411722	nutlin-3	909264	RD	13.903	NA	NA
1047	Nutlin-3a	411722	nutlin-3	971774	RH18	14.353	0.706043871	2.092851796
1047	Nutlin-3a	411722	nutlin-3	1240210	RH41	12.345	0.963159575	9.144716798
1047	Nutlin-3a	411722	nutlin-3	1298539	RKN	14.386	0.961172251	39.16033388
1047	Nutlin-3a	411722	nutlin-3	909720	SKLMS1	14.225	0.97818171	49.32005063
1047	Nutlin-3a	411722	nutlin-3	909732	SKUT1	14.393	0.988501718	36.84939927
1047	Nutlin-3a	411722	nutlin-3	924248	TE441T	10.038	NA	NA
1047	Nutlin-3a	411722	nutlin-3	910924	2313287	12.433	0.930510386	18.29497872
1047	Nutlin-3a	411722	nutlin-3	906790	AGS	12.866	0.73144068	2.096035602
1047	Nutlin-3a	411722	nutlin-3	906848	ECC10	12.93	0.927447185	17.70341198
1047	Nutlin-3a	411722	nutlin-3	906849	ECC12	14.136	NA	NA
1047	Nutlin-3a	411722	nutlin-3	1290806	FU97	13.39	0.985094877	102.9177507
1047	Nutlin-3a	411722	nutlin-3	907055	HGC27	13.115	0.972072848	24.37090006
1047	Nutlin-3a	411722	nutlin-3	1240151	HS746T	13.145	0.978605966	202.5654608
1047	Nutlin-3a	411722	nutlin-3	1240155	IM95	11.979	NA	NA
1047	Nutlin-3a	411722	nutlin-3	908138	MKN1	14.581	0.98224656	47.07042524
1047	Nutlin-3a	411722	nutlin-3	925340	MKN45	14.002	NA	NA
1047	Nutlin-3a	411722	nutlin-3	924250	MKN7	14.264	0.979986322	222.9083073
1047	Nutlin-3a	411722	nutlin-3	908461	NCIN87	13.314	0.973544786	196.2503766
1047	Nutlin-3a	411722	nutlin-3	908455	NUGC3	14.139	0.971116417	34.30491253
1047	Nutlin-3a	411722	nutlin-3	1298358	OCUM1	10.217	0.782648001	3.758314385
1047	Nutlin-3a	411722	nutlin-3	906795	8305C	13.764	0.981864732	226.2839472
1047	Nutlin-3a	411722	nutlin-3	924102	8505C	13.834	0.958715338	36.63858035
1047	Nutlin-3a	411722	nutlin-3	924104	BCPAP	13.771	0.987246419	32.56135274
1047	Nutlin-3a	411722	nutlin-3	906696	BHT101	14.801	0.899457122	11.22664302
1047	Nutlin-3a	411722	nutlin-3	910568	CGTHW1	14.086	0.97982019	64.25290773
1047	Nutlin-3a	411722	nutlin-3	906864	FTC133	14.217	0.975345612	76.90238456
1047	Nutlin-3a	411722	nutlin-3	1240178	ML1	14.275	NA	NA
1047	Nutlin-3a	411722	nutlin-3	930299	TTTHYROID	13.142	0.909054097	12.34932971
1047	Nutlin-3a	411722	nutlin-3	1240223	TT2609C02	14.599	0.969413283	53.26922158
1047	Nutlin-3a	411722	nutlin-3	1240121	BICR22	14.338	0.964339318	57.18764526
1047	Nutlin-3a	411722	nutlin-3	1290725	BICR31	14.065	NA	NA
1047	Nutlin-3a	411722	nutlin-3	910916	CAL27	14.254	0.984709573	95.97728212
1047	Nutlin-3a	411722	nutlin-3	753541	CAL33	13.997	0.930552588	16.76592511
1047	Nutlin-3a	411722	nutlin-3	906837	DETROIT562	13.344	0.988473332	96.91196024
1047	Nutlin-3a	411722	nutlin-3	906863	FADU	14.132	0.980911872	59.53912829
1047	Nutlin-3a	411722	nutlin-3	753562	HSC2	13.472	0.987864941	75.05453179
1047	Nutlin-3a	411722	nutlin-3	907061	HSC3	13.77	NA	NA
1047	Nutlin-3a	411722	nutlin-3	907062	HSC4	14.356	NA	NA
1047	Nutlin-3a	411722	nutlin-3	1240207	PECAPJ15	14.796	0.954597277	34.86717922
1047	Nutlin-3a	411722	nutlin-3	910701	SCC25	13.265	0.983376808	138.0693833
1047	Nutlin-3a	411722	nutlin-3	910904	SCC4	12.827	NA	NA
1047	Nutlin-3a	411722	nutlin-3	909709	SCC9	14.486	0.974977967	131.7914011
1047	Nutlin-3a	411722	nutlin-3	687452	5637	13.623	0.987546439	66.27976405
1047	Nutlin-3a	411722	nutlin-3	906798	639V	13.794	0.949947617	14.86592526
1047	Nutlin-3a	411722	nutlin-3	906797	647V	14.351	0.986619321	103.3556736
1047	Nutlin-3a	411722	nutlin-3	1290730	CAL29	14.355	0.920159502	16.77922734
1047	Nutlin-3a	411722	nutlin-3	907065	HT1197	11.316	0.90270069	15.62097246
1047	Nutlin-3a	411722	nutlin-3	907066	HT1376	14.467	0.97684325	107.3995523
1047	Nutlin-3a	411722	nutlin-3	753566	J82	14.438	NA	NA
1047	Nutlin-3a	411722	nutlin-3	907312	KU1919	12.723	0.985303199	91.75017695
1047	Nutlin-3a	411722	nutlin-3	909704	RT112	14.243	NA	NA
1047	Nutlin-3a	411722	nutlin-3	687455	RT4	10.85	0.987220067	135.0243228
1047	Nutlin-3a	411722	nutlin-3	909749	SW1710	11.747	0.981803962	83.79877465
1047	Nutlin-3a	411722	nutlin-3	724812	T24	14.3	NA	NA
1047	Nutlin-3a	411722	nutlin-3	687459	TCCSUP	13.52	0.971080321	72.75940826
1047	Nutlin-3a	411722	nutlin-3	724838	UMUC3	14.286	NA	NA
1047	Nutlin-3a	411722	nutlin-3	909780	VMCUB1	14.067	0.937909919	8.692486827
11	Paclitaxel	26956	paclitaxel	906820	CHP212	2.451	NA	NA
11	Paclitaxel	26956	paclitaxel	753618	KELLY	5.15	0.89615515	0.106528038
11	Paclitaxel	26956	paclitaxel	907314	KPNYN	14.467	0.898225329	0.159780816
11	Paclitaxel	26956	paclitaxel	908135	MHHNB11	2.8657	0.880773663	0.127757765
11	Paclitaxel	26956	paclitaxel	949179	NB1	4.0199	0.690541495	0.023279055
11	Paclitaxel	26956	paclitaxel	753620	SIMA	4.1765	0.835001792	0.080102156
11	Paclitaxel	26956	paclitaxel	724828	SKNAS	6.4245	NA	NA
11	Paclitaxel	26956	paclitaxel	688086	SKNDZ	3.5337	0.850796015	0.076725362
11	Paclitaxel	26956	paclitaxel	717431	SKNSH	8.3252	NA	NA
11	Paclitaxel	26956	paclitaxel	907069	HUCCT1	8.4123	NA	NA
11	Paclitaxel	26956	paclitaxel	684052	A673	0.82236	NA	NA
11	Paclitaxel	26956	paclitaxel	1290765	CAL78	10.012	NA	NA
11	Paclitaxel	26956	paclitaxel	1290807	G292CLONEA141B1	6.8002	NA	NA
11	Paclitaxel	26956	paclitaxel	907060	HOS	7.0123	NA	NA
11	Paclitaxel	26956	paclitaxel	908131	MG63	7.8275	NA	NA
11	Paclitaxel	26956	paclitaxel	908134	MHHES1	4.5226	NA	NA
11	Paclitaxel	26956	paclitaxel	909707	SAOS2	2.7833	NA	NA
11	Paclitaxel	26956	paclitaxel	909717	SJSA1	6.4079	0.671290155	0.020540492
11	Paclitaxel	26956	paclitaxel	684072	SKES1	1.9589	0.625291111	0.014522382
11	Paclitaxel	26956	paclitaxel	909776	U2OS	9.9805	NA	NA
11	Paclitaxel	26956	paclitaxel	910704	AU565	5.9769	NA	NA
11	Paclitaxel	26956	paclitaxel	906801	BT20	6.0207	NA	NA
11	Paclitaxel	26956	paclitaxel	946359	BT474	7.9037	0.893043785	0.155201786
11	Paclitaxel	26956	paclitaxel	905951	BT549	5.3596	NA	NA
11	Paclitaxel	26956	paclitaxel	906826	CAL120	10.209	NA	NA
11	Paclitaxel	26956	paclitaxel	924106	CAL148	4.9649	0.779950933	0.038792692
11	Paclitaxel	26956	paclitaxel	910927	CAL51	9.7067	NA	NA
11	Paclitaxel	26956	paclitaxel	910852	CAL851	5.3352	NA	NA
11	Paclitaxel	26956	paclitaxel	946382	CAMA1	10.746	NA	NA
11	Paclitaxel	26956	paclitaxel	1290798	EFM192A	5.1557	NA	NA
11	Paclitaxel	26956	paclitaxel	749710	HCC1143	8.2993	NA	NA
11	Paclitaxel	26956	paclitaxel	749712	HCC1395	7.277	NA	NA
11	Paclitaxel	26956	paclitaxel	907045	HCC1419	10.813	NA	NA
11	Paclitaxel	26956	paclitaxel	1290905	HCC1428	9.4814	NA	NA
11	Paclitaxel	26956	paclitaxel	1303900	HCC1500	10.461	NA	NA
11	Paclitaxel	26956	paclitaxel	907047	HCC1806	6.2072	NA	NA
11	Paclitaxel	26956	paclitaxel	749714	HCC1937	13.882	NA	NA
11	Paclitaxel	26956	paclitaxel	1290906	HCC202	11.242	NA	NA
11	Paclitaxel	26956	paclitaxel	1290922	HDQP1	7.7531	NA	NA
11	Paclitaxel	26956	paclitaxel	905957	HS578T	6.6052	NA	NA
11	Paclitaxel	26956	paclitaxel	1298157	JIMT1	7.3833	NA	NA
11	Paclitaxel	26956	paclitaxel	905946	MCF7	10.705	NA	NA
11	Paclitaxel	26956	paclitaxel	925338	MDAMB157	5.7969	NA	NA
11	Paclitaxel	26956	paclitaxel	908120	MDAMB175VII	14.997	NA	NA
11	Paclitaxel	26956	paclitaxel	905960	MDAMB231	9.6499	NA	NA
11	Paclitaxel	26956	paclitaxel	908121	MDAMB361	11.365	NA	NA
11	Paclitaxel	26956	paclitaxel	908122	MDAMB453	9.0187	NA	NA
11	Paclitaxel	26956	paclitaxel	908123	MDAMB468	4.0616	NA	NA
11	Paclitaxel	26956	paclitaxel	905945	T47D	11.828	NA	NA
11	Paclitaxel	26956	paclitaxel	909907	ZR7530	11.601	NA	NA
11	Paclitaxel	26956	paclitaxel	687561	42MGBA	8.4573	NA	NA
11	Paclitaxel	26956	paclitaxel	687562	8MGBA	8.901	0.476318175	0.005540212
11	Paclitaxel	26956	paclitaxel	687563	A172	6.6445	NA	NA
11	Paclitaxel	26956	paclitaxel	910933	AM38	3.9758	0.988457312	1.665566841
11	Paclitaxel	26956	paclitaxel	906746	BECKER	2.6509	0.553228361	0.009111592
11	Paclitaxel	26956	paclitaxel	910943	CAS1	10.56	0.86222327	0.147861862
11	Paclitaxel	26956	paclitaxel	906823	CCFSTTG1	7.7285	NA	NA
11	Paclitaxel	26956	paclitaxel	906834	D283MED	4.5664	0.991018605	1.174649203
11	Paclitaxel	26956	paclitaxel	906833	DAOY	4.7751	NA	NA
11	Paclitaxel	26956	paclitaxel	906835	DBTRG05MG	8.9355	NA	NA
11	Paclitaxel	26956	paclitaxel	906839	DKMG	4.262	NA	NA
11	Paclitaxel	26956	paclitaxel	906868	GAMG	6.0939	NA	NA
11	Paclitaxel	26956	paclitaxel	687568	GB1	11.795	0.755969202	0.040753544
11	Paclitaxel	26956	paclitaxel	906871	GI1	5.055	0.39236094	0.003283516
11	Paclitaxel	26956	paclitaxel	906873	GMS10	10.202	NA	NA
11	Paclitaxel	26956	paclitaxel	1240150	HS683	2.3572	NA	NA
11	Paclitaxel	26956	paclitaxel	907271	KALS1	14.395	0.409593368	0.003300879
11	Paclitaxel	26956	paclitaxel	907282	KNS42	7.9199	0.577265542	0.010858691
11	Paclitaxel	26956	paclitaxel	1240168	LN18	11.355	NA	NA
11	Paclitaxel	26956	paclitaxel	1240169	LN229	9.5572	NA	NA
11	Paclitaxel	26956	paclitaxel	908449	NMCG1	13.497	0.694952129	0.025824868
11	Paclitaxel	26956	paclitaxel	909248	ONS76	7.8187	0.623251694	0.014387539
11	Paclitaxel	26956	paclitaxel	909712	SF126	9.0194	0.841677593	0.077441953
11	Paclitaxel	26956	paclitaxel	905986	SF268	7.0619	0.550672217	0.008898713
11	Paclitaxel	26956	paclitaxel	905985	SF295	12.035	NA	NA
11	Paclitaxel	26956	paclitaxel	905984	SF539	2.4896	0.730761495	0.02676911
11	Paclitaxel	26956	paclitaxel	905982	SNB75	8.0847	0.623502888	0.016403477
11	Paclitaxel	26956	paclitaxel	909745	SW1088	7.7951	NA	NA
11	Paclitaxel	26956	paclitaxel	909750	SW1783	10.321	NA	NA
11	Paclitaxel	26956	paclitaxel	687586	T98G	11.497	NA	NA
11	Paclitaxel	26956	paclitaxel	687588	U118MG	7.4994	NA	NA
11	Paclitaxel	26956	paclitaxel	905983	U251MG	10.369	NA	NA
11	Paclitaxel	26956	paclitaxel	687590	U87MG	13.175	0.962445763	0.733895292
11	Paclitaxel	26956	paclitaxel	909905	YH13	3.267	NA	NA
11	Paclitaxel	26956	paclitaxel	687592	YKG1	8.1693	NA	NA
11	Paclitaxel	26956	paclitaxel	1298134	HELA	5.5367	NA	NA
11	Paclitaxel	26956	paclitaxel	910781	AN3CA	12.904	NA	NA
11	Paclitaxel	26956	paclitaxel	1240127	EN	11.72	NA	NA
11	Paclitaxel	26956	paclitaxel	907000	ESS1	4.5537	NA	NA
11	Paclitaxel	26956	paclitaxel	924187	KLE	8.6194	0.809372339	0.096370298
11	Paclitaxel	26956	paclitaxel	908130	MFE296	4.9491	NA	NA
11	Paclitaxel	26956	paclitaxel	1240174	MFE319	4.7936	NA	NA
11	Paclitaxel	26956	paclitaxel	930082	RL952	7.0311	0.379180552	0.002986511
11	Paclitaxel	26956	paclitaxel	909735	SNGM	2.4664	NA	NA
11	Paclitaxel	26956	paclitaxel	1295740	ALLSIL	2.9219	0.446124491	0.00466293
11	Paclitaxel	26956	paclitaxel	910951	CMLT1	2.954	NA	NA
11	Paclitaxel	26956	paclitaxel	907050	HDMYZ	6.4358	0.634802126	0.015113285
11	Paclitaxel	26956	paclitaxel	907053	HEL	7.6096	0.803891711	0.041256288
11	Paclitaxel	26956	paclitaxel	998184	JURKAT	1.3394	NA	NA
11	Paclitaxel	26956	paclitaxel	907269	JVM2	4.369	0.953289208	0.62912433
11	Paclitaxel	26956	paclitaxel	1659817	KMS11	0.89022	NA	NA
11	Paclitaxel	26956	paclitaxel	1330950	MOLP8	2.7448	0.647316496	0.016088287
11	Paclitaxel	26956	paclitaxel	910922	769P	11.969	NA	NA
11	Paclitaxel	26956	paclitaxel	905947	786O	10.071	NA	NA
11	Paclitaxel	26956	paclitaxel	905948	A498	14.673	0.92953305	0.593375872
11	Paclitaxel	26956	paclitaxel	905950	ACHN	6.6043	NA	NA
11	Paclitaxel	26956	paclitaxel	910698	BFTC909	8.6528	NA	NA
11	Paclitaxel	26956	paclitaxel	905963	CAKI1	13.514	NA	NA
11	Paclitaxel	26956	paclitaxel	910952	CAL54	8.578	NA	NA
11	Paclitaxel	26956	paclitaxel	1298168	KMRC1	10.023	NA	NA
11	Paclitaxel	26956	paclitaxel	1298169	KMRC20	10.107	NA	NA
11	Paclitaxel	26956	paclitaxel	909250	OSRC2	11.196	0.818888534	0.096133878
11	Paclitaxel	26956	paclitaxel	909974	RCC10RGB	13.776	0.963846648	5.586995255
11	Paclitaxel	26956	paclitaxel	1240224	VMRCRCW	11.662	NA	NA
11	Paclitaxel	26956	paclitaxel	909781	VMRCRCZ	6.7729	NA	NA
11	Paclitaxel	26956	paclitaxel	910700	C2BBE1	10.101	0.894559919	0.163169031
11	Paclitaxel	26956	paclitaxel	1290769	CL11	7.2617	0.978520146	1.272409743
11	Paclitaxel	26956	paclitaxel	905961	COLO205	6.2616	NA	NA
11	Paclitaxel	26956	paclitaxel	910689	COLO678	8.5303	NA	NA
11	Paclitaxel	26956	paclitaxel	910554	CW2	10.162	0.988768464	2.210064114
11	Paclitaxel	26956	paclitaxel	1290907	HCC56	9.1548	NA	NA
11	Paclitaxel	26956	paclitaxel	905936	HCT116	9.3036	NA	NA
11	Paclitaxel	26956	paclitaxel	905937	HCT15	9.5075	NA	NA
11	Paclitaxel	26956	paclitaxel	907289	HT115	9.0711	NA	NA
11	Paclitaxel	26956	paclitaxel	905939	HT29	9.8072	NA	NA
11	Paclitaxel	26956	paclitaxel	907287	HT55	10.04	NA	NA
11	Paclitaxel	26956	paclitaxel	905989	KM12	5.5779	0.520847122	0.007331312
11	Paclitaxel	26956	paclitaxel	907790	LOVO	7.0592	NA	NA
11	Paclitaxel	26956	paclitaxel	917486	LS1034	9.3734	0.861166407	0.102025159
11	Paclitaxel	26956	paclitaxel	907792	LS123	9.0282	0.661434407	0.020968198
11	Paclitaxel	26956	paclitaxel	998189	LS180	7.1292	NA	NA
11	Paclitaxel	26956	paclitaxel	907794	LS411N	14.673	0.488819976	0.005926929
11	Paclitaxel	26956	paclitaxel	907795	LS513	5.9887	0.957330683	0.426065382
11	Paclitaxel	26956	paclitaxel	1240173	MDST8	7.9802	0.8446729	0.072818444
11	Paclitaxel	26956	paclitaxel	908442	NCIH508	7.9634	NA	NA
11	Paclitaxel	26956	paclitaxel	908457	NCIH747	8.6389	0.653018232	0.018753245
11	Paclitaxel	26956	paclitaxel	909263	RCM1	13.437	NA	NA
11	Paclitaxel	26956	paclitaxel	909698	RKO	5.4403	0.394613785	0.00336369
11	Paclitaxel	26956	paclitaxel	909718	SKCO1	4.7307	NA	NA
11	Paclitaxel	26956	paclitaxel	1659823	SNU1040	7.4412	NA	NA
11	Paclitaxel	26956	paclitaxel	1660034	SNU407	7.2205	NA	NA
11	Paclitaxel	26956	paclitaxel	1660035	SNU61	6.1893	NA	NA
11	Paclitaxel	26956	paclitaxel	1660036	SNU81	3.1361	NA	NA
11	Paclitaxel	26956	paclitaxel	1674021	SNUC5	6.5824	NA	NA
11	Paclitaxel	26956	paclitaxel	909747	SW1417	7.4699	NA	NA
11	Paclitaxel	26956	paclitaxel	909748	SW1463	10.089	NA	NA
11	Paclitaxel	26956	paclitaxel	909751	SW48	1.335	NA	NA
11	Paclitaxel	26956	paclitaxel	909755	SW837	6.7174	NA	NA
11	Paclitaxel	26956	paclitaxel	909761	T84	7.1084	NA	NA
11	Paclitaxel	26956	paclitaxel	1240147	HEP3B217	13.06	NA	NA
11	Paclitaxel	26956	paclitaxel	1298146	HUH1	11.15	NA	NA
11	Paclitaxel	26956	paclitaxel	1298151	JHH1	7.3192	NA	NA
11	Paclitaxel	26956	paclitaxel	1240157	JHH2	11.797	NA	NA
11	Paclitaxel	26956	paclitaxel	1240158	JHH4	7.8082	NA	NA
11	Paclitaxel	26956	paclitaxel	1240159	JHH6	12.663	NA	NA
11	Paclitaxel	26956	paclitaxel	909719	SKHEP1	11.091	NA	NA
11	Paclitaxel	26956	paclitaxel	1240216	SNU182	8.6546	NA	NA
11	Paclitaxel	26956	paclitaxel	909736	SNU387	8.6264	NA	NA
11	Paclitaxel	26956	paclitaxel	909737	SNU423	5.0681	NA	NA
11	Paclitaxel	26956	paclitaxel	909738	SNU449	10.908	NA	NA
11	Paclitaxel	26956	paclitaxel	909739	SNU475	9.3883	NA	NA
11	Paclitaxel	26956	paclitaxel	905949	A549	11.311	NA	NA
11	Paclitaxel	26956	paclitaxel	753534	BEN	17.709	NA	NA
11	Paclitaxel	26956	paclitaxel	753540	CAL12T	6.7265	NA	NA
11	Paclitaxel	26956	paclitaxel	687777	CALU3	9.3723	NA	NA
11	Paclitaxel	26956	paclitaxel	724859	CALU6	7.705	0.575988581	0.010660589
11	Paclitaxel	26956	paclitaxel	687596	CHAGOK1	6.8209	NA	NA
11	Paclitaxel	26956	paclitaxel	910692	COLO668	4.4144	0.910957629	0.157364607
11	Paclitaxel	26956	paclitaxel	906805	CORL105	10.774	NA	NA
11	Paclitaxel	26956	paclitaxel	1297439	CORL95	7.197	0.90140479	0.187100508
11	Paclitaxel	26956	paclitaxel	687983	DMS114	4.3009	0.731932924	0.032802213
11	Paclitaxel	26956	paclitaxel	687985	DMS273	4.3314	NA	NA
11	Paclitaxel	26956	paclitaxel	907295	DMS53	9.1762	NA	NA
11	Paclitaxel	26956	paclitaxel	753554	EBC1	7.028	NA	NA
11	Paclitaxel	26956	paclitaxel	905970	EKVX	8.335	0.962790111	8.086100002
11	Paclitaxel	26956	paclitaxel	753556	EPLC272H	7.4959	NA	NA
11	Paclitaxel	26956	paclitaxel	1240142	HARA	3.634	NA	NA
11	Paclitaxel	26956	paclitaxel	1240143	HCC15	4.7853	NA	NA
11	Paclitaxel	26956	paclitaxel	1240144	HCC366	5.0912	NA	NA
11	Paclitaxel	26956	paclitaxel	1240145	HCC44	2.5135	NA	NA
11	Paclitaxel	26956	paclitaxel	1290908	HCC78	11.4	NA	NA
11	Paclitaxel	26956	paclitaxel	1240146	HCC827	7.6884	NA	NA
11	Paclitaxel	26956	paclitaxel	905972	HOP62	12.209	0.590660085	0.01133094
11	Paclitaxel	26956	paclitaxel	905973	HOP92	10.958	NA	NA
11	Paclitaxel	26956	paclitaxel	910779	IALM	14.975	0.408870759	0.003487912
11	Paclitaxel	26956	paclitaxel	753569	KNS62	10.603	NA	NA
11	Paclitaxel	26956	paclitaxel	753586	LCLC103H	6.754	NA	NA
11	Paclitaxel	26956	paclitaxel	946361	LCLC97TM1	3.8126	NA	NA
11	Paclitaxel	26956	paclitaxel	687787	LK2	0.52466	NA	NA
11	Paclitaxel	26956	paclitaxel	1298226	LOUNH91	6.9739	NA	NA
11	Paclitaxel	26956	paclitaxel	907796	LU99	6.6266	NA	NA
11	Paclitaxel	26956	paclitaxel	753592	LXF289	14.998	0.351790514	0.00250717
11	Paclitaxel	26956	paclitaxel	908467	NCIH1155	4.7793	0.934782927	0.134460386
11	Paclitaxel	26956	paclitaxel	724831	NCIH1299	11.41	NA	NA
11	Paclitaxel	26956	paclitaxel	1330964	NCIH1341	2.1654	NA	NA
11	Paclitaxel	26956	paclitaxel	724866	NCIH1355	7.4118	0.551377889	0.009397042
11	Paclitaxel	26956	paclitaxel	684681	NCIH1395	8.833	0.946842271	0.655857659
11	Paclitaxel	26956	paclitaxel	1298347	NCIH1435	13.531	NA	NA
11	Paclitaxel	26956	paclitaxel	753600	NCIH1563	14.491	NA	NA
11	Paclitaxel	26956	paclitaxel	1298348	NCIH1568	2.902	NA	NA
11	Paclitaxel	26956	paclitaxel	908472	NCIH1573	7.6992	NA	NA
11	Paclitaxel	26956	paclitaxel	908471	NCIH1581	4.2195	0.797180424	0.043989566
11	Paclitaxel	26956	paclitaxel	687798	NCIH1623	6.5732	NA	NA
11	Paclitaxel	26956	paclitaxel	687800	NCIH1650	6.5974	NA	NA
11	Paclitaxel	26956	paclitaxel	910900	NCIH1651	8.717	NA	NA
11	Paclitaxel	26956	paclitaxel	908473	NCIH1666	6.941	0.986791493	1.999585326
11	Paclitaxel	26956	paclitaxel	687802	NCIH1693	8.9027	NA	NA
11	Paclitaxel	26956	paclitaxel	908474	NCIH1703	1.6888	NA	NA
11	Paclitaxel	26956	paclitaxel	722058	NCIH1734	6.4471	NA	NA
11	Paclitaxel	26956	paclitaxel	908475	NCIH1755	10.053	NA	NA
11	Paclitaxel	26956	paclitaxel	1298350	NCIH1781	11.572	NA	NA
11	Paclitaxel	26956	paclitaxel	724868	NCIH1792	7.3714	NA	NA
11	Paclitaxel	26956	paclitaxel	908463	NCIH1793	10.38	NA	NA
11	Paclitaxel	26956	paclitaxel	687807	NCIH1838	8.6358	0.959611589	0.743209978
11	Paclitaxel	26956	paclitaxel	1240183	NCIH1869	11.116	0.871789684	0.119971766
11	Paclitaxel	26956	paclitaxel	1240184	NCIH1915	10.04	NA	NA
11	Paclitaxel	26956	paclitaxel	1240185	NCIH1944	5.5958	NA	NA
11	Paclitaxel	26956	paclitaxel	1240186	NCIH196	8.3906	NA	NA
11	Paclitaxel	26956	paclitaxel	924244	NCIH1975	4.4061	0.598315859	0.012410549
11	Paclitaxel	26956	paclitaxel	724873	NCIH2009	5.4172	NA	NA
11	Paclitaxel	26956	paclitaxel	1240187	NCIH2023	10.26	NA	NA
11	Paclitaxel	26956	paclitaxel	688011	NCIH2029	6.5513	NA	NA
11	Paclitaxel	26956	paclitaxel	722045	NCIH2030	10.91	NA	NA
11	Paclitaxel	26956	paclitaxel	687812	NCIH2085	12.375	NA	NA
11	Paclitaxel	26956	paclitaxel	724834	NCIH2087	8.1945	NA	NA
11	Paclitaxel	26956	paclitaxel	1240189	NCIH211	2.4128	0.52283274	0.007372094
11	Paclitaxel	26956	paclitaxel	1298351	NCIH2110	4.0885	NA	NA
11	Paclitaxel	26956	paclitaxel	722046	NCIH2122	6.6452	NA	NA
11	Paclitaxel	26956	paclitaxel	687815	NCIH2170	8.0728	NA	NA
11	Paclitaxel	26956	paclitaxel	1298353	NCIH2172	13.721	NA	NA
11	Paclitaxel	26956	paclitaxel	908481	NCIH2196	8.7686	0.949358521	0.360871912
11	Paclitaxel	26956	paclitaxel	687816	NCIH2228	6.9481	NA	NA
11	Paclitaxel	26956	paclitaxel	905941	NCIH226	8.4684	0.949741871	0.36108261
11	Paclitaxel	26956	paclitaxel	724874	NCIH2291	13.12	NA	NA
11	Paclitaxel	26956	paclitaxel	905942	NCIH23	1.8891	0.964913846	0.450086854
11	Paclitaxel	26956	paclitaxel	687819	NCIH2342	13.017	NA	NA
11	Paclitaxel	26956	paclitaxel	1298356	NCIH2444	14.3	NA	NA
11	Paclitaxel	26956	paclitaxel	753604	H292	8.4361	NA	NA
11	Paclitaxel	26956	paclitaxel	908465	NCIH358	3.7748	NA	NA
11	Paclitaxel	26956	paclitaxel	908460	NCIH441	10.793	NA	NA
11	Paclitaxel	26956	paclitaxel	688023	NCIH446	2.1735	0.678095343	0.020946255
11	Paclitaxel	26956	paclitaxel	905943	NCIH460	12.739	NA	NA
11	Paclitaxel	26956	paclitaxel	908443	NCIH520	3.0769	NA	NA
11	Paclitaxel	26956	paclitaxel	905944	NCIH522	2.6371	NA	NA
11	Paclitaxel	26956	paclitaxel	908459	NCIH596	10.353	NA	NA
11	Paclitaxel	26956	paclitaxel	1240191	NCIH647	7.2937	NA	NA
11	Paclitaxel	26956	paclitaxel	722066	NCIH650	8.4848	NA	NA
11	Paclitaxel	26956	paclitaxel	687829	NCIH661	5.8986	NA	NA
11	Paclitaxel	26956	paclitaxel	688027	NCIH69	7.7111	0.683747394	0.022300961
11	Paclitaxel	26956	paclitaxel	724855	NCIH727	12.188	NA	NA
11	Paclitaxel	26956	paclitaxel	925341	NCIH810	5.9722	NA	NA
11	Paclitaxel	26956	paclitaxel	910399	NCIH838	2.4777	NA	NA
11	Paclitaxel	26956	paclitaxel	1240192	NCIH841	4.0203	NA	NA
11	Paclitaxel	26956	paclitaxel	753608	PC14	2.594	NA	NA
11	Paclitaxel	26956	paclitaxel	910931	RERFLCMS	5.1088	NA	NA
11	Paclitaxel	26956	paclitaxel	713880	SBC5	3.521	NA	NA
11	Paclitaxel	26956	paclitaxel	909721	SKLU1	13.727	NA	NA
11	Paclitaxel	26956	paclitaxel	909728	SKMES1	5.9773	NA	NA
11	Paclitaxel	26956	paclitaxel	1299062	SW1271	7.4613	NA	NA
11	Paclitaxel	26956	paclitaxel	713869	VMRCLCD	6.1057	NA	NA
11	Paclitaxel	26956	paclitaxel	906817	COLO680N	9.7942	NA	NA
11	Paclitaxel	26956	paclitaxel	753555	ECGI10	4.3934	0.902655422	0.137696354
11	Paclitaxel	26956	paclitaxel	753573	KYSE140	7.6628	NA	NA
11	Paclitaxel	26956	paclitaxel	907317	KYSE150	9.7176	NA	NA
11	Paclitaxel	26956	paclitaxel	907318	KYSE180	6.1564	NA	NA
11	Paclitaxel	26956	paclitaxel	753574	KYSE410	4.5874	NA	NA
11	Paclitaxel	26956	paclitaxel	907320	KYSE450	12.448	NA	NA
11	Paclitaxel	26956	paclitaxel	907321	KYSE510	4.7125	NA	NA
11	Paclitaxel	26956	paclitaxel	753575	KYSE520	10.864	NA	NA
11	Paclitaxel	26956	paclitaxel	910079	OE19	13.143	NA	NA
11	Paclitaxel	26956	paclitaxel	1298359	OE21	2.9613	NA	NA
11	Paclitaxel	26956	paclitaxel	910549	OE33	11.58	NA	NA
11	Paclitaxel	26956	paclitaxel	753621	TE1	11.683	0.494135443	0.006142878
11	Paclitaxel	26956	paclitaxel	753622	TE10	7.6262	0.353826694	0.002543789
11	Paclitaxel	26956	paclitaxel	946354	TE11	2.0873	0.254892526	0.001371412
11	Paclitaxel	26956	paclitaxel	753614	TE15	2.7258	0.268299495	0.001269611
11	Paclitaxel	26956	paclitaxel	1503371	TE4	3.0507	NA	NA
11	Paclitaxel	26956	paclitaxel	735784	TE5	4.4513	0.621829057	0.014619541
11	Paclitaxel	26956	paclitaxel	946355	TE6	4.0364	0.50102125	0.006444217
11	Paclitaxel	26956	paclitaxel	753623	TE8	3.892	0.321132007	0.001947396
11	Paclitaxel	26956	paclitaxel	906804	A2780	3.4824	NA	NA
11	Paclitaxel	26956	paclitaxel	906825	CAOV3	6.557	NA	NA
11	Paclitaxel	26956	paclitaxel	1479987	DOV13	10.624	NA	NA
11	Paclitaxel	26956	paclitaxel	911905	EFO21	10.155	NA	NA
11	Paclitaxel	26956	paclitaxel	906852	EFO27	10.229	NA	NA
11	Paclitaxel	26956	paclitaxel	1240128	ES2	11.868	0.858032555	0.068345978
11	Paclitaxel	26956	paclitaxel	1240129	FUOV1	9.4597	NA	NA
11	Paclitaxel	26956	paclitaxel	905968	IGROV1	8.4656	NA	NA
11	Paclitaxel	26956	paclitaxel	1479995	JHOS2	9.5644	NA	NA
11	Paclitaxel	26956	paclitaxel	909975	KURAMOCHI	11.157	0.561857721	0.009706603
11	Paclitaxel	26956	paclitaxel	946360	OAW28	10.022	NA	NA
11	Paclitaxel	26956	paclitaxel	910548	OAW42	11.06	NA	NA
11	Paclitaxel	26956	paclitaxel	909257	OC314	2.1221	NA	NA
11	Paclitaxel	26956	paclitaxel	1480362	OV56	11.223	NA	NA
11	Paclitaxel	26956	paclitaxel	1480360	OV7	7.3968	NA	NA
11	Paclitaxel	26956	paclitaxel	1240197	OV90	14.593	NA	NA
11	Paclitaxel	26956	paclitaxel	905990	OVCAR4	12.015	0.567379303	0.010690238
11	Paclitaxel	26956	paclitaxel	905969	OVCAR5	9.4714	NA	NA
11	Paclitaxel	26956	paclitaxel	905991	OVCAR8	6.492	NA	NA
11	Paclitaxel	26956	paclitaxel	1240198	OVISE	14.339	NA	NA
11	Paclitaxel	26956	paclitaxel	1480371	OVK18	5.1795	NA	NA
11	Paclitaxel	26956	paclitaxel	1240199	OVKATE	9.4469	NA	NA
11	Paclitaxel	26956	paclitaxel	1298365	OVTOKO	11.657	NA	NA
11	Paclitaxel	26956	paclitaxel	909699	RMGI	12.304	NA	NA
11	Paclitaxel	26956	paclitaxel	905959	SKOV3	8.8161	NA	NA
11	Paclitaxel	26956	paclitaxel	1299070	TOV112D	5.0782	NA	NA
11	Paclitaxel	26956	paclitaxel	1240222	TOV21G	9.4423	NA	NA
11	Paclitaxel	26956	paclitaxel	909774	TYKNU	8.3583	NA	NA
11	Paclitaxel	26956	paclitaxel	910702	ASPC1	9.2908	NA	NA
11	Paclitaxel	26956	paclitaxel	906693	BXPC3	4.4415	NA	NA
11	Paclitaxel	26956	paclitaxel	753624	CAPAN1	8.8429	NA	NA
11	Paclitaxel	26956	paclitaxel	910915	CAPAN2	11.198	NA	NA
11	Paclitaxel	26956	paclitaxel	906821	CFPAC1	10.156	NA	NA
11	Paclitaxel	26956	paclitaxel	1290797	DANG	6.3925	NA	NA
11	Paclitaxel	26956	paclitaxel	1298136	HPAC	10.848	NA	NA
11	Paclitaxel	26956	paclitaxel	724869	HPAFII	12.479	NA	NA
11	Paclitaxel	26956	paclitaxel	907285	HUPT3	10.044	NA	NA
11	Paclitaxel	26956	paclitaxel	907286	HUPT4	6.0828	NA	NA
11	Paclitaxel	26956	paclitaxel	1298218	KP2	9.1557	NA	NA
11	Paclitaxel	26956	paclitaxel	1298219	KP3	8.709	NA	NA
11	Paclitaxel	26956	paclitaxel	753572	KP4	4.2138	NA	NA
11	Paclitaxel	26956	paclitaxel	724870	MIAPACA2	6.7399	NA	NA
11	Paclitaxel	26956	paclitaxel	1298475	PANC0203	9.2847	NA	NA
11	Paclitaxel	26956	paclitaxel	925346	PANC0327	4.5015	NA	NA
11	Paclitaxel	26956	paclitaxel	1298476	PANC0403	11.787	NA	NA
11	Paclitaxel	26956	paclitaxel	925347	PANC0813	6.8768	NA	NA
11	Paclitaxel	26956	paclitaxel	925348	PANC1005	7.4382	NA	NA
11	Paclitaxel	26956	paclitaxel	1298526	PATU8902	11.536	NA	NA
11	Paclitaxel	26956	paclitaxel	910546	PSN1	8.2617	0.239730601	0.001324206
11	Paclitaxel	26956	paclitaxel	1298534	QGP1	8.3152	NA	NA
11	Paclitaxel	26956	paclitaxel	1240218	SU8686	8.3617	NA	NA
11	Paclitaxel	26956	paclitaxel	1240219	SUIT2	14.227	NA	NA
11	Paclitaxel	26956	paclitaxel	910907	SW1990	8.0516	NA	NA
11	Paclitaxel	26956	paclitaxel	909904	YAPC	12.523	NA	NA
11	Paclitaxel	26956	paclitaxel	907173	ISTMES1	11.509	0.841972184	0.072710508
11	Paclitaxel	26956	paclitaxel	908150	MPP89	7.9595	0.942524806	0.552976428
11	Paclitaxel	26956	paclitaxel	908152	MSTO211H	7.9052	0.981407889	0.591280498
11	Paclitaxel	26956	paclitaxel	908462	NCIH2452	13.19	NA	NA
11	Paclitaxel	26956	paclitaxel	908470	NCIH28	2.987	NA	NA
11	Paclitaxel	26956	paclitaxel	924100	22RV1	7.66	NA	NA
11	Paclitaxel	26956	paclitaxel	905935	DU145	6.4491	NA	NA
11	Paclitaxel	26956	paclitaxel	907788	LNCAPCLONEFGC	3.9239	0.975186702	1.123118469
11	Paclitaxel	26956	paclitaxel	905934	PC3	9.8473	NA	NA
11	Paclitaxel	26956	paclitaxel	1299075	VCAP	6.9048	0.654009781	0.017421702
11	Paclitaxel	26956	paclitaxel	906794	A253	9.7021	0.66294083	0.017918287
11	Paclitaxel	26956	paclitaxel	910921	A101D	14.324	0.567754943	0.01023348
11	Paclitaxel	26956	paclitaxel	906792	A2058	4.033	NA	NA
11	Paclitaxel	26956	paclitaxel	906793	A375	7.6373	NA	NA
11	Paclitaxel	26956	paclitaxel	906830	C32	9.1511	NA	NA
11	Paclitaxel	26956	paclitaxel	906818	COLO679	10.083	NA	NA
11	Paclitaxel	26956	paclitaxel	1240125	COLO783	12.616	NA	NA
11	Paclitaxel	26956	paclitaxel	906814	COLO792	10.244	NA	NA
11	Paclitaxel	26956	paclitaxel	906813	COLO800	8.7365	0.984670571	0.984479132
11	Paclitaxel	26956	paclitaxel	687448	COLO829	9.7935	0.957207741	1.289048195
11	Paclitaxel	26956	paclitaxel	906865	G361	8.5438	NA	NA
11	Paclitaxel	26956	paclitaxel	1298145	HS940T	12.813	NA	NA
11	Paclitaxel	26956	paclitaxel	907067	HT144	10.294	0.57154891	0.01028045
11	Paclitaxel	26956	paclitaxel	907169	IGR1	7.0404	NA	NA
11	Paclitaxel	26956	paclitaxel	1240153	IGR37	5.0819	NA	NA
11	Paclitaxel	26956	paclitaxel	907171	IPC298	12.229	NA	NA
11	Paclitaxel	26956	paclitaxel	905974	LOXIMVI	7.7616	0.804900793	0.04503183
11	Paclitaxel	26956	paclitaxel	908124	MELHO	8.2296	NA	NA
11	Paclitaxel	26956	paclitaxel	908125	MELJUSO	9.1253	NA	NA
11	Paclitaxel	26956	paclitaxel	908128	MEWO	7.4977	NA	NA
11	Paclitaxel	26956	paclitaxel	910903	RPMI7951	3.5782	NA	NA
11	Paclitaxel	26956	paclitaxel	909713	SH4	11.577	0.52530852	0.00778605
11	Paclitaxel	26956	paclitaxel	909725	SKMEL24	10.719	NA	NA
11	Paclitaxel	26956	paclitaxel	905954	SKMEL28	15.344	NA	NA
11	Paclitaxel	26956	paclitaxel	909724	SKMEL3	14.286	NA	NA
11	Paclitaxel	26956	paclitaxel	909726	SKMEL30	12.594	NA	NA
11	Paclitaxel	26956	paclitaxel	909727	SKMEL31	12.886	NA	NA
11	Paclitaxel	26956	paclitaxel	905956	SKMEL5	10.112	NA	NA
11	Paclitaxel	26956	paclitaxel	905977	UACC257	12.782	0.748488088	0.040287861
11	Paclitaxel	26956	paclitaxel	905976	UACC62	12.596	NA	NA
11	Paclitaxel	26956	paclitaxel	909784	WM115	8.6189	NA	NA
11	Paclitaxel	26956	paclitaxel	910784	A204	5.9491	NA	NA
11	Paclitaxel	26956	paclitaxel	907299	G401	3.4096	NA	NA
11	Paclitaxel	26956	paclitaxel	907298	G402	5.106	NA	NA
11	Paclitaxel	26956	paclitaxel	906999	GCT	4.4619	NA	NA
11	Paclitaxel	26956	paclitaxel	907064	HT1080	4.1803	NA	NA
11	Paclitaxel	26956	paclitaxel	1240166	KYM1	4.6371	NA	NA
11	Paclitaxel	26956	paclitaxel	908127	MESSA	8.044	NA	NA
11	Paclitaxel	26956	paclitaxel	909264	RD	5.703	NA	NA
11	Paclitaxel	26956	paclitaxel	971774	RH18	8.2061	NA	NA
11	Paclitaxel	26956	paclitaxel	1240210	RH41	2.7963	NA	NA
11	Paclitaxel	26956	paclitaxel	909720	SKLMS1	8.6425	0.449238833	0.004686415
11	Paclitaxel	26956	paclitaxel	909732	SKUT1	8.0384	0.408557851	0.003682518
11	Paclitaxel	26956	paclitaxel	924248	TE441T	7.6284	0.940251737	0.229286965
11	Paclitaxel	26956	paclitaxel	910924	2313287	3.4545	NA	NA
11	Paclitaxel	26956	paclitaxel	906790	AGS	9.0658	NA	NA
11	Paclitaxel	26956	paclitaxel	906848	ECC10	5.0251	NA	NA
11	Paclitaxel	26956	paclitaxel	906849	ECC12	3.2714	NA	NA
11	Paclitaxel	26956	paclitaxel	907055	HGC27	6.0461	NA	NA
11	Paclitaxel	26956	paclitaxel	1240151	HS746T	8.1379	NA	NA
11	Paclitaxel	26956	paclitaxel	1240155	IM95	1.4108	NA	NA
11	Paclitaxel	26956	paclitaxel	908138	MKN1	8.5778	NA	NA
11	Paclitaxel	26956	paclitaxel	925340	MKN45	15	NA	NA
11	Paclitaxel	26956	paclitaxel	924250	MKN7	10.453	NA	NA
11	Paclitaxel	26956	paclitaxel	908461	NCIN87	7.5046	NA	NA
11	Paclitaxel	26956	paclitaxel	908455	NUGC3	6.9728	NA	NA
11	Paclitaxel	26956	paclitaxel	1298358	OCUM1	7.0641	NA	NA
11	Paclitaxel	26956	paclitaxel	906795	8305C	6.1396	NA	NA
11	Paclitaxel	26956	paclitaxel	924102	8505C	6.8652	NA	NA
11	Paclitaxel	26956	paclitaxel	924104	BCPAP	3.4579	NA	NA
11	Paclitaxel	26956	paclitaxel	906696	BHT101	12.054	NA	NA
11	Paclitaxel	26956	paclitaxel	906828	CAL62	5.0481	NA	NA
11	Paclitaxel	26956	paclitaxel	910568	CGTHW1	7.4535	0.800826951	0.049517895
11	Paclitaxel	26956	paclitaxel	906864	FTC133	7.068	NA	NA
11	Paclitaxel	26956	paclitaxel	1240178	ML1	7.4393	NA	NA
11	Paclitaxel	26956	paclitaxel	930299	TTTHYROID	6.0902	NA	NA
11	Paclitaxel	26956	paclitaxel	1240223	TT2609C02	9.8961	NA	NA
11	Paclitaxel	26956	paclitaxel	753535	BHY	7.1537	NA	NA
11	Paclitaxel	26956	paclitaxel	1240121	BICR22	3.0343	NA	NA
11	Paclitaxel	26956	paclitaxel	1290725	BICR31	8.0144	NA	NA
11	Paclitaxel	26956	paclitaxel	910916	CAL27	1.7685	NA	NA
11	Paclitaxel	26956	paclitaxel	753541	CAL33	3.4528	NA	NA
11	Paclitaxel	26956	paclitaxel	906837	DETROIT562	6.6743	NA	NA
11	Paclitaxel	26956	paclitaxel	906863	FADU	11.951	NA	NA
11	Paclitaxel	26956	paclitaxel	753562	HSC2	9.5242	NA	NA
11	Paclitaxel	26956	paclitaxel	907061	HSC3	9.9375	NA	NA
11	Paclitaxel	26956	paclitaxel	907062	HSC4	8.985	NA	NA
11	Paclitaxel	26956	paclitaxel	1240207	PECAPJ15	10.063	NA	NA
11	Paclitaxel	26956	paclitaxel	910701	SCC25	3.9469	NA	NA
11	Paclitaxel	26956	paclitaxel	910904	SCC4	5.1759	NA	NA
11	Paclitaxel	26956	paclitaxel	909709	SCC9	7.9734	NA	NA
11	Paclitaxel	26956	paclitaxel	687452	5637	1.588	NA	NA
11	Paclitaxel	26956	paclitaxel	906798	639V	8.0854	NA	NA
11	Paclitaxel	26956	paclitaxel	906797	647V	4.1232	NA	NA
11	Paclitaxel	26956	paclitaxel	910926	BFTC905	7.9894	NA	NA
11	Paclitaxel	26956	paclitaxel	1290730	CAL29	7.0937	NA	NA
11	Paclitaxel	26956	paclitaxel	907065	HT1197	14.266	NA	NA
11	Paclitaxel	26956	paclitaxel	907066	HT1376	12.175	NA	NA
11	Paclitaxel	26956	paclitaxel	753566	J82	9.4572	NA	NA
11	Paclitaxel	26956	paclitaxel	907312	KU1919	11.667	NA	NA
11	Paclitaxel	26956	paclitaxel	909704	RT112	0.77841	NA	NA
11	Paclitaxel	26956	paclitaxel	687455	RT4	9.3376	NA	NA
11	Paclitaxel	26956	paclitaxel	909749	SW1710	8.1352	NA	NA
11	Paclitaxel	26956	paclitaxel	724812	T24	6.7894	NA	NA
11	Paclitaxel	26956	paclitaxel	687459	TCCSUP	9.4401	NA	NA
11	Paclitaxel	26956	paclitaxel	724838	UMUC3	7.3143	NA	NA
11	Paclitaxel	26956	paclitaxel	909780	VMCUB1	3.832	NA	NA
1003	Camptothecin, SN-38	375637	SN-38	906820	CHP212	6.359	0.325571010141243, NA	0.00212883909114076, NA
1003	Camptothecin, SN-38	375637	SN-38	907314	KPNYN	17.492	0.863224047580362, 0.764251408765467	0.10076707764942, 0.0198676691362842
1003	Camptothecin, SN-38	375637	SN-38	908135	MHHNB11	5.5644	0.234173310743216, NA	0.000967359589881263, NA
1003	Camptothecin, SN-38	375637	SN-38	753620	SIMA	6.7917	0.476946937242065, 0.488125188918036	0.00536280310027412, 0.0028881030786659
1003	Camptothecin, SN-38	375637	SN-38	724828	SKNAS	10.889	0.623556367742605, 0.722128769475115	0.0144678478274122, 0.0148877956032431
1003	Camptothecin, SN-38	375637	SN-38	688087	SKNFI	11.743	0.816549279626968, 0.868469480985484	0.0552183700834021, 0.0453001098725462
1003	Camptothecin, SN-38	375637	SN-38	717431	SKNSH	6.2982	0.268661286407459, 0.38203015329722	0.00138124105951786, 0.00148472180627614
1003	Camptothecin, SN-38	375637	SN-38	907069	HUCCT1	11.407	0.775181784120516, 0.657510504758098	0.044294507631907, 0.0090348605543778
1003	Camptothecin, SN-38	375637	SN-38	753539	CADOES1	6.8926	0.543016463300084, 0.537740483166856	0.00820690668095955, 0.00396832200142179
1003	Camptothecin, SN-38	375637	SN-38	1290765	CAL78	10.298	0.787479422738414, NA	0.0506560582452287, NA
1003	Camptothecin, SN-38	375637	SN-38	1290807	G292CLONEA141B1	11.45	0.822786557751355, 0.817427198598328	0.115384988721736, 0.0540477351871453
1003	Camptothecin, SN-38	375637	SN-38	907060	HOS	10.183	0.279346884854715, 0.405984289560885	0.00168096091038777, 0.00180777001636917
1003	Camptothecin, SN-38	375637	SN-38	908131	MG63	10.632	0.546027209850902, 0.644609802030466	0.00851706064261722, 0.00840188743330898
1003	Camptothecin, SN-38	375637	SN-38	908134	MHHES1	6.4737	0.199489252275817, 0.278583844953712	0.000816325194983436, 0.000743308620204748
1003	Camptothecin, SN-38	375637	SN-38	909707	SAOS2	8.192	0.652645806071115, 0.632609794556839	0.0199128489362775, 0.00849915014624064
1003	Camptothecin, SN-38	375637	SN-38	684072	SKES1	5.3697	0.289188324512095, 0.37407246740851	0.00151764619417669, 0.00137131093698401
1003	Camptothecin, SN-38	375637	SN-38	909776	U2OS	8.9575	0.617766802300265, 0.713226397379899	0.0135936468169035, 0.01330872246077
1003	Camptothecin, SN-38	375637	SN-38	910704	AU565	10.088	0.537406724261946, 0.651047852643811	0.00799973990019699, 0.00862768315301279
1003	Camptothecin, SN-38	375637	SN-38	906801	BT20	12.474	0.703790251225805, 0.81015839718971	0.0272221124799775, 0.0344772347027039
1003	Camptothecin, SN-38	375637	SN-38	946359	BT474	15.677	0.97074157886581, 0.949964143473884	0.83447641908269, 0.213373488647692
1003	Camptothecin, SN-38	375637	SN-38	905951	BT549	9.954	0.811718975157556, 0.75843786273148	0.0819323610082706, 0.0240760793521115
1003	Camptothecin, SN-38	375637	SN-38	906826	CAL120	15.543	0.74051929262671, 0.692060787368449	0.0379710852421413, 0.0127524848868851
1003	Camptothecin, SN-38	375637	SN-38	924106	CAL148	8.1866	NA, NA	NA, NA
1003	Camptothecin, SN-38	375637	SN-38	910927	CAL51	10.542	0.500597181003385, 0.44545443724222	0.0062719945840038, 0.00226611377279272
1003	Camptothecin, SN-38	375637	SN-38	946382	CAMA1	13.358	NA, 0.906495790712349	NA, 0.116992191224363
1003	Camptothecin, SN-38	375637	SN-38	1290798	EFM192A	13.708	0.914656085660199, 0.942573891090281	0.205795808705965, 0.174876147042913
1003	Camptothecin, SN-38	375637	SN-38	749710	HCC1143	10.299	0.858735837981814, 0.843505925353393	0.144179338966581, 0.0594092399759099
1003	Camptothecin, SN-38	375637	SN-38	749712	HCC1395	11.386	0.796036815199137, 0.829812092254829	0.0579239965455638, 0.040409605973971
1003	Camptothecin, SN-38	375637	SN-38	907045	HCC1419	12.71	0.973202250293046, 0.97872015286188	2.25782409669192, 1.59403467779163
1003	Camptothecin, SN-38	375637	SN-38	1290905	HCC1428	13.063	0.882005823814261, 0.904439065339965	0.125535184611221, 0.0849705346291911
1003	Camptothecin, SN-38	375637	SN-38	1303900	HCC1500	10.873	0.747831025595636, 0.797931217617772	0.0332314230888188, 0.0248339984976052
1003	Camptothecin, SN-38	375637	SN-38	907046	HCC1569	11.284	0.854375563454599, 0.850750837744528	0.125243572667139, 0.0598780429661228
1003	Camptothecin, SN-38	375637	SN-38	907047	HCC1806	10.611	NA, 0.421184917018657	NA, 0.00193872720554643
1003	Camptothecin, SN-38	375637	SN-38	749714	HCC1937	13.318	0.80579347449271, 0.851193992840547	0.0603600921659835, 0.0478226448861795
1003	Camptothecin, SN-38	375637	SN-38	749709	HCC1954	12.921	0.96632716263928, 0.8030429693867	0.803514210833881, 0.0297722241156631
1003	Camptothecin, SN-38	375637	SN-38	1290906	HCC202	17.814	0.969129498114538, 0.91340973578437	1.72670808236844, 0.170805509053941
1003	Camptothecin, SN-38	375637	SN-38	749717	HCC38	9.1373	0.581107918539077, 0.612095200649983	0.010620147827812, 0.00652633832363514
1003	Camptothecin, SN-38	375637	SN-38	1290922	HDQP1	14.127	0.849621196501558, 0.895932524088243	0.0991298819607122, 0.0896751848501156
1003	Camptothecin, SN-38	375637	SN-38	1298157	JIMT1	14.07	0.73981221246461, 0.876171554825317	0.0322888038061275, 0.0569963958306446
1003	Camptothecin, SN-38	375637	SN-38	905946	MCF7	13.801	0.649873717917788, 0.426645288387559	0.0165433586657069, 0.00195347429051505
1003	Camptothecin, SN-38	375637	SN-38	925338	MDAMB157	5.5622	NA, 0.701171038933854	NA, 0.0116997317200699
1003	Camptothecin, SN-38	375637	SN-38	908120	MDAMB175VII	9.9266	0.815164198247924, 0.777170694172797	0.0623229246345312, 0.0222654927057134
1003	Camptothecin, SN-38	375637	SN-38	905960	MDAMB231	14.394	0.602033603356372, 0.617589038760548	0.0121276697095907, 0.00672328252572458
1003	Camptothecin, SN-38	375637	SN-38	908121	MDAMB361	12.955	0.739501229028004, 0.949882158097003	0.0300383181436635, 0.149520124540526
1003	Camptothecin, SN-38	375637	SN-38	924240	MDAMB415	12.849	0.874935624488842, 0.841586488139848	0.165668614565446, 0.0540534723514739
1003	Camptothecin, SN-38	375637	SN-38	908122	MDAMB453	9.975	0.862345315115665, 0.706342200766007	0.102145897936757, 0.0128315590135266
1003	Camptothecin, SN-38	375637	SN-38	905945	T47D	11.387	0.691596468516923, 0.817167686925421	0.0289900109036634, 0.0503085481200332
1003	Camptothecin, SN-38	375637	SN-38	909907	ZR7530	14.737	0.972819874665578, 0.980817718844709	2.87374319925815, 2.48973132835873
1003	Camptothecin, SN-38	375637	SN-38	687561	42MGBA	8.2463	0.462321552376695, 0.528636205247155	0.00489709060917574, 0.00376122316744094
1003	Camptothecin, SN-38	375637	SN-38	687563	A172	12.076	NA, 0.728422154527268	NA, 0.0135444146195445
1003	Camptothecin, SN-38	375637	SN-38	910933	AM38	15.192	0.455532325947855, 0.759542831532172	0.00471470218762756, 0.0178906019189297
1003	Camptothecin, SN-38	375637	SN-38	910943	CAS1	12.364	0.753172887058678, 0.872154687260429	0.0449030293417791, 0.0826074938585784
1003	Camptothecin, SN-38	375637	SN-38	906823	CCFSTTG1	14.897	0.944877016554234, 0.686858562301184	0.280491871556856, 0.01047159190911
1003	Camptothecin, SN-38	375637	SN-38	906833	DAOY	8.8424	0.18681004032858, 0.24242856405428	0.000815921935069427, 0.000617204586160048
1003	Camptothecin, SN-38	375637	SN-38	906835	DBTRG05MG	10.798	0.614187983286203, 0.544994913018298	0.0136255936993572, 0.00423559854181828
1003	Camptothecin, SN-38	375637	SN-38	906839	DKMG	12.381	0.80296660803224, 0.842708954965253	0.0819822875145533, 0.0654387821266704
1003	Camptothecin, SN-38	375637	SN-38	906868	GAMG	12.289	NA, 0.6449313914077	NA, 0.00804107155562696
1003	Camptothecin, SN-38	375637	SN-38	687568	GB1	8.9988	0.474406718083904, 0.531879384777875	0.00525590683675547, 0.00387784249019391
1003	Camptothecin, SN-38	375637	SN-38	906871	GI1	10.111	0.434502996833031, 0.397243690212135	0.00417269434414854, 0.00165333128132935
1003	Camptothecin, SN-38	375637	SN-38	906873	GMS10	12.313	0.516602403097232, 0.575852215193339	0.00693340899200283, 0.00503001745318508
1003	Camptothecin, SN-38	375637	SN-38	1240150	HS683	11.165	0.52551856405267, 0.706007842995939	0.007341138808981, 0.0119882160839629
1003	Camptothecin, SN-38	375637	SN-38	907271	KALS1	9.7588	NA, 0.770407484291211	NA, 0.0264429461165733
1003	Camptothecin, SN-38	375637	SN-38	907282	KNS42	13.039	0.694501158900633, 0.771425575775999	0.024662084194266, 0.0230066525782456
1003	Camptothecin, SN-38	375637	SN-38	1240168	LN18	12.117	0.756990640224472, 0.841701623312897	0.0285811024644049, 0.0256483409486638
1003	Camptothecin, SN-38	375637	SN-38	1240169	LN229	13.877	0.524410266892304, 0.550031823320321	0.00728230986913068, 0.00427672110238916
1003	Camptothecin, SN-38	375637	SN-38	908449	NMCG1	12.272	0.663429518181988, 0.540553099383894	0.019853669714039, 0.00413480350769176
1003	Camptothecin, SN-38	375637	SN-38	909248	ONS76	9.4503	0.377898193608757, 0.489340911673615	0.00280181844003257, 0.00291609983403891
1003	Camptothecin, SN-38	375637	SN-38	909712	SF126	11.101	0.475936413595619, 0.564901313634618	0.00535416328465637, 0.00474877206391936
1003	Camptothecin, SN-38	375637	SN-38	905986	SF268	8.3426	0.27917832501484, 0.464879615081389	0.00139752718959728, 0.00248738363815885
1003	Camptothecin, SN-38	375637	SN-38	905985	SF295	10.218	0.55103065157898, 0.718467639485007	0.00871194399654666, 0.013743702682181
1003	Camptothecin, SN-38	375637	SN-38	905984	SF539	7.7189	0.516410690225261, 0.618356290543533	0.00689437133031674, 0.0063792463250478
1003	Camptothecin, SN-38	375637	SN-38	905982	SNB75	11.023	0.62939573269047, 0.744839965163018	0.0167810602486792, 0.0223313499485072
1003	Camptothecin, SN-38	375637	SN-38	909745	SW1088	11.107	NA, 0.792676704093206	NA, 0.0307133055583089
1003	Camptothecin, SN-38	375637	SN-38	909750	SW1783	14.506	0.720878825871978, 0.645741736017087	0.024521466597736, 0.00756517435439118
1003	Camptothecin, SN-38	375637	SN-38	687586	T98G	13.996	0.687447636523345, 0.690518322124204	0.0199828915904599, 0.0101942232169737
1003	Camptothecin, SN-38	375637	SN-38	687588	U118MG	9.4518	0.650381574059301, 0.562981400097885	0.0174917565395431, 0.00477408687737181
1003	Camptothecin, SN-38	375637	SN-38	905983	U251MG	10.13	0.324925537168897, 0.25532303358668	0.00208415893707486, 0.000647651650423965
1003	Camptothecin, SN-38	375637	SN-38	687590	U87MG	13.825	0.52643657543704, 0.330178785865384	0.00747272357470682, 0.000962015127797927
1003	Camptothecin, SN-38	375637	SN-38	687592	YKG1	14.065	0.454879605334689, 0.726675991078555	0.00469883502834653, 0.0139296737307921
1003	Camptothecin, SN-38	375637	SN-38	1298134	HELA	11.405	0.501908199547407, 0.611150621759265	0.00632363667835086, 0.00621858225458241
1003	Camptothecin, SN-38	375637	SN-38	910781	AN3CA	9.8277	0.689056878173952, 0.826444492244071	0.0223741061478405, 0.0342958764587647
1003	Camptothecin, SN-38	375637	SN-38	1240127	EN	15.239	0.984389969531829, 0.981996428048555	2.99963429888587, 1.24017745749464
1003	Camptothecin, SN-38	375637	SN-38	907000	ESS1	3.8262	0.275437077657405, 0.371005934849751	0.00155954345468978, 0.00143471237348792
1003	Camptothecin, SN-38	375637	SN-38	924187	KLE	10.705	0.876931413514781, 0.925346557332144	0.231339151632391, 0.291654924069706
1003	Camptothecin, SN-38	375637	SN-38	908130	MFE296	8.6827	0.468123813343899, 0.486767999259588	0.00508252550066408, 0.00286812652873916
1003	Camptothecin, SN-38	375637	SN-38	1240174	MFE319	13.954	NA, 0.902624970140516	NA, 0.0643148169000627
1003	Camptothecin, SN-38	375637	SN-38	930082	RL952	12.931	0.76123161310678, 0.889271147333342	0.0352137391856465, 0.0568544167002092
1003	Camptothecin, SN-38	375637	SN-38	909735	SNGM	10.58	0.515274988615352, 0.417616398079088	0.00687176694819114, 0.00186925471524488
1003	Camptothecin, SN-38	375637	SN-38	1295740	ALLSIL	5.0893	0.201850323340981, 0.300542572625702	0.000971552553242102, 0.000943206699215462
1003	Camptothecin, SN-38	375637	SN-38	910951	CMLT1	5.5373	0.0751778599426677, 0.126100629687037	0.000330399547276561, 0.000280576930139704
1003	Camptothecin, SN-38	375637	SN-38	907050	HDMYZ	6.6714	0.344460127357868, 0.504429991591259	0.00230769926435304, 0.00321325244328218
1003	Camptothecin, SN-38	375637	SN-38	907053	HEL	8.9305	NA, 0.619318426260035	NA, 0.00626153546993441
1003	Camptothecin, SN-38	375637	SN-38	998184	JURKAT	8.6967	0.419038663484463, 0.425991354331369	0.00391600149110703, 0.00203861460625984
1003	Camptothecin, SN-38	375637	SN-38	907269	JVM2	8.0497	0.44320043097347, 0.414895020636376	0.00421932378481533, 0.00173074165195445
1003	Camptothecin, SN-38	375637	SN-38	1330931	KCL22	10.787	0.763447755210789, 0.813570770765191	0.0307528093885957, 0.0218223762787866
1003	Camptothecin, SN-38	375637	SN-38	1659817	KMS11	10.621	0.672377574152561, 0.964620180015589	0.017422307001592, 0.128498838690039
1003	Camptothecin, SN-38	375637	SN-38	907783	LAMA84	9.9083	0.481191369178964, 0.943875931681442	0.00554991733640237, 0.140254531146663
1003	Camptothecin, SN-38	375637	SN-38	910922	769P	13.378	NA, 0.789965280381625	NA, 0.0245303185517807
1003	Camptothecin, SN-38	375637	SN-38	905947	786O	11.263	NA, 0.532072439504183	NA, 0.00379326723525328
1003	Camptothecin, SN-38	375637	SN-38	905948	A498	10.58	0.51296571226635, 0.705647473042678	0.00689749877396102, 0.0160775130717483
1003	Camptothecin, SN-38	375637	SN-38	905950	ACHN	13.397	0.559306005778963, 0.543786847888224	0.00928933935313231, 0.00418547459618608
1003	Camptothecin, SN-38	375637	SN-38	910698	BFTC909	12.218	NA, 0.533567108783014	NA, 0.00384887574464952
1003	Camptothecin, SN-38	375637	SN-38	905963	CAKI1	13.379	0.49453817221606, 0.614659626120072	0.00599599143300207, 0.0075560447309577
1003	Camptothecin, SN-38	375637	SN-38	910952	CAL54	10.13	NA, 0.587089385211417	NA, 0.00560835512565633
1003	Camptothecin, SN-38	375637	SN-38	1298168	KMRC1	13.002	0.656783999082279, 0.690952236027973	0.0175229012563689, 0.011119492078535
1003	Camptothecin, SN-38	375637	SN-38	1298169	KMRC20	11.519	0.548932134632248, 0.828585689974706	0.00851835779537572, 0.0316613166052891
1003	Camptothecin, SN-38	375637	SN-38	909250	OSRC2	13.643	0.552658392802645, 0.739934144934718	0.00927137456299926, 0.0211448319820958
1003	Camptothecin, SN-38	375637	SN-38	909974	RCC10RGB	13.489	0.827214650855234, 0.704927013773111	0.181984200333823, 0.0210355793567929
1003	Camptothecin, SN-38	375637	SN-38	1240224	VMRCRCW	12.194	0.793690806529643, NA	0.0422620174138258, NA
1003	Camptothecin, SN-38	375637	SN-38	909781	VMRCRCZ	12.001	0.777936907007219, 0.759872419011809	0.047539969831899, 0.0203648151927842
1003	Camptothecin, SN-38	375637	SN-38	910700	C2BBE1	13.478	0.394963875117863, 0.956228234059123	0.0030872314168651, 0.264714246013633
1003	Camptothecin, SN-38	375637	SN-38	1290769	CL11	9.536	0.92552527903951, 0.84700369165892	0.25628051435075, 0.044054470095386
1003	Camptothecin, SN-38	375637	SN-38	905961	COLO205	12.783	0.933264502703937, 0.951017254536901	0.211603386180394, 0.150746216934285
1003	Camptothecin, SN-38	375637	SN-38	910689	COLO678	13.22	0.899929321266542, 0.892873575969528	0.224328678555832, 0.100368793267391
1003	Camptothecin, SN-38	375637	SN-38	910554	CW2	10.293	0.721228166254709, 0.842134756967098	0.0279908940172427, 0.0391002393843157
1003	Camptothecin, SN-38	375637	SN-38	1290907	HCC56	12.725	0.780126365623009, 0.823640338854977	0.0422444638053149, 0.0306166761570201
1003	Camptothecin, SN-38	375637	SN-38	905936	HCT116	13.682	0.623809487998987, 0.580795055703666	0.0134483831710801, 0.00513671271748234
1003	Camptothecin, SN-38	375637	SN-38	905937	HCT15	11.709	0.677454488374754, 0.911235244522666	0.0202310142712333, 0.0881392133927543
1003	Camptothecin, SN-38	375637	SN-38	907289	HT115	11.11	0.943623944746043, 0.801791953300812	0.204562520783543, 0.022024465767715
1003	Camptothecin, SN-38	375637	SN-38	905939	HT29	15.028	0.802301205276944, 0.815762263772088	0.0491778267760754, 0.027572406768274
1003	Camptothecin, SN-38	375637	SN-38	907287	HT55	13.572	0.902797811072936, 0.975318956339972	0.136483358184407, 0.327743514169585
1003	Camptothecin, SN-38	375637	SN-38	905989	KM12	12.287	0.715556015555412, 0.952851622992783	0.0270323908627775, 0.210541118053065
1003	Camptothecin, SN-38	375637	SN-38	907790	LOVO	8.7406	0.664978226941864, 0.809966632842349	0.0180869225963582, 0.0266803259393134
1003	Camptothecin, SN-38	375637	SN-38	917486	LS1034	12.044	0.882678790801597, 0.860871881086464	0.128700524397892, 0.0496525943199882
1003	Camptothecin, SN-38	375637	SN-38	907792	LS123	11.57	0.956092390955612, 0.931046536034557	0.856770106572442, 0.216606113161699
1003	Camptothecin, SN-38	375637	SN-38	998189	LS180	10.208	0.764533035380872, 0.41995861211255	0.0415065775407273, 0.00182698088945173
1003	Camptothecin, SN-38	375637	SN-38	907794	LS411N	14.033	0.751848175483579, 0.831204742692687	0.0396455623126155, 0.0417176864357921
1003	Camptothecin, SN-38	375637	SN-38	907795	LS513	9.5636	0.558094373618649, 0.707627175082906	0.00906603133187119, 0.0123671406494388
1003	Camptothecin, SN-38	375637	SN-38	1240173	MDST8	12.038	0.607593348188923, 0.538774234202295	0.0123103434883972, 0.00398249745010439
1003	Camptothecin, SN-38	375637	SN-38	908442	NCIH508	12.892	0.805320221803569, 0.885697764014717	0.10231289885597, 0.161771691380569
1003	Camptothecin, SN-38	375637	SN-38	908457	NCIH747	11.925	0.851986737999274, 0.921774855900662	0.105233727690534, 0.144179761022232
1003	Camptothecin, SN-38	375637	SN-38	909263	RCM1	10.03	0.714231749003885, 0.849025239867711	0.0291224178275908, 0.0506400029082126
1003	Camptothecin, SN-38	375637	SN-38	909698	RKO	9.9058	0.438686511650377, 0.525569061501635	0.00430652635838823, 0.00364897877679062
1003	Camptothecin, SN-38	375637	SN-38	909718	SKCO1	7.1365	NA, 0.333637706898009	NA, 0.00110986729529198
1003	Camptothecin, SN-38	375637	SN-38	1659823	SNU1040	10.432	NA, 0.976711515334947	NA, 1.10170337575307
1003	Camptothecin, SN-38	375637	SN-38	1660034	SNU407	10.288	0.811011233543692, 0.764845374687418	0.0644143108597137, 0.0212629086688892
1003	Camptothecin, SN-38	375637	SN-38	1660035	SNU61	12.909	0.972459790580365, 0.980317987223434	1.63407803487538, 1.3090875071963
1003	Camptothecin, SN-38	375637	SN-38	1660036	SNU81	7.293	0.597229822685788, 0.882480390663541	0.0126604945461221, 0.0927145934815432
1003	Camptothecin, SN-38	375637	SN-38	1674021	SNUC5	10.789	0.58122260558727, 0.614878644026944	0.0106766137465367, 0.00669313755494934
1003	Camptothecin, SN-38	375637	SN-38	909747	SW1417	12.195	0.800161141588125, 0.852864312621296	0.058260609748352, 0.0498125549441563
1003	Camptothecin, SN-38	375637	SN-38	909751	SW48	8.3826	0.423497367548676, 0.516165009234707	0.003864257951342, 0.00345774310787583
1003	Camptothecin, SN-38	375637	SN-38	905962	SW620	10.553	0.41264482494941, 0.475506832309427	0.00371387330755994, 0.00270221821982277
1003	Camptothecin, SN-38	375637	SN-38	909755	SW837	14.712	NA, 0.870000809772171	NA, 0.0753449005502304
1003	Camptothecin, SN-38	375637	SN-38	909757	SW948	13.625	0.839560871371801, 0.579499794533314	0.122148705992179, 0.00569935421554587
1003	Camptothecin, SN-38	375637	SN-38	909761	T84	11.593	0.987486301883246, 0.875243463849949	1.47175142928716, 0.05086209144896
1003	Camptothecin, SN-38	375637	SN-38	1240147	HEP3B217	15.329	0.876173094323787, 0.897183897789276	0.0993555587439632, 0.0637565490451217
1003	Camptothecin, SN-38	375637	SN-38	1298146	HUH1	9.755	0.54683433201512, 0.743475048011932	0.00864640983504537, 0.0187306863898678
1003	Camptothecin, SN-38	375637	SN-38	1298151	JHH1	12.557	0.740392106567097, 0.874611926433165	0.0326250723747986, 0.0566345937531262
1003	Camptothecin, SN-38	375637	SN-38	1240157	JHH2	13.221	0.787911225391469, 0.738067695641491	0.0474696977082657, 0.0158974837915388
1003	Camptothecin, SN-38	375637	SN-38	1240158	JHH4	9.2187	0.59911650292766, 0.699760179008482	0.0116783327369482, 0.0113684807170095
1003	Camptothecin, SN-38	375637	SN-38	909719	SKHEP1	12.624	0.537577654516051, 0.360698866703371	0.00785583366362705, 0.0013249072988481
1003	Camptothecin, SN-38	375637	SN-38	1240216	SNU182	13.611	0.473837590309734, 0.852216769225122	0.00528613556657717, 0.0414818985680768
1003	Camptothecin, SN-38	375637	SN-38	909736	SNU387	15.834	0.837214466458835, 0.876433720674292	0.0808655193986501, 0.0630410564937991
1003	Camptothecin, SN-38	375637	SN-38	1240217	SNU398	9.2016	NA, 0.757195711053868	NA, 0.0178832842527644
1003	Camptothecin, SN-38	375637	SN-38	909737	SNU423	12.754	0.819339814900091, 0.788848150122467	0.0699795901445577, 0.026261025153644
1003	Camptothecin, SN-38	375637	SN-38	909738	SNU449	13.699	0.898078699047235, 0.954717427391246	0.155121206605647, 0.225828813042874
1003	Camptothecin, SN-38	375637	SN-38	905949	A549	12.59	0.654336690882219, 0.522837926167463	0.0177506871726272, 0.00363550367631454
1003	Camptothecin, SN-38	375637	SN-38	753534	BEN	15.494	NA, 0.912344955427367	NA, 0.105887625911407
1003	Camptothecin, SN-38	375637	SN-38	753540	CAL12T	12.639	0.910126865931273, 0.93149801120556	0.194595032371966, 0.141297396171403
1003	Camptothecin, SN-38	375637	SN-38	687777	CALU3	9.1459	0.668371875218947, 0.644085753722218	0.0208917654689102, 0.00870756554301253
1003	Camptothecin, SN-38	375637	SN-38	724859	CALU6	12.983	0.888073638966433, 0.708549632616225	0.148526687247238, 0.0133458651252917
1003	Camptothecin, SN-38	375637	SN-38	687596	CHAGOK1	13.611	NA, 0.909268911819983	NA, 0.103594515820966
1003	Camptothecin, SN-38	375637	SN-38	910692	COLO668	6.0656	0.680441219628051, 0.640004722227495	0.0199444780969657, 0.00761539066260662
1003	Camptothecin, SN-38	375637	SN-38	906805	CORL105	12.773	NA, 0.90245832013088	NA, 0.103815605131696
1003	Camptothecin, SN-38	375637	SN-38	1297439	CORL95	6.7137	0.930079768897263, 0.939827413140984	0.298738980321644, 0.183517868799301
1003	Camptothecin, SN-38	375637	SN-38	687983	DMS114	10.703	0.817017448016967, 0.803751776891587	0.0668783256739052, 0.0294898648298864
1003	Camptothecin, SN-38	375637	SN-38	907295	DMS53	8.4495	0.647296574449534, 0.622606046452048	0.0165138961274733, 0.00698331890341004
1003	Camptothecin, SN-38	375637	SN-38	905970	EKVX	14.457	0.885086309363725, 0.888628460454221	0.620769238166318, 0.334764390044963
1003	Camptothecin, SN-38	375637	SN-38	753556	EPLC272H	9.5302	0.84137827380052, 0.745367219568381	0.0834002519917282, 0.0175557774752801
1003	Camptothecin, SN-38	375637	SN-38	1240142	HARA	9.3687	0.571109589978235, 0.695882267596108	0.0101096921111741, 0.0122677973194388
1003	Camptothecin, SN-38	375637	SN-38	1240143	HCC15	10.577	0.658144583555023, 0.88568084187237	0.0195529895005137, 0.0888345341996663
1003	Camptothecin, SN-38	375637	SN-38	1240144	HCC366	12.446	0.854168817851979, 0.841563115233928	0.0841832795190647, 0.0370669066035729
1003	Camptothecin, SN-38	375637	SN-38	1240145	HCC44	12.502	0.496960873711719, 0.658864648535215	0.00613322771264987, 0.00853382474561524
1003	Camptothecin, SN-38	375637	SN-38	1290908	HCC78	7.8079	0.408068546671344, 0.468003205029439	0.00334519539677887, 0.00251760455109149
1003	Camptothecin, SN-38	375637	SN-38	1240146	HCC827	13.385	0.556856943149048, 0.901243722239014	0.00915410124676882, 0.0902062223412103
1003	Camptothecin, SN-38	375637	SN-38	905972	HOP62	7.5259	0.468732030006483, 0.401995730717537	0.00513774787544752, 0.00168417376857326
1003	Camptothecin, SN-38	375637	SN-38	905973	HOP92	8.4584	0.503710617385437, 0.594406162693585	0.00640755505469376, 0.00591681140660893
1003	Camptothecin, SN-38	375637	SN-38	910779	IALM	11.97	0.603012207767608, 0.812421034492998	0.0124298997939931, 0.0310411518675488
1003	Camptothecin, SN-38	375637	SN-38	753569	KNS62	10.793	0.534918282936971, 0.607653089524754	0.00811622951824881, 0.00705354881014795
1003	Camptothecin, SN-38	375637	SN-38	753586	LCLC103H	15.578	0.536747392441834, 0.976687537733719	0.00779273997188837, 0.236198102104901
1003	Camptothecin, SN-38	375637	SN-38	946361	LCLC97TM1	8.1049	0.539036510107282, 0.560615467686823	0.00807086486350618, 0.00465133089161317
1003	Camptothecin, SN-38	375637	SN-38	687787	LK2	15.613	0.746307725894242, 0.726438956914323	0.0302309203181639, 0.0131494313342029
1003	Camptothecin, SN-38	375637	SN-38	1298226	LOUNH91	11.327	0.679401463390399, 0.666198016676493	0.0208349586686803, 0.00948892424597056
1003	Camptothecin, SN-38	375637	SN-38	907796	LU99	7.9523	NA, 0.342385209369808	NA, 0.00114659852362658
1003	Camptothecin, SN-38	375637	SN-38	753592	LXF289	12.261	0.632285536914592, 0.681678569198801	0.0143841661925525, 0.00995990085075842
1003	Camptothecin, SN-38	375637	SN-38	908467	NCIH1155	6.4544	0.299364742409592, 0.465742488609517	0.00192384783533189, 0.00256515833415724
1003	Camptothecin, SN-38	375637	SN-38	724831	NCIH1299	14.572	NA, 0.790099838285443	NA, 0.0280940202779982
1003	Camptothecin, SN-38	375637	SN-38	724866	NCIH1355	13.018	NA, 0.896631641670107	NA, 0.135214048363842
1003	Camptothecin, SN-38	375637	SN-38	684681	NCIH1395	13.037	0.814810231062007, 0.695684458918848	0.0791392903156482, 0.0134053567516393
1003	Camptothecin, SN-38	375637	SN-38	1298347	NCIH1435	12.186	0.970436165770091, 0.943859510505259	0.354285035160439, 0.0961990306217431
1003	Camptothecin, SN-38	375637	SN-38	753600	NCIH1563	13.892	0.887513261607418, 0.924589129612231	0.157620392129725, 0.143192334352537
1003	Camptothecin, SN-38	375637	SN-38	908472	NCIH1573	13.237	NA, 0.98969522636015	NA, 0.708498390513376
1003	Camptothecin, SN-38	375637	SN-38	908471	NCIH1581	10.047	0.747912481383141, 0.765739894886295	0.0299355239772169, 0.0169916214389118
1003	Camptothecin, SN-38	375637	SN-38	687798	NCIH1623	9.8642	0.32322676096323, 0.44618899964896	0.00178474779263901, 0.00215595181832117
1003	Camptothecin, SN-38	375637	SN-38	910900	NCIH1651	10.33	0.627897808180052, 0.580288684417667	0.0145005059528618, 0.00527700775360038
1003	Camptothecin, SN-38	375637	SN-38	908473	NCIH1666	9.4825	0.665917880486633, 0.732729906412605	0.0189863703121073, 0.0154842097031816
1003	Camptothecin, SN-38	375637	SN-38	687802	NCIH1693	10.789	0.625136578539309, 0.649311799956573	0.0170287142242617, 0.0104263334349328
1003	Camptothecin, SN-38	375637	SN-38	722058	NCIH1734	6.6144	0.414734861417844, NA	0.00356187426120546, NA
1003	Camptothecin, SN-38	375637	SN-38	908475	NCIH1755	13.178	0.796940194186912, 0.919753732721432	0.0559145994547974, 0.12343120062068
1003	Camptothecin, SN-38	375637	SN-38	1298350	NCIH1781	10.373	0.466911567911033, 0.62152898089517	0.00507769906322752, 0.00675497944835575
1003	Camptothecin, SN-38	375637	SN-38	724868	NCIH1792	14.011	0.767258644275923, 0.859592116616687	0.0337229034913679, 0.0352751472899628
1003	Camptothecin, SN-38	375637	SN-38	908463	NCIH1793	11.259	NA, 0.915105695728448	NA, 0.179693862032253
1003	Camptothecin, SN-38	375637	SN-38	687807	NCIH1838	12.752	0.891231169861192, 0.921091259662775	0.173481296881461, 0.141348197504753
1003	Camptothecin, SN-38	375637	SN-38	1240183	NCIH1869	13.706	0.943278374270721, 0.903499316241653	0.371380159109699, 0.089539817402125
1003	Camptothecin, SN-38	375637	SN-38	1240184	NCIH1915	12.151	NA, 0.775492279807205	NA, 0.0202159845438865
1003	Camptothecin, SN-38	375637	SN-38	1240185	NCIH1944	11.502	0.57188257222819, 0.719785431971355	0.0099634506403212, 0.0137618278484532
1003	Camptothecin, SN-38	375637	SN-38	1240186	NCIH196	13.624	NA, 0.946787461194111	NA, 0.162142584823066
1003	Camptothecin, SN-38	375637	SN-38	724873	NCIH2009	11.356	0.507409318480623, 0.57437793689398	0.0065551026134356, 0.00505291904069439
1003	Camptothecin, SN-38	375637	SN-38	1240187	NCIH2023	12.377	0.73510998494108, 0.765166450046336	0.0352287124630091, 0.0227851368213918
1003	Camptothecin, SN-38	375637	SN-38	688011	NCIH2029	9.3496	0.890842938049329, 0.907449457971848	0.0967245862208114, 0.0585838125172126
1003	Camptothecin, SN-38	375637	SN-38	722045	NCIH2030	12.226	NA, 0.723864914209622	NA, 0.014938769519389
1003	Camptothecin, SN-38	375637	SN-38	687812	NCIH2085	11.596	NA, 0.950093177262929	NA, 0.194232055616476
1003	Camptothecin, SN-38	375637	SN-38	724834	NCIH2087	5.9489	0.481990915091546, 0.552752039014669	0.00556066887649625, 0.00440361177304497
1003	Camptothecin, SN-38	375637	SN-38	1240189	NCIH211	8.4957	0.774877880384981, 0.769620128021741	0.0384056637637402, 0.0184479837893685
1003	Camptothecin, SN-38	375637	SN-38	1298351	NCIH2110	10.077	0.627672558273362, 0.686501804610679	0.0141930554825201, 0.0105548133732883
1003	Camptothecin, SN-38	375637	SN-38	722046	NCIH2122	12.679	0.606161095161925, 0.616991395049763	0.0119817819696515, 0.00640978449960358
1003	Camptothecin, SN-38	375637	SN-38	687815	NCIH2170	8.878	NA, 0.730754458877217	NA, 0.0147029006128866
1003	Camptothecin, SN-38	375637	SN-38	1298353	NCIH2172	13.877	0.960967579584689, 0.981231375124069	1.0853835868434, 1.56824291620994
1003	Camptothecin, SN-38	375637	SN-38	908481	NCIH2196	9.9321	NA, NA	NA, NA
1003	Camptothecin, SN-38	375637	SN-38	724874	NCIH2291	13.594	0.925903967949441, 0.932232734166706	0.42408008309464, 0.244684559094468
1003	Camptothecin, SN-38	375637	SN-38	687819	NCIH2342	14.599	0.889483785203145, 0.869333117313802	0.140553831349986, 0.0547124093569117
1003	Camptothecin, SN-38	375637	SN-38	687821	NCIH2405	10.572	0.79898825877119, 0.681039920292877	0.0540172830387149, 0.010639816660049
1003	Camptothecin, SN-38	375637	SN-38	753604	H292	10.382	0.347007482045889, 0.569220297849653	0.00213909259530648, 0.00503321957467786
1003	Camptothecin, SN-38	375637	SN-38	908465	NCIH358	9.5814	0.825044369954878, 0.764063921845827	0.0691564916031578, 0.0201208812321516
1003	Camptothecin, SN-38	375637	SN-38	908460	NCIH441	12.374	0.69988790731247, 0.672594083660697	0.02906886384629, 0.0116042218354041
1003	Camptothecin, SN-38	375637	SN-38	905943	NCIH460	12.22	0.349414126238416, 0.62338519454233	0.00250206975058374, 0.00659196433745084
1003	Camptothecin, SN-38	375637	SN-38	908443	NCIH520	10.976	0.885353040523816, 0.895898191692912	0.117675181179697, 0.0671762276944475
1003	Camptothecin, SN-38	375637	SN-38	905944	NCIH522	11.533	NA, 0.8831439407972	NA, 0.0739629932075566
1003	Camptothecin, SN-38	375637	SN-38	908459	NCIH596	11.98	0.970397789321765, 0.972856187536173	1.37846291688931, 0.777860559643067
1003	Camptothecin, SN-38	375637	SN-38	1240191	NCIH647	12.511	0.656106209086816, 0.577691509350518	0.0173367500488526, 0.00515264830902278
1003	Camptothecin, SN-38	375637	SN-38	722066	NCIH650	11.608	0.739888907589895, 0.764263231985997	0.0328756401949202, 0.0199623178599732
1003	Camptothecin, SN-38	375637	SN-38	687829	NCIH661	8.9197	0.714789864570046, 0.724191605062222	0.0291319897396543, 0.0156970182544454
1003	Camptothecin, SN-38	375637	SN-38	688027	NCIH69	10.002	0.907554966026031, 0.883290909932022	0.185136076633894, 0.0659980315018993
1003	Camptothecin, SN-38	375637	SN-38	724855	NCIH727	13.748	0.909675019355972, 0.898698407682765	0.489698966543545, 0.196137551828935
1003	Camptothecin, SN-38	375637	SN-38	925341	NCIH810	10.829	0.725560148470319, 0.666964869397385	0.0264444021351075, 0.00890714440733435
1003	Camptothecin, SN-38	375637	SN-38	910931	RERFLCMS	8.9528	0.709140131026111, 0.58905128521329	0.0247888581882582, 0.00551973656922155
1003	Camptothecin, SN-38	375637	SN-38	713880	SBC5	9.0721	0.622552727826325, 0.57602863074049	0.0126853263968802, 0.00483970552014573
1003	Camptothecin, SN-38	375637	SN-38	909728	SKMES1	9.3695	0.601349622681003, 0.694124302494097	0.0121708335469154, 0.0115662030601782
1003	Camptothecin, SN-38	375637	SN-38	724878	SW1573	7.6953	0.392366952694324, 0.573557860907548	0.00285421221000191, 0.00532188569323073
1003	Camptothecin, SN-38	375637	SN-38	713869	VMRCLCD	13.945	0.919495810593824, 0.89103343283172	0.112935253526576, 0.0414559793355171
1003	Camptothecin, SN-38	375637	SN-38	906817	COLO680N	11.912	0.86197489011462, 0.942813088779448	0.113043346636125, 0.209651940517024
1003	Camptothecin, SN-38	375637	SN-38	753555	ECGI10	9.0661	0.543096108772713, 0.672665016997905	0.00818178848656908, 0.00941298718805678
1003	Camptothecin, SN-38	375637	SN-38	753573	KYSE140	14.21	0.857785560872566, NA	0.100053806694819, NA
1003	Camptothecin, SN-38	375637	SN-38	907317	KYSE150	10.931	0.9135246817595, 0.922526340476102	0.145095554120882, 0.0826275497515132
1003	Camptothecin, SN-38	375637	SN-38	907318	KYSE180	13.48	NA, 0.840180018907931	NA, 0.0322737354037013
1003	Camptothecin, SN-38	375637	SN-38	753574	KYSE410	12.147	0.713310720951636, 0.789427798732009	0.0262343432724626, 0.023810766810998
1003	Camptothecin, SN-38	375637	SN-38	907320	KYSE450	14.593	0.820570304139792, NA	0.0535437681480872, NA
1003	Camptothecin, SN-38	375637	SN-38	907321	KYSE510	9.0573	0.600363445999615, 0.631664806057062	0.0112005051121381, 0.00673588422597818
1003	Camptothecin, SN-38	375637	SN-38	753575	KYSE520	12.956	0.774208945745899, 0.873246592467227	0.0535632293389868, 0.081249590637211
1003	Camptothecin, SN-38	375637	SN-38	753576	KYSE70	12.05	0.803330349486532, 0.905685396993946	0.0552601844957201, 0.0863492448369752
1003	Camptothecin, SN-38	375637	SN-38	910079	OE19	15.123	0.887309136191637, 0.934960119299767	0.143375167110847, 0.155987545554775
1003	Camptothecin, SN-38	375637	SN-38	1298359	OE21	10.438	0.800034916715116, 0.801607763181569	0.0711331697091039, 0.0361488998126366
1003	Camptothecin, SN-38	375637	SN-38	910549	OE33	11.91	0.682953936059495, 0.811890524920254	0.0225628302216797, 0.033284528363568
1003	Camptothecin, SN-38	375637	SN-38	753621	TE1	13.036	0.712914089834497, 0.702237557489112	0.0297078743043253, 0.0136369923123937
1003	Camptothecin, SN-38	375637	SN-38	753622	TE10	12.493	NA, 0.579597086276236	NA, 0.00513560047033835
1003	Camptothecin, SN-38	375637	SN-38	753614	TE15	8.3848	0.560311788506854, 0.887226550757686	0.00933551889107147, 0.0712407709678577
1003	Camptothecin, SN-38	375637	SN-38	735784	TE5	7.9699	0.554829564633979, 0.546293271041739	0.00902921751017885, 0.00426231411063336
1003	Camptothecin, SN-38	375637	SN-38	946353	TE9	11.083	0.67677999607138, 0.682780036520557	0.019901745561717, 0.0103739492435707
1003	Camptothecin, SN-38	375637	SN-38	906804	A2780	5.601	0.410664653666045, 0.96640319387757	0.00352466773639172, 0.269825141648532
1003	Camptothecin, SN-38	375637	SN-38	1479987	DOV13	11.36	0.468305276455428, 0.614956183360236	0.00505284496194196, 0.00681415853676707
1003	Camptothecin, SN-38	375637	SN-38	911905	EFO21	10.76	0.813943629642896, 0.763421527163503	0.0875619984777832, 0.0260697871192468
1003	Camptothecin, SN-38	375637	SN-38	906852	EFO27	12.898	0.789404170362962, 0.842923908897314	0.0569885025200599, 0.0493508184419644
1003	Camptothecin, SN-38	375637	SN-38	1240128	ES2	11.155	0.559811667161205, 0.639509132358755	0.00891132734814891, 0.0072036196213356
1003	Camptothecin, SN-38	375637	SN-38	1240129	FUOV1	13.638	0.858435080028447, 0.879354749226311	0.128787022167248, 0.0851370548998022
1003	Camptothecin, SN-38	375637	SN-38	905968	IGROV1	10.275	0.852976796793667, NA	0.146219655432472, NA
1003	Camptothecin, SN-38	375637	SN-38	1479995	JHOS2	11.686	0.365661532211434, 0.552371322033613	0.00249372301988576, 0.00444913296880433
1003	Camptothecin, SN-38	375637	SN-38	909975	KURAMOCHI	13.524	0.872712287421989, 0.894639450781231	0.123881128743757, 0.0828673154745796
1003	Camptothecin, SN-38	375637	SN-38	946360	OAW28	13.009	NA, 0.520820436874942	NA, 0.00361489495209134
1003	Camptothecin, SN-38	375637	SN-38	910548	OAW42	10.141	0.580940014078335, 0.578567852566876	0.0106141077016145, 0.00522447562573372
1003	Camptothecin, SN-38	375637	SN-38	909257	OC314	7.4293	0.454492118217434, 0.499349446513922	0.00478590307081993, 0.00311311155173657
1003	Camptothecin, SN-38	375637	SN-38	1480362	OV56	8.9415	0.429065453360753, 0.723600384001457	0.00403355356293714, 0.0130594708086281
1003	Camptothecin, SN-38	375637	SN-38	1480360	OV7	8.8074	0.630390003938892, 0.740033046885598	0.0172436293061382, 0.0222063477006984
1003	Camptothecin, SN-38	375637	SN-38	1240197	OV90	11.369	0.623499926150026, 0.813589909436955	0.0150899562247056, 0.0372317100132753
1003	Camptothecin, SN-38	375637	SN-38	905990	OVCAR4	12.76	0.809143082749656, 0.819265547930041	0.0878711415520719, 0.049297473130295
1003	Camptothecin, SN-38	375637	SN-38	905969	OVCAR5	12.451	0.720309748112958, 0.756770780243727	0.0303202209021042, 0.0204445887870054
1003	Camptothecin, SN-38	375637	SN-38	905991	OVCAR8	11.608	0.441962290004243, 0.545378654821935	0.00441813314619937, 0.0040977341191355
1003	Camptothecin, SN-38	375637	SN-38	1240198	OVISE	13.658	0.750979348357506, 0.824894194520805	0.0427807868965955, 0.0441023368957993
1003	Camptothecin, SN-38	375637	SN-38	1480371	OVK18	9.3757	0.347084636119101, 0.67119218331427	0.00224031331715606, 0.00991833589347744
1003	Camptothecin, SN-38	375637	SN-38	1240199	OVKATE	10.952	0.947631630583484, 0.972750776577718	1.37610726890726, 2.16798937003576
1003	Camptothecin, SN-38	375637	SN-38	1298365	OVTOKO	11.335	0.65121638590801, 0.847362977557636	0.0184767899985525, 0.0533266604486006
1003	Camptothecin, SN-38	375637	SN-38	909699	RMGI	13.063	0.931397109238815, 0.617953394483335	0.312776216161922, 0.00698342304690428
1003	Camptothecin, SN-38	375637	SN-38	905959	SKOV3	11.754	0.765164202663191, 0.714899181113502	0.0458540260112415, 0.015004323668271
1003	Camptothecin, SN-38	375637	SN-38	1299070	TOV112D	7.4011	0.3547177104, 0.617905130377588	0.00246840216685194, 0.00661309142349939
1003	Camptothecin, SN-38	375637	SN-38	1240222	TOV21G	12.523	0.333080239814334, 0.574176478070021	0.0020493101719434, 0.00508025424910857
1003	Camptothecin, SN-38	375637	SN-38	909774	TYKNU	7.048	0.384717011035497, 0.438797024378634	0.00294089893631013, 0.00210086401980568
1003	Camptothecin, SN-38	375637	SN-38	910702	ASPC1	13.826	0.794350916374527, 0.908424498868377	0.0914236004164574, 0.25863781290979
1003	Camptothecin, SN-38	375637	SN-38	906693	BXPC3	10.866	0.799588735552229, 0.748349843518175	0.0550848049566969, 0.0178528497926651
1003	Camptothecin, SN-38	375637	SN-38	753624	CAPAN1	8.597	0.724604090145675, 0.787916892955759	0.0294319112292501, 0.0245805326905317
1003	Camptothecin, SN-38	375637	SN-38	910915	CAPAN2	13.091	0.936287949376043, 0.954422718779066	0.383595376717122, 0.306018054257764
1003	Camptothecin, SN-38	375637	SN-38	906821	CFPAC1	12.281	0.621284603926779, 0.519578879809856	0.014195435311255, 0.00356157991396999
1003	Camptothecin, SN-38	375637	SN-38	1290797	DANG	9.417	0.934531696857035, 0.783220386944137	0.156484099537278, 0.0183521970283515
1003	Camptothecin, SN-38	375637	SN-38	1298136	HPAC	9.2481	NA, 0.932828995827691	NA, 0.262798527014851
1003	Camptothecin, SN-38	375637	SN-38	724869	HPAFII	13.381	NA, 0.706569002941053	NA, 0.0144717562847468
1003	Camptothecin, SN-38	375637	SN-38	1298141	HS766T	11.032	0.830105099155353, 0.955085365471317	0.0928417138260551, 0.405888653308673
1003	Camptothecin, SN-38	375637	SN-38	907285	HUPT3	12.007	0.664781672787553, 0.824615343776384	0.0200158166183075, 0.0391970443300664
1003	Camptothecin, SN-38	375637	SN-38	1298218	KP2	14.496	0.835750179274372, 0.864516014153335	0.073884461626293, 0.0499913196415764
1003	Camptothecin, SN-38	375637	SN-38	1298219	KP3	16.074	0.902091523994256, 0.908786607882055	0.195567583799678, 0.108749678245284
1003	Camptothecin, SN-38	375637	SN-38	753572	KP4	9.7949	NA, 0.532528014503717	NA, 0.00381797208615459
1003	Camptothecin, SN-38	375637	SN-38	724870	MIAPACA2	9.0492	0.394574131314494, 0.42201885745207	0.00311322717209091, 0.00187036667124131
1003	Camptothecin, SN-38	375637	SN-38	1298475	PANC0203	12.484	0.642228597961146, 0.75381408873464	0.0167943952240258, 0.0198774378757471
1003	Camptothecin, SN-38	375637	SN-38	925346	PANC0327	9.0822	0.54307111916853, 0.595120666004502	0.00812472603570303, 0.00559311903520302
1003	Camptothecin, SN-38	375637	SN-38	1298476	PANC0403	12.24	0.745488306082358, 0.870625611441553	0.0498967472254444, 0.112016411866552
1003	Camptothecin, SN-38	375637	SN-38	925347	PANC0813	8.7803	0.733716934332059, 0.94553764177076	0.0356135497399961, 0.27818352760276
1003	Camptothecin, SN-38	375637	SN-38	925348	PANC1005	10.333	NA, 0.755254626554894	NA, 0.0214909190618018
1003	Camptothecin, SN-38	375637	SN-38	1298526	PATU8902	13.478	0.606852956473042, 0.52545009349414	0.0129387892048183, 0.00371023315890842
1003	Camptothecin, SN-38	375637	SN-38	1240201	PATU8988T	14.536	0.676828256443594, 0.712926558529455	0.0195125539107179, 0.0125232706986869
1003	Camptothecin, SN-38	375637	SN-38	910546	PSN1	10.693	0.403735103958553, 0.682802408893112	0.00356211574249819, 0.00921701282501993
1003	Camptothecin, SN-38	375637	SN-38	1298534	QGP1	13.574	0.974498181559148, 0.965948431423536	4.18438044355196, 1.28617392266272
1003	Camptothecin, SN-38	375637	SN-38	1240219	SUIT2	12.02	0.546188055172333, 0.637726411353868	0.00840758529337199, 0.00765925344038714
1003	Camptothecin, SN-38	375637	SN-38	910907	SW1990	9.275	0.727047266418407, 0.650362548739982	0.0313767566040112, 0.00881515214410419
1003	Camptothecin, SN-38	375637	SN-38	909904	YAPC	10.238	0.710797417818813, 0.734197819117964	0.0288436472841187, 0.0174415324465394
1003	Camptothecin, SN-38	375637	SN-38	907173	ISTMES1	12.473	NA, 0.748764721344178	NA, 0.0163032840107933
1003	Camptothecin, SN-38	375637	SN-38	908150	MPP89	11.361	0.619096283921215, 0.808988834424426	0.0147113782041366, 0.0363143689837341
1003	Camptothecin, SN-38	375637	SN-38	688058	NCIH2052	9.9249	0.695821149496728, NA	0.0261351039286895, NA
1003	Camptothecin, SN-38	375637	SN-38	908470	NCIH28	10.322	0.748691050055081, 0.807292380001481	0.0415599411764183, 0.0361584989584458
1003	Camptothecin, SN-38	375637	SN-38	924100	22RV1	9.1752	0.549009999886736, 0.644205302005038	0.00878574183595215, 0.00866396831692058
1003	Camptothecin, SN-38	375637	SN-38	905935	DU145	8.8468	0.962023471594981, 0.587704002131797	0.599489825850364, 0.00559467853325704
1003	Camptothecin, SN-38	375637	SN-38	907788	LNCAPCLONEFGC	9.6456	NA, 0.733790925327691	NA, 0.0161570924421839
1003	Camptothecin, SN-38	375637	SN-38	905934	PC3	12.954	NA, 0.729520682827091	NA, 0.0165025867021141
1003	Camptothecin, SN-38	375637	SN-38	1299075	VCAP	12.685	0.846965872331153, 0.86907854323457	0.0778443099866723, 0.0491286108408069
1003	Camptothecin, SN-38	375637	SN-38	906794	A253	13.361	0.754158607049434, 0.591133982430228	0.0329117094867788, 0.00551421958851848
1003	Camptothecin, SN-38	375637	SN-38	910921	A101D	13.007	0.440962836366308, 0.718217389037468	0.00415378363149858, 0.0151575384411798
1003	Camptothecin, SN-38	375637	SN-38	906793	A375	10.695	0.200982818770421, 0.316733574052339	0.00101651726590629, 0.00106917919429932
1003	Camptothecin, SN-38	375637	SN-38	906830	C32	10.822	0.593894434404946, 0.560906990630333	0.0115140887293478, 0.00463727030098589
1003	Camptothecin, SN-38	375637	SN-38	906818	COLO679	12.268	0.585579841421702, 0.752058388890051	0.0110417500513923, 0.0183869623014692
1003	Camptothecin, SN-38	375637	SN-38	1240125	COLO783	12.095	0.633055213747546, 0.858089302180615	0.0143301480185619, 0.0385792721465764
1003	Camptothecin, SN-38	375637	SN-38	906813	COLO800	9.2265	0.239653798617735, 0.199157067259743	0.00113616504962591, 0.000414719193824799
1003	Camptothecin, SN-38	375637	SN-38	687448	COLO829	10.312	NA, 0.913834682629472	NA, 0.196416591483576
1003	Camptothecin, SN-38	375637	SN-38	906865	G361	9.8343	0.823714785663672, 0.84143940378387	0.0560925985137025, 0.0328170560713612
1003	Camptothecin, SN-38	375637	SN-38	1298145	HS940T	15	NA, 0.757130362079751	NA, 0.0206787857805701
1003	Camptothecin, SN-38	375637	SN-38	907067	HT144	11.792	NA, 0.750747671679694	NA, 0.0181229982683399
1003	Camptothecin, SN-38	375637	SN-38	907169	IGR1	10.63	0.914627546505046, 0.768941649482079	0.119891609877045, 0.0166344230992535
1003	Camptothecin, SN-38	375637	SN-38	1240153	IGR37	9.4572	0.545810146264536, 0.590917457916034	0.00823621992164079, 0.00541530175143468
1003	Camptothecin, SN-38	375637	SN-38	907171	IPC298	12.914	0.797417605013237, 0.720172349908389	0.0464279509704479, 0.0129827099159645
1003	Camptothecin, SN-38	375637	SN-38	905974	LOXIMVI	7.7535	NA, 0.439278336985282	NA, 0.00217509332628838
1003	Camptothecin, SN-38	375637	SN-38	908124	MELHO	11.819	0.656374594853362, 0.685516238220485	0.0170747063140217, 0.0104016476401767
1003	Camptothecin, SN-38	375637	SN-38	908125	MELJUSO	12.277	0.69207728125955, 0.666142138167796	0.0231913401303162, 0.0096160634921118
1003	Camptothecin, SN-38	375637	SN-38	908128	MEWO	13.05	0.729105844998539, 0.802013663747415	0.0323505545473963, 0.0304226924127641
1003	Camptothecin, SN-38	375637	SN-38	910903	RPMI7951	9.7318	0.490553477940193, 0.664032150867666	0.00589538353646858, 0.00879353157346757
1003	Camptothecin, SN-38	375637	SN-38	909713	SH4	13.503	0.734184286575639, 0.710285522596893	0.0431113981832823, 0.0172928122735457
1003	Camptothecin, SN-38	375637	SN-38	909725	SKMEL24	9.9336	0.475041749351752, 0.510061990613734	0.005266633051763, 0.00334818372932079
1003	Camptothecin, SN-38	375637	SN-38	905954	SKMEL28	15.118	NA, 0.914998044166146	NA, 0.0780520720719312
1003	Camptothecin, SN-38	375637	SN-38	909724	SKMEL3	12.142	0.924597197255279, 0.881374709341757	0.269497089724494, 0.0691882136151503
1003	Camptothecin, SN-38	375637	SN-38	909726	SKMEL30	14.092	0.658477159369425, 0.671346740502094	0.0176807514450217, 0.00966039753305599
1003	Camptothecin, SN-38	375637	SN-38	909727	SKMEL31	13.04	0.914749357550545, 0.937275648288926	0.2824572344757, 0.225063779717227
1003	Camptothecin, SN-38	375637	SN-38	905956	SKMEL5	11.135	0.594821783908613, 0.734345683797516	0.0120666103948881, 0.0171971863453954
1003	Camptothecin, SN-38	375637	SN-38	905977	UACC257	14.027	0.854844516493164, 0.850467305624486	0.112494537118375, 0.0534183743263429
1003	Camptothecin, SN-38	375637	SN-38	905976	UACC62	11.014	0.7223655635512, 0.545777090307689	0.0264715199333453, 0.00415926732053009
1003	Camptothecin, SN-38	375637	SN-38	910784	A204	8.3972	NA, 0.471382500983942	NA, 0.00255252474614175
1003	Camptothecin, SN-38	375637	SN-38	907299	G401	9.1285	0.676305013577763, 0.709859166683804	0.0204661108698654, 0.0130578922017754
1003	Camptothecin, SN-38	375637	SN-38	906999	GCT	7.5323	NA, 0.374009023014111	NA, 0.00144333603179583
1003	Camptothecin, SN-38	375637	SN-38	907064	HT1080	11.557	0.184008501983799, 0.277010193641659	0.000810584204402745, 0.000789665508317592
1003	Camptothecin, SN-38	375637	SN-38	1240166	KYM1	9.0329	0.503102859012634, 0.630308402656445	0.00636453395475835, 0.00674555533251674
1003	Camptothecin, SN-38	375637	SN-38	909264	RD	12.116	NA, 0.737461533547971	NA, 0.016059473348158
1003	Camptothecin, SN-38	375637	SN-38	971774	RH18	11.048	0.866011924148514, 0.882860779463627	0.112077911506275, 0.069092743399733
1003	Camptothecin, SN-38	375637	SN-38	1240210	RH41	9.308	0.705435996188006, 0.763731902364725	0.0211373746933046, 0.0153764097721837
1003	Camptothecin, SN-38	375637	SN-38	1298539	RKN	11.487	0.424991240042048, 0.489286893090936	0.00384907861884115, 0.00291684257789813
1003	Camptothecin, SN-38	375637	SN-38	909720	SKLMS1	10.652	0.347329747369269, 0.344949754738074	0.00241426610885982, 0.00118873098754817
1003	Camptothecin, SN-38	375637	SN-38	909732	SKUT1	11.116	0.408011746375677, 0.413091124023686	0.00358423195589957, 0.00184854964275748
1003	Camptothecin, SN-38	375637	SN-38	924248	TE441T	7.5786	NA, NA	NA, NA
1003	Camptothecin, SN-38	375637	SN-38	910924	2313287	8.655	0.6020484182616, 0.610271131224657	0.0120420727332662, 0.00635409577597114
1003	Camptothecin, SN-38	375637	SN-38	906790	AGS	12.716	0.389303476519012, NA	0.0032117779495926, NA
1003	Camptothecin, SN-38	375637	SN-38	906849	ECC12	9.2818	NA, NA	NA, NA
1003	Camptothecin, SN-38	375637	SN-38	1290806	FU97	12.08	0.895148163574341, 0.830622859001056	0.131989919088472, 0.0328197110673404
1003	Camptothecin, SN-38	375637	SN-38	907055	HGC27	10.256	0.405337157002445, 0.479422987862992	0.0035893536436069, 0.0027714943443522
1003	Camptothecin, SN-38	375637	SN-38	1240151	HS746T	10.954	0.811545285822294, NA	0.0780098190797685, NA
1003	Camptothecin, SN-38	375637	SN-38	908138	MKN1	13.54	NA, 0.818653099589545	NA, 0.0303109364074578
1003	Camptothecin, SN-38	375637	SN-38	925340	MKN45	13.636	0.566061435275575, 0.758183570936771	0.00993129421425619, 0.02166105651459
1003	Camptothecin, SN-38	375637	SN-38	924250	MKN7	11.498	0.858203178340051, 0.924893170883373	0.133852802389908, 0.195677400869454
1003	Camptothecin, SN-38	375637	SN-38	908461	NCIN87	9.7263	0.551991578345168, 0.782149005660225	0.00921927182330567, 0.0315759389099898
1003	Camptothecin, SN-38	375637	SN-38	908455	NUGC3	7.8858	NA, 0.465735079725724	NA, 0.00249059802077212
1003	Camptothecin, SN-38	375637	SN-38	906795	8305C	11.028	0.797605990283437, 0.79017099339288	0.0651232657708173, 0.0302732624229277
1003	Camptothecin, SN-38	375637	SN-38	924102	8505C	9.0983	0.422980105732771, 0.707287012335714	0.00379724340206473, 0.0124932645087973
1003	Camptothecin, SN-38	375637	SN-38	924104	BCPAP	9.7583	NA, 0.598888659359723	NA, 0.00567494928624132
1003	Camptothecin, SN-38	375637	SN-38	906696	BHT101	11.463	0.348061183001714, 0.558393455104918	0.00233547987719262, 0.00453480423481766
1003	Camptothecin, SN-38	375637	SN-38	906828	CAL62	7.9834	0.185273789345091, 0.211423770403069	0.00075825996118492, 0.000467765262163288
1003	Camptothecin, SN-38	375637	SN-38	910568	CGTHW1	8.2632	0.438700951540449, 0.598783176373918	0.00425559871302822, 0.00582156318203643
1003	Camptothecin, SN-38	375637	SN-38	906864	FTC133	7.3535	0.48058925135709, 0.641641365385369	0.00550336584814865, 0.00803303409461619
1003	Camptothecin, SN-38	375637	SN-38	930299	TTTHYROID	13.486	0.786818449656715, 0.841580628278311	0.0630655345424771, 0.0573381618527735
1003	Camptothecin, SN-38	375637	SN-38	1240223	TT2609C02	9.118	0.498331122961222, 0.802605467640374	0.00618299468020775, 0.0266654860711628
1003	Camptothecin, SN-38	375637	SN-38	753535	BHY	9.9677	NA, 0.52860063245125	NA, 0.00374022513263879
1003	Camptothecin, SN-38	375637	SN-38	1240121	BICR22	8.4088	0.325478739869988, 0.43980009164732	0.00188197348799762, 0.00208658819929536
1003	Camptothecin, SN-38	375637	SN-38	1290725	BICR31	13.914	NA, NA	NA, NA
1003	Camptothecin, SN-38	375637	SN-38	753541	CAL33	8.8694	0.37651695255325, 0.495846286812265	0.0028547433068763, 0.0030446206035543
1003	Camptothecin, SN-38	375637	SN-38	906837	DETROIT562	10.418	0.618477357409236, 0.716100227219742	0.0130598933503512, 0.0124189202702902
1003	Camptothecin, SN-38	375637	SN-38	906863	FADU	6.1225	0.35371848480971, 0.276947528979343	0.00250124516377657, 0.000748206129310767
1003	Camptothecin, SN-38	375637	SN-38	753562	HSC2	6.78	0.605364235039387, 0.331738042607294	0.0118738755314968, 0.0011076333073726
1003	Camptothecin, SN-38	375637	SN-38	907061	HSC3	10.023	NA, 0.397558201360911	NA, 0.00170958687161529
1003	Camptothecin, SN-38	375637	SN-38	1240207	PECAPJ15	11.044	0.446681618070244, 0.555081708809632	0.00441534087563497, 0.00447487659242009
1003	Camptothecin, SN-38	375637	SN-38	910701	SCC25	7.9102	0.788776297481168, 0.903798916339357	0.0505965079527485, 0.0904457511720104
1003	Camptothecin, SN-38	375637	SN-38	910904	SCC4	10.674	0.64966557492658, 0.757818720857686	0.0176264683659212, 0.020344057932345
1003	Camptothecin, SN-38	375637	SN-38	909709	SCC9	11.596	0.719096124825472, 0.809467533472688	0.0314663708588876, 0.0355260927893892
1003	Camptothecin, SN-38	375637	SN-38	687452	5637	8.8102	0.378438582532908, 0.489805970615493	0.00299533806941436, 0.00293971215012799
1003	Camptothecin, SN-38	375637	SN-38	906798	639V	8.9666	0.239521843329074, 0.348810388578891	0.00127925540672874, 0.00127866946986936
1003	Camptothecin, SN-38	375637	SN-38	906797	647V	3.8469	0.300138374584555, 0.310481559684593	0.00170810299710636, 0.000917376043654574
1003	Camptothecin, SN-38	375637	SN-38	1290730	CAL29	7.4848	0.47148611180892, 0.462714861557066	0.00519380128613466, 0.00245287949628972
1003	Camptothecin, SN-38	375637	SN-38	907065	HT1197	14.552	0.967619178085748, 0.968518648193551	0.892373271818629, 0.462799577447077
1003	Camptothecin, SN-38	375637	SN-38	907066	HT1376	14.304	0.954776812527306, 0.935515957759647	0.564705294617524, 0.17435919281785
1003	Camptothecin, SN-38	375637	SN-38	753566	J82	8.1109	NA, 0.503874689419317	NA, 0.00320168099376075
1003	Camptothecin, SN-38	375637	SN-38	907312	KU1919	10.768	0.722630254605048, 0.406008746385109	0.0267603307842495, 0.001726664260322
1003	Camptothecin, SN-38	375637	SN-38	909704	RT112	11.558	NA, 0.776715095233306	NA, 0.0215993047468441
1003	Camptothecin, SN-38	375637	SN-38	687455	RT4	11.679	0.682337745684895, 0.666221082526034	0.0208325017405172, 0.00931288320615734
1003	Camptothecin, SN-38	375637	SN-38	724812	T24	9.0654	NA, 0.448211629911346	NA, 0.00227256173635216
1003	Camptothecin, SN-38	375637	SN-38	687459	TCCSUP	12.273	NA, 0.792654600119967	NA, 0.0264512042306221
1003	Camptothecin, SN-38	375637	SN-38	909780	VMCUB1	12.27	NA, 0.329981594692629	NA, 0.00106988107012474
94	TGX221	606356	TGX-221	906820	CHP212	14.009	NA	NA
94	TGX221	606356	TGX-221	753618	KELLY	13.918	0.989390761	97.64576632
94	TGX221	606356	TGX-221	908135	MHHNB11	14.065	0.978239768	111.1702794
94	TGX221	606356	TGX-221	949179	NB1	14.068	0.97515632	96.25036018
94	TGX221	606356	TGX-221	753620	SIMA	17.639	0.97638523	112.6381665
94	TGX221	606356	TGX-221	724828	SKNAS	14.619	NA	NA
94	TGX221	606356	TGX-221	688087	SKNFI	14.321	0.988664949	145.0811625
94	TGX221	606356	TGX-221	717431	SKNSH	14.113	NA	NA
94	TGX221	606356	TGX-221	907069	HUCCT1	14.362	NA	NA
94	TGX221	606356	TGX-221	684052	A673	14.938	NA	NA
94	TGX221	606356	TGX-221	1290765	CAL78	12.807	NA	NA
94	TGX221	606356	TGX-221	1290807	G292CLONEA141B1	13.525	NA	NA
94	TGX221	606356	TGX-221	907060	HOS	14.638	NA	NA
94	TGX221	606356	TGX-221	908131	MG63	14.143	NA	NA
94	TGX221	606356	TGX-221	908134	MHHES1	13.864	NA	NA
94	TGX221	606356	TGX-221	909707	SAOS2	13.884	NA	NA
94	TGX221	606356	TGX-221	909717	SJSA1	12.97	0.930900634	28.51648658
94	TGX221	606356	TGX-221	684072	SKES1	14.261	0.984138145	140.3696262
94	TGX221	606356	TGX-221	909776	U2OS	16.356	NA	NA
94	TGX221	606356	TGX-221	906801	BT20	14.62	NA	NA
94	TGX221	606356	TGX-221	946359	BT474	14.5	0.984583813	179.9133814
94	TGX221	606356	TGX-221	905951	BT549	12.57	NA	NA
94	TGX221	606356	TGX-221	906826	CAL120	17.825	NA	NA
94	TGX221	606356	TGX-221	924106	CAL148	14.626	0.981722866	64.37996773
94	TGX221	606356	TGX-221	910927	CAL51	13.842	NA	NA
94	TGX221	606356	TGX-221	910852	CAL851	14.617	NA	NA
94	TGX221	606356	TGX-221	946382	CAMA1	13.63	NA	NA
94	TGX221	606356	TGX-221	1290798	EFM192A	14.271	NA	NA
94	TGX221	606356	TGX-221	749710	HCC1143	13.523	NA	NA
94	TGX221	606356	TGX-221	749712	HCC1395	12.497	NA	NA
94	TGX221	606356	TGX-221	907045	HCC1419	14.246	NA	NA
94	TGX221	606356	TGX-221	1290905	HCC1428	13.671	NA	NA
94	TGX221	606356	TGX-221	1303900	HCC1500	14.682	0.976385615	81.0348654
94	TGX221	606356	TGX-221	907047	HCC1806	14.717	NA	NA
94	TGX221	606356	TGX-221	749714	HCC1937	13.376	NA	NA
94	TGX221	606356	TGX-221	749709	HCC1954	14.074	NA	NA
94	TGX221	606356	TGX-221	1290906	HCC202	14.418	NA	NA
94	TGX221	606356	TGX-221	749717	HCC38	12.886	NA	NA
94	TGX221	606356	TGX-221	1290922	HDQP1	14.3	NA	NA
94	TGX221	606356	TGX-221	905957	HS578T	14.435	NA	NA
94	TGX221	606356	TGX-221	1298157	JIMT1	15.793	NA	NA
94	TGX221	606356	TGX-221	905946	MCF7	12.859	NA	NA
94	TGX221	606356	TGX-221	908120	MDAMB175VII	15.305	NA	NA
94	TGX221	606356	TGX-221	905960	MDAMB231	13.258	NA	NA
94	TGX221	606356	TGX-221	908121	MDAMB361	13.496	NA	NA
94	TGX221	606356	TGX-221	908122	MDAMB453	15.319	NA	NA
94	TGX221	606356	TGX-221	908123	MDAMB468	13.484	NA	NA
94	TGX221	606356	TGX-221	905945	T47D	13.946	NA	NA
94	TGX221	606356	TGX-221	909907	ZR7530	14.63	NA	NA
94	TGX221	606356	TGX-221	687561	42MGBA	13.42	NA	NA
94	TGX221	606356	TGX-221	687562	8MGBA	14.834	0.983257661	74.88007184
94	TGX221	606356	TGX-221	687563	A172	14.249	NA	NA
94	TGX221	606356	TGX-221	910933	AM38	11.757	0.98513583	124.4767088
94	TGX221	606356	TGX-221	906746	BECKER	13.98	0.449354156	0.446624068
94	TGX221	606356	TGX-221	910943	CAS1	12.789	0.693817734	2.696285209
94	TGX221	606356	TGX-221	906823	CCFSTTG1	13.947	NA	NA
94	TGX221	606356	TGX-221	906834	D283MED	14.119	0.97160988	40.15270754
94	TGX221	606356	TGX-221	906833	DAOY	13.324	NA	NA
94	TGX221	606356	TGX-221	906835	DBTRG05MG	13.163	NA	NA
94	TGX221	606356	TGX-221	906839	DKMG	13.331	NA	NA
94	TGX221	606356	TGX-221	906868	GAMG	12.957	NA	NA
94	TGX221	606356	TGX-221	687568	GB1	14.05	0.898154984	18.05179092
94	TGX221	606356	TGX-221	906871	GI1	12.687	0.958825549	33.25618599
94	TGX221	606356	TGX-221	906873	GMS10	13.71	NA	NA
94	TGX221	606356	TGX-221	1240150	HS683	13.317	NA	NA
94	TGX221	606356	TGX-221	907271	KALS1	12.263	0.771196679	5.328302941
94	TGX221	606356	TGX-221	907282	KNS42	14.781	0.862221089	11.47603731
94	TGX221	606356	TGX-221	1240168	LN18	13.831	NA	NA
94	TGX221	606356	TGX-221	1240169	LN229	14.355	NA	NA
94	TGX221	606356	TGX-221	908449	NMCG1	14.651	0.886657695	16.56007787
94	TGX221	606356	TGX-221	909248	ONS76	13.01	0.98031262	115.2772402
94	TGX221	606356	TGX-221	909712	SF126	13.88	0.874094458	10.69344392
94	TGX221	606356	TGX-221	905986	SF268	12.964	0.942522762	32.16567775
94	TGX221	606356	TGX-221	905985	SF295	13.883	NA	NA
94	TGX221	606356	TGX-221	905984	SF539	13.34	0.979091591	50.45343947
94	TGX221	606356	TGX-221	905982	SNB75	12.008	0.826509919	10.39623849
94	TGX221	606356	TGX-221	909745	SW1088	12.224	NA	NA
94	TGX221	606356	TGX-221	909750	SW1783	14.208	NA	NA
94	TGX221	606356	TGX-221	687586	T98G	13.972	NA	NA
94	TGX221	606356	TGX-221	687588	U118MG	14.172	NA	NA
94	TGX221	606356	TGX-221	905983	U251MG	12.914	NA	NA
94	TGX221	606356	TGX-221	687590	U87MG	13.689	0.940384723	38.65527905
94	TGX221	606356	TGX-221	909905	YH13	13.542	NA	NA
94	TGX221	606356	TGX-221	687592	YKG1	14.034	NA	NA
94	TGX221	606356	TGX-221	1298134	HELA	15.076	NA	NA
94	TGX221	606356	TGX-221	910781	AN3CA	14.384	NA	NA
94	TGX221	606356	TGX-221	1240127	EN	14.759	NA	NA
94	TGX221	606356	TGX-221	907000	ESS1	14.466	NA	NA
94	TGX221	606356	TGX-221	924187	KLE	14.741	NA	NA
94	TGX221	606356	TGX-221	908130	MFE296	13.698	NA	NA
94	TGX221	606356	TGX-221	1240174	MFE319	14.812	NA	NA
94	TGX221	606356	TGX-221	930082	RL952	13.884	0.924865783	18.53191983
94	TGX221	606356	TGX-221	909735	SNGM	13.426	NA	NA
94	TGX221	606356	TGX-221	910951	CMLT1	14.008	NA	NA
94	TGX221	606356	TGX-221	907050	HDMYZ	14.713	0.955593463	35.71096095
94	TGX221	606356	TGX-221	907053	HEL	14.094	0.990011084	61.68595499
94	TGX221	606356	TGX-221	998184	JURKAT	13.637	NA	NA
94	TGX221	606356	TGX-221	1330931	KCL22	13.963	0.990891442	69.65113401
94	TGX221	606356	TGX-221	1659817	KMS11	13.093	NA	NA
94	TGX221	606356	TGX-221	907783	LAMA84	14.11	0.986483309	134.3059014
94	TGX221	606356	TGX-221	1330950	MOLP8	14.292	0.959719246	34.44019751
94	TGX221	606356	TGX-221	910922	769P	13.116	NA	NA
94	TGX221	606356	TGX-221	905947	786O	14.337	NA	NA
94	TGX221	606356	TGX-221	905948	A498	11.502	0.471534488	0.503301746
94	TGX221	606356	TGX-221	905950	ACHN	13.989	NA	NA
94	TGX221	606356	TGX-221	910698	BFTC909	14.592	NA	NA
94	TGX221	606356	TGX-221	905963	CAKI1	13.484	NA	NA
94	TGX221	606356	TGX-221	910952	CAL54	12.322	NA	NA
94	TGX221	606356	TGX-221	1298168	KMRC1	12.974	NA	NA
94	TGX221	606356	TGX-221	1298169	KMRC20	13.831	NA	NA
94	TGX221	606356	TGX-221	909250	OSRC2	10.987	0.583762496	1.173486377
94	TGX221	606356	TGX-221	909974	RCC10RGB	14.351	0.773485625	8.999675796
94	TGX221	606356	TGX-221	1240224	VMRCRCW	13.498	NA	NA
94	TGX221	606356	TGX-221	909781	VMRCRCZ	12.362	NA	NA
94	TGX221	606356	TGX-221	910700	C2BBE1	13.928	0.640970367	1.622874597
94	TGX221	606356	TGX-221	1240123	CCK81	13.104	NA	NA
94	TGX221	606356	TGX-221	1290769	CL11	12.3	0.985346606	196.2979646
94	TGX221	606356	TGX-221	1290771	CL34	12.675	NA	NA
94	TGX221	606356	TGX-221	905961	COLO205	15	NA	NA
94	TGX221	606356	TGX-221	910689	COLO678	14.753	NA	NA
94	TGX221	606356	TGX-221	910554	CW2	13.969	0.987600319	193.1677001
94	TGX221	606356	TGX-221	1290907	HCC56	16.377	NA	NA
94	TGX221	606356	TGX-221	905936	HCT116	14.199	NA	NA
94	TGX221	606356	TGX-221	905937	HCT15	14.522	NA	NA
94	TGX221	606356	TGX-221	907289	HT115	13.179	NA	NA
94	TGX221	606356	TGX-221	905939	HT29	13.964	NA	NA
94	TGX221	606356	TGX-221	907287	HT55	14.866	NA	NA
94	TGX221	606356	TGX-221	905989	KM12	13.419	0.949687144	38.84271002
94	TGX221	606356	TGX-221	907790	LOVO	9.9203	NA	NA
94	TGX221	606356	TGX-221	917486	LS1034	14.414	0.985336649	179.2142006
94	TGX221	606356	TGX-221	907792	LS123	14.651	0.936144892	48.78042534
94	TGX221	606356	TGX-221	998189	LS180	14.481	NA	NA
94	TGX221	606356	TGX-221	907794	LS411N	15.531	0.843351326	9.519272304
94	TGX221	606356	TGX-221	907795	LS513	14.458	0.986867292	155.2166771
94	TGX221	606356	TGX-221	1240173	MDST8	12.338	0.981887642	89.02519879
94	TGX221	606356	TGX-221	908442	NCIH508	14.036	NA	NA
94	TGX221	606356	TGX-221	908457	NCIH747	12.892	0.959060435	71.92595556
94	TGX221	606356	TGX-221	909263	RCM1	15.51	NA	NA
94	TGX221	606356	TGX-221	909698	RKO	13.341	0.984379644	75.9732726
94	TGX221	606356	TGX-221	909718	SKCO1	14.054	NA	NA
94	TGX221	606356	TGX-221	1659823	SNU1040	13.973	NA	NA
94	TGX221	606356	TGX-221	1660034	SNU407	13.96	NA	NA
94	TGX221	606356	TGX-221	1660035	SNU61	14.609	NA	NA
94	TGX221	606356	TGX-221	1674021	SNUC5	13.584	NA	NA
94	TGX221	606356	TGX-221	909746	SW1116	12.708	NA	NA
94	TGX221	606356	TGX-221	909747	SW1417	14.03	NA	NA
94	TGX221	606356	TGX-221	909751	SW48	12.84	NA	NA
94	TGX221	606356	TGX-221	905962	SW620	14.649	NA	NA
94	TGX221	606356	TGX-221	909755	SW837	14.093	NA	NA
94	TGX221	606356	TGX-221	909757	SW948	16.328	NA	NA
94	TGX221	606356	TGX-221	909761	T84	12.919	NA	NA
94	TGX221	606356	TGX-221	1240147	HEP3B217	13.967	NA	NA
94	TGX221	606356	TGX-221	1298146	HUH1	14.584	NA	NA
94	TGX221	606356	TGX-221	1298151	JHH1	14.733	NA	NA
94	TGX221	606356	TGX-221	1240157	JHH2	12.964	NA	NA
94	TGX221	606356	TGX-221	1240158	JHH4	13.35	NA	NA
94	TGX221	606356	TGX-221	1240159	JHH6	15	NA	NA
94	TGX221	606356	TGX-221	909719	SKHEP1	14.893	NA	NA
94	TGX221	606356	TGX-221	1240216	SNU182	12.672	NA	NA
94	TGX221	606356	TGX-221	909736	SNU387	14.255	NA	NA
94	TGX221	606356	TGX-221	1240217	SNU398	12.781	NA	NA
94	TGX221	606356	TGX-221	909737	SNU423	13.451	NA	NA
94	TGX221	606356	TGX-221	909738	SNU449	14.159	NA	NA
94	TGX221	606356	TGX-221	909739	SNU475	12.978	NA	NA
94	TGX221	606356	TGX-221	905949	A549	14.384	NA	NA
94	TGX221	606356	TGX-221	753534	BEN	13.59	NA	NA
94	TGX221	606356	TGX-221	753540	CAL12T	13.092	NA	NA
94	TGX221	606356	TGX-221	687777	CALU3	14.121	NA	NA
94	TGX221	606356	TGX-221	724859	CALU6	14.582	0.953347677	50.22030219
94	TGX221	606356	TGX-221	687596	CHAGOK1	14.331	NA	NA
94	TGX221	606356	TGX-221	910692	COLO668	14.008	0.981834829	91.67183811
94	TGX221	606356	TGX-221	906805	CORL105	14.078	NA	NA
94	TGX221	606356	TGX-221	1297439	CORL95	13.981	0.978910685	141.4329483
94	TGX221	606356	TGX-221	687983	DMS114	13.782	0.967193034	79.40281596
94	TGX221	606356	TGX-221	687985	DMS273	13.159	NA	NA
94	TGX221	606356	TGX-221	907295	DMS53	13.874	NA	NA
94	TGX221	606356	TGX-221	753554	EBC1	13.124	NA	NA
94	TGX221	606356	TGX-221	905970	EKVX	11.829	0.895107851	77.29369033
94	TGX221	606356	TGX-221	753556	EPLC272H	11.818	NA	NA
94	TGX221	606356	TGX-221	1240142	HARA	14.528	NA	NA
94	TGX221	606356	TGX-221	1240143	HCC15	13.879	NA	NA
94	TGX221	606356	TGX-221	1240144	HCC366	13.954	NA	NA
94	TGX221	606356	TGX-221	1240145	HCC44	11.219	NA	NA
94	TGX221	606356	TGX-221	1290908	HCC78	14.119	NA	NA
94	TGX221	606356	TGX-221	1240146	HCC827	13.204	NA	NA
94	TGX221	606356	TGX-221	905972	HOP62	11.58	0.972601722	58.97276448
94	TGX221	606356	TGX-221	905973	HOP92	11.463	NA	NA
94	TGX221	606356	TGX-221	910779	IALM	13.906	NA	NA
94	TGX221	606356	TGX-221	753569	KNS62	14.136	NA	NA
94	TGX221	606356	TGX-221	753586	LCLC103H	14.217	NA	NA
94	TGX221	606356	TGX-221	946361	LCLC97TM1	14.422	NA	NA
94	TGX221	606356	TGX-221	687787	LK2	14.912	NA	NA
94	TGX221	606356	TGX-221	1298226	LOUNH91	14.194	NA	NA
94	TGX221	606356	TGX-221	907796	LU99	14.382	NA	NA
94	TGX221	606356	TGX-221	753592	LXF289	12.444	0.856434272	7.862024565
94	TGX221	606356	TGX-221	908467	NCIH1155	13.932	0.988716759	52.42171373
94	TGX221	606356	TGX-221	724831	NCIH1299	14.608	0.980987849	204.7807241
94	TGX221	606356	TGX-221	1330964	NCIH1341	13.363	NA	NA
94	TGX221	606356	TGX-221	724866	NCIH1355	11.773	0.850799705	13.73849655
94	TGX221	606356	TGX-221	684681	NCIH1395	14.378	0.951993422	74.57368394
94	TGX221	606356	TGX-221	1298347	NCIH1435	11.852	NA	NA
94	TGX221	606356	TGX-221	753600	NCIH1563	11.376	NA	NA
94	TGX221	606356	TGX-221	1298348	NCIH1568	14.322	NA	NA
94	TGX221	606356	TGX-221	908472	NCIH1573	13.932	NA	NA
94	TGX221	606356	TGX-221	908471	NCIH1581	13.632	0.989925882	108.8847795
94	TGX221	606356	TGX-221	687798	NCIH1623	13.959	NA	NA
94	TGX221	606356	TGX-221	687800	NCIH1650	12.424	NA	NA
94	TGX221	606356	TGX-221	910900	NCIH1651	12.199	NA	NA
94	TGX221	606356	TGX-221	908473	NCIH1666	10.275	0.986427663	189.2752037
94	TGX221	606356	TGX-221	687802	NCIH1693	13.839	NA	NA
94	TGX221	606356	TGX-221	908474	NCIH1703	13.2	NA	NA
94	TGX221	606356	TGX-221	722058	NCIH1734	12.849	NA	NA
94	TGX221	606356	TGX-221	908475	NCIH1755	12.115	NA	NA
94	TGX221	606356	TGX-221	1298350	NCIH1781	13.817	NA	NA
94	TGX221	606356	TGX-221	724868	NCIH1792	13.339	NA	NA
94	TGX221	606356	TGX-221	908463	NCIH1793	10.664	NA	NA
94	TGX221	606356	TGX-221	687807	NCIH1838	14.002	0.983863182	242.1309383
94	TGX221	606356	TGX-221	1240183	NCIH1869	14.722	0.927521168	26.74753004
94	TGX221	606356	TGX-221	1240184	NCIH1915	14.907	NA	NA
94	TGX221	606356	TGX-221	1240185	NCIH1944	14.102	NA	NA
94	TGX221	606356	TGX-221	1240186	NCIH196	12.716	NA	NA
94	TGX221	606356	TGX-221	724873	NCIH2009	13.832	NA	NA
94	TGX221	606356	TGX-221	1240187	NCIH2023	13.863	NA	NA
94	TGX221	606356	TGX-221	688011	NCIH2029	14.643	NA	NA
94	TGX221	606356	TGX-221	722045	NCIH2030	13.398	NA	NA
94	TGX221	606356	TGX-221	687812	NCIH2085	12.999	NA	NA
94	TGX221	606356	TGX-221	724834	NCIH2087	12.351	NA	NA
94	TGX221	606356	TGX-221	1240189	NCIH211	13.417	0.974201711	56.98185243
94	TGX221	606356	TGX-221	1298351	NCIH2110	14.4	NA	NA
94	TGX221	606356	TGX-221	722046	NCIH2122	14.453	NA	NA
94	TGX221	606356	TGX-221	687815	NCIH2170	14.653	NA	NA
94	TGX221	606356	TGX-221	1298353	NCIH2172	13.973	NA	NA
94	TGX221	606356	TGX-221	908481	NCIH2196	13.889	0.985616964	148.7881179
94	TGX221	606356	TGX-221	687816	NCIH2228	11.623	NA	NA
94	TGX221	606356	TGX-221	905941	NCIH226	11.714	0.986242627	154.1645342
94	TGX221	606356	TGX-221	724874	NCIH2291	13.19	NA	NA
94	TGX221	606356	TGX-221	905942	NCIH23	14.267	0.988261311	137.3417667
94	TGX221	606356	TGX-221	687819	NCIH2342	14.178	NA	NA
94	TGX221	606356	TGX-221	687821	NCIH2405	13.472	NA	NA
94	TGX221	606356	TGX-221	753604	H292	14.032	NA	NA
94	TGX221	606356	TGX-221	908465	NCIH358	13.668	NA	NA
94	TGX221	606356	TGX-221	908460	NCIH441	14.431	NA	NA
94	TGX221	606356	TGX-221	688023	NCIH446	12.339	0.981313311	120.3929133
94	TGX221	606356	TGX-221	905943	NCIH460	13.83	NA	NA
94	TGX221	606356	TGX-221	908443	NCIH520	13.357	NA	NA
94	TGX221	606356	TGX-221	905944	NCIH522	14.465	NA	NA
94	TGX221	606356	TGX-221	908459	NCIH596	14.338	NA	NA
94	TGX221	606356	TGX-221	1240191	NCIH647	12.732	NA	NA
94	TGX221	606356	TGX-221	722066	NCIH650	13.955	NA	NA
94	TGX221	606356	TGX-221	687829	NCIH661	13.073	NA	NA
94	TGX221	606356	TGX-221	688027	NCIH69	11.918	0.964957755	65.78986274
94	TGX221	606356	TGX-221	724855	NCIH727	14.477	NA	NA
94	TGX221	606356	TGX-221	925341	NCIH810	14.555	NA	NA
94	TGX221	606356	TGX-221	910399	NCIH838	14.148	NA	NA
94	TGX221	606356	TGX-221	1240192	NCIH841	14.817	NA	NA
94	TGX221	606356	TGX-221	753608	PC14	11.384	NA	NA
94	TGX221	606356	TGX-221	910931	RERFLCMS	14.167	NA	NA
94	TGX221	606356	TGX-221	713880	SBC5	15.701	NA	NA
94	TGX221	606356	TGX-221	909721	SKLU1	13.483	NA	NA
94	TGX221	606356	TGX-221	909728	SKMES1	13.824	NA	NA
94	TGX221	606356	TGX-221	1299062	SW1271	11.954	NA	NA
94	TGX221	606356	TGX-221	724878	SW1573	12.301	NA	NA
94	TGX221	606356	TGX-221	713869	VMRCLCD	11.782	NA	NA
94	TGX221	606356	TGX-221	906817	COLO680N	13.827	NA	NA
94	TGX221	606356	TGX-221	753555	ECGI10	15.508	0.988854902	144.900981
94	TGX221	606356	TGX-221	753573	KYSE140	13.852	NA	NA
94	TGX221	606356	TGX-221	907317	KYSE150	14.137	NA	NA
94	TGX221	606356	TGX-221	907318	KYSE180	14.642	NA	NA
94	TGX221	606356	TGX-221	753574	KYSE410	13.746	NA	NA
94	TGX221	606356	TGX-221	907320	KYSE450	14.888	NA	NA
94	TGX221	606356	TGX-221	907321	KYSE510	14.598	NA	NA
94	TGX221	606356	TGX-221	753575	KYSE520	14.375	NA	NA
94	TGX221	606356	TGX-221	753576	KYSE70	13.55	NA	NA
94	TGX221	606356	TGX-221	910079	OE19	15.244	NA	NA
94	TGX221	606356	TGX-221	1298359	OE21	14.54	NA	NA
94	TGX221	606356	TGX-221	910549	OE33	13.951	NA	NA
94	TGX221	606356	TGX-221	753621	TE1	13.935	0.899640933	21.34801013
94	TGX221	606356	TGX-221	753622	TE10	13.982	0.964528441	41.99882167
94	TGX221	606356	TGX-221	946354	TE11	14.757	NA	NA
94	TGX221	606356	TGX-221	753614	TE15	13.879	0.982393303	159.4029309
94	TGX221	606356	TGX-221	1503371	TE4	11.895	NA	NA
94	TGX221	606356	TGX-221	735784	TE5	14.343	0.977816239	130.1182358
94	TGX221	606356	TGX-221	753623	TE8	13.793	0.968145415	64.49458767
94	TGX221	606356	TGX-221	946353	TE9	14.626	0.869918198	9.952162183
94	TGX221	606356	TGX-221	906804	A2780	12.583	NA	NA
94	TGX221	606356	TGX-221	906825	CAOV3	13.41	NA	NA
94	TGX221	606356	TGX-221	1479987	DOV13	14.76	NA	NA
94	TGX221	606356	TGX-221	911905	EFO21	14.723	NA	NA
94	TGX221	606356	TGX-221	906852	EFO27	14.64	NA	NA
94	TGX221	606356	TGX-221	1240128	ES2	15.32	0.991167882	94.64874462
94	TGX221	606356	TGX-221	1240129	FUOV1	11.344	NA	NA
94	TGX221	606356	TGX-221	905968	IGROV1	13.232	NA	NA
94	TGX221	606356	TGX-221	1479995	JHOS2	14.697	NA	NA
94	TGX221	606356	TGX-221	909975	KURAMOCHI	13.245	0.895164539	16.69835635
94	TGX221	606356	TGX-221	946360	OAW28	14.318	NA	NA
94	TGX221	606356	TGX-221	910548	OAW42	14.766	NA	NA
94	TGX221	606356	TGX-221	909257	OC314	14.239	NA	NA
94	TGX221	606356	TGX-221	1480362	OV56	14.43	NA	NA
94	TGX221	606356	TGX-221	1480360	OV7	15.383	NA	NA
94	TGX221	606356	TGX-221	1240197	OV90	14.665	NA	NA
94	TGX221	606356	TGX-221	905990	OVCAR4	12.791	0.950432271	102.5112829
94	TGX221	606356	TGX-221	905969	OVCAR5	12.918	NA	NA
94	TGX221	606356	TGX-221	905991	OVCAR8	14.042	NA	NA
94	TGX221	606356	TGX-221	1240198	OVISE	14.828	NA	NA
94	TGX221	606356	TGX-221	1480371	OVK18	14.077	NA	NA
94	TGX221	606356	TGX-221	1240199	OVKATE	12.508	NA	NA
94	TGX221	606356	TGX-221	1298365	OVTOKO	13.06	NA	NA
94	TGX221	606356	TGX-221	909699	RMGI	12.546	NA	NA
94	TGX221	606356	TGX-221	905959	SKOV3	14.368	NA	NA
94	TGX221	606356	TGX-221	1299070	TOV112D	14.473	NA	NA
94	TGX221	606356	TGX-221	909774	TYKNU	14.307	NA	NA
94	TGX221	606356	TGX-221	910702	ASPC1	14.57	NA	NA
94	TGX221	606356	TGX-221	906693	BXPC3	13.547	NA	NA
94	TGX221	606356	TGX-221	753624	CAPAN1	14.274	NA	NA
94	TGX221	606356	TGX-221	910915	CAPAN2	13.354	NA	NA
94	TGX221	606356	TGX-221	906821	CFPAC1	13.766	NA	NA
94	TGX221	606356	TGX-221	1290797	DANG	14.637	NA	NA
94	TGX221	606356	TGX-221	1298136	HPAC	14.54	NA	NA
94	TGX221	606356	TGX-221	724869	HPAFII	13.417	NA	NA
94	TGX221	606356	TGX-221	1298141	HS766T	12.07	NA	NA
94	TGX221	606356	TGX-221	907285	HUPT3	15	NA	NA
94	TGX221	606356	TGX-221	907286	HUPT4	13.664	NA	NA
94	TGX221	606356	TGX-221	1298218	KP2	14.897	NA	NA
94	TGX221	606356	TGX-221	1298219	KP3	13.255	NA	NA
94	TGX221	606356	TGX-221	753572	KP4	14.301	NA	NA
94	TGX221	606356	TGX-221	724870	MIAPACA2	14.688	NA	NA
94	TGX221	606356	TGX-221	1298475	PANC0203	14.834	NA	NA
94	TGX221	606356	TGX-221	925346	PANC0327	14.31	NA	NA
94	TGX221	606356	TGX-221	1298476	PANC0403	14.699	NA	NA
94	TGX221	606356	TGX-221	925347	PANC0813	13.861	NA	NA
94	TGX221	606356	TGX-221	925348	PANC1005	11.934	NA	NA
94	TGX221	606356	TGX-221	1298526	PATU8902	14.684	NA	NA
94	TGX221	606356	TGX-221	1240201	PATU8988T	14.739	NA	NA
94	TGX221	606356	TGX-221	910546	PSN1	14.394	0.989993485	66.33172646
94	TGX221	606356	TGX-221	1298534	QGP1	18.531	NA	NA
94	TGX221	606356	TGX-221	1240218	SU8686	11.099	NA	NA
94	TGX221	606356	TGX-221	1240219	SUIT2	14.947	NA	NA
94	TGX221	606356	TGX-221	910907	SW1990	14.383	NA	NA
94	TGX221	606356	TGX-221	909904	YAPC	14.491	NA	NA
94	TGX221	606356	TGX-221	907173	ISTMES1	14.282	0.967083791	50.29520953
94	TGX221	606356	TGX-221	908150	MPP89	14.61	0.773176836	5.129448803
94	TGX221	606356	TGX-221	908152	MSTO211H	12.955	0.969628542	36.708976
94	TGX221	606356	TGX-221	688058	NCIH2052	13.845	NA	NA
94	TGX221	606356	TGX-221	908462	NCIH2452	12.33	NA	NA
94	TGX221	606356	TGX-221	908470	NCIH28	14.355	NA	NA
94	TGX221	606356	TGX-221	924100	22RV1	14.243	NA	NA
94	TGX221	606356	TGX-221	905935	DU145	13.89	NA	NA
94	TGX221	606356	TGX-221	907788	LNCAPCLONEFGC	11.325	0.981872295	160.9653187
94	TGX221	606356	TGX-221	905934	PC3	14.078	NA	NA
94	TGX221	606356	TGX-221	1299075	VCAP	14.133	0.979832662	96.19883159
94	TGX221	606356	TGX-221	910921	A101D	14.54	0.80589858	6.535270585
94	TGX221	606356	TGX-221	906792	A2058	14.567	NA	NA
94	TGX221	606356	TGX-221	906793	A375	15.951	NA	NA
94	TGX221	606356	TGX-221	906830	C32	15.58	NA	NA
94	TGX221	606356	TGX-221	906818	COLO679	14.2	NA	NA
94	TGX221	606356	TGX-221	1240125	COLO783	11.879	NA	NA
94	TGX221	606356	TGX-221	906814	COLO792	13.763	NA	NA
94	TGX221	606356	TGX-221	906813	COLO800	13.537	0.956500643	32.75919953
94	TGX221	606356	TGX-221	687448	COLO829	15.916	0.821048946	9.914037609
94	TGX221	606356	TGX-221	906865	G361	13.831	NA	NA
94	TGX221	606356	TGX-221	1298145	HS940T	13.383	NA	NA
94	TGX221	606356	TGX-221	907067	HT144	14.465	0.903724032	17.53082624
94	TGX221	606356	TGX-221	907169	IGR1	13.741	NA	NA
94	TGX221	606356	TGX-221	1240153	IGR37	14.196	NA	NA
94	TGX221	606356	TGX-221	907171	IPC298	14.595	NA	NA
94	TGX221	606356	TGX-221	905974	LOXIMVI	14.508	0.989858746	91.19335483
94	TGX221	606356	TGX-221	908124	MELHO	12.065	NA	NA
94	TGX221	606356	TGX-221	908125	MELJUSO	13.984	NA	NA
94	TGX221	606356	TGX-221	908128	MEWO	14.073	NA	NA
94	TGX221	606356	TGX-221	910903	RPMI7951	13.652	NA	NA
94	TGX221	606356	TGX-221	909713	SH4	14.932	0.946830227	104.2817014
94	TGX221	606356	TGX-221	905955	SKMEL2	17.267	0.980142757	98.17656052
94	TGX221	606356	TGX-221	909725	SKMEL24	14.888	NA	NA
94	TGX221	606356	TGX-221	905954	SKMEL28	14.41	NA	NA
94	TGX221	606356	TGX-221	909724	SKMEL3	13.677	NA	NA
94	TGX221	606356	TGX-221	909726	SKMEL30	14.59	NA	NA
94	TGX221	606356	TGX-221	909727	SKMEL31	13.901	NA	NA
94	TGX221	606356	TGX-221	905956	SKMEL5	14.726	NA	NA
94	TGX221	606356	TGX-221	905977	UACC257	14.088	0.853981114	11.1345844
94	TGX221	606356	TGX-221	905976	UACC62	13.833	NA	NA
94	TGX221	606356	TGX-221	909784	WM115	10.529	NA	NA
94	TGX221	606356	TGX-221	910784	A204	11.853	NA	NA
94	TGX221	606356	TGX-221	907299	G401	12.963	NA	NA
94	TGX221	606356	TGX-221	907298	G402	13.526	NA	NA
94	TGX221	606356	TGX-221	906999	GCT	12.763	NA	NA
94	TGX221	606356	TGX-221	907064	HT1080	15.989	NA	NA
94	TGX221	606356	TGX-221	1240166	KYM1	13.45	NA	NA
94	TGX221	606356	TGX-221	908127	MESSA	18.048	NA	NA
94	TGX221	606356	TGX-221	909264	RD	14.151	NA	NA
94	TGX221	606356	TGX-221	971774	RH18	12.298	NA	NA
94	TGX221	606356	TGX-221	1240210	RH41	12.536	NA	NA
94	TGX221	606356	TGX-221	1298539	RKN	14.572	NA	NA
94	TGX221	606356	TGX-221	909720	SKLMS1	13.319	0.932194436	18.88110327
94	TGX221	606356	TGX-221	909732	SKUT1	14.348	0.827682938	5.422269875
94	TGX221	606356	TGX-221	924248	TE441T	13.961	0.961407724	35.92607949
94	TGX221	606356	TGX-221	910924	2313287	13.026	NA	NA
94	TGX221	606356	TGX-221	906790	AGS	13.998	NA	NA
94	TGX221	606356	TGX-221	906848	ECC10	14.377	NA	NA
94	TGX221	606356	TGX-221	906849	ECC12	14.211	0.973856146	146.4981306
94	TGX221	606356	TGX-221	1290806	FU97	12.22	NA	NA
94	TGX221	606356	TGX-221	907055	HGC27	12.687	NA	NA
94	TGX221	606356	TGX-221	1240151	HS746T	14.082	NA	NA
94	TGX221	606356	TGX-221	1240155	IM95	14.383	NA	NA
94	TGX221	606356	TGX-221	908138	MKN1	13.486	NA	NA
94	TGX221	606356	TGX-221	925340	MKN45	15.279	NA	NA
94	TGX221	606356	TGX-221	924250	MKN7	14.336	NA	NA
94	TGX221	606356	TGX-221	908455	NUGC3	14.401	NA	NA
94	TGX221	606356	TGX-221	1298358	OCUM1	15.529	NA	NA
94	TGX221	606356	TGX-221	906795	8305C	12.849	NA	NA
94	TGX221	606356	TGX-221	924102	8505C	13.128	NA	NA
94	TGX221	606356	TGX-221	924104	BCPAP	14.438	NA	NA
94	TGX221	606356	TGX-221	906696	BHT101	13.988	NA	NA
94	TGX221	606356	TGX-221	906828	CAL62	15.533	NA	NA
94	TGX221	606356	TGX-221	910568	CGTHW1	13.967	0.981152888	86.23637243
94	TGX221	606356	TGX-221	906864	FTC133	14.31	NA	NA
94	TGX221	606356	TGX-221	1240178	ML1	12.961	NA	NA
94	TGX221	606356	TGX-221	930299	TTTHYROID	13.587	NA	NA
94	TGX221	606356	TGX-221	1240223	TT2609C02	14.679	NA	NA
94	TGX221	606356	TGX-221	753535	BHY	14.051	NA	NA
94	TGX221	606356	TGX-221	1240121	BICR22	14.93	NA	NA
94	TGX221	606356	TGX-221	1290725	BICR31	14.115	NA	NA
94	TGX221	606356	TGX-221	910916	CAL27	14.527	NA	NA
94	TGX221	606356	TGX-221	753541	CAL33	14.318	NA	NA
94	TGX221	606356	TGX-221	906837	DETROIT562	13.967	NA	NA
94	TGX221	606356	TGX-221	906863	FADU	14.739	NA	NA
94	TGX221	606356	TGX-221	753562	HSC2	14.885	NA	NA
94	TGX221	606356	TGX-221	907061	HSC3	14.716	NA	NA
94	TGX221	606356	TGX-221	907062	HSC4	13.838	NA	NA
94	TGX221	606356	TGX-221	1240207	PECAPJ15	14.579	NA	NA
94	TGX221	606356	TGX-221	910701	SCC25	13.337	NA	NA
94	TGX221	606356	TGX-221	910904	SCC4	9.9923	NA	NA
94	TGX221	606356	TGX-221	909709	SCC9	14.486	NA	NA
94	TGX221	606356	TGX-221	687452	5637	12.908	NA	NA
94	TGX221	606356	TGX-221	906798	639V	14.881	NA	NA
94	TGX221	606356	TGX-221	906797	647V	14.474	NA	NA
94	TGX221	606356	TGX-221	910926	BFTC905	17.049	NA	NA
94	TGX221	606356	TGX-221	1290730	CAL29	14.524	NA	NA
94	TGX221	606356	TGX-221	907065	HT1197	14.977	NA	NA
94	TGX221	606356	TGX-221	907066	HT1376	13.636	NA	NA
94	TGX221	606356	TGX-221	753566	J82	13.651	NA	NA
94	TGX221	606356	TGX-221	907312	KU1919	14.291	NA	NA
94	TGX221	606356	TGX-221	909704	RT112	14.397	NA	NA
94	TGX221	606356	TGX-221	687455	RT4	14.399	NA	NA
94	TGX221	606356	TGX-221	724812	T24	14.521	NA	NA
94	TGX221	606356	TGX-221	687459	TCCSUP	14.065	NA	NA
94	TGX221	606356	TGX-221	724838	UMUC3	13.055	NA	NA
94	TGX221	606356	TGX-221	909780	VMCUB1	14.227	NA	NA
190	Bleomycin	639531	bleomycin A2	906820	CHP212	7.6294	0.11073431939941, NA	0.251605864810857, NA
190	Bleomycin	639531	bleomycin A2	753618	KELLY	12.211	0.803700051460511, 0.589611657220987	28.5349542530923, 5.36731687549272
190	Bleomycin	639531	bleomycin A2	907314	KPNYN	12.853	0.777865912627843, 0.785306426207047	28.4582586728456, 23.6785191775314
190	Bleomycin	639531	bleomycin A2	908135	MHHNB11	6.9305	0.411208166071926, NA	2.22741812514287, NA
190	Bleomycin	639531	bleomycin A2	949179	NB1	13.531	0.690404850561523, 0.855985431501695	14.5349903931415, 46.9901598340708
190	Bleomycin	639531	bleomycin A2	753620	SIMA	9.6826	0.60557435380703, 0.56902340647354	8.11613429903604, 4.95039507762983
190	Bleomycin	639531	bleomycin A2	724828	SKNAS	13.74	0.977514796293835, 0.81620097165819	828.962575487845, 33.3737428395649
190	Bleomycin	639531	bleomycin A2	688086	SKNDZ	13.315	0.888358524605389, 0.644445211399473	71.6530325074527, 7.79956597157279
190	Bleomycin	639531	bleomycin A2	688087	SKNFI	14.21	0.96488166665762, 0.900322883039913	284.846087338079, 65.7245472155216
190	Bleomycin	639531	bleomycin A2	907069	HUCCT1	13.353	0.643132226331427, 0.504523752254912	10.4562971729881, 3.21963861721775
190	Bleomycin	639531	bleomycin A2	684052	A673	11.576	0.663194170118286, 0.547133081123306	10.7735362343525, 4.14218727738528
190	Bleomycin	639531	bleomycin A2	753539	CADOES1	8.8072	NA, 0.660936294967753	NA, 8.83101092614237
190	Bleomycin	639531	bleomycin A2	1290765	CAL78	12.455	0.976836027023215, NA	772.815412642019, NA
190	Bleomycin	639531	bleomycin A2	1290807	G292CLONEA141B1	10.814	0.905454527651771, 0.66945185262017	261.212940867907, 12.3650381573166
190	Bleomycin	639531	bleomycin A2	907060	HOS	13.991	0.104463969527087, 0.275378545572717	0.28815599911649, 0.819621079230558
190	Bleomycin	639531	bleomycin A2	908131	MG63	13.724	0.354517992330976, 0.655613741243247	1.47856091506225, 9.0890009721362
190	Bleomycin	639531	bleomycin A2	908134	MHHES1	7.2919	0.199130356286128, 0.124516943952901	0.520904798825103, 0.202061717510888
190	Bleomycin	639531	bleomycin A2	909707	SAOS2	13	0.272434279613857, 0.662431690143861	0.670809837992983, 10.7689833760179
190	Bleomycin	639531	bleomycin A2	684072	SKES1	10.244	0.251757005113027, 0.603466038110694	0.733221707314036, 6.13042033055805
190	Bleomycin	639531	bleomycin A2	909776	U2OS	14.531	0.878832606754377, 0.359959465106998	76.6434203876511, 1.23466709191353
190	Bleomycin	639531	bleomycin A2	910704	AU565	13.86	0.433573160541836, 0.930845591412462	2.57762935704777, 137.856964547464
190	Bleomycin	639531	bleomycin A2	906801	BT20	13.164	0.4186274325247, 0.695143711325214	2.26842772310106, 12.7201057068211
190	Bleomycin	639531	bleomycin A2	946359	BT474	15	0.978699495722436, 0.960240069644658	783.945321971707, 285.570846820398
190	Bleomycin	639531	bleomycin A2	905951	BT549	13.439	NA, 0.6437899763106	NA, 9.16202803639283
190	Bleomycin	639531	bleomycin A2	906826	CAL120	15.795	0.531259285347876, 0.613404199921352	4.98795493842772, 7.02425589513647
190	Bleomycin	639531	bleomycin A2	924106	CAL148	10.634	0.527103382611322, NA	4.71298922946935, NA
190	Bleomycin	639531	bleomycin A2	910927	CAL51	10.174	0.0200118798478537, 0.103120130087902	0.0566222811827223, 0.205957709905471
190	Bleomycin	639531	bleomycin A2	910852	CAL851	12.641	0.0379371575896813, 0.913254655721144	0.0266010820490775, 138.470119275662
190	Bleomycin	639531	bleomycin A2	946382	CAMA1	14.163	0.634602236684985, 0.964322057639921	10.3760374813322, 474.249841765547
190	Bleomycin	639531	bleomycin A2	1290798	EFM192A	13.069	0.107025852688042, 0.981840176474151	0.167554038092907, 718.079501685305
190	Bleomycin	639531	bleomycin A2	749710	HCC1143	11.395	0.679545788766431, 0.795233934627781	15.636036866806, 34.6572162028144
190	Bleomycin	639531	bleomycin A2	749712	HCC1395	11.756	0.164114195110638, 0.617276431838021	0.290095359760766, 7.03162909575642
190	Bleomycin	639531	bleomycin A2	907045	HCC1419	14.269	0.901818668570977, 0.974339111513151	182.664642446902, 1204.93173164707
190	Bleomycin	639531	bleomycin A2	1290905	HCC1428	12.463	0.895725244575115, 0.953140408229064	96.1338212238601, 216.535369613526
190	Bleomycin	639531	bleomycin A2	1303900	HCC1500	12.486	0.213284601049039, 0.934810637054829	0.552942113853835, 124.458985167581
190	Bleomycin	639531	bleomycin A2	907046	HCC1569	13.54	0.294899060316277, 0.863583206838265	0.860845922307672, 70.4305165449122
190	Bleomycin	639531	bleomycin A2	907047	HCC1806	8.5116	0.100288783468838, 0.151952639985619	0.225707472455276, 0.298738479935591
190	Bleomycin	639531	bleomycin A2	749714	HCC1937	13.813	0.0573033275256947, 0.792037746928317	0.0643538840506564, 26.6020690003619
190	Bleomycin	639531	bleomycin A2	749709	HCC1954	12.146	0.842132310794271, 0.579574543239095	56.297432869333, 5.35419088032722
190	Bleomycin	639531	bleomycin A2	1290906	HCC202	14.596	0.749660908300329, 0.935005775143802	28.5765776793343, 273.284199897233
190	Bleomycin	639531	bleomycin A2	749717	HCC38	11.805	0.127557395950667, 0.651313989118833	0.228051902317475, 8.52067273792494
190	Bleomycin	639531	bleomycin A2	1290922	HDQP1	14.184	0.819905646976872, 0.784482349256754	46.2779027533473, 25.8329767021383
190	Bleomycin	639531	bleomycin A2	905957	HS578T	13.942	0.951471076761356, 0.678089824682961	244.038790138738, 10.1707780383876
190	Bleomycin	639531	bleomycin A2	1298157	JIMT1	14.276	0.371487531512402, 0.765316298261937	1.71654983742058, 19.735697369689
190	Bleomycin	639531	bleomycin A2	905946	MCF7	14.207	0.327026244047999, 0.6536286885839	1.29117834129513, 8.48413632385522
190	Bleomycin	639531	bleomycin A2	925338	MDAMB157	10.443	0.919088547817194, 0.832778910597835	117.896463462318, 33.3555168087303
190	Bleomycin	639531	bleomycin A2	908120	MDAMB175VII	8.866	0.394533846215783, 0.964372624234059	1.98927754566281, 312.046988695265
190	Bleomycin	639531	bleomycin A2	905960	MDAMB231	13.915	0.194732579170424, 0.816465505004357	0.460840632985291, 29.987165460807
190	Bleomycin	639531	bleomycin A2	908121	MDAMB361	11.608	0.110686087415784, 0.961639934433961	0.218663581589151, 201.250808862028
190	Bleomycin	639531	bleomycin A2	924240	MDAMB415	15.208	0.738477843087422, 0.960042280631602	24.7446487540686, 503.340644955461
190	Bleomycin	639531	bleomycin A2	908122	MDAMB453	12.121	0.660731364562607, 0.926352395989599	11.8079689365577, 125.972637134689
190	Bleomycin	639531	bleomycin A2	908123	MDAMB468	13.755	0.83495646372654, 0.538993643052947	39.8348011915963, 3.9747455766074
190	Bleomycin	639531	bleomycin A2	905945	T47D	13.627	0.875664521982246, 0.865860370141907	140.541971462574, 94.7547383368046
190	Bleomycin	639531	bleomycin A2	909907	ZR7530	13.495	NA, 0.968164969636963	NA, 1116.27873366698
190	Bleomycin	639531	bleomycin A2	687561	42MGBA	10.516	0.613541831057941, 0.265773467309703	8.40082731308557, 0.635854049543372
190	Bleomycin	639531	bleomycin A2	687563	A172	13.661	0.712324457463698, 0.570618143156705	15.5011195924345, 4.83618087076919
190	Bleomycin	639531	bleomycin A2	906746	BECKER	14.111	0.692150187930626, 0.580349364306066	14.9096314574785, 5.33517399560503
[truncated: 29,266 more rows]
