# Supplementary material for: Global Geo-Pharmacogenomics: Environmental Mutational Signatures Drive Population-Level Heterogeneity in Anticancer Drug Response
Source: J Xenobiot. 2026 May 18;16(3):87. doi: 10.3390/jox16030087 (PMC13214943; doi:10.3390/jox16030087)
Supplement: Supplementary file 1 [file jox-16-00087-s001.zip › Code_and_Data/Environmental_Pharmacogenomics_Master_Table.csv]

DATASET	NLME_RESULT_ID	NLME_CURVE_ID	COSMIC_ID	CELL_LINE_NAME	SANGER_MODEL_ID	TCGA_DESC	DRUG_ID	DRUG_NAME	PUTATIVE_TARGET	PATHWAY_NAME	COMPANY_ID	WEBRELEASE	MIN_CONC	MAX_CONC	LN_IC50	AUC	RMSE	Z_SCORE	Sample Name	SBS4	SBS7a	SBS7b	SBS7c	SBS7d	SBS22	SBS24
GDSC2	343	15946310	683667	PFSK-1	SIDM01132	MB	1003	Camptothecin	TOP1	DNA replication	1046	Y	0.0001	0.1	-1.463887	0.93022	0.089052	0.433123	PFSK-1	0	0	0	0	0	0	0
GDSC2	343	15946548	684052	A673	SIDM00848	UNCLASSIFIED	1003	Camptothecin	TOP1	DNA replication	1046	Y	0.0001	0.1	-4.869455	0.61497	0.111351	-1.4211	A673	0	0	0	0	0	0	0
GDSC2	343	15946830	684057	ES5	SIDM00263	UNCLASSIFIED	1003	Camptothecin	TOP1	DNA replication	1046	Y	0.0001	0.1	-3.360586	0.791072	0.142855	-0.599569	ES5	0	0	0	0	0	0	0
GDSC2	343	15947087	684059	ES7	SIDM00269	UNCLASSIFIED	1003	Camptothecin	TOP1	DNA replication	1046	Y	0.0001	0.1	-5.04494	0.59266	0.135539	-1.516647	ES7	0	0	0	0	0	0	0
GDSC2	343	15947369	684062	EW-11	SIDM00203	UNCLASSIFIED	1003	Camptothecin	TOP1	DNA replication	1046	Y	0.0001	0.1	-3.741991	0.734047	0.128059	-0.807232	EW-11	0	0	0	0	0	0	0
GDSC2	343	15947651	684072	SK-ES-1	SIDM01111	UNCLASSIFIED	1003	Camptothecin	TOP1	DNA replication	1046	Y	0.0001	0.1	-5.142961	0.582439	0.137581	-1.570016	SK-ES-1	0	0	0	0	0	0	0
GDSC2	343	15947932	687448	COLO-829	SIDM00909	SKCM	1003	Camptothecin	TOP1	DNA replication	1046	Y	0.0001	0.1	-1.235034	0.867348	0.09347	0.557727	COLO-829	0	155	257	0	0	0	0
GDSC2	343	15948212	687452	5637	SIDM00807	BLCA	1003	Camptothecin	TOP1	DNA replication	1046	Y	0.0001	0.1	-2.632632	0.834067	0.076169	-0.203221	5637	0	0	0	0	0	0	0
GDSC2	343	15948491	687455	RT4	SIDM01085	BLCA	1003	Camptothecin	TOP1	DNA replication	1046	Y	0.0001	0.1	-2.963191	0.821438	0.094466	-0.3832	RT4	0	0	0	0	0	0	0
GDSC2	343	15948772	687457	SW780	SIDM01160	BLCA	1003	Camptothecin	TOP1	DNA replication	1046	Y	0.0001	0.1	-1.449138	0.90505	0.074109	0.441154	SW780	0	0	0	0	0	0	0
GDSC2	343	15949053	687459	TCCSUP	SIDM01190	BLCA	1003	Camptothecin	TOP1	DNA replication	1046	Y	0.0001	0.1	-2.350633	0.84343	0.074831	-0.049682	TCCSUP	0	0	0	0	0	0	0
GDSC2	343	15949334	687505	C-33-A	SIDM00889	CESC	1003	Camptothecin	TOP1	DNA replication	1046	Y	0.0001	0.1	-3.380879	0.777806	0.091913	-0.610618	C-33-A	0	0	0	0	0	0	0
GDSC2	343	15949616	687506	C-4-I	SIDM00905	CESC	1003	Camptothecin	TOP1	DNA replication	1046	Y	0.0001	0.1	-2.25569	0.891103	0.087072	0.002012	C-4-I	0	0	0	0	0	0	0
GDSC2	343	15949896	687514	ME-180	SIDM00627	CESC	1003	Camptothecin	TOP1	DNA replication	1046	Y	0.0001	0.1	-3.22391	0.786658	0.135256	-0.525153	ME-180	0	0	0	0	0	0	0
GDSC2	343	15950177	687561	42-MG-BA	SIDM00982	GBM	1003	Camptothecin	TOP1	DNA replication	1046	Y	0.0001	0.1	-3.40022	0.777517	0.111615	-0.621149	42-MG-BA	0	0	0	0	0	0	0
GDSC2	343	15950458	687562	8-MG-BA	SIDM00998	GBM	1003	Camptothecin	TOP1	DNA replication	1046	Y	0.0001	0.1	-4.256286	0.693915	0.110348	-1.087249	8-MG-BA	0	0	0	0	0	0	0
GDSC2	343	15950738	687563	A172	SIDM00799	GBM	1003	Camptothecin	TOP1	DNA replication	1046	Y	0.0001	0.1	-2.999552	0.803407	0.083111	-0.402998	A172	0	0	0	0	0	0	0
GDSC2	343	15951019	687568	GB-1	SIDM00581	GBM	1003	Camptothecin	TOP1	DNA replication	1046	Y	0.0001	0.1	-3.0555	0.7719	0.107697	-0.43346	GB-1	0	0	0	0	0	0	0
GDSC2	343	15951300	687586	T98G	SIDM01171	GBM	1003	Camptothecin	TOP1	DNA replication	1046	Y	0.0001	0.1	-2.060218	0.888774	0.075349	0.10844	T98G	0	0	0	0	0	0	0
GDSC2	343	15951582	687588	U-118-MG	SIDM01193	GBM	1003	Camptothecin	TOP1	DNA replication	1046	Y	0.0001	0.1	-3.354018	0.748266	0.103497	-0.595993	U-118-MG	0	0	0	0	0	0	0
GDSC2	343	15951863	687590	U-87-MG	SIDM01189	GBM	1003	Camptothecin	TOP1	DNA replication	1046	Y	0.0001	0.1	-2.45087	0.841792	0.120575	-0.104258	U-87-MG	0	0	0	0	0	0	0
GDSC2	343	15952116	687592	YKG-1	SIDM00315	GBM	1003	Camptothecin	TOP1	DNA replication	1046	Y	0.0001	0.1	-2.784359	0.824085	0.091627	-0.285832	YKG-1	0	0	0	0	0	0	0
GDSC2	343	15952295	687596	ChaGo-K-1	SIDM00924	UNCLASSIFIED	1003	Camptothecin	TOP1	DNA replication	1046	Y	0.0001	0.1	0.528845	0.9835	0.063083	1.518103	ChaGo-K-1	296	0	0	0	0	0	0
GDSC2	343	15952475	687600	NCI-H720	SIDM01120	UNCLASSIFIED	1003	Camptothecin	TOP1	DNA replication	1046	Y	0.0001	0.1	0.532792	0.984692	0.041052	1.520252	NCI-H720	0	0	0	0	0	0	0
GDSC2	343	15952744	687777	Calu-3	SIDM00922	LUAD	1003	Camptothecin	TOP1	DNA replication	1046	Y	0.0001	0.1	-1.629546	0.863243	0.096562	0.342928	Calu-3	0	0	0	0	0	0	0
GDSC2	343	15953026	687780	COR-L23	SIDM00512	UNCLASSIFIED	1003	Camptothecin	TOP1	DNA replication	1046	Y	0.0001	0.1	-1.76208	0.88234	0.081469	0.270767	COR-L23	0	0	0	0	0	0	0
GDSC2	343	15953307	687787	LK-2	SIDM00548	LUSC	1003	Camptothecin	TOP1	DNA replication	1046	Y	0.0001	0.1	-1.157607	0.922968	0.122499	0.599884	LK-2	0	0	0	0	0	0	0
GDSC2	343	15953588	687794	NCI-H1437	SIDM00734	LUAD	1003	Camptothecin	TOP1	DNA replication	1046	Y	0.0001	0.1	-1.839524	0.90013	0.095318	0.228601	NCI-H1437	328	0	0	0	0	0	0
GDSC2	343	15953768	687798	NCI-H1623	SIDM00747	LUAD	1003	Camptothecin	TOP1	DNA replication	1046	Y	0.0001	0.1	-4.135944	0.687601	0.152799	-1.021727	NCI-H1623	780	0	0	0	0	0	0
GDSC2	343	15954049	687799	NCI-H1648	SIDM00746	LUAD	1003	Camptothecin	TOP1	DNA replication	1046	Y	0.0001	0.1	-1.962265	0.879493	0.10843	0.161773	NCI-H1648	381	0	0	0	0	0	0
GDSC2	343	15954218	687800	NCI-H1650	SIDM00745	LUAD	1003	Camptothecin	TOP1	DNA replication	1046	Y	0.0001	0.1	0.133024	0.936097	0.075301	1.302591	NCI-H1650	0	0	0	0	0	0	0
GDSC2	343	15954499	687802	NCI-H1693	SIDM00742	LUAD	1003	Camptothecin	TOP1	DNA replication	1046	Y	0.0001	0.1	0.121965	0.916035	0.072587	1.29657	NCI-H1693	134	0	0	0	0	0	0
GDSC2	343	15954780	687804	NCI-H1770	SIDM00737	UNCLASSIFIED	1003	Camptothecin	TOP1	DNA replication	1046	Y	0.0001	0.1	-0.675672	0.974312	0.098477	0.862281	NCI-H1770	0	0	2087	0	0	0	0
GDSC2	343	15954960	687807	NCI-H1838	SIDM00769	LUAD	1003	Camptothecin	TOP1	DNA replication	1046	Y	0.0001	0.1	0.690985	0.950028	0.084323	1.606383	NCI-H1838	509	0	0	0	0	0	0
GDSC2	343	15955129	687812	NCI-H2085	SIDM00709	LUAD	1003	Camptothecin	TOP1	DNA replication	1046	Y	0.0001	0.1	0.578666	0.968261	0.068714	1.545229	NCI-H2085	250	0	0	0	0	0	0
GDSC2	343	15955411	687815	NCI-H2170	SIDM00716	LUSC	1003	Camptothecin	TOP1	DNA replication	1046	Y	0.0001	0.1	-3.956193	0.715237	0.126714	-0.923858	NCI-H2170	146	0	0	0	0	0	0
GDSC2	343	15955689	687816	NCI-H2228	SIDM00729	LUAD	1003	Camptothecin	TOP1	DNA replication	1046	Y	0.0001	0.1	-2.713363	0.790723	0.093331	-0.247177	NCI-H2228	0	0	0	0	0	0	0
GDSC2	343	15955970	687819	NCI-H2342	SIDM00727	LUAD	1003	Camptothecin	TOP1	DNA replication	1046	Y	0.0001	0.1	-0.116285	0.95567	0.062829	1.16685	NCI-H2342	2522	0	0	0	0	0	0
GDSC2	343	15956139	687820	NCI-H2347	SIDM00726	LUAD	1003	Camptothecin	TOP1	DNA replication	1046	Y	0.0001	0.1	0.387214	0.923532	0.071194	1.44099	NCI-H2347	1070	0	0	0	0	0	0
GDSC2	343	15956308	687821	NCI-H2405	SIDM00724	LUAD	1003	Camptothecin	TOP1	DNA replication	1046	Y	0.0001	0.1	-0.550942	0.876136	0.078131	0.930193	NCI-H2405	0	0	0	0	0	0	0
GDSC2	343	15956589	687829	NCI-H661	SIDM01122	UNCLASSIFIED	1003	Camptothecin	TOP1	DNA replication	1046	Y	0.0001	0.1	-0.595181	0.948687	0.070247	0.906106	NCI-H661	731	0	0	0	0	0	0
GDSC2	343	15956870	687980	COR-L311	SIDM00509	SCLC	1003	Camptothecin	TOP1	DNA replication	1046	Y	0.0001	0.1	-4.507048	0.663973	0.145519	-1.223781	COR-L311	0	0	0	0	0	0	0
GDSC2	343	15957151	687983	DMS-114	SIDM00865	SCLC	1003	Camptothecin	TOP1	DNA replication	1046	Y	0.0001	0.1	-1.097768	0.93433	0.085736	0.632464	DMS-114	0	0	0	0	0	0	0
GDSC2	343	15957433	687985	DMS-273	SIDM00522	SCLC	1003	Camptothecin	TOP1	DNA replication	1046	Y	0.0001	0.1	-2.648304	0.846017	0.098143	-0.211754	DMS-273	266	0	0	0	0	0	0
GDSC2	343	15957714	687995	NCI-H1048	SIDM00654	SCLC	1003	Camptothecin	TOP1	DNA replication	1046	Y	0.0001	0.1	-4.366197	0.675757	0.106329	-1.147092	NCI-H1048	0	0	0	0	0	0	0
GDSC2	343	15957995	687997	NCI-H1092	SIDM00653	SCLC	1003	Camptothecin	TOP1	DNA replication	1046	Y	0.0001	0.1	-0.639442	0.942249	0.091375	0.882008	NCI-H1092	213	0	0	0	0	0	0
GDSC2	343	15958276	688006	NCI-H1694	SIDM00741	SCLC	1003	Camptothecin	TOP1	DNA replication	1046	Y	0.0001	0.1	-3.842493	0.74094	0.115937	-0.861952	NCI-H1694	0	0	0	0	0	0	0
GDSC2	343	15958533	688010	NCI-H1963	SIDM00760	SCLC	1003	Camptothecin	TOP1	DNA replication	1046	Y	0.0001	0.1	-3.298397	0.797327	0.12139	-0.565709	NCI-H1963	241	0	0	0	0	0	0
GDSC2	343	15958790	688011	NCI-H2029	SIDM00735	SCLC	1003	Camptothecin	TOP1	DNA replication	1046	Y	0.0001	0.1	-1.771595	0.919813	0.124815	0.265586	NCI-H2029	130	0	0	0	0	0	0
GDSC2	343	15959052	688013	NCI-H209	SIDM00706	SCLC	1003	Camptothecin	TOP1	DNA replication	1046	Y	0.0001	0.1	-5.422095	0.544531	0.120267	-1.721995	NCI-H209	74	0	0	0	0	0	0
GDSC2	343	15959331	688014	NCI-H2141	SIDM00699	SCLC	1003	Camptothecin	TOP1	DNA replication	1046	Y	0.0001	0.1	-1.400353	0.910254	0.082266	0.467716	NCI-H2141	442	0	0	0	0	0	0
GDSC2	343	15959612	688015	NCI-H2171	SIDM00733	SCLC	1003	Camptothecin	TOP1	DNA replication	1046	Y	0.0001	0.1	-4.038664	0.738768	0.111771	-0.968761	NCI-H2171	159	0	0	0	0	0	0
GDSC2	343	15959790	688018	NCI-H2227	SIDM00730	SCLC	1003	Camptothecin	TOP1	DNA replication	1046	Y	0.0001	0.1	-3.735166	0.716138	0.163972	-0.803516	NCI-H2227	391	0	0	0	0	0	0
GDSC2	343	15960045	688021	NCI-H345	SIDM00719	SCLC	1003	Camptothecin	TOP1	DNA replication	1046	Y	0.0001	0.1	1.049561	0.968523	0.111545	1.801616	NCI-H345	766	0	0	0	0	0	0
GDSC2	343	15960306	688023	NCI-H446	SIDM00965	SCLC	1003	Camptothecin	TOP1	DNA replication	1046	Y	0.0001	0.1	-2.29506	0.880633	0.114367	-0.019424	NCI-H446	652	0	0	0	0	0	0
GDSC2	343	15960586	688025	NCI-H526	SIDM01128	SCLC	1003	Camptothecin	TOP1	DNA replication	1046	Y	0.0001	0.1	-4.845675	0.623258	0.1239	-1.408153	NCI-H526	0	0	0	0	0	0	0
GDSC2	343	15960864	688026	NCI-H64	SIDM01126	SCLC	1003	Camptothecin	TOP1	DNA replication	1046	Y	0.0001	0.1	-0.279995	0.95309	0.101694	1.077715	NCI-H64	409	0	0	0	0	0	0
GDSC2	343	15961034	688027	NCI-H69	SIDM01121	SCLC	1003	Camptothecin	TOP1	DNA replication	1046	Y	0.0001	0.1	-1.457202	0.918071	0.084628	0.436763	NCI-H69	129	0	0	0	0	0	0
GDSC2	343	15961202	688031	NCI-H82	SIDM01131	SCLC	1003	Camptothecin	TOP1	DNA replication	1046	Y	0.0001	0.1	-2.797081	0.858228	0.104425	-0.292758	NCI-H82	0	0	0	0	0	0	0
GDSC2	343	15961484	688058	NCI-H2052	SIDM00713	MESO	1003	Camptothecin	TOP1	DNA replication	1046	Y	0.0001	0.1	-2.287052	0.846196	0.076377	-0.015064	NCI-H2052	0	0	0	0	0	0	0
GDSC2	343	15961765	688086	SK-N-DZ	SIDM01100	NB	1003	Camptothecin	TOP1	DNA replication	1046	Y	0.0001	0.1	-3.703295	0.757838	0.147379	-0.786163	SK-N-DZ	0	0	0	0	0	0	0
GDSC2	343	15962045	688087	SK-N-FI	SIDM01099	NB	1003	Camptothecin	TOP1	DNA replication	1046	Y	0.0001	0.1	-1.894433	0.890403	0.084068	0.198705	SK-N-FI	0	0	0	0	0	0	0
GDSC2	343	15962215	688121	VA-ES-BJ	SIDM01179	UNCLASSIFIED	1003	Camptothecin	TOP1	DNA replication	1046	Y	0.0001	0.1	-3.40744	0.74892	0.139552	-0.62508	VA-ES-BJ	0	0	0	0	0	0	0
GDSC2	343	15962496	713869	VMRC-LCD	SIDM00320	LUAD	1003	Camptothecin	TOP1	DNA replication	1046	Y	0.0001	0.1	0.92042	0.975567	0.046887	1.731303	VMRC-LCD	860	0	0	0	0	0	0
GDSC2	343	15962778	713878	LU-139	SIDM00293	SCLC	1003	Camptothecin	TOP1	DNA replication	1046	Y	0.0001	0.1	-2.334375	0.869945	0.091291	-0.04083	LU-139	0	0	0	0	0	0	0
GDSC2	343	15963009	713880	SBC-5	SIDM00368	SCLC	1003	Camptothecin	TOP1	DNA replication	1046	Y	0.0001	0.1	-3.46312	0.788549	0.111852	-0.655396	SBC-5	0	0	0	0	0	0	0
GDSC2	343	15963290	713885	SBC-1	SIDM00365	SCLC	1003	Camptothecin	TOP1	DNA replication	1046	Y	0.0001	0.1	-1.781323	0.899554	0.073229	0.26029	SBC-1	243	0	0	0	0	0	0
GDSC2	343	15963469	713899	LU-135	SIDM00294	SCLC	1003	Camptothecin	TOP1	DNA replication	1046	Y	0.0001	0.1	-3.065966	0.818071	0.096986	-0.439158	LU-135	264	0	0	0	0	0	0
GDSC2	343	15963748	717431	SK-N-SH	SIDM01098	NB	1003	Camptothecin	TOP1	DNA replication	1046	Y	0.0001	0.1	-4.350184	0.665806	0.140379	-1.138374	SK-N-SH	0	0	0	0	0	0	0
GDSC2	343	15963918	722045	NCI-H2030	SIDM00715	LUAD	1003	Camptothecin	TOP1	DNA replication	1046	Y	0.0001	0.1	0.079116	0.950956	0.10868	1.27324	NCI-H2030	297	0	0	0	0	0	0
GDSC2	343	15964098	722046	NCI-H2122	SIDM00702	LUAD	1003	Camptothecin	TOP1	DNA replication	1046	Y	0.0001	0.1	-2.905689	0.840786	0.191035	-0.351892	NCI-H2122	108	0	0	0	0	0	0
GDSC2	343	15964379	722058	NCI-H1734	SIDM00739	LUAD	1003	Camptothecin	TOP1	DNA replication	1046	Y	0.0001	0.1	-4.054426	0.724761	0.133135	-0.977343	NCI-H1734	625	0	0	0	0	0	0
GDSC2	343	15964558	722066	NCI-H650	SIDM01124	LUAD	1003	Camptothecin	TOP1	DNA replication	1046	Y	0.0001	0.1	-2.659748	0.85438	0.08075	-0.217985	NCI-H650	2668	0	0	0	0	0	0
GDSC2	343	15964839	724812	T24	SIDM01184	BLCA	1003	Camptothecin	TOP1	DNA replication	1046	Y	0.0001	0.1	-2.717354	0.829922	0.08546	-0.24935	T-24	0	0	0	0	0	0	0
GDSC2	343	15965019	724825	NCI-H929	SIDM01148	MM	1003	Camptothecin	TOP1	DNA replication	1046	Y	0.0001	0.1	-3.516343	0.786512	0.099645	-0.684374	NCI-H929	0	0	0	0	0	0	0
GDSC2	343	15965298	724828	SK-N-AS	SIDM01101	NB	1003	Camptothecin	TOP1	DNA replication	1046	Y	0.0001	0.1	-1.949012	0.870822	0.086938	0.168988	SK-N-AS	0	0	0	0	0	0	0
GDSC2	343	15965580	724831	NCI-H1299	SIDM00649	UNCLASSIFIED	1003	Camptothecin	TOP1	DNA replication	1046	Y	0.0001	0.1	-1.936672	0.872933	0.080129	0.175707	NCI-H1299	161	0	0	0	0	0	0
GDSC2	343	15965862	724834	NCI-H2087	SIDM00708	LUAD	1003	Camptothecin	TOP1	DNA replication	1046	Y	0.0001	0.1	-2.692533	0.807248	0.103939	-0.235835	NCI-H2087	239	0	0	0	0	0	0
GDSC2	343	15966144	724838	UM-UC-3	SIDM01182	BLCA	1003	Camptothecin	TOP1	DNA replication	1046	Y	0.0001	0.1	-3.731846	0.740045	0.102465	-0.801708	UM-UC-3	0	0	0	0	0	0	0
GDSC2	343	15966314	724839	SW756	SIDM01174	CESC	1003	Camptothecin	TOP1	DNA replication	1046	Y	0.0001	0.1	-2.675867	0.801782	0.104428	-0.226761	SW756	0	0	0	0	0	0	0
GDSC2	343	15966595	724855	NCI-H727	SIDM01119	UNCLASSIFIED	1003	Camptothecin	TOP1	DNA replication	1046	Y	0.0001	0.1	1.058316	0.964542	0.074197	1.806383	NCI-H727	665	0	0	0	0	0	0
GDSC2	343	15966877	724859	Calu-6	SIDM00921	LUAD	1003	Camptothecin	TOP1	DNA replication	1046	Y	0.0001	0.1	-1.928528	0.854228	0.081374	0.180141	Calu-6	0	0	0	0	0	0	0
GDSC2	343	15967158	724863	LU-65	SIDM00547	UNCLASSIFIED	1003	Camptothecin	TOP1	DNA replication	1046	Y	0.0001	0.1	-2.260707	0.834818	0.125784	-0.00072	LU-65	0	0	0	0	0	0	0
GDSC2	343	15967439	724866	NCI-H1355	SIDM00645	LUAD	1003	Camptothecin	TOP1	DNA replication	1046	Y	0.0001	0.1	0.686028	0.951427	0.06253	1.603684	NCI-H1355	246	0	0	0	0	0	0
GDSC2	343	15967721	724868	NCI-H1792	SIDM00771	LUAD	1003	Camptothecin	TOP1	DNA replication	1046	Y	0.0001	0.1	-3.232333	0.806679	0.094359	-0.529739	NCI-H1792	138	0	0	0	0	0	0
GDSC2	343	15968003	724869	HPAF-II	SIDM00669	PAAD	1003	Camptothecin	TOP1	DNA replication	1046	Y	0.0001	0.1	-0.19337	0.939734	0.075445	1.12488	HPAF-II	0	0	0	0	0	0	0
GDSC2	343	15968250	724870	MIA-PaCa-2	SIDM00505	PAAD	1003	Camptothecin	TOP1	DNA replication	1046	Y	0.0001	0.1	-2.919871	0.820641	0.104957	-0.359614	MIA-PaCa-2	0	0	0	0	0	0	0
GDSC2	343	15968532	724872	SHP-77	SIDM01078	SCLC	1003	Camptothecin	TOP1	DNA replication	1046	Y	0.0001	0.1	-1.346215	0.947372	0.122501	0.497192	SHP-77	155	0	0	0	0	0	0
GDSC2	343	15968813	724873	NCI-H2009	SIDM00756	LUAD	1003	Camptothecin	TOP1	DNA replication	1046	Y	0.0001	0.1	-2.622641	0.830233	0.091089	-0.197781	NCI-H2009	721	0	0	0	0	0	0
GDSC2	343	15968982	724874	NCI-H2291	SIDM00728	LUAD	1003	Camptothecin	TOP1	DNA replication	1046	Y	0.0001	0.1	0.492346	0.93215	0.082228	1.498231	NCI-H2291	536	0	0	0	0	0	0
GDSC2	343	15969162	724878	SW1573	SIDM01163	LUAD	1003	Camptothecin	TOP1	DNA replication	1046	Y	0.0001	0.1	-2.525462	0.801945	0.095716	-0.144871	SW1573	0	0	0	0	0	0	0
GDSC2	343	15969442	735784	TE-5	SIDM00347	ESCA	1003	Camptothecin	TOP1	DNA replication	1046	Y	0.0001	0.1	-2.5565	0.834178	0.087158	-0.16177	TE-5	0	0	0	0	0	0	0
GDSC2	343	15969724	749709	HCC1954	SIDM00872	BRCA	1003	Camptothecin	TOP1	DNA replication	1046	Y	9.8e-05	0.1	0.317741	0.983262	0.082831	1.403164	HCC1954	0	0	0	0	0	0	0
GDSC2	343	15970009	749710	HCC1143	SIDM00866	BRCA	1003	Camptothecin	TOP1	DNA replication	1046	Y	9.8e-05	0.1	0.636184	0.96905	0.077198	1.576546	HCC1143	0	0	0	0	0	0	0
GDSC2	343	15970293	749711	HCC1187	SIDM00885	BRCA	1003	Camptothecin	TOP1	DNA replication	1046	Y	9.8e-05	0.1	1.235544	0.992326	0.079605	1.902878	HCC1187	0	0	0	0	0	0	0
GDSC2	343	15970577	749712	HCC1395	SIDM00884	BRCA	1003	Camptothecin	TOP1	DNA replication	1046	Y	9.8e-05	0.1	-2.255899	0.861208	0.096794	0.001898	HCC1395	0	0	0	0	0	0	0
GDSC2	343	15970753	749713	HCC1599	SIDM00877	BRCA	1003	Camptothecin	TOP1	DNA replication	1046	Y	9.8e-05	0.1	-3.247021	0.768404	0.111973	-0.537737	HCC1599	0	0	0	0	0	0	0
GDSC2	343	15970939	749714	HCC1937	SIDM00874	BRCA	1003	Camptothecin	TOP1	DNA replication	1046	Y	9.8e-05	0.1	0.134454	0.955345	0.059843	1.303369	HCC1937	0	0	0	0	0	0	0
GDSC2	343	15971224	749715	HCC2157	SIDM00774	BRCA	1003	Camptothecin	TOP1	DNA replication	1046	Y	0.0001	0.1	-2.655609	0.872641	0.157216	-0.215731	HCC2157	0	0	0	0	0	0	0
GDSC2	343	15971492	749716	HCC2218	SIDM00772	BRCA	1003	Camptothecin	TOP1	DNA replication	1046	Y	9.8e-05	0.1	1.057382	0.993497	0.160144	1.805874	HCC2218	0	0	0	0	0	0	0
GDSC2	343	15971670	749717	HCC38	SIDM00675	BRCA	1003	Camptothecin	TOP1	DNA replication	1046	Y	9.8e-05	0.1	-1.699764	0.88698	0.090364	0.304696	HCC38	0	0	0	0	0	0	0
GDSC2	343	15971956	753531	BB30-HNC	SIDM00172	HNSC	1003	Camptothecin	TOP1	DNA replication	1046	Y	0.0001	0.1	-4.016599	0.72932	0.121919	-0.956747	BB30-HNC	0	0	0	0	0	0	0
GDSC2	343	15972136	753532	BB49-HNC	SIDM00174	HNSC	1003	Camptothecin	TOP1	DNA replication	1046	Y	0.0001	0.1	-2.02428	0.867884	0.109995	0.128007	BB49-HNC	0	0	0	0	0	0	0
GDSC2	343	15972364	753533	BB65-RCC	SIDM00191	KIRC	1003	Camptothecin	TOP1	DNA replication	1046	Y	0.0001	0.1	-2.03641	0.894111	0.09559	0.121403	BB65-RCC	0	0	0	0	0	0	0
GDSC2	343	15972543	753534	BEN	SIDM00990	UNCLASSIFIED	1003	Camptothecin	TOP1	DNA replication	1046	Y	0.0001	0.1	0.392462	0.954286	0.083715	1.443847	BEN	184	0	0	0	0	0	0
GDSC2	343	15972723	753535	BHY	SIDM00986	HNSC	1003	Camptothecin	TOP1	DNA replication	1046	Y	0.0001	0.1	-2.08115	0.872193	0.068698	0.097043	BHY	0	0	0	0	0	0	0
GDSC2	343	15972903	753538	Ca9-22	SIDM00489	HNSC	1003	Camptothecin	TOP1	DNA replication	1046	Y	0.0001	0.1	-3.523805	0.764404	0.095041	-0.688436	Ca9-22	0	0	0	0	0	0	0
GDSC2	343	15973185	753539	CADO-ES1	SIDM00961	UNCLASSIFIED	1003	Camptothecin	TOP1	DNA replication	1046	Y	0.0001	0.1	-5.04439	0.594983	0.134954	-1.516347	CADO-ES1	0	0	0	0	0	0	0
GDSC2	343	15973466	753540	CAL-12T	SIDM00939	UNCLASSIFIED	1003	Camptothecin	TOP1	DNA replication	1046	Y	0.0001	0.1	-0.76926	0.946527	0.098191	0.811326	CAL-12T	656	0	0	0	0	0	0
GDSC2	343	15973646	753541	CAL-33	SIDM00942	HNSC	1003	Camptothecin	TOP1	DNA replication	1046	Y	0.0001	0.1	-3.711201	0.746475	0.094559	-0.790468	CAL-33	0	0	0	0	0	0	0
GDSC2	343	15973927	753545	CP50-MEL-B	SIDM00175	SKCM	1003	Camptothecin	TOP1	DNA replication	1046	Y	0.0001	0.1	-2.036014	0.897751	0.135713	0.121619	CP50-MEL-B	0	133	166	0	0	0	0
GDSC2	343	15974107	753546	CP66-MEL	SIDM00190	SKCM	1003	Camptothecin	TOP1	DNA replication	1046	Y	0.0001	0.1	-0.692388	0.929116	0.083924	0.85318	CP66-MEL	0	470	1405	0	0	0	0
GDSC2	343	15974364	753547	CPC-N	SIDM00953	SCLC	1003	Camptothecin	TOP1	DNA replication	1046	Y	0.0001	0.1	-1.508312	0.934735	0.141948	0.408936	CPC-N	200	0	0	0	0	0	0
GDSC2	343	15974645	753548	CTV-1	SIDM00951	LAML	1003	Camptothecin	TOP1	DNA replication	1046	Y	0.0001	0.1	-4.324457	0.701034	0.09743	-1.124366	CTV-1	0	0	0	0	0	0	0
GDSC2	343	15974925	753549	D-542MG	SIDM00207	GBM	1003	Camptothecin	TOP1	DNA replication	1046	Y	0.0001	0.1	0.839414	0.966676	0.083374	1.687198	D-542MG	0	0	0	0	0	0	0
GDSC2	343	15975105	753551	DMS-79	SIDM00524	SCLC	1003	Camptothecin	TOP1	DNA replication	1046	Y	0.0001	0.1	-3.955395	0.729339	0.098458	-0.923424	DMS-79	188	0	0	0	0	0	0
GDSC2	343	15975362	753552	DSH1	SIDM00970	BLCA	1003	Camptothecin	TOP1	DNA replication	1046	Y	0.0001	0.1	-2.936428	0.804604	0.134467	-0.368629	DSH1	0	0	0	0	0	0	0
GDSC2	343	15975644	753554	EBC-1	SIDM00486	LUSC	1003	Camptothecin	TOP1	DNA replication	1046	Y	0.0001	0.1	-4.232911	0.674573	0.11824	-1.074522	EBC-1	238	0	0	0	0	0	0
GDSC2	343	15975925	753555	EC-GI-10	SIDM00278	ESCA	1003	Camptothecin	TOP1	DNA replication	1046	Y	0.0001	0.1	-3.126011	0.80502	0.082375	-0.47185	EC-GI-10	0	0	0	0	0	0	0
GDSC2	343	15976206	753556	EPLC-272H	SIDM01044	LUSC	1003	Camptothecin	TOP1	DNA replication	1046	Y	0.0001	0.1	-0.478973	0.947027	0.078857	0.969378	EPLC-272H	148	0	0	0	0	0	0
GDSC2	343	15976487	753558	HA7-RCC	SIDM00188	KIRC	1003	Camptothecin	TOP1	DNA replication	1046	Y	0.0001	0.1	-2.76442	0.820552	0.101634	-0.274975	HA7-RCC	0	0	0	0	0	0	0
GDSC2	343	15976744	753559	HCE-4	SIDM00052	ESCA	1003	Camptothecin	TOP1	DNA replication	1046	Y	0.0001	0.1	-3.535898	0.778827	0.087018	-0.695021	HCE-4	0	0	0	0	0	0	0
GDSC2	343	15976924	753561	HO-1-u-1	SIDM00591	HNSC	1003	Camptothecin	TOP1	DNA replication	1046	Y	0.0001	0.1	-1.71744	0.903043	0.112296	0.295072	HO-1-u-1	0	0	0	0	0	0	0
GDSC2	343	15977094	753562	HSC-2	SIDM00590	HNSC	1003	Camptothecin	TOP1	DNA replication	1046	Y	0.0001	0.1	-4.33613	0.681448	0.119973	-1.130722	HSC-2	0	0	0	0	0	0	0
GDSC2	343	15977374	753563	IM-9	SIDM00632	MM	1003	Camptothecin	TOP1	DNA replication	1046	Y	0.0001	0.1	-5.302441	0.563406	0.119454	-1.656848	IM-9	0	0	0	0	0	0	0
GDSC2	343	15977656	753564	IST-SL1	SIDM00223	SCLC	1003	Camptothecin	TOP1	DNA replication	1046	Y	0.0001	0.1	-2.067312	0.93109	0.104643	0.104578	IST-SL1	0	0	0	0	0	0	0
GDSC2	343	15977835	753565	IST-SL2	SIDM00230	SCLC	1003	Camptothecin	TOP1	DNA replication	1046	Y	0.0001	0.1	-4.325806	0.674458	0.141689	-1.125101	IST-SL2	169	0	0	0	0	0	0
GDSC2	343	15978106	753566	J82	SIDM00693	BLCA	1003	Camptothecin	TOP1	DNA replication	1046	Y	0.0001	0.1	-3.044853	0.790187	0.123729	-0.427662	J82	0	0	0	0	0	0	0
GDSC2	343	15978387	753569	KNS-62	SIDM00606	LUSC	1003	Camptothecin	TOP1	DNA replication	1046	Y	0.0001	0.1	-1.864321	0.892726	0.072032	0.2151	KNS-62	406	0	0	0	0	0	0
GDSC2	343	15978669	753570	KOSC-2	SIDM00603	HNSC	1003	Camptothecin	TOP1	DNA replication	1046	Y	0.0001	0.1	-3.099968	0.818146	0.101348	-0.457671	KOSC-2	0	0	0	0	0	0	0
GDSC2	343	15978849	753572	KP-4	SIDM00301	PAAD	1003	Camptothecin	TOP1	DNA replication	1046	Y	0.0001	0.1	-3.278772	0.805844	0.086164	-0.555024	KP-4	0	0	0	0	0	0	0
GDSC2	343	15979131	753573	KYSE-140	SIDM01032	ESCA	1003	Camptothecin	TOP1	DNA replication	1046	Y	0.0001	0.1	-0.405425	0.96067	0.085012	1.009423	KYSE-140	0	0	658	0	0	0	0
GDSC2	343	15979411	753574	KYSE-410	SIDM01028	ESCA	1003	Camptothecin	TOP1	DNA replication	1046	Y	0.0001	0.1	0.597602	0.944848	0.053887	1.555539	KYSE-410	0	0	452	0	0	0	0
GDSC2	343	15979692	753575	KYSE-520	SIDM01025	ESCA	1003	Camptothecin	TOP1	DNA replication	1046	Y	0.0001	0.1	1.801564	0.967261	0.058014	2.211058	KYSE-520	0	0	0	0	0	0	0
GDSC2	343	15979973	753576	KYSE-70	SIDM01024	ESCA	1003	Camptothecin	TOP1	DNA replication	1046	Y	0.0001	0.1	0.92763	0.97016	0.056898	1.735229	KYSE-70	0	0	0	0	0	0	0
GDSC2	343	15980255	753577	LB1047-RCC	SIDM00187	KIRC	1003	Camptothecin	TOP1	DNA replication	1046	Y	0.0001	0.1	-2.587612	0.820913	0.091915	-0.178709	LB1047-RCC	0	0	0	0	0	0	0
GDSC2	343	15980435	753578	LB2241-RCC	SIDM00186	KIRC	1003	Camptothecin	TOP1	DNA replication	1046	Y	0.0001	0.1	-3.440497	0.755037	0.143872	-0.643078	LB2241-RCC	0	0	0	0	0	20	0
GDSC2	343	15980614	753579	LB2518-MEL	SIDM00185	SKCM	1003	Camptothecin	TOP1	DNA replication	1046	Y	0.0001	0.1	-0.816837	0.948815	0.085216	0.785422	LB2518-MEL	0	534	403	0	0	0	0
GDSC2	343	15980793	753581	LB373-MEL-D	SIDM00184	SKCM	1003	Camptothecin	TOP1	DNA replication	1046	Y	0.0001	0.1	-0.149092	0.972048	0.068621	1.148988	LB373-MEL-D	0	68	26	0	0	0	0
GDSC2	343	15980973	753582	LB647-SCLC	SIDM00183	SCLC	1003	Camptothecin	TOP1	DNA replication	1046	Y	0.0001	0.1	-2.585879	0.864559	0.137553	-0.177766	LB647-SCLC	365	0	0	0	0	0	0
GDSC2	343	15981153	753583	LB771-HNC	SIDM00182	HNSC	1003	Camptothecin	TOP1	DNA replication	1046	Y	0.0001	0.1	0.276229	0.960626	0.062469	1.380562	LB771-HNC	0	0	0	0	0	0	0
GDSC2	343	15981434	753584	LB831-BLC	SIDM00181	BLCA	1003	Camptothecin	TOP1	DNA replication	1046	Y	0.0001	0.1	-2.798452	0.824799	0.075751	-0.293505	LB831-BLC	0	0	0	0	0	0	0
GDSC2	343	15981716	753585	LB996-RCC	SIDM00180	KIRC	1003	Camptothecin	TOP1	DNA replication	1046	Y	0.0001	0.1	-4.159031	0.677998	0.123329	-1.034297	LB996-RCC	0	0	0	0	0	0	0
GDSC2	343	15981997	753586	LCLC-103H	SIDM00345	UNCLASSIFIED	1003	Camptothecin	TOP1	DNA replication	1046	Y	0.0001	0.1	-0.942811	0.923966	0.076742	0.716833	LCLC-103H	257	0	0	0	0	0	0
GDSC2	343	15982279	753588	LU-134-A	SIDM00296	SCLC	1003	Camptothecin	TOP1	DNA replication	1046	Y	0.0001	0.1	-4.677125	0.637698	0.105892	-1.316383	LU-134-A	148	0	0	0	0	0	0
GDSC2	343	15982459	753589	LU-165	SIDM00292	SCLC	1003	Camptothecin	TOP1	DNA replication	1046	Y	0.0001	0.1	-0.867832	0.894409	0.072894	0.757656	LU-165	0	0	0	0	0	0	0
GDSC2	343	15982741	753592	LXF-289	SIDM00339	LUAD	1003	Camptothecin	TOP1	DNA replication	1046	Y	0.0001	0.1	-1.865583	0.905564	0.096468	0.214413	LXF-289	297	0	0	0	0	0	0
GDSC2	343	15983022	753594	MS-1	SIDM00245	SCLC	1003	Camptothecin	TOP1	DNA replication	1046	Y	0.0001	0.1	-2.424571	0.890563	0.101533	-0.089939	MS-1	0	0	0	0	0	0	0
GDSC2	343	15983303	753595	MZ1-PC	SIDM00053	PAAD	1003	Camptothecin	TOP1	DNA replication	1046	Y	0.0001	0.1	-0.418001	0.91165	0.069934	1.002576	MZ1-PC	0	0	0	0	0	0	0
GDSC2	343	15983484	753596	MZ7-mel	SIDM00516	SKCM	1003	Camptothecin	TOP1	DNA replication	1046	Y	0.0001	0.1	-1.591164	0.916548	0.06078	0.363825	MZ7-mel	0	0	1439	0	0	0	0
GDSC2	343	15983664	753600	NCI-H1563	SIDM00751	LUAD	1003	Camptothecin	TOP1	DNA replication	1046	Y	0.0001	0.1	-0.082433	0.96454	0.0737	1.185281	NCI-H1563	247	0	0	0	0	0	0
GDSC2	343	15983945	753604	NCI-H292	SIDM00493	UNCLASSIFIED	1003	Camptothecin	TOP1	DNA replication	1046	Y	0.0001	0.1	-3.758359	0.730865	0.142292	-0.816144	NCI-H292	0	0	0	0	0	0	0
GDSC2	343	15984125	753605	NCI-H510A	SIDM00927	SCLC	1003	Camptothecin	TOP1	DNA replication	1046	Y	0.0001	0.1	-2.583512	0.878948	0.130472	-0.176477	NCI-H510A	1379	0	0	0	0	0	0
GDSC2	343	15984305	753607	NCI-H835	SIDM01133	UNCLASSIFIED	1003	Camptothecin	TOP1	DNA replication	1046	Y	0.0001	0.1	0.066058	0.980953	0.066963	1.26613	NCI-H835	385	0	0	0	0	0	0
GDSC2	343	15984470	753608	PC-14	SIDM00237	LUAD	1003	Camptothecin	TOP1	DNA replication	1046	Y	0.0001	0.1	-2.260971	0.860801	0.098833	-0.000863	PC-14	0	0	0	0	0	0	0
GDSC2	343	15984767	753610	SBC-3	SIDM00367	SCLC	1003	Camptothecin	TOP1	DNA replication	1046	Y	0.0001	0.1	-4.755313	0.62413	0.074858	-1.358954	SBC-3	0	0	0	0	0	0	0
GDSC2	343	15985048	753612	SK-MM-2	SIDM00391	MM	1003	Camptothecin	TOP1	DNA replication	1046	Y	0.0001	0.1	-2.354589	0.862071	0.182118	-0.051836	SK-MM-2	0	0	0	0	0	0	0
GDSC2	343	15985329	753614	TE-15	SIDM00249	ESCA	1003	Camptothecin	TOP1	DNA replication	1046	Y	0.0001	0.1	-3.789603	0.726434	0.128439	-0.833155	TE-15	0	0	0	0	0	0	0
GDSC2	343	15985560	753615	U-266	SIDM00417	MM	1003	Camptothecin	TOP1	DNA replication	1046	Y	0.0001	0.1	-0.198117	0.958313	0.089865	1.122295	U-266	0	0	0	0	0	0	0
GDSC2	343	15985841	753616	BE2-M17	SIDM01229	NB	1003	Camptothecin	TOP1	DNA replication	1046	Y	0.0001	0.1	-2.962427	0.815343	0.107426	-0.382784	BE2-M17	0	0	0	0	0	0	0
GDSC2	343	15986122	753618	KELLY	SIDM01009	NB	1003	Camptothecin	TOP1	DNA replication	1046	Y	0.0001	0.1	-4.104361	0.722473	0.119316	-1.004531	KELLY	0	0	0	0	0	0	0
GDSC2	343	15986404	753620	SIMA	SIDM00395	NB	1003	Camptothecin	TOP1	DNA replication	1046	Y	0.0001	0.1	-4.359837	0.673619	0.123657	-1.143629	SIMA	0	0	0	0	0	0	0
GDSC2	343	15986676	753621	TE-1	SIDM00369	ESCA	1003	Camptothecin	TOP1	DNA replication	1046	Y	0.0001	0.1	-1.382275	0.897726	0.082977	0.477559	TE-1	0	0	0	0	0	0	0
GDSC2	343	15986957	753622	TE-10	SIDM00349	ESCA	1003	Camptothecin	TOP1	DNA replication	1046	Y	0.0001	0.1	-3.215453	0.803556	0.11396	-0.520549	TE-10	0	0	0	0	0	0	0
GDSC2	343	15987141	753623	TE-8	SIDM00326	ESCA	1003	Camptothecin	TOP1	DNA replication	1046	Y	0.0001	0.1	-1.706924	0.880725	0.098185	0.300797	TE-8	0	0	0	0	0	0	0
GDSC2	343	15987410	753624	CAPAN-1	SIDM00934	PAAD	1003	Camptothecin	TOP1	DNA replication	1046	Y	0.0001	0.1	-3.147629	0.781024	0.096257	-0.483621	CAPAN-1	0	0	0	0	0	0	0
GDSC2	343	15987692	905933	OVCAR-3	SIDM00105	OV	1003	Camptothecin	TOP1	DNA replication	1046	Y	0.0001	0.1	-1.179383	0.935622	0.074647	0.588027	OVCAR-3	0	0	0	0	0	0	0
GDSC2	343	15987973	905934	PC-3	SIDM00088	PRAD	1003	Camptothecin	TOP1	DNA replication	1046	Y	0.0001	0.1	-1.796951	0.861456	0.085586	0.25178	PC-3	0	0	0	0	0	0	0
GDSC2	343	15988254	905935	DU-145	SIDM00120	PRAD	1003	Camptothecin	TOP1	DNA replication	1046	Y	0.0001	0.1	-2.918755	0.80363	0.103836	-0.359006	DU-145	0	0	0	0	0	0	0
GDSC2	343	15988535	905936	HCT-116	SIDM00783	COREAD	1003	Camptothecin	TOP1	DNA replication	1046	Y	9.8e-05	0.1	-2.985802	0.825735	0.109951	-0.395511	HCT-116	0	0	0	0	0	0	0
GDSC2	343	15988818	905937	HCT-15	SIDM00789	COREAD	1003	Camptothecin	TOP1	DNA replication	1046	Y	9.8e-05	0.1	-2.74916	0.836731	0.11742	-0.266667	HCT-15	0	0	0	0	0	0	0
GDSC2	343	15989102	905938	HL-60	SIDM00829	LAML	1003	Camptothecin	TOP1	DNA replication	1046	Y	0.0001	0.1	-4.472633	0.671243	0.129429	-1.205044	HL-60	0	0	0	0	0	0	0
GDSC2	343	15989383	905939	HT-29	SIDM00136	COREAD	1003	Camptothecin	TOP1	DNA replication	1046	Y	9.8e-05	0.1	-2.12465	0.86242	0.132726	0.073359	HT-29	0	169	15	0	0	0	0
GDSC2	343	15989680	905940	K-562	SIDM00791	LCML	1003	Camptothecin	TOP1	DNA replication	1046	Y	0.0001	0.1	-1.763094	0.917933	0.069429	0.270215	K-562	0	0	0	0	0	0	0
GDSC2	343	15989962	905941	NCI-H226	SIDM00139	LUSC	1003	Camptothecin	TOP1	DNA replication	1046	Y	0.0001	0.1	1.24378	0.94089	0.073617	1.907362	NCI-H226	0	0	0	0	0	0	0
GDSC2	343	15990244	905942	NCI-H23	SIDM00138	LUAD	1003	Camptothecin	TOP1	DNA replication	1046	Y	0.0001	0.1	-2.503001	0.871157	0.097818	-0.132641	NCI-H23	1007	0	0	0	0	0	0
GDSC2	343	15990525	905943	NCI-H460	SIDM00144	UNCLASSIFIED	1003	Camptothecin	TOP1	DNA replication	1046	Y	0.0001	0.1	-4.579412	0.647952	0.138852	-1.263181	NCI-H460	120	0	0	0	0	0	0
GDSC2	343	15990703	905944	NCI-H522	SIDM00116	LUAD	1003	Camptothecin	TOP1	DNA replication	1046	Y	0.0001	0.1	-1.035037	0.941693	0.071996	0.666619	NCI-H522	0	0	0	0	0	0	0
GDSC2	343	15990984	905945	T47D	SIDM00097	BRCA	1003	Camptothecin	TOP1	DNA replication	1046	Y	9.8e-05	0.1	-1.334657	0.922866	0.080096	0.503485	T47D	0	0	0	0	0	0	0
GDSC2	343	15991269	905946	MCF7	SIDM00148	BRCA	1003	Camptothecin	TOP1	DNA replication	1046	Y	9.8e-05	0.1	-1.84227	0.87105	0.10022	0.227106	MCF7	0	0	0	0	0	0	0
GDSC2	343	15991554	905947	786-0	SIDM00125	KIRC	1003	Camptothecin	TOP1	DNA replication	1046	Y	0.0001	0.1	-3.436538	0.765933	0.092774	-0.640923	786-0	0	0	0	0	0	0	0
GDSC2	343	15991835	905948	A498	SIDM00124	KIRC	1003	Camptothecin	TOP1	DNA replication	1046	Y	0.0001	0.1	-1.261678	0.902109	0.085013	0.54322	A498	0	0	0	0	0	0	0
GDSC2	343	15992116	905949	A549	SIDM00903	LUAD	1003	Camptothecin	TOP1	DNA replication	1046	Y	0.0001	0.1	-3.210065	0.776663	0.10703	-0.517615	A549	136	0	0	0	0	0	0
GDSC2	343	15992399	905950	ACHN	SIDM00123	KIRC	1003	Camptothecin	TOP1	DNA replication	1046	Y	0.0001	0.1	-3.734601	0.714079	0.149363	-0.803208	ACHN	0	0	0	0	0	0	0
GDSC2	343	15992681	905951	BT-549	SIDM00122	BRCA	1003	Camptothecin	TOP1	DNA replication	1046	Y	9.8e-05	0.1	-0.84884	0.915161	0.071434	0.767997	BT-549	0	0	0	0	0	0	0
GDSC2	343	15992966	905952	CCRF-CEM	SIDM00121	ALL	1003	Camptothecin	TOP1	DNA replication	1046	Y	0.0001	0.1	-4.654926	0.65621	0.103181	-1.304296	CCRF-CEM	0	0	0	0	0	0	0
GDSC2	343	15993247	905954	SK-MEL-28	SIDM00081	SKCM	1003	Camptothecin	TOP1	DNA replication	1046	Y	0.0001	0.1	-1.826515	0.882652	0.088673	0.235684	SK-MEL-28	0	330	366	0	0	0	0
GDSC2	343	15993427	905955	SK-MEL-2	SIDM00082	SKCM	1003	Camptothecin	TOP1	DNA replication	1046	Y	0.0001	0.1	0.997352	0.991518	0.065137	1.77319	SK-MEL-2	0	423	222	0	0	0	0
GDSC2	343	15993698	905956	SK-MEL-5	SIDM00080	SKCM	1003	Camptothecin	TOP1	DNA replication	1046	Y	0.0001	0.1	-2.28559	0.858609	0.094478	-0.014268	SK-MEL-5	0	789	426	0	0	0	0
GDSC2	343	15993955	905957	Hs-578-T	SIDM00135	BRCA	1003	Camptothecin	TOP1	DNA replication	1046	Y	9.8e-05	0.1	-0.686973	0.938845	0.12121	0.856129	Hs-578-T	0	0	0	0	0	0	0
GDSC2	343	15994240	905958	MOLT-4	SIDM00145	ALL	1003	Camptothecin	TOP1	DNA replication	1046	Y	0.0001	0.1	-4.980218	0.608945	0.156168	-1.481407	MOLT-4	0	0	0	0	0	0	0
GDSC2	343	15994521	905959	SK-OV-3	SIDM00079	OV	1003	Camptothecin	TOP1	DNA replication	1046	Y	0.0001	0.1	-1.426132	0.865832	0.082094	0.45368	SK-OV-3	0	0	0	0	0	0	0
GDSC2	343	15994803	905960	MDA-MB-231	SIDM00146	BRCA	1003	Camptothecin	TOP1	DNA replication	1046	Y	9.8e-05	0.1	-2.117922	0.885006	0.078646	0.077022	MDA-MB-231	0	0	0	0	0	0	0
GDSC2	343	15995089	905961	COLO-205	SIDM00826	COREAD	1003	Camptothecin	TOP1	DNA replication	1046	Y	9.8e-05	0.1	-1.288957	0.917355	0.112288	0.528367	COLO-205	0	0	0	0	0	0	0
GDSC2	343	15995371	905962	SW620	SIDM00841	COREAD	1003	Camptothecin	TOP1	DNA replication	1046	Y	9.8e-05	0.1	-3.182662	0.767887	0.100149	-0.502695	SW620	0	0	0	0	0	0	0
GDSC2	343	15995668	905963	CAKI-1	SIDM00941	KIRC	1003	Camptothecin	TOP1	DNA replication	1046	Y	0.0001	0.1	-3.24826	0.744833	0.11341	-0.538411	CAKI-1	0	0	0	0	0	0	0
GDSC2	343	15995847	905964	RPMI-8226	SIDM00087	MM	1003	Camptothecin	TOP1	DNA replication	1046	Y	0.0001	0.1	-3.963567	0.741073	0.133692	-0.927873	RPMI-8226	0	0	0	0	0	0	0
GDSC2	343	15996128	905965	SR	SIDM00096	UNCLASSIFIED	1003	Camptothecin	TOP1	DNA replication	1046	Y	0.0001	0.1	-5.263178	0.569871	0.127334	-1.63547	SR	0	0	0	0	0	0	0
GDSC2	343	15996407	905967	NCI-H322M	SIDM00117	LUAD	1003	Camptothecin	TOP1	DNA replication	1046	Y	0.0001	0.1	-0.943241	0.91564	0.078926	0.716599	NCI-H322M	514	0	0	0	0	0	0
GDSC2	343	15996688	905968	IGROV-1	SIDM00151	OV	1003	Camptothecin	TOP1	DNA replication	1046	Y	0.0001	0.1	-2.170484	0.84835	0.079671	0.048404	IGROV-1	0	0	0	0	0	0	0
GDSC2	343	15996968	905969	OVCAR-5	SIDM00091	OV	1003	Camptothecin	TOP1	DNA replication	1046	Y	0.0001	0.1	0.447038	0.932065	0.075104	1.473561	OVCAR-5	0	0	0	0	0	0	0
GDSC2	343	15997249	905970	EKVX	SIDM00119	LUAD	1003	Camptothecin	TOP1	DNA replication	1046	Y	0.0001	0.1	1.028556	0.950543	0.080589	1.79018	EKVX	300	0	0	0	0	0	0
GDSC2	343	15997510	905971	HCC2998	SIDM00118	COREAD	1003	Camptothecin	TOP1	DNA replication	1046	Y	9.8e-05	0.1	-1.40337	0.940438	0.125603	0.466073	HCC2998	0	0	0	0	0	0	0
GDSC2	343	15997792	905972	HOP-62	SIDM00133	LUAD	1003	Camptothecin	TOP1	DNA replication	1046	Y	0.0001	0.1	-2.561103	0.814629	0.09376	-0.164276	HOP-62	284	0	0	0	0	0	0
GDSC2	343	15998073	905973	HOP-92	SIDM00134	UNCLASSIFIED	1003	Camptothecin	TOP1	DNA replication	1046	Y	0.0001	0.1	-1.438909	0.895761	0.07363	0.446723	HOP-92	296	0	0	0	0	0	0
GDSC2	343	15998354	905974	LOXIMVI	SIDM00149	SKCM	1003	Camptothecin	TOP1	DNA replication	1046	Y	0.0001	0.1	-2.713818	0.842204	0.090663	-0.247424	LOXIMVI	0	421	430	0	0	0	0
GDSC2	343	15998635	905975	M14	SIDM00003	SKCM	1003	Camptothecin	TOP1	DNA replication	1046	Y	0.0001	0.1	-2.97803	0.810918	0.070046	-0.391279	M14	0	1111	1441	0	0	0	0
GDSC2	343	15998877	905976	UACC-62	SIDM00107	SKCM	1003	Camptothecin	TOP1	DNA replication	1046	Y	0.0001	0.1	-3.455492	0.76329	0.13489	-0.651242	UACC-62	0	387	222	0	0	0	0
GDSC2	343	15999159	905977	UACC-257	SIDM00108	SKCM	1003	Camptothecin	TOP1	DNA replication	1046	Y	0.0001	0.1	0.159259	0.952921	0.058877	1.316875	UACC-257	0	248	361	0	0	0	0
GDSC2	343	15999440	905978	RXF393	SIDM00086	KIRC	1003	Camptothecin	TOP1	DNA replication	1046	Y	0.0001	0.1	-0.619976	0.943112	0.090406	0.892606	RXF393	0	0	0	0	0	0	0
GDSC2	343	15999697	905979	SN12C	SIDM00094	KIRC	1003	Camptothecin	TOP1	DNA replication	1046	Y	0.0001	0.1	-1.383874	0.914316	0.095303	0.476688	SN12C	657	0	0	0	0	0	0
GDSC2	343	15999979	905980	TK10	SIDM00113	KIRC	1003	Camptothecin	TOP1	DNA replication	1046	Y	0.0001	0.1	0.832799	0.910076	0.074064	1.683596	TK10	0	0	0	0	0	0	0
GDSC2	343	16000261	905981	U031	SIDM00112	KIRC	1003	Camptothecin	TOP1	DNA replication	1046	Y	0.0001	0.1	-2.991764	0.814708	0.087196	-0.398757	U031	0	0	0	0	0	0	0
GDSC2	343	16000441	905982	SNB75	SIDM00095	GBM	1003	Camptothecin	TOP1	DNA replication	1046	Y	0.0001	0.1	-1.924682	0.867354	0.121587	0.182235	SNB75	0	0	0	0	0	0	0
GDSC2	343	16000621	905983	U251	SIDM00111	GBM	1003	Camptothecin	TOP1	DNA replication	1046	Y	0.0001	0.1	-3.494947	0.75547	0.112344	-0.672724	U251	0	0	0	0	0	0	0
GDSC2	343	16000902	905984	SF539	SIDM00083	LGG	1003	Camptothecin	TOP1	DNA replication	1046	Y	0.0001	0.1	-3.522655	0.777902	0.077854	-0.68781	SF539	0	0	0	0	0	0	0
GDSC2	343	16001183	905985	SF295	SIDM00084	GBM	1003	Camptothecin	TOP1	DNA replication	1046	Y	0.0001	0.1	-4.145417	0.688638	0.100435	-1.026885	SF295	0	0	0	0	0	0	0
GDSC2	343	16001363	905986	SF268	SIDM00085	GBM	1003	Camptothecin	TOP1	DNA replication	1046	Y	0.0001	0.1	-3.040841	0.79373	0.117054	-0.425478	SF268	0	0	0	0	0	0	0
GDSC2	343	16001644	905989	KM12	SIDM00150	COREAD	1003	Camptothecin	TOP1	DNA replication	1046	Y	9.8e-05	0.1	-2.015512	0.881188	0.079804	0.132781	KM12	0	0	0	0	0	0	0
GDSC2	343	16001926	905990	OVCAR-4	SIDM00092	OV	1003	Camptothecin	TOP1	DNA replication	1046	Y	0.0001	0.1	0.604	0.973257	0.059401	1.559023	OVCAR-4	0	0	0	0	0	0	0
GDSC2	343	16002207	905991	OVCAR-8	SIDM00090	OV	1003	Camptothecin	TOP1	DNA replication	1046	Y	0.0001	0.1	-3.182497	0.817569	0.102872	-0.502605	OVCAR-8	0	0	0	0	0	0	0
GDSC2	343	16002488	906693	BxPC-3	SIDM00132	PAAD	1003	Camptothecin	TOP1	DNA replication	1046	Y	0.0001	0.1	-0.637124	0.936516	0.068277	0.88327	BxPC-3	0	0	0	0	0	0	0
GDSC2	343	16002770	906695	BONNA-12	SIDM00984		1003	Camptothecin	TOP1	DNA replication	1046	Y	0.0001	0.1	-5.138902	0.581628	0.113312	-1.567806	BONNA-12	0	0	0	0	0	0	0
GDSC2	343	16002949	906696	BHT-101	SIDM00987	THCA	1003	Camptothecin	TOP1	DNA replication	1046	Y	0.0001	0.1	-3.490158	0.766219	0.105184	-0.670117	BHT-101	0	0	0	0	0	0	0
GDSC2	343	16003230	906746	Becker	SIDM00490	GBM	1003	Camptothecin	TOP1	DNA replication	1046	Y	0.0001	0.1	-2.789711	0.819907	0.085744	-0.288745	Becker	0	0	0	0	0	0	0
GDSC2	343	16003512	906763	BE-13	SIDM01245	ALL	1003	Camptothecin	TOP1	DNA replication	1046	Y	0.0001	0.1	-3.094848	0.820188	0.096783	-0.454883	BE-13	0	0	0	0	0	0	0
GDSC2	343	16003794	906765	ARH-77	SIDM00900	MM	1003	Camptothecin	TOP1	DNA replication	1046	Y	0.0001	0.1	-4.572209	0.65822	0.11654	-1.259259	ARH-77	0	0	0	0	0	0	0
GDSC2	343	16004073	906790	AGS	SIDM00850	STAD	1003	Camptothecin	TOP1	DNA replication	1046	Y	0.0001	0.1	-3.262674	0.79438	0.075613	-0.546259	AGS	0	0	0	0	0	0	0
GDSC2	343	16004354	906791	ABC-1	SIDM00494	LUAD	1003	Camptothecin	TOP1	DNA replication	1046	Y	0.0001	0.1	-2.389655	0.844705	0.1117	-0.070928	ABC-1	0	0	0	0	0	0	0
GDSC2	343	16004610	906792	A2058	SIDM00797	SKCM	1003	Camptothecin	TOP1	DNA replication	1046	Y	0.0001	0.1	-2.976197	0.837241	0.183423	-0.390281	A2058	0	382	265	0	0	0	0
GDSC2	343	16004891	906793	A375	SIDM00795	SKCM	1003	Camptothecin	TOP1	DNA replication	1046	Y	0.0001	0.1	-4.323503	0.674404	0.11248	-1.123847	A375	0	348	408	0	0	0	0
GDSC2	343	16005187	906794	A253	SIDM00796	UNCLASSIFIED	1003	Camptothecin	TOP1	DNA replication	1046	Y	0.0001	0.1	-2.973233	0.833244	0.084955	-0.388668	A253	0	0	0	0	0	0	0
GDSC2	343	16005468	906795	8305C	SIDM00997	THCA	1003	Camptothecin	TOP1	DNA replication	1046	Y	0.0001	0.1	-0.787288	0.908949	0.079994	0.80151	8305C	0	0	0	0	0	0	0
GDSC2	343	16005750	906797	647-V	SIDM00983	BLCA	1003	Camptothecin	TOP1	DNA replication	1046	Y	0.0001	0.1	-4.578058	0.651373	0.110901	-1.262444	647-V	0	0	0	0	0	0	0
GDSC2	343	16006031	906798	639-V	SIDM00999	BLCA	1003	Camptothecin	TOP1	DNA replication	1046	Y	0.0001	0.1	-5.143633	0.579116	0.176527	-1.570382	639-V	0	0	0	0	0	0	0
GDSC2	343	16006311	906800	697	SIDM01076	UNCLASSIFIED	1003	Camptothecin	TOP1	DNA replication	1046	Y	0.0001	0.1	-5.013617	0.604599	0.126269	-1.499592	697	0	0	0	0	0	0	0
GDSC2	343	16006591	906801	BT-20	SIDM00893	BRCA	1003	Camptothecin	TOP1	DNA replication	1046	Y	9.8e-05	0.1	-2.468058	0.883584	0.079927	-0.113616	BT-20	0	0	0	0	0	0	0
GDSC2	343	16006875	906804	A2780	SIDM00210	UNCLASSIFIED	1003	Camptothecin	TOP1	DNA replication	1046	Y	0.0001	0.1	-3.397924	0.766556	0.093103	-0.619898	A2780	0	0	0	0	0	0	0
GDSC2	343	16007156	906805	COR-L105	SIDM00513	LUAD	1003	Camptothecin	TOP1	DNA replication	1046	Y	0.0001	0.1	0.668653	0.950578	0.078995	1.594224	COR-L105	0	0	0	0	0	0	0
GDSC2	343	16007438	906807	CRO-AP2	SIDM00952	DLBC	1003	Camptothecin	TOP1	DNA replication	1046	Y	0.0001	0.1	-4.046559	0.734246	0.106889	-0.973059	CRO-AP2	0	0	0	0	0	0	0
GDSC2	343	16007616	906808	COR-L88	SIDM00506	SCLC	1003	Camptothecin	TOP1	DNA replication	1046	Y	0.0001	0.1	-1.104621	0.936324	0.097269	0.628733	COR-L88	205	0	0	0	0	0	0
GDSC2	343	16007786	906812	COLO-824	SIDM00954	BRCA	1003	Camptothecin	TOP1	DNA replication	1046	Y	9.8e-05	0.1	-0.222576	0.962224	0.064715	1.108978	COLO-824	0	0	0	0	0	0	0
GDSC2	343	16008070	906813	COLO-800	SIDM00515	SKCM	1003	Camptothecin	TOP1	DNA replication	1046	Y	0.0001	0.1	-2.112239	0.881325	0.082832	0.080117	COLO-800	0	0	270	0	0	0	0
GDSC2	343	16008250	906814	COLO-792	SIDM00140	SKCM	1003	Camptothecin	TOP1	DNA replication	1046	Y	0.0001	0.1	-0.211516	0.96426	0.0893	1.115	COLO-792	0	2391	2873	0	0	0	0
GDSC2	343	16008530	906817	COLO-680N	SIDM00956	ESCA	1003	Camptothecin	TOP1	DNA replication	1046	Y	0.0001	0.1	0.169108	0.944682	0.081318	1.322237	COLO-680N	0	0	0	0	0	0	0
GDSC2	343	16008812	906818	COLO-679	SIDM00284	SKCM	1003	Camptothecin	TOP1	DNA replication	1046	Y	0.0001	0.1	-2.435797	0.83561	0.075405	-0.096051	COLO-679	0	729	377	0	0	0	0
GDSC2	343	16009094	906820	CHP-212	SIDM00910	NB	1003	Camptothecin	TOP1	DNA replication	1046	Y	0.0001	0.1	-3.89964	0.72287	0.11686	-0.893067	CHP-212	0	0	0	0	0	0	0
GDSC2	343	16009374	906821	CFPAC-1	SIDM00130	PAAD	1003	Camptothecin	TOP1	DNA replication	1046	Y	0.0001	0.1	-3.521542	0.731646	0.098666	-0.687205	CFPAC-1	0	0	0	0	0	0	0
GDSC2	343	16009655	906824	Ca-Ski	SIDM00923	CESC	1003	Camptothecin	TOP1	DNA replication	1046	Y	0.0001	0.1	-3.175817	0.791589	0.099986	-0.498968	Ca-Ski	0	0	0	0	0	0	0
GDSC2	343	16009937	906825	Caov-3	SIDM00919	OV	1003	Camptothecin	TOP1	DNA replication	1046	Y	0.0001	0.1	-3.812728	0.723831	0.157386	-0.845746	Caov-3	0	0	0	0	0	0	0
GDSC2	343	16010121	906826	CAL-120	SIDM00940	BRCA	1003	Camptothecin	TOP1	DNA replication	1046	Y	9.8e-05	0.1	-0.400993	0.893719	0.080231	1.011836	CAL-120	0	0	0	0	0	0	0
GDSC2	343	16010406	906827	CAL-72	SIDM00930	UNCLASSIFIED	1003	Camptothecin	TOP1	DNA replication	1046	Y	0.0001	0.1	-2.625288	0.8287	0.085079	-0.199222	CAL-72	0	0	0	0	0	0	0
GDSC2	343	16010687	906828	CAL-62	SIDM00931	THCA	1003	Camptothecin	TOP1	DNA replication	1046	Y	0.0001	0.1	-4.144276	0.694642	0.104711	-1.026263	CAL-62	0	0	0	0	0	0	0
GDSC2	343	16010969	906830	C32	SIDM00890	SKCM	1003	Camptothecin	TOP1	DNA replication	1046	Y	0.0001	0.1	-2.968478	0.808096	0.105556	-0.386078	C32	0	184	214	0	0	0	0
GDSC2	343	16011265	906831	Daudi	SIDM00845	UNCLASSIFIED	1003	Camptothecin	TOP1	DNA replication	1046	Y	0.0001	0.1	-3.881415	0.751328	0.083297	-0.883144	Daudi	0	0	0	0	0	0	0
GDSC2	343	16011546	906832	DB	SIDM00886	DLBC	1003	Camptothecin	TOP1	DNA replication	1046	Y	0.0001	0.1	-4.620835	0.644283	0.119516	-1.285735	DB	0	0	0	0	0	0	0
GDSC2	343	16011827	906833	Daoy	SIDM00887	MB	1003	Camptothecin	TOP1	DNA replication	1046	Y	0.0001	0.1	-4.41371	0.672081	0.098115	-1.172962	Daoy	0	0	0	0	0	0	0
GDSC2	343	16012107	906834	D-283MED	SIDM00888	MB	1003	Camptothecin	TOP1	DNA replication	1046	Y	0.0001	0.1	-4.528375	0.663045	0.121475	-1.235393	D-283MED	0	0	0	0	0	0	0
GDSC2	343	16012388	906835	DBTRG-05MG	SIDM00867	GBM	1003	Camptothecin	TOP1	DNA replication	1046	Y	0.0001	0.1	-0.393951	0.886121	0.068596	1.01567	DBTRG-05MG	0	0	0	0	0	0	0
GDSC2	343	16012669	906836	DEL	SIDM00949	UNCLASSIFIED	1003	Camptothecin	TOP1	DNA replication	1046	Y	0.0001	0.1	-5.275985	0.567728	0.10589	-1.642443	DEL	0	0	0	0	0	0	0
GDSC2	343	16012947	906837	Detroit562	SIDM00831	HNSC	1003	Camptothecin	TOP1	DNA replication	1046	Y	0.0001	0.1	-2.823572	0.835716	0.102422	-0.307182	Detroit562	0	0	0	0	0	0	0
GDSC2	343	16013228	906838	DG-75	SIDM00948	UNCLASSIFIED	1003	Camptothecin	TOP1	DNA replication	1046	Y	0.0001	0.1	-2.381883	0.87973	0.085258	-0.066696	DG-75	0	0	0	0	0	0	0
GDSC2	343	16013509	906839	DK-MG	SIDM00947	GBM	1003	Camptothecin	TOP1	DNA replication	1046	Y	0.0001	0.1	0.993621	0.968412	0.070233	1.771159	DK-MG	0	0	0	0	0	0	0
GDSC2	343	16013790	906841	DJM-1	SIDM00281	UNCLASSIFIED	1003	Camptothecin	TOP1	DNA replication	1046	Y	0.0001	0.1	-3.662816	0.753953	0.086966	-0.764124	DJM-1	0	0	86	0	0	0	0
GDSC2	343	16013970	906842	DOHH-2	SIDM00981	DLBC	1003	Camptothecin	TOP1	DNA replication	1046	Y	0.0001	0.1	-5.626466	0.518781	0.079739	-1.833269	DOHH-2	0	0	0	0	0	0	0
GDSC2	343	16014226	906843	DoTc2-4510	SIDM00864	CESC	1003	Camptothecin	TOP1	DNA replication	1046	Y	0.0001	0.1	-2.396702	0.847809	0.084909	-0.074765	DoTc2-4510	0	0	0	0	0	0	0
GDSC2	343	16014508	906844	DU-4475	SIDM01001	BRCA	1003	Camptothecin	TOP1	DNA replication	1046	Y	9.8e-05	0.1	-4.328225	0.699634	0.097948	-1.126418	DU-4475	0	0	0	0	0	0	0
GDSC2	343	16014790	906846	EB2	SIDM00863	UNCLASSIFIED	1003	Camptothecin	TOP1	DNA replication	1046	Y	0.0001	0.1	-4.307262	0.676764	0.139565	-1.115004	EB2	0	0	0	0	0	0	0
GDSC2	343	16015072	906847	EB-3	SIDM00793	UNCLASSIFIED	1003	Camptothecin	TOP1	DNA replication	1046	Y	0.0001	0.1	-2.63287	0.841309	0.106157	-0.20335	EB-3	0	0	0	0	0	0	0
GDSC2	343	16015353	906848	ECC10	SIDM00280	UNCLASSIFIED	1003	Camptothecin	TOP1	DNA replication	1046	Y	0.0001	0.1	-3.059389	0.831007	0.092778	-0.435577	ECC10	0	0	0	0	0	0	0
GDSC2	343	16015634	906849	ECC12	SIDM00279	UNCLASSIFIED	1003	Camptothecin	TOP1	DNA replication	1046	Y	0.0001	0.1	-1.101768	0.956405	0.11752	0.630286	ECC12	0	0	0	0	0	0	0
GDSC2	343	16015836	906851	EFM-19	SIDM01056	BRCA	1003	Camptothecin	TOP1	DNA replication	1046	Y	9.8e-05	0.1	0.220986	0.962881	0.087139	1.350484	EFM-19	0	0	0	0	0	0	0
GDSC2	343	16016122	906852	EFO-27	SIDM01051	UNCLASSIFIED	1003	Camptothecin	TOP1	DNA replication	1046	Y	0.0001	0.1	0.581477	0.961775	0.089462	1.546759	EFO-27	0	0	0	0	0	0	0
GDSC2	343	16016379	906855	EM-2	SIDM01047	LCML	1003	Camptothecin	TOP1	DNA replication	1046	Y	0.0001	0.1	-4.284381	0.697077	0.12239	-1.102546	EM-2	0	0	0	0	0	0	0
GDSC2	343	16016659	906856	EoL-1-cell	SIDM00277	UNCLASSIFIED	1003	Camptothecin	TOP1	DNA replication	1046	Y	0.0001	0.1	-4.087071	0.73396	0.114676	-0.995117	EoL-1-cell	0	0	0	0	0	0	0
GDSC2	343	16016941	906861	ETK-1	SIDM00276	UNCLASSIFIED	1003	Camptothecin	TOP1	DNA replication	1046	Y	0.0001	0.1	-1.189951	0.924747	0.07781	0.582273	ETK-1	0	0	0	0	0	0	0
GDSC2	343	16017222	906862	EVSA-T	SIDM01042	BRCA	1003	Camptothecin	TOP1	DNA replication	1046	Y	9.8e-05	0.1	-0.9698	0.966714	0.105385	0.702138	EVSA-T	0	0	0	0	0	0	0
GDSC2	343	16017506	906863	FADU	SIDM00860	HNSC	1003	Camptothecin	TOP1	DNA replication	1046	Y	0.0001	0.1	-4.026296	0.713113	0.106984	-0.962027	FADU	0	0	0	0	0	0	0
GDSC2	343	16017787	906864	FTC-133	SIDM00213	THCA	1003	Camptothecin	TOP1	DNA replication	1046	Y	0.0001	0.1	-3.799876	0.728576	0.122612	-0.838749	FTC-133	0	0	0	0	0	0	0
GDSC2	343	16018055	906865	G-361	SIDM00857	SKCM	1003	Camptothecin	TOP1	DNA replication	1046	Y	0.0001	0.1	-1.657484	0.909646	0.099377	0.327716	G-361	0	273	263	0	0	0	0
GDSC2	343	16018336	906868	GAMG	SIDM01055	LGG	1003	Camptothecin	TOP1	DNA replication	1046	Y	0.0001	0.1	-2.393874	0.852784	0.094995	-0.073225	GAMG	0	0	0	0	0	0	0
GDSC2	343	16018618	906869	GCIY	SIDM00274	STAD	1003	Camptothecin	TOP1	DNA replication	1046	Y	0.0001	0.1	-2.465864	0.815831	0.102443	-0.112421	GCIY	0	0	0	0	0	0	0
GDSC2	343	16018900	906870	GDM-1	SIDM01057	LAML	1003	Camptothecin	TOP1	DNA replication	1046	Y	0.0001	0.1	-4.351133	0.677513	0.115944	-1.13889	GDM-1	0	0	0	0	0	0	0
GDSC2	343	16019181	906871	GI-1	SIDM00273	LGG	1003	Camptothecin	TOP1	DNA replication	1046	Y	0.0001	0.1	-3.816898	0.747848	0.073589	-0.848016	GI-1	0	0	0	0	0	0	0
GDSC2	343	16019452	906872	GI-ME-N	SIDM00227	NB	1003	Camptothecin	TOP1	DNA replication	1046	Y	0.0001	0.1	-0.567104	0.924665	0.08116	0.921393	GI-ME-N	0	0	0	0	0	0	0
GDSC2	343	16019733	906875	GOTO	SIDM00544	NB	1003	Camptothecin	TOP1	DNA replication	1046	Y	0.0001	0.1	-4.251315	0.683557	0.143488	-1.084543	GOTO	0	0	0	0	0	0	0
GDSC2	343	16020014	906877	GR-ST	SIDM01259	ALL	1003	Camptothecin	TOP1	DNA replication	1046	Y	0.0001	0.1	-4.084364	0.693812	0.113014	-0.993643	GR-ST	0	0	0	0	0	0	0
GDSC2	343	16020296	906999	GCT	SIDM00853	UNCLASSIFIED	1003	Camptothecin	TOP1	DNA replication	1046	Y	0.0001	0.1	-2.934574	0.80317	0.074793	-0.367619	GCT	0	0	1368	0	0	0	0
GDSC2	343	16020577	907000	ESS-1	SIDM01043	UNCLASSIFIED	1003	Camptothecin	TOP1	DNA replication	1046	Y	0.0001	0.1	-4.87451	0.616997	0.116026	-1.423853	ESS-1	0	0	0	0	0	0	0
GDSC2	343	16020859	907042	H4	SIDM00852	LGG	1003	Camptothecin	TOP1	DNA replication	1046	Y	0.0001	0.1	-4.712836	0.635642	0.096202	-1.335826	H4	0	0	0	0	0	0	0
GDSC2	343	16021140	907043	H9	SIDM01251	UNCLASSIFIED	1003	Camptothecin	TOP1	DNA replication	1046	Y	0.0001	0.1	-4.563237	0.668126	0.097841	-1.254375	H9	0	307	0	0	0	0	0
GDSC2	343	16021416	907044	HC-1	SIDM01073	UNCLASSIFIED	1003	Camptothecin	TOP1	DNA replication	1046	Y	0.0001	0.1	-4.960264	0.606474	0.170073	-1.470543	HC-1	0	0	0	0	0	0	0
GDSC2	343	16021696	907045	HCC1419	SIDM00882	BRCA	1003	Camptothecin	TOP1	DNA replication	1046	Y	9.8e-05	0.1	1.128465	0.991275	0.056645	1.844577	HCC1419	0	0	0	0	0	0	0
GDSC2	343	16021976	907046	HCC1569	SIDM00878	BRCA	1003	Camptothecin	TOP1	DNA replication	1046	Y	9.8e-05	0.1	-0.348275	0.959777	0.100679	1.040539	HCC1569	0	0	0	0	0	0	0
GDSC2	343	16022235	907047	HCC1806	SIDM00875	UNCLASSIFIED	1003	Camptothecin	TOP1	DNA replication	1046	Y	9.8e-05	0.1	-3.199854	0.816661	0.080604	-0.512055	HCC1806	0	0	0	0	0	0	0
GDSC2	343	16022519	907048	HCC70	SIDM00673	BRCA	1003	Camptothecin	TOP1	DNA replication	1046	Y	9.8e-05	0.1	0.36032	0.98317	0.054686	1.426347	HCC70	0	0	0	0	0	0	0
GDSC2	343	16022805	907051	HEC-1	SIDM00596	UCEC	1003	Camptothecin	TOP1	DNA replication	1046	Y	0.0001	0.1	1.199125	0.982968	0.04582	1.883049	HEC-1	0	0	0	0	0	0	0
GDSC2	343	16023086	907053	HEL	SIDM00594	LAML	1003	Camptothecin	TOP1	DNA replication	1046	Y	0.0001	0.1	-3.978342	0.747627	0.120414	-0.935918	HEL	0	0	0	0	0	0	0
GDSC2	343	16023343	907055	HGC-27	SIDM00290	STAD	1003	Camptothecin	TOP1	DNA replication	1046	Y	0.0001	0.1	-2.885984	0.845006	0.178712	-0.341163	HGC-27	0	0	0	0	0	0	0
GDSC2	343	16023622	907056	HH	SIDM00671	UNCLASSIFIED	1003	Camptothecin	TOP1	DNA replication	1046	Y	0.0001	0.1	2.328174	0.993683	0.042004	2.497781	HH	0	112	56	0	0	0	0
GDSC2	343	16023904	907057	HLE	SIDM00064	LIHC	1003	Camptothecin	TOP1	DNA replication	1046	Y	0.0001	0.1	-3.366623	0.779222	0.11317	-0.602856	HLE	0	0	0	0	0	0	0
GDSC2	343	16024186	907058	HMV-II	SIDM00291	SKCM	1003	Camptothecin	TOP1	DNA replication	1046	Y	0.0001	0.1	-1.812955	0.872779	0.073938	0.243067	HMV-II	0	0	0	0	0	0	0
GDSC2	343	16024468	907060	HOS	SIDM00806	UNCLASSIFIED	1003	Camptothecin	TOP1	DNA replication	1046	Y	0.0001	0.1	-2.754111	0.854953	0.094238	-0.269362	HOS	0	0	0	0	0	0	0
GDSC2	343	16024750	907061	HSC-3	SIDM00589	HNSC	1003	Camptothecin	TOP1	DNA replication	1046	Y	0.0001	0.1	-3.953424	0.722097	0.117471	-0.922351	HSC-3	0	0	0	0	0	0	0
GDSC2	343	16025030	907062	HSC-4	SIDM00588	HNSC	1003	Camptothecin	TOP1	DNA replication	1046	Y	0.0001	0.1	-3.110903	0.806873	0.109074	-0.463624	HSC-4	0	0	0	0	0	0	0
GDSC2	343	16025311	907063	HT	SIDM00661	DLBC	1003	Camptothecin	TOP1	DNA replication	1046	Y	0.0001	0.1	-1.788208	0.883423	0.076017	0.256541	HT	0	0	0	0	0	0	0
GDSC2	343	16025488	907064	HT-1080	SIDM00828	UNCLASSIFIED	1003	Camptothecin	TOP1	DNA replication	1046	Y	0.0001	0.1	-0.968463	0.92054	0.067732	0.702866	HT-1080	0	0	0	0	0	0	0
GDSC2	343	16025769	907065	HT-1197	SIDM00676	BLCA	1003	Camptothecin	TOP1	DNA replication	1046	Y	0.0001	0.1	-1.333892	0.901834	0.091694	0.503902	HT-1197	0	0	0	0	0	0	0
GDSC2	343	16026035	907066	HT-1376	SIDM00678	BLCA	1003	Camptothecin	TOP1	DNA replication	1046	Y	0.0001	0.1	2.043758	0.984968	0.061011	2.342925	HT-1376	0	0	0	0	0	0	0
GDSC2	343	16026237	907067	HT-144	SIDM00695	SKCM	1003	Camptothecin	TOP1	DNA replication	1046	Y	0.0001	0.1	-1.969075	0.896029	0.087043	0.158064	HT-144	0	90	65	0	0	0	0
GDSC2	343	16026517	907068	HT-3	SIDM00679	CESC	1003	Camptothecin	TOP1	DNA replication	1046	Y	0.0001	0.1	-3.434127	0.781032	0.134563	-0.63961	HT-3	0	0	0	0	0	0	0
GDSC2	343	16026798	907069	HuCCT1	SIDM00587	UNCLASSIFIED	1003	Camptothecin	TOP1	DNA replication	1046	Y	0.0001	0.1	-1.146123	0.902793	0.073506	0.606136	HuCCT1	0	0	0	0	0	0	0
GDSC2	343	16027080	907071	HuH-7	SIDM00585	LIHC	1003	Camptothecin	TOP1	DNA replication	1046	Y	0.0001	0.1	1.236077	0.980713	0.065262	1.903169	HuH-7	0	0	0	0	0	0	0
GDSC2	343	16027361	907072	HuO9	SIDM00599	UNCLASSIFIED	1003	Camptothecin	TOP1	DNA replication	1046	Y	0.0001	0.1	-4.371273	0.67683	0.11035	-1.149856	HuO9	0	0	0	0	0	0	0
GDSC2	343	16027642	907073	HuTu-80	SIDM00694	UNCLASSIFIED	1003	Camptothecin	TOP1	DNA replication	1046	Y	0.0001	0.1	-4.216073	0.70236	0.171757	-1.065354	HUTU-80	0	0	0	0	0	0	0
GDSC2	343	16027899	907169	IGR-1	SIDM01060	SKCM	1003	Camptothecin	TOP1	DNA replication	1046	Y	0.0001	0.1	-1.119343	0.9472	0.08627	0.620717	IGR-1	0	1630	1030	0	0	0	0
GDSC2	343	16028179	907170	IMR-5	SIDM01206	NB	1003	Camptothecin	TOP1	DNA replication	1046	Y	0.0001	0.1	-4.75997	0.638899	0.145583	-1.361489	IMR-5	0	0	0	0	0	0	0
GDSC2	343	16028459	907171	IPC-298	SIDM01059	SKCM	1003	Camptothecin	TOP1	DNA replication	1046	Y	0.0001	0.1	-2.22901	0.874535	0.100117	0.016539	IPC-298	0	2108	905	0	0	0	0
GDSC2	343	16028639	907172	IST-MEL1	SIDM00225	SKCM	1003	Camptothecin	TOP1	DNA replication	1046	Y	0.0001	0.1	-2.687253	0.811254	0.137917	-0.23296	IST-MEL1	0	184	234	0	0	0	0
GDSC2	343	16028809	907173	IST-MES1	SIDM00224	MESO	1003	Camptothecin	TOP1	DNA replication	1046	Y	0.0001	0.1	-2.257954	0.84544	0.111192	0.000779	IST-MES1	0	0	0	0	0	0	0
GDSC2	343	16029091	907175	JAR	SIDM01039	UNCLASSIFIED	1003	Camptothecin	TOP1	DNA replication	1046	Y	0.0001	0.1	-2.380586	0.890491	0.10983	-0.06599	JAR	0	0	0	0	0	0	0
GDSC2	343	16029270	907176	JEG-3	SIDM01218	UNCLASSIFIED	1003	Camptothecin	TOP1	DNA replication	1046	Y	0.0001	0.1	-3.867733	0.73861	0.106797	-0.875695	JEG-3	0	0	0	0	0	0	0
GDSC2	343	16029449	907268	JiyoyeP-2003	SIDM00808	UNCLASSIFIED	1003	Camptothecin	TOP1	DNA replication	1046	Y	0.0001	0.1	-3.57828	0.77774	0.116036	-0.718096	JiyoyeP-2003	0	0	0	0	0	0	0
GDSC2	343	16029718	907269	JVM-2	SIDM01013	CLL	1003	Camptothecin	TOP1	DNA replication	1046	Y	0.0001	0.1	-4.856694	0.610751	0.129046	-1.414152	JVM-2	0	0	0	0	0	0	0
GDSC2	343	16029998	907270	JVM-3	SIDM01012	CLL	1003	Camptothecin	TOP1	DNA replication	1046	Y	0.0001	0.1	-5.559196	0.526142	0.133534	-1.796642	JVM-3	0	0	0	0	0	0	0
GDSC2	343	16030272	907271	KALS-1	SIDM00613	LGG	1003	Camptothecin	TOP1	DNA replication	1046	Y	0.0001	0.1	-0.592823	0.935001	0.080534	0.90739	KALS-1	0	0	0	0	0	0	0
GDSC2	343	16030553	907272	KARPAS-45	SIDM01007	ALL	1003	Camptothecin	TOP1	DNA replication	1046	Y	0.0001	0.1	-1.586237	0.95886	0.078701	0.366508	KARPAS-45	0	0	0	0	0	0	0
GDSC2	343	16030833	907273	KARPAS-299	SIDM01010	UNCLASSIFIED	1003	Camptothecin	TOP1	DNA replication	1046	Y	0.0001	0.1	-3.236114	0.816386	0.117261	-0.531798	KARPAS-299	0	0	0	0	0	0	0
GDSC2	343	16031079	907274	KARPAS-422	SIDM01008	DLBC	1003	Camptothecin	TOP1	DNA replication	1046	Y	0.0001	0.1	-2.989384	0.820796	0.11669	-0.397461	KARPAS-422	0	0	0	0	0	0	0
GDSC2	343	16031361	907275	KASUMI-1	SIDM01005	LAML	1003	Camptothecin	TOP1	DNA replication	1046	Y	0.0001	0.1	-3.112845	0.844249	0.162245	-0.464682	KASUMI-1	0	0	0	0	0	0	0
GDSC2	343	16031618	907276	KATOIII	SIDM00687	STAD	1003	Camptothecin	TOP1	DNA replication	1046	Y	0.0001	0.1	2.260041	0.974043	0.052661	2.460684	KATOIII	0	0	0	0	0	0	0
GDSC2	343	16031900	907277	KE-37	SIDM01003	ALL	1003	Camptothecin	TOP1	DNA replication	1046	Y	0.0001	0.1	-4.885864	0.623336	0.119813	-1.430035	KE-37	0	0	0	0	0	0	0
GDSC2	343	16032180	907278	KG-1	SIDM00785	LAML	1003	Camptothecin	TOP1	DNA replication	1046	Y	0.0001	0.1	-3.401681	0.800054	0.107032	-0.621944	KG-1	0	0	0	0	0	0	0
GDSC2	343	16032461	907279	KINGS-1	SIDM00612	LGG	1003	Camptothecin	TOP1	DNA replication	1046	Y	0.0001	0.1	1.439429	0.957235	0.072303	2.013887	KINGS-1	0	0	0	0	0	0	0
GDSC2	343	16032743	907280	KMOE-2	SIDM01019	LAML	1003	Camptothecin	TOP1	DNA replication	1046	Y	0.0001	0.1	-2.868705	0.855957	0.103356	-0.331755	KMOE-2	0	0	0	0	0	0	0
GDSC2	343	16033023	907281	KMS-12-BM	SIDM01020	MM	1003	Camptothecin	TOP1	DNA replication	1046	Y	0.0001	0.1	-2.828663	0.877316	0.091784	-0.309954	KMS-12-BM	0	0	0	0	0	0	0
GDSC2	343	16033303	907282	KNS-42	SIDM00607	LGG	1003	Camptothecin	TOP1	DNA replication	1046	Y	0.0001	0.1	-1.107352	0.910249	0.076767	0.627246	KNS-42	0	0	0	0	0	0	0
GDSC2	343	16033483	907285	HuP-T3	SIDM00533	PAAD	1003	Camptothecin	TOP1	DNA replication	1046	Y	0.0001	0.1	-0.828944	0.899681	0.094981	0.77883	HuP-T3	0	0	0	0	0	0	0
GDSC2	343	16033764	907286	HuP-T4	SIDM00531	PAAD	1003	Camptothecin	TOP1	DNA replication	1046	Y	0.0001	0.1	-3.944705	0.713835	0.125675	-0.917603	HuP-T4	0	0	0	0	0	0	0
GDSC2	343	16034045	907287	HT55	SIDM00541	COREAD	1003	Camptothecin	TOP1	DNA replication	1046	Y	9.8e-05	0.1	-0.491924	0.940453	0.081107	0.962326	HT55	0	0	0	0	0	1024	0
GDSC2	343	16034327	907289	HT-115	SIDM00534	COREAD	1003	Camptothecin	TOP1	DNA replication	1046	Y	9.8e-05	0.1	-1.348443	0.937547	0.095524	0.495979	HT-115	0	0	0	0	0	0	0
GDSC2	343	16034585	907290	H-EMC-SS	SIDM00535	UNCLASSIFIED	1003	Camptothecin	TOP1	DNA replication	1046	Y	0.0001	0.1	-2.283163	0.818112	0.098699	-0.012946	H-EMC-SS	0	0	0	0	0	0	0
GDSC2	343	16034867	907291	GP5d	SIDM00537	COREAD	1003	Camptothecin	TOP1	DNA replication	1046	Y	9.8e-05	0.1	-3.133328	0.813876	0.1419	-0.475834	GP5d	0	0	0	0	0	0	0
GDSC2	343	16035148	907295	DMS-53	SIDM00523	SCLC	1003	Camptothecin	TOP1	DNA replication	1046	Y	0.0001	0.1	-3.194719	0.79246	0.079779	-0.50926	DMS-53	0	0	0	0	0	0	0
GDSC2	343	16035429	907298	G-402	SIDM00855	UNCLASSIFIED	1003	Camptothecin	TOP1	DNA replication	1046	Y	0.0001	0.1	-3.026632	0.795727	0.083825	-0.417742	G-402	0	0	0	0	0	0	0
GDSC2	343	16035709	907299	G-401	SIDM00856	UNCLASSIFIED	1003	Camptothecin	TOP1	DNA replication	1046	Y	0.0001	0.1	-3.58581	0.738217	0.092542	-0.722196	G-401	0	0	0	0	0	0	0
GDSC2	343	16035990	907300	KY821	SIDM00553	LAML	1003	Camptothecin	TOP1	DNA replication	1046	Y	0.0001	0.1	-4.647966	0.650689	0.126022	-1.300507	KY821	0	0	0	0	0	0	0
GDSC2	343	16036269	907311	KU812	SIDM00308	LCML	1003	Camptothecin	TOP1	DNA replication	1046	Y	0.0001	0.1	-3.197846	0.811154	0.133679	-0.510962	KU812	0	0	0	0	0	0	0
GDSC2	343	16036551	907312	KU-19-19	SIDM01033	BLCA	1003	Camptothecin	TOP1	DNA replication	1046	Y	0.0001	0.1	-3.41716	0.782829	0.067654	-0.630372	KU-19-19	0	0	0	0	0	0	0
GDSC2	343	16036831	907313	KS-1	SIDM00555	GBM	1003	Camptothecin	TOP1	DNA replication	1046	Y	0.0001	0.1	-0.125426	0.953746	0.069304	1.161873	KS-1	0	0	0	0	0	0	0
GDSC2	343	16037113	907314	KP-N-YN	SIDM00556	NB	1003	Camptothecin	TOP1	DNA replication	1046	Y	0.0001	0.1	-2.622703	0.814967	0.112756	-0.197815	KP-N-YN	0	0	0	0	0	0	0
GDSC2	343	16037368	907317	KYSE-150	SIDM01031	ESCA	1003	Camptothecin	TOP1	DNA replication	1046	Y	0.0001	0.1	-2.695714	0.833618	0.098997	-0.237567	KYSE-150	0	0	339	0	0	0	0
GDSC2	343	16037536	907318	KYSE-180	SIDM01030	ESCA	1003	Camptothecin	TOP1	DNA replication	1046	Y	0.0001	0.1	-1.119159	0.957845	0.084826	0.620817	KYSE-180	0	0	446	0	0	0	0
GDSC2	343	16037817	907319	KYSE-270	SIDM01029	ESCA	1003	Camptothecin	TOP1	DNA replication	1046	Y	0.0001	0.1	-2.95962	0.820511	0.101692	-0.381256	KYSE-270	0	0	794	0	0	0	0
GDSC2	343	16038099	907320	KYSE-450	SIDM01027	ESCA	1003	Camptothecin	TOP1	DNA replication	1046	Y	0.0001	0.1	-1.050157	0.925567	0.072837	0.658387	KYSE-450	0	0	261	0	0	0	0
GDSC2	343	16038380	907321	KYSE-510	SIDM01026	ESCA	1003	Camptothecin	TOP1	DNA replication	1046	Y	0.0001	0.1	-2.57465	0.874241	0.136258	-0.171652	KYSE-510	0	0	509	0	0	0	0
GDSC2	343	16038615	907322	L-428	SIDM00327	UNCLASSIFIED	1003	Camptothecin	TOP1	DNA replication	1046	Y	0.0001	0.1	-3.451263	0.799117	0.098048	-0.64894	L-428	0	0	0	0	0	0	0
GDSC2	343	16038896	907323	L-540	SIDM00329	UNCLASSIFIED	1003	Camptothecin	TOP1	DNA replication	1046	Y	0.0001	0.1	-4.831087	0.626123	0.128509	-1.40021	L-540	0	0	0	0	0	0	0
GDSC2	343	16039177	907783	LAMA-84	SIDM00346	LCML	1003	Camptothecin	TOP1	DNA replication	1046	Y	0.0001	0.1	-4.053065	0.732613	0.082548	-0.976602	LAMA-84	0	0	0	0	0	0	0
GDSC2	343	16039459	907786	LC-2-ad	SIDM00297	LUAD	1003	Camptothecin	TOP1	DNA replication	1046	Y	0.0001	0.1	-3.990571	0.722755	0.127124	-0.942576	LC-2-ad	0	0	0	0	0	0	0
GDSC2	343	16039639	907787	LC4-1	SIDM00549	ALL	1003	Camptothecin	TOP1	DNA replication	1046	Y	0.0001	0.1	-4.642257	0.652814	0.149795	-1.297399	LC4-1	0	0	0	0	0	0	0
GDSC2	343	16039919	907788	LNCaP-Clone-FGC	SIDM00683	PRAD	1003	Camptothecin	TOP1	DNA replication	1046	Y	0.0001	0.1	-3.58924	0.745884	0.090794	-0.724064	LNCaP-Clone-FGC	0	0	0	0	0	0	0
GDSC2	343	16040200	907789	LOUCY	SIDM00342	ALL	1003	Camptothecin	TOP1	DNA replication	1046	Y	0.0001	0.1	-1.800191	0.931073	0.099113	0.250016	LOUCY	0	0	0	0	0	0	0
GDSC2	343	16040482	907790	LoVo	SIDM00839	COREAD	1003	Camptothecin	TOP1	DNA replication	1046	Y	9.8e-05	0.1	-3.043928	0.780594	0.111722	-0.427159	LoVo	0	0	0	0	0	0	0
GDSC2	343	16040765	907791	LP-1	SIDM00340	MM	1003	Camptothecin	TOP1	DNA replication	1046	Y	0.0001	0.1	0.631205	0.984153	0.048314	1.573835	LP-1	0	0	0	0	0	0	0
GDSC2	343	16041022	907792	LS-123	SIDM00776	COREAD	1003	Camptothecin	TOP1	DNA replication	1046	Y	9.8e-05	0.1	0.213907	0.919563	0.089196	1.346629	LS-123	0	0	0	0	0	0	0
GDSC2	343	16041305	907794	LS-411N	SIDM00660	COREAD	1003	Camptothecin	TOP1	DNA replication	1046	Y	9.8e-05	0.1	-0.272077	0.945065	0.094324	1.082026	LS-411N	0	0	0	0	0	0	0
GDSC2	343	16041587	907795	LS-513	SIDM00677	COREAD	1003	Camptothecin	TOP1	DNA replication	1046	Y	9.8e-05	0.1	-3.160381	0.789701	0.083219	-0.490564	LS-513	0	0	0	0	0	0	0
GDSC2	343	16041811	907796	LU-99A	SIDM01219	UNCLASSIFIED	1003	Camptothecin	TOP1	DNA replication	1046	Y	0.0001	0.1	-2.334768	0.80433	0.096331	-0.041043	LU-99A	0	0	0	0	0	0	0
GDSC2	343	16042092	907799	MC116	SIDM00637	DLBC	1003	Camptothecin	TOP1	DNA replication	1046	Y	0.0001	0.1	-4.350844	0.700475	0.114762	-1.138733	MC116	0	0	0	0	0	0	0
GDSC2	343	16042266	908118	MC-IXC	SIDM01246	NB	1003	Camptothecin	TOP1	DNA replication	1046	Y	0.0001	0.1	-5.647541	0.514682	0.131713	-1.844743	MC-IXC	0	0	0	0	0	0	0
GDSC2	343	16042445	908120	MDA-MB-175-VII	SIDM00633	BRCA	1003	Camptothecin	TOP1	DNA replication	1046	Y	0.0001	0.1	-1.112029	0.86077	0.110725	0.624699	MDA-MB-175-VII	0	0	0	0	0	0	0
GDSC2	343	16042621	908121	MDA-MB-361	SIDM00528	BRCA	1003	Camptothecin	TOP1	DNA replication	1046	Y	9.8e-05	0.1	-0.998459	0.950303	0.080291	0.686534	MDA-MB-361	0	0	0	0	0	0	0
GDSC2	343	16042906	908122	MDA-MB-453	SIDM00272	BRCA	1003	Camptothecin	TOP1	DNA replication	1046	Y	9.8e-05	0.1	-1.875994	0.894366	0.085233	0.208745	MDA-MB-453	0	0	0	0	0	0	0
GDSC2	343	16043192	908123	MDA-MB-468	SIDM00628	BRCA	1003	Camptothecin	TOP1	DNA replication	1046	Y	9.8e-05	0.1	-2.512764	0.848713	0.109626	-0.137957	MDA-MB-468	0	0	0	0	0	0	0
GDSC2	343	16043477	908124	MEL-HO	SIDM00337	SKCM	1003	Camptothecin	TOP1	DNA replication	1046	Y	0.0001	0.1	-1.191314	0.932107	0.084057	0.581531	MEL-HO	0	130	77	0	0	0	0
GDSC2	343	16043657	908125	MEL-JUSO	SIDM00336	SKCM	1003	Camptothecin	TOP1	DNA replication	1046	Y	0.0001	0.1	-0.742579	0.949149	0.061544	0.825853	MEL-JUSO	0	1251	544	0	0	0	0
GDSC2	343	16043938	908126	MEG-01	SIDM00526	LCML	1003	Camptothecin	TOP1	DNA replication	1046	Y	0.0001	0.1	-3.404588	0.787756	0.09943	-0.623527	MEG-01	0	0	0	0	0	0	0
GDSC2	343	16044220	908127	MES-SA	SIDM00625	UNCLASSIFIED	1003	Camptothecin	TOP1	DNA replication	1046	Y	0.0001	0.1	-2.929137	0.824021	0.056172	-0.364659	MES-SA	0	0	0	0	0	0	0
GDSC2	343	16044499	908128	Mewo	SIDM00545	SKCM	1003	Camptothecin	TOP1	DNA replication	1046	Y	0.0001	0.1	-0.236238	0.948139	0.054566	1.10154	Mewo	0	5030	8554	0	0	0	0
GDSC2	343	16044669	908129	MFE-280	SIDM00335	UCEC	1003	Camptothecin	TOP1	DNA replication	1046	Y	0.0001	0.1	-0.286836	0.94075	0.063003	1.073991	MFE-280	0	0	0	0	0	0	0
GDSC2	343	16044951	908130	MFE-296	SIDM00334	UCEC	1003	Camptothecin	TOP1	DNA replication	1046	Y	0.0001	0.1	-2.01077	0.89799	0.082064	0.135363	MFE-296	0	0	0	0	0	0	0
GDSC2	343	16045232	908131	MG-63	SIDM00525	UNCLASSIFIED	1003	Camptothecin	TOP1	DNA replication	1046	Y	0.0001	0.1	-3.38936	0.767189	0.096166	-0.615235	MG-63	0	0	0	0	0	0	0
GDSC2	343	16045514	908132	MHH-CALL-2	SIDM00331	UNCLASSIFIED	1003	Camptothecin	TOP1	DNA replication	1046	Y	0.0001	0.1	-4.896038	0.617433	0.115106	-1.435574	MHH-CALL-2	0	0	0	0	0	0	0
GDSC2	343	16045766	908133	MHH-CALL-4	SIDM00376		1003	Camptothecin	TOP1	DNA replication	1046	Y	0.0001	0.1	-4.358639	0.680329	0.134125	-1.142977	MHH-CALL-4	0	0	0	0	0	0	0
GDSC2	343	16045945	908134	MHH-ES-1	SIDM00386	UNCLASSIFIED	1003	Camptothecin	TOP1	DNA replication	1046	Y	0.0001	0.1	-4.277902	0.683786	0.111071	-1.099019	MHH-ES-1	0	0	0	0	0	0	0
GDSC2	343	16046241	908135	MHH-NB-11	SIDM00387	NB	1003	Camptothecin	TOP1	DNA replication	1046	Y	0.0001	0.1	-5.260783	0.566969	0.110311	-1.634166	MHH-NB-11	0	0	0	0	0	0	0
GDSC2	343	16046421	908136	MHH-PREB-1	SIDM00388	UNCLASSIFIED	1003	Camptothecin	TOP1	DNA replication	1046	Y	0.0001	0.1	-2.007842	0.928229	0.117078	0.136957	MHH-PREB-1	0	0	0	0	0	0	0
GDSC2	343	16046702	908138	MKN1	SIDM00271	UNCLASSIFIED	1003	Camptothecin	TOP1	DNA replication	1046	Y	0.0001	0.1	-0.938488	0.913322	0.083983	0.719186	MKN1	0	0	0	0	0	0	0
GDSC2	343	16046972	908139	MKN28	SIDM00260	STAD	1003	Camptothecin	TOP1	DNA replication	1046	Y	0.0001	0.1	1.182117	0.975431	0.046789	1.873789	MKN28	0	0	0	0	0	0	0
GDSC2	343	16047254	908141	ML-2	SIDM00441	LAML	1003	Camptothecin	TOP1	DNA replication	1046	Y	0.0001	0.1	-4.326641	0.694533	0.12726	-1.125555	ML-2	0	0	0	0	0	0	0
GDSC2	343	16047536	908142	MLMA	SIDM00561	UNCLASSIFIED	1003	Camptothecin	TOP1	DNA replication	1046	Y	0.0001	0.1	-3.116058	0.823453	0.098406	-0.466431	MLMA	0	0	0	0	0	0	0
GDSC2	343	16047817	908143	MN-60	SIDM00438	UNCLASSIFIED	1003	Camptothecin	TOP1	DNA replication	1046	Y	0.0001	0.1	-3.318057	0.780941	0.080896	-0.576413	MN-60	0	0	0	0	0	0	0
GDSC2	343	16048098	908144	MOG-G-CCM	SIDM00532	LGG	1003	Camptothecin	TOP1	DNA replication	1046	Y	0.0001	0.1	-1.513591	0.887838	0.081715	0.406062	MOG-G-CCM	0	0	0	0	0	0	0
GDSC2	343	16048268	908145	MOG-G-UVW	SIDM00504	LGG	1003	Camptothecin	TOP1	DNA replication	1046	Y	0.0001	0.1	-3.883794	0.733286	0.121187	-0.884439	MOG-G-UVW	0	0	0	0	0	0	0
GDSC2	343	16048437	908146	MOLT-13	SIDM00433	ALL	1003	Camptothecin	TOP1	DNA replication	1046	Y	0.0001	0.1	-4.617958	0.656629	0.143306	-1.284168	MOLT-13	0	0	0	0	0	0	0
GDSC2	343	16048717	908147	MOLT-16	SIDM00431	ALL	1003	Camptothecin	TOP1	DNA replication	1046	Y	0.0001	0.1	-5.356238	0.557673	0.133782	-1.686138	MOLT-16	0	0	0	0	0	0	0
GDSC2	343	16048998	908148	MONO-MAC-6	SIDM01023	LAML	1003	Camptothecin	TOP1	DNA replication	1046	Y	0.0001	0.1	-3.878637	0.744451	0.151193	-0.881632	MONO-MAC-6	0	0	0	0	0	0	0
GDSC2	343	16049168	908149	Mo-T	SIDM00623	UNCLASSIFIED	1003	Camptothecin	TOP1	DNA replication	1046	Y	0.0001	0.1	-3.427483	0.767754	0.136946	-0.635992	Mo-T	0	0	0	0	0	0	0
GDSC2	343	16049450	908150	MPP-89	SIDM00222	MESO	1003	Camptothecin	TOP1	DNA replication	1046	Y	0.0001	0.1	-1.688794	0.897757	0.067717	0.310669	MPP-89	0	0	0	0	0	0	0
GDSC2	343	16049732	908151	MRK-nu-1	SIDM00562	BRCA	1003	Camptothecin	TOP1	DNA replication	1046	Y	9.8e-05	0.1	-2.481709	0.894333	0.126764	-0.121048	MRK-nu-1	0	0	0	0	0	0	0
GDSC2	343	16050016	908152	MSTO-211H	SIDM00640	MESO	1003	Camptothecin	TOP1	DNA replication	1046	Y	0.0001	0.1	-2.666425	0.836827	0.111938	-0.22162	MSTO-211H	0	0	0	0	0	0	0
GDSC2	343	16050297	908156	MV-4-11	SIDM00657	UNCLASSIFIED	1003	Camptothecin	TOP1	DNA replication	1046	Y	0.0001	0.1	-4.984287	0.60973	0.133358	-1.483623	MV-4-11	0	0	0	0	0	0	0
GDSC2	343	16050486	908158	NALM-6	SIDM00429	UNCLASSIFIED	1003	Camptothecin	TOP1	DNA replication	1046	Y	0.0001	0.1	-4.839854	0.624169	0.160323	-1.404983	NALM-6	0	0	0	0	0	0	0
GDSC2	343	16050768	908159	NAMALWA	SIDM00641	UNCLASSIFIED	1003	Camptothecin	TOP1	DNA replication	1046	Y	0.0001	0.1	-4.954537	0.610939	0.130942	-1.467425	NAMALWA	0	0	0	0	0	0	0
GDSC2	343	16051049	908440	NB69	SIDM00244	NB	1003	Camptothecin	TOP1	DNA replication	1046	Y	0.0001	0.1	-4.840968	0.611796	0.139449	-1.40559	NB69	0	0	0	0	0	0	0
GDSC2	343	16051331	908441	NCCIT	SIDM00655		1003	Camptothecin	TOP1	DNA replication	1046	Y	0.0001	0.1	0.677117	0.985499	0.061751	1.598832	NCCIT	0	0	0	0	0	0	0
GDSC2	343	16051501	908442	NCI-H508	SIDM00777	COREAD	1003	Camptothecin	TOP1	DNA replication	1046	Y	9.8e-05	0.1	-3.230379	0.780355	0.109904	-0.528675	NCI-H508	0	0	0	0	0	0	0
GDSC2	343	16051682	908443	NCI-H520	SIDM01130	LUSC	1003	Camptothecin	TOP1	DNA replication	1046	Y	0.0001	0.1	-1.554743	0.89198	0.091339	0.383655	NCI-H520	0	0	0	0	0	0	0
GDSC2	343	16052680	908447	NH-12	SIDM00577	NB	1003	Camptothecin	TOP1	DNA replication	1046	Y	0.0001	0.1	-4.46017	0.652554	0.110734	-1.198258	NH-12	0	0	0	0	0	0	0
GDSC2	343	16052960	908448	NKM-1	SIDM00576	LAML	1003	Camptothecin	TOP1	DNA replication	1046	Y	0.0001	0.1	-4.864822	0.614075	0.131296	-1.418578	NKM-1	0	0	0	0	0	0	0
GDSC2	343	16053130	908449	NMC-G1	SIDM00575	LGG	1003	Camptothecin	TOP1	DNA replication	1046	Y	0.0001	0.1	0.458056	0.88542	0.093235	1.47956	NMC-G1	0	0	0	0	0	0	0
GDSC2	343	16053314	908450	no-11	SIDM00573	LGG	1003	Camptothecin	TOP1	DNA replication	1046	Y	0.0001	0.1	0.503998	0.95785	0.052066	1.504575	no-11	0	0	0	0	0	0	0
GDSC2	343	16053493	908451	NOMO-1	SIDM00580	LAML	1003	Camptothecin	TOP1	DNA replication	1046	Y	0.0001	0.1	-3.639361	0.771772	0.137971	-0.751353	NOMO-1	0	0	0	0	0	0	0
GDSC2	343	16053774	908452	no-10	SIDM00574	LGG	1003	Camptothecin	TOP1	DNA replication	1046	Y	0.0001	0.1	-1.516814	0.906767	0.119303	0.404306	no-10	0	0	0	0	0	0	0
GDSC2	343	16054124	908455	NUGC-3	SIDM00572	STAD	1003	Camptothecin	TOP1	DNA replication	1046	Y	0.0001	0.1	-4.149705	0.682227	0.1384	-1.029219	NUGC-3	0	0	0	0	0	0	0
GDSC2	343	16054405	908457	NCI-H747	SIDM00778	COREAD	1003	Camptothecin	TOP1	DNA replication	1046	Y	9.8e-05	0.1	-0.707632	0.901709	0.080146	0.84488	NCI-H747	0	0	0	0	0	0	0
GDSC2	343	16054687	908458	NCI-H716	SIDM00779	COREAD	1003	Camptothecin	TOP1	DNA replication	1046	Y	9.8e-05	0.1	0.331595	0.961677	0.07561	1.410707	NCI-H716	0	0	0	0	0	0	0
GDSC2	343	16054969	908459	NCI-H596	SIDM01127	UNCLASSIFIED	1003	Camptothecin	TOP1	DNA replication	1046	Y	0.0001	0.1	0.626039	0.969665	0.077658	1.571022	NCI-H596	0	0	0	0	0	0	0
GDSC2	343	16055250	908460	NCI-H441	SIDM00925	LUAD	1003	Camptothecin	TOP1	DNA replication	1046	Y	0.0001	0.1	-0.846608	0.855246	0.088489	0.769212	NCI-H441	383	0	0	0	0	0	0
GDSC2	343	16055532	908461	NCI-N87	SIDM01147	STAD	1003	Camptothecin	TOP1	DNA replication	1046	Y	0.0001	0.1	-1.100636	0.885963	0.091269	0.630902	NCI-N87	0	0	0	0	0	0	0
GDSC2	343	16055791	908462	NCI-H2452	SIDM00722	MESO	1003	Camptothecin	TOP1	DNA replication	1046	Y	0.0001	0.1	0.275257	0.94547	0.088133	1.380032	NCI-H2452	0	0	0	0	0	0	0
GDSC2	343	16055961	908463	NCI-H1793	SIDM00755	LUAD	1003	Camptothecin	TOP1	DNA replication	1046	Y	0.0001	0.1	-1.575003	0.846981	0.115023	0.372624	NCI-H1793	1555	0	0	0	0	0	0
GDSC2	343	16056242	908465	NCI-H358	SIDM00718	LUAD	1003	Camptothecin	TOP1	DNA replication	1046	Y	0.0001	0.1	-0.870575	0.899924	0.074314	0.756163	NCI-H358	1277	0	0	0	0	0	0
GDSC2	343	16056524	908467	NCI-H1155	SIDM00651	UNCLASSIFIED	1003	Camptothecin	TOP1	DNA replication	1046	Y	0.0001	0.1	-4.39682	0.674954	0.141371	-1.163765	NCI-H1155	0	0	0	0	0	0	0
GDSC2	343	16056804	908468	NCI-H1105	SIDM00652	SCLC	1003	Camptothecin	TOP1	DNA replication	1046	Y	0.0001	0.1	-4.793972	0.623786	0.159323	-1.380002	NCI-H1105	633	0	0	0	0	0	0
GDSC2	343	16056983	908469	NCI-H1436	SIDM00697	SCLC	1003	Camptothecin	TOP1	DNA replication	1046	Y	0.0001	0.1	0.727596	0.987316	0.062626	1.626317	NCI-H1436	556	0	0	0	0	0	0
GDSC2	343	16057162	908470	NCI-H28	SIDM00720	MESO	1003	Camptothecin	TOP1	DNA replication	1046	Y	0.0001	0.1	0.226138	0.898572	0.078476	1.353288	NCI-H28	0	0	0	0	0	0	0
GDSC2	343	16057444	908471	NCI-H1581	SIDM00748	UNCLASSIFIED	1003	Camptothecin	TOP1	DNA replication	1046	Y	0.0001	0.1	-2.026363	0.901527	0.07959	0.126873	NCI-H1581	116	0	0	0	0	0	0
GDSC2	343	16057726	908472	NCI-H1573	SIDM00749	LUAD	1003	Camptothecin	TOP1	DNA replication	1046	Y	0.0001	0.1	1.402198	0.988235	0.056201	1.993616	NCI-H1573	1736	0	0	0	0	0	0
GDSC2	343	16057895	908473	NCI-H1666	SIDM00743	LUAD	1003	Camptothecin	TOP1	DNA replication	1046	Y	0.0001	0.1	-1.278057	0.866854	0.098564	0.534302	NCI-H1666	243	0	0	0	0	0	0
GDSC2	343	16058177	908474	NCI-H1703	SIDM00740	UNCLASSIFIED	1003	Camptothecin	TOP1	DNA replication	1046	Y	0.0001	0.1	-2.621777	0.846487	0.128101	-0.197311	NCI-H1703	609	0	0	0	0	0	0
GDSC2	343	16058347	908475	NCI-H1755	SIDM00738	LUAD	1003	Camptothecin	TOP1	DNA replication	1046	Y	0.0001	0.1	-0.746126	0.927987	0.066733	0.823921	NCI-H1755	205	0	0	0	0	0	0
GDSC2	343	16058629	908476	NCI-H1993	SIDM00758	LUAD	1003	Camptothecin	TOP1	DNA replication	1046	Y	0.0001	0.1	-1.49952	0.90079	0.067978	0.413722	NCI-H1993	484	0	0	0	0	0	0
GDSC2	343	16058911	908480	NCI-H2081	SIDM00710	SCLC	1003	Camptothecin	TOP1	DNA replication	1046	Y	0.0001	0.1	-4.028081	0.702971	0.092546	-0.962999	NCI-H2081	239	0	0	0	0	0	0
GDSC2	343	16059091	908481	NCI-H2196	SIDM00731	SCLC	1003	Camptothecin	TOP1	DNA replication	1046	Y	0.0001	0.1	-3.077442	0.794382	0.088126	-0.445406	NCI-H2196	129	0	0	0	0	0	0
GDSC2	343	16059271	908483	NCI-H524	SIDM01129	SCLC	1003	Camptothecin	TOP1	DNA replication	1046	Y	0.0001	0.1	-2.105473	0.914111	0.120854	0.0838	NCI-H524	214	0	0	0	0	0	0
GDSC2	343	16059553	909194	NCI-H748	SIDM01117	SCLC	1003	Camptothecin	TOP1	DNA replication	1046	Y	0.0001	0.1	-4.332428	0.677557	0.09606	-1.128706	NCI-H748	504	0	0	0	0	0	0
GDSC2	343	16059732	909248	ONS-76	SIDM00567	MB	1003	Camptothecin	TOP1	DNA replication	1046	Y	0.0001	0.1	-2.028215	0.872325	0.080336	0.125865	ONS-76	0	0	0	0	0	0	0
GDSC2	343	16060013	909249	OPM-2	SIDM00457	MM	1003	Camptothecin	TOP1	DNA replication	1046	Y	0.0001	0.1	-2.500489	0.899927	0.089376	-0.131274	OPM-2	0	0	0	0	0	0	0
GDSC2	343	16060293	909250	OS-RC-2	SIDM00239	KIRC	1003	Camptothecin	TOP1	DNA replication	1046	Y	0.0001	0.1	-0.863687	0.922266	0.073646	0.759913	OS-RC-2	0	0	0	0	0	0	0
GDSC2	343	16060574	909251	P12-ICHIKAWA	SIDM00463	ALL	1003	Camptothecin	TOP1	DNA replication	1046	Y	0.0001	0.1	-4.97213	0.608972	0.149091	-1.477004	P12-ICHIKAWA	0	0	0	0	0	0	0
GDSC2	343	16060826	909252	P30-OHK	SIDM00364	ALL	1003	Camptothecin	TOP1	DNA replication	1046	Y	0.0001	0.1	-4.100622	0.731456	0.135864	-1.002495	P30-OHK	0	0	0	0	0	0	0
GDSC2	343	16061106	909253	P31-FUJ	SIDM00363	LAML	1003	Camptothecin	TOP1	DNA replication	1046	Y	0.0001	0.1	-3.404091	0.790411	0.13317	-0.623256	P31-FUJ	0	0	0	0	0	0	0
GDSC2	343	16061275	909255	PA-1	SIDM01140	UNCLASSIFIED	1003	Camptothecin	TOP1	DNA replication	1046	Y	0.0001	0.1	-3.318359	0.790745	0.138715	-0.576578	PA-1	0	0	0	0	0	0	0
GDSC2	343	16061555	909256	OCUB-M	SIDM00241	BRCA	1003	Camptothecin	TOP1	DNA replication	1046	Y	9.8e-05	0.1	-2.267051	0.893382	0.142451	-0.004174	OCUB-M	0	0	0	0	0	0	0
GDSC2	343	16061837	909257	OC-314	SIDM00220	OV	1003	Camptothecin	TOP1	DNA replication	1046	Y	0.0001	0.1	-3.767197	0.750892	0.136032	-0.820956	OC-314	0	0	0	0	0	0	0
GDSC2	343	16062005	909260	PF-382	SIDM00451	ALL	1003	Camptothecin	TOP1	DNA replication	1046	Y	0.0001	0.1	-4.512799	0.664621	0.116569	-1.226912	PF-382	0	0	0	0	0	0	0
GDSC2	343	16062285	909262	Raji	SIDM00844	UNCLASSIFIED	1003	Camptothecin	TOP1	DNA replication	1046	Y	0.0001	0.1	-4.486053	0.673489	0.135197	-1.21235	Raji	0	0	0	0	0	0	0
GDSC2	343	16062566	909263	RCM-1	SIDM00359	COREAD	1003	Camptothecin	TOP1	DNA replication	1046	Y	9.8e-05	0.1	-1.611257	0.866829	0.128125	0.352885	RCM-1	0	0	0	0	0	0	0
GDSC2	343	16062849	909264	RD	SIDM00847	UNCLASSIFIED	1003	Camptothecin	TOP1	DNA replication	1046	Y	0.0001	0.1	-0.782803	0.936562	0.071596	0.803952	RD	0	0	0	0	0	0	0
GDSC2	343	16063130	909696	REH	SIDM00447	UNCLASSIFIED	1003	Camptothecin	TOP1	DNA replication	1046	Y	0.0001	0.1	-4.088645	0.72558	0.138039	-0.995974	REH	0	0	0	0	0	0	0
GDSC2	343	16063411	909697	RF-48	SIDM01092	STAD	1003	Camptothecin	TOP1	DNA replication	1046	Y	0.0001	0.1	-3.797131	0.739031	0.110779	-0.837254	RF-48	0	0	0	0	0	0	0
GDSC2	343	16063683	909698	RKO	SIDM01090	COREAD	1003	Camptothecin	TOP1	DNA replication	1046	Y	9.8e-05	0.1	-3.546082	0.771236	0.096336	-0.700566	RKO	0	0	0	0	0	0	0
GDSC2	343	16063965	909699	RMG-I	SIDM00352	UNCLASSIFIED	1003	Camptothecin	TOP1	DNA replication	1046	Y	0.0001	0.1	1.3188	0.927275	0.082903	1.948208	RMG-I	0	0	0	0	0	0	0
GDSC2	343	16064135	909701	RPMI-6666	SIDM00813	UNCLASSIFIED	1003	Camptothecin	TOP1	DNA replication	1046	Y	0.0001	0.1	-4.807294	0.619833	0.126251	-1.387256	RPMI-6666	0	0	0	0	0	0	0
GDSC2	343	16064415	909702	RPMI-8402	SIDM00403	ALL	1003	Camptothecin	TOP1	DNA replication	1046	Y	0.0001	0.1	-5.173786	0.58086	0.118565	-1.586799	RPMI-8402	0	0	275	0	0	0	0
GDSC2	343	16064584	909703	RS4-11	SIDM01086	ALL	1003	Camptothecin	TOP1	DNA replication	1046	Y	0.0001	0.1	-4.646672	0.654536	0.129587	-1.299802	RS4-11	0	0	0	0	0	0	0
GDSC2	343	16064864	909704	RT-112	SIDM00402	BLCA	1003	Camptothecin	TOP1	DNA replication	1046	Y	0.0001	0.1	-0.12578	0.968171	0.067339	1.16168	RT-112	0	0	0	0	0	0	0
GDSC2	343	16065146	909706	RVH-421	SIDM00401	SKCM	1003	Camptothecin	TOP1	DNA replication	1046	Y	0.0001	0.1	-0.97533	0.940468	0.089472	0.699127	RVH-421	0	161	231	0	0	0	0
GDSC2	343	16065330	909707	Saos-2	SIDM01084	UNCLASSIFIED	1003	Camptothecin	TOP1	DNA replication	1046	Y	0.0001	0.1	-2.903441	0.819042	0.092612	-0.350668	Saos-2	0	0	0	0	0	0	0
GDSC2	343	16065612	909708	SAS	SIDM00351	HNSC	1003	Camptothecin	TOP1	DNA replication	1046	Y	0.0001	0.1	-4.690358	0.629934	0.146943	-1.323588	SAS	0	0	0	0	0	0	0
GDSC2	343	16065894	909709	SCC-9	SIDM01080	HNSC	1003	Camptothecin	TOP1	DNA replication	1046	Y	0.0001	0.1	-0.210537	0.957303	0.067086	1.115533	SCC-9	0	0	0	0	0	0	0
GDSC2	343	16066176	909711	SCH	SIDM00383	UNCLASSIFIED	1003	Camptothecin	TOP1	DNA replication	1046	Y	0.0001	0.1	0.090104	0.971161	0.117194	1.279222	SCH	0	0	0	0	0	0	0
GDSC2	343	16066356	909712	SF126	SIDM00382	GBM	1003	Camptothecin	TOP1	DNA replication	1046	Y	0.0001	0.1	-3.48591	0.773975	0.086382	-0.667804	SF126	0	0	0	0	0	0	0
GDSC2	343	16066535	909713	SH-4	SIDM01079	SKCM	1003	Camptothecin	TOP1	DNA replication	1046	Y	0.0001	0.1	-1.981938	0.871932	0.081108	0.151061	SH-4	0	200	102	0	0	0	0
GDSC2	343	16066817	909715	SIG-M5	SIDM00396	LAML	1003	Camptothecin	TOP1	DNA replication	1046	Y	0.0001	0.1	-2.916627	0.889018	0.187037	-0.357848	SIG-M5	0	0	0	0	0	0	0
GDSC2	343	16066993	909716	SJRH30	SIDM01095	UNCLASSIFIED	1003	Camptothecin	TOP1	DNA replication	1046	Y	0.0001	0.1	-1.776313	0.932452	0.084461	0.263017	SJRH30	0	0	0	0	0	0	0
GDSC2	343	16067274	909717	SJSA-1	SIDM01112	UNCLASSIFIED	1003	Camptothecin	TOP1	DNA replication	1046	Y	0.0001	0.1	-2.123625	0.862694	0.088546	0.073917	SJSA-1	0	0	0	0	0	0	0
GDSC2	343	16067444	909718	SK-CO-1	SIDM01096	COREAD	1003	Camptothecin	TOP1	DNA replication	1046	Y	9.8e-05	0.1	-5.232523	0.565065	0.133534	-1.618779	SK-CO-1	0	0	0	0	0	0	0
GDSC2	343	16067727	909719	SK-HEP-1	SIDM01110	LIHC	1003	Camptothecin	TOP1	DNA replication	1046	Y	0.0001	0.1	-2.165986	0.882896	0.082717	0.050853	SK-HEP-1	0	0	0	0	0	0	0
GDSC2	343	16068008	909720	SK-LMS-1	SIDM01109	UNCLASSIFIED	1003	Camptothecin	TOP1	DNA replication	1046	Y	0.0001	0.1	-3.766387	0.733574	0.073891	-0.820515	SK-LMS-1	0	0	0	0	0	0	0
GDSC2	343	16068290	909721	SK-LU-1	SIDM01108	LUAD	1003	Camptothecin	TOP1	DNA replication	1046	Y	0.0001	0.1	-2.277183	0.804453	0.10232	-0.00969	SK-LU-1	0	0	0	0	0	0	0
GDSC2	343	16068540	909722	SKM-1	SIDM00380	UNCLASSIFIED	1003	Camptothecin	TOP1	DNA replication	1046	Y	0.0001	0.1	-4.361569	0.691545	0.136739	-1.144573	SKM-1	0	0	0	0	0	0	0
GDSC2	343	16068797	909723	SK-MEL-1	SIDM01107	SKCM	1003	Camptothecin	TOP1	DNA replication	1046	Y	0.0001	0.1	-2.3091	0.847169	0.088898	-0.027068	SK-MEL-1	0	132	0	0	0	0	0
GDSC2	343	16068967	909724	SK-MEL-3	SIDM01105	SKCM	1003	Camptothecin	TOP1	DNA replication	1046	Y	0.0001	0.1	-1.596698	0.910411	0.073258	0.360812	SK-MEL-3	0	136	105	0	0	0	0
GDSC2	343	16069146	909725	SK-MEL-24	SIDM01106	SKCM	1003	Camptothecin	TOP1	DNA replication	1046	Y	0.0001	0.1	-2.959517	0.788255	0.118073	-0.3812	SK-MEL-24	0	453	466	0	0	0	0
GDSC2	343	16069428	909726	SK-MEL-30	SIDM00392	SKCM	1003	Camptothecin	TOP1	DNA replication	1046	Y	0.0001	0.1	-0.800237	0.942497	0.094307	0.79446	SK-MEL-30	0	421	354	0	0	0	0
GDSC2	343	16069607	909727	SK-MEL-31	SIDM01104	SKCM	1003	Camptothecin	TOP1	DNA replication	1046	Y	0.0001	0.1	-1.697387	0.881617	0.22569	0.30599	SK-MEL-31	0	280	225	0	0	0	0
GDSC2	343	16069787	909728	SK-MES-1	SIDM01103	LUSC	1003	Camptothecin	TOP1	DNA replication	1046	Y	0.0001	0.1	-2.822803	0.814629	0.083778	-0.306763	SK-MES-1	328	0	0	0	0	0	0
GDSC2	343	16070068	909729	SK-MG-1	SIDM00379	GBM	1003	Camptothecin	TOP1	DNA replication	1046	Y	0.0001	0.1	-1.712159	0.892364	0.077827	0.297947	SK-MG-1	0	0	0	0	0	0	0
GDSC2	343	16070349	909731	SK-PN-DW	SIDM01097	UNCLASSIFIED	1003	Camptothecin	TOP1	DNA replication	1046	Y	0.0001	0.1	-4.621831	0.647925	0.137828	-1.286277	SK-PN-DW	0	0	0	0	0	0	0
GDSC2	343	16070629	909732	SK-UT-1	SIDM01113	UNCLASSIFIED	1003	Camptothecin	TOP1	DNA replication	1046	Y	0.0001	0.1	-3.264142	0.797511	0.084279	-0.547058	SK-UT-1	0	0	0	0	0	0	0
GDSC2	343	16070911	909735	SNG-M	SIDM00373	UCEC	1003	Camptothecin	TOP1	DNA replication	1046	Y	0.0001	0.1	-2.201049	0.890382	0.115643	0.031762	SNG-M	0	0	0	0	0	0	0
GDSC2	343	16071192	909736	SNU-387	SIDM01180	LIHC	1003	Camptothecin	TOP1	DNA replication	1046	Y	0.0001	0.1	2.124211	0.982334	0.068766	2.386729	SNU-387	0	0	0	0	0	0	0
GDSC2	343	16071472	909737	SNU-423	SIDM01199	LIHC	1003	Camptothecin	TOP1	DNA replication	1046	Y	0.0001	0.1	-1.359233	0.903043	0.069306	0.490104	SNU-423	0	0	0	0	0	0	0
GDSC2	343	16071754	909738	SNU-449	SIDM01194	LIHC	1003	Camptothecin	TOP1	DNA replication	1046	Y	0.0001	0.1	1.370542	0.955283	0.059211	1.976381	SNU-449	0	0	0	0	0	0	0
GDSC2	343	16072035	909740	SNU-C2B	SIDM00781	COREAD	1003	Camptothecin	TOP1	DNA replication	1046	Y	9.8e-05	0.1	0.237592	0.933096	0.074351	1.359525	SNU-C2B	0	0	0	0	0	0	0
GDSC2	343	16072319	909742	SU-DHL-1	SIDM00390	UNCLASSIFIED	1003	Camptothecin	TOP1	DNA replication	1046	Y	0.0001	0.1	-4.215631	0.699577	0.162255	-1.065114	SU-DHL-1	0	0	0	0	0	0	0
GDSC2	343	16072489	909743	SUP-T1	SIDM01154	ALL	1003	Camptothecin	TOP1	DNA replication	1046	Y	0.0001	0.1	-4.657179	0.634795	0.134999	-1.305523	SUP-T1	0	0	0	0	0	0	0
GDSC2	343	16072771	909744	SW13	SIDM00814	ACC	1003	Camptothecin	TOP1	DNA replication	1046	Y	0.0001	0.1	-4.146297	0.703307	0.116634	-1.027364	SW13	0	0	0	0	0	0	0
GDSC2	343	16073052	909745	SW1088	SIDM01155	GBM	1003	Camptothecin	TOP1	DNA replication	1046	Y	0.0001	0.1	-1.342535	0.891459	0.083595	0.499196	SW1088	0	0	0	0	0	0	0
GDSC2	343	16073333	909746	SW1116	SIDM00835	COREAD	1003	Camptothecin	TOP1	DNA replication	1046	Y	0.0001	0.1	0.010487	0.957966	0.061191	1.235874	SW1116	0	0	0	0	0	0	0
GDSC2	343	16073616	909747	SW1417	SIDM00812	COREAD	1003	Camptothecin	TOP1	DNA replication	1046	Y	9.8e-05	0.1	0.800371	0.914248	0.081616	1.66594	SW1417	0	0	0	0	0	0	0
GDSC2	343	16073899	909748	SW1463	SIDM00834	COREAD	1003	Camptothecin	TOP1	DNA replication	1046	Y	9.8e-05	0.1	-2.092786	0.87172	0.122735	0.090708	SW1463	0	0	0	0	0	0	0
GDSC2	343	16074182	909749	SW1710	SIDM00420	BLCA	1003	Camptothecin	TOP1	DNA replication	1046	Y	0.0001	0.1	0.1658	0.958653	0.059232	1.320436	SW1710	0	0	0	0	0	0	0
GDSC2	343	16074464	909750	SW1783	SIDM01164	LGG	1003	Camptothecin	TOP1	DNA replication	1046	Y	0.0001	0.1	-3.57825	0.752083	0.095228	-0.71808	SW1783	0	0	0	0	0	0	0
GDSC2	343	16074634	909751	SW48	SIDM00837	COREAD	1003	Camptothecin	TOP1	DNA replication	1046	Y	9.8e-05	0.1	-3.645354	0.733662	0.105415	-0.754616	SW48	0	0	0	0	0	0	0
GDSC2	343	16074905	909753	SW626	SIDM01168	OV	1003	Camptothecin	TOP1	DNA replication	1046	Y	0.0001	0.1	0.175827	0.929013	0.06446	1.325896	SW626	0	0	0	0	0	0	0
GDSC2	343	16075186	909754	SW684	SIDM01175	UNCLASSIFIED	1003	Camptothecin	TOP1	DNA replication	1046	Y	0.0001	0.1	1.24606	0.9597	0.071996	1.908604	SW684	0	9569	0	0	0	0	0
GDSC2	343	16075468	909755	SW837	SIDM00833	COREAD	1003	Camptothecin	TOP1	DNA replication	1046	Y	9.8e-05	0.1	-0.932695	0.927915	0.074095	0.722341	SW837	0	0	0	0	0	0	0
GDSC2	343	16075751	909756	SW872	SIDM01159	UNCLASSIFIED	1003	Camptothecin	TOP1	DNA replication	1046	Y	0.0001	0.1	-3.938333	0.705177	0.129701	-0.914134	SW872	0	375	0	0	0	0	0
GDSC2	343	16076032	909757	SW948	SIDM00832	COREAD	1003	Camptothecin	TOP1	DNA replication	1046	Y	9.8e-05	0.1	-2.162355	0.862077	0.122648	0.05283	SW948	0	0	0	0	0	0	0
GDSC2	343	16076313	909758	SW962	SIDM01178	UNCLASSIFIED	1003	Camptothecin	TOP1	DNA replication	1046	Y	0.0001	0.1	0.491599	0.973461	0.079981	1.497824	SW962	0	0	0	0	0	0	0
GDSC2	343	16076493	909759	SW982	SIDM01161	UNCLASSIFIED	1003	Camptothecin	TOP1	DNA replication	1046	Y	0.0001	0.1	-4.069436	0.697122	0.084248	-0.985515	SW982	0	925	0	0	0	0	0
GDSC2	343	16076775	909761	T84	SIDM00782	COREAD	1003	Camptothecin	TOP1	DNA replication	1046	Y	9.8e-05	0.1	-2.218478	0.872369	0.106141	0.022273	T84	0	0	0	0	0	0	0
GDSC2	343	16077058	909762	TALL-1	SIDM00370	ALL	1003	Camptothecin	TOP1	DNA replication	1046	Y	0.0001	0.1	-4.37193	0.681963	0.112145	-1.150214	TALL-1	0	0	0	0	0	0	0
GDSC2	343	16077238	909769	TGBC1TKB	SIDM00252	UNCLASSIFIED	1003	Camptothecin	TOP1	DNA replication	1046	Y	0.0001	0.1	-0.162883	0.938949	0.071208	1.141479	TGBC1TKB	0	0	0	0	0	0	0
GDSC2	343	16077408	909770	TGBC11TKB	SIDM00251	STAD	1003	Camptothecin	TOP1	DNA replication	1046	Y	0.0001	0.1	-1.460574	0.913106	0.111315	0.434927	TGBC11TKB	0	0	0	0	0	0	0
GDSC2	343	16077610	909771	THP-1	SIDM01172	LAML	1003	Camptothecin	TOP1	DNA replication	1046	Y	0.0001	0.1	-2.706662	0.855307	0.150169	-0.243528	THP-1	0	0	0	0	0	0	0
GDSC2	343	16077790	909773	TUR	SIDM01205	DLBC	1003	Camptothecin	TOP1	DNA replication	1046	Y	0.0001	0.1	-3.402813	0.818132	0.106941	-0.62256	TUR	0	0	0	0	0	0	0
GDSC2	343	16078071	909774	TYK-nu	SIDM00321	UNCLASSIFIED	1003	Camptothecin	TOP1	DNA replication	1046	Y	0.0001	0.1	-3.681748	0.711046	0.123823	-0.774432	TYK-nu	0	0	0	0	0	0	0
GDSC2	343	16078352	909776	U-2-OS	SIDM01191	UNCLASSIFIED	1003	Camptothecin	TOP1	DNA replication	1046	Y	0.0001	0.1	0.945356	0.985615	0.063832	1.74488	U-2-OS	0	0	0	0	0	0	0
GDSC2	343	16078648	909777	U-698-M	SIDM00424	UNCLASSIFIED	1003	Camptothecin	TOP1	DNA replication	1046	Y	0.0001	0.1	-3.071718	0.833782	0.089513	-0.44229	U-698-M	0	0	0	0	0	0	0
GDSC2	343	16078928	909778	UACC-893	SIDM01186	BRCA	1003	Camptothecin	TOP1	DNA replication	1046	Y	9.8e-05	0.1	-0.382536	0.957942	0.112468	1.021885	UACC-893	0	0	0	0	0	0	0
GDSC2	343	16079114	909779	UMC-11	SIDM01183	UNCLASSIFIED	1003	Camptothecin	TOP1	DNA replication	1046	Y	0.0001	0.1	0.134548	0.967326	0.087485	1.303421	UMC-11	138	0	0	0	0	0	0
GDSC2	343	16079395	909781	VMRC-RCZ	SIDM00317	KIRC	1003	Camptothecin	TOP1	DNA replication	1046	Y	0.0001	0.1	1.173971	0.940286	0.055811	1.869354	VMRC-RCZ	0	0	0	0	0	0	0
GDSC2	343	16079677	909784	WM-115	SIDM01000	SKCM	1003	Camptothecin	TOP1	DNA replication	1046	Y	0.0001	0.1	-1.275281	0.896993	0.080144	0.535814	WM-115	0	292	269	0	0	0	0
GDSC2	343	16079958	909785	WSU-NHL	SIDM00412	UNCLASSIFIED	1003	Camptothecin	TOP1	DNA replication	1046	Y	0.0001	0.1	-4.700814	0.641616	0.114686	-1.329281	WSU-NHL	0	0	0	0	0	0	0
GDSC2	343	16080215	909904	YAPC	SIDM00411	PAAD	1003	Camptothecin	TOP1	DNA replication	1046	Y	0.0001	0.1	-1.418875	0.864221	0.083139	0.457631	YAPC	0	0	0	0	0	0	0
GDSC2	343	16080497	909905	YH-13	SIDM00316	GBM	1003	Camptothecin	TOP1	DNA replication	1046	Y	0.0001	0.1	-1.640109	0.897592	0.07119	0.337176	YH-13	0	0	0	0	0	0	0
GDSC2	343	16080779	909907	ZR-75-30	SIDM00971	BRCA	1003	Camptothecin	TOP1	DNA replication	1046	Y	9.8e-05	0.1	2.824561	0.982386	0.053013	2.768048	ZR-75-30	0	0	0	0	0	0	0
GDSC2	343	16081065	909974	RCC10RGB	SIDM00235	KIRC	1003	Camptothecin	TOP1	DNA replication	1046	Y	0.0001	0.1	-1.500611	0.841789	0.107203	0.413128	RCC10RGB	0	0	0	0	0	0	0
GDSC2	343	16081346	909975	KURAMOCHI	SIDM00554	UNCLASSIFIED	1003	Camptothecin	TOP1	DNA replication	1046	Y	0.0001	0.1	0.590754	0.957829	0.066232	1.55181	KURAMOCHI	0	0	0	0	0	0	0
GDSC2	343	16081628	909976	KM-H2	SIDM01018	UNCLASSIFIED	1003	Camptothecin	TOP1	DNA replication	1046	Y	0.0001	0.1	-3.29274	0.813922	0.073764	-0.562629	KM-H2	0	0	0	0	0	0	0
GDSC2	343	16081628	909976	KM-H2	SIDM01018	UNCLASSIFIED	1003	Camptothecin	TOP1	DNA replication	1046	Y	0.0001	0.1	-3.29274	0.813922	0.073764	-0.562629	KMH-2	0	0	0	0	0	0	0
GDSC2	343	16081909	909977	HuO-3N1	SIDM00584	UNCLASSIFIED	1003	Camptothecin	TOP1	DNA replication	1046	Y	0.0001	0.1	-1.628301	0.894474	0.082872	0.343605	HuO-3N1	0	0	0	0	0	0	0
GDSC2	343	16082190	910079	OE19	SIDM00479	ESCA	1003	Camptothecin	TOP1	DNA replication	1046	Y	0.0001	0.1	1.024524	0.974484	0.089022	1.787985	OE19	0	0	0	0	0	0	0
GDSC2	343	16082470	910209	SUP-B8	SIDM01177	UNCLASSIFIED	1003	Camptothecin	TOP1	DNA replication	1046	Y	0.0001	0.1	-4.73348	0.645016	0.110392	-1.347066	SUP-B8	0	0	0	0	0	0	0
GDSC2	343	16082649	910399	NCI-H838	SIDM01150	LUAD	1003	Camptothecin	TOP1	DNA replication	1046	Y	0.0001	0.1	-1.326509	0.928746	0.053887	0.507921	NCI-H838	533	0	0	0	0	0	0
GDSC2	343	16082829	910401	Ramos-2G6-4C10	SIDM01247	UNCLASSIFIED	1003	Camptothecin	TOP1	DNA replication	1046	Y	0.0001	0.1	-2.140666	0.94744	0.11017	0.064639	Ramos-2G6-4C10	0	0	0	0	0	0	0
GDSC2	343	16083107	910544	RPMI-8866	SIDM00482	LCML	1003	Camptothecin	TOP1	DNA replication	1046	Y	0.0001	0.1	-4.387572	0.684851	0.10715	-1.15873	RPMI-8866	0	0	0	0	0	0	0
GDSC2	343	16083336	910545	QIMR-WIL	SIDM00467	LAML	1003	Camptothecin	TOP1	DNA replication	1046	Y	0.0001	0.1	-4.684593	0.649825	0.115044	-1.320449	QIMR-WIL	0	0	0	0	0	0	0
GDSC2	343	16083516	910546	PSN1	SIDM00469	PAAD	1003	Camptothecin	TOP1	DNA replication	1046	Y	0.0001	0.1	-2.614169	0.823324	0.092803	-0.193168	PSN1	0	0	0	0	0	0	0
GDSC2	343	16083798	910548	OAW-42	SIDM00480	OV	1003	Camptothecin	TOP1	DNA replication	1046	Y	0.0001	0.1	-3.245322	0.77155	0.085774	-0.536812	OAW-42	0	0	0	0	0	0	0
GDSC2	343	16084051	910549	OE33	SIDM00477	ESCA	1003	Camptothecin	TOP1	DNA replication	1046	Y	0.0001	0.1	-2.218018	0.842527	0.103571	0.022523	OE33	0	0	0	0	0	0	0
GDSC2	343	16084333	910554	CW-2	SIDM00282	COREAD	1003	Camptothecin	TOP1	DNA replication	1046	Y	9.8e-05	0.1	-2.257335	0.882542	0.081369	0.001116	CW-2	0	0	0	0	0	0	0
GDSC2	343	16084616	910567	CHP-126	SIDM00286	NB	1003	Camptothecin	TOP1	DNA replication	1046	Y	0.0001	0.1	-4.269041	0.676725	0.111716	-1.094194	CHP-126	0	0	0	0	0	0	0
GDSC2	343	16084795	910568	CGTH-W-1	SIDM01248	THCA	1003	Camptothecin	TOP1	DNA replication	1046	Y	0.0001	0.1	-2.596719	0.836663	0.098079	-0.183668	CGTH-W-1	0	0	0	0	0	0	0
GDSC2	343	16084965	910569	COLO-320-HSR	SIDM00842	COREAD	1003	Camptothecin	TOP1	DNA replication	1046	Y	9.8e-05	0.1	-1.33532	0.951408	0.097353	0.503124	COLO-320-HSR	0	0	0	0	0	0	0
GDSC2	343	16085248	910687	ATN-1	SIDM00233	ALL	1003	Camptothecin	TOP1	DNA replication	1046	Y	0.0001	0.1	-4.231874	0.709675	0.126987	-1.073958	ATN-1	0	0	0	0	0	0	0
GDSC2	343	16085528	910688	CESS	SIDM00917	LAML	1003	Camptothecin	TOP1	DNA replication	1046	Y	0.0001	0.1	-5.095314	0.589212	0.145025	-1.544073	CESS	0	0	0	0	0	0	0
GDSC2	343	16085808	910689	COLO-678	SIDM00957	COREAD	1003	Camptothecin	TOP1	DNA replication	1046	Y	9.8e-05	0.1	3.69225	0.971441	0.050973	3.240477	COLO-678	0	0	0	0	0	0	0
GDSC2	343	16086090	910691	COLO-684	SIDM00142	UCEC	1003	Camptothecin	TOP1	DNA replication	1046	Y	0.0001	0.1	-0.997494	0.922657	0.070033	0.68706	COLO-684	0	0	0	0	0	0	0
GDSC2	343	16086371	910692	COLO-668	SIDM00143	SCLC	1003	Camptothecin	TOP1	DNA replication	1046	Y	0.0001	0.1	-3.536045	0.763434	0.139298	-0.695101	COLO-668	502	0	0	0	0	0	0
GDSC2	343	16086653	910694	LN-405	SIDM00343	GBM	1003	Camptothecin	TOP1	DNA replication	1046	Y	0.0001	0.1	0.058604	0.960839	0.075618	1.262072	LN-405	0	0	0	0	0	0	0
GDSC2	343	16086934	910695	TGBC24TKB	SIDM00267	UNCLASSIFIED	1003	Camptothecin	TOP1	DNA replication	1046	Y	0.0001	0.1	0.644012	0.966781	0.073031	1.580808	TGBC24TKB	0	0	0	0	0	0	0
GDSC2	343	16087215	910697	A388	SIDM00794	UNCLASSIFIED	1003	Camptothecin	TOP1	DNA replication	1046	Y	0.0001	0.1	-3.33072	0.768441	0.100312	-0.583308	A388	0	0	0	0	0	0	0
GDSC2	343	16087394	910698	BFTC-909	SIDM00988	KIRC	1003	Camptothecin	TOP1	DNA replication	1046	Y	0.0001	0.1	-2.877454	0.830947	0.098582	-0.336519	BFTC-909	0	0	0	0	0	0	0
GDSC2	343	16087674	910700	C2BBe1	SIDM01233	COREAD	1003	Camptothecin	TOP1	DNA replication	1046	Y	9.8e-05	0.1	0.337867	0.936361	0.08308	1.414121	C2BBe1	0	0	0	0	0	0	0
GDSC2	343	16087956	910701	SCC-25	SIDM01082	HNSC	1003	Camptothecin	TOP1	DNA replication	1046	Y	0.0001	0.1	1.148087	0.990913	0.044206	1.855261	SCC-25	0	0	0	0	0	0	0
GDSC2	343	16088136	910702	AsPC-1	SIDM00899	PAAD	1003	Camptothecin	TOP1	DNA replication	1046	Y	0.0001	0.1	2.933471	0.954107	0.074715	2.827346	AsPC-1	0	0	0	0	0	0	0
GDSC2	343	16088417	910703	CA46	SIDM00907	UNCLASSIFIED	1003	Camptothecin	TOP1	DNA replication	1046	Y	0.0001	0.1	-2.005434	0.892426	0.084681	0.138269	CA46	0	0	0	0	0	0	0
GDSC2	343	16088698	910704	AU565	SIDM00898	BRCA	1003	Camptothecin	TOP1	DNA replication	1046	Y	9.8e-05	0.1	-2.834766	0.838452	0.103874	-0.313277	AU565	0	0	0	0	0	0	0
GDSC2	343	16088982	910705	BALL-1	SIDM00287	UNCLASSIFIED	1003	Camptothecin	TOP1	DNA replication	1046	Y	0.0001	0.1	-5.092124	0.593879	0.140284	-1.542336	BALL-1	0	0	0	0	0	0	0
GDSC2	343	16089262	910706	BL-41	SIDM00985	UNCLASSIFIED	1003	Camptothecin	TOP1	DNA replication	1046	Y	0.0001	0.1	-4.315039	0.707784	0.097826	-1.119238	BL-41	0	0	0	0	0	0	0
GDSC2	343	16089543	910710	BV-173	SIDM00962	LCML	1003	Camptothecin	TOP1	DNA replication	1046	Y	0.0001	0.1	-4.95979	0.606849	0.150109	-1.470285	BV-173	0	0	0	0	0	0	0
GDSC2	343	16089743	910779	IA-LM	SIDM00306	UNCLASSIFIED	1003	Camptothecin	TOP1	DNA replication	1046	Y	0.0001	0.1	-2.426161	0.853298	0.093707	-0.090804	IA-LM	283	0	0	0	0	0	0
GDSC2	343	16090025	910780	TGW	SIDM00324	NB	1003	Camptothecin	TOP1	DNA replication	1046	Y	0.0001	0.1	-2.911983	0.834301	0.105169	-0.355319	TGW	0	0	0	0	0	0	0
GDSC2	343	16090307	910781	AN3-CA	SIDM00901	UCEC	1003	Camptothecin	TOP1	DNA replication	1046	Y	0.0001	0.1	0.163763	0.979106	0.062931	1.319328	AN3-CA	0	0	0	0	0	0	0
GDSC2	343	16090587	910784	A204	SIDM00798	UNCLASSIFIED	1003	Camptothecin	TOP1	DNA replication	1046	Y	0.0001	0.1	-2.311775	0.837783	0.082803	-0.028525	A204	0	0	0	0	0	0	0
GDSC2	343	16090868	910849	NY	SIDM00569	UNCLASSIFIED	1003	Camptothecin	TOP1	DNA replication	1046	Y	0.0001	0.1	-3.133278	0.796569	0.094311	-0.475807	NY	0	0	0	0	0	0	0
GDSC2	343	16091149	910850	C3A	SIDM01237	LIHC	1003	Camptothecin	TOP1	DNA replication	1046	Y	0.0001	0.1	-1.814659	0.846133	0.097233	0.242139	C3A	0	0	0	0	0	0	0
GDSC2	343	16091430	910851	A427	SIDM00810	UNCLASSIFIED	1003	Camptothecin	TOP1	DNA replication	1046	Y	0.0001	0.1	-1.843373	0.921551	0.099577	0.226506	A427	373	0	0	0	0	0	0
GDSC2	343	16091686	910852	CAL-85-1	SIDM00928	BRCA	1003	Camptothecin	TOP1	DNA replication	1046	Y	9.8e-05	0.1	-1.153588	0.929537	0.073526	0.602071	CAL-85-1	0	0	0	0	0	0	0
GDSC2	343	16091972	910853	CHL-1	SIDM01228	SKCM	1003	Camptothecin	TOP1	DNA replication	1046	Y	0.0001	0.1	-1.476969	0.915227	0.059611	0.426001	CHL-1	0	0	527	0	0	0	0
GDSC2	343	16092253	910861	RL	SIDM01089	DLBC	1003	Camptothecin	TOP1	DNA replication	1046	Y	0.0001	0.1	-3.567831	0.774899	0.09447	-0.712407	RL	0	0	0	0	0	0	0
GDSC2	343	16092431	910899	NCI-H146	SIDM00698	SCLC	1003	Camptothecin	TOP1	DNA replication	1046	Y	0.0001	0.1	-2.960256	0.817685	0.082051	-0.381602	NCI-H146	169	0	0	0	0	0	0
GDSC2	343	16092611	910900	NCI-H1651	SIDM00744	LUAD	1003	Camptothecin	TOP1	DNA replication	1046	Y	0.0001	0.1	-3.303919	0.790279	0.093501	-0.568715	NCI-H1651	957	0	0	0	0	0	0
GDSC2	343	16092893	910903	RPMI-7951	SIDM01087	SKCM	1003	Camptothecin	TOP1	DNA replication	1046	Y	0.0001	0.1	-4.044458	0.715746	0.105955	-0.971916	RPMI-7951	0	155	113	0	0	0	0
GDSC2	343	16093174	910904	SCC-4	SIDM01081	HNSC	1003	Camptothecin	TOP1	DNA replication	1046	Y	0.0001	0.1	-2.331864	0.854478	0.088716	-0.039463	SCC-4	0	0	0	0	0	0	0
GDSC2	343	16093455	910905	SNU-C1	SIDM01197	COREAD	1003	Camptothecin	TOP1	DNA replication	1046	Y	9.8e-05	0.1	0.799588	0.966954	0.100006	1.665514	SNU-C1	0	0	0	0	0	0	0
GDSC2	343	16093738	910906	ST486	SIDM01198	UNCLASSIFIED	1003	Camptothecin	TOP1	DNA replication	1046	Y	0.0001	0.1	-3.427719	0.796982	0.112055	-0.636121	ST486	0	0	0	0	0	0	0
GDSC2	343	16093996	910907	SW1990	SIDM01165	PAAD	1003	Camptothecin	TOP1	DNA replication	1046	Y	0.0001	0.1	-1.187091	0.915518	0.068737	0.58383	SW1990	0	0	0	0	0	0	0
GDSC2	343	16094167	910910	UACC-812	SIDM01187	BRCA	1003	Camptothecin	TOP1	DNA replication	1046	Y	0.0001	0.1	-2.131015	0.856816	0.10474	0.069893	UACC-812	0	0	0	0	0	0	0
GDSC2	343	16094328	910911	SCC-15	SIDM01083	HNSC	1003	Camptothecin	TOP1	DNA replication	1046	Y	0.0001	0.1	-2.890062	0.807564	0.085103	-0.343384	SCC-15	0	0	0	0	0	0	0
GDSC2	343	16094609	910915	CAPAN-2	SIDM00943	PAAD	1003	Camptothecin	TOP1	DNA replication	1046	Y	0.0001	0.1	2.936637	0.979417	0.049349	2.829069	Capan-2	0	0	0	0	0	0	0
GDSC2	343	16094870	910916	CAL-27	SIDM00937	HNSC	1003	Camptothecin	TOP1	DNA replication	1046	Y	0.0001	0.1	-3.741273	0.733277	0.114169	-0.806841	CAL-27	0	0	0	0	0	0	0
GDSC2	343	16095151	910918	BC-3	SIDM00895	DLBC	1003	Camptothecin	TOP1	DNA replication	1046	Y	0.0001	0.1	-3.184838	0.850711	0.082598	-0.50388	BC-3	0	0	0	0	0	0	0
GDSC2	343	16095331	910919	BC-1	SIDM00896	DLBC	1003	Camptothecin	TOP1	DNA replication	1046	Y	0.0001	0.1	-3.564322	0.791295	0.103674	-0.710497	BC-1	0	0	0	0	0	0	0
GDSC2	343	16095612	910920	A704	SIDM00849	KIRC	1003	Camptothecin	TOP1	DNA replication	1046	Y	0.0001	0.1	-1.570045	0.905716	0.097063	0.375324	A704	0	0	0	0	0	0	0
GDSC2	343	16095893	910921	A101D	SIDM00801	SKCM	1003	Camptothecin	TOP1	DNA replication	1046	Y	0.0001	0.1	-2.763078	0.816266	0.092052	-0.274245	A101D	0	104	97	0	0	0	0
GDSC2	343	16096174	910922	769-P	SIDM00803	KIRC	1003	Camptothecin	TOP1	DNA replication	1046	Y	0.0001	0.1	-2.41393	0.850184	0.077997	-0.084145	769-P	0	0	0	0	0	0	0
GDSC2	343	16096456	910924	23132-87	SIDM00980	STAD	1003	Camptothecin	TOP1	DNA replication	1046	Y	0.0001	0.1	-2.757644	0.836042	0.103927	-0.271286	23132-87	0	0	0	0	0	0	0
GDSC2	343	16096737	910925	A431	SIDM00995	UNCLASSIFIED	1003	Camptothecin	TOP1	DNA replication	1046	Y	0.0001	0.1	-2.989465	0.805676	0.128892	-0.397506	A431	0	0	0	0	0	0	0
GDSC2	343	16096917	910926	BFTC-905	SIDM00989	BLCA	1003	Camptothecin	TOP1	DNA replication	1046	Y	0.0001	0.1	-4.208256	0.695124	0.127758	-1.061099	BFTC-905	0	0	0	0	0	245	0
GDSC2	343	16097199	910927	CAL-51	SIDM00933	BRCA	1003	Camptothecin	TOP1	DNA replication	1046	Y	9.8e-05	0.1	-3.290208	0.780994	0.087989	-0.56125	CAL-51	0	0	0	0	0	0	0
GDSC2	343	16097484	910930	SCC-3	SIDM00384	DLBC	1003	Camptothecin	TOP1	DNA replication	1046	Y	0.0001	0.1	-5.118089	0.589857	0.154267	-1.556474	SCC-3	0	0	0	0	0	0	0
GDSC2	343	16097765	910931	RERF-LC-MS	SIDM00355	LUAD	1003	Camptothecin	TOP1	DNA replication	1046	Y	0.0001	0.1	-3.847341	0.734915	0.105532	-0.864591	RERF-LC-MS	0	0	0	0	0	0	0
GDSC2	343	16097945	910932	GAK	SIDM00543	SKCM	1003	Camptothecin	TOP1	DNA replication	1046	Y	0.0001	0.1	-1.397402	0.928596	0.090821	0.469322	GAK	0	0	0	0	0	0	0
GDSC2	343	16098227	910933	AM-38	SIDM00492	GBM	1003	Camptothecin	TOP1	DNA replication	1046	Y	0.0001	0.1	-4.460758	0.657518	0.123127	-1.198578	AM-38	0	0	0	0	0	0	0
GDSC2	343	16098508	910934	A4-Fuk	SIDM00502	DLBC	1003	Camptothecin	TOP1	DNA replication	1046	Y	0.0001	0.1	-3.998151	0.730565	0.104228	-0.946703	A4-Fuk	0	0	0	0	0	0	0
GDSC2	343	16098789	910935	A3-KAW	SIDM00495	DLBC	1003	Camptothecin	TOP1	DNA replication	1046	Y	0.0001	0.1	-5.308917	0.563173	0.139136	-1.660374	A3-KAW	0	0	0	0	0	0	0
GDSC2	343	16099067	910936	DOK	SIDM00540	HNSC	1003	Camptothecin	TOP1	DNA replication	1046	Y	0.0001	0.1	-2.2487	0.85414	0.066176	0.005818	DOK	0	0	0	0	0	0	0
GDSC2	343	16099348	910937	COR-L279	SIDM00511	SCLC	1003	Camptothecin	TOP1	DNA replication	1046	Y	0.0001	0.1	-4.877869	0.616412	0.139	-1.425681	COR-L279	0	0	0	0	0	0	0
GDSC2	343	16099516	910941	CHP-134	SIDM00285	NB	1003	Camptothecin	TOP1	DNA replication	1046	Y	0.0001	0.1	-3.958079	0.729493	0.11588	-0.924885	CHP-134	0	0	0	0	0	0	0
GDSC2	343	16099756	910942	NEC8	SIDM00243	UNCLASSIFIED	1003	Camptothecin	TOP1	DNA replication	1046	Y	0.0001	0.1	-4.068479	0.734714	0.098417	-0.984994	NEC8	0	0	0	0	0	0	0
GDSC2	343	16100037	910943	CAS-1	SIDM00212	GBM	1003	Camptothecin	TOP1	DNA replication	1046	Y	0.0001	0.1	-1.058668	0.899303	0.093603	0.653752	CAS-1	0	0	0	0	0	0	0
GDSC2	343	16100317	910944	ALL-PO	SIDM00211	ALL	1003	Camptothecin	TOP1	DNA replication	1046	Y	0.0001	0.1	-4.788383	0.634953	0.130548	-1.376959	ALL-PO	0	0	0	0	0	0	0
GDSC2	343	16100598	910947	OCI-AML2	SIDM00446	LAML	1003	Camptothecin	TOP1	DNA replication	1046	Y	0.0001	0.1	-4.907038	0.620155	0.123043	-1.441563	OCI-AML2	0	0	0	0	0	0	0
GDSC2	343	16100878	910948	MFM-223	SIDM00332	BRCA	1003	Camptothecin	TOP1	DNA replication	1046	Y	9.8e-05	0.1	2.456572	0.98044	0.059495	2.567689	MFM-223	0	0	0	0	0	0	0
GDSC2	343	16101164	910951	CML-T1	SIDM00958	LCML	1003	Camptothecin	TOP1	DNA replication	1046	Y	0.0001	0.1	-5.881366	0.482402	0.11924	-1.972054	CML-T1	0	0	0	0	0	0	0
GDSC2	343	16101446	910952	CAL-54	SIDM00932	KIRC	1003	Camptothecin	TOP1	DNA replication	1046	Y	0.0001	0.1	-3.705529	0.71861	0.128001	-0.787379	CAL-54	0	0	0	0	0	0	0
GDSC2	343	16101728	911905	EFO-21	SIDM01052	OV	1003	Camptothecin	TOP1	DNA replication	1046	Y	0.0001	0.1	1.019191	0.925353	0.063285	1.785081	EFO-21	0	0	0	0	0	0	0
GDSC2	343	16102010	917486	LS-1034	SIDM00681	COREAD	1003	Camptothecin	TOP1	DNA replication	1046	Y	9.8e-05	0.1	-1.282278	0.933354	0.084535	0.532004	LS-1034	0	0	0	0	0	0	0
GDSC2	343	16102293	924100	22RV1	SIDM00499	PRAD	1003	Camptothecin	TOP1	DNA replication	1046	Y	0.0001	0.1	-2.903667	0.783025	0.106837	-0.350791	22RV1	0	0	0	0	0	0	0
GDSC2	343	16102575	924102	8505C	SIDM00996	THCA	1003	Camptothecin	TOP1	DNA replication	1046	Y	0.0001	0.1	-2.844189	0.799198	0.098918	-0.318407	8505C	0	0	0	0	0	0	0
GDSC2	343	16102856	924104	B-CPAP	SIDM00992	THCA	1003	Camptothecin	TOP1	DNA replication	1046	Y	0.0001	0.1	-2.607546	0.829426	0.084294	-0.189563	BCPAP	0	0	0	0	0	0	0
GDSC2	343	16103136	924105	BPH-1	SIDM00964	UNCLASSIFIED	1003	Camptothecin	TOP1	DNA replication	1046	Y	0.0001	0.1	-3.768755	0.717333	0.125934	-0.821804	BPH-1	0	0	0	0	0	0	0
GDSC2	343	16103417	924106	CAL-148	SIDM00938	BRCA	1003	Camptothecin	TOP1	DNA replication	1046	Y	9.8e-05	0.1	-4.452581	0.666915	0.112429	-1.194126	CAL-148	0	0	0	0	0	0	0
GDSC2	343	16103590	924107	CAL-39	SIDM00935	CESC	1003	Camptothecin	TOP1	DNA replication	1046	Y	0.0001	0.1	-3.437277	0.771303	0.130129	-0.641325	CAL-39	0	0	0	0	0	0	0
GDSC2	343	16103872	924108	CaR-1	SIDM00488	COREAD	1003	Camptothecin	TOP1	DNA replication	1046	Y	9.8e-05	0.1	-2.723696	0.832385	0.108043	-0.252803	CaR-1	0	0	0	0	0	0	0
GDSC2	343	16104155	924110	HDLM-2	SIDM01064	UNCLASSIFIED	1003	Camptothecin	TOP1	DNA replication	1046	Y	0.0001	0.1	-2.590303	0.858646	0.072458	-0.180174	HDLM-2	0	212	0	0	0	0	0
GDSC2	343	16104436	924111	HO-1-N-1	SIDM00592	HNSC	1003	Camptothecin	TOP1	DNA replication	1046	Y	0.0001	0.1	-4.293858	0.68646	0.132875	-1.107706	HO-1-N-1	0	0	0	0	0	0	0
GDSC2	343	16104717	924151	HTC-C3	SIDM00496	THCA	1003	Camptothecin	TOP1	DNA replication	1046	Y	0.0001	0.1	-1.73418	0.887573	0.091732	0.285957	HTC-C3	0	0	0	0	0	0	0
GDSC2	343	16104998	924186	KGN	SIDM00302	UNCLASSIFIED	1003	Camptothecin	TOP1	DNA replication	1046	Y	0.0001	0.1	-3.566942	0.74648	0.116187	-0.711923	KGN	0	0	0	0	0	0	0
GDSC2	343	16105168	924187	KLE	SIDM00686	UCEC	1003	Camptothecin	TOP1	DNA replication	1046	Y	0.0001	0.1	1.144278	0.951485	0.079452	1.853187	KLE	0	0	0	0	0	0	0
GDSC2	343	16105449	924188	KNS-81-FD	SIDM01210	LGG	1003	Camptothecin	TOP1	DNA replication	1046	Y	0.0001	0.1	-1.236733	0.904541	0.119351	0.556802	KNS-81-FD	0	0	0	0	0	0	0
GDSC2	343	16105629	924189	KP-N-RT-BM-1	SIDM00557	NB	1003	Camptothecin	TOP1	DNA replication	1046	Y	0.0001	0.1	-3.999017	0.713545	0.163843	-0.947174	KP-N-RT-BM-1	0	0	0	0	0	0	0
GDSC2	343	16105808	924238	K5	SIDM00056	THCA	1003	Camptothecin	TOP1	DNA replication	1046	Y	0.0001	0.1	-2.346785	0.855129	0.084947	-0.047586	K5	0	0	0	0	0	0	0
GDSC2	343	16106089	924239	L-363	SIDM00312	MM	1003	Camptothecin	TOP1	DNA replication	1046	Y	0.0001	0.1	-1.353335	0.973342	0.095387	0.493316	L-363	0	0	0	0	0	0	0
GDSC2	343	16106369	924240	MDA-MB-415	SIDM00630	BRCA	1003	Camptothecin	TOP1	DNA replication	1046	Y	9.8e-05	0.1	0.048436	0.981855	0.075763	1.256536	MDA-MB-415	0	0	0	0	0	0	0
GDSC2	343	16106652	924241	NCI-H250	SIDM00721	SCLC	1003	Camptothecin	TOP1	DNA replication	1046	Y	0.0001	0.1	-0.963929	0.915563	0.091188	0.705335	NCI-H250	785	0	0	0	0	0	0
GDSC2	343	16106908	924244	NCI-H1975	SIDM00759	LUAD	1003	Camptothecin	TOP1	DNA replication	1046	Y	0.0001	0.1	-1.465012	0.899126	0.067374	0.432511	NCI-H1975	0	0	0	0	0	0	0
GDSC2	343	16107188	924247	SW954	SIDM01157	UNCLASSIFIED	1003	Camptothecin	TOP1	DNA replication	1046	Y	0.0001	0.1	-4.05017	0.715927	0.116959	-0.975026	SW954	0	0	0	0	0	0	0
GDSC2	343	16107368	924248	TE-441-T	SIDM01173	UNCLASSIFIED	1003	Camptothecin	TOP1	DNA replication	1046	Y	0.0001	0.1	-3.17746	0.791815	0.102855	-0.499863	TE-441-T	0	0	0	0	0	0	0
GDSC2	343	16107548	924250	MKN7	SIDM00560	STAD	1003	Camptothecin	TOP1	DNA replication	1046	Y	0.0001	0.1	1.048572	0.964847	0.074677	1.801078	MKN7	0	0	0	0	0	0	0
GDSC2	343	16107739	925338	MDA-MB-157	SIDM00529	BRCA	1003	Camptothecin	TOP1	DNA replication	1046	Y	9.8e-05	0.1	-1.172609	0.933856	0.113471	0.591715	MDA-MB-157	0	0	0	0	0	0	0
GDSC2	343	16108025	925339	MMAc-SF	SIDM01242	SKCM	1003	Camptothecin	TOP1	DNA replication	1046	Y	0.0001	0.1	-1.360503	0.914573	0.089931	0.489413	MMAC-SF	0	0	93	0	0	0	0
GDSC2	343	16108205	925340	MKN45	SIDM00247	STAD	1003	Camptothecin	TOP1	DNA replication	1046	Y	0.0001	0.1	-2.25211	0.839399	0.098368	0.003961	MKN45	0	0	0	0	0	0	0
GDSC2	343	16108487	925341	NCI-H810	SIDM01116	UNCLASSIFIED	1003	Camptothecin	TOP1	DNA replication	1046	Y	0.0001	0.1	-1.91907	0.883557	0.083455	0.185291	NCI-H810	563	0	0	0	0	0	0
GDSC2	343	16108768	925343	MFH-ino	SIDM00299	UNCLASSIFIED	1003	Camptothecin	TOP1	DNA replication	1046	Y	0.0001	0.1	-2.690856	0.788887	0.123024	-0.234922	MFH-ino	0	0	0	0	0	0	0
GDSC2	343	16108938	925345	NOS-1	SIDM00242	UNCLASSIFIED	1003	Camptothecin	TOP1	DNA replication	1046	Y	0.0001	0.1	0.282999	0.98276	0.059579	1.384248	NOS-1	0	0	0	0	0	0	0
GDSC2	343	16109219	925346	PANC-03-27	SIDM01138	PAAD	1003	Camptothecin	TOP1	DNA replication	1046	Y	0.0001	0.1	-1.890336	0.883643	0.085187	0.200936	PANC-03-27	0	0	0	0	0	0	0
GDSC2	343	16109390	925347	PANC-08-13	SIDM01136	PAAD	1003	Camptothecin	TOP1	DNA replication	1046	Y	0.0001	0.1	2.231405	0.983959	0.049094	2.445093	PANC-08-13	0	0	0	0	0	0	0
GDSC2	343	16109671	925348	PANC-10-05	SIDM01135	PAAD	1003	Camptothecin	TOP1	DNA replication	1046	Y	0.0001	0.1	-1.460662	0.822554	0.126357	0.43488	PANC-10-05	0	0	0	0	0	0	0
GDSC2	343	16109953	930082	RL95-2	SIDM01088	UNCLASSIFIED	1003	Camptothecin	TOP1	DNA replication	1046	Y	0.0001	0.1	-1.166981	0.934753	0.093758	0.594779	RL95-2	0	0	0	0	0	0	0
GDSC2	343	16110233	930083	RO82-W-1	SIDM00218	THCA	1003	Camptothecin	TOP1	DNA replication	1046	Y	0.0001	0.1	0.793633	0.914128	0.090695	1.662272	RO82-W-1	0	0	0	0	0	0	0
GDSC2	343	16110515	930297	SiHa	SIDM01093	CESC	1003	Camptothecin	TOP1	DNA replication	1046	Y	0.0001	0.1	-0.270278	0.961888	0.056406	1.083006	SiHa	0	0	0	0	0	0	0
GDSC2	343	16110796	930298	SKG-IIIa	SIDM00381	CESC	1003	Camptothecin	TOP1	DNA replication	1046	Y	0.0001	0.1	-1.234896	0.89096	0.080046	0.557802	SKG-IIIa	0	0	0	0	0	0	0
GDSC2	343	16111078	930299	TT	SIDM00484	THCA	1003	Camptothecin	TOP1	DNA replication	1046	Y	0.0001	0.1	-1.016315	0.86021	0.086858	0.676812	T-T	0	0	0	0	0	0	0
GDSC2	343	16111078	930299	TT	SIDM00484	THCA	1003	Camptothecin	TOP1	DNA replication	1046	Y	0.0001	0.1	-1.016315	0.86021	0.086858	0.676812	TT	0	0	0	0	0	0	0
GDSC2	343	16111247	930301	VMRC-MELG	SIDM00319	SKCM	1003	Camptothecin	TOP1	DNA replication	1046	Y	0.0001	0.1	0.911884	0.970346	0.081688	1.726656	VMRC-MELG	0	140	84	0	0	0	0
GDSC2	343	16111427	946353	TE-9	SIDM00325	ESCA	1003	Camptothecin	TOP1	DNA replication	1046	Y	0.0001	0.1	-0.920749	0.949378	0.075669	0.728845	TE-9	0	0	0	0	0	0	0
GDSC2	343	16111709	946354	TE-11	SIDM00348	ESCA	1003	Camptothecin	TOP1	DNA replication	1046	Y	0.0001	0.1	-3.193444	0.814009	0.10778	-0.508565	TE-11	0	0	0	0	0	0	0
GDSC2	343	16111889	946355	TE-6	SIDM00328	ESCA	1003	Camptothecin	TOP1	DNA replication	1046	Y	0.0001	0.1	1.317336	0.977108	0.070957	1.947411	TE-6	0	0	0	0	0	0	0
GDSC2	343	16112170	946356	TE-12	SIDM00023	ESCA	1003	Camptothecin	TOP1	DNA replication	1046	Y	0.0001	0.1	0.192073	0.947224	0.065217	1.334741	TE-12	0	0	0	0	0	0	0
GDSC2	343	16112427	946357	TC-YIK	SIDM00234	UNCLASSIFIED	1003	Camptothecin	TOP1	DNA replication	1046	Y	0.0001	0.1	-4.341339	0.683343	0.123549	-1.133558	TC-YIK	0	0	0	0	0	0	0
GDSC2	343	16112697	946358	YT	SIDM00410	ALL	1003	Camptothecin	TOP1	DNA replication	1046	Y	0.0001	0.1	-4.599872	0.657777	0.091678	-1.274321	YT	0	0	0	0	0	0	0
GDSC2	343	16112864	946359	BT-474	SIDM00963	BRCA	1003	Camptothecin	TOP1	DNA replication	1046	Y	9.8e-05	0.1	3.498183	0.991262	0.046769	3.134814	BT-474	0	0	0	0	0	0	0
GDSC2	343	16113149	946360	OAW-28	SIDM00481	OV	1003	Camptothecin	TOP1	DNA replication	1046	Y	0.0001	0.1	-2.464873	0.850199	0.076888	-0.111882	OAW-28	0	0	0	0	0	0	0
GDSC2	343	16113430	946361	LCLC-97TM1	SIDM00344	UNCLASSIFIED	1003	Camptothecin	TOP1	DNA replication	1046	Y	0.0001	0.1	-1.891571	0.906444	0.069685	0.200263	LCLC-97TM1	104	0	0	0	0	0	0
GDSC2	343	16113711	946363	KP-N-YS	SIDM00157	NB	1003	Camptothecin	TOP1	DNA replication	1046	Y	0.0001	0.1	-3.690019	0.764597	0.094301	-0.778935	KP-N-YS	0	0	0	0	0	0	0
GDSC2	343	16113891	946366	D-245MG	SIDM01021	GBM	1003	Camptothecin	TOP1	DNA replication	1046	Y	0.0001	0.1	-3.450906	0.743685	0.117585	-0.648746	D-245MG	0	0	0	0	0	0	0
GDSC2	343	16114071	946367	D-247MG	SIDM00622	GBM	1003	Camptothecin	TOP1	DNA replication	1046	Y	0.0001	0.1	-1.596028	0.882939	0.15741	0.361177	D-247MG	0	0	0	0	0	0	0
GDSC2	343	16114251	946368	D-263MG	SIDM00732	GBM	1003	Camptothecin	TOP1	DNA replication	1046	Y	0.0001	0.1	-2.329898	0.857161	0.110183	-0.038392	D-263MG	0	0	0	0	0	0	0
GDSC2	343	16114532	946369	D-336MG	SIDM00620	LGG	1003	Camptothecin	TOP1	DNA replication	1046	Y	0.0001	0.1	-2.014205	0.88225	0.100814	0.133493	D-336MG	0	0	0	0	0	0	0
GDSC2	343	16114712	946370	D-392MG	SIDM00542	GBM	1003	Camptothecin	TOP1	DNA replication	1046	Y	0.0001	0.1	-2.332639	0.839566	0.097096	-0.039885	D-392MG	0	0	0	0	0	0	0
GDSC2	343	16114994	946372	D-423MG	SIDM00209	GBM	1003	Camptothecin	TOP1	DNA replication	1046	Y	0.0001	0.1	-2.789158	0.839217	0.093884	-0.288445	D-423MG	0	0	0	0	0	0	0
GDSC2	343	16115173	946373	D-502MG	SIDM00208	LGG	1003	Camptothecin	TOP1	DNA replication	1046	Y	0.0001	0.1	-2.044393	0.838181	0.08906	0.117056	D-502MG	0	0	0	0	0	0	0
GDSC2	343	16115353	946377	D-566MG	SIDM00206	GBM	1003	Camptothecin	TOP1	DNA replication	1046	Y	0.0001	0.1	-3.386085	0.798625	0.094841	-0.613452	D-566MG	0	0	0	0	0	0	0
GDSC2	343	16115532	946382	CAMA-1	SIDM00920	BRCA	1003	Camptothecin	TOP1	DNA replication	1046	Y	9.8e-05	0.1	-0.469963	0.965464	0.074304	0.974284	CAMA-1	0	0	0	0	0	0	0
GDSC2	343	16115818	949088	CTB-1	SIDM00283	DLBC	1003	Camptothecin	TOP1	DNA replication	1046	Y	0.0001	0.1	-4.359843	0.662207	0.133337	-1.143633	CTB-1	0	0	0	0	0	0	0
GDSC2	343	16116002	949090	Caov-4	SIDM00918	OV	1003	Camptothecin	TOP1	DNA replication	1046	Y	0.0001	0.1	-2.474278	0.827758	0.091796	-0.117003	Caov-4	0	0	0	0	0	0	0
GDSC2	343	16116171	949093	BT-483	SIDM00892	BRCA	1003	Camptothecin	TOP1	DNA replication	1046	Y	9.8e-05	0.1	2.159467	0.950139	0.08018	2.405925	BT-483	0	0	0	0	0	0	0
GDSC2	343	16116334	949094	M059J	SIDM00659	GBM	1003	Camptothecin	TOP1	DNA replication	1046	Y	0.0001	0.1	-3.36278	0.75978	0.113443	-0.600763	M059J	0	0	0	0	0	0	0
GDSC2	343	16116613	949153	HAL-01	SIDM00289	ALL	1003	Camptothecin	TOP1	DNA replication	1046	Y	0.0001	0.1	-4.784567	0.633177	0.144835	-1.374882	HAL-01	0	0	0	0	0	0	0
GDSC2	343	16116894	949154	OMC-1	SIDM00240	CESC	1003	Camptothecin	TOP1	DNA replication	1046	Y	0.0001	0.1	-0.6262	0.944094	0.095498	0.889218	OMC-1	0	0	0	0	0	0	0
GDSC2	343	16117074	949155	ES8	SIDM00261	UNCLASSIFIED	1003	Camptothecin	TOP1	DNA replication	1046	Y	0.0001	0.1	-5.082761	0.592446	0.126714	-1.537239	ES8	0	0	0	0	0	0	0
GDSC2	343	16117355	949156	ES4	SIDM00264	UNCLASSIFIED	1003	Camptothecin	TOP1	DNA replication	1046	Y	0.0001	0.1	-4.025219	0.699489	0.129063	-0.961441	ES4	0	0	0	0	0	0	0
GDSC2	343	16117634	949157	ES6	SIDM00262	UNCLASSIFIED	1003	Camptothecin	TOP1	DNA replication	1046	Y	0.0001	0.1	-0.407849	0.929623	0.082978	1.008103	ES6	0	0	0	0	0	0	0
GDSC2	343	16117916	949158	ES1	SIDM00266	UNCLASSIFIED	1003	Camptothecin	TOP1	DNA replication	1046	Y	0.0001	0.1	-4.381349	0.678237	0.145206	-1.155342	ES1	0	0	0	0	0	0	0
GDSC2	343	16118084	949160	EW-7	SIDM00201	UNCLASSIFIED	1003	Camptothecin	TOP1	DNA replication	1046	Y	0.0001	0.1	-4.230431	0.698443	0.112855	-1.073172	EW-7	0	0	0	0	0	0	0
GDSC2	343	16118365	949161	EW-3	SIDM00202	UNCLASSIFIED	1003	Camptothecin	TOP1	DNA replication	1046	Y	0.0001	0.1	-4.886205	0.605313	0.147555	-1.43022	EW-3	0	0	0	0	0	0	0
GDSC2	343	16118646	949162	EW-12	SIDM00200	UNCLASSIFIED	1003	Camptothecin	TOP1	DNA replication	1046	Y	0.0001	0.1	-4.95958	0.607619	0.137839	-1.470171	EW-12	0	0	0	0	0	0	0
GDSC2	343	16118825	949163	EW-1	SIDM00205	UNCLASSIFIED	1003	Camptothecin	TOP1	DNA replication	1046	Y	0.0001	0.1	-4.569609	0.656085	0.104151	-1.257844	EW-1	0	0	0	0	0	0	0
GDSC2	343	16119106	949164	EW-18	SIDM00197	UNCLASSIFIED	1003	Camptothecin	TOP1	DNA replication	1046	Y	0.0001	0.1	-1.818222	0.900914	0.111312	0.2402	EW-18	0	0	0	0	0	0	0
GDSC2	343	16119387	949165	EW-16	SIDM00198	UNCLASSIFIED	1003	Camptothecin	TOP1	DNA replication	1046	Y	0.0001	0.1	-4.112339	0.693307	0.116646	-1.008875	EW-16	0	0	0	0	0	0	0
GDSC2	343	16119668	949166	EW-13	SIDM00621	UNCLASSIFIED	1003	Camptothecin	TOP1	DNA replication	1046	Y	0.0001	0.1	-4.288211	0.683055	0.157765	-1.104632	EW-13	0	0	0	0	0	0	0
GDSC2	343	16119926	949167	EW-22	SIDM00196	UNCLASSIFIED	1003	Camptothecin	TOP1	DNA replication	1046	Y	0.0001	0.1	-5.153572	0.576131	0.139054	-1.575793	EW-22	0	0	0	0	0	0	0
GDSC2	343	16120208	949168	EW-24	SIDM00195	UNCLASSIFIED	1003	Camptothecin	TOP1	DNA replication	1046	Y	0.0001	0.1	-3.35013	0.757444	0.112072	-0.593876	EW-24	0	0	0	0	0	0	0
GDSC2	343	16120489	949170	LAN-6	SIDM00330	NB	1003	Camptothecin	TOP1	DNA replication	1046	Y	0.0001	0.1	-1.573406	0.911555	0.089933	0.373494	LAN-6	0	0	0	0	0	0	0
GDSC2	343	16120669	949171	NB10	SIDM00259	NB	1003	Camptothecin	TOP1	DNA replication	1046	Y	0.0001	0.1	-4.445893	0.667787	0.115583	-1.190484	NB10	0	0	0	0	0	0	0
GDSC2	343	16120951	949172	NB12	SIDM00258	NB	1003	Camptothecin	TOP1	DNA replication	1046	Y	0.0001	0.1	-2.616634	0.836364	0.108395	-0.194511	NB12	0	0	0	0	0	0	0
GDSC2	343	16121110	949173	NB6	SIDM00253	NB	1003	Camptothecin	TOP1	DNA replication	1046	Y	0.0001	0.1	-0.152091	0.968191	0.113915	1.147355	NB6	0	0	0	0	0	0	0
GDSC2	343	16121288	949174	NB7	SIDM00156	NB	1003	Camptothecin	TOP1	DNA replication	1046	Y	0.0001	0.1	-2.513189	0.84801	0.067579	-0.138188	NB7	0	0	0	0	0	0	0
GDSC2	343	16121570	949175	NB17	SIDM00255	NB	1003	Camptothecin	TOP1	DNA replication	1046	Y	0.0001	0.1	-4.030804	0.726855	0.113229	-0.964482	NB17	0	0	0	0	0	0	0
GDSC2	343	16121748	949176	NB5	SIDM00254	NB	1003	Camptothecin	TOP1	DNA replication	1046	Y	0.0001	0.1	-3.795452	0.724002	0.098447	-0.83634	NB5	0	0	0	0	0	0	0
GDSC2	343	16121928	949177	NB13	SIDM00257	NB	1003	Camptothecin	TOP1	DNA replication	1046	Y	0.0001	0.1	-3.507576	0.780214	0.159519	-0.679601	NB13	0	0	0	0	0	0	0
GDSC2	343	16122197	949178	NB14	SIDM00256	NB	1003	Camptothecin	TOP1	DNA replication	1046	Y	0.0001	0.1	-4.352954	0.688337	0.110224	-1.139882	NB14	0	0	0	0	0	0	0
GDSC2	343	16122477	949179	NB1	SIDM00578	NB	1003	Camptothecin	TOP1	DNA replication	1046	Y	0.0001	0.1	-3.089499	0.789274	0.128941	-0.451971	NB1	0	0	0	0	0	0	0
GDSC2	343	16122631	971773	RH-1	SIDM00427	UNCLASSIFIED	1003	Camptothecin	TOP1	DNA replication	1046	Y	0.0001	0.1	-4.502659	0.674197	0.110016	-1.221392	RH-1	0	0	0	0	0	0	0
GDSC2	343	16122912	971774	RH-18	SIDM00454	UNCLASSIFIED	1003	Camptothecin	TOP1	DNA replication	1046	Y	0.0001	0.1	-1.072759	0.940772	0.051567	0.64608	RH-18	0	0	0	0	0	0	0
GDSC2	343	16122924	971777	MZ2-MEL	SIDM00179	SKCM	1003	Camptothecin	TOP1	DNA replication	1046	Y	0.0001	0.1	-3.701168	0.743973	0.116282	-0.785005	MZ2-MEL	0	173	316	0	0	0	0
GDSC2	343	16123104	998184	Jurkat	SIDM01016	ALL	1003	Camptothecin	TOP1	DNA replication	1046	Y	0.0001	0.1	-4.346346	0.693072	0.121945	-1.136284	Jurkat	0	0	0	0	0	0	0
GDSC2	343	16123383	998189	LS-180	SIDM00680	COREAD	1003	Camptothecin	TOP1	DNA replication	1046	Y	9.8e-05	0.1	-3.015675	0.78943	0.107475	-0.411776	LS-180	0	0	0	0	0	0	0
GDSC2	343	16123666	1240121	BICR22	SIDM00485	HNSC	1003	Camptothecin	TOP1	DNA replication	1046	Y	0.0001	0.1	-3.591777	0.764557	0.138276	-0.725445	BICR22	0	0	0	0	0	0	0
GDSC2	343	16123948	1240122	BICR78	SIDM00501	HNSC	1003	Camptothecin	TOP1	DNA replication	1046	Y	0.0001	0.1	-2.254537	0.844104	0.085263	0.002639	BICR78	0	0	0	0	0	0	0
GDSC2	343	16124230	1240123	CCK-81	SIDM00487	COREAD	1003	Camptothecin	TOP1	DNA replication	1046	Y	9.8e-05	0.1	-2.549696	0.860031	0.07789	-0.158065	CCK-81	0	0	0	0	0	0	0
GDSC2	343	16124513	1240125	COLO-783	SIDM00955	SKCM	1003	Camptothecin	TOP1	DNA replication	1046	Y	0.0001	0.1	-2.309753	0.863926	0.102612	-0.027424	COLO-783	0	531	805	0	0	0	0
GDSC2	343	16124692	1240127	EN	SIDM01045	UCEC	1003	Camptothecin	TOP1	DNA replication	1046	Y	0.0001	0.1	1.657261	0.982721	0.053242	2.13249	EN	0	0	0	0	0	0	0
GDSC2	343	16124974	1240128	ES-2	SIDM00861	UNCLASSIFIED	1003	Camptothecin	TOP1	DNA replication	1046	Y	0.0001	0.1	-3.767453	0.730743	0.121391	-0.821095	ES-2	0	0	449	0	0	0	0
GDSC2	343	16125254	1240129	FU-OV-1	SIDM01040	OV	1003	Camptothecin	TOP1	DNA replication	1046	Y	0.0001	0.1	2.750086	0.985753	0.053922	2.727498	FU-OV-1	0	0	0	0	0	0	0
GDSC2	343	16125415	1240130	G-MEL	SIDM00129	SKCM	1003	Camptothecin	TOP1	DNA replication	1046	Y	0.0001	0.1	-3.341073	0.812357	0.100789	-0.588945	G-MEL	0	0	213	0	0	0	0
GDSC2	343	16128284	1240142	HARA	SIDM00598	LUSC	1003	Camptothecin	TOP1	DNA replication	1046	Y	0.0001	0.1	-2.720645	0.834513	0.092852	-0.251142	HARA	556	0	0	0	0	0	0
GDSC2	343	16128566	1240143	HCC-15	SIDM01072	LUSC	1003	Camptothecin	TOP1	DNA replication	1046	Y	0.0001	0.1	-1.57042	0.905269	0.080214	0.37512	HCC-15	899	0	0	0	0	0	0
GDSC2	343	16128845	1240144	HCC-366	SIDM01070	UNCLASSIFIED	1003	Camptothecin	TOP1	DNA replication	1046	Y	0.0001	0.1	-2.667555	0.814068	0.117884	-0.222236	HCC-366	217	0	0	0	0	0	0
GDSC2	343	16129102	1240145	HCC-44	SIDM01069	LUAD	1003	Camptothecin	TOP1	DNA replication	1046	Y	0.0001	0.1	-1.850606	0.894742	0.079806	0.222567	HCC-44	286	0	0	0	0	0	0
GDSC2	343	16129373	1240146	HCC-827	SIDM01067	LUAD	1003	Camptothecin	TOP1	DNA replication	1046	Y	0.0001	0.1	-0.326579	0.923786	0.071561	1.052352	HCC-827	0	0	0	0	0	0	0
GDSC2	343	16129653	1240147	Hep3B2-1-7	SIDM00672	LIHC	1003	Camptothecin	TOP1	DNA replication	1046	Y	0.0001	0.1	-1.134755	0.957557	0.098297	0.612326	Hep 3B2_1-7	0	0	0	0	0	0	0
GDSC2	343	16129910	1240149	Hs-633T	SIDM00667	UNCLASSIFIED	1003	Camptothecin	TOP1	DNA replication	1046	Y	0.0001	0.1	-3.90281	0.738003	0.087965	-0.894793	Hs633T	0	0	0	0	0	0	0
GDSC2	343	16130080	1240150	Hs-683	SIDM00666	LGG	1003	Camptothecin	TOP1	DNA replication	1046	Y	0.0001	0.1	-4.144878	0.701063	0.103893	-1.026591	Hs683	0	0	0	0	0	0	0
GDSC2	343	16130259	1240151	Hs-746T	SIDM00665	STAD	1003	Camptothecin	TOP1	DNA replication	1046	Y	0.0001	0.1	-0.753361	0.916229	0.090555	0.819982	Hs746T	223	0	0	0	0	0	0
GDSC2	343	16130540	1240153	IGR-37	SIDM01066	SKCM	1003	Camptothecin	TOP1	DNA replication	1046	Y	0.0001	0.1	-3.062542	0.815873	0.09931	-0.437293	IGR-37	0	496	141	0	0	0	0
GDSC2	343	16130821	1240154	IHH-4	SIDM00600	THCA	1003	Camptothecin	TOP1	DNA replication	1046	Y	0.0001	0.1	-4.647146	0.641216	0.11712	-1.30006	IHH-4	0	0	0	0	0	0	0
GDSC2	343	16131103	1240155	IM-95	SIDM00602	STAD	1003	Camptothecin	TOP1	DNA replication	1046	Y	0.0001	0.1	-0.478891	0.956946	0.080231	0.969423	IM-95	0	0	0	0	0	0	0
GDSC2	343	16131384	1240157	JHH-2	SIDM00617	LIHC	1003	Camptothecin	TOP1	DNA replication	1046	Y	0.0001	0.1	-2.030029	0.868153	0.094597	0.124877	JHH-2	0	0	0	0	0	0	0
GDSC2	343	16131666	1240158	JHH-4	SIDM00616	LIHC	1003	Camptothecin	TOP1	DNA replication	1046	Y	0.0001	0.1	-3.168142	0.774096	0.099741	-0.494789	JHH-4	0	0	0	0	0	0	0
GDSC2	343	16131947	1240159	JHH-6	SIDM00615	LIHC	1003	Camptothecin	TOP1	DNA replication	1046	Y	0.0001	0.1	-0.689378	0.913863	0.07876	0.854819	JHH-6	0	0	0	0	0	0	0
GDSC2	343	16132228	1240160	JHH-7	SIDM00614	LIHC	1003	Camptothecin	TOP1	DNA replication	1046	Y	0.0001	0.1	0.527408	0.961003	0.078154	1.517321	JHH-7	0	0	0	0	0	0	0
GDSC2	343	16132510	1240161	JHU-011	SIDM00128	HNSC	1003	Camptothecin	TOP1	DNA replication	1046	Y	0.0001	0.1	-3.617749	0.759037	0.162134	-0.739586	JHU-011	0	0	0	0	0	0	0
GDSC2	343	16132690	1240162	JHU-022	SIDM00127	HNSC	1003	Camptothecin	TOP1	DNA replication	1046	Y	0.0001	0.1	-2.08235	0.825389	0.113747	0.09639	JHU-022	0	0	0	0	0	0	0
GDSC2	343	16132971	1240166	KYM-1	SIDM00552	UNCLASSIFIED	1003	Camptothecin	TOP1	DNA replication	1046	Y	0.0001	0.1	-4.648701	0.644523	0.122114	-1.300907	KYM-1	0	0	0	0	0	0	0
GDSC2	343	16133253	1240167	KYSE-220	SIDM00551	ESCA	1003	Camptothecin	TOP1	DNA replication	1046	Y	0.0001	0.1	-3.331148	0.777277	0.112791	-0.583541	KYSE-220	0	0	367	0	0	0	0
GDSC2	343	16133534	1240168	LN-18	SIDM00685	GBM	1003	Camptothecin	TOP1	DNA replication	1046	Y	0.0001	0.1	-2.041106	0.889966	0.135411	0.118846	LN-18	0	0	0	0	0	0	0
GDSC2	343	16133815	1240169	LN-229	SIDM00684	GBM	1003	Camptothecin	TOP1	DNA replication	1046	Y	0.0001	0.1	-0.295973	0.953138	0.072743	1.069016	LN-229	0	0	0	0	0	0	0
GDSC2	343	16134096	1240170	LNZTA3WT4	SIDM01220	GBM	1003	Camptothecin	TOP1	DNA replication	1046	Y	0.0001	0.1	-1.459053	0.917176	0.095119	0.435756	LNZTA3WT4	0	0	0	0	0	0	0
GDSC2	343	16134195	1240172	MDA-MB-436	SIDM00629	BRCA	1003	Camptothecin	TOP1	DNA replication	1046	Y	9.8e-05	0.1	-1.257174	0.908811	0.073073	0.545672	MDA-MB-436	0	0	0	0	0	0	0
GDSC2	343	16134481	1240173	MDST8	SIDM00527	COREAD	1003	Camptothecin	TOP1	DNA replication	1046	Y	9.8e-05	0.1	-3.738061	0.74384	0.099383	-0.805092	MDST8	0	1377	0	0	0	0	0
GDSC2	343	16134753	1240174	MFE-319	SIDM00333	UCEC	1003	Camptothecin	TOP1	DNA replication	1046	Y	0.0001	0.1	-1.07959	0.93736	0.074228	0.642361	MFE-319	0	0	0	0	0	0	0
GDSC2	343	16135034	1240178	ML-1	SIDM00442	THCA	1003	Camptothecin	TOP1	DNA replication	1046	Y	0.0001	0.1	-2.717074	0.786821	0.096159	-0.249197	ML-1	0	0	0	0	0	0	0
GDSC2	343	16135214	1240179	MS751	SIDM00638	CESC	1003	Camptothecin	TOP1	DNA replication	1046	Y	0.0001	0.1	-2.662438	0.863944	0.119344	-0.219449	MS751	0	0	0	0	0	0	0
GDSC2	343	16135495	1240181	NB(TU)1-10	SIDM00579	NB	1003	Camptothecin	TOP1	DNA replication	1046	Y	0.0001	0.1	-3.216876	0.802316	0.106893	-0.521323	NB(TU)1-10	0	0	0	0	0	0	0
GDSC2	343	16135765	1240182	NCI-H1836	SIDM00770	SCLC	1003	Camptothecin	TOP1	DNA replication	1046	Y	0.0001	0.1	1.062111	0.971421	0.054018	1.808449	NCI-H1836	111	0	0	0	0	0	0
GDSC2	343	16135945	1240183	NCI-H1869	SIDM00768	LUSC	1003	Camptothecin	TOP1	DNA replication	1046	Y	0.0001	0.1	-0.006952	0.949385	0.098714	1.226378	NCI-H1869	0	0	0	0	0	0	0
GDSC2	343	16136185	1240184	NCI-H1915	SIDM00763	UNCLASSIFIED	1003	Camptothecin	TOP1	DNA replication	1046	Y	0.0001	0.1	-1.75807	0.863046	0.086053	0.27295	NCI-H1915	359	0	0	0	0	0	0
GDSC2	343	16136466	1240185	NCI-H1944	SIDM00762	LUAD	1003	Camptothecin	TOP1	DNA replication	1046	Y	0.0001	0.1	-2.517316	0.82018	0.086662	-0.140435	NCI-H1944	264	0	0	0	0	0	0
GDSC2	343	16136747	1240186	NCI-H196	SIDM00761	SCLC	1003	Camptothecin	TOP1	DNA replication	1046	Y	0.0001	0.1	0.492616	0.981907	0.061167	1.498378	NCI-H196	244	0	0	0	0	0	0
GDSC2	343	16137028	1240187	NCI-H2023	SIDM00753	LUAD	1003	Camptothecin	TOP1	DNA replication	1046	Y	0.0001	0.1	-2.987879	0.785018	0.135757	-0.396642	NCI-H2023	711	0	0	0	0	0	0
GDSC2	343	16137310	1240189	NCI-H211	SIDM00704	SCLC	1003	Camptothecin	TOP1	DNA replication	1046	Y	0.0001	0.1	-3.787589	0.753606	0.132948	-0.832059	NCI-H211	0	0	0	0	0	0	0
GDSC2	343	16137580	1240190	NCI-H3122	SIDM00137	LUAD	1003	Camptothecin	TOP1	DNA replication	1046	Y	0.0001	0.1	-2.982006	0.792014	0.096207	-0.393444	NCI-H3122	0	0	0	0	0	0	0
GDSC2	343	16137861	1240191	NCI-H647	SIDM01125	UNCLASSIFIED	1003	Camptothecin	TOP1	DNA replication	1046	Y	0.0001	0.1	-2.864873	0.809919	0.095993	-0.329669	NCI-H647	0	0	0	0	0	0	0
GDSC2	343	16138041	1240192	NCI-H841	SIDM01134	SCLC	1003	Camptothecin	TOP1	DNA replication	1046	Y	0.0001	0.1	-1.112995	0.92944	0.085528	0.624173	NCI-H841	0	0	0	0	0	0	0
GDSC2	343	16138312	1240193	NCI-H847	SIDM01149	SCLC	1003	Camptothecin	TOP1	DNA replication	1046	Y	0.0001	0.1	-3.354018	0.813715	0.143631	-0.595993	NCI-H847	137	0	0	0	0	0	0
GDSC2	343	16138473	1240196	OSC-20	SIDM00565	HNSC	1003	Camptothecin	TOP1	DNA replication	1046	Y	0.0001	0.1	-2.707339	0.815212	0.078898	-0.243897	OSC-20	0	0	0	0	0	0	0
GDSC2	343	16138754	1240197	OV-90	SIDM01141	OV	1003	Camptothecin	TOP1	DNA replication	1046	Y	0.0001	0.1	-1.362708	0.870229	0.068154	0.488212	OV-90	0	0	0	0	0	0	0
GDSC2	343	16139036	1240198	OVISE	SIDM00564	OV	1003	Camptothecin	TOP1	DNA replication	1046	Y	0.0001	0.1	0.22148	0.961004	0.075005	1.350753	OVISE	0	0	0	0	0	0	0
GDSC2	343	16139317	1240199	OVKATE	SIDM00466	OV	1003	Camptothecin	TOP1	DNA replication	1046	Y	0.0001	0.1	2.720974	0.962712	0.054533	2.711648	OVKATE	0	0	0	0	0	0	0
GDSC2	343	16139487	1240200	OVMIU	SIDM00465	OV	1003	Camptothecin	TOP1	DNA replication	1046	Y	0.0001	0.1	0.872001	0.948739	0.072021	1.70494	OVMIU	0	0	0	0	0	0	0
GDSC2	343	16139768	1240201	PA-TU-8988T	SIDM00453	PAAD	1003	Camptothecin	TOP1	DNA replication	1046	Y	0.0001	0.1	-1.398871	0.922561	0.07401	0.468523	PA-TU-8988T	0	0	0	0	0	0	0
GDSC2	343	16140049	1240202	PC-3_[JPC-3]	SIDM00361	LUAD	1003	Camptothecin	TOP1	DNA replication	1046	Y	0.0001	0.1	-2.053949	0.845148	0.100687	0.111853	PC-3 [JPC-3]	0	0	0	0	0	0	0
GDSC2	343	16140219	1240204	PCI-15A	SIDM00270	HNSC	1003	Camptothecin	TOP1	DNA replication	1046	Y	0.0001	0.1	-3.475353	0.785496	0.116704	-0.662056	PCI-15A	0	0	0	0	0	0	0
GDSC2	343	16140399	1240206	PCI-6A	SIDM00115	HNSC	1003	Camptothecin	TOP1	DNA replication	1046	Y	0.0001	0.1	-1.732287	0.913314	0.127844	0.286988	PCI-6A	0	0	0	0	0	0	0
GDSC2	343	16140759	1240209	RERF-GC-1B	SIDM00358	STAD	1003	Camptothecin	TOP1	DNA replication	1046	Y	0.0001	0.1	-1.771773	0.900057	0.085434	0.265489	RERF-GC-1B	0	0	0	0	0	0	0
GDSC2	343	16141040	1240210	RH-41	SIDM00426	UNCLASSIFIED	1003	Camptothecin	TOP1	DNA replication	1046	Y	0.0001	0.1	-2.056353	0.916006	0.089176	0.110544	RH-41	0	0	0	0	0	0	0
GDSC2	343	16141321	1240212	SISO	SIDM00394	CESC	1003	Camptothecin	TOP1	DNA replication	1046	Y	0.0001	0.1	-2.953739	0.817332	0.086824	-0.378053	SISO	0	0	0	0	0	0	0
GDSC2	343	16141602	1240215	SKN	SIDM00377	UNCLASSIFIED	1003	Camptothecin	TOP1	DNA replication	1046	Y	0.0001	0.1	-1.327236	0.898263	0.077154	0.507526	SKN	0	0	0	0	0	0	0
GDSC2	343	16141884	1240217	SNU-398	SIDM01181	LIHC	1003	Camptothecin	TOP1	DNA replication	1046	Y	0.0001	0.1	-1.294397	0.920388	0.10977	0.525406	SNU-398	0	0	0	0	0	0	0
GDSC2	343	16142165	1240218	SU8686	SIDM01188	PAAD	1003	Camptothecin	TOP1	DNA replication	1046	Y	0.0001	0.1	1.414935	0.97059	0.050963	2.000551	SU8686	0	0	0	0	0	0	0
GDSC2	343	16142446	1240219	SUIT-2	SIDM00371	PAAD	1003	Camptothecin	TOP1	DNA replication	1046	Y	0.0001	0.1	-2.766648	0.794056	0.074576	-0.276189	SUIT-2	0	0	0	0	0	0	0
GDSC2	343	16142727	1240220	SW156	SIDM01162	KIRC	1003	Camptothecin	TOP1	DNA replication	1046	Y	0.0001	0.1	-2.743878	0.816384	0.078206	-0.263791	SW156	0	0	0	0	0	0	0
GDSC2	343	16142907	1240221	TC-71	SIDM00419	UNCLASSIFIED	1003	Camptothecin	TOP1	DNA replication	1046	Y	0.0001	0.1	-4.620062	0.652449	0.123547	-1.285314	TC-71	0	0	0	0	0	0	0
GDSC2	343	16143187	1240222	TOV-21G	SIDM01169	OV	1003	Camptothecin	TOP1	DNA replication	1046	Y	0.0001	0.1	-1.551931	0.88766	0.069168	0.385186	TOV-21G	0	0	0	0	0	0	0
GDSC2	343	16143467	1240223	TT2609-C02	SIDM00418	THCA	1003	Camptothecin	TOP1	DNA replication	1046	Y	0.0001	0.1	-1.959418	0.828952	0.10919	0.163323	TT2609-C02	0	0	0	0	0	0	0
GDSC2	343	16143748	1240224	VMRC-RCW	SIDM00318	KIRC	1003	Camptothecin	TOP1	DNA replication	1046	Y	0.0001	0.1	2.1425	0.975472	0.060471	2.396687	VMRC-RCW	0	0	0	0	0	0	0
GDSC2	343	16143928	1240226	WM278	SIDM00975	SKCM	1003	Camptothecin	TOP1	DNA replication	1046	Y	0.0001	0.1	-2.413001	0.819724	0.103472	-0.083639	WM278	0	177	85	0	0	0	0
GDSC2	343	16144209	1247871	SUP-B15	SIDM01176	ALL	1003	Camptothecin	TOP1	DNA replication	1046	Y	0.0001	0.1	-5.022001	0.603649	0.122814	-1.504157	SUP-B15	0	0	0	0	0	0	0
GDSC2	343	16144487	1247873	H3255	SIDM00046	LUAD	1003	Camptothecin	TOP1	DNA replication	1046	Y	0.0001	0.1	-0.565347	0.904892	0.075201	0.92235	H3255	0	0	0	0	0	0	0
GDSC2	343	16144744	1287706	451Lu	SIDM01240	SKCM	1003	Camptothecin	TOP1	DNA replication	1046	Y	0.0001	0.1	-0.948763	0.943027	0.133266	0.713592	451Lu	0	415	447	0	0	0	0
GDSC2	343	16144924	1290455	OCI-AML3	SIDM00462	LAML	1003	Camptothecin	TOP1	DNA replication	1046	Y	0.0001	0.1	-3.549858	0.777124	0.105905	-0.702621	OCI-AML3	0	0	0	0	0	0	0
GDSC2	343	16145194	1290722	ASH-3	SIDM00491	THCA	1003	Camptothecin	TOP1	DNA replication	1046	Y	0.0001	0.1	-2.947999	0.820309	0.106144	-0.374928	ASH-3	0	0	0	0	0	0	0
GDSC2	343	16145475	1290724	BICR10	SIDM00077	HNSC	1003	Camptothecin	TOP1	DNA replication	1046	Y	0.0001	0.1	-1.559609	0.891768	0.074541	0.381006	BICR10	0	0	0	0	0	0	0
GDSC2	343	16145717	1290725	BICR31	SIDM00078	HNSC	1003	Camptothecin	TOP1	DNA replication	1046	Y	0.0001	0.1	-1.178151	0.958633	0.078137	0.588698	BICR31	0	0	0	0	0	0	0
GDSC2	343	16145897	1290730	CAL-29	SIDM00936	BLCA	1003	Camptothecin	TOP1	DNA replication	1046	Y	0.0001	0.1	-3.787352	0.740493	0.116317	-0.83193	CAL-29	0	0	0	0	0	0	0
GDSC2	343	16146178	1290765	CAL-78	SIDM00929	UNCLASSIFIED	1003	Camptothecin	TOP1	DNA replication	1046	Y	0.0001	0.1	-2.268389	0.866678	0.082699	-0.004902	CAL-78	0	0	0	0	0	0	0
GDSC2	343	16146459	1290767	CHSA0011	SIDM00051	UNCLASSIFIED	1003	Camptothecin	TOP1	DNA replication	1046	Y	0.0001	0.1	-0.390196	0.932951	0.110946	1.017714	CHSA0011	0	0	0	0	0	0	0
GDSC2	343	16146639	1290768	CHSA0108	SIDM00050	UNCLASSIFIED	1003	Camptothecin	TOP1	DNA replication	1046	Y	0.0001	0.1	0.644164	0.958585	0.045379	1.58089	CHSA0108	0	0	0	0	0	0	0
GDSC2	343	16146818	1290769	CL-11	SIDM00944	COREAD	1003	Camptothecin	TOP1	DNA replication	1046	Y	9.8e-05	0.1	-1.963383	0.829884	0.092324	0.161164	CL-11	0	0	0	0	0	0	0
GDSC2	343	16147100	1290795	CS1	SIDM00199	UNCLASSIFIED	1003	Camptothecin	TOP1	DNA replication	1046	Y	0.0001	0.1	-2.396811	0.832082	0.082821	-0.074824	CS1	0	0	0	0	0	0	0
GDSC2	343	16147344	1290797	DAN-G	SIDM00950	PAAD	1003	Camptothecin	TOP1	DNA replication	1046	Y	0.0001	0.1	-1.923539	0.889976	0.08027	0.182858	DAN-G	0	0	0	0	0	0	0
GDSC2	343	16147624	1290798	EFM-192A	SIDM01002	BRCA	1003	Camptothecin	TOP1	DNA replication	1046	Y	9.8e-05	0.1	1.555769	0.98725	0.041748	2.077231	EFM-192A	0	0	0	0	0	0	0
GDSC2	343	16147907	1290806	FU97	SIDM00503	STAD	1003	Camptothecin	TOP1	DNA replication	1046	Y	0.0001	0.1	-0.07728	0.942962	0.085657	1.188087	FU97	0	0	0	0	0	0	0
GDSC2	343	16148077	1290807	G-292-Clone-A141B1	SIDM00858	UNCLASSIFIED	1003	Camptothecin	TOP1	DNA replication	1046	Y	0.0001	0.1	1.149721	0.971658	0.061939	1.85615	G-292 Clone A141B1	0	0	0	0	0	0	0
GDSC2	343	16150048	1290905	HCC1428	SIDM00881	BRCA	1003	Camptothecin	TOP1	DNA replication	1046	Y	9.8e-05	0.1	1.566777	0.968252	0.080478	2.083224	HCC1428	0	0	0	0	0	0	0
GDSC2	343	16150347	1290908	HCC-78	SIDM01068	LUAD	1003	Camptothecin	TOP1	DNA replication	1046	Y	0.0001	0.1	-4.167635	0.677288	0.158495	-1.038982	HCC-78	0	0	0	0	0	0	0
GDSC2	343	16150629	1290922	HDQ-P1	SIDM01062	BRCA	1003	Camptothecin	TOP1	DNA replication	1046	Y	9.8e-05	0.1	-1.384751	0.911622	0.092828	0.47621	HDQ-P1	0	0	0	0	0	0	0
GDSC2	343	16150914	1295740	ALL-SIL	SIDM00994	ALL	1003	Camptothecin	TOP1	DNA replication	1046	Y	0.0001	0.1	-4.515815	0.670866	0.101478	-1.228555	ALL-SIL	0	0	0	0	0	0	0
GDSC2	343	16151194	1295741	AMO-1	SIDM00993	MM	1003	Camptothecin	TOP1	DNA replication	1046	Y	0.0001	0.1	-3.476291	0.799968	0.099099	-0.662567	AMO-1	0	0	0	0	0	0	0
GDSC2	343	16151461	1297438	COR-L303	SIDM00510	SCLC	1003	Camptothecin	TOP1	DNA replication	1046	Y	0.0001	0.1	-2.785057	0.855219	0.102722	-0.286212	COR-L303	0	0	0	0	0	0	0
GDSC2	343	16151640	1297439	COR-L95	SIDM00521	SCLC	1003	Camptothecin	TOP1	DNA replication	1046	Y	0.0001	0.1	-2.906732	0.806351	0.1143	-0.35246	COR-L95	259	0	0	0	0	0	0
GDSC2	343	16151739	1297446	DND-41	SIDM00946	ALL	1003	Camptothecin	TOP1	DNA replication	1046	Y	0.0001	0.1	-4.247576	0.711326	0.117678	-1.082507	DND-41	0	0	0	0	0	0	0
GDSC2	343	16152021	1297447	EJM	SIDM01048	MM	1003	Camptothecin	TOP1	DNA replication	1046	Y	0.0001	0.1	-2.622493	0.878245	0.103605	-0.197701	EJM	0	0	0	0	0	0	0
GDSC2	343	16152302	1297449	Farage	SIDM00859	DLBC	1003	Camptothecin	TOP1	DNA replication	1046	Y	0.0001	0.1	-4.62107	0.658232	0.174052	-1.285863	Farage	0	0	0	0	0	0	0
GDSC2	343	16152557	1298134	HeLa	SIDM00846	CESC	1003	Camptothecin	TOP1	DNA replication	1046	Y	0.0001	0.1	-0.936608	0.969074	0.083818	0.72021	HeLa	0	0	0	0	0	0	0
GDSC2	343	16152838	1298136	HPAC	SIDM00670	PAAD	1003	Camptothecin	TOP1	DNA replication	1046	Y	0.0001	0.1	0.566583	0.939966	0.088772	1.53865	HPAC	0	0	0	0	0	0	0
GDSC2	343	16153119	1298141	Hs-766T	SIDM00664	PAAD	1003	Camptothecin	TOP1	DNA replication	1046	Y	0.0001	0.1	0.613064	0.926342	0.088719	1.563958	Hs766T	0	0	0	0	0	0	0
GDSC2	343	16153290	1298144	Hs-939-T	SIDM00663	SKCM	1003	Camptothecin	TOP1	DNA replication	1046	Y	0.0001	0.1	-2.203461	0.85477	0.096888	0.030449	Hs939-T	0	377	487	0	0	0	0
GDSC2	343	16153470	1298145	Hs-940-T	SIDM00662	SKCM	1003	Camptothecin	TOP1	DNA replication	1046	Y	0.0001	0.1	-3.012522	0.791613	0.073214	-0.410059	Hs940-T	0	0	0	0	0	0	0
GDSC2	343	16153650	1298146	huH-1	SIDM00586	LIHC	1003	Camptothecin	TOP1	DNA replication	1046	Y	0.0001	0.1	-1.482824	0.889016	0.087664	0.422813	huH-1	0	0	0	0	0	0	0
GDSC2	343	16153931	1298151	JHH-1	SIDM00618	LIHC	1003	Camptothecin	TOP1	DNA replication	1046	Y	0.0001	0.1	-0.789796	0.93321	0.067223	0.800145	JHH-1	0	0	0	0	0	0	0
GDSC2	343	16154212	1298156	JHU-029	SIDM00690	HNSC	1003	Camptothecin	TOP1	DNA replication	1046	Y	0.0001	0.1	-3.378078	0.778391	0.079682	-0.609093	JHU-029	0	0	0	0	0	0	0
GDSC2	343	16154390	1298157	JIMT-1	SIDM01037	BRCA	1003	Camptothecin	TOP1	DNA replication	1046	Y	9.8e-05	0.1	-1.127505	0.942984	0.063701	0.616273	JIMT-1	0	0	0	0	0	0	0
GDSC2	343	16154675	1298160	K2	SIDM00126	SKCM	1003	Camptothecin	TOP1	DNA replication	1046	Y	0.0001	0.1	-2.039966	0.86641	0.146458	0.119467	K2	0	950	657	0	0	0	0
GDSC2	343	16154855	1298167	KMH-2	SIDM00619	THCA	1003	Camptothecin	TOP1	DNA replication	1046	Y	0.0001	0.1	-2.895003	0.847598	0.121113	-0.346074	KM-H2	0	0	0	0	0	0	0
GDSC2	343	16154855	1298167	KMH-2	SIDM00619	THCA	1003	Camptothecin	TOP1	DNA replication	1046	Y	0.0001	0.1	-2.895003	0.847598	0.121113	-0.346074	KMH-2	0	0	0	0	0	0	0
GDSC2	343	16155035	1298168	KMRC-1	SIDM00611	KIRC	1003	Camptothecin	TOP1	DNA replication	1046	Y	0.0001	0.1	-1.309548	0.910184	0.073152	0.517156	KMRC-1	0	0	0	0	0	0	0
GDSC2	343	16155205	1298169	KMRC-20	SIDM00609	KIRC	1003	Camptothecin	TOP1	DNA replication	1046	Y	0.0001	0.1	-2.916808	0.806203	0.124526	-0.357946	KMRC-20	0	0	0	0	0	0	0
GDSC2	343	16155486	1298215	KON	SIDM00604	HNSC	1003	Camptothecin	TOP1	DNA replication	1046	Y	0.0001	0.1	-3.217103	0.810237	0.077303	-0.521447	KON	0	0	0	0	0	0	0
GDSC2	343	16155666	1298216	KP-1N	SIDM00583	PAAD	1003	Camptothecin	TOP1	DNA replication	1046	Y	0.0001	0.1	-2.41415	0.851291	0.08503	-0.084265	KP-1N	0	0	0	0	0	0	0
GDSC2	343	16155947	1298218	KP-2	SIDM00582	PAAD	1003	Camptothecin	TOP1	DNA replication	1046	Y	0.0001	0.1	0.215332	0.956669	0.060767	1.347405	KP-2	0	0	0	0	0	0	0
GDSC2	343	16156228	1298219	KP-3	SIDM00571	UNCLASSIFIED	1003	Camptothecin	TOP1	DNA replication	1046	Y	0.0001	0.1	0.828222	0.985421	0.056457	1.681104	KP-3	0	0	0	0	0	0	0
GDSC2	343	16156510	1298222	KYSE-50	SIDM00550	ESCA	1003	Camptothecin	TOP1	DNA replication	1046	Y	0.0001	0.1	-0.279339	0.969942	0.073517	1.078073	KYSE-50	0	0	204	0	0	0	0
GDSC2	343	16156791	1298223	LC-1-sq	SIDM00300	LUSC	1003	Camptothecin	TOP1	DNA replication	1046	Y	0.0001	0.1	-0.530712	0.947621	0.077508	0.941208	LC-1-sq	221	0	0	0	0	0	0
GDSC2	343	16157072	1298226	LOU-NH91	SIDM00341	LUSC	1003	Camptothecin	TOP1	DNA replication	1046	Y	0.0001	0.1	-3.292039	0.768559	0.093823	-0.562248	LOU-NH91	0	0	0	0	0	0	0
GDSC2	343	16157353	1298347	NCI-H1435	SIDM00658	LUAD	1003	Camptothecin	TOP1	DNA replication	1046	Y	0.0001	0.1	-0.931806	0.972796	0.05126	0.722825	NCI-H1435	1280	0	0	0	0	0	0
GDSC2	343	16157633	1298348	NCI-H1568	SIDM00750	LUAD	1003	Camptothecin	TOP1	DNA replication	1046	Y	0.0001	0.1	-1.237674	0.887915	0.076728	0.55629	NCI-H1568	958	0	0	0	0	0	0
GDSC2	343	16157913	1298349	NCI-H1688	SIDM00792	SCLC	1003	Camptothecin	TOP1	DNA replication	1046	Y	0.0001	0.1	0.348361	0.989706	0.037868	1.419835	NCI-H1688	541	0	0	0	0	0	0
GDSC2	343	16158082	1298350	NCI-H1781	SIDM00754	LUAD	1003	Camptothecin	TOP1	DNA replication	1046	Y	0.0001	0.1	-3.760931	0.723946	0.126039	-0.817544	NCI-H1781	0	0	0	0	0	0	0
GDSC2	343	16158363	1298351	NCI-H2110	SIDM00703	UNCLASSIFIED	1003	Camptothecin	TOP1	DNA replication	1046	Y	0.0001	0.1	-3.079418	0.818087	0.098126	-0.446482	NCI-H2110	2256	0	0	0	0	0	0
GDSC2	343	16158543	1298352	NCI-H2135	SIDM00700	UNCLASSIFIED	1003	Camptothecin	TOP1	DNA replication	1046	Y	0.0001	0.1	0.179632	0.920015	0.078986	1.327967	NCI-H2135	755	0	0	0	0	0	0
GDSC2	343	16158800	1298353	NCI-H2172	SIDM00926	UNCLASSIFIED	1003	Camptothecin	TOP1	DNA replication	1046	Y	0.0001	0.1	1.009742	0.987042	0.059362	1.779936	NCI-H2172	1736	0	0	0	0	0	0
GDSC2	343	16158980	1298356	NCI-H2444	SIDM00723	UNCLASSIFIED	1003	Camptothecin	TOP1	DNA replication	1046	Y	0.0001	0.1	2.607162	0.98872	0.024966	2.649681	NCI-H2444	0	0	0	0	0	0	0
GDSC2	343	16159159	1298357	NUGC-4	SIDM00570	STAD	1003	Camptothecin	TOP1	DNA replication	1046	Y	0.0001	0.1	-0.02355	0.921585	0.079901	1.217341	NUGC-4	0	0	0	0	0	0	0
GDSC2	343	16159440	1298358	OCUM-1	SIDM00568	STAD	1003	Camptothecin	TOP1	DNA replication	1046	Y	0.0001	0.1	-2.450427	0.821324	0.099378	-0.104016	OCUM-1	0	0	0	0	0	0	0
GDSC2	343	16159722	1298359	OE21	SIDM00478	ESCA	1003	Camptothecin	TOP1	DNA replication	1046	Y	0.0001	0.1	-0.963291	0.92697	0.062053	0.705682	OE21	0	0	0	0	0	0	0
GDSC2	343	16160003	1298362	OSC-19	SIDM00566	HNSC	1003	Camptothecin	TOP1	DNA replication	1046	Y	0.0001	0.1	-2.63281	0.847772	0.109733	-0.203318	OSC-19	0	0	0	0	0	0	0
GDSC2	343	16160183	1298365	OVTOKO	SIDM00425	OV	1003	Camptothecin	TOP1	DNA replication	1046	Y	0.0001	0.1	0.30799	0.954157	0.080418	1.397854	OVTOKO	0	0	0	0	0	0	0
GDSC2	343	16160464	1298475	PANC-02-03	SIDM01139	PAAD	1003	Camptothecin	TOP1	DNA replication	1046	Y	0.0001	0.1	-1.84389	0.839416	0.08726	0.226224	PANC-02-03	0	0	0	0	0	0	0
GDSC2	343	16160745	1298476	PANC-04-03	SIDM01137	PAAD	1003	Camptothecin	TOP1	DNA replication	1046	Y	0.0001	0.1	0.401044	0.883163	0.08702	1.448519	PANC-04-03	0	0	0	0	0	0	0
GDSC2	343	16160916	1298526	PA-TU-8902	SIDM00455	PAAD	1003	Camptothecin	TOP1	DNA replication	1046	Y	0.0001	0.1	-0.75724	0.892728	0.071512	0.817871	PA-TU-8902	0	0	0	0	0	0	0
GDSC2	343	16161197	1298529	PCI-30	SIDM00044	HNSC	1003	Camptothecin	TOP1	DNA replication	1046	Y	0.0001	0.1	-1.62119	0.875447	0.07289	0.347477	PCI-30	0	0	0	0	0	0	0
GDSC2	343	16161367	1298531	PCI-4B	SIDM00043	HNSC	1003	Camptothecin	TOP1	DNA replication	1046	Y	0.0001	0.1	-3.420978	0.774074	0.116107	-0.632451	PCI-4B	0	0	0	0	0	0	0
GDSC2	343	16161623	1298533	PL4	SIDM00042	PAAD	1003	Camptothecin	TOP1	DNA replication	1046	Y	0.0001	0.1	-2.702457	0.818583	0.110346	-0.241238	PL4	0	0	0	0	0	0	0
GDSC2	343	16161904	1298534	QGP-1	SIDM00360	UNCLASSIFIED	1003	Camptothecin	TOP1	DNA replication	1046	Y	0.0001	0.1	0.49941	0.950857	0.076028	1.502077	QGP-1	0	0	0	0	0	0	0
GDSC2	343	16162160	1298537	RERF-LC-KJ	SIDM00356	LUAD	1003	Camptothecin	TOP1	DNA replication	1046	Y	0.0001	0.1	0.08025	0.972446	0.069965	1.273857	RERF-LC-KJ	165	0	0	0	0	0	0
GDSC2	343	16162441	1298538	RERF-LC-Sq1	SIDM00354	LUSC	1003	Camptothecin	TOP1	DNA replication	1046	Y	0.0001	0.1	-0.996337	0.929116	0.094887	0.68769	RERF-LC-Sq1	0	0	0	0	0	0	0
GDSC2	343	16162721	1298539	RKN	SIDM00353	UNCLASSIFIED	1003	Camptothecin	TOP1	DNA replication	1046	Y	0.0001	0.1	-0.8339	0.91869	0.062703	0.776131	RKN	0	0	0	0	0	0	0
GDSC2	343	16163002	1299050	SAT	SIDM00350	HNSC	1003	Camptothecin	TOP1	DNA replication	1046	Y	0.0001	0.1	0.739368	0.96847	0.061389	1.632726	SAT	0	0	0	0	0	0	0
GDSC2	343	16163283	1299052	SCC90	SIDM00399	HNSC	1003	Camptothecin	TOP1	DNA replication	1046	Y	0.0001	0.1	0.525999	0.961743	0.091991	1.516553	SCC90	0	0	0	0	0	0	0
GDSC2	343	16163564	1299059	SKN-3	SIDM00375	HNSC	1003	Camptothecin	TOP1	DNA replication	1046	Y	0.0001	0.1	-0.812463	0.942216	0.076121	0.787803	SKN-3	0	0	0	0	0	0	0
GDSC2	343	16163844	1299061	STS-0421	SIDM00041	UNCLASSIFIED	1003	Camptothecin	TOP1	DNA replication	1046	Y	0.0001	0.1	-2.770642	0.835572	0.080364	-0.278363	STS-0421	0	0	0	0	0	0	0
GDSC2	343	16164022	1299062	SW1271	SIDM01156	SCLC	1003	Camptothecin	TOP1	DNA replication	1046	Y	0.0001	0.1	-1.262933	0.854927	0.102474	0.542537	SW1271	1165	0	0	0	0	0	0
GDSC2	343	16164304	1299064	T-T	SIDM00322	ESCA	1003	Camptothecin	TOP1	DNA replication	1046	Y	0.0001	0.1	-1.622965	0.923616	0.084415	0.346511	T-T	0	0	0	0	0	0	0
GDSC2	343	16164304	1299064	T-T	SIDM00322	ESCA	1003	Camptothecin	TOP1	DNA replication	1046	Y	0.0001	0.1	-1.622965	0.923616	0.084415	0.346511	TT	0	0	0	0	0	0	0
GDSC2	343	16164474	1299069	TMK-1	SIDM00040	STAD	1003	Camptothecin	TOP1	DNA replication	1046	Y	0.0001	0.1	-0.911863	0.942088	0.065876	0.733683	TMK-1	0	0	0	0	0	0	0
GDSC2	343	16164654	1299070	TOV-112D	SIDM01170	OV	1003	Camptothecin	TOP1	DNA replication	1046	Y	0.0001	0.1	-3.859736	0.73867	0.133483	-0.87134	TOV-112D	0	0	0	0	0	0	0
GDSC2	343	16164935	1299075	VCaP	SIDM01077	PRAD	1003	Camptothecin	TOP1	DNA replication	1046	Y	0.0001	0.1	-1.911319	0.866654	0.061343	0.189511	VCaP	0	0	0	0	0	0	0
GDSC2	343	16165217	1299078	WM1552C	SIDM00976	SKCM	1003	Camptothecin	TOP1	DNA replication	1046	Y	0.0001	0.1	-1.887268	0.88313	0.085222	0.202606	WM1552C	0	0	0	0	0	0	0
GDSC2	343	16165498	1299080	WM35	SIDM00974	SKCM	1003	Camptothecin	TOP1	DNA replication	1046	Y	0.0001	0.1	-1.141866	0.926898	0.07682	0.608454	WM35	0	210	170	0	0	0	0
GDSC2	343	16165747	1299081	WM793B	SIDM00973	SKCM	1003	Camptothecin	TOP1	DNA replication	1046	Y	0.0001	0.1	-3.159174	0.789955	0.110404	-0.489907	WM793B	0	506	339	0	0	0	0
GDSC2	343	16166028	1303896	GA-10	SIDM00854	UNCLASSIFIED	1003	Camptothecin	TOP1	DNA replication	1046	Y	0.0001	0.1	-3.213522	0.814714	0.111617	-0.519497	GA-10	0	0	0	0	0	0	0
GDSC2	343	16166309	1303897	GRANTA-519	SIDM01058	DLBC	1003	Camptothecin	TOP1	DNA replication	1046	Y	0.0001	0.1	-4.604882	0.641943	0.134072	-1.277049	GRANTA-519	0	0	0	0	0	0	0
GDSC2	343	16166589	1303900	HCC1500	SIDM00879	BRCA	1003	Camptothecin	TOP1	DNA replication	1046	Y	9.8e-05	0.1	-0.468555	0.96839	0.078603	0.97505	HCC1500	0	0	0	0	0	0	0
GDSC2	343	16166864	1303901	HCC-33	SIDM01071	SCLC	1003	Camptothecin	TOP1	DNA replication	1046	Y	0.0001	0.1	0.372255	0.985264	0.081109	1.432845	HCC-33	0	0	0	0	0	0	0
GDSC2	343	16167044	1303911	YMB-1-E	SIDM01261	BRCA	1003	Camptothecin	TOP1	DNA replication	1046	Y	0.0001	0.1	-1.637175	0.899589	0.051264	0.338774	YMB-1-E	0	0	0	0	0	0	0
GDSC2	343	16167224	1303912	CHSA8926	SIDM00176	UNCLASSIFIED	1003	Camptothecin	TOP1	DNA replication	1046	Y	0.0001	0.1	-0.593878	0.942762	0.074104	0.906816	CHSA8926	0	0	0	0	0	0	0
GDSC2	343	16167505	1322212	COR-L32	SIDM00508	SCLC	1003	Camptothecin	TOP1	DNA replication	1046	Y	0.0001	0.1	-4.185081	0.696375	0.096604	-1.04848	COR-L32	224	0	0	0	0	0	0
GDSC2	343	16167699	1322213	COR-L321	SIDM00507	UNCLASSIFIED	1003	Camptothecin	TOP1	DNA replication	1046	Y	0.0001	0.1	-1.661811	0.93203	0.088641	0.32536	COR-L321	577	0	0	0	0	0	0
GDSC2	343	16167877	1322218	Hs-445	SIDM00668	UNCLASSIFIED	1003	Camptothecin	TOP1	DNA replication	1046	Y	0.0001	0.1	-4.672673	0.6429	0.176285	-1.313959	Hs-445	0	0	0	0	0	0	0
GDSC2	343	16168158	1322224	HSC-39	SIDM00045	STAD	1003	Camptothecin	TOP1	DNA replication	1046	Y	0.0001	0.1	-4.512512	0.674973	0.136053	-1.226756	HSC-39	0	0	0	0	0	0	0
GDSC2	343	16168327	1323913	NB4	SIDM00428	LAML	1003	Camptothecin	TOP1	DNA replication	1046	Y	0.0001	0.1	-5.128109	0.589645	0.12107	-1.561929	NB-4	0	0	0	0	0	0	0
GDSC2	343	16168507	1327765	JEKO-1	SIDM01038	DLBC	1003	Camptothecin	TOP1	DNA replication	1046	Y	0.0001	0.1	-4.224518	0.70686	0.114728	-1.069953	JEKO-1	0	0	0	0	0	0	0
GDSC2	343	16168686	1327766	JJN-3	SIDM01036	MM	1003	Camptothecin	TOP1	DNA replication	1046	Y	0.0001	0.1	-2.076289	0.933289	0.085668	0.09969	JJN-3	0	0	0	0	0	0	0
GDSC2	343	16168967	1327768	JM1	SIDM00689	DLBC	1003	Camptothecin	TOP1	DNA replication	1046	Y	0.0001	0.1	-5.023045	0.605273	0.150593	-1.504725	JM1	0	0	0	0	0	0	0
GDSC2	343	16169146	1327769	JSC-1	SIDM00688	DLBC	1003	Camptothecin	TOP1	DNA replication	1046	Y	0.0001	0.1	-4.721618	0.639698	0.14074	-1.340608	JSC-1	0	0	0	0	0	0	0
GDSC2	343	16169425	1327771	JURL-MK1	SIDM01015	LCML	1003	Camptothecin	TOP1	DNA replication	1046	Y	0.0001	0.1	-4.475528	0.67527	0.108104	-1.206619	JURL-MK1	0	0	0	0	0	0	0
GDSC2	343	16169655	1327773	KARPAS-1106P	SIDM01011	DLBC	1003	Camptothecin	TOP1	DNA replication	1046	Y	0.0001	0.1	-4.390656	0.684558	0.118412	-1.160409	KARPAS-1106P	0	0	0	0	0	0	0
GDSC2	343	16169936	1327774	KARPAS-231	SIDM01017	UNCLASSIFIED	1003	Camptothecin	TOP1	DNA replication	1046	Y	0.0001	0.1	-5.204496	0.577004	0.131056	-1.60352	KARPAS-231	0	0	0	0	0	0	0
GDSC2	343	16170216	1327775	KARPAS-620	SIDM01006	MM	1003	Camptothecin	TOP1	DNA replication	1046	Y	0.0001	0.1	1.207394	0.993535	0.053446	1.887551	KARPAS-620	0	0	0	0	0	0	0
GDSC2	343	16170496	1330931	KCL-22	SIDM01004	LCML	1003	Camptothecin	TOP1	DNA replication	1046	Y	0.0001	0.1	-3.023849	0.840341	0.1306	-0.416226	KCL-22	0	0	0	0	0	0	0
GDSC2	343	16170776	1330933	KOPN-8	SIDM01034	UNCLASSIFIED	1003	Camptothecin	TOP1	DNA replication	1046	Y	0.0001	0.1	-4.931236	0.61097	0.145021	-1.454738	KOPN-8	0	0	0	0	0	0	0
GDSC2	343	16171055	1330935	L-1236	SIDM00313	UNCLASSIFIED	1003	Camptothecin	TOP1	DNA replication	1046	Y	0.0001	0.1	-2.453396	0.879603	0.066293	-0.105633	L-1236	0	0	0	0	0	0	0
GDSC2	343	16171336	1330941	MDA-MB-330	SIDM00631	BRCA	1003	Camptothecin	TOP1	DNA replication	1046	Y	9.8e-05	0.1	2.263289	0.98642	0.065949	2.462453	MDA-MB-330	0	0	0	0	0	0	0
GDSC2	343	16171594	1330942	ME-1	SIDM00338	LAML	1003	Camptothecin	TOP1	DNA replication	1046	Y	0.0001	0.1	-1.770861	0.926266	0.104642	0.265986	ME-1	0	0	0	0	0	0	0
GDSC2	343	16171875	1330947	MOLM-13	SIDM00437	LAML	1003	Camptothecin	TOP1	DNA replication	1046	Y	0.0001	0.1	-4.890003	0.622614	0.095799	-1.432288	MOLM-13	0	0	0	0	0	0	0
GDSC2	343	16172155	1330948	MOLM-16	SIDM00435	LAML	1003	Camptothecin	TOP1	DNA replication	1046	Y	0.0001	0.1	-3.695107	0.773314	0.082892	-0.781705	MOLM-16	0	0	0	0	0	0	0
GDSC2	343	16172334	1330950	MOLP-8	SIDM00434	MM	1003	Camptothecin	TOP1	DNA replication	1046	Y	0.0001	0.1	-3.264968	0.815493	0.102014	-0.547508	MOLP-8	0	0	0	0	0	0	0
GDSC2	343	16172615	1330960	MY-M12	SIDM01217	ALL	1003	Camptothecin	TOP1	DNA replication	1046	Y	0.0001	0.1	-4.182263	0.717628	0.138805	-1.046946	MY-M12	0	0	0	0	0	0	0
GDSC2	343	16172794	1330964	NCI-H1341	SIDM00646	SCLC	1003	Camptothecin	TOP1	DNA replication	1046	Y	0.0001	0.1	-3.020549	0.820091	0.111929	-0.41443	NCI-H1341	0	0	0	0	0	0	0
GDSC2	343	16172963	1330972	NCI-H1876	SIDM00766	SCLC	1003	Camptothecin	TOP1	DNA replication	1046	Y	0.0001	0.1	-5.815014	0.492378	0.119112	-1.935927	NCI-H1876	369	0	0	0	0	0	0
GDSC2	343	16173243	1330973	NCI-H2066	SIDM00711	SCLC	1003	Camptothecin	TOP1	DNA replication	1046	Y	0.0001	0.1	3.498877	0.986259	0.051881	3.135191	NCI-H2066	413	0	0	0	0	0	0
GDSC2	343	16173413	1330975	NCI-H660	SIDM01123	OTHER	1003	Camptothecin	TOP1	DNA replication	1046	Y	0.0001	0.1	0.624599	0.994588	0.049529	1.570238	NCI-H660	0	0	0	0	0	0	0
GDSC2	343	16173592	1330981	NK-92MI	SIDM01201	UNCLASSIFIED	1003	Camptothecin	TOP1	DNA replication	1046	Y	0.0001	0.1	-4.545965	0.67261	0.119227	-1.24497	NK-92MI	0	0	0	0	0	0	0
GDSC2	343	16173772	1330982	NU-DUL-1	SIDM00443	DLBC	1003	Camptothecin	TOP1	DNA replication	1046	Y	0.0001	0.1	-4.794101	0.634029	0.116333	-1.380072	NU-DUL-1	0	0	0	0	0	0	0
GDSC2	343	16173950	1330983	OCI-AML5	SIDM00461	LAML	1003	Camptothecin	TOP1	DNA replication	1046	Y	0.0001	0.1	-4.25333	0.706855	0.130242	-1.08564	OCI-AML5	0	0	0	0	0	0	0
GDSC2	343	16174179	1330984	OCI-LY-19	SIDM00460	DLBC	1003	Camptothecin	TOP1	DNA replication	1046	Y	0.0001	0.1	-5.605423	0.520989	0.095094	-1.821812	OCI-LY-19	0	0	0	0	0	0	0
GDSC2	343	16174357	1330985	OCI-M1	SIDM00458	LAML	1003	Camptothecin	TOP1	DNA replication	1046	Y	0.0001	0.1	-4.435586	0.682253	0.115829	-1.184873	OCI-M1	0	0	0	0	0	0	0
GDSC2	343	16174637	1330987	P32-ISH	SIDM00362	UNCLASSIFIED	1003	Camptothecin	TOP1	DNA replication	1046	Y	0.0001	0.1	-5.135055	0.589485	0.114054	-1.565711	P32-ISH	0	0	0	0	0	0	0
GDSC2	343	16174918	1330991	PL-21	SIDM00450	LAML	1003	Camptothecin	TOP1	DNA replication	1046	Y	0.0001	0.1	-3.38721	0.794885	0.107024	-0.614065	PL-21	0	0	0	0	0	0	0
GDSC2	343	16175098	1330993	PWR-1E	SIDM01114	PRAD	1003	Camptothecin	TOP1	DNA replication	1046	Y	0.0001	0.1	-3.837146	0.738124	0.124092	-0.859041	PWR-1E	0	0	0	0	0	0	0
GDSC2	343	16175379	1330994	RCH-ACV	SIDM00449	UNCLASSIFIED	1003	Camptothecin	TOP1	DNA replication	1046	Y	0.0001	0.1	-4.794113	0.634935	0.111493	-1.380079	RCH-ACV	0	0	0	0	0	0	0
GDSC2	343	16175559	1330995	RC-K8	SIDM00448	DLBC	1003	Camptothecin	TOP1	DNA replication	1046	Y	0.0001	0.1	-3.475964	0.767729	0.10123	-0.662389	RC-K8	0	0	0	0	0	0	0
GDSC2	343	16175812	1331025	ROS-50	SIDM00415	UNCLASSIFIED	1003	Camptothecin	TOP1	DNA replication	1046	Y	0.0001	0.1	-3.118728	0.787133	0.084063	-0.467885	ROS-50	0	0	0	0	0	0	0
GDSC2	343	16175992	1331032	SLVL	SIDM00374	DLBC	1003	Camptothecin	TOP1	DNA replication	1046	Y	0.0001	0.1	-4.881173	0.613212	0.129323	-1.427481	SLVL	0	0	0	0	0	0	0
GDSC2	343	16176274	1331033	SU-DHL-10	SIDM00389	DLBC	1003	Camptothecin	TOP1	DNA replication	1046	Y	0.0001	0.1	-3.56163	0.804725	0.151619	-0.709031	SU-DHL-10	0	0	0	0	0	0	0
GDSC2	343	16176555	1331034	SU-DHL-16	SIDM00404	DLBC	1003	Camptothecin	TOP1	DNA replication	1046	Y	0.0001	0.1	-5.154963	0.586217	0.112939	-1.576551	SU-DHL-16	0	0	0	0	0	0	0
GDSC2	343	16176735	1331035	SU-DHL-4	SIDM00405	DLBC	1003	Camptothecin	TOP1	DNA replication	1046	Y	0.0001	0.1	-4.221604	0.713221	0.088077	-1.068366	SU-DHL-4	0	0	0	0	0	0	0
GDSC2	343	16176913	1331036	SU-DHL-5	SIDM00406	DLBC	1003	Camptothecin	TOP1	DNA replication	1046	Y	0.0001	0.1	-5.153279	0.587046	0.101345	-1.575634	SU-DHL-5	0	0	0	0	0	0	0
GDSC2	343	16177192	1331037	SU-DHL-6	SIDM00407	DLBC	1003	Camptothecin	TOP1	DNA replication	1046	Y	0.0001	0.1	-3.769868	0.775863	0.11497	-0.82241	SU-DHL-6	0	0	0	0	0	0	0
GDSC2	343	16177469	1331038	SU-DHL-8	SIDM00423	DLBC	1003	Camptothecin	TOP1	DNA replication	1046	Y	0.0001	0.1	-4.594499	0.665813	0.156771	-1.271396	SU-DHL-8	0	0	0	0	0	0	0
GDSC2	343	16177748	1331039	SUP-HD1	SIDM00422	UNCLASSIFIED	1003	Camptothecin	TOP1	DNA replication	1046	Y	0.0001	0.1	-4.717596	0.623397	0.15366	-1.338418	SUP-HD1	0	0	0	0	0	0	0
GDSC2	343	16178029	1331040	SUP-M2	SIDM00421	UNCLASSIFIED	1003	Camptothecin	TOP1	DNA replication	1046	Y	0.0001	0.1	-5.387443	0.553155	0.115195	-1.703128	SUP-M2	0	0	0	0	0	0	0
GDSC2	343	16178309	1331045	TK	SIDM00323	DLBC	1003	Camptothecin	TOP1	DNA replication	1046	Y	0.0001	0.1	-3.398671	0.813827	0.094401	-0.620305	TK	0	0	0	0	0	0	0
GDSC2	343	16178590	1331048	VAL	SIDM00416	DLBC	1003	Camptothecin	TOP1	DNA replication	1046	Y	0.0001	0.1	-4.635845	0.644924	0.112066	-1.293907	VAL	0	0	0	0	0	0	0
GDSC2	343	16178872	1331049	WIL2-NS	SIDM01102	UNCLASSIFIED	1003	Camptothecin	TOP1	DNA replication	1046	Y	0.0001	0.1	-4.832375	0.625425	0.148614	-1.400911	WIL2-NS	0	0	0	0	0	0	0
GDSC2	343	16179151	1331050	WSU-DLCL2	SIDM00413	DLBC	1003	Camptothecin	TOP1	DNA replication	1046	Y	0.0001	0.1	-4.066545	0.732717	0.10421	-0.983941	WSU-DLCL2	0	0	0	0	0	0	0
GDSC2	343	16179319	1331055	NCI-H740	SIDM01118		1003	Camptothecin	TOP1	DNA replication	1046	Y	0.0001	0.1	-2.246633	0.849305	0.096111	0.006943	NCI-H740	755	0	0	0	0	0	0
GDSC2	343	16179499	1479987	DOV13	SIDM00969	OV	1003	Camptothecin	TOP1	DNA replication	1046	Y	0.0001	0.1	-3.473477	0.780095	0.144965	-0.661035	DOV13	0	0	0	0	0	0	0
GDSC2	343	16179779	1479988	Hey	SIDM00968	OV	1003	Camptothecin	TOP1	DNA replication	1046	Y	0.0001	0.1	-2.789055	0.799995	0.112998	-0.288389	Hey	0	0	0	0	0	0	0
GDSC2	343	16180060	1479995	JHOS-2	SIDM00305	OV	1003	Camptothecin	TOP1	DNA replication	1046	Y	0.0001	0.1	-2.267596	0.857684	0.132259	-0.00447	JHOS-2	0	0	0	0	0	0	0
GDSC2	343	16180239	1480358	JHOS-3	SIDM00304	OV	1003	Camptothecin	TOP1	DNA replication	1046	Y	0.0001	0.1	-1.44966	0.88513	0.073035	0.44087	JHOS-3	0	0	0	0	0	0	0
GDSC2	343	16180419	1480359	JHOS-4	SIDM00303	OV	1003	Camptothecin	TOP1	DNA replication	1046	Y	0.0001	0.1	-2.468786	0.85352	0.103799	-0.114012	JHOS-4	0	0	0	0	0	0	0
GDSC2	343	16180599	1480360	OV-7	SIDM00474	OV	1003	Camptothecin	TOP1	DNA replication	1046	Y	0.0001	0.1	-3.521462	0.763182	0.10476	-0.687161	OV-7	0	0	0	0	0	0	0
GDSC2	343	16180779	1480361	OV-17R	SIDM00476	OV	1003	Camptothecin	TOP1	DNA replication	1046	Y	0.0001	0.1	-0.580867	0.948631	0.092412	0.9139	OV-17R	0	0	0	0	0	0	0
GDSC2	343	16180959	1480362	OV-56	SIDM00475	OV	1003	Camptothecin	TOP1	DNA replication	1046	Y	0.0001	0.1	-2.238279	0.858603	0.150964	0.011492	OV-56	0	0	0	0	0	0	0
GDSC2	343	16181240	1480364	OVCA420	SIDM00967	OV	1003	Camptothecin	TOP1	DNA replication	1046	Y	0.0001	0.1	0.826693	0.966896	0.10555	1.680272	OVCA420	0	0	0	0	0	0	0
GDSC2	343	16181489	1480367	OVCA433	SIDM00966	OV	1003	Camptothecin	TOP1	DNA replication	1046	Y	0.0001	0.1	-1.960678	0.864622	0.095335	0.162637	OVCA433	0	0	0	0	0	0	0
GDSC2	343	16181669	1480371	OVK-18	SIDM00238	OV	1003	Camptothecin	TOP1	DNA replication	1046	Y	0.0001	0.1	-2.683232	0.826014	0.101639	-0.230771	OVK-18	0	0	0	0	0	0	0
GDSC2	343	16181926	1480372	PEO1	SIDM00472	OV	1003	Camptothecin	TOP1	DNA replication	1046	Y	0.0001	0.1	-2.171711	0.83339	0.09647	0.047736	PEO1	0	0	0	0	0	0	0
GDSC2	343	16182208	1480374	UWB1.289	SIDM00815	OV	1003	Camptothecin	TOP1	DNA replication	1046	Y	0.0001	0.1	-3.481571	0.748663	0.083652	-0.665441	UWB1.289	0	0	0	0	0	0	0
GDSC2	343	16182388	1503361	FLO-1	SIDM01041	ESCA	1003	Camptothecin	TOP1	DNA replication	1046	Y	0.0001	0.1	-1.657427	0.893153	0.080236	0.327747	FLO-1	0	0	0	0	0	0	0
GDSC2	343	16182670	1503362	OACp4C	SIDM00445	ESCA	1003	Camptothecin	TOP1	DNA replication	1046	Y	0.0001	0.1	-1.824594	0.898594	0.061941	0.23673	OACp4C	0	0	0	0	0	0	0
GDSC2	343	16182951	1503363	OACM5-1	SIDM00444	ESCA	1003	Camptothecin	TOP1	DNA replication	1046	Y	0.0001	0.1	-2.735108	0.815891	0.107222	-0.259016	OACM5-1	0	0	0	0	0	0	0
GDSC2	343	16183232	1503364	SK-GT-2	SIDM00393	STAD	1003	Camptothecin	TOP1	DNA replication	1046	Y	0.0001	0.1	-0.421624	0.959952	0.086902	1.000603	SK-GT-2	0	0	0	0	0	0	0
GDSC2	343	16183513	1503365	SK-GT-4	SIDM00483	ESCA	1003	Camptothecin	TOP1	DNA replication	1046	Y	0.0001	0.1	2.420957	0.960681	0.060615	2.548298	SK-GT-4	0	0	0	0	0	0	0
GDSC2	343	16183794	1503366	ESO26	SIDM00539	ESCA	1003	Camptothecin	TOP1	DNA replication	1046	Y	0.0001	0.1	-1.401561	0.919242	0.134858	0.467058	ESO26	0	0	0	0	0	0	0
GDSC2	343	16184074	1503367	ESO51	SIDM00538	ESCA	1003	Camptothecin	TOP1	DNA replication	1046	Y	0.0001	0.1	-2.216149	0.857891	0.093267	0.023541	ESO51	0	0	0	0	0	0	0
GDSC2	343	16184355	1503368	KYAE-1	SIDM00530	ESCA	1003	Camptothecin	TOP1	DNA replication	1046	Y	0.0001	0.1	1.297212	0.993735	0.046153	1.936454	KYAE-1	0	0	0	0	0	0	0
GDSC2	343	16184637	1503369	EMC-BAC-1	SIDM00048	LUAD	1003	Camptothecin	TOP1	DNA replication	1046	Y	0.0001	0.1	-2.97125	0.806773	0.086905	-0.387588	EMC-BAC-1	352	0	0	0	0	0	0
GDSC2	343	16184816	1503370	EMC-BAC-2	SIDM00047	LUAD	1003	Camptothecin	TOP1	DNA replication	1046	Y	0.0001	0.1	-2.498456	0.82999	0.068925	-0.130167	EMC-BAC-2	0	0	0	0	0	0	0
GDSC2	343	16185097	1503371	TE-4	SIDM00250	ESCA	1003	Camptothecin	TOP1	DNA replication	1046	Y	0.0001	0.1	-1.152049	0.95255	0.080438	0.602909	TE-4	802	0	0	0	0	0	0
GDSC2	343	16185378	1503373	U-CH2	SIDM01185		1003	Camptothecin	TOP1	DNA replication	1046	Y	0.0001	0.1	-0.694565	0.923907	0.064622	0.851995	U-CH2	0	0	0	0	0	0	0
GDSC2	343	16185557	1509073	NCC010	SIDM00231	KIRC	1003	Camptothecin	TOP1	DNA replication	1046	Y	0.0001	0.1	-1.67576	0.92453	0.10793	0.317766	NCC010	0	0	0	0	0	0	0
GDSC2	343	16185814	1509074	NCC021	SIDM00232	KIRC	1003	Camptothecin	TOP1	DNA replication	1046	Y	0.0001	0.1	-1.908513	0.870569	0.075822	0.191039	NCC021	0	0	0	0	0	0	0
GDSC2	343	16185994	1524414	RCC-FG2	SIDM00819	KIRC	1003	Camptothecin	TOP1	DNA replication	1046	Y	0.0001	0.1	-2.284478	0.861411	0.114602	-0.013662	RCC-FG2	0	0	0	0	0	0	0
GDSC2	343	16186174	1524415	RCC-JF	SIDM00818	KIRC	1003	Camptothecin	TOP1	DNA replication	1046	Y	0.0001	0.1	-3.845291	0.728211	0.089722	-0.863476	RCC-JF	0	0	0	0	0	0	0
GDSC2	343	16186354	1524416	RCC-JW	SIDM00817	KIRC	1003	Camptothecin	TOP1	DNA replication	1046	Y	0.0001	0.1	-2.672538	0.820788	0.081606	-0.224949	RCC-JW	0	0	0	0	0	0	0
GDSC2	343	16186635	1524417	RCC-ER	SIDM00820	KIRC	1003	Camptothecin	TOP1	DNA replication	1046	Y	0.0001	0.1	-3.572036	0.760573	0.111501	-0.714697	RCC-ER	0	0	0	0	0	0	0
GDSC2	343	16186815	1524418	RCC-AB	SIDM00821	KIRC	1003	Camptothecin	TOP1	DNA replication	1046	Y	0.0001	0.1	-3.075722	0.775804	0.13768	-0.44447	RCC-AB	0	0	0	0	0	0	0
GDSC2	343	16186995	1524419	RCC-MF	SIDM00816	KIRC	1003	Camptothecin	TOP1	DNA replication	1046	Y	0.0001	0.1	-2.411744	0.865394	0.064687	-0.082955	RCC-MF	0	0	0	0	0	0	0
GDSC2	343	16187175	1659817	KMS-11	SIDM00608	MM	1003	Camptothecin	TOP1	DNA replication	1046	Y	0.0001	0.1	-1.033006	0.957824	0.099882	0.667725	KMS-11	0	0	0	0	0	0	0
GDSC2	343	16187355	1659818	MM1S	SIDM01265	MM	1003	Camptothecin	TOP1	DNA replication	1046	Y	0.0001	0.1	-3.797156	0.768343	0.109083	-0.837267	MM1S	0	0	0	0	0	0	0
GDSC2	343	16187634	1659819	OCI-LY7	SIDM00459	DLBC	1003	Camptothecin	TOP1	DNA replication	1046	Y	0.0001	0.1	-4.664312	0.654447	0.111023	-1.309407	OCI-LY7	0	0	0	0	0	0	0
GDSC2	343	16187811	1659823	SNU-1040	SIDM00217	COREAD	1003	Camptothecin	TOP1	DNA replication	1046	Y	9.8e-05	0.1	0.764638	0.97788	0.086208	1.646485	SNU-1040	0	0	0	0	0	0	0
GDSC2	343	16187961	1659928	SNU-175	SIDM00216	COREAD	1003	Camptothecin	TOP1	DNA replication	1046	Y	9.8e-05	0.1	-2.834124	0.83223	0.118521	-0.312927	SNU-175	0	0	0	0	0	0	0
GDSC2	343	16188243	1659929	SNU-283	SIDM00215		1003	Camptothecin	TOP1	DNA replication	1046	Y	0.0001	0.1	-0.914349	0.947598	0.06767	0.732329	SNU-283	0	0	0	0	0	0	0
GDSC2	343	16188423	1660034	SNU-407	SIDM00214	COREAD	1003	Camptothecin	TOP1	DNA replication	1046	Y	9.8e-05	0.1	-1.612538	0.898987	0.079795	0.352188	SNU-407	0	0	0	0	0	0	0
GDSC2	343	16188696	1660035	SNU-61	SIDM00194	COREAD	1003	Camptothecin	TOP1	DNA replication	1046	Y	0.0001	0.1	1.343563	0.98461	0.047641	1.961691	SNU-61	0	0	0	0	0	0	0
GDSC2	343	16188954	1660036	SNU-81	SIDM00193	COREAD	1003	Camptothecin	TOP1	DNA replication	1046	Y	9.8e-05	0.1	0.073547	0.98423	0.048948	1.270207	SNU-81	0	0	0	0	0	0	0
GDSC2	343	16189212	1674021	SNU-C5	SIDM00498	COREAD	1003	Camptothecin	TOP1	DNA replication	1046	Y	9.8e-05	0.1	-2.421554	0.835886	0.080588	-0.088296	SNU-C5	0	0	0	0	0	0	0
GDSC2	343	16189494	1789883	DiFi	SIDM00049	COREAD	1003	Camptothecin	TOP1	DNA replication	1046	Y	9.8e-05	0.1	-2.055725	0.877514	0.115592	0.110887	DIFI	0	0	0	0	0	0	0
GDSC2	343	15946311	683667	PFSK-1	SIDM01132	MB	1004	Vinblastine	Microtubule destabiliser	Mitosis	1046	Y	0.0001	0.1	-4.993002	0.598065	0.121997	-0.689833	PFSK-1	0	0	0	0	0	0	0
GDSC2	343	15946549	684052	A673	SIDM00848	UNCLASSIFIED	1004	Vinblastine	Microtubule destabiliser	Mitosis	1046	Y	0.0001	0.1	-6.012266	0.466521	0.18398	-1.15821	A673	0	0	0	0	0	0	0
GDSC2	343	15947088	684059	ES7	SIDM00269	UNCLASSIFIED	1004	Vinblastine	Microtubule destabiliser	Mitosis	1046	Y	0.0001	0.1	-5.742937	0.501738	0.108206	-1.034446	ES7	0	0	0	0	0	0	0
GDSC2	343	15947370	684062	EW-11	SIDM00203	UNCLASSIFIED	1004	Vinblastine	Microtubule destabiliser	Mitosis	1046	Y	0.0001	0.1	-4.789647	0.616878	0.09605	-0.596386	EW-11	0	0	0	0	0	0	0
GDSC2	343	15947652	684072	SK-ES-1	SIDM01111	UNCLASSIFIED	1004	Vinblastine	Microtubule destabiliser	Mitosis	1046	Y	0.0001	0.1	-5.167295	0.579192	0.147023	-0.769925	SK-ES-1	0	0	0	0	0	0	0
GDSC2	343	15947933	687448	COLO-829	SIDM00909	SKCM	1004	Vinblastine	Microtubule destabiliser	Mitosis	1046	Y	0.0001	0.1	-0.536092	0.899449	0.067961	1.358227	COLO-829	0	155	257	0	0	0	0
GDSC2	343	15948492	687455	RT4	SIDM01085	BLCA	1004	Vinblastine	Microtubule destabiliser	Mitosis	1046	Y	0.0001	0.1	-4.023106	0.712813	0.122361	-0.244142	RT4	0	0	0	0	0	0	0
GDSC2	343	15948773	687457	SW780	SIDM01160	BLCA	1004	Vinblastine	Microtubule destabiliser	Mitosis	1046	Y	0.0001	0.1	-2.659769	0.826064	0.083033	0.382346	SW780	0	0	0	0	0	0	0
GDSC2	343	15949054	687459	TCCSUP	SIDM01190	BLCA	1004	Vinblastine	Microtubule destabiliser	Mitosis	1046	Y	0.0001	0.1	-1.419055	0.900701	0.12279	0.952484	TCCSUP	0	0	0	0	0	0	0
GDSC2	343	15949335	687505	C-33-A	SIDM00889	CESC	1004	Vinblastine	Microtubule destabiliser	Mitosis	1046	Y	0.0001	0.1	-4.986046	0.596159	0.071506	-0.686636	C-33-A	0	0	0	0	0	0	0
GDSC2	343	15949617	687506	C-4-I	SIDM00905	CESC	1004	Vinblastine	Microtubule destabiliser	Mitosis	1046	Y	0.0001	0.1	-4.106048	0.710943	0.153916	-0.282256	C-4-I	0	0	0	0	0	0	0
GDSC2	343	15949897	687514	ME-180	SIDM00627	CESC	1004	Vinblastine	Microtubule destabiliser	Mitosis	1046	Y	0.0001	0.1	-1.188847	0.92707	0.020357	1.05827	ME-180	0	0	0	0	0	0	0
GDSC2	343	15950178	687561	42-MG-BA	SIDM00982	GBM	1004	Vinblastine	Microtubule destabiliser	Mitosis	1046	Y	0.0001	0.1	-4.781426	0.621893	0.118266	-0.592608	42-MG-BA	0	0	0	0	0	0	0
GDSC2	343	15950459	687562	8-MG-BA	SIDM00998	GBM	1004	Vinblastine	Microtubule destabiliser	Mitosis	1046	Y	0.0001	0.1	-5.070939	0.590465	0.108064	-0.725647	8-MG-BA	0	0	0	0	0	0	0
GDSC2	343	15950739	687563	A172	SIDM00799	GBM	1004	Vinblastine	Microtubule destabiliser	Mitosis	1046	Y	0.0001	0.1	-5.096831	0.57959	0.122758	-0.737545	A172	0	0	0	0	0	0	0
GDSC2	343	15951020	687568	GB-1	SIDM00581	GBM	1004	Vinblastine	Microtubule destabiliser	Mitosis	1046	Y	0.0001	0.1	-2.176275	0.838345	0.122578	0.604523	GB-1	0	0	0	0	0	0	0
GDSC2	343	15951301	687586	T98G	SIDM01171	GBM	1004	Vinblastine	Microtubule destabiliser	Mitosis	1046	Y	0.0001	0.1	-2.73412	0.838686	0.109595	0.348179	T98G	0	0	0	0	0	0	0
GDSC2	343	15951583	687588	U-118-MG	SIDM01193	GBM	1004	Vinblastine	Microtubule destabiliser	Mitosis	1046	Y	0.0001	0.1	-2.550338	0.814296	0.12364	0.432631	U-118-MG	0	0	0	0	0	0	0
GDSC2	343	15951864	687590	U-87-MG	SIDM01189	GBM	1004	Vinblastine	Microtubule destabiliser	Mitosis	1046	Y	0.0001	0.1	-1.456244	0.904355	0.179723	0.935395	U-87-MG	0	0	0	0	0	0	0
GDSC2	343	15952476	687600	NCI-H720	SIDM01120	UNCLASSIFIED	1004	Vinblastine	Microtubule destabiliser	Mitosis	1046	Y	0.0001	0.1	-1.982474	0.902259	0.125807	0.693579	NCI-H720	0	0	0	0	0	0	0
GDSC2	343	15952745	687777	Calu-3	SIDM00922	LUAD	1004	Vinblastine	Microtubule destabiliser	Mitosis	1046	Y	0.0001	0.1	2.145181	0.977489	0.040815	2.590338	Calu-3	0	0	0	0	0	0	0
GDSC2	343	15953027	687780	COR-L23	SIDM00512	UNCLASSIFIED	1004	Vinblastine	Microtubule destabiliser	Mitosis	1046	Y	0.0001	0.1	-1.701943	0.885831	0.088178	0.82249	COR-L23	0	0	0	0	0	0	0
GDSC2	343	15953308	687787	LK-2	SIDM00548	LUSC	1004	Vinblastine	Microtubule destabiliser	Mitosis	1046	Y	0.0001	0.1	-4.351062	0.665347	0.143877	-0.394846	LK-2	0	0	0	0	0	0	0
GDSC2	343	15953769	687798	NCI-H1623	SIDM00747	LUAD	1004	Vinblastine	Microtubule destabiliser	Mitosis	1046	Y	0.0001	0.1	-1.187544	0.919359	0.159682	1.058869	NCI-H1623	780	0	0	0	0	0	0
GDSC2	343	15954050	687799	NCI-H1648	SIDM00746	LUAD	1004	Vinblastine	Microtubule destabiliser	Mitosis	1046	Y	0.0001	0.1	-4.935335	0.59805	0.16941	-0.663333	NCI-H1648	381	0	0	0	0	0	0
GDSC2	343	15954219	687800	NCI-H1650	SIDM00745	LUAD	1004	Vinblastine	Microtubule destabiliser	Mitosis	1046	Y	0.0001	0.1	1.732854	0.970764	0.076133	2.400864	NCI-H1650	0	0	0	0	0	0	0
GDSC2	343	15954500	687802	NCI-H1693	SIDM00742	LUAD	1004	Vinblastine	Microtubule destabiliser	Mitosis	1046	Y	0.0001	0.1	-0.973726	0.871718	0.043735	1.157124	NCI-H1693	134	0	0	0	0	0	0
GDSC2	343	15954961	687807	NCI-H1838	SIDM00769	LUAD	1004	Vinblastine	Microtubule destabiliser	Mitosis	1046	Y	0.0001	0.1	-0.601631	0.909057	0.101821	1.328111	NCI-H1838	509	0	0	0	0	0	0
GDSC2	343	15955130	687812	NCI-H2085	SIDM00709	LUAD	1004	Vinblastine	Microtubule destabiliser	Mitosis	1046	Y	0.0001	0.1	-1.955022	0.870874	0.078786	0.706194	NCI-H2085	250	0	0	0	0	0	0
GDSC2	343	15955412	687815	NCI-H2170	SIDM00716	LUSC	1004	Vinblastine	Microtubule destabiliser	Mitosis	1046	Y	0.0001	0.1	-4.571822	0.644988	0.143549	-0.49629	NCI-H2170	146	0	0	0	0	0	0
GDSC2	343	15955690	687816	NCI-H2228	SIDM00729	LUAD	1004	Vinblastine	Microtubule destabiliser	Mitosis	1046	Y	0.0001	0.1	-0.659718	0.910197	0.090432	1.301418	NCI-H2228	0	0	0	0	0	0	0
GDSC2	343	15955971	687819	NCI-H2342	SIDM00727	LUAD	1004	Vinblastine	Microtubule destabiliser	Mitosis	1046	Y	0.0001	0.1	1.576478	0.984719	0.031261	2.329005	NCI-H2342	2522	0	0	0	0	0	0
GDSC2	343	15956140	687820	NCI-H2347	SIDM00726	LUAD	1004	Vinblastine	Microtubule destabiliser	Mitosis	1046	Y	0.0001	0.1	1.617405	0.954096	0.037295	2.347812	NCI-H2347	1070	0	0	0	0	0	0
GDSC2	343	15956309	687821	NCI-H2405	SIDM00724	LUAD	1004	Vinblastine	Microtubule destabiliser	Mitosis	1046	Y	0.0001	0.1	3.215342	0.970577	0.043834	3.082104	NCI-H2405	0	0	0	0	0	0	0
GDSC2	343	15956590	687829	NCI-H661	SIDM01122	UNCLASSIFIED	1004	Vinblastine	Microtubule destabiliser	Mitosis	1046	Y	0.0001	0.1	-2.946943	0.810669	0.122744	0.250382	NCI-H661	731	0	0	0	0	0	0
GDSC2	343	15956871	687980	COR-L311	SIDM00509	SCLC	1004	Vinblastine	Microtubule destabiliser	Mitosis	1046	Y	0.0001	0.1	-3.844284	0.744607	0.080535	-0.161969	COR-L311	0	0	0	0	0	0	0
GDSC2	343	15957152	687983	DMS-114	SIDM00865	SCLC	1004	Vinblastine	Microtubule destabiliser	Mitosis	1046	Y	0.0001	0.1	-4.25325	0.681733	0.110178	-0.349899	DMS-114	0	0	0	0	0	0	0
GDSC2	343	15957434	687985	DMS-273	SIDM00522	SCLC	1004	Vinblastine	Microtubule destabiliser	Mitosis	1046	Y	0.0001	0.1	-4.728188	0.628418	0.106835	-0.568144	DMS-273	266	0	0	0	0	0	0
GDSC2	343	15957715	687995	NCI-H1048	SIDM00654	SCLC	1004	Vinblastine	Microtubule destabiliser	Mitosis	1046	Y	0.0001	0.1	-4.703754	0.634434	0.207295	-0.556916	NCI-H1048	0	0	0	0	0	0	0
GDSC2	343	15957996	687997	NCI-H1092	SIDM00653	SCLC	1004	Vinblastine	Microtubule destabiliser	Mitosis	1046	Y	0.0001	0.1	-1.841678	0.886008	0.067762	0.758278	NCI-H1092	213	0	0	0	0	0	0
GDSC2	343	15958277	688006	NCI-H1694	SIDM00741	SCLC	1004	Vinblastine	Microtubule destabiliser	Mitosis	1046	Y	0.0001	0.1	-3.11394	0.817964	0.163371	0.173643	NCI-H1694	0	0	0	0	0	0	0
GDSC2	343	15958534	688010	NCI-H1963	SIDM00760	SCLC	1004	Vinblastine	Microtubule destabiliser	Mitosis	1046	Y	0.0001	0.1	-4.358418	0.678439	0.180152	-0.398226	NCI-H1963	241	0	0	0	0	0	0
GDSC2	343	15959053	688013	NCI-H209	SIDM00706	SCLC	1004	Vinblastine	Microtubule destabiliser	Mitosis	1046	Y	0.0001	0.1	-5.60002	0.520836	0.127525	-0.968773	NCI-H209	74	0	0	0	0	0	0
GDSC2	343	15959332	688014	NCI-H2141	SIDM00699	SCLC	1004	Vinblastine	Microtubule destabiliser	Mitosis	1046	Y	0.0001	0.1	-3.660198	0.738124	0.152647	-0.077377	NCI-H2141	442	0	0	0	0	0	0
GDSC2	343	15960307	688023	NCI-H446	SIDM00965	SCLC	1004	Vinblastine	Microtubule destabiliser	Mitosis	1046	Y	0.0001	0.1	-7.478125	0.285255	0.125431	-1.831808	NCI-H446	652	0	0	0	0	0	0
GDSC2	343	15960587	688025	NCI-H526	SIDM01128	SCLC	1004	Vinblastine	Microtubule destabiliser	Mitosis	1046	Y	0.0001	0.1	-4.760824	0.634519	0.104554	-0.583141	NCI-H526	0	0	0	0	0	0	0
GDSC2	343	15960865	688026	NCI-H64	SIDM01126	SCLC	1004	Vinblastine	Microtubule destabiliser	Mitosis	1046	Y	0.0001	0.1	-2.740445	0.821711	0.154705	0.345273	NCI-H64	409	0	0	0	0	0	0
GDSC2	343	15961035	688027	NCI-H69	SIDM01121	SCLC	1004	Vinblastine	Microtubule destabiliser	Mitosis	1046	Y	0.0001	0.1	-6.546215	0.402448	0.134336	-1.403573	NCI-H69	129	0	0	0	0	0	0
GDSC2	343	15961203	688031	NCI-H82	SIDM01131	SCLC	1004	Vinblastine	Microtubule destabiliser	Mitosis	1046	Y	0.0001	0.1	-5.353554	0.554439	0.037959	-0.855515	NCI-H82	0	0	0	0	0	0	0
GDSC2	343	15961485	688058	NCI-H2052	SIDM00713	MESO	1004	Vinblastine	Microtubule destabiliser	Mitosis	1046	Y	0.0001	0.1	-4.009445	0.694898	0.111407	-0.237864	NCI-H2052	0	0	0	0	0	0	0
GDSC2	343	15961766	688086	SK-N-DZ	SIDM01100	NB	1004	Vinblastine	Microtubule destabiliser	Mitosis	1046	Y	0.0001	0.1	-5.175439	0.576502	0.135065	-0.773667	SK-N-DZ	0	0	0	0	0	0	0
GDSC2	343	15962046	688087	SK-N-FI	SIDM01099	NB	1004	Vinblastine	Microtubule destabiliser	Mitosis	1046	Y	0.0001	0.1	-3.668628	0.743069	0.091006	-0.081251	SK-N-FI	0	0	0	0	0	0	0
GDSC2	343	15962216	688121	VA-ES-BJ	SIDM01179	UNCLASSIFIED	1004	Vinblastine	Microtubule destabiliser	Mitosis	1046	Y	0.0001	0.1	-4.047911	0.686849	0.09833	-0.25554	VA-ES-BJ	0	0	0	0	0	0	0
GDSC2	343	15962497	713869	VMRC-LCD	SIDM00320	LUAD	1004	Vinblastine	Microtubule destabiliser	Mitosis	1046	Y	0.0001	0.1	-2.433079	0.840776	0.259054	0.486515	VMRC-LCD	860	0	0	0	0	0	0
GDSC2	343	15963010	713880	SBC-5	SIDM00368	SCLC	1004	Vinblastine	Microtubule destabiliser	Mitosis	1046	Y	0.0001	0.1	-5.105577	0.586872	0.178662	-0.741564	SBC-5	0	0	0	0	0	0	0
GDSC2	343	15963470	713899	LU-135	SIDM00294	SCLC	1004	Vinblastine	Microtubule destabiliser	Mitosis	1046	Y	0.0001	0.1	-2.562954	0.861872	0.158769	0.426834	LU-135	264	0	0	0	0	0	0
GDSC2	343	15963749	717431	SK-N-SH	SIDM01098	NB	1004	Vinblastine	Microtubule destabiliser	Mitosis	1046	Y	0.0001	0.1	-1.974267	0.879811	0.1454	0.69735	SK-N-SH	0	0	0	0	0	0	0
GDSC2	343	15964099	722046	NCI-H2122	SIDM00702	LUAD	1004	Vinblastine	Microtubule destabiliser	Mitosis	1046	Y	0.0001	0.1	-7.124801	0.322063	0.087079	-1.669447	NCI-H2122	108	0	0	0	0	0	0
GDSC2	343	15964559	722066	NCI-H650	SIDM01124	LUAD	1004	Vinblastine	Microtubule destabiliser	Mitosis	1046	Y	0.0001	0.1	-2.325592	0.880345	0.110867	0.535908	NCI-H650	2668	0	0	0	0	0	0
GDSC2	343	15965020	724825	NCI-H929	SIDM01148	MM	1004	Vinblastine	Microtubule destabiliser	Mitosis	1046	Y	0.0001	0.1	-4.614341	0.652805	0.085447	-0.515829	NCI-H929	0	0	0	0	0	0	0
GDSC2	343	15965299	724828	SK-N-AS	SIDM01101	NB	1004	Vinblastine	Microtubule destabiliser	Mitosis	1046	Y	0.0001	0.1	-4.595479	0.633216	0.119589	-0.507161	SK-N-AS	0	0	0	0	0	0	0
GDSC2	343	15965581	724831	NCI-H1299	SIDM00649	UNCLASSIFIED	1004	Vinblastine	Microtubule destabiliser	Mitosis	1046	Y	0.0001	0.1	-3.395133	0.758165	0.057851	0.044427	NCI-H1299	161	0	0	0	0	0	0
GDSC2	343	15965863	724834	NCI-H2087	SIDM00708	LUAD	1004	Vinblastine	Microtubule destabiliser	Mitosis	1046	Y	0.0001	0.1	-2.759514	0.801985	0.083986	0.33651	NCI-H2087	239	0	0	0	0	0	0
GDSC2	343	15966145	724838	UM-UC-3	SIDM01182	BLCA	1004	Vinblastine	Microtubule destabiliser	Mitosis	1046	Y	0.0001	0.1	-4.095587	0.700382	0.07474	-0.277448	UM-UC-3	0	0	0	0	0	0	0
GDSC2	343	15966315	724839	SW756	SIDM01174	CESC	1004	Vinblastine	Microtubule destabiliser	Mitosis	1046	Y	0.0001	0.1	2.247015	0.982153	0.059322	2.637134	SW756	0	0	0	0	0	0	0
GDSC2	343	15966596	724855	NCI-H727	SIDM01119	UNCLASSIFIED	1004	Vinblastine	Microtubule destabiliser	Mitosis	1046	Y	0.0001	0.1	-0.639222	0.916788	0.111493	1.310836	NCI-H727	665	0	0	0	0	0	0
GDSC2	343	15966878	724859	Calu-6	SIDM00921	LUAD	1004	Vinblastine	Microtubule destabiliser	Mitosis	1046	Y	0.0001	0.1	-3.536138	0.729609	0.153873	-0.020368	Calu-6	0	0	0	0	0	0	0
GDSC2	343	15967159	724863	LU-65	SIDM00547	UNCLASSIFIED	1004	Vinblastine	Microtubule destabiliser	Mitosis	1046	Y	0.0001	0.1	-4.805676	0.603946	0.135662	-0.603752	LU-65	0	0	0	0	0	0	0
GDSC2	343	15967440	724866	NCI-H1355	SIDM00645	LUAD	1004	Vinblastine	Microtubule destabiliser	Mitosis	1046	Y	0.0001	0.1	-3.580752	0.717266	0.089855	-0.040869	NCI-H1355	246	0	0	0	0	0	0
GDSC2	343	15967722	724868	NCI-H1792	SIDM00771	LUAD	1004	Vinblastine	Microtubule destabiliser	Mitosis	1046	Y	0.0001	0.1	-5.883386	0.483243	0.159351	-1.098986	NCI-H1792	138	0	0	0	0	0	0
GDSC2	343	15968004	724869	HPAF-II	SIDM00669	PAAD	1004	Vinblastine	Microtubule destabiliser	Mitosis	1046	Y	0.0001	0.1	-0.92761	0.912391	0.166591	1.178315	HPAF-II	0	0	0	0	0	0	0
GDSC2	343	15968251	724870	MIA-PaCa-2	SIDM00505	PAAD	1004	Vinblastine	Microtubule destabiliser	Mitosis	1046	Y	0.0001	0.1	-4.5581	0.647848	0.092962	-0.489985	MIA-PaCa-2	0	0	0	0	0	0	0
GDSC2	343	15968533	724872	SHP-77	SIDM01078	SCLC	1004	Vinblastine	Microtubule destabiliser	Mitosis	1046	Y	0.0001	0.1	-5.393392	0.548505	0.09605	-0.873822	SHP-77	155	0	0	0	0	0	0
GDSC2	343	15968814	724873	NCI-H2009	SIDM00756	LUAD	1004	Vinblastine	Microtubule destabiliser	Mitosis	1046	Y	0.0001	0.1	-3.588898	0.744042	0.205219	-0.044613	NCI-H2009	721	0	0	0	0	0	0
GDSC2	343	15969163	724878	SW1573	SIDM01163	LUAD	1004	Vinblastine	Microtubule destabiliser	Mitosis	1046	Y	0.0001	0.1	-0.453654	0.915666	0.054453	1.39611	SW1573	0	0	0	0	0	0	0
GDSC2	343	15969443	735784	TE-5	SIDM00347	ESCA	1004	Vinblastine	Microtubule destabiliser	Mitosis	1046	Y	0.0001	0.1	-2.656088	0.826402	0.160249	0.384037	TE-5	0	0	0	0	0	0	0
GDSC2	343	15969725	749709	HCC1954	SIDM00872	BRCA	1004	Vinblastine	Microtubule destabiliser	Mitosis	1046	Y	0.0001	0.1	-3.053046	0.821158	0.1706	0.201625	HCC1954	0	0	0	0	0	0	0
GDSC2	343	15970010	749710	HCC1143	SIDM00866	BRCA	1004	Vinblastine	Microtubule destabiliser	Mitosis	1046	Y	0.0001	0.1	1.341923	0.979796	0.125545	2.221222	HCC1143	0	0	0	0	0	0	0
GDSC2	343	15970294	749711	HCC1187	SIDM00885	BRCA	1004	Vinblastine	Microtubule destabiliser	Mitosis	1046	Y	0.0001	0.1	0.231497	0.982227	0.127448	1.710953	HCC1187	0	0	0	0	0	0	0
GDSC2	343	15970578	749712	HCC1395	SIDM00884	BRCA	1004	Vinblastine	Microtubule destabiliser	Mitosis	1046	Y	0.0001	0.1	-5.103655	0.578383	0.094452	-0.740681	HCC1395	0	0	0	0	0	0	0
GDSC2	343	15970940	749714	HCC1937	SIDM00874	BRCA	1004	Vinblastine	Microtubule destabiliser	Mitosis	1046	Y	0.0001	0.1	1.325397	0.977633	0.066266	2.213628	HCC1937	0	0	0	0	0	0	0
GDSC2	343	15971225	749715	HCC2157	SIDM00774	BRCA	1004	Vinblastine	Microtubule destabiliser	Mitosis	1046	Y	0.0001	0.1	-4.121887	0.716066	0.079214	-0.289534	HCC2157	0	0	0	0	0	0	0
GDSC2	343	15971671	749717	HCC38	SIDM00675	BRCA	1004	Vinblastine	Microtubule destabiliser	Mitosis	1046	Y	0.0001	0.1	-0.50341	0.940476	0.203087	1.373245	HCC38	0	0	0	0	0	0	0
GDSC2	343	15972137	753532	BB49-HNC	SIDM00174	HNSC	1004	Vinblastine	Microtubule destabiliser	Mitosis	1046	Y	0.0001	0.1	-4.742222	0.617566	0.121941	-0.574593	BB49-HNC	0	0	0	0	0	0	0
GDSC2	343	15972904	753538	Ca9-22	SIDM00489	HNSC	1004	Vinblastine	Microtubule destabiliser	Mitosis	1046	Y	0.0001	0.1	-4.566632	0.647576	0.12588	-0.493905	Ca9-22	0	0	0	0	0	0	0
GDSC2	343	15973186	753539	CADO-ES1	SIDM00961	UNCLASSIFIED	1004	Vinblastine	Microtubule destabiliser	Mitosis	1046	Y	0.0001	0.1	-3.790916	0.751982	0.065516	-0.137445	CADO-ES1	0	0	0	0	0	0	0
GDSC2	343	15973647	753541	CAL-33	SIDM00942	HNSC	1004	Vinblastine	Microtubule destabiliser	Mitosis	1046	Y	0.0001	0.1	-5.52614	0.529217	0.137029	-0.934823	CAL-33	0	0	0	0	0	0	0
GDSC2	343	15974365	753547	CPC-N	SIDM00953	SCLC	1004	Vinblastine	Microtubule destabiliser	Mitosis	1046	Y	0.0001	0.1	-4.59903	0.650284	0.073104	-0.508793	CPC-N	200	0	0	0	0	0	0
GDSC2	343	15974646	753548	CTV-1	SIDM00951	LAML	1004	Vinblastine	Microtubule destabiliser	Mitosis	1046	Y	0.0001	0.1	-6.004645	0.464666	0.171895	-1.154708	CTV-1	0	0	0	0	0	0	0
GDSC2	343	15975363	753552	DSH1	SIDM00970	BLCA	1004	Vinblastine	Microtubule destabiliser	Mitosis	1046	Y	0.0001	0.1	-2.916724	0.80629	0.092326	0.264268	DSH1	0	0	0	0	0	0	0
GDSC2	343	15975645	753554	EBC-1	SIDM00486	LUSC	1004	Vinblastine	Microtubule destabiliser	Mitosis	1046	Y	0.0001	0.1	-2.716785	0.819048	0.131123	0.356145	EBC-1	238	0	0	0	0	0	0
GDSC2	343	15975926	753555	EC-GI-10	SIDM00278	ESCA	1004	Vinblastine	Microtubule destabiliser	Mitosis	1046	Y	0.0001	0.1	-5.658987	0.512334	0.133263	-0.995869	EC-GI-10	0	0	0	0	0	0	0
GDSC2	343	15976207	753556	EPLC-272H	SIDM01044	LUSC	1004	Vinblastine	Microtubule destabiliser	Mitosis	1046	Y	0.0001	0.1	-1.353109	0.911953	0.158046	0.982788	EPLC-272H	148	0	0	0	0	0	0
GDSC2	343	15976925	753561	HO-1-u-1	SIDM00591	HNSC	1004	Vinblastine	Microtubule destabiliser	Mitosis	1046	Y	0.0001	0.1	-3.376531	0.774257	0.142151	0.052976	HO-1-u-1	0	0	0	0	0	0	0
GDSC2	343	15977095	753562	HSC-2	SIDM00590	HNSC	1004	Vinblastine	Microtubule destabiliser	Mitosis	1046	Y	0.0001	0.1	-5.243836	0.566854	0.087973	-0.805097	HSC-2	0	0	0	0	0	0	0
GDSC2	343	15977375	753563	IM-9	SIDM00632	MM	1004	Vinblastine	Microtubule destabiliser	Mitosis	1046	Y	0.0001	0.1	-7.233662	0.297074	0.146039	-1.719472	IM-9	0	0	0	0	0	0	0
GDSC2	343	15977836	753565	IST-SL2	SIDM00230	SCLC	1004	Vinblastine	Microtubule destabiliser	Mitosis	1046	Y	0.0001	0.1	-4.711818	0.62892	0.27833	-0.560622	IST-SL2	169	0	0	0	0	0	0
GDSC2	343	15978107	753566	J82	SIDM00693	BLCA	1004	Vinblastine	Microtubule destabiliser	Mitosis	1046	Y	0.0001	0.1	1.670686	0.984265	0.047439	2.372296	J82	0	0	0	0	0	0	0
GDSC2	343	15978388	753569	KNS-62	SIDM00606	LUSC	1004	Vinblastine	Microtubule destabiliser	Mitosis	1046	Y	0.0001	0.1	-3.280617	0.782015	0.111655	0.09705	KNS-62	406	0	0	0	0	0	0
GDSC2	343	15978850	753572	KP-4	SIDM00301	PAAD	1004	Vinblastine	Microtubule destabiliser	Mitosis	1046	Y	0.0001	0.1	-5.208374	0.572783	0.096886	-0.788802	KP-4	0	0	0	0	0	0	0
GDSC2	343	15979132	753573	KYSE-140	SIDM01032	ESCA	1004	Vinblastine	Microtubule destabiliser	Mitosis	1046	Y	0.0001	0.1	-2.777675	0.833068	0.103258	0.328165	KYSE-140	0	0	658	0	0	0	0
GDSC2	343	15979412	753574	KYSE-410	SIDM01028	ESCA	1004	Vinblastine	Microtubule destabiliser	Mitosis	1046	Y	0.0001	0.1	-2.399688	0.806336	0.088553	0.501859	KYSE-410	0	0	452	0	0	0	0
GDSC2	343	15979693	753575	KYSE-520	SIDM01025	ESCA	1004	Vinblastine	Microtubule destabiliser	Mitosis	1046	Y	0.0001	0.1	-1.97413	0.83166	0.117369	0.697413	KYSE-520	0	0	0	0	0	0	0
GDSC2	343	15979974	753576	KYSE-70	SIDM01024	ESCA	1004	Vinblastine	Microtubule destabiliser	Mitosis	1046	Y	0.0001	0.1	-1.875893	0.868194	0.079425	0.742556	KYSE-70	0	0	0	0	0	0	0
GDSC2	343	15981154	753583	LB771-HNC	SIDM00182	HNSC	1004	Vinblastine	Microtubule destabiliser	Mitosis	1046	Y	0.0001	0.1	-2.185531	0.853772	0.060081	0.600269	LB771-HNC	0	0	0	0	0	0	0
GDSC2	343	15981435	753584	LB831-BLC	SIDM00181	BLCA	1004	Vinblastine	Microtubule destabiliser	Mitosis	1046	Y	0.0001	0.1	-2.704724	0.832559	0.077849	0.361687	LB831-BLC	0	0	0	0	0	0	0
GDSC2	343	15981717	753585	LB996-RCC	SIDM00180	KIRC	1004	Vinblastine	Microtubule destabiliser	Mitosis	1046	Y	0.0001	0.1	-3.710849	0.723409	0.125708	-0.100652	LB996-RCC	0	0	0	0	0	0	0
GDSC2	343	15981998	753586	LCLC-103H	SIDM00345	UNCLASSIFIED	1004	Vinblastine	Microtubule destabiliser	Mitosis	1046	Y	0.0001	0.1	-3.897813	0.708373	0.148707	-0.186566	LCLC-103H	257	0	0	0	0	0	0
GDSC2	343	15982460	753589	LU-165	SIDM00292	SCLC	1004	Vinblastine	Microtubule destabiliser	Mitosis	1046	Y	0.0001	0.1	-1.577405	0.858612	0.070826	0.879718	LU-165	0	0	0	0	0	0	0
GDSC2	343	15982742	753592	LXF-289	SIDM00339	LUAD	1004	Vinblastine	Microtubule destabiliser	Mitosis	1046	Y	0.0001	0.1	-3.313495	0.789974	0.15185	0.081942	LXF-289	297	0	0	0	0	0	0
GDSC2	343	15983023	753594	MS-1	SIDM00245	SCLC	1004	Vinblastine	Microtubule destabiliser	Mitosis	1046	Y	0.0001	0.1	-3.901627	0.742472	0.101743	-0.188319	MS-1	0	0	0	0	0	0	0
GDSC2	343	15983665	753600	NCI-H1563	SIDM00751	LUAD	1004	Vinblastine	Microtubule destabiliser	Mitosis	1046	Y	0.0001	0.1	1.051848	0.983722	0.040654	2.087925	NCI-H1563	247	0	0	0	0	0	0
GDSC2	343	15984306	753607	NCI-H835	SIDM01133	UNCLASSIFIED	1004	Vinblastine	Microtubule destabiliser	Mitosis	1046	Y	0.0001	0.1	-2.994	0.829456	0.13004	0.228758	NCI-H835	385	0	0	0	0	0	0
GDSC2	343	15984471	753608	PC-14	SIDM00237	LUAD	1004	Vinblastine	Microtubule destabiliser	Mitosis	1046	Y	0.0001	0.1	-4.817076	0.61232	0.158726	-0.60899	PC-14	0	0	0	0	0	0	0
GDSC2	343	15984768	753610	SBC-3	SIDM00367	SCLC	1004	Vinblastine	Microtubule destabiliser	Mitosis	1046	Y	0.0001	0.1	-5.197593	0.56987	0.132413	-0.783848	SBC-3	0	0	0	0	0	0	0
GDSC2	343	15985049	753612	SK-MM-2	SIDM00391	MM	1004	Vinblastine	Microtubule destabiliser	Mitosis	1046	Y	0.0001	0.1	-0.688478	0.948804	0.033218	1.288202	SK-MM-2	0	0	0	0	0	0	0
GDSC2	343	15985561	753615	U-266	SIDM00417	MM	1004	Vinblastine	Microtubule destabiliser	Mitosis	1046	Y	0.0001	0.1	-3.506973	0.756077	0.240194	-0.006966	U-266	0	0	0	0	0	0	0
GDSC2	343	15985842	753616	BE2-M17	SIDM01229	NB	1004	Vinblastine	Microtubule destabiliser	Mitosis	1046	Y	0.0001	0.1	-4.138448	0.695669	0.11822	-0.297144	BE2-M17	0	0	0	0	0	0	0
GDSC2	343	15986123	753618	KELLY	SIDM01009	NB	1004	Vinblastine	Microtubule destabiliser	Mitosis	1046	Y	0.0001	0.1	-5.297772	0.563307	0.114751	-0.829882	KELLY	0	0	0	0	0	0	0
GDSC2	343	15986405	753620	SIMA	SIDM00395	NB	1004	Vinblastine	Microtubule destabiliser	Mitosis	1046	Y	0.0001	0.1	-3.384949	0.780936	0.051113	0.049107	SIMA	0	0	0	0	0	0	0
GDSC2	343	15986677	753621	TE-1	SIDM00369	ESCA	1004	Vinblastine	Microtubule destabiliser	Mitosis	1046	Y	0.0001	0.1	-4.288151	0.663809	0.158268	-0.365936	TE-1	0	0	0	0	0	0	0
GDSC2	343	15987142	753623	TE-8	SIDM00326	ESCA	1004	Vinblastine	Microtubule destabiliser	Mitosis	1046	Y	0.0001	0.1	-4.364704	0.65604	0.151756	-0.401115	TE-8	0	0	0	0	0	0	0
GDSC2	343	15987411	753624	CAPAN-1	SIDM00934	PAAD	1004	Vinblastine	Microtubule destabiliser	Mitosis	1046	Y	0.0001	0.1	-4.242135	0.672649	0.166688	-0.344791	CAPAN-1	0	0	0	0	0	0	0
GDSC2	343	15987693	905933	OVCAR-3	SIDM00105	OV	1004	Vinblastine	Microtubule destabiliser	Mitosis	1046	Y	0.0001	0.1	-5.061761	0.587256	0.168829	-0.721429	OVCAR-3	0	0	0	0	0	0	0
GDSC2	343	15987974	905934	PC-3	SIDM00088	PRAD	1004	Vinblastine	Microtubule destabiliser	Mitosis	1046	Y	0.0001	0.1	-2.449754	0.818254	0.110456	0.478852	PC-3	0	0	0	0	0	0	0
GDSC2	343	15988255	905935	DU-145	SIDM00120	PRAD	1004	Vinblastine	Microtubule destabiliser	Mitosis	1046	Y	0.0001	0.1	-3.990806	0.70119	0.112375	-0.229299	DU-145	0	0	0	0	0	0	0
GDSC2	343	15988536	905936	HCT-116	SIDM00783	COREAD	1004	Vinblastine	Microtubule destabiliser	Mitosis	1046	Y	0.0001	0.1	-5.047672	0.591388	0.096871	-0.714955	HCT-116	0	0	0	0	0	0	0
GDSC2	343	15988819	905937	HCT-15	SIDM00789	COREAD	1004	Vinblastine	Microtubule destabiliser	Mitosis	1046	Y	0.0001	0.1	-4.138154	0.697244	0.105704	-0.297009	HCT-15	0	0	0	0	0	0	0
GDSC2	343	15989103	905938	HL-60	SIDM00829	LAML	1004	Vinblastine	Microtubule destabiliser	Mitosis	1046	Y	0.0001	0.1	-6.30796	0.425326	0.089129	-1.294089	HL-60	0	0	0	0	0	0	0
GDSC2	343	15989384	905939	HT-29	SIDM00136	COREAD	1004	Vinblastine	Microtubule destabiliser	Mitosis	1046	Y	0.0001	0.1	-4.194482	0.67833	0.177318	-0.322893	HT-29	0	169	15	0	0	0	0
GDSC2	343	15989681	905940	K-562	SIDM00791	LCML	1004	Vinblastine	Microtubule destabiliser	Mitosis	1046	Y	0.0001	0.1	-5.264247	0.564054	0.10096	-0.814476	K-562	0	0	0	0	0	0	0
GDSC2	343	15989963	905941	NCI-H226	SIDM00139	LUSC	1004	Vinblastine	Microtubule destabiliser	Mitosis	1046	Y	0.0001	0.1	-2.265004	0.790198	0.053207	0.563749	NCI-H226	0	0	0	0	0	0	0
GDSC2	343	15990245	905942	NCI-H23	SIDM00138	LUAD	1004	Vinblastine	Microtubule destabiliser	Mitosis	1046	Y	0.0001	0.1	-4.846995	0.618439	0.104946	-0.622739	NCI-H23	1007	0	0	0	0	0	0
GDSC2	343	15990704	905944	NCI-H522	SIDM00116	LUAD	1004	Vinblastine	Microtubule destabiliser	Mitosis	1046	Y	0.0001	0.1	-4.374151	0.670719	0.136465	-0.405456	NCI-H522	0	0	0	0	0	0	0
GDSC2	343	15990985	905945	T47D	SIDM00097	BRCA	1004	Vinblastine	Microtubule destabiliser	Mitosis	1046	Y	0.0001	0.1	-1.42625	0.918191	0.157973	0.949178	T47D	0	0	0	0	0	0	0
GDSC2	343	15991270	905946	MCF7	SIDM00148	BRCA	1004	Vinblastine	Microtubule destabiliser	Mitosis	1046	Y	0.0001	0.1	-2.066605	0.856498	0.065518	0.654919	MCF7	0	0	0	0	0	0	0
GDSC2	343	15991555	905947	786-0	SIDM00125	KIRC	1004	Vinblastine	Microtubule destabiliser	Mitosis	1046	Y	0.0001	0.1	-4.167964	0.688982	0.14142	-0.310707	786-0	0	0	0	0	0	0	0
GDSC2	343	15991836	905948	A498	SIDM00124	KIRC	1004	Vinblastine	Microtubule destabiliser	Mitosis	1046	Y	0.0001	0.1	-0.053933	0.948172	0.03163	1.579791	A498	0	0	0	0	0	0	0
GDSC2	343	15992117	905949	A549	SIDM00903	LUAD	1004	Vinblastine	Microtubule destabiliser	Mitosis	1046	Y	0.0001	0.1	-4.447393	0.651042	0.108758	-0.439112	A549	136	0	0	0	0	0	0
GDSC2	343	15992400	905950	ACHN	SIDM00123	KIRC	1004	Vinblastine	Microtubule destabiliser	Mitosis	1046	Y	0.0001	0.1	-3.019304	0.778357	0.076649	0.21713	ACHN	0	0	0	0	0	0	0
GDSC2	343	15992682	905951	BT-549	SIDM00122	BRCA	1004	Vinblastine	Microtubule destabiliser	Mitosis	1046	Y	0.0001	0.1	-2.179739	0.842367	0.117993	0.602931	BT-549	0	0	0	0	0	0	0
GDSC2	343	15992967	905952	CCRF-CEM	SIDM00121	ALL	1004	Vinblastine	Microtubule destabiliser	Mitosis	1046	Y	0.0001	0.1	-6.071944	0.454944	0.116273	-1.185633	CCRF-CEM	0	0	0	0	0	0	0
GDSC2	343	15993428	905955	SK-MEL-2	SIDM00082	SKCM	1004	Vinblastine	Microtubule destabiliser	Mitosis	1046	Y	0.0001	0.1	-4.29575	0.687816	0.090669	-0.369428	SK-MEL-2	0	423	222	0	0	0	0
GDSC2	343	15993956	905957	Hs-578-T	SIDM00135	BRCA	1004	Vinblastine	Microtubule destabiliser	Mitosis	1046	Y	0.0001	0.1	-4.817541	0.610656	0.150399	-0.609204	Hs-578-T	0	0	0	0	0	0	0
GDSC2	343	15994241	905958	MOLT-4	SIDM00145	ALL	1004	Vinblastine	Microtubule destabiliser	Mitosis	1046	Y	0.0001	0.1	-5.848835	0.48694	0.105336	-1.083109	MOLT-4	0	0	0	0	0	0	0
GDSC2	343	15994522	905959	SK-OV-3	SIDM00079	OV	1004	Vinblastine	Microtubule destabiliser	Mitosis	1046	Y	0.0001	0.1	-2.223581	0.817694	0.115208	0.582784	SK-OV-3	0	0	0	0	0	0	0
GDSC2	343	15994804	905960	MDA-MB-231	SIDM00146	BRCA	1004	Vinblastine	Microtubule destabiliser	Mitosis	1046	Y	0.0001	0.1	-3.721995	0.743796	0.126442	-0.105774	MDA-MB-231	0	0	0	0	0	0	0
GDSC2	343	15995090	905961	COLO-205	SIDM00826	COREAD	1004	Vinblastine	Microtubule destabiliser	Mitosis	1046	Y	0.0001	0.1	-5.386968	0.544478	0.182576	-0.87087	COLO-205	0	0	0	0	0	0	0
GDSC2	343	15995372	905962	SW620	SIDM00841	COREAD	1004	Vinblastine	Microtubule destabiliser	Mitosis	1046	Y	0.0001	0.1	-3.916093	0.698617	0.170153	-0.194966	SW620	0	0	0	0	0	0	0
GDSC2	343	15995848	905964	RPMI-8226	SIDM00087	MM	1004	Vinblastine	Microtubule destabiliser	Mitosis	1046	Y	0.0001	0.1	-5.486008	0.537477	0.09464	-0.916381	RPMI-8226	0	0	0	0	0	0	0
GDSC2	343	15996129	905965	SR	SIDM00096	UNCLASSIFIED	1004	Vinblastine	Microtubule destabiliser	Mitosis	1046	Y	0.0001	0.1	-6.298531	0.423165	0.095846	-1.289755	SR	0	0	0	0	0	0	0
GDSC2	343	15996408	905967	NCI-H322M	SIDM00117	LUAD	1004	Vinblastine	Microtubule destabiliser	Mitosis	1046	Y	0.0001	0.1	-3.356921	0.753747	0.125634	0.061987	NCI-H322M	514	0	0	0	0	0	0
GDSC2	343	15996689	905968	IGROV-1	SIDM00151	OV	1004	Vinblastine	Microtubule destabiliser	Mitosis	1046	Y	0.0001	0.1	-3.832969	0.708702	0.095883	-0.156769	IGROV-1	0	0	0	0	0	0	0
GDSC2	343	15996969	905969	OVCAR-5	SIDM00091	OV	1004	Vinblastine	Microtubule destabiliser	Mitosis	1046	Y	0.0001	0.1	-1.564683	0.847936	0.088131	0.885564	OVCAR-5	0	0	0	0	0	0	0
GDSC2	343	15997511	905971	HCC2998	SIDM00118	COREAD	1004	Vinblastine	Microtubule destabiliser	Mitosis	1046	Y	0.0001	0.1	-5.588156	0.522198	0.178654	-0.963321	HCC2998	0	0	0	0	0	0	0
GDSC2	343	15997793	905972	HOP-62	SIDM00133	LUAD	1004	Vinblastine	Microtubule destabiliser	Mitosis	1046	Y	0.0001	0.1	-2.974955	0.781942	0.086508	0.23751	HOP-62	284	0	0	0	0	0	0
GDSC2	343	15998074	905973	HOP-92	SIDM00134	UNCLASSIFIED	1004	Vinblastine	Microtubule destabiliser	Mitosis	1046	Y	0.0001	0.1	1.07214	0.974033	0.051848	2.09725	HOP-92	296	0	0	0	0	0	0
GDSC2	343	15998355	905974	LOXIMVI	SIDM00149	SKCM	1004	Vinblastine	Microtubule destabiliser	Mitosis	1046	Y	0.0001	0.1	-4.679957	0.634924	0.139674	-0.545981	LOXIMVI	0	421	430	0	0	0	0
GDSC2	343	15998636	905975	M14	SIDM00003	SKCM	1004	Vinblastine	Microtubule destabiliser	Mitosis	1046	Y	0.0001	0.1	-4.394202	0.66466	0.130482	-0.414669	M14	0	1111	1441	0	0	0	0
GDSC2	343	15998878	905976	UACC-62	SIDM00107	SKCM	1004	Vinblastine	Microtubule destabiliser	Mitosis	1046	Y	0.0001	0.1	-4.081433	0.697964	0.128152	-0.270944	UACC-62	0	387	222	0	0	0	0
GDSC2	343	15999160	905977	UACC-257	SIDM00108	SKCM	1004	Vinblastine	Microtubule destabiliser	Mitosis	1046	Y	0.0001	0.1	-1.528616	0.886966	0.131566	0.902138	UACC-257	0	248	361	0	0	0	0
GDSC2	343	15999698	905979	SN12C	SIDM00094	KIRC	1004	Vinblastine	Microtubule destabiliser	Mitosis	1046	Y	0.0001	0.1	-0.883958	0.93618	0.093142	1.198374	SN12C	657	0	0	0	0	0	0
GDSC2	343	15999980	905980	TK10	SIDM00113	KIRC	1004	Vinblastine	Microtubule destabiliser	Mitosis	1046	Y	0.0001	0.1	0.05483	0.883735	0.081666	1.629771	TK10	0	0	0	0	0	0	0
GDSC2	343	16000622	905983	U251	SIDM00111	GBM	1004	Vinblastine	Microtubule destabiliser	Mitosis	1046	Y	0.0001	0.1	-4.506894	0.647702	0.178867	-0.466454	U251	0	0	0	0	0	0	0
GDSC2	343	16000903	905984	SF539	SIDM00083	LGG	1004	Vinblastine	Microtubule destabiliser	Mitosis	1046	Y	0.0001	0.1	-5.907746	0.47995	0.108886	-1.11018	SF539	0	0	0	0	0	0	0
GDSC2	343	16001364	905986	SF268	SIDM00085	GBM	1004	Vinblastine	Microtubule destabiliser	Mitosis	1046	Y	0.0001	0.1	-4.115244	0.688438	0.11423	-0.286481	SF268	0	0	0	0	0	0	0
GDSC2	343	16001645	905989	KM12	SIDM00150	COREAD	1004	Vinblastine	Microtubule destabiliser	Mitosis	1046	Y	0.0001	0.1	-5.654984	0.512375	0.0937	-0.99403	KM12	0	0	0	0	0	0	0
GDSC2	343	16001927	905990	OVCAR-4	SIDM00092	OV	1004	Vinblastine	Microtubule destabiliser	Mitosis	1046	Y	0.0001	0.1	-0.775282	0.937115	0.072228	1.248314	OVCAR-4	0	0	0	0	0	0	0
GDSC2	343	16002208	905991	OVCAR-8	SIDM00090	OV	1004	Vinblastine	Microtubule destabiliser	Mitosis	1046	Y	0.0001	0.1	-5.844108	0.488218	0.143888	-1.080937	OVCAR-8	0	0	0	0	0	0	0
GDSC2	343	16002489	906693	BxPC-3	SIDM00132	PAAD	1004	Vinblastine	Microtubule destabiliser	Mitosis	1046	Y	0.0001	0.1	-3.338498	0.763725	0.128462	0.070453	BxPC-3	0	0	0	0	0	0	0
GDSC2	343	16002950	906696	BHT-101	SIDM00987	THCA	1004	Vinblastine	Microtubule destabiliser	Mitosis	1046	Y	0.0001	0.1	-3.380829	0.777169	0.1114	0.051001	BHT-101	0	0	0	0	0	0	0
GDSC2	343	16003231	906746	Becker	SIDM00490	GBM	1004	Vinblastine	Microtubule destabiliser	Mitosis	1046	Y	0.0001	0.1	-5.013116	0.589123	0.138495	-0.699076	Becker	0	0	0	0	0	0	0
GDSC2	343	16003513	906763	BE-13	SIDM01245	ALL	1004	Vinblastine	Microtubule destabiliser	Mitosis	1046	Y	0.0001	0.1	-6.024568	0.464662	0.09492	-1.163863	BE-13	0	0	0	0	0	0	0
GDSC2	343	16003795	906765	ARH-77	SIDM00900	MM	1004	Vinblastine	Microtubule destabiliser	Mitosis	1046	Y	0.0001	0.1	-5.968084	0.471278	0.151218	-1.137907	ARH-77	0	0	0	0	0	0	0
GDSC2	343	16004074	906790	AGS	SIDM00850	STAD	1004	Vinblastine	Microtubule destabiliser	Mitosis	1046	Y	0.0001	0.1	-5.262031	0.563035	0.163349	-0.813459	AGS	0	0	0	0	0	0	0
GDSC2	343	16004611	906792	A2058	SIDM00797	SKCM	1004	Vinblastine	Microtubule destabiliser	Mitosis	1046	Y	0.0001	0.1	-5.489128	0.535734	0.120403	-0.917815	A2058	0	382	265	0	0	0	0
GDSC2	343	16004892	906793	A375	SIDM00795	SKCM	1004	Vinblastine	Microtubule destabiliser	Mitosis	1046	Y	0.0001	0.1	-4.906441	0.605184	0.133141	-0.650056	A375	0	348	408	0	0	0	0
GDSC2	343	16005188	906794	A253	SIDM00796	UNCLASSIFIED	1004	Vinblastine	Microtubule destabiliser	Mitosis	1046	Y	0.0001	0.1	-2.846099	0.844835	0.094366	0.296722	A253	0	0	0	0	0	0	0
GDSC2	343	16005469	906795	8305C	SIDM00997	THCA	1004	Vinblastine	Microtubule destabiliser	Mitosis	1046	Y	0.0001	0.1	-3.77503	0.703926	0.085426	-0.130145	8305C	0	0	0	0	0	0	0
GDSC2	343	16005751	906797	647-V	SIDM00983	BLCA	1004	Vinblastine	Microtubule destabiliser	Mitosis	1046	Y	0.0001	0.1	-1.944054	0.907478	0.059642	0.711234	647-V	0	0	0	0	0	0	0
GDSC2	343	16006032	906798	639-V	SIDM00999	BLCA	1004	Vinblastine	Microtubule destabiliser	Mitosis	1046	Y	0.0001	0.1	-3.983057	0.721295	0.148934	-0.225738	639-V	0	0	0	0	0	0	0
GDSC2	343	16006312	906800	697	SIDM01076	UNCLASSIFIED	1004	Vinblastine	Microtubule destabiliser	Mitosis	1046	Y	0.0001	0.1	-6.318249	0.420704	0.152123	-1.298817	697	0	0	0	0	0	0	0
GDSC2	343	16006592	906801	BT-20	SIDM00893	BRCA	1004	Vinblastine	Microtubule destabiliser	Mitosis	1046	Y	0.0001	0.1	-1.852725	0.924608	0.280217	0.753202	BT-20	0	0	0	0	0	0	0
GDSC2	343	16006876	906804	A2780	SIDM00210	UNCLASSIFIED	1004	Vinblastine	Microtubule destabiliser	Mitosis	1046	Y	0.0001	0.1	-6.061653	0.462982	0.083533	-1.180904	A2780	0	0	0	0	0	0	0
GDSC2	343	16007157	906805	COR-L105	SIDM00513	LUAD	1004	Vinblastine	Microtubule destabiliser	Mitosis	1046	Y	0.0001	0.1	0.005654	0.932221	0.053421	1.607173	COR-L105	0	0	0	0	0	0	0
GDSC2	343	16007617	906808	COR-L88	SIDM00506	SCLC	1004	Vinblastine	Microtubule destabiliser	Mitosis	1046	Y	0.0001	0.1	0.386716	0.977129	0.086494	1.78228	COR-L88	205	0	0	0	0	0	0
GDSC2	343	16007787	906812	COLO-824	SIDM00954	BRCA	1004	Vinblastine	Microtubule destabiliser	Mitosis	1046	Y	0.0001	0.1	-3.139922	0.796548	0.09849	0.161703	COLO-824	0	0	0	0	0	0	0
GDSC2	343	16008251	906814	COLO-792	SIDM00140	SKCM	1004	Vinblastine	Microtubule destabiliser	Mitosis	1046	Y	0.0001	0.1	-3.819328	0.730686	0.166262	-0.150501	COLO-792	0	2391	2873	0	0	0	0
GDSC2	343	16008531	906817	COLO-680N	SIDM00956	ESCA	1004	Vinblastine	Microtubule destabiliser	Mitosis	1046	Y	0.0001	0.1	0.174283	0.944826	0.070689	1.684662	COLO-680N	0	0	0	0	0	0	0
GDSC2	343	16008813	906818	COLO-679	SIDM00284	SKCM	1004	Vinblastine	Microtubule destabiliser	Mitosis	1046	Y	0.0001	0.1	-1.361954	0.902008	0.088471	0.978723	COLO-679	0	729	377	0	0	0	0
GDSC2	343	16009095	906820	CHP-212	SIDM00910	NB	1004	Vinblastine	Microtubule destabiliser	Mitosis	1046	Y	0.0001	0.1	-5.233896	0.565269	0.141014	-0.800529	CHP-212	0	0	0	0	0	0	0
GDSC2	343	16009375	906821	CFPAC-1	SIDM00130	PAAD	1004	Vinblastine	Microtubule destabiliser	Mitosis	1046	Y	0.0001	0.1	-0.988488	0.905476	0.130622	1.15034	CFPAC-1	0	0	0	0	0	0	0
GDSC2	343	16009656	906824	Ca-Ski	SIDM00923	CESC	1004	Vinblastine	Microtubule destabiliser	Mitosis	1046	Y	0.0001	0.1	-3.268321	0.782899	0.136232	0.102701	Ca-Ski	0	0	0	0	0	0	0
GDSC2	343	16010122	906826	CAL-120	SIDM00940	BRCA	1004	Vinblastine	Microtubule destabiliser	Mitosis	1046	Y	0.0001	0.1	-1.674946	0.831251	0.159801	0.834896	CAL-120	0	0	0	0	0	0	0
GDSC2	343	16010407	906827	CAL-72	SIDM00930	UNCLASSIFIED	1004	Vinblastine	Microtubule destabiliser	Mitosis	1046	Y	0.0001	0.1	-2.996897	0.797971	0.045296	0.227426	CAL-72	0	0	0	0	0	0	0
GDSC2	343	16010688	906828	CAL-62	SIDM00931	THCA	1004	Vinblastine	Microtubule destabiliser	Mitosis	1046	Y	0.0001	0.1	-4.323996	0.674154	0.0827	-0.382408	CAL-62	0	0	0	0	0	0	0
GDSC2	343	16010970	906830	C32	SIDM00890	SKCM	1004	Vinblastine	Microtubule destabiliser	Mitosis	1046	Y	0.0001	0.1	-1.761811	0.896029	0.14754	0.794979	C32	0	184	214	0	0	0	0
GDSC2	343	16011266	906831	Daudi	SIDM00845	UNCLASSIFIED	1004	Vinblastine	Microtubule destabiliser	Mitosis	1046	Y	0.0001	0.1	-4.448242	0.678752	0.077588	-0.439502	Daudi	0	0	0	0	0	0	0
GDSC2	343	16011547	906832	DB	SIDM00886	DLBC	1004	Vinblastine	Microtubule destabiliser	Mitosis	1046	Y	0.0001	0.1	-5.785595	0.496206	0.145408	-1.054049	DB	0	0	0	0	0	0	0
GDSC2	343	16011828	906833	Daoy	SIDM00887	MB	1004	Vinblastine	Microtubule destabiliser	Mitosis	1046	Y	0.0001	0.1	-5.415455	0.544559	0.123267	-0.88396	Daoy	0	0	0	0	0	0	0
GDSC2	343	16012108	906834	D-283MED	SIDM00888	MB	1004	Vinblastine	Microtubule destabiliser	Mitosis	1046	Y	0.0001	0.1	-5.477319	0.53761	0.063733	-0.912389	D-283MED	0	0	0	0	0	0	0
GDSC2	343	16012389	906835	DBTRG-05MG	SIDM00867	GBM	1004	Vinblastine	Microtubule destabiliser	Mitosis	1046	Y	0.0001	0.1	-1.028454	0.85767	0.120548	1.131975	DBTRG-05MG	0	0	0	0	0	0	0
GDSC2	343	16012670	906836	DEL	SIDM00949	UNCLASSIFIED	1004	Vinblastine	Microtubule destabiliser	Mitosis	1046	Y	0.0001	0.1	-6.208446	0.436205	0.161954	-1.248359	DEL	0	0	0	0	0	0	0
GDSC2	343	16012948	906837	Detroit562	SIDM00831	HNSC	1004	Vinblastine	Microtubule destabiliser	Mitosis	1046	Y	0.0001	0.1	-5.470019	0.536663	0.128119	-0.909034	Detroit562	0	0	0	0	0	0	0
GDSC2	343	16013229	906838	DG-75	SIDM00948	UNCLASSIFIED	1004	Vinblastine	Microtubule destabiliser	Mitosis	1046	Y	0.0001	0.1	-4.612927	0.64781	0.124273	-0.515179	DG-75	0	0	0	0	0	0	0
GDSC2	343	16013510	906839	DK-MG	SIDM00947	GBM	1004	Vinblastine	Microtubule destabiliser	Mitosis	1046	Y	0.0001	0.1	-1.987873	0.856138	0.066472	0.691098	DK-MG	0	0	0	0	0	0	0
GDSC2	343	16014227	906843	DoTc2-4510	SIDM00864	CESC	1004	Vinblastine	Microtubule destabiliser	Mitosis	1046	Y	0.0001	0.1	-1.679955	0.894273	0.107921	0.832594	DoTc2-4510	0	0	0	0	0	0	0
GDSC2	343	16014509	906844	DU-4475	SIDM01001	BRCA	1004	Vinblastine	Microtubule destabiliser	Mitosis	1046	Y	0.0001	0.1	-3.727606	0.776528	0.071543	-0.108352	DU-4475	0	0	0	0	0	0	0
GDSC2	343	16014791	906846	EB2	SIDM00863	UNCLASSIFIED	1004	Vinblastine	Microtubule destabiliser	Mitosis	1046	Y	0.0001	0.1	-4.747286	0.62477	0.11702	-0.57692	EB2	0	0	0	0	0	0	0
GDSC2	343	16015073	906847	EB-3	SIDM00793	UNCLASSIFIED	1004	Vinblastine	Microtubule destabiliser	Mitosis	1046	Y	0.0001	0.1	-4.378498	0.667148	0.075274	-0.407453	EB-3	0	0	0	0	0	0	0
GDSC2	343	16015354	906848	ECC10	SIDM00280	UNCLASSIFIED	1004	Vinblastine	Microtubule destabiliser	Mitosis	1046	Y	0.0001	0.1	-4.78939	0.628743	0.205505	-0.596268	ECC10	0	0	0	0	0	0	0
GDSC2	343	16015837	906851	EFM-19	SIDM01056	BRCA	1004	Vinblastine	Microtubule destabiliser	Mitosis	1046	Y	0.0001	0.1	-4.025592	0.696886	0.133052	-0.245284	EFM-19	0	0	0	0	0	0	0
GDSC2	343	16016380	906855	EM-2	SIDM01047	LCML	1004	Vinblastine	Microtubule destabiliser	Mitosis	1046	Y	0.0001	0.1	-4.303539	0.694633	0.069771	-0.373008	EM-2	0	0	0	0	0	0	0
GDSC2	343	16016660	906856	EoL-1-cell	SIDM00277	UNCLASSIFIED	1004	Vinblastine	Microtubule destabiliser	Mitosis	1046	Y	0.0001	0.1	-6.403639	0.407837	0.11117	-1.338055	EoL-1-cell	0	0	0	0	0	0	0
GDSC2	343	16016942	906861	ETK-1	SIDM00276	UNCLASSIFIED	1004	Vinblastine	Microtubule destabiliser	Mitosis	1046	Y	0.0001	0.1	-4.352796	0.667025	0.193742	-0.395642	ETK-1	0	0	0	0	0	0	0
GDSC2	343	16017223	906862	EVSA-T	SIDM01042	BRCA	1004	Vinblastine	Microtubule destabiliser	Mitosis	1046	Y	0.0001	0.1	-2.577826	0.879143	0.14387	0.42	EVSA-T	0	0	0	0	0	0	0
GDSC2	343	16017507	906863	FADU	SIDM00860	HNSC	1004	Vinblastine	Microtubule destabiliser	Mitosis	1046	Y	0.0001	0.1	-4.880886	0.610894	0.056232	-0.638313	FADU	0	0	0	0	0	0	0
GDSC2	343	16017788	906864	FTC-133	SIDM00213	THCA	1004	Vinblastine	Microtubule destabiliser	Mitosis	1046	Y	0.0001	0.1	-3.399964	0.769148	0.191767	0.042207	FTC-133	0	0	0	0	0	0	0
GDSC2	343	16018056	906865	G-361	SIDM00857	SKCM	1004	Vinblastine	Microtubule destabiliser	Mitosis	1046	Y	0.0001	0.1	-3.455068	0.769246	0.057143	0.016886	G-361	0	273	263	0	0	0	0
GDSC2	343	16018337	906868	GAMG	SIDM01055	LGG	1004	Vinblastine	Microtubule destabiliser	Mitosis	1046	Y	0.0001	0.1	-4.550409	0.6439	0.154936	-0.48645	GAMG	0	0	0	0	0	0	0
GDSC2	343	16018619	906869	GCIY	SIDM00274	STAD	1004	Vinblastine	Microtubule destabiliser	Mitosis	1046	Y	0.0001	0.1	-0.793846	0.911123	0.079385	1.239783	GCIY	0	0	0	0	0	0	0
GDSC2	343	16018901	906870	GDM-1	SIDM01057	LAML	1004	Vinblastine	Microtubule destabiliser	Mitosis	1046	Y	0.0001	0.1	-5.357835	0.551449	0.132457	-0.857483	GDM-1	0	0	0	0	0	0	0
GDSC2	343	16019182	906871	GI-1	SIDM00273	LGG	1004	Vinblastine	Microtubule destabiliser	Mitosis	1046	Y	0.0001	0.1	-5.474442	0.537616	0.068675	-0.911066	GI-1	0	0	0	0	0	0	0
GDSC2	343	16019453	906872	GI-ME-N	SIDM00227	NB	1004	Vinblastine	Microtubule destabiliser	Mitosis	1046	Y	0.0001	0.1	-3.369566	0.74699	0.09943	0.056176	GI-ME-N	0	0	0	0	0	0	0
GDSC2	343	16019734	906875	GOTO	SIDM00544	NB	1004	Vinblastine	Microtubule destabiliser	Mitosis	1046	Y	0.0001	0.1	-3.916413	0.721186	0.128653	-0.195114	GOTO	0	0	0	0	0	0	0
GDSC2	343	16020015	906877	GR-ST	SIDM01259	ALL	1004	Vinblastine	Microtubule destabiliser	Mitosis	1046	Y	0.0001	0.1	-5.018277	0.587996	0.098427	-0.701447	GR-ST	0	0	0	0	0	0	0
GDSC2	343	16020297	906999	GCT	SIDM00853	UNCLASSIFIED	1004	Vinblastine	Microtubule destabiliser	Mitosis	1046	Y	0.0001	0.1	-2.990725	0.79834	0.103645	0.230263	GCT	0	0	1368	0	0	0	0
GDSC2	343	16020578	907000	ESS-1	SIDM01043	UNCLASSIFIED	1004	Vinblastine	Microtubule destabiliser	Mitosis	1046	Y	0.0001	0.1	-5.173305	0.577722	0.130171	-0.772686	ESS-1	0	0	0	0	0	0	0
GDSC2	343	16020860	907042	H4	SIDM00852	LGG	1004	Vinblastine	Microtubule destabiliser	Mitosis	1046	Y	0.0001	0.1	-5.4356	0.542157	0.125264	-0.893218	H4	0	0	0	0	0	0	0
GDSC2	343	16021141	907043	H9	SIDM01251	UNCLASSIFIED	1004	Vinblastine	Microtubule destabiliser	Mitosis	1046	Y	0.0001	0.1	-5.837548	0.488434	0.095305	-1.077923	H9	0	307	0	0	0	0	0
GDSC2	343	16021417	907044	HC-1	SIDM01073	UNCLASSIFIED	1004	Vinblastine	Microtubule destabiliser	Mitosis	1046	Y	0.0001	0.1	-5.999024	0.467318	0.167113	-1.152125	HC-1	0	0	0	0	0	0	0
GDSC2	343	16021697	907045	HCC1419	SIDM00882	BRCA	1004	Vinblastine	Microtubule destabiliser	Mitosis	1046	Y	0.0001	0.1	-0.816498	0.958237	0.169333	1.229374	HCC1419	0	0	0	0	0	0	0
GDSC2	343	16022236	907047	HCC1806	SIDM00875	UNCLASSIFIED	1004	Vinblastine	Microtubule destabiliser	Mitosis	1046	Y	0.0001	0.1	-4.893755	0.614744	0.156731	-0.644226	HCC1806	0	0	0	0	0	0	0
GDSC2	343	16022520	907048	HCC70	SIDM00673	BRCA	1004	Vinblastine	Microtubule destabiliser	Mitosis	1046	Y	0.0001	0.1	-2.477136	0.869204	0.242532	0.46627	HCC70	0	0	0	0	0	0	0
GDSC2	343	16022806	907051	HEC-1	SIDM00596	UCEC	1004	Vinblastine	Microtubule destabiliser	Mitosis	1046	Y	0.0001	0.1	-0.088779	0.960404	0.101708	1.563779	HEC-1	0	0	0	0	0	0	0
GDSC2	343	16023344	907055	HGC-27	SIDM00290	STAD	1004	Vinblastine	Microtubule destabiliser	Mitosis	1046	Y	0.0001	0.1	-5.817012	0.49187	0.106833	-1.068486	HGC-27	0	0	0	0	0	0	0
GDSC2	343	16023623	907056	HH	SIDM00671	UNCLASSIFIED	1004	Vinblastine	Microtubule destabiliser	Mitosis	1046	Y	0.0001	0.1	-2.106277	0.878628	0.06484	0.636689	HH	0	112	56	0	0	0	0
GDSC2	343	16023905	907057	HLE	SIDM00064	LIHC	1004	Vinblastine	Microtubule destabiliser	Mitosis	1046	Y	0.0001	0.1	-4.150247	0.695571	0.045287	-0.302566	HLE	0	0	0	0	0	0	0
GDSC2	343	16024187	907058	HMV-II	SIDM00291	SKCM	1004	Vinblastine	Microtubule destabiliser	Mitosis	1046	Y	0.0001	0.1	-4.442648	0.646817	0.088464	-0.436932	HMV-II	0	0	0	0	0	0	0
GDSC2	343	16024469	907060	HOS	SIDM00806	UNCLASSIFIED	1004	Vinblastine	Microtubule destabiliser	Mitosis	1046	Y	0.0001	0.1	-4.98255	0.602273	0.09586	-0.68503	HOS	0	0	0	0	0	0	0
GDSC2	343	16024751	907061	HSC-3	SIDM00589	HNSC	1004	Vinblastine	Microtubule destabiliser	Mitosis	1046	Y	0.0001	0.1	-4.638445	0.641242	0.178174	-0.526905	HSC-3	0	0	0	0	0	0	0
GDSC2	343	16025031	907062	HSC-4	SIDM00588	HNSC	1004	Vinblastine	Microtubule destabiliser	Mitosis	1046	Y	0.0001	0.1	-1.166912	0.937771	0.10023	1.06835	HSC-4	0	0	0	0	0	0	0
GDSC2	343	16025489	907064	HT-1080	SIDM00828	UNCLASSIFIED	1004	Vinblastine	Microtubule destabiliser	Mitosis	1046	Y	0.0001	0.1	-4.506496	0.642219	0.115124	-0.466271	HT-1080	0	0	0	0	0	0	0
GDSC2	343	16025770	907065	HT-1197	SIDM00676	BLCA	1004	Vinblastine	Microtubule destabiliser	Mitosis	1046	Y	0.0001	0.1	-1.629348	0.886179	0.091313	0.855849	HT-1197	0	0	0	0	0	0	0
GDSC2	343	16026036	907066	HT-1376	SIDM00678	BLCA	1004	Vinblastine	Microtubule destabiliser	Mitosis	1046	Y	0.0001	0.1	0.150555	0.954589	0.081658	1.673759	HT-1376	0	0	0	0	0	0	0
GDSC2	343	16026238	907067	HT-144	SIDM00695	SKCM	1004	Vinblastine	Microtubule destabiliser	Mitosis	1046	Y	0.0001	0.1	-4.042512	0.709777	0.122167	-0.253059	HT-144	0	90	65	0	0	0	0
GDSC2	343	16026518	907068	HT-3	SIDM00679	CESC	1004	Vinblastine	Microtubule destabiliser	Mitosis	1046	Y	0.0001	0.1	0.519606	0.98457	0.124822	1.843346	HT-3	0	0	0	0	0	0	0
GDSC2	343	16026799	907069	HuCCT1	SIDM00587	UNCLASSIFIED	1004	Vinblastine	Microtubule destabiliser	Mitosis	1046	Y	0.0001	0.1	-3.524439	0.735173	0.151292	-0.014992	HuCCT1	0	0	0	0	0	0	0
GDSC2	343	16027081	907071	HuH-7	SIDM00585	LIHC	1004	Vinblastine	Microtubule destabiliser	Mitosis	1046	Y	0.0001	0.1	-0.637405	0.939084	0.074947	1.311671	HuH-7	0	0	0	0	0	0	0
GDSC2	343	16027362	907072	HuO9	SIDM00599	UNCLASSIFIED	1004	Vinblastine	Microtubule destabiliser	Mitosis	1046	Y	0.0001	0.1	-4.246428	0.691906	0.138744	-0.346764	HuO9	0	0	0	0	0	0	0
GDSC2	343	16027900	907169	IGR-1	SIDM01060	SKCM	1004	Vinblastine	Microtubule destabiliser	Mitosis	1046	Y	0.0001	0.1	-5.181385	0.574569	0.139373	-0.776399	IGR-1	0	1630	1030	0	0	0	0
GDSC2	343	16028180	907170	IMR-5	SIDM01206	NB	1004	Vinblastine	Microtubule destabiliser	Mitosis	1046	Y	0.0001	0.1	-5.90934	0.478489	0.134831	-1.110913	IMR-5	0	0	0	0	0	0	0
GDSC2	343	16028640	907172	IST-MEL1	SIDM00225	SKCM	1004	Vinblastine	Microtubule destabiliser	Mitosis	1046	Y	0.0001	0.1	-2.800961	0.802221	0.101521	0.317464	IST-MEL1	0	184	234	0	0	0	0
GDSC2	343	16028810	907173	IST-MES1	SIDM00224	MESO	1004	Vinblastine	Microtubule destabiliser	Mitosis	1046	Y	0.0001	0.1	-0.613312	0.931747	0.099495	1.322743	IST-MES1	0	0	0	0	0	0	0
GDSC2	343	16029450	907268	JiyoyeP-2003	SIDM00808	UNCLASSIFIED	1004	Vinblastine	Microtubule destabiliser	Mitosis	1046	Y	0.0001	0.1	-6.697553	0.374212	0.144142	-1.473116	JiyoyeP-2003	0	0	0	0	0	0	0
GDSC2	343	16029719	907269	JVM-2	SIDM01013	CLL	1004	Vinblastine	Microtubule destabiliser	Mitosis	1046	Y	0.0001	0.1	-5.302479	0.556281	0.115337	-0.832045	JVM-2	0	0	0	0	0	0	0
GDSC2	343	16029999	907270	JVM-3	SIDM01012	CLL	1004	Vinblastine	Microtubule destabiliser	Mitosis	1046	Y	0.0001	0.1	-6.637347	0.384035	0.134726	-1.44545	JVM-3	0	0	0	0	0	0	0
GDSC2	343	16030273	907271	KALS-1	SIDM00613	LGG	1004	Vinblastine	Microtubule destabiliser	Mitosis	1046	Y	0.0001	0.1	-2.730696	0.81299	0.12298	0.349753	KALS-1	0	0	0	0	0	0	0
GDSC2	343	16030554	907272	KARPAS-45	SIDM01007	ALL	1004	Vinblastine	Microtubule destabiliser	Mitosis	1046	Y	0.0001	0.1	-5.681271	0.510535	0.092439	-1.006109	KARPAS-45	0	0	0	0	0	0	0
GDSC2	343	16030834	907273	KARPAS-299	SIDM01010	UNCLASSIFIED	1004	Vinblastine	Microtubule destabiliser	Mitosis	1046	Y	0.0001	0.1	-5.942715	0.474717	0.048612	-1.126249	KARPAS-299	0	0	0	0	0	0	0
GDSC2	343	16031080	907274	KARPAS-422	SIDM01008	DLBC	1004	Vinblastine	Microtubule destabiliser	Mitosis	1046	Y	0.0001	0.1	-4.6967	0.633966	0.086028	-0.553675	KARPAS-422	0	0	0	0	0	0	0
GDSC2	343	16031619	907276	KATOIII	SIDM00687	STAD	1004	Vinblastine	Microtubule destabiliser	Mitosis	1046	Y	0.0001	0.1	-0.520246	0.906601	0.060391	1.365509	KATOIII	0	0	0	0	0	0	0
GDSC2	343	16031901	907277	KE-37	SIDM01003	ALL	1004	Vinblastine	Microtubule destabiliser	Mitosis	1046	Y	0.0001	0.1	-6.223905	0.433514	0.156583	-1.255463	KE-37	0	0	0	0	0	0	0
GDSC2	343	16032181	907278	KG-1	SIDM00785	LAML	1004	Vinblastine	Microtubule destabiliser	Mitosis	1046	Y	0.0001	0.1	-5.677195	0.510747	0.132466	-1.004236	KG-1	0	0	0	0	0	0	0
GDSC2	343	16032462	907279	KINGS-1	SIDM00612	LGG	1004	Vinblastine	Microtubule destabiliser	Mitosis	1046	Y	0.0001	0.1	-0.202963	0.912503	0.121833	1.511308	KINGS-1	0	0	0	0	0	0	0
GDSC2	343	16032744	907280	KMOE-2	SIDM01019	LAML	1004	Vinblastine	Microtubule destabiliser	Mitosis	1046	Y	0.0001	0.1	-4.872172	0.619977	0.134701	-0.634308	KMOE-2	0	0	0	0	0	0	0
GDSC2	343	16033024	907281	KMS-12-BM	SIDM01020	MM	1004	Vinblastine	Microtubule destabiliser	Mitosis	1046	Y	0.0001	0.1	-6.188854	0.43892	0.155136	-1.239356	KMS-12-BM	0	0	0	0	0	0	0
GDSC2	343	16033484	907285	HuP-T3	SIDM00533	PAAD	1004	Vinblastine	Microtubule destabiliser	Mitosis	1046	Y	0.0001	0.1	-1.907441	0.842849	0.117429	0.728058	HuP-T3	0	0	0	0	0	0	0
GDSC2	343	16033765	907286	HuP-T4	SIDM00531	PAAD	1004	Vinblastine	Microtubule destabiliser	Mitosis	1046	Y	0.0001	0.1	-1.219126	0.925936	0.035101	1.044356	HuP-T4	0	0	0	0	0	0	0
GDSC2	343	16034046	907287	HT55	SIDM00541	COREAD	1004	Vinblastine	Microtubule destabiliser	Mitosis	1046	Y	0.0001	0.1	-3.163593	0.778293	0.075358	0.150826	HT55	0	0	0	0	0	1024	0
GDSC2	343	16034586	907290	H-EMC-SS	SIDM00535	UNCLASSIFIED	1004	Vinblastine	Microtubule destabiliser	Mitosis	1046	Y	0.0001	0.1	-4.4e-05	0.930727	0.023471	1.604555	H-EMC-SS	0	0	0	0	0	0	0
GDSC2	343	16034868	907291	GP5d	SIDM00537	COREAD	1004	Vinblastine	Microtubule destabiliser	Mitosis	1046	Y	0.0001	0.1	-5.610391	0.519026	0.12212	-0.973538	GP5d	0	0	0	0	0	0	0
GDSC2	343	16035149	907295	DMS-53	SIDM00523	SCLC	1004	Vinblastine	Microtubule destabiliser	Mitosis	1046	Y	0.0001	0.1	0.86281	0.982589	0.071998	2.001057	DMS-53	0	0	0	0	0	0	0
GDSC2	343	16035430	907298	G-402	SIDM00855	UNCLASSIFIED	1004	Vinblastine	Microtubule destabiliser	Mitosis	1046	Y	0.0001	0.1	-4.188312	0.68107	0.091871	-0.320058	G-402	0	0	0	0	0	0	0
GDSC2	343	16035710	907299	G-401	SIDM00856	UNCLASSIFIED	1004	Vinblastine	Microtubule destabiliser	Mitosis	1046	Y	0.0001	0.1	-5.949677	0.4775	0.129211	-1.129449	G-401	0	0	0	0	0	0	0
GDSC2	343	16035991	907300	KY821	SIDM00553	LAML	1004	Vinblastine	Microtubule destabiliser	Mitosis	1046	Y	0.0001	0.1	-5.925601	0.476699	0.136319	-1.118385	KY821	0	0	0	0	0	0	0
GDSC2	343	16036270	907311	KU812	SIDM00308	LCML	1004	Vinblastine	Microtubule destabiliser	Mitosis	1046	Y	0.0001	0.1	-6.074676	0.457951	0.114997	-1.186889	KU812	0	0	0	0	0	0	0
GDSC2	343	16036552	907312	KU-19-19	SIDM01033	BLCA	1004	Vinblastine	Microtubule destabiliser	Mitosis	1046	Y	0.0001	0.1	-4.359944	0.676804	0.11186	-0.398927	KU-19-19	0	0	0	0	0	0	0
GDSC2	343	16036832	907313	KS-1	SIDM00555	GBM	1004	Vinblastine	Microtubule destabiliser	Mitosis	1046	Y	0.0001	0.1	-2.681898	0.821676	0.13778	0.372177	KS-1	0	0	0	0	0	0	0
GDSC2	343	16037114	907314	KP-N-YN	SIDM00556	NB	1004	Vinblastine	Microtubule destabiliser	Mitosis	1046	Y	0.0001	0.1	-2.218663	0.844333	0.168525	0.585044	KP-N-YN	0	0	0	0	0	0	0
GDSC2	343	16037369	907317	KYSE-150	SIDM01031	ESCA	1004	Vinblastine	Microtubule destabiliser	Mitosis	1046	Y	0.0001	0.1	-4.885647	0.606244	0.061312	-0.640501	KYSE-150	0	0	339	0	0	0	0
GDSC2	343	16037537	907318	KYSE-180	SIDM01030	ESCA	1004	Vinblastine	Microtubule destabiliser	Mitosis	1046	Y	0.0001	0.1	-4.771532	0.631104	0.117694	-0.588062	KYSE-180	0	0	446	0	0	0	0
GDSC2	343	16037818	907319	KYSE-270	SIDM01029	ESCA	1004	Vinblastine	Microtubule destabiliser	Mitosis	1046	Y	0.0001	0.1	-1.226386	0.935026	0.102799	1.04102	KYSE-270	0	0	794	0	0	0	0
GDSC2	343	16038100	907320	KYSE-450	SIDM01027	ESCA	1004	Vinblastine	Microtubule destabiliser	Mitosis	1046	Y	0.0001	0.1	-3.824277	0.720677	0.11153	-0.152775	KYSE-450	0	0	261	0	0	0	0
GDSC2	343	16038616	907322	L-428	SIDM00327	UNCLASSIFIED	1004	Vinblastine	Microtubule destabiliser	Mitosis	1046	Y	0.0001	0.1	-5.576175	0.524783	0.125382	-0.957815	L-428	0	0	0	0	0	0	0
GDSC2	343	16038897	907323	L-540	SIDM00329	UNCLASSIFIED	1004	Vinblastine	Microtubule destabiliser	Mitosis	1046	Y	0.0001	0.1	-5.103054	0.589417	0.096021	-0.740405	L-540	0	0	0	0	0	0	0
GDSC2	343	16039178	907783	LAMA-84	SIDM00346	LCML	1004	Vinblastine	Microtubule destabiliser	Mitosis	1046	Y	0.0001	0.1	-5.221092	0.57482	0.053431	-0.794646	LAMA-84	0	0	0	0	0	0	0
GDSC2	343	16039640	907787	LC4-1	SIDM00549	ALL	1004	Vinblastine	Microtubule destabiliser	Mitosis	1046	Y	0.0001	0.1	-5.274784	0.566651	0.112623	-0.819319	LC4-1	0	0	0	0	0	0	0
GDSC2	343	16039920	907788	LNCaP-Clone-FGC	SIDM00683	PRAD	1004	Vinblastine	Microtubule destabiliser	Mitosis	1046	Y	0.0001	0.1	-3.896994	0.714353	0.093391	-0.18619	LNCaP-Clone-FGC	0	0	0	0	0	0	0
GDSC2	343	16040201	907789	LOUCY	SIDM00342	ALL	1004	Vinblastine	Microtubule destabiliser	Mitosis	1046	Y	0.0001	0.1	-5.342081	0.556115	0.099041	-0.850243	LOUCY	0	0	0	0	0	0	0
GDSC2	343	16040483	907790	LoVo	SIDM00839	COREAD	1004	Vinblastine	Microtubule destabiliser	Mitosis	1046	Y	0.0001	0.1	-4.551854	0.633474	0.10848	-0.487114	LoVo	0	0	0	0	0	0	0
GDSC2	343	16041023	907792	LS-123	SIDM00776	COREAD	1004	Vinblastine	Microtubule destabiliser	Mitosis	1046	Y	0.0001	0.1	-1.2523	0.858176	0.090582	1.029112	LS-123	0	0	0	0	0	0	0
GDSC2	343	16041306	907794	LS-411N	SIDM00660	COREAD	1004	Vinblastine	Microtubule destabiliser	Mitosis	1046	Y	0.0001	0.1	-3.7835	0.717207	0.068787	-0.134037	LS-411N	0	0	0	0	0	0	0
GDSC2	343	16041812	907796	LU-99A	SIDM01219	UNCLASSIFIED	1004	Vinblastine	Microtubule destabiliser	Mitosis	1046	Y	0.0001	0.1	-1.802961	0.838412	0.052901	0.776069	LU-99A	0	0	0	0	0	0	0
GDSC2	343	16042446	908120	MDA-MB-175-VII	SIDM00633	BRCA	1004	Vinblastine	Microtubule destabiliser	Mitosis	1046	Y	0.0001	0.1	-2.611383	0.770613	0.117698	0.40458	MDA-MB-175-VII	0	0	0	0	0	0	0
GDSC2	343	16042622	908121	MDA-MB-361	SIDM00528	BRCA	1004	Vinblastine	Microtubule destabiliser	Mitosis	1046	Y	0.0001	0.1	-5.912251	0.479789	0.189182	-1.112251	MDA-MB-361	0	0	0	0	0	0	0
GDSC2	343	16042907	908122	MDA-MB-453	SIDM00272	BRCA	1004	Vinblastine	Microtubule destabiliser	Mitosis	1046	Y	0.0001	0.1	-3.687263	0.743022	0.139615	-0.089814	MDA-MB-453	0	0	0	0	0	0	0
GDSC2	343	16043193	908123	MDA-MB-468	SIDM00628	BRCA	1004	Vinblastine	Microtubule destabiliser	Mitosis	1046	Y	0.0001	0.1	-4.319647	0.672525	0.126322	-0.38041	MDA-MB-468	0	0	0	0	0	0	0
GDSC2	343	16043658	908125	MEL-JUSO	SIDM00336	SKCM	1004	Vinblastine	Microtubule destabiliser	Mitosis	1046	Y	0.0001	0.1	-0.764292	0.948412	0.08691	1.253364	MEL-JUSO	0	1251	544	0	0	0	0
GDSC2	343	16043939	908126	MEG-01	SIDM00526	LCML	1004	Vinblastine	Microtubule destabiliser	Mitosis	1046	Y	0.0001	0.1	-5.416917	0.544458	0.09129	-0.884632	MEG-01	0	0	0	0	0	0	0
GDSC2	343	16044221	908127	MES-SA	SIDM00625	UNCLASSIFIED	1004	Vinblastine	Microtubule destabiliser	Mitosis	1046	Y	0.0001	0.1	-4.638152	0.640168	0.141934	-0.526771	MES-SA	0	0	0	0	0	0	0
GDSC2	343	16044500	908128	Mewo	SIDM00545	SKCM	1004	Vinblastine	Microtubule destabiliser	Mitosis	1046	Y	0.0001	0.1	-1.943922	0.870931	0.145547	0.711295	Mewo	0	5030	8554	0	0	0	0
GDSC2	343	16044670	908129	MFE-280	SIDM00335	UCEC	1004	Vinblastine	Microtubule destabiliser	Mitosis	1046	Y	0.0001	0.1	0.201663	0.954672	0.07928	1.697244	MFE-280	0	0	0	0	0	0	0
GDSC2	343	16044952	908130	MFE-296	SIDM00334	UCEC	1004	Vinblastine	Microtubule destabiliser	Mitosis	1046	Y	0.0001	0.1	-3.321165	0.790347	0.080942	0.078417	MFE-296	0	0	0	0	0	0	0
GDSC2	343	16045233	908131	MG-63	SIDM00525	UNCLASSIFIED	1004	Vinblastine	Microtubule destabiliser	Mitosis	1046	Y	0.0001	0.1	-5.374187	0.546232	0.159098	-0.864997	MG-63	0	0	0	0	0	0	0
GDSC2	343	16045515	908132	MHH-CALL-2	SIDM00331	UNCLASSIFIED	1004	Vinblastine	Microtubule destabiliser	Mitosis	1046	Y	0.0001	0.1	-4.435276	0.678504	0.120126	-0.433544	MHH-CALL-2	0	0	0	0	0	0	0
GDSC2	343	16045946	908134	MHH-ES-1	SIDM00386	UNCLASSIFIED	1004	Vinblastine	Microtubule destabiliser	Mitosis	1046	Y	0.0001	0.1	-5.409202	0.544252	0.152562	-0.881087	MHH-ES-1	0	0	0	0	0	0	0
GDSC2	343	16046422	908136	MHH-PREB-1	SIDM00388	UNCLASSIFIED	1004	Vinblastine	Microtubule destabiliser	Mitosis	1046	Y	0.0001	0.1	-5.896273	0.48062	0.136019	-1.104908	MHH-PREB-1	0	0	0	0	0	0	0
GDSC2	343	16046703	908138	MKN1	SIDM00271	UNCLASSIFIED	1004	Vinblastine	Microtubule destabiliser	Mitosis	1046	Y	0.0001	0.1	-2.164551	0.845828	0.093905	0.60991	MKN1	0	0	0	0	0	0	0
GDSC2	343	16046973	908139	MKN28	SIDM00260	STAD	1004	Vinblastine	Microtubule destabiliser	Mitosis	1046	Y	0.0001	0.1	-4.993559	0.586896	0.135181	-0.690089	MKN28	0	0	0	0	0	0	0
GDSC2	343	16047255	908141	ML-2	SIDM00441	LAML	1004	Vinblastine	Microtubule destabiliser	Mitosis	1046	Y	0.0001	0.1	-6.104577	0.451728	0.159788	-1.200629	ML-2	0	0	0	0	0	0	0
GDSC2	343	16047537	908142	MLMA	SIDM00561	UNCLASSIFIED	1004	Vinblastine	Microtubule destabiliser	Mitosis	1046	Y	0.0001	0.1	-4.882147	0.61596	0.149927	-0.638892	MLMA	0	0	0	0	0	0	0
GDSC2	343	16047818	908143	MN-60	SIDM00438	UNCLASSIFIED	1004	Vinblastine	Microtubule destabiliser	Mitosis	1046	Y	0.0001	0.1	-3.540002	0.758911	0.070375	-0.022144	MN-60	0	0	0	0	0	0	0
GDSC2	343	16048099	908144	MOG-G-CCM	SIDM00532	LGG	1004	Vinblastine	Microtubule destabiliser	Mitosis	1046	Y	0.0001	0.1	-2.678827	0.810957	0.14623	0.373588	MOG-G-CCM	0	0	0	0	0	0	0
GDSC2	343	16048269	908145	MOG-G-UVW	SIDM00504	LGG	1004	Vinblastine	Microtubule destabiliser	Mitosis	1046	Y	0.0001	0.1	-6.498229	0.404085	0.111898	-1.381522	MOG-G-UVW	0	0	0	0	0	0	0
GDSC2	343	16048438	908146	MOLT-13	SIDM00433	ALL	1004	Vinblastine	Microtubule destabiliser	Mitosis	1046	Y	0.0001	0.1	-5.071657	0.594898	0.167513	-0.725977	MOLT-13	0	0	0	0	0	0	0
GDSC2	343	16048718	908147	MOLT-16	SIDM00431	ALL	1004	Vinblastine	Microtubule destabiliser	Mitosis	1046	Y	0.0001	0.1	-6.276673	0.424968	0.124167	-1.279711	MOLT-16	0	0	0	0	0	0	0
GDSC2	343	16048999	908148	MONO-MAC-6	SIDM01023	LAML	1004	Vinblastine	Microtubule destabiliser	Mitosis	1046	Y	0.0001	0.1	-6.357097	0.418888	0.096918	-1.316668	MONO-MAC-6	0	0	0	0	0	0	0
GDSC2	343	16049169	908149	Mo-T	SIDM00623	UNCLASSIFIED	1004	Vinblastine	Microtubule destabiliser	Mitosis	1046	Y	0.0001	0.1	-2.462315	0.8521	0.085003	0.47308	Mo-T	0	0	0	0	0	0	0
GDSC2	343	16049451	908150	MPP-89	SIDM00222	MESO	1004	Vinblastine	Microtubule destabiliser	Mitosis	1046	Y	0.0001	0.1	-3.028598	0.800523	0.095157	0.212859	MPP-89	0	0	0	0	0	0	0
GDSC2	343	16049733	908151	MRK-nu-1	SIDM00562	BRCA	1004	Vinblastine	Microtubule destabiliser	Mitosis	1046	Y	0.0001	0.1	-5.749667	0.500902	0.116985	-1.037539	MRK-nu-1	0	0	0	0	0	0	0
GDSC2	343	16050017	908152	MSTO-211H	SIDM00640	MESO	1004	Vinblastine	Microtubule destabiliser	Mitosis	1046	Y	0.0001	0.1	-0.086552	0.964857	0.077159	1.564802	MSTO-211H	0	0	0	0	0	0	0
GDSC2	343	16050298	908156	MV-4-11	SIDM00657	UNCLASSIFIED	1004	Vinblastine	Microtubule destabiliser	Mitosis	1046	Y	0.0001	0.1	-6.542382	0.388255	0.114663	-1.401811	MV-4-11	0	0	0	0	0	0	0
GDSC2	343	16050487	908158	NALM-6	SIDM00429	UNCLASSIFIED	1004	Vinblastine	Microtubule destabiliser	Mitosis	1046	Y	0.0001	0.1	-5.800837	0.493901	0.124447	-1.061053	NALM-6	0	0	0	0	0	0	0
GDSC2	343	16050769	908159	NAMALWA	SIDM00641	UNCLASSIFIED	1004	Vinblastine	Microtubule destabiliser	Mitosis	1046	Y	0.0001	0.1	-5.808379	0.49274	0.107031	-1.064519	NAMALWA	0	0	0	0	0	0	0
GDSC2	343	16051050	908440	NB69	SIDM00244	NB	1004	Vinblastine	Microtubule destabiliser	Mitosis	1046	Y	0.0001	0.1	-5.203427	0.567968	0.127996	-0.786528	NB69	0	0	0	0	0	0	0
GDSC2	343	16051332	908441	NCCIT	SIDM00655		1004	Vinblastine	Microtubule destabiliser	Mitosis	1046	Y	0.0001	0.1	-6.946392	0.349291	0.066425	-1.587464	NCCIT	0	0	0	0	0	0	0
GDSC2	343	16051683	908443	NCI-H520	SIDM01130	LUSC	1004	Vinblastine	Microtubule destabiliser	Mitosis	1046	Y	0.0001	0.1	-5.300706	0.552663	0.11372	-0.83123	NCI-H520	0	0	0	0	0	0	0
GDSC2	343	16052681	908447	NH-12	SIDM00577	NB	1004	Vinblastine	Microtubule destabiliser	Mitosis	1046	Y	0.0001	0.1	-3.781905	0.725934	0.172529	-0.133304	NH-12	0	0	0	0	0	0	0
GDSC2	343	16052961	908448	NKM-1	SIDM00576	LAML	1004	Vinblastine	Microtubule destabiliser	Mitosis	1046	Y	0.0001	0.1	-6.313324	0.428288	0.182718	-1.296553	NKM-1	0	0	0	0	0	0	0
GDSC2	343	16053494	908451	NOMO-1	SIDM00580	LAML	1004	Vinblastine	Microtubule destabiliser	Mitosis	1046	Y	0.0001	0.1	-4.61421	0.652352	0.213562	-0.515769	NOMO-1	0	0	0	0	0	0	0
GDSC2	343	16054125	908455	NUGC-3	SIDM00572	STAD	1004	Vinblastine	Microtubule destabiliser	Mitosis	1046	Y	0.0001	0.1	-2.72808	0.81612	0.11741	0.350955	NUGC-3	0	0	0	0	0	0	0
GDSC2	343	16054406	908457	NCI-H747	SIDM00778	COREAD	1004	Vinblastine	Microtubule destabiliser	Mitosis	1046	Y	0.0001	0.1	-0.699311	0.901758	0.071983	1.283224	NCI-H747	0	0	0	0	0	0	0
GDSC2	343	16054688	908458	NCI-H716	SIDM00779	COREAD	1004	Vinblastine	Microtubule destabiliser	Mitosis	1046	Y	0.0001	0.1	-1.818685	0.876761	0.074648	0.768844	NCI-H716	0	0	0	0	0	0	0
GDSC2	343	16054970	908459	NCI-H596	SIDM01127	UNCLASSIFIED	1004	Vinblastine	Microtubule destabiliser	Mitosis	1046	Y	0.0001	0.1	-0.377451	0.944987	0.156102	1.431127	NCI-H596	0	0	0	0	0	0	0
GDSC2	343	16055251	908460	NCI-H441	SIDM00925	LUAD	1004	Vinblastine	Microtubule destabiliser	Mitosis	1046	Y	0.0001	0.1	1.505588	0.936173	0.106995	2.29643	NCI-H441	383	0	0	0	0	0	0
GDSC2	343	16055533	908461	NCI-N87	SIDM01147	STAD	1004	Vinblastine	Microtubule destabiliser	Mitosis	1046	Y	0.0001	0.1	-0.097277	0.926715	0.12023	1.559873	NCI-N87	0	0	0	0	0	0	0
GDSC2	343	16055792	908462	NCI-H2452	SIDM00722	MESO	1004	Vinblastine	Microtubule destabiliser	Mitosis	1046	Y	0.0001	0.1	-5.547894	0.522419	0.138165	-0.944819	NCI-H2452	0	0	0	0	0	0	0
GDSC2	343	16055962	908463	NCI-H1793	SIDM00755	LUAD	1004	Vinblastine	Microtubule destabiliser	Mitosis	1046	Y	0.0001	0.1	-1.496678	0.851341	0.096285	0.916814	NCI-H1793	1555	0	0	0	0	0	0
GDSC2	343	16056243	908465	NCI-H358	SIDM00718	LUAD	1004	Vinblastine	Microtubule destabiliser	Mitosis	1046	Y	0.0001	0.1	-3.076829	0.760711	0.157498	0.190696	NCI-H358	1277	0	0	0	0	0	0
GDSC2	343	16056525	908467	NCI-H1155	SIDM00651	UNCLASSIFIED	1004	Vinblastine	Microtubule destabiliser	Mitosis	1046	Y	0.0001	0.1	-4.45945	0.667231	0.120359	-0.444653	NCI-H1155	0	0	0	0	0	0	0
GDSC2	343	16057163	908470	NCI-H28	SIDM00720	MESO	1004	Vinblastine	Microtubule destabiliser	Mitosis	1046	Y	0.0001	0.1	-0.022457	0.889527	0.071011	1.594255	NCI-H28	0	0	0	0	0	0	0
GDSC2	343	16057445	908471	NCI-H1581	SIDM00748	UNCLASSIFIED	1004	Vinblastine	Microtubule destabiliser	Mitosis	1046	Y	0.0001	0.1	-5.175231	0.575412	0.101187	-0.773572	NCI-H1581	116	0	0	0	0	0	0
GDSC2	343	16057727	908472	NCI-H1573	SIDM00749	LUAD	1004	Vinblastine	Microtubule destabiliser	Mitosis	1046	Y	0.0001	0.1	-1.647974	0.907916	0.177206	0.84729	NCI-H1573	1736	0	0	0	0	0	0
GDSC2	343	16057896	908473	NCI-H1666	SIDM00743	LUAD	1004	Vinblastine	Microtubule destabiliser	Mitosis	1046	Y	0.0001	0.1	-1.314457	0.864964	0.097923	1.00055	NCI-H1666	243	0	0	0	0	0	0
GDSC2	343	16058178	908474	NCI-H1703	SIDM00740	UNCLASSIFIED	1004	Vinblastine	Microtubule destabiliser	Mitosis	1046	Y	0.0001	0.1	-6.192575	0.445189	0.140657	-1.241066	NCI-H1703	609	0	0	0	0	0	0
GDSC2	343	16058348	908475	NCI-H1755	SIDM00738	LUAD	1004	Vinblastine	Microtubule destabiliser	Mitosis	1046	Y	0.0001	0.1	-3.785135	0.716674	0.131949	-0.134788	NCI-H1755	205	0	0	0	0	0	0
GDSC2	343	16058630	908476	NCI-H1993	SIDM00758	LUAD	1004	Vinblastine	Microtubule destabiliser	Mitosis	1046	Y	0.0001	0.1	-4.328481	0.664674	0.080529	-0.384469	NCI-H1993	484	0	0	0	0	0	0
GDSC2	343	16059272	908483	NCI-H524	SIDM01129	SCLC	1004	Vinblastine	Microtubule destabiliser	Mitosis	1046	Y	0.0001	0.1	-6.402291	0.412412	0.089355	-1.337436	NCI-H524	214	0	0	0	0	0	0
GDSC2	343	16059733	909248	ONS-76	SIDM00567	MB	1004	Vinblastine	Microtubule destabiliser	Mitosis	1046	Y	0.0001	0.1	-3.701827	0.732393	0.107677	-0.096506	ONS-76	0	0	0	0	0	0	0
GDSC2	343	16060014	909249	OPM-2	SIDM00457	MM	1004	Vinblastine	Microtubule destabiliser	Mitosis	1046	Y	0.0001	0.1	-5.775805	0.497256	0.103619	-1.04955	OPM-2	0	0	0	0	0	0	0
GDSC2	343	16060294	909250	OS-RC-2	SIDM00239	KIRC	1004	Vinblastine	Microtubule destabiliser	Mitosis	1046	Y	0.0001	0.1	0.756951	0.968589	0.09421	1.952413	OS-RC-2	0	0	0	0	0	0	0
GDSC2	343	16060575	909251	P12-ICHIKAWA	SIDM00463	ALL	1004	Vinblastine	Microtubule destabiliser	Mitosis	1046	Y	0.0001	0.1	-6.172001	0.442002	0.142339	-1.231612	P12-ICHIKAWA	0	0	0	0	0	0	0
GDSC2	343	16060827	909252	P30-OHK	SIDM00364	ALL	1004	Vinblastine	Microtubule destabiliser	Mitosis	1046	Y	0.0001	0.1	-6.914107	0.336446	0.206228	-1.572628	P30-OHK	0	0	0	0	0	0	0
GDSC2	343	16061107	909253	P31-FUJ	SIDM00363	LAML	1004	Vinblastine	Microtubule destabiliser	Mitosis	1046	Y	0.0001	0.1	-5.300879	0.560102	0.14906	-0.83131	P31-FUJ	0	0	0	0	0	0	0
GDSC2	343	16061276	909255	PA-1	SIDM01140	UNCLASSIFIED	1004	Vinblastine	Microtubule destabiliser	Mitosis	1046	Y	0.0001	0.1	-3.224436	0.800011	0.046903	0.122867	PA-1	0	0	0	0	0	0	0
GDSC2	343	16061556	909256	OCUB-M	SIDM00241	BRCA	1004	Vinblastine	Microtubule destabiliser	Mitosis	1046	Y	0.0001	0.1	-4.668171	0.642733	0.084974	-0.540565	OCUB-M	0	0	0	0	0	0	0
GDSC2	343	16061838	909257	OC-314	SIDM00220	OV	1004	Vinblastine	Microtubule destabiliser	Mitosis	1046	Y	0.0001	0.1	-5.987587	0.469397	0.158564	-1.146869	OC-314	0	0	0	0	0	0	0
GDSC2	343	16062006	909260	PF-382	SIDM00451	ALL	1004	Vinblastine	Microtubule destabiliser	Mitosis	1046	Y	0.0001	0.1	-4.464675	0.670754	0.095315	-0.447054	PF-382	0	0	0	0	0	0	0
GDSC2	343	16062286	909262	Raji	SIDM00844	UNCLASSIFIED	1004	Vinblastine	Microtubule destabiliser	Mitosis	1046	Y	0.0001	0.1	-5.644579	0.515473	0.095602	-0.989249	Raji	0	0	0	0	0	0	0
GDSC2	343	16062567	909263	RCM-1	SIDM00359	COREAD	1004	Vinblastine	Microtubule destabiliser	Mitosis	1046	Y	0.0001	0.1	1.726829	0.973176	0.051006	2.398096	RCM-1	0	0	0	0	0	0	0
GDSC2	343	16062850	909264	RD	SIDM00847	UNCLASSIFIED	1004	Vinblastine	Microtubule destabiliser	Mitosis	1046	Y	0.0001	0.1	-3.667147	0.736964	0.138068	-0.08057	RD	0	0	0	0	0	0	0
GDSC2	343	16063131	909696	REH	SIDM00447	UNCLASSIFIED	1004	Vinblastine	Microtubule destabiliser	Mitosis	1046	Y	0.0001	0.1	-6.173933	0.442053	0.168488	-1.2325	REH	0	0	0	0	0	0	0
GDSC2	343	16063412	909697	RF-48	SIDM01092	STAD	1004	Vinblastine	Microtubule destabiliser	Mitosis	1046	Y	0.0001	0.1	-5.687804	0.508757	0.112244	-1.009111	RF-48	0	0	0	0	0	0	0
GDSC2	343	16063684	909698	RKO	SIDM01090	COREAD	1004	Vinblastine	Microtubule destabiliser	Mitosis	1046	Y	0.0001	0.1	-5.493944	0.534102	0.112633	-0.920028	RKO	0	0	0	0	0	0	0
GDSC2	343	16063966	909699	RMG-I	SIDM00352	UNCLASSIFIED	1004	Vinblastine	Microtubule destabiliser	Mitosis	1046	Y	0.0001	0.1	-1.660472	0.807851	0.063196	0.841547	RMG-I	0	0	0	0	0	0	0
GDSC2	343	16064136	909701	RPMI-6666	SIDM00813	UNCLASSIFIED	1004	Vinblastine	Microtubule destabiliser	Mitosis	1046	Y	0.0001	0.1	-5.891803	0.482692	0.138815	-1.102854	RPMI-6666	0	0	0	0	0	0	0
GDSC2	343	16064416	909702	RPMI-8402	SIDM00403	ALL	1004	Vinblastine	Microtubule destabiliser	Mitosis	1046	Y	0.0001	0.1	-6.521255	0.394006	0.092374	-1.392103	RPMI-8402	0	0	275	0	0	0	0
GDSC2	343	16064585	909703	RS4-11	SIDM01086	ALL	1004	Vinblastine	Microtubule destabiliser	Mitosis	1046	Y	0.0001	0.1	-5.033745	0.601191	0.13632	-0.708555	RS4-11	0	0	0	0	0	0	0
GDSC2	343	16064865	909704	RT-112	SIDM00402	BLCA	1004	Vinblastine	Microtubule destabiliser	Mitosis	1046	Y	0.0001	0.1	-5.711151	0.505675	0.174322	-1.01984	RT-112	0	0	0	0	0	0	0
GDSC2	343	16065331	909707	Saos-2	SIDM01084	UNCLASSIFIED	1004	Vinblastine	Microtubule destabiliser	Mitosis	1046	Y	0.0001	0.1	-2.706503	0.835704	0.066149	0.36087	Saos-2	0	0	0	0	0	0	0
GDSC2	343	16065613	909708	SAS	SIDM00351	HNSC	1004	Vinblastine	Microtubule destabiliser	Mitosis	1046	Y	0.0001	0.1	-3.406957	0.770592	0.117945	0.038994	SAS	0	0	0	0	0	0	0
GDSC2	343	16065895	909709	SCC-9	SIDM01080	HNSC	1004	Vinblastine	Microtubule destabiliser	Mitosis	1046	Y	0.0001	0.1	-2.519367	0.842179	0.12054	0.446864	SCC-9	0	0	0	0	0	0	0
GDSC2	343	16066536	909713	SH-4	SIDM01079	SKCM	1004	Vinblastine	Microtubule destabiliser	Mitosis	1046	Y	0.0001	0.1	-2.880362	0.805637	0.078949	0.280977	SH-4	0	200	102	0	0	0	0
GDSC2	343	16066994	909716	SJRH30	SIDM01095	UNCLASSIFIED	1004	Vinblastine	Microtubule destabiliser	Mitosis	1046	Y	0.0001	0.1	-3.852427	0.748151	0.100942	-0.16571	SJRH30	0	0	0	0	0	0	0
GDSC2	343	16067275	909717	SJSA-1	SIDM01112	UNCLASSIFIED	1004	Vinblastine	Microtubule destabiliser	Mitosis	1046	Y	0.0001	0.1	-4.359071	0.660859	0.139615	-0.398526	SJSA-1	0	0	0	0	0	0	0
GDSC2	343	16067445	909718	SK-CO-1	SIDM01096	COREAD	1004	Vinblastine	Microtubule destabiliser	Mitosis	1046	Y	0.0001	0.1	-5.672442	0.510227	0.169331	-1.002052	SK-CO-1	0	0	0	0	0	0	0
GDSC2	343	16067728	909719	SK-HEP-1	SIDM01110	LIHC	1004	Vinblastine	Microtubule destabiliser	Mitosis	1046	Y	0.0001	0.1	-4.962714	0.599906	0.088674	-0.675915	SK-HEP-1	0	0	0	0	0	0	0
GDSC2	343	16068009	909720	SK-LMS-1	SIDM01109	UNCLASSIFIED	1004	Vinblastine	Microtubule destabiliser	Mitosis	1046	Y	0.0001	0.1	-3.710001	0.739478	0.07641	-0.100262	SK-LMS-1	0	0	0	0	0	0	0
GDSC2	343	16068291	909721	SK-LU-1	SIDM01108	LUAD	1004	Vinblastine	Microtubule destabiliser	Mitosis	1046	Y	0.0001	0.1	-0.831553	0.885418	0.107946	1.222456	SK-LU-1	0	0	0	0	0	0	0
GDSC2	343	16068798	909723	SK-MEL-1	SIDM01107	SKCM	1004	Vinblastine	Microtubule destabiliser	Mitosis	1046	Y	0.0001	0.1	0.267097	0.96175	0.067247	1.727312	SK-MEL-1	0	132	0	0	0	0	0
GDSC2	343	16069147	909725	SK-MEL-24	SIDM01106	SKCM	1004	Vinblastine	Microtubule destabiliser	Mitosis	1046	Y	0.0001	0.1	-1.344202	0.896674	0.149084	0.986881	SK-MEL-24	0	453	466	0	0	0	0
GDSC2	343	16069788	909728	SK-MES-1	SIDM01103	LUSC	1004	Vinblastine	Microtubule destabiliser	Mitosis	1046	Y	0.0001	0.1	-2.487844	0.841228	0.092463	0.461349	SK-MES-1	328	0	0	0	0	0	0
GDSC2	343	16070069	909729	SK-MG-1	SIDM00379	GBM	1004	Vinblastine	Microtubule destabiliser	Mitosis	1046	Y	0.0001	0.1	-3.653878	0.737827	0.129321	-0.074472	SK-MG-1	0	0	0	0	0	0	0
GDSC2	343	16070350	909731	SK-PN-DW	SIDM01097	UNCLASSIFIED	1004	Vinblastine	Microtubule destabiliser	Mitosis	1046	Y	0.0001	0.1	-5.80301	0.493805	0.094664	-1.062052	SK-PN-DW	0	0	0	0	0	0	0
GDSC2	343	16070630	909732	SK-UT-1	SIDM01113	UNCLASSIFIED	1004	Vinblastine	Microtubule destabiliser	Mitosis	1046	Y	0.0001	0.1	-4.688471	0.636209	0.06954	-0.549894	SK-UT-1	0	0	0	0	0	0	0
GDSC2	343	16070912	909735	SNG-M	SIDM00373	UCEC	1004	Vinblastine	Microtubule destabiliser	Mitosis	1046	Y	0.0001	0.1	-5.619254	0.517862	0.124484	-0.977611	SNG-M	0	0	0	0	0	0	0
GDSC2	343	16071193	909736	SNU-387	SIDM01180	LIHC	1004	Vinblastine	Microtubule destabiliser	Mitosis	1046	Y	0.0001	0.1	-3.553171	0.730449	0.110468	-0.028195	SNU-387	0	0	0	0	0	0	0
GDSC2	343	16071473	909737	SNU-423	SIDM01199	LIHC	1004	Vinblastine	Microtubule destabiliser	Mitosis	1046	Y	0.0001	0.1	-4.18678	0.677011	0.062213	-0.319354	SNU-423	0	0	0	0	0	0	0
GDSC2	343	16071755	909738	SNU-449	SIDM01194	LIHC	1004	Vinblastine	Microtubule destabiliser	Mitosis	1046	Y	0.0001	0.1	-0.520054	0.899415	0.036413	1.365597	SNU-449	0	0	0	0	0	0	0
GDSC2	343	16072036	909740	SNU-C2B	SIDM00781	COREAD	1004	Vinblastine	Microtubule destabiliser	Mitosis	1046	Y	0.0001	0.1	-3.22993	0.740665	0.123651	0.120342	SNU-C2B	0	0	0	0	0	0	0
GDSC2	343	16072490	909743	SUP-T1	SIDM01154	ALL	1004	Vinblastine	Microtubule destabiliser	Mitosis	1046	Y	0.0001	0.1	-5.839348	0.489649	0.175654	-1.07875	SUP-T1	0	0	0	0	0	0	0
GDSC2	343	16072772	909744	SW13	SIDM00814	ACC	1004	Vinblastine	Microtubule destabiliser	Mitosis	1046	Y	0.0001	0.1	-5.486695	0.53509	0.108503	-0.916697	SW13	0	0	0	0	0	0	0
GDSC2	343	16073053	909745	SW1088	SIDM01155	GBM	1004	Vinblastine	Microtubule destabiliser	Mitosis	1046	Y	0.0001	0.1	-2.947981	0.784246	0.121987	0.249905	SW1088	0	0	0	0	0	0	0
GDSC2	343	16073334	909746	SW1116	SIDM00835	COREAD	1004	Vinblastine	Microtubule destabiliser	Mitosis	1046	Y	0.0001	0.1	0.528848	0.969375	0.075403	1.847593	SW1116	0	0	0	0	0	0	0
GDSC2	343	16073617	909747	SW1417	SIDM00812	COREAD	1004	Vinblastine	Microtubule destabiliser	Mitosis	1046	Y	0.0001	0.1	0.761887	0.912852	0.071156	1.954681	SW1417	0	0	0	0	0	0	0
GDSC2	343	16073900	909748	SW1463	SIDM00834	COREAD	1004	Vinblastine	Microtubule destabiliser	Mitosis	1046	Y	0.0001	0.1	-2.207039	0.863585	0.132965	0.590386	SW1463	0	0	0	0	0	0	0
GDSC2	343	16074183	909749	SW1710	SIDM00420	BLCA	1004	Vinblastine	Microtubule destabiliser	Mitosis	1046	Y	0.0001	0.1	-4.717273	0.619375	0.118429	-0.563129	SW1710	0	0	0	0	0	0	0
GDSC2	343	16074465	909750	SW1783	SIDM01164	LGG	1004	Vinblastine	Microtubule destabiliser	Mitosis	1046	Y	0.0001	0.1	-3.122557	0.796091	0.088092	0.169683	SW1783	0	0	0	0	0	0	0
GDSC2	343	16074635	909751	SW48	SIDM00837	COREAD	1004	Vinblastine	Microtubule destabiliser	Mitosis	1046	Y	0.0001	0.1	-4.77919	0.612552	0.144992	-0.591581	SW48	0	0	0	0	0	0	0
GDSC2	343	16074906	909753	SW626	SIDM01168	OV	1004	Vinblastine	Microtubule destabiliser	Mitosis	1046	Y	0.0001	0.1	-0.171984	0.917418	0.07435	1.525544	SW626	0	0	0	0	0	0	0
GDSC2	343	16075187	909754	SW684	SIDM01175	UNCLASSIFIED	1004	Vinblastine	Microtubule destabiliser	Mitosis	1046	Y	0.0001	0.1	-1.493093	0.86343	0.173154	0.918462	SW684	0	9569	0	0	0	0	0
GDSC2	343	16075469	909755	SW837	SIDM00833	COREAD	1004	Vinblastine	Microtubule destabiliser	Mitosis	1046	Y	0.0001	0.1	-1.08113	0.921394	0.076657	1.107769	SW837	0	0	0	0	0	0	0
GDSC2	343	16075752	909756	SW872	SIDM01159	UNCLASSIFIED	1004	Vinblastine	Microtubule destabiliser	Mitosis	1046	Y	0.0001	0.1	-3.002632	0.794402	0.072668	0.224791	SW872	0	375	0	0	0	0	0
GDSC2	343	16076033	909757	SW948	SIDM00832	COREAD	1004	Vinblastine	Microtubule destabiliser	Mitosis	1046	Y	0.0001	0.1	-4.296553	0.668536	0.236488	-0.369797	SW948	0	0	0	0	0	0	0
GDSC2	343	16076494	909759	SW982	SIDM01161	UNCLASSIFIED	1004	Vinblastine	Microtubule destabiliser	Mitosis	1046	Y	0.0001	0.1	-5.422953	0.540304	0.136682	-0.887406	SW982	0	925	0	0	0	0	0
GDSC2	343	16076776	909761	T84	SIDM00782	COREAD	1004	Vinblastine	Microtubule destabiliser	Mitosis	1046	Y	0.0001	0.1	-3.679044	0.743983	0.135928	-0.086037	T84	0	0	0	0	0	0	0
GDSC2	343	16077239	909769	TGBC1TKB	SIDM00252	UNCLASSIFIED	1004	Vinblastine	Microtubule destabiliser	Mitosis	1046	Y	0.0001	0.1	-1.589431	0.877539	0.028281	0.874192	TGBC1TKB	0	0	0	0	0	0	0
GDSC2	343	16077409	909770	TGBC11TKB	SIDM00251	STAD	1004	Vinblastine	Microtubule destabiliser	Mitosis	1046	Y	0.0001	0.1	-4.668894	0.631243	0.13048	-0.540897	TGBC11TKB	0	0	0	0	0	0	0
GDSC2	343	16077791	909773	TUR	SIDM01205	DLBC	1004	Vinblastine	Microtubule destabiliser	Mitosis	1046	Y	0.0001	0.1	-6.265349	0.427871	0.161493	-1.274508	TUR	0	0	0	0	0	0	0
GDSC2	343	16078072	909774	TYK-nu	SIDM00321	UNCLASSIFIED	1004	Vinblastine	Microtubule destabiliser	Mitosis	1046	Y	0.0001	0.1	-3.896035	0.691063	0.120825	-0.185749	TYK-nu	0	0	0	0	0	0	0
GDSC2	343	16078353	909776	U-2-OS	SIDM01191	UNCLASSIFIED	1004	Vinblastine	Microtubule destabiliser	Mitosis	1046	Y	0.0001	0.1	-3.706401	0.745201	0.105688	-0.098608	U-2-OS	0	0	0	0	0	0	0
GDSC2	343	16078649	909777	U-698-M	SIDM00424	UNCLASSIFIED	1004	Vinblastine	Microtubule destabiliser	Mitosis	1046	Y	0.0001	0.1	-7.004932	0.333072	0.111246	-1.614364	U-698-M	0	0	0	0	0	0	0
GDSC2	343	16079115	909779	UMC-11	SIDM01183	UNCLASSIFIED	1004	Vinblastine	Microtubule destabiliser	Mitosis	1046	Y	0.0001	0.1	-3.891596	0.717755	0.111018	-0.183709	UMC-11	138	0	0	0	0	0	0
GDSC2	343	16079396	909781	VMRC-RCZ	SIDM00317	KIRC	1004	Vinblastine	Microtubule destabiliser	Mitosis	1046	Y	0.0001	0.1	1.548212	0.948687	0.056558	2.316017	VMRC-RCZ	0	0	0	0	0	0	0
GDSC2	343	16079678	909784	WM-115	SIDM01000	SKCM	1004	Vinblastine	Microtubule destabiliser	Mitosis	1046	Y	0.0001	0.1	-1.69536	0.874445	0.137778	0.825515	WM-115	0	292	269	0	0	0	0
GDSC2	343	16079959	909785	WSU-NHL	SIDM00412	UNCLASSIFIED	1004	Vinblastine	Microtubule destabiliser	Mitosis	1046	Y	0.0001	0.1	-5.819026	0.491472	0.11126	-1.069411	WSU-NHL	0	0	0	0	0	0	0
GDSC2	343	16080216	909904	YAPC	SIDM00411	PAAD	1004	Vinblastine	Microtubule destabiliser	Mitosis	1046	Y	0.0001	0.1	-0.091903	0.922077	0.055869	1.562343	YAPC	0	0	0	0	0	0	0
GDSC2	343	16080498	909905	YH-13	SIDM00316	GBM	1004	Vinblastine	Microtubule destabiliser	Mitosis	1046	Y	0.0001	0.1	-5.409675	0.541544	0.15245	-0.881304	YH-13	0	0	0	0	0	0	0
GDSC2	343	16080780	909907	ZR-75-30	SIDM00971	BRCA	1004	Vinblastine	Microtubule destabiliser	Mitosis	1046	Y	0.0001	0.1	2.247699	0.976365	0.045588	2.637448	ZR-75-30	0	0	0	0	0	0	0
GDSC2	343	16081066	909974	RCC10RGB	SIDM00235	KIRC	1004	Vinblastine	Microtubule destabiliser	Mitosis	1046	Y	0.0001	0.1	-2.022709	0.811087	0.168284	0.67509	RCC10RGB	0	0	0	0	0	0	0
GDSC2	343	16081347	909975	KURAMOCHI	SIDM00554	UNCLASSIFIED	1004	Vinblastine	Microtubule destabiliser	Mitosis	1046	Y	0.0001	0.1	-0.719151	0.917585	0.048214	1.274107	KURAMOCHI	0	0	0	0	0	0	0
GDSC2	343	16081629	909976	KM-H2	SIDM01018	UNCLASSIFIED	1004	Vinblastine	Microtubule destabiliser	Mitosis	1046	Y	0.0001	0.1	-6.121114	0.450131	0.100235	-1.208228	KM-H2	0	0	0	0	0	0	0
GDSC2	343	16081629	909976	KM-H2	SIDM01018	UNCLASSIFIED	1004	Vinblastine	Microtubule destabiliser	Mitosis	1046	Y	0.0001	0.1	-6.121114	0.450131	0.100235	-1.208228	KMH-2	0	0	0	0	0	0	0
GDSC2	343	16081910	909977	HuO-3N1	SIDM00584	UNCLASSIFIED	1004	Vinblastine	Microtubule destabiliser	Mitosis	1046	Y	0.0001	0.1	-0.180956	0.953465	0.154141	1.521421	HuO-3N1	0	0	0	0	0	0	0
GDSC2	343	16082191	910079	OE19	SIDM00479	ESCA	1004	Vinblastine	Microtubule destabiliser	Mitosis	1046	Y	0.0001	0.1	-4.665915	0.624476	0.179399	-0.539528	OE19	0	0	0	0	0	0	0
GDSC2	343	16082830	910401	Ramos-2G6-4C10	SIDM01247	UNCLASSIFIED	1004	Vinblastine	Microtubule destabiliser	Mitosis	1046	Y	0.0001	0.1	-6.070074	0.454961	0.121733	-1.184774	Ramos-2G6-4C10	0	0	0	0	0	0	0
GDSC2	343	16083517	910546	PSN1	SIDM00469	PAAD	1004	Vinblastine	Microtubule destabiliser	Mitosis	1046	Y	0.0001	0.1	-4.278802	0.667372	0.09622	-0.36164	PSN1	0	0	0	0	0	0	0
GDSC2	343	16083799	910548	OAW-42	SIDM00480	OV	1004	Vinblastine	Microtubule destabiliser	Mitosis	1046	Y	0.0001	0.1	-0.623749	0.936259	0.050161	1.317947	OAW-42	0	0	0	0	0	0	0
GDSC2	343	16084052	910549	OE33	SIDM00477	ESCA	1004	Vinblastine	Microtubule destabiliser	Mitosis	1046	Y	0.0001	0.1	-1.585428	0.881721	0.133517	0.876032	OE33	0	0	0	0	0	0	0
GDSC2	343	16084334	910554	CW-2	SIDM00282	COREAD	1004	Vinblastine	Microtubule destabiliser	Mitosis	1046	Y	0.0001	0.1	-2.947845	0.826478	0.103707	0.249967	CW-2	0	0	0	0	0	0	0
GDSC2	343	16084796	910568	CGTH-W-1	SIDM01248	THCA	1004	Vinblastine	Microtubule destabiliser	Mitosis	1046	Y	0.0001	0.1	0.864913	0.978995	0.0558	2.002024	CGTH-W-1	0	0	0	0	0	0	0
GDSC2	343	16084966	910569	COLO-320-HSR	SIDM00842	COREAD	1004	Vinblastine	Microtubule destabiliser	Mitosis	1046	Y	0.0001	0.1	-5.292981	0.562455	0.120123	-0.827681	COLO-320-HSR	0	0	0	0	0	0	0
GDSC2	343	16085249	910687	ATN-1	SIDM00233	ALL	1004	Vinblastine	Microtubule destabiliser	Mitosis	1046	Y	0.0001	0.1	-5.990931	0.467085	0.128409	-1.148406	ATN-1	0	0	0	0	0	0	0
GDSC2	343	16085529	910688	CESS	SIDM00917	LAML	1004	Vinblastine	Microtubule destabiliser	Mitosis	1046	Y	0.0001	0.1	-5.981279	0.469497	0.156604	-1.143971	CESS	0	0	0	0	0	0	0
GDSC2	343	16085809	910689	COLO-678	SIDM00957	COREAD	1004	Vinblastine	Microtubule destabiliser	Mitosis	1046	Y	0.0001	0.1	3.857855	0.973135	0.071598	3.377354	COLO-678	0	0	0	0	0	0	0
GDSC2	343	16086091	910691	COLO-684	SIDM00142	UCEC	1004	Vinblastine	Microtubule destabiliser	Mitosis	1046	Y	0.0001	0.1	-3.307298	0.766867	0.059655	0.08479	COLO-684	0	0	0	0	0	0	0
GDSC2	343	16086372	910692	COLO-668	SIDM00143	SCLC	1004	Vinblastine	Microtubule destabiliser	Mitosis	1046	Y	0.0001	0.1	-1.505779	0.920494	0.032359	0.912632	COLO-668	502	0	0	0	0	0	0
GDSC2	343	16086654	910694	LN-405	SIDM00343	GBM	1004	Vinblastine	Microtubule destabiliser	Mitosis	1046	Y	0.0001	0.1	1.325288	0.982461	0.038319	2.213577	LN-405	0	0	0	0	0	0	0
GDSC2	343	16086935	910695	TGBC24TKB	SIDM00267	UNCLASSIFIED	1004	Vinblastine	Microtubule destabiliser	Mitosis	1046	Y	0.0001	0.1	-3.095697	0.780563	0.163777	0.182026	TGBC24TKB	0	0	0	0	0	0	0
GDSC2	343	16087395	910698	BFTC-909	SIDM00988	KIRC	1004	Vinblastine	Microtubule destabiliser	Mitosis	1046	Y	0.0001	0.1	-4.638469	0.641161	0.101803	-0.526916	BFTC-909	0	0	0	0	0	0	0
GDSC2	343	16087675	910700	C2BBe1	SIDM01233	COREAD	1004	Vinblastine	Microtubule destabiliser	Mitosis	1046	Y	0.0001	0.1	-0.680577	0.900229	0.039549	1.291833	C2BBe1	0	0	0	0	0	0	0
GDSC2	343	16088137	910702	AsPC-1	SIDM00899	PAAD	1004	Vinblastine	Microtubule destabiliser	Mitosis	1046	Y	0.0001	0.1	2.906669	0.953672	0.084979	2.940261	AsPC-1	0	0	0	0	0	0	0
GDSC2	343	16088418	910703	CA46	SIDM00907	UNCLASSIFIED	1004	Vinblastine	Microtubule destabiliser	Mitosis	1046	Y	0.0001	0.1	-4.386298	0.669311	0.132707	-0.411037	CA46	0	0	0	0	0	0	0
GDSC2	343	16088699	910704	AU565	SIDM00898	BRCA	1004	Vinblastine	Microtubule destabiliser	Mitosis	1046	Y	0.0001	0.1	-2.717499	0.847969	0.150154	0.355817	AU565	0	0	0	0	0	0	0
GDSC2	343	16088983	910705	BALL-1	SIDM00287	UNCLASSIFIED	1004	Vinblastine	Microtubule destabiliser	Mitosis	1046	Y	0.0001	0.1	-6.230832	0.432811	0.161713	-1.258646	BALL-1	0	0	0	0	0	0	0
GDSC2	343	16089263	910706	BL-41	SIDM00985	UNCLASSIFIED	1004	Vinblastine	Microtubule destabiliser	Mitosis	1046	Y	0.0001	0.1	-6.408159	0.40576	0.072411	-1.340132	BL-41	0	0	0	0	0	0	0
GDSC2	343	16089544	910710	BV-173	SIDM00962	LCML	1004	Vinblastine	Microtubule destabiliser	Mitosis	1046	Y	0.0001	0.1	-5.610612	0.519658	0.122289	-0.97364	BV-173	0	0	0	0	0	0	0
GDSC2	343	16089744	910779	IA-LM	SIDM00306	UNCLASSIFIED	1004	Vinblastine	Microtubule destabiliser	Mitosis	1046	Y	0.0001	0.1	-1.462622	0.913421	0.023328	0.932464	IA-LM	283	0	0	0	0	0	0
GDSC2	343	16090026	910780	TGW	SIDM00324	NB	1004	Vinblastine	Microtubule destabiliser	Mitosis	1046	Y	0.0001	0.1	-5.047761	0.592038	0.091214	-0.714996	TGW	0	0	0	0	0	0	0
GDSC2	343	16090308	910781	AN3-CA	SIDM00901	UCEC	1004	Vinblastine	Microtubule destabiliser	Mitosis	1046	Y	0.0001	0.1	-2.227445	0.88539	0.139014	0.581009	AN3-CA	0	0	0	0	0	0	0
GDSC2	343	16090588	910784	A204	SIDM00798	UNCLASSIFIED	1004	Vinblastine	Microtubule destabiliser	Mitosis	1046	Y	0.0001	0.1	-2.365628	0.83396	0.08343	0.51751	A204	0	0	0	0	0	0	0
GDSC2	343	16090869	910849	NY	SIDM00569	UNCLASSIFIED	1004	Vinblastine	Microtubule destabiliser	Mitosis	1046	Y	0.0001	0.1	-5.366663	0.548052	0.155818	-0.861539	NY	0	0	0	0	0	0	0
GDSC2	343	16091150	910850	C3A	SIDM01237	LIHC	1004	Vinblastine	Microtubule destabiliser	Mitosis	1046	Y	0.0001	0.1	-1.001465	0.889576	0.097406	1.144377	C3A	0	0	0	0	0	0	0
GDSC2	343	16091687	910852	CAL-85-1	SIDM00928	BRCA	1004	Vinblastine	Microtubule destabiliser	Mitosis	1046	Y	0.0001	0.1	-1.900334	0.890465	0.053967	0.731324	CAL-85-1	0	0	0	0	0	0	0
GDSC2	343	16091973	910853	CHL-1	SIDM01228	SKCM	1004	Vinblastine	Microtubule destabiliser	Mitosis	1046	Y	0.0001	0.1	-3.350716	0.776196	0.178124	0.064838	CHL-1	0	0	527	0	0	0	0
GDSC2	343	16092612	910900	NCI-H1651	SIDM00744	LUAD	1004	Vinblastine	Microtubule destabiliser	Mitosis	1046	Y	0.0001	0.1	-5.139823	0.578484	0.112444	-0.757301	NCI-H1651	957	0	0	0	0	0	0
GDSC2	343	16092894	910903	RPMI-7951	SIDM01087	SKCM	1004	Vinblastine	Microtubule destabiliser	Mitosis	1046	Y	0.0001	0.1	-5.605892	0.519626	0.116593	-0.971471	RPMI-7951	0	155	113	0	0	0	0
GDSC2	343	16093175	910904	SCC-4	SIDM01081	HNSC	1004	Vinblastine	Microtubule destabiliser	Mitosis	1046	Y	0.0001	0.1	-3.694964	0.735232	0.176844	-0.093352	SCC-4	0	0	0	0	0	0	0
GDSC2	343	16093456	910905	SNU-C1	SIDM01197	COREAD	1004	Vinblastine	Microtubule destabiliser	Mitosis	1046	Y	0.0001	0.1	-1.128734	0.906702	0.057654	1.085894	SNU-C1	0	0	0	0	0	0	0
GDSC2	343	16093739	910906	ST486	SIDM01198	UNCLASSIFIED	1004	Vinblastine	Microtubule destabiliser	Mitosis	1046	Y	0.0001	0.1	-6.146482	0.447023	0.170862	-1.219885	ST486	0	0	0	0	0	0	0
GDSC2	343	16093997	910907	SW1990	SIDM01165	PAAD	1004	Vinblastine	Microtubule destabiliser	Mitosis	1046	Y	0.0001	0.1	-1.127351	0.918237	0.113287	1.086529	SW1990	0	0	0	0	0	0	0
GDSC2	343	16094168	910910	UACC-812	SIDM01187	BRCA	1004	Vinblastine	Microtubule destabiliser	Mitosis	1046	Y	0.0001	0.1	-1.461591	0.8967	0.102644	0.932937	UACC-812	0	0	0	0	0	0	0
GDSC2	343	16094329	910911	SCC-15	SIDM01083	HNSC	1004	Vinblastine	Microtubule destabiliser	Mitosis	1046	Y	0.0001	0.1	-2.395376	0.846609	0.166409	0.503841	SCC-15	0	0	0	0	0	0	0
GDSC2	343	16094610	910915	CAPAN-2	SIDM00943	PAAD	1004	Vinblastine	Microtubule destabiliser	Mitosis	1046	Y	0.0001	0.1	1.004168	0.949492	0.04271	2.066015	Capan-2	0	0	0	0	0	0	0
GDSC2	343	16094871	910916	CAL-27	SIDM00937	HNSC	1004	Vinblastine	Microtubule destabiliser	Mitosis	1046	Y	0.0001	0.1	-5.883753	0.484457	0.185203	-1.099155	CAL-27	0	0	0	0	0	0	0
GDSC2	343	16095332	910919	BC-1	SIDM00896	DLBC	1004	Vinblastine	Microtubule destabiliser	Mitosis	1046	Y	0.0001	0.1	-6.715337	0.367207	0.092684	-1.481288	BC-1	0	0	0	0	0	0	0
GDSC2	343	16095613	910920	A704	SIDM00849	KIRC	1004	Vinblastine	Microtubule destabiliser	Mitosis	1046	Y	0.0001	0.1	-2.641535	0.834516	0.136759	0.390724	A704	0	0	0	0	0	0	0
GDSC2	343	16095894	910921	A101D	SIDM00801	SKCM	1004	Vinblastine	Microtubule destabiliser	Mitosis	1046	Y	0.0001	0.1	-3.939549	0.706328	0.097837	-0.205745	A101D	0	104	97	0	0	0	0
GDSC2	343	16096175	910922	769-P	SIDM00803	KIRC	1004	Vinblastine	Microtubule destabiliser	Mitosis	1046	Y	0.0001	0.1	-4.024655	0.701902	0.111927	-0.244854	769-P	0	0	0	0	0	0	0
GDSC2	343	16096457	910924	23132-87	SIDM00980	STAD	1004	Vinblastine	Microtubule destabiliser	Mitosis	1046	Y	0.0001	0.1	-4.846014	0.613691	0.204034	-0.622288	23132-87	0	0	0	0	0	0	0
GDSC2	343	16096918	910926	BFTC-905	SIDM00989	BLCA	1004	Vinblastine	Microtubule destabiliser	Mitosis	1046	Y	0.0001	0.1	-6.285896	0.431484	0.10541	-1.28395	BFTC-905	0	0	0	0	0	245	0
GDSC2	343	16097200	910927	CAL-51	SIDM00933	BRCA	1004	Vinblastine	Microtubule destabiliser	Mitosis	1046	Y	0.0001	0.1	-5.006717	0.591469	0.118727	-0.696135	CAL-51	0	0	0	0	0	0	0
GDSC2	343	16097485	910930	SCC-3	SIDM00384	DLBC	1004	Vinblastine	Microtubule destabiliser	Mitosis	1046	Y	0.0001	0.1	-5.248274	0.571598	0.131514	-0.807137	SCC-3	0	0	0	0	0	0	0
GDSC2	343	16097946	910932	GAK	SIDM00543	SKCM	1004	Vinblastine	Microtubule destabiliser	Mitosis	1046	Y	0.0001	0.1	-2.25543	0.87839	0.133235	0.568149	GAK	0	0	0	0	0	0	0
GDSC2	343	16098228	910933	AM-38	SIDM00492	GBM	1004	Vinblastine	Microtubule destabiliser	Mitosis	1046	Y	0.0001	0.1	-3.363549	0.775981	0.112539	0.058941	AM-38	0	0	0	0	0	0	0
GDSC2	343	16098509	910934	A4-Fuk	SIDM00502	DLBC	1004	Vinblastine	Microtubule destabiliser	Mitosis	1046	Y	0.0001	0.1	-6.205723	0.439117	0.133013	-1.247108	A4-Fuk	0	0	0	0	0	0	0
GDSC2	343	16098790	910935	A3-KAW	SIDM00495	DLBC	1004	Vinblastine	Microtubule destabiliser	Mitosis	1046	Y	0.0001	0.1	-5.71444	0.505905	0.085956	-1.021352	A3-KAW	0	0	0	0	0	0	0
GDSC2	343	16099068	910936	DOK	SIDM00540	HNSC	1004	Vinblastine	Microtubule destabiliser	Mitosis	1046	Y	0.0001	0.1	-5.002452	0.588278	0.151398	-0.694176	DOK	0	0	0	0	0	0	0
GDSC2	343	16099349	910937	COR-L279	SIDM00511	SCLC	1004	Vinblastine	Microtubule destabiliser	Mitosis	1046	Y	0.0001	0.1	-5.539384	0.528965	0.144491	-0.940909	COR-L279	0	0	0	0	0	0	0
GDSC2	343	16099517	910941	CHP-134	SIDM00285	NB	1004	Vinblastine	Microtubule destabiliser	Mitosis	1046	Y	0.0001	0.1	-5.935292	0.476255	0.164144	-1.122838	CHP-134	0	0	0	0	0	0	0
GDSC2	343	16099757	910942	NEC8	SIDM00243	UNCLASSIFIED	1004	Vinblastine	Microtubule destabiliser	Mitosis	1046	Y	0.0001	0.1	-3.93583	0.752106	0.080139	-0.204036	NEC8	0	0	0	0	0	0	0
GDSC2	343	16100038	910943	CAS-1	SIDM00212	GBM	1004	Vinblastine	Microtubule destabiliser	Mitosis	1046	Y	0.0001	0.1	-1.480809	0.878084	0.048973	0.924107	CAS-1	0	0	0	0	0	0	0
GDSC2	343	16100318	910944	ALL-PO	SIDM00211	ALL	1004	Vinblastine	Microtubule destabiliser	Mitosis	1046	Y	0.0001	0.1	-6.150039	0.44475	0.165622	-1.22152	ALL-PO	0	0	0	0	0	0	0
GDSC2	343	16100599	910947	OCI-AML2	SIDM00446	LAML	1004	Vinblastine	Microtubule destabiliser	Mitosis	1046	Y	0.0001	0.1	-6.280589	0.425599	0.093244	-1.281511	OCI-AML2	0	0	0	0	0	0	0
GDSC2	343	16100879	910948	MFM-223	SIDM00332	BRCA	1004	Vinblastine	Microtubule destabiliser	Mitosis	1046	Y	0.0001	0.1	-2.733275	0.788405	0.094351	0.348567	MFM-223	0	0	0	0	0	0	0
GDSC2	343	16101165	910951	CML-T1	SIDM00958	LCML	1004	Vinblastine	Microtubule destabiliser	Mitosis	1046	Y	0.0001	0.1	-6.449494	0.402859	0.095768	-1.359127	CML-T1	0	0	0	0	0	0	0
GDSC2	343	16101447	910952	CAL-54	SIDM00932	KIRC	1004	Vinblastine	Microtubule destabiliser	Mitosis	1046	Y	0.0001	0.1	-4.134078	0.676223	0.187177	-0.295136	CAL-54	0	0	0	0	0	0	0
GDSC2	343	16101729	911905	EFO-21	SIDM01052	OV	1004	Vinblastine	Microtubule destabiliser	Mitosis	1046	Y	0.0001	0.1	0.054288	0.894645	0.071462	1.629521	EFO-21	0	0	0	0	0	0	0
GDSC2	343	16102011	917486	LS-1034	SIDM00681	COREAD	1004	Vinblastine	Microtubule destabiliser	Mitosis	1046	Y	0.0001	0.1	-0.099653	0.970815	0.052098	1.558782	LS-1034	0	0	0	0	0	0	0
GDSC2	343	16102294	924100	22RV1	SIDM00499	PRAD	1004	Vinblastine	Microtubule destabiliser	Mitosis	1046	Y	0.0001	0.1	-4.380991	0.646688	0.12142	-0.408599	22RV1	0	0	0	0	0	0	0
GDSC2	343	16102576	924102	8505C	SIDM00996	THCA	1004	Vinblastine	Microtubule destabiliser	Mitosis	1046	Y	0.0001	0.1	-0.987869	0.914932	0.10192	1.150625	8505C	0	0	0	0	0	0	0
GDSC2	343	16102857	924104	B-CPAP	SIDM00992	THCA	1004	Vinblastine	Microtubule destabiliser	Mitosis	1046	Y	0.0001	0.1	-4.308704	0.667345	0.121202	-0.375381	BCPAP	0	0	0	0	0	0	0
GDSC2	343	16103137	924105	BPH-1	SIDM00964	UNCLASSIFIED	1004	Vinblastine	Microtubule destabiliser	Mitosis	1046	Y	0.0001	0.1	-5.458944	0.534077	0.181942	-0.903945	BPH-1	0	0	0	0	0	0	0
GDSC2	343	16103418	924106	CAL-148	SIDM00938	BRCA	1004	Vinblastine	Microtubule destabiliser	Mitosis	1046	Y	0.0001	0.1	-5.570126	0.524144	0.203004	-0.955036	CAL-148	0	0	0	0	0	0	0
GDSC2	343	16103591	924107	CAL-39	SIDM00935	CESC	1004	Vinblastine	Microtubule destabiliser	Mitosis	1046	Y	0.0001	0.1	-5.507597	0.531141	0.149576	-0.926302	CAL-39	0	0	0	0	0	0	0
GDSC2	343	16103873	924108	CaR-1	SIDM00488	COREAD	1004	Vinblastine	Microtubule destabiliser	Mitosis	1046	Y	0.0001	0.1	-3.715373	0.738839	0.142504	-0.102731	CaR-1	0	0	0	0	0	0	0
GDSC2	343	16104156	924110	HDLM-2	SIDM01064	UNCLASSIFIED	1004	Vinblastine	Microtubule destabiliser	Mitosis	1046	Y	0.0001	0.1	-5.67603	0.510383	0.163403	-1.003701	HDLM-2	0	212	0	0	0	0	0
GDSC2	343	16104437	924111	HO-1-N-1	SIDM00592	HNSC	1004	Vinblastine	Microtubule destabiliser	Mitosis	1046	Y	0.0001	0.1	-5.537595	0.528579	0.210783	-0.940087	HO-1-N-1	0	0	0	0	0	0	0
GDSC2	343	16104718	924151	HTC-C3	SIDM00496	THCA	1004	Vinblastine	Microtubule destabiliser	Mitosis	1046	Y	0.0001	0.1	-5.180736	0.567737	0.092446	-0.776101	HTC-C3	0	0	0	0	0	0	0
GDSC2	343	16104999	924186	KGN	SIDM00302	UNCLASSIFIED	1004	Vinblastine	Microtubule destabiliser	Mitosis	1046	Y	0.0001	0.1	-4.610721	0.634789	0.125249	-0.514165	KGN	0	0	0	0	0	0	0
GDSC2	343	16105169	924187	KLE	SIDM00686	UCEC	1004	Vinblastine	Microtubule destabiliser	Mitosis	1046	Y	0.0001	0.1	0.104528	0.923514	0.047035	1.652608	KLE	0	0	0	0	0	0	0
GDSC2	343	16105809	924238	K5	SIDM00056	THCA	1004	Vinblastine	Microtubule destabiliser	Mitosis	1046	Y	0.0001	0.1	-4.623358	0.635006	0.118425	-0.519972	K5	0	0	0	0	0	0	0
GDSC2	343	16106090	924239	L-363	SIDM00312	MM	1004	Vinblastine	Microtubule destabiliser	Mitosis	1046	Y	0.0001	0.1	-6.226444	0.433321	0.039914	-1.25663	L-363	0	0	0	0	0	0	0
GDSC2	343	16106370	924240	MDA-MB-415	SIDM00630	BRCA	1004	Vinblastine	Microtubule destabiliser	Mitosis	1046	Y	0.0001	0.1	-3.868684	0.739497	0.180298	-0.173181	MDA-MB-415	0	0	0	0	0	0	0
GDSC2	343	16106909	924244	NCI-H1975	SIDM00759	LUAD	1004	Vinblastine	Microtubule destabiliser	Mitosis	1046	Y	0.0001	0.1	-5.282105	0.555256	0.111311	-0.822683	NCI-H1975	0	0	0	0	0	0	0
GDSC2	343	16107549	924250	MKN7	SIDM00560	STAD	1004	Vinblastine	Microtubule destabiliser	Mitosis	1046	Y	0.0001	0.1	1.143409	0.966562	0.031277	2.13	MKN7	0	0	0	0	0	0	0
GDSC2	343	16107740	925338	MDA-MB-157	SIDM00529	BRCA	1004	Vinblastine	Microtubule destabiliser	Mitosis	1046	Y	0.0001	0.1	-4.243682	0.684376	0.121763	-0.345502	MDA-MB-157	0	0	0	0	0	0	0
GDSC2	343	16108206	925340	MKN45	SIDM00247	STAD	1004	Vinblastine	Microtubule destabiliser	Mitosis	1046	Y	0.0001	0.1	-3.35971	0.750846	0.066596	0.060705	MKN45	0	0	0	0	0	0	0
GDSC2	343	16108488	925341	NCI-H810	SIDM01116	UNCLASSIFIED	1004	Vinblastine	Microtubule destabiliser	Mitosis	1046	Y	0.0001	0.1	-2.665212	0.830603	0.111348	0.379844	NCI-H810	563	0	0	0	0	0	0
GDSC2	343	16108769	925343	MFH-ino	SIDM00299	UNCLASSIFIED	1004	Vinblastine	Microtubule destabiliser	Mitosis	1046	Y	0.0001	0.1	-0.001849	0.930723	0.039163	1.603725	MFH-ino	0	0	0	0	0	0	0
GDSC2	343	16108939	925345	NOS-1	SIDM00242	UNCLASSIFIED	1004	Vinblastine	Microtubule destabiliser	Mitosis	1046	Y	0.0001	0.1	-2.440372	0.873563	0.130162	0.483164	NOS-1	0	0	0	0	0	0	0
GDSC2	343	16109220	925346	PANC-03-27	SIDM01138	PAAD	1004	Vinblastine	Microtubule destabiliser	Mitosis	1046	Y	0.0001	0.1	-2.6093	0.833397	0.146218	0.405537	PANC-03-27	0	0	0	0	0	0	0
GDSC2	343	16109391	925347	PANC-08-13	SIDM01136	PAAD	1004	Vinblastine	Microtubule destabiliser	Mitosis	1046	Y	0.0001	0.1	1.735338	0.978742	0.072419	2.402005	PANC-08-13	0	0	0	0	0	0	0
GDSC2	343	16109672	925348	PANC-10-05	SIDM01135	PAAD	1004	Vinblastine	Microtubule destabiliser	Mitosis	1046	Y	0.0001	0.1	0.426269	0.904332	0.090179	1.800456	PANC-10-05	0	0	0	0	0	0	0
GDSC2	343	16109954	930082	RL95-2	SIDM01088	UNCLASSIFIED	1004	Vinblastine	Microtubule destabiliser	Mitosis	1046	Y	0.0001	0.1	-4.802116	0.618693	0.135883	-0.602116	RL95-2	0	0	0	0	0	0	0
GDSC2	343	16110234	930083	RO82-W-1	SIDM00218	THCA	1004	Vinblastine	Microtubule destabiliser	Mitosis	1046	Y	0.0001	0.1	-0.4486	0.869362	0.067612	1.398432	RO82-W-1	0	0	0	0	0	0	0
GDSC2	343	16110516	930297	SiHa	SIDM01093	CESC	1004	Vinblastine	Microtubule destabiliser	Mitosis	1046	Y	0.0001	0.1	0.560879	0.978584	0.116798	1.862313	SiHa	0	0	0	0	0	0	0
GDSC2	343	16110797	930298	SKG-IIIa	SIDM00381	CESC	1004	Vinblastine	Microtubule destabiliser	Mitosis	1046	Y	0.0001	0.1	-1.652076	0.868683	0.100053	0.845405	SKG-IIIa	0	0	0	0	0	0	0
GDSC2	343	16111079	930299	TT	SIDM00484	THCA	1004	Vinblastine	Microtubule destabiliser	Mitosis	1046	Y	0.0001	0.1	-0.056903	0.901071	0.072827	1.578426	T-T	0	0	0	0	0	0	0
GDSC2	343	16111079	930299	TT	SIDM00484	THCA	1004	Vinblastine	Microtubule destabiliser	Mitosis	1046	Y	0.0001	0.1	-0.056903	0.901071	0.072827	1.578426	TT	0	0	0	0	0	0	0
GDSC2	343	16111428	946353	TE-9	SIDM00325	ESCA	1004	Vinblastine	Microtubule destabiliser	Mitosis	1046	Y	0.0001	0.1	-3.889109	0.728767	0.166264	-0.182567	TE-9	0	0	0	0	0	0	0
GDSC2	343	16111890	946355	TE-6	SIDM00328	ESCA	1004	Vinblastine	Microtubule destabiliser	Mitosis	1046	Y	0.0001	0.1	-3.034838	0.784738	0.099617	0.209992	TE-6	0	0	0	0	0	0	0
GDSC2	343	16112428	946357	TC-YIK	SIDM00234	UNCLASSIFIED	1004	Vinblastine	Microtubule destabiliser	Mitosis	1046	Y	0.0001	0.1	-5.617226	0.518427	0.119905	-0.976679	TC-YIK	0	0	0	0	0	0	0
GDSC2	343	16112698	946358	YT	SIDM00410	ALL	1004	Vinblastine	Microtubule destabiliser	Mitosis	1046	Y	0.0001	0.1	-5.726593	0.50409	0.097379	-1.026936	YT	0	0	0	0	0	0	0
GDSC2	343	16112865	946359	BT-474	SIDM00963	BRCA	1004	Vinblastine	Microtubule destabiliser	Mitosis	1046	Y	0.0001	0.1	-2.144026	0.840453	0.163545	0.619342	BT-474	0	0	0	0	0	0	0
GDSC2	343	16113150	946360	OAW-28	SIDM00481	OV	1004	Vinblastine	Microtubule destabiliser	Mitosis	1046	Y	0.0001	0.1	-1.422746	0.915232	0.162124	0.950788	OAW-28	0	0	0	0	0	0	0
GDSC2	343	16113431	946361	LCLC-97TM1	SIDM00344	UNCLASSIFIED	1004	Vinblastine	Microtubule destabiliser	Mitosis	1046	Y	0.0001	0.1	-4.279166	0.685667	0.110731	-0.361808	LCLC-97TM1	104	0	0	0	0	0	0
GDSC2	343	16114252	946368	D-263MG	SIDM00732	GBM	1004	Vinblastine	Microtubule destabiliser	Mitosis	1046	Y	0.0001	0.1	-3.899764	0.715809	0.060087	-0.187463	D-263MG	0	0	0	0	0	0	0
GDSC2	343	16114713	946370	D-392MG	SIDM00542	GBM	1004	Vinblastine	Microtubule destabiliser	Mitosis	1046	Y	0.0001	0.1	-3.093949	0.77942	0.053076	0.182829	D-392MG	0	0	0	0	0	0	0
GDSC2	343	16115533	946382	CAMA-1	SIDM00920	BRCA	1004	Vinblastine	Microtubule destabiliser	Mitosis	1046	Y	0.0001	0.1	-2.046792	0.896639	0.159605	0.664023	CAMA-1	0	0	0	0	0	0	0
GDSC2	343	16116003	949090	Caov-4	SIDM00918	OV	1004	Vinblastine	Microtubule destabiliser	Mitosis	1046	Y	0.0001	0.1	-1.857046	0.869398	0.136268	0.751216	Caov-4	0	0	0	0	0	0	0
GDSC2	343	16116172	949093	BT-483	SIDM00892	BRCA	1004	Vinblastine	Microtubule destabiliser	Mitosis	1046	Y	0.0001	0.1	2.714519	0.959492	0.076417	2.851963	BT-483	0	0	0	0	0	0	0
GDSC2	343	16116335	949094	M059J	SIDM00659	GBM	1004	Vinblastine	Microtubule destabiliser	Mitosis	1046	Y	0.0001	0.1	-3.438278	0.752712	0.11019	0.024601	M059J	0	0	0	0	0	0	0
GDSC2	343	16116614	949153	HAL-01	SIDM00289	ALL	1004	Vinblastine	Microtubule destabiliser	Mitosis	1046	Y	0.0001	0.1	-5.06515	0.595133	0.073865	-0.722987	HAL-01	0	0	0	0	0	0	0
GDSC2	343	16117075	949155	ES8	SIDM00261	UNCLASSIFIED	1004	Vinblastine	Microtubule destabiliser	Mitosis	1046	Y	0.0001	0.1	-6.205746	0.438145	0.14234	-1.247118	ES8	0	0	0	0	0	0	0
GDSC2	343	16117356	949156	ES4	SIDM00264	UNCLASSIFIED	1004	Vinblastine	Microtubule destabiliser	Mitosis	1046	Y	0.0001	0.1	-1.729582	0.891486	0.136482	0.809789	ES4	0	0	0	0	0	0	0
GDSC2	343	16117635	949157	ES6	SIDM00262	UNCLASSIFIED	1004	Vinblastine	Microtubule destabiliser	Mitosis	1046	Y	0.0001	0.1	-1.894049	0.858252	0.106432	0.734212	ES6	0	0	0	0	0	0	0
GDSC2	343	16117917	949158	ES1	SIDM00266	UNCLASSIFIED	1004	Vinblastine	Microtubule destabiliser	Mitosis	1046	Y	0.0001	0.1	-6.271875	0.431872	0.095907	-1.277506	ES1	0	0	0	0	0	0	0
GDSC2	343	16118085	949160	EW-7	SIDM00201	UNCLASSIFIED	1004	Vinblastine	Microtubule destabiliser	Mitosis	1046	Y	0.0001	0.1	-5.436444	0.542663	0.119371	-0.893605	EW-7	0	0	0	0	0	0	0
GDSC2	343	16118366	949161	EW-3	SIDM00202	UNCLASSIFIED	1004	Vinblastine	Microtubule destabiliser	Mitosis	1046	Y	0.0001	0.1	-5.812886	0.493074	0.149359	-1.06659	EW-3	0	0	0	0	0	0	0
GDSC2	343	16118826	949163	EW-1	SIDM00205	UNCLASSIFIED	1004	Vinblastine	Microtubule destabiliser	Mitosis	1046	Y	0.0001	0.1	-6.120654	0.45137	0.153543	-1.208017	EW-1	0	0	0	0	0	0	0
GDSC2	343	16119107	949164	EW-18	SIDM00197	UNCLASSIFIED	1004	Vinblastine	Microtubule destabiliser	Mitosis	1046	Y	0.0001	0.1	-5.672787	0.510457	0.170062	-1.002211	EW-18	0	0	0	0	0	0	0
GDSC2	343	16119388	949165	EW-16	SIDM00198	UNCLASSIFIED	1004	Vinblastine	Microtubule destabiliser	Mitosis	1046	Y	0.0001	0.1	-4.494452	0.650478	0.140735	-0.460737	EW-16	0	0	0	0	0	0	0
GDSC2	343	16119669	949166	EW-13	SIDM00621	UNCLASSIFIED	1004	Vinblastine	Microtubule destabiliser	Mitosis	1046	Y	0.0001	0.1	-1.573621	0.921316	0.060293	0.881457	EW-13	0	0	0	0	0	0	0
GDSC2	343	16119927	949167	EW-22	SIDM00196	UNCLASSIFIED	1004	Vinblastine	Microtubule destabiliser	Mitosis	1046	Y	0.0001	0.1	-5.773806	0.497766	0.140792	-1.048632	EW-22	0	0	0	0	0	0	0
GDSC2	343	16120209	949168	EW-24	SIDM00195	UNCLASSIFIED	1004	Vinblastine	Microtubule destabiliser	Mitosis	1046	Y	0.0001	0.1	-2.087724	0.857347	0.077306	0.645214	EW-24	0	0	0	0	0	0	0
GDSC2	343	16120670	949171	NB10	SIDM00259	NB	1004	Vinblastine	Microtubule destabiliser	Mitosis	1046	Y	0.0001	0.1	-5.646987	0.51427	0.072377	-0.990355	NB10	0	0	0	0	0	0	0
GDSC2	343	16120952	949172	NB12	SIDM00258	NB	1004	Vinblastine	Microtubule destabiliser	Mitosis	1046	Y	0.0001	0.1	-2.909054	0.81221	0.143344	0.267793	NB12	0	0	0	0	0	0	0
GDSC2	343	16121289	949174	NB7	SIDM00156	NB	1004	Vinblastine	Microtubule destabiliser	Mitosis	1046	Y	0.0001	0.1	-2.008972	0.883498	0.043031	0.681402	NB7	0	0	0	0	0	0	0
GDSC2	343	16121929	949177	NB13	SIDM00257	NB	1004	Vinblastine	Microtubule destabiliser	Mitosis	1046	Y	0.0001	0.1	-5.902639	0.480581	0.148522	-1.107833	NB13	0	0	0	0	0	0	0
GDSC2	343	16122198	949178	NB14	SIDM00256	NB	1004	Vinblastine	Microtubule destabiliser	Mitosis	1046	Y	0.0001	0.1	-6.066329	0.457569	0.088282	-1.183053	NB14	0	0	0	0	0	0	0
GDSC2	343	16122478	949179	NB1	SIDM00578	NB	1004	Vinblastine	Microtubule destabiliser	Mitosis	1046	Y	0.0001	0.1	-2.938788	0.802394	0.139714	0.254129	NB1	0	0	0	0	0	0	0
GDSC2	343	16122632	971773	RH-1	SIDM00427	UNCLASSIFIED	1004	Vinblastine	Microtubule destabiliser	Mitosis	1046	Y	0.0001	0.1	-6.383763	0.41197	0.125931	-1.328922	RH-1	0	0	0	0	0	0	0
GDSC2	343	16123105	998184	Jurkat	SIDM01016	ALL	1004	Vinblastine	Microtubule destabiliser	Mitosis	1046	Y	0.0001	0.1	-6.632786	0.378592	0.097687	-1.443354	Jurkat	0	0	0	0	0	0	0
GDSC2	343	16123384	998189	LS-180	SIDM00680	COREAD	1004	Vinblastine	Microtubule destabiliser	Mitosis	1046	Y	0.0001	0.1	-2.893686	0.79906	0.05551	0.274855	LS-180	0	0	0	0	0	0	0
GDSC2	343	16123667	1240121	BICR22	SIDM00485	HNSC	1004	Vinblastine	Microtubule destabiliser	Mitosis	1046	Y	0.0001	0.1	-6.08134	0.457895	0.137806	-1.189951	BICR22	0	0	0	0	0	0	0
GDSC2	343	16123949	1240122	BICR78	SIDM00501	HNSC	1004	Vinblastine	Microtubule destabiliser	Mitosis	1046	Y	0.0001	0.1	-1.398731	0.895769	0.062679	0.961823	BICR78	0	0	0	0	0	0	0
GDSC2	343	16124231	1240123	CCK-81	SIDM00487	COREAD	1004	Vinblastine	Microtubule destabiliser	Mitosis	1046	Y	0.0001	0.1	-4.040787	0.712825	0.125595	-0.252267	CCK-81	0	0	0	0	0	0	0
GDSC2	343	16124693	1240127	EN	SIDM01045	UCEC	1004	Vinblastine	Microtubule destabiliser	Mitosis	1046	Y	0.0001	0.1	-0.715093	0.930595	0.220312	1.275972	EN	0	0	0	0	0	0	0
GDSC2	343	16124975	1240128	ES-2	SIDM00861	UNCLASSIFIED	1004	Vinblastine	Microtubule destabiliser	Mitosis	1046	Y	0.0001	0.1	-4.18514	0.685803	0.089711	-0.3186	ES-2	0	0	449	0	0	0	0
GDSC2	343	16125255	1240129	FU-OV-1	SIDM01040	OV	1004	Vinblastine	Microtubule destabiliser	Mitosis	1046	Y	0.0001	0.1	1.096477	0.965355	0.075816	2.108433	FU-OV-1	0	0	0	0	0	0	0
GDSC2	343	16128285	1240142	HARA	SIDM00598	LUSC	1004	Vinblastine	Microtubule destabiliser	Mitosis	1046	Y	0.0001	0.1	-5.924449	0.479084	0.141628	-1.117856	HARA	556	0	0	0	0	0	0
GDSC2	343	16129103	1240145	HCC-44	SIDM01069	LUAD	1004	Vinblastine	Microtubule destabiliser	Mitosis	1046	Y	0.0001	0.1	-5.200915	0.568444	0.1406	-0.785374	HCC-44	286	0	0	0	0	0	0
GDSC2	343	16129374	1240146	HCC-827	SIDM01067	LUAD	1004	Vinblastine	Microtubule destabiliser	Mitosis	1046	Y	0.0001	0.1	-1.382472	0.877428	0.109808	0.969295	HCC-827	0	0	0	0	0	0	0
GDSC2	343	16129911	1240149	Hs-633T	SIDM00667	UNCLASSIFIED	1004	Vinblastine	Microtubule destabiliser	Mitosis	1046	Y	0.0001	0.1	-5.429529	0.543623	0.106955	-0.890428	Hs633T	0	0	0	0	0	0	0
GDSC2	343	16130260	1240151	Hs-746T	SIDM00665	STAD	1004	Vinblastine	Microtubule destabiliser	Mitosis	1046	Y	0.0001	0.1	-1.91169	0.856886	0.162689	0.726106	Hs746T	223	0	0	0	0	0	0
GDSC2	343	16130541	1240153	IGR-37	SIDM01066	SKCM	1004	Vinblastine	Microtubule destabiliser	Mitosis	1046	Y	0.0001	0.1	-4.648371	0.640706	0.123052	-0.531467	IGR-37	0	496	141	0	0	0	0
GDSC2	343	16130822	1240154	IHH-4	SIDM00600	THCA	1004	Vinblastine	Microtubule destabiliser	Mitosis	1046	Y	0.0001	0.1	-5.059663	0.589491	0.074719	-0.720465	IHH-4	0	0	0	0	0	0	0
GDSC2	343	16131104	1240155	IM-95	SIDM00602	STAD	1004	Vinblastine	Microtubule destabiliser	Mitosis	1046	Y	0.0001	0.1	-4.982075	0.595913	0.160526	-0.684812	IM-95	0	0	0	0	0	0	0
GDSC2	343	16131385	1240157	JHH-2	SIDM00617	LIHC	1004	Vinblastine	Microtubule destabiliser	Mitosis	1046	Y	0.0001	0.1	-1.592594	0.89427	0.066974	0.872739	JHH-2	0	0	0	0	0	0	0
GDSC2	343	16131667	1240158	JHH-4	SIDM00616	LIHC	1004	Vinblastine	Microtubule destabiliser	Mitosis	1046	Y	0.0001	0.1	-3.528433	0.741056	0.093255	-0.016827	JHH-4	0	0	0	0	0	0	0
GDSC2	343	16131948	1240159	JHH-6	SIDM00615	LIHC	1004	Vinblastine	Microtubule destabiliser	Mitosis	1046	Y	0.0001	0.1	-2.743382	0.793373	0.064035	0.343923	JHH-6	0	0	0	0	0	0	0
GDSC2	343	16132229	1240160	JHH-7	SIDM00614	LIHC	1004	Vinblastine	Microtubule destabiliser	Mitosis	1046	Y	0.0001	0.1	-2.539349	0.820641	0.074641	0.437681	JHH-7	0	0	0	0	0	0	0
GDSC2	343	16132691	1240162	JHU-022	SIDM00127	HNSC	1004	Vinblastine	Microtubule destabiliser	Mitosis	1046	Y	0.0001	0.1	-0.079236	0.922847	0.075345	1.568164	JHU-022	0	0	0	0	0	0	0
GDSC2	343	16132972	1240166	KYM-1	SIDM00552	UNCLASSIFIED	1004	Vinblastine	Microtubule destabiliser	Mitosis	1046	Y	0.0001	0.1	-6.127369	0.450956	0.125266	-1.211103	KYM-1	0	0	0	0	0	0	0
GDSC2	343	16133254	1240167	KYSE-220	SIDM00551	ESCA	1004	Vinblastine	Microtubule destabiliser	Mitosis	1046	Y	0.0001	0.1	-4.802185	0.616326	0.086509	-0.602148	KYSE-220	0	0	367	0	0	0	0
GDSC2	343	16133535	1240168	LN-18	SIDM00685	GBM	1004	Vinblastine	Microtubule destabiliser	Mitosis	1046	Y	0.0001	0.1	-4.586507	0.645415	0.14639	-0.503038	LN-18	0	0	0	0	0	0	0
GDSC2	343	16133816	1240169	LN-229	SIDM00684	GBM	1004	Vinblastine	Microtubule destabiliser	Mitosis	1046	Y	0.0001	0.1	-2.192476	0.863479	0.128156	0.597078	LN-229	0	0	0	0	0	0	0
GDSC2	343	16134196	1240172	MDA-MB-436	SIDM00629	BRCA	1004	Vinblastine	Microtubule destabiliser	Mitosis	1046	Y	0.0001	0.1	-1.551155	0.893489	0.053909	0.891781	MDA-MB-436	0	0	0	0	0	0	0
GDSC2	343	16134482	1240173	MDST8	SIDM00527	COREAD	1004	Vinblastine	Microtubule destabiliser	Mitosis	1046	Y	0.0001	0.1	-6.604929	0.393341	0.158011	-1.430553	MDST8	0	1377	0	0	0	0	0
GDSC2	343	16134754	1240174	MFE-319	SIDM00333	UCEC	1004	Vinblastine	Microtubule destabiliser	Mitosis	1046	Y	0.0001	0.1	-4.570535	0.646083	0.145763	-0.495699	MFE-319	0	0	0	0	0	0	0
GDSC2	343	16135215	1240179	MS751	SIDM00638	CESC	1004	Vinblastine	Microtubule destabiliser	Mitosis	1046	Y	0.0001	0.1	-4.968957	0.604361	0.104409	-0.678784	MS751	0	0	0	0	0	0	0
GDSC2	343	16135496	1240181	NB(TU)1-10	SIDM00579	NB	1004	Vinblastine	Microtubule destabiliser	Mitosis	1046	Y	0.0001	0.1	-4.451438	0.665387	0.066502	-0.440971	NB(TU)1-10	0	0	0	0	0	0	0
GDSC2	343	16135946	1240183	NCI-H1869	SIDM00768	LUSC	1004	Vinblastine	Microtubule destabiliser	Mitosis	1046	Y	0.0001	0.1	0.158923	0.953827	0.10784	1.677604	NCI-H1869	0	0	0	0	0	0	0
GDSC2	343	16136186	1240184	NCI-H1915	SIDM00763	UNCLASSIFIED	1004	Vinblastine	Microtubule destabiliser	Mitosis	1046	Y	0.0001	0.1	-2.242649	0.832123	0.131792	0.574022	NCI-H1915	359	0	0	0	0	0	0
GDSC2	343	16136467	1240185	NCI-H1944	SIDM00762	LUAD	1004	Vinblastine	Microtubule destabiliser	Mitosis	1046	Y	0.0001	0.1	-3.001271	0.78188	0.136876	0.225417	NCI-H1944	264	0	0	0	0	0	0
GDSC2	343	16136748	1240186	NCI-H196	SIDM00761	SCLC	1004	Vinblastine	Microtubule destabiliser	Mitosis	1046	Y	0.0001	0.1	0.782292	0.985514	0.058116	1.964057	NCI-H196	244	0	0	0	0	0	0
GDSC2	343	16137029	1240187	NCI-H2023	SIDM00753	LUAD	1004	Vinblastine	Microtubule destabiliser	Mitosis	1046	Y	0.0001	0.1	-3.697739	0.720901	0.130209	-0.094628	NCI-H2023	711	0	0	0	0	0	0
GDSC2	343	16137311	1240189	NCI-H211	SIDM00704	SCLC	1004	Vinblastine	Microtubule destabiliser	Mitosis	1046	Y	0.0001	0.1	-5.575031	0.524404	0.117939	-0.957289	NCI-H211	0	0	0	0	0	0	0
GDSC2	343	16137581	1240190	NCI-H3122	SIDM00137	LUAD	1004	Vinblastine	Microtubule destabiliser	Mitosis	1046	Y	0.0001	0.1	-5.785483	0.49661	0.178317	-1.053997	NCI-H3122	0	0	0	0	0	0	0
GDSC2	343	16138042	1240192	NCI-H841	SIDM01134	SCLC	1004	Vinblastine	Microtubule destabiliser	Mitosis	1046	Y	0.0001	0.1	-5.340034	0.550891	0.131596	-0.849302	NCI-H841	0	0	0	0	0	0	0
GDSC2	343	16138313	1240193	NCI-H847	SIDM01149	SCLC	1004	Vinblastine	Microtubule destabiliser	Mitosis	1046	Y	0.0001	0.1	-6.621481	0.380501	0.060847	-1.438159	NCI-H847	137	0	0	0	0	0	0
GDSC2	343	16138474	1240196	OSC-20	SIDM00565	HNSC	1004	Vinblastine	Microtubule destabiliser	Mitosis	1046	Y	0.0001	0.1	-1.519519	0.894196	0.08663	0.906318	OSC-20	0	0	0	0	0	0	0
GDSC2	343	16138755	1240197	OV-90	SIDM01141	OV	1004	Vinblastine	Microtubule destabiliser	Mitosis	1046	Y	0.0001	0.1	-2.984844	0.762879	0.075871	0.232965	OV-90	0	0	0	0	0	0	0
GDSC2	343	16139037	1240198	OVISE	SIDM00564	OV	1004	Vinblastine	Microtubule destabiliser	Mitosis	1046	Y	0.0001	0.1	-1.634092	0.890381	0.087892	0.853669	OVISE	0	0	0	0	0	0	0
GDSC2	343	16139318	1240199	OVKATE	SIDM00466	OV	1004	Vinblastine	Microtubule destabiliser	Mitosis	1046	Y	0.0001	0.1	1.786467	0.946311	0.046626	2.425501	OVKATE	0	0	0	0	0	0	0
GDSC2	343	16139488	1240200	OVMIU	SIDM00465	OV	1004	Vinblastine	Microtubule destabiliser	Mitosis	1046	Y	0.0001	0.1	-3.222414	0.740131	0.119723	0.123796	OVMIU	0	0	0	0	0	0	0
GDSC2	343	16139769	1240201	PA-TU-8988T	SIDM00453	PAAD	1004	Vinblastine	Microtubule destabiliser	Mitosis	1046	Y	0.0001	0.1	-4.791117	0.61935	0.088621	-0.597061	PA-TU-8988T	0	0	0	0	0	0	0
GDSC2	343	16140050	1240202	PC-3_[JPC-3]	SIDM00361	LUAD	1004	Vinblastine	Microtubule destabiliser	Mitosis	1046	Y	0.0001	0.1	-2.564558	0.809556	0.11629	0.426097	PC-3 [JPC-3]	0	0	0	0	0	0	0
GDSC2	343	16140760	1240209	RERF-GC-1B	SIDM00358	STAD	1004	Vinblastine	Microtubule destabiliser	Mitosis	1046	Y	0.0001	0.1	-1.978982	0.887541	0.244794	0.695184	RERF-GC-1B	0	0	0	0	0	0	0
GDSC2	343	16141041	1240210	RH-41	SIDM00426	UNCLASSIFIED	1004	Vinblastine	Microtubule destabiliser	Mitosis	1046	Y	0.0001	0.1	-4.309187	0.692074	0.145068	-0.375603	RH-41	0	0	0	0	0	0	0
GDSC2	343	16141322	1240212	SISO	SIDM00394	CESC	1004	Vinblastine	Microtubule destabiliser	Mitosis	1046	Y	0.0001	0.1	-4.337965	0.673567	0.127594	-0.388827	SISO	0	0	0	0	0	0	0
GDSC2	343	16141603	1240215	SKN	SIDM00377	UNCLASSIFIED	1004	Vinblastine	Microtubule destabiliser	Mitosis	1046	Y	0.0001	0.1	-3.962508	0.696012	0.092531	-0.216295	SKN	0	0	0	0	0	0	0
GDSC2	343	16141885	1240217	SNU-398	SIDM01181	LIHC	1004	Vinblastine	Microtubule destabiliser	Mitosis	1046	Y	0.0001	0.1	-4.877374	0.606331	0.107597	-0.636699	SNU-398	0	0	0	0	0	0	0
GDSC2	343	16142166	1240218	SU8686	SIDM01188	PAAD	1004	Vinblastine	Microtubule destabiliser	Mitosis	1046	Y	0.0001	0.1	-0.349671	0.92758	0.12465	1.443893	SU8686	0	0	0	0	0	0	0
GDSC2	343	16142447	1240219	SUIT-2	SIDM00371	PAAD	1004	Vinblastine	Microtubule destabiliser	Mitosis	1046	Y	0.0001	0.1	-0.529051	0.922541	0.064755	1.361463	SUIT-2	0	0	0	0	0	0	0
GDSC2	343	16142908	1240221	TC-71	SIDM00419	UNCLASSIFIED	1004	Vinblastine	Microtubule destabiliser	Mitosis	1046	Y	0.0001	0.1	-5.005352	0.601526	0.151677	-0.695508	TC-71	0	0	0	0	0	0	0
GDSC2	343	16143188	1240222	TOV-21G	SIDM01169	OV	1004	Vinblastine	Microtubule destabiliser	Mitosis	1046	Y	0.0001	0.1	-2.929498	0.792555	0.065789	0.258398	TOV-21G	0	0	0	0	0	0	0
GDSC2	343	16143468	1240223	TT2609-C02	SIDM00418	THCA	1004	Vinblastine	Microtubule destabiliser	Mitosis	1046	Y	0.0001	0.1	1.286418	0.95584	0.050467	2.195715	TT2609-C02	0	0	0	0	0	0	0
GDSC2	343	16143929	1240226	WM278	SIDM00975	SKCM	1004	Vinblastine	Microtubule destabiliser	Mitosis	1046	Y	0.0001	0.1	-0.357017	0.928047	0.094855	1.440517	WM278	0	177	85	0	0	0	0
GDSC2	343	16144210	1247871	SUP-B15	SIDM01176	ALL	1004	Vinblastine	Microtubule destabiliser	Mitosis	1046	Y	0.0001	0.1	-4.678953	0.651427	0.109515	-0.545519	SUP-B15	0	0	0	0	0	0	0
GDSC2	343	16144925	1290455	OCI-AML3	SIDM00462	LAML	1004	Vinblastine	Microtubule destabiliser	Mitosis	1046	Y	0.0001	0.1	-6.229397	0.437085	0.182879	-1.257987	OCI-AML3	0	0	0	0	0	0	0
GDSC2	343	16145195	1290722	ASH-3	SIDM00491	THCA	1004	Vinblastine	Microtubule destabiliser	Mitosis	1046	Y	0.0001	0.1	-4.273077	0.682537	0.058057	-0.359009	ASH-3	0	0	0	0	0	0	0
GDSC2	343	16145476	1290724	BICR10	SIDM00077	HNSC	1004	Vinblastine	Microtubule destabiliser	Mitosis	1046	Y	0.0001	0.1	-4.303306	0.664135	0.117798	-0.372901	BICR10	0	0	0	0	0	0	0
GDSC2	343	16145898	1290730	CAL-29	SIDM00936	BLCA	1004	Vinblastine	Microtubule destabiliser	Mitosis	1046	Y	0.0001	0.1	-3.205212	0.800708	0.099987	0.131701	CAL-29	0	0	0	0	0	0	0
GDSC2	343	16146179	1290765	CAL-78	SIDM00929	UNCLASSIFIED	1004	Vinblastine	Microtubule destabiliser	Mitosis	1046	Y	0.0001	0.1	-1.589651	0.908687	0.183814	0.874091	CAL-78	0	0	0	0	0	0	0
GDSC2	343	16146819	1290769	CL-11	SIDM00944	COREAD	1004	Vinblastine	Microtubule destabiliser	Mitosis	1046	Y	0.0001	0.1	-0.173333	0.916399	0.032887	1.524924	CL-11	0	0	0	0	0	0	0
GDSC2	343	16147101	1290795	CS1	SIDM00199	UNCLASSIFIED	1004	Vinblastine	Microtubule destabiliser	Mitosis	1046	Y	0.0001	0.1	-3.960906	0.695646	0.131457	-0.215559	CS1	0	0	0	0	0	0	0
GDSC2	343	16147345	1290797	DAN-G	SIDM00950	PAAD	1004	Vinblastine	Microtubule destabiliser	Mitosis	1046	Y	0.0001	0.1	-2.152137	0.875202	0.135077	0.615615	DAN-G	0	0	0	0	0	0	0
GDSC2	343	16147625	1290798	EFM-192A	SIDM01002	BRCA	1004	Vinblastine	Microtubule destabiliser	Mitosis	1046	Y	0.0001	0.1	1.203306	0.983723	0.043229	2.157524	EFM-192A	0	0	0	0	0	0	0
GDSC2	343	16147908	1290806	FU97	SIDM00503	STAD	1004	Vinblastine	Microtubule destabiliser	Mitosis	1046	Y	0.0001	0.1	-3.645566	0.723254	0.091611	-0.070653	FU97	0	0	0	0	0	0	0
GDSC2	343	16148078	1290807	G-292-Clone-A141B1	SIDM00858	UNCLASSIFIED	1004	Vinblastine	Microtubule destabiliser	Mitosis	1046	Y	0.0001	0.1	-0.987235	0.911056	0.077311	1.150916	G-292 Clone A141B1	0	0	0	0	0	0	0
GDSC2	343	16150049	1290905	HCC1428	SIDM00881	BRCA	1004	Vinblastine	Microtubule destabiliser	Mitosis	1046	Y	0.0001	0.1	-0.760761	0.903669	0.214066	1.254986	HCC1428	0	0	0	0	0	0	0
GDSC2	343	16150348	1290908	HCC-78	SIDM01068	LUAD	1004	Vinblastine	Microtubule destabiliser	Mitosis	1046	Y	0.0001	0.1	-3.146079	0.776259	0.148307	0.158874	HCC-78	0	0	0	0	0	0	0
GDSC2	343	16150630	1290922	HDQ-P1	SIDM01062	BRCA	1004	Vinblastine	Microtubule destabiliser	Mitosis	1046	Y	0.0001	0.1	-2.429292	0.846847	0.172401	0.488255	HDQ-P1	0	0	0	0	0	0	0
GDSC2	343	16150915	1295740	ALL-SIL	SIDM00994	ALL	1004	Vinblastine	Microtubule destabiliser	Mitosis	1046	Y	0.0001	0.1	-6.737178	0.364163	0.167331	-1.491325	ALL-SIL	0	0	0	0	0	0	0
GDSC2	343	16151195	1295741	AMO-1	SIDM00993	MM	1004	Vinblastine	Microtubule destabiliser	Mitosis	1046	Y	0.0001	0.1	-7.530958	0.260719	0.138838	-1.856086	AMO-1	0	0	0	0	0	0	0
GDSC2	343	16151740	1297446	DND-41	SIDM00946	ALL	1004	Vinblastine	Microtubule destabiliser	Mitosis	1046	Y	0.0001	0.1	-4.491919	0.677994	0.125528	-0.459573	DND-41	0	0	0	0	0	0	0
GDSC2	343	16152022	1297447	EJM	SIDM01048	MM	1004	Vinblastine	Microtubule destabiliser	Mitosis	1046	Y	0.0001	0.1	-4.271198	0.698748	0.090008	-0.358146	EJM	0	0	0	0	0	0	0
GDSC2	343	16152558	1298134	HeLa	SIDM00846	CESC	1004	Vinblastine	Microtubule destabiliser	Mitosis	1046	Y	0.0001	0.1	-5.362034	0.553794	0.10084	-0.859412	HeLa	0	0	0	0	0	0	0
GDSC2	343	16152839	1298136	HPAC	SIDM00670	PAAD	1004	Vinblastine	Microtubule destabiliser	Mitosis	1046	Y	0.0001	0.1	1.705566	0.964363	0.120026	2.388324	HPAC	0	0	0	0	0	0	0
GDSC2	343	16153120	1298141	Hs-766T	SIDM00664	PAAD	1004	Vinblastine	Microtubule destabiliser	Mitosis	1046	Y	0.0001	0.1	-0.031614	0.905361	0.034669	1.590048	Hs766T	0	0	0	0	0	0	0
GDSC2	343	16153651	1298146	huH-1	SIDM00586	LIHC	1004	Vinblastine	Microtubule destabiliser	Mitosis	1046	Y	0.0001	0.1	-2.285772	0.839556	0.084274	0.554206	huH-1	0	0	0	0	0	0	0
GDSC2	343	16153932	1298151	JHH-1	SIDM00618	LIHC	1004	Vinblastine	Microtubule destabiliser	Mitosis	1046	Y	0.0001	0.1	-2.446465	0.841132	0.089959	0.480364	JHH-1	0	0	0	0	0	0	0
GDSC2	343	16154391	1298157	JIMT-1	SIDM01037	BRCA	1004	Vinblastine	Microtubule destabiliser	Mitosis	1046	Y	0.0001	0.1	-4.725273	0.630802	0.114591	-0.566805	JIMT-1	0	0	0	0	0	0	0
GDSC2	343	16155036	1298168	KMRC-1	SIDM00611	KIRC	1004	Vinblastine	Microtubule destabiliser	Mitosis	1046	Y	0.0001	0.1	-2.308018	0.850616	0.09128	0.543984	KMRC-1	0	0	0	0	0	0	0
GDSC2	343	16155206	1298169	KMRC-20	SIDM00609	KIRC	1004	Vinblastine	Microtubule destabiliser	Mitosis	1046	Y	0.0001	0.1	-3.61611	0.741407	0.116713	-0.057117	KMRC-20	0	0	0	0	0	0	0
GDSC2	343	16155667	1298216	KP-1N	SIDM00583	PAAD	1004	Vinblastine	Microtubule destabiliser	Mitosis	1046	Y	0.0001	0.1	-4.100686	0.694377	0.151139	-0.279792	KP-1N	0	0	0	0	0	0	0
GDSC2	343	16155948	1298218	KP-2	SIDM00582	PAAD	1004	Vinblastine	Microtubule destabiliser	Mitosis	1046	Y	0.0001	0.1	-1.535668	0.889798	0.110471	0.898898	KP-2	0	0	0	0	0	0	0
GDSC2	343	16156229	1298219	KP-3	SIDM00571	UNCLASSIFIED	1004	Vinblastine	Microtubule destabiliser	Mitosis	1046	Y	0.0001	0.1	-2.033462	0.892517	0.154488	0.670149	KP-3	0	0	0	0	0	0	0
GDSC2	343	16156511	1298222	KYSE-50	SIDM00550	ESCA	1004	Vinblastine	Microtubule destabiliser	Mitosis	1046	Y	0.0001	0.1	-2.811041	0.838797	0.07396	0.312832	KYSE-50	0	0	204	0	0	0	0
GDSC2	343	16156792	1298223	LC-1-sq	SIDM00300	LUSC	1004	Vinblastine	Microtubule destabiliser	Mitosis	1046	Y	0.0001	0.1	-4.409589	0.65921	0.096591	-0.42174	LC-1-sq	221	0	0	0	0	0	0
GDSC2	343	16157073	1298226	LOU-NH91	SIDM00341	LUSC	1004	Vinblastine	Microtubule destabiliser	Mitosis	1046	Y	0.0001	0.1	-4.946896	0.594405	0.141541	-0.668646	LOU-NH91	0	0	0	0	0	0	0
GDSC2	343	16157354	1298347	NCI-H1435	SIDM00658	LUAD	1004	Vinblastine	Microtubule destabiliser	Mitosis	1046	Y	0.0001	0.1	0.185147	0.991302	0.09838	1.689655	NCI-H1435	1280	0	0	0	0	0	0
GDSC2	343	16157634	1298348	NCI-H1568	SIDM00750	LUAD	1004	Vinblastine	Microtubule destabiliser	Mitosis	1046	Y	0.0001	0.1	1.114897	0.964225	0.102771	2.116898	NCI-H1568	958	0	0	0	0	0	0
GDSC2	343	16157914	1298349	NCI-H1688	SIDM00792	SCLC	1004	Vinblastine	Microtubule destabiliser	Mitosis	1046	Y	0.0001	0.1	-1.330597	0.952574	0.163737	0.993133	NCI-H1688	541	0	0	0	0	0	0
GDSC2	343	16158083	1298350	NCI-H1781	SIDM00754	LUAD	1004	Vinblastine	Microtubule destabiliser	Mitosis	1046	Y	0.0001	0.1	-1.667532	0.890786	0.106314	0.838303	NCI-H1781	0	0	0	0	0	0	0
GDSC2	343	16159160	1298357	NUGC-4	SIDM00570	STAD	1004	Vinblastine	Microtubule destabiliser	Mitosis	1046	Y	0.0001	0.1	2.217704	0.971662	0.048777	2.623664	NUGC-4	0	0	0	0	0	0	0
GDSC2	343	16159441	1298358	OCUM-1	SIDM00568	STAD	1004	Vinblastine	Microtubule destabiliser	Mitosis	1046	Y	0.0001	0.1	-1.938575	0.855977	0.073962	0.713752	OCUM-1	0	0	0	0	0	0	0
GDSC2	343	16159723	1298359	OE21	SIDM00478	ESCA	1004	Vinblastine	Microtubule destabiliser	Mitosis	1046	Y	0.0001	0.1	-3.979262	0.702816	0.108373	-0.223994	OE21	0	0	0	0	0	0	0
GDSC2	343	16160184	1298365	OVTOKO	SIDM00425	OV	1004	Vinblastine	Microtubule destabiliser	Mitosis	1046	Y	0.0001	0.1	-1.913335	0.861049	0.110978	0.72535	OVTOKO	0	0	0	0	0	0	0
GDSC2	343	16160465	1298475	PANC-02-03	SIDM01139	PAAD	1004	Vinblastine	Microtubule destabiliser	Mitosis	1046	Y	0.0001	0.1	-1.06728	0.881617	0.162996	1.114133	PANC-02-03	0	0	0	0	0	0	0
GDSC2	343	16160746	1298476	PANC-04-03	SIDM01137	PAAD	1004	Vinblastine	Microtubule destabiliser	Mitosis	1046	Y	0.0001	0.1	0.049059	0.870178	0.08969	1.627118	PANC-04-03	0	0	0	0	0	0	0
GDSC2	343	16160917	1298526	PA-TU-8902	SIDM00455	PAAD	1004	Vinblastine	Microtubule destabiliser	Mitosis	1046	Y	0.0001	0.1	-1.463354	0.858073	0.080246	0.932127	PA-TU-8902	0	0	0	0	0	0	0
GDSC2	343	16161198	1298529	PCI-30	SIDM00044	HNSC	1004	Vinblastine	Microtubule destabiliser	Mitosis	1046	Y	0.0001	0.1	-2.256926	0.835588	0.140017	0.567462	PCI-30	0	0	0	0	0	0	0
GDSC2	343	16161624	1298533	PL4	SIDM00042	PAAD	1004	Vinblastine	Microtubule destabiliser	Mitosis	1046	Y	0.0001	0.1	-2.867712	0.805108	0.190025	0.28679	PL4	0	0	0	0	0	0	0
GDSC2	343	16162161	1298537	RERF-LC-KJ	SIDM00356	LUAD	1004	Vinblastine	Microtubule destabiliser	Mitosis	1046	Y	0.0001	0.1	-2.566073	0.851004	0.205398	0.425401	RERF-LC-KJ	165	0	0	0	0	0	0
GDSC2	343	16162442	1298538	RERF-LC-Sq1	SIDM00354	LUSC	1004	Vinblastine	Microtubule destabiliser	Mitosis	1046	Y	0.0001	0.1	-3.821312	0.722002	0.12845	-0.151413	RERF-LC-Sq1	0	0	0	0	0	0	0
GDSC2	343	16162722	1298539	RKN	SIDM00353	UNCLASSIFIED	1004	Vinblastine	Microtubule destabiliser	Mitosis	1046	Y	0.0001	0.1	-3.765471	0.713949	0.109982	-0.125752	RKN	0	0	0	0	0	0	0
GDSC2	343	16163003	1299050	SAT	SIDM00350	HNSC	1004	Vinblastine	Microtubule destabiliser	Mitosis	1046	Y	0.0001	0.1	-0.379428	0.940406	0.080602	1.430218	SAT	0	0	0	0	0	0	0
GDSC2	343	16163284	1299052	SCC90	SIDM00399	HNSC	1004	Vinblastine	Microtubule destabiliser	Mitosis	1046	Y	0.0001	0.1	0.811571	0.967448	0.057199	1.977512	SCC90	0	0	0	0	0	0	0
GDSC2	343	16163565	1299059	SKN-3	SIDM00375	HNSC	1004	Vinblastine	Microtubule destabiliser	Mitosis	1046	Y	0.0001	0.1	-2.880846	0.817535	0.156954	0.280755	SKN-3	0	0	0	0	0	0	0
GDSC2	343	16164023	1299062	SW1271	SIDM01156	SCLC	1004	Vinblastine	Microtubule destabiliser	Mitosis	1046	Y	0.0001	0.1	-2.291543	0.794195	0.08229	0.551554	SW1271	1165	0	0	0	0	0	0
GDSC2	343	16164305	1299064	T-T	SIDM00322	ESCA	1004	Vinblastine	Microtubule destabiliser	Mitosis	1046	Y	0.0001	0.1	-5.652934	0.513411	0.151485	-0.993088	T-T	0	0	0	0	0	0	0
GDSC2	343	16164305	1299064	T-T	SIDM00322	ESCA	1004	Vinblastine	Microtubule destabiliser	Mitosis	1046	Y	0.0001	0.1	-5.652934	0.513411	0.151485	-0.993088	TT	0	0	0	0	0	0	0
GDSC2	343	16164655	1299070	TOV-112D	SIDM01170	OV	1004	Vinblastine	Microtubule destabiliser	Mitosis	1046	Y	0.0001	0.1	-5.673951	0.510813	0.119059	-1.002746	TOV-112D	0	0	0	0	0	0	0
GDSC2	343	16164936	1299075	VCaP	SIDM01077	PRAD	1004	Vinblastine	Microtubule destabiliser	Mitosis	1046	Y	0.0001	0.1	-2.229462	0.845826	0.096687	0.580082	VCaP	0	0	0	0	0	0	0
GDSC2	343	16165218	1299078	WM1552C	SIDM00976	SKCM	1004	Vinblastine	Microtubule destabiliser	Mitosis	1046	Y	0.0001	0.1	-4.166284	0.68493	0.108844	-0.309936	WM1552C	0	0	0	0	0	0	0
GDSC2	343	16165499	1299080	WM35	SIDM00974	SKCM	1004	Vinblastine	Microtubule destabiliser	Mitosis	1046	Y	0.0001	0.1	-4.652396	0.632631	0.120375	-0.533316	WM35	0	210	170	0	0	0	0
GDSC2	343	16165748	1299081	WM793B	SIDM00973	SKCM	1004	Vinblastine	Microtubule destabiliser	Mitosis	1046	Y	0.0001	0.1	-4.978051	0.594029	0.090686	-0.682962	WM793B	0	506	339	0	0	0	0
GDSC2	343	16166029	1303896	GA-10	SIDM00854	UNCLASSIFIED	1004	Vinblastine	Microtubule destabiliser	Mitosis	1046	Y	0.0001	0.1	-6.071404	0.457762	0.17733	-1.185385	GA-10	0	0	0	0	0	0	0
GDSC2	343	16166310	1303897	GRANTA-519	SIDM01058	DLBC	1004	Vinblastine	Microtubule destabiliser	Mitosis	1046	Y	0.0001	0.1	-3.958693	0.716283	0.147256	-0.214542	GRANTA-519	0	0	0	0	0	0	0
GDSC2	343	16166590	1303900	HCC1500	SIDM00879	BRCA	1004	Vinblastine	Microtubule destabiliser	Mitosis	1046	Y	0.0001	0.1	-3.471361	0.779251	0.125688	0.009399	HCC1500	0	0	0	0	0	0	0
GDSC2	343	16167225	1303912	CHSA8926	SIDM00176	UNCLASSIFIED	1004	Vinblastine	Microtubule destabiliser	Mitosis	1046	Y	0.0001	0.1	-1.424821	0.90782	0.086163	0.949834	CHSA8926	0	0	0	0	0	0	0
GDSC2	343	16167506	1322212	COR-L32	SIDM00508	SCLC	1004	Vinblastine	Microtubule destabiliser	Mitosis	1046	Y	0.0001	0.1	-3.290564	0.793744	0.128806	0.092479	COR-L32	224	0	0	0	0	0	0
GDSC2	343	16167878	1322218	Hs-445	SIDM00668	UNCLASSIFIED	1004	Vinblastine	Microtubule destabiliser	Mitosis	1046	Y	0.0001	0.1	-5.021565	0.597581	0.101811	-0.702958	Hs-445	0	0	0	0	0	0	0
GDSC2	343	16168159	1322224	HSC-39	SIDM00045	STAD	1004	Vinblastine	Microtubule destabiliser	Mitosis	1046	Y	0.0001	0.1	-5.948615	0.472667	0.104187	-1.128961	HSC-39	0	0	0	0	0	0	0
GDSC2	343	16168687	1327766	JJN-3	SIDM01036	MM	1004	Vinblastine	Microtubule destabiliser	Mitosis	1046	Y	0.0001	0.1	-6.039	0.460257	0.165631	-1.170495	JJN-3	0	0	0	0	0	0	0
GDSC2	343	16169147	1327769	JSC-1	SIDM00688	DLBC	1004	Vinblastine	Microtubule destabiliser	Mitosis	1046	Y	0.0001	0.1	-6.022023	0.463743	0.137817	-1.162693	JSC-1	0	0	0	0	0	0	0
GDSC2	343	16169656	1327773	KARPAS-1106P	SIDM01011	DLBC	1004	Vinblastine	Microtubule destabiliser	Mitosis	1046	Y	0.0001	0.1	-4.777708	0.63348	0.116954	-0.5909	KARPAS-1106P	0	0	0	0	0	0	0
GDSC2	343	16169937	1327774	KARPAS-231	SIDM01017	UNCLASSIFIED	1004	Vinblastine	Microtubule destabiliser	Mitosis	1046	Y	0.0001	0.1	-5.636101	0.516801	0.086092	-0.985353	KARPAS-231	0	0	0	0	0	0	0
GDSC2	343	16170217	1327775	KARPAS-620	SIDM01006	MM	1004	Vinblastine	Microtubule destabiliser	Mitosis	1046	Y	0.0001	0.1	-5.407536	0.546199	0.179445	-0.880322	KARPAS-620	0	0	0	0	0	0	0
GDSC2	343	16170497	1330931	KCL-22	SIDM01004	LCML	1004	Vinblastine	Microtubule destabiliser	Mitosis	1046	Y	0.0001	0.1	-6.096782	0.453564	0.147934	-1.197047	KCL-22	0	0	0	0	0	0	0
GDSC2	343	16170777	1330933	KOPN-8	SIDM01034	UNCLASSIFIED	1004	Vinblastine	Microtubule destabiliser	Mitosis	1046	Y	0.0001	0.1	-5.925066	0.477131	0.151215	-1.118139	KOPN-8	0	0	0	0	0	0	0
GDSC2	343	16171056	1330935	L-1236	SIDM00313	UNCLASSIFIED	1004	Vinblastine	Microtubule destabiliser	Mitosis	1046	Y	0.0001	0.1	-2.679476	0.861343	0.049195	0.373289	L-1236	0	0	0	0	0	0	0
GDSC2	343	16171595	1330942	ME-1	SIDM00338	LAML	1004	Vinblastine	Microtubule destabiliser	Mitosis	1046	Y	0.0001	0.1	-3.443927	0.789433	0.04095	0.022006	ME-1	0	0	0	0	0	0	0
GDSC2	343	16171876	1330947	MOLM-13	SIDM00437	LAML	1004	Vinblastine	Microtubule destabiliser	Mitosis	1046	Y	0.0001	0.1	-6.348979	0.415887	0.118744	-1.312938	MOLM-13	0	0	0	0	0	0	0
GDSC2	343	16172335	1330950	MOLP-8	SIDM00434	MM	1004	Vinblastine	Microtubule destabiliser	Mitosis	1046	Y	0.0001	0.1	-4.374268	0.684718	0.065656	-0.405509	MOLP-8	0	0	0	0	0	0	0
GDSC2	343	16172795	1330964	NCI-H1341	SIDM00646	SCLC	1004	Vinblastine	Microtubule destabiliser	Mitosis	1046	Y	0.0001	0.1	-1.560893	0.924516	0.114167	0.887306	NCI-H1341	0	0	0	0	0	0	0
GDSC2	343	16172964	1330972	NCI-H1876	SIDM00766	SCLC	1004	Vinblastine	Microtubule destabiliser	Mitosis	1046	Y	0.0001	0.1	-5.084209	0.586633	0.152739	-0.731745	NCI-H1876	369	0	0	0	0	0	0
GDSC2	343	16173244	1330973	NCI-H2066	SIDM00711	SCLC	1004	Vinblastine	Microtubule destabiliser	Mitosis	1046	Y	0.0001	0.1	-1.851192	0.841187	0.062975	0.753906	NCI-H2066	413	0	0	0	0	0	0
GDSC2	343	16174358	1330985	OCI-M1	SIDM00458	LAML	1004	Vinblastine	Microtubule destabiliser	Mitosis	1046	Y	0.0001	0.1	-5.648792	0.515039	0.080969	-0.991184	OCI-M1	0	0	0	0	0	0	0
GDSC2	343	16174638	1330987	P32-ISH	SIDM00362	UNCLASSIFIED	1004	Vinblastine	Microtubule destabiliser	Mitosis	1046	Y	0.0001	0.1	-6.418827	0.404551	0.08272	-1.345035	P32-ISH	0	0	0	0	0	0	0
GDSC2	343	16175099	1330993	PWR-1E	SIDM01114	PRAD	1004	Vinblastine	Microtubule destabiliser	Mitosis	1046	Y	0.0001	0.1	-4.912411	0.608674	0.113149	-0.652799	PWR-1E	0	0	0	0	0	0	0
GDSC2	343	16175560	1330995	RC-K8	SIDM00448	DLBC	1004	Vinblastine	Microtubule destabiliser	Mitosis	1046	Y	0.0001	0.1	-3.576723	0.757438	0.044511	-0.039018	RC-K8	0	0	0	0	0	0	0
GDSC2	343	16175993	1331032	SLVL	SIDM00374	DLBC	1004	Vinblastine	Microtubule destabiliser	Mitosis	1046	Y	0.0001	0.1	-5.914893	0.47929	0.114889	-1.113465	SLVL	0	0	0	0	0	0	0
GDSC2	343	16176275	1331033	SU-DHL-10	SIDM00389	DLBC	1004	Vinblastine	Microtubule destabiliser	Mitosis	1046	Y	0.0001	0.1	-6.36732	0.412571	0.107669	-1.321366	SU-DHL-10	0	0	0	0	0	0	0
GDSC2	343	16176914	1331036	SU-DHL-5	SIDM00406	DLBC	1004	Vinblastine	Microtubule destabiliser	Mitosis	1046	Y	0.0001	0.1	-6.585486	0.380341	0.072803	-1.421619	SU-DHL-5	0	0	0	0	0	0	0
GDSC2	343	16177193	1331037	SU-DHL-6	SIDM00407	DLBC	1004	Vinblastine	Microtubule destabiliser	Mitosis	1046	Y	0.0001	0.1	-6.351976	0.41513	0.129633	-1.314315	SU-DHL-6	0	0	0	0	0	0	0
GDSC2	343	16177470	1331038	SU-DHL-8	SIDM00423	DLBC	1004	Vinblastine	Microtubule destabiliser	Mitosis	1046	Y	0.0001	0.1	-4.052276	0.741083	0.056011	-0.257546	SU-DHL-8	0	0	0	0	0	0	0
GDSC2	343	16177749	1331039	SUP-HD1	SIDM00422	UNCLASSIFIED	1004	Vinblastine	Microtubule destabiliser	Mitosis	1046	Y	0.0001	0.1	-5.132904	0.574691	0.150617	-0.754121	SUP-HD1	0	0	0	0	0	0	0
GDSC2	343	16178030	1331040	SUP-M2	SIDM00421	UNCLASSIFIED	1004	Vinblastine	Microtubule destabiliser	Mitosis	1046	Y	0.0001	0.1	-7.295926	0.279627	0.116122	-1.748083	SUP-M2	0	0	0	0	0	0	0
GDSC2	343	16178310	1331045	TK	SIDM00323	DLBC	1004	Vinblastine	Microtubule destabiliser	Mitosis	1046	Y	0.0001	0.1	-4.007287	0.73949	0.106019	-0.236872	TK	0	0	0	0	0	0	0
GDSC2	343	16178591	1331048	VAL	SIDM00416	DLBC	1004	Vinblastine	Microtubule destabiliser	Mitosis	1046	Y	0.0001	0.1	-6.281859	0.431219	0.112393	-1.282094	VAL	0	0	0	0	0	0	0
GDSC2	343	16178873	1331049	WIL2-NS	SIDM01102	UNCLASSIFIED	1004	Vinblastine	Microtubule destabiliser	Mitosis	1046	Y	0.0001	0.1	-6.087749	0.454656	0.093611	-1.192896	WIL2-NS	0	0	0	0	0	0	0
GDSC2	343	16179152	1331050	WSU-DLCL2	SIDM00413	DLBC	1004	Vinblastine	Microtubule destabiliser	Mitosis	1046	Y	0.0001	0.1	-7.102978	0.312749	0.101081	-1.659419	WSU-DLCL2	0	0	0	0	0	0	0
GDSC2	343	16179500	1479987	DOV13	SIDM00969	OV	1004	Vinblastine	Microtubule destabiliser	Mitosis	1046	Y	0.0001	0.1	-4.007507	0.720763	0.099495	-0.236974	DOV13	0	0	0	0	0	0	0
GDSC2	343	16179780	1479988	Hey	SIDM00968	OV	1004	Vinblastine	Microtubule destabiliser	Mitosis	1046	Y	0.0001	0.1	-4.243335	0.665413	0.137493	-0.345343	Hey	0	0	0	0	0	0	0
GDSC2	343	16180960	1480362	OV-56	SIDM00475	OV	1004	Vinblastine	Microtubule destabiliser	Mitosis	1046	Y	0.0001	0.1	-1.91121	0.880082	0.099216	0.726327	OV-56	0	0	0	0	0	0	0
GDSC2	343	16181241	1480364	OVCA420	SIDM00967	OV	1004	Vinblastine	Microtubule destabiliser	Mitosis	1046	Y	0.0001	0.1	-1.665703	0.878154	0.069775	0.839143	OVCA420	0	0	0	0	0	0	0
GDSC2	343	16181927	1480372	PEO1	SIDM00472	OV	1004	Vinblastine	Microtubule destabiliser	Mitosis	1046	Y	0.0001	0.1	-2.676997	0.797253	0.119223	0.374429	PEO1	0	0	0	0	0	0	0
GDSC2	343	16182389	1503361	FLO-1	SIDM01041	ESCA	1004	Vinblastine	Microtubule destabiliser	Mitosis	1046	Y	0.0001	0.1	-4.910695	0.599458	0.146473	-0.652011	FLO-1	0	0	0	0	0	0	0
GDSC2	343	16182671	1503362	OACp4C	SIDM00445	ESCA	1004	Vinblastine	Microtubule destabiliser	Mitosis	1046	Y	0.0001	0.1	-3.995044	0.711073	0.219127	-0.231247	OACp4C	0	0	0	0	0	0	0
GDSC2	343	16182952	1503363	OACM5-1	SIDM00444	ESCA	1004	Vinblastine	Microtubule destabiliser	Mitosis	1046	Y	0.0001	0.1	-4.23311	0.673532	0.100511	-0.340644	OACM5-1	0	0	0	0	0	0	0
GDSC2	343	16183233	1503364	SK-GT-2	SIDM00393	STAD	1004	Vinblastine	Microtubule destabiliser	Mitosis	1046	Y	0.0001	0.1	-5.077904	0.584669	0.212658	-0.728847	SK-GT-2	0	0	0	0	0	0	0
GDSC2	343	16183514	1503365	SK-GT-4	SIDM00483	ESCA	1004	Vinblastine	Microtubule destabiliser	Mitosis	1046	Y	0.0001	0.1	-2.355634	0.77987	0.072639	0.522103	SK-GT-4	0	0	0	0	0	0	0
GDSC2	343	16183795	1503366	ESO26	SIDM00539	ESCA	1004	Vinblastine	Microtubule destabiliser	Mitosis	1046	Y	0.0001	0.1	-3.166754	0.793941	0.133972	0.149373	ESO26	0	0	0	0	0	0	0
GDSC2	343	16184075	1503367	ESO51	SIDM00538	ESCA	1004	Vinblastine	Microtubule destabiliser	Mitosis	1046	Y	0.0001	0.1	-4.114964	0.688132	0.044051	-0.286353	ESO51	0	0	0	0	0	0	0
GDSC2	343	16184356	1503368	KYAE-1	SIDM00530	ESCA	1004	Vinblastine	Microtubule destabiliser	Mitosis	1046	Y	0.0001	0.1	-0.100556	0.979053	0.029712	1.558367	KYAE-1	0	0	0	0	0	0	0
GDSC2	343	16184817	1503370	EMC-BAC-2	SIDM00047	LUAD	1004	Vinblastine	Microtubule destabiliser	Mitosis	1046	Y	0.0001	0.1	-5.571462	0.521326	0.19701	-0.955649	EMC-BAC-2	0	0	0	0	0	0	0
GDSC2	343	16185098	1503371	TE-4	SIDM00250	ESCA	1004	Vinblastine	Microtubule destabiliser	Mitosis	1046	Y	0.0001	0.1	-5.861999	0.485939	0.195723	-1.089158	TE-4	802	0	0	0	0	0	0
GDSC2	343	16186355	1524416	RCC-JW	SIDM00817	KIRC	1004	Vinblastine	Microtubule destabiliser	Mitosis	1046	Y	0.0001	0.1	-2.883157	0.803654	0.096475	0.279693	RCC-JW	0	0	0	0	0	0	0
GDSC2	343	16187356	1659818	MM1S	SIDM01265	MM	1004	Vinblastine	Microtubule destabiliser	Mitosis	1046	Y	0.0001	0.1	-5.444509	0.544046	0.112878	-0.897311	MM1S	0	0	0	0	0	0	0
GDSC2	343	16187962	1659928	SNU-175	SIDM00216	COREAD	1004	Vinblastine	Microtubule destabiliser	Mitosis	1046	Y	0.0001	0.1	-6.043216	0.46358	0.184264	-1.172432	SNU-175	0	0	0	0	0	0	0
GDSC2	343	16188424	1660034	SNU-407	SIDM00214	COREAD	1004	Vinblastine	Microtubule destabiliser	Mitosis	1046	Y	0.0001	0.1	-3.988554	0.703778	0.124148	-0.228264	SNU-407	0	0	0	0	0	0	0
GDSC2	343	16188697	1660035	SNU-61	SIDM00194	COREAD	1004	Vinblastine	Microtubule destabiliser	Mitosis	1046	Y	0.0001	0.1	-1.743355	0.894288	0.109073	0.80346	SNU-61	0	0	0	0	0	0	0
GDSC2	343	16189213	1674021	SNU-C5	SIDM00498	COREAD	1004	Vinblastine	Microtubule destabiliser	Mitosis	1046	Y	0.0001	0.1	-4.595016	0.631769	0.113272	-0.506948	SNU-C5	0	0	0	0	0	0	0
GDSC2	343	16189495	1789883	DiFi	SIDM00049	COREAD	1004	Vinblastine	Microtubule destabiliser	Mitosis	1046	Y	0.0001	0.1	-4.373693	0.664497	0.098864	-0.405245	DIFI	0	0	0	0	0	0	0
GDSC2	343	15946312	683667	PFSK-1	SIDM01132	MB	1005	Cisplatin	DNA crosslinker	DNA replication	1046	Y	0.004002	6.0	3.168266	0.954908	0.116898	-0.029423	PFSK-1	0	0	0	0	0	0	0
GDSC2	343	15946550	684052	A673	SIDM00848	UNCLASSIFIED	1005	Cisplatin	DNA crosslinker	DNA replication	1046	Y	0.004002	6.0	-0.007561	0.724971	0.088745	-1.753494	A673	0	0	0	0	0	0	0
GDSC2	343	15947089	684059	ES7	SIDM00269	UNCLASSIFIED	1005	Cisplatin	DNA crosslinker	DNA replication	1046	Y	0.004002	6.0	0.04542	0.7312	0.124327	-1.724732	ES7	0	0	0	0	0	0	0
GDSC2	343	15947371	684062	EW-11	SIDM00203	UNCLASSIFIED	1005	Cisplatin	DNA crosslinker	DNA replication	1046	Y	0.004002	6.0	0.923136	0.801184	0.081913	-1.248244	EW-11	0	0	0	0	0	0	0
GDSC2	343	15947653	684072	SK-ES-1	SIDM01111	UNCLASSIFIED	1005	Cisplatin	DNA crosslinker	DNA replication	1046	Y	0.004002	6.0	-0.13433	0.717122	0.086244	-1.822314	SK-ES-1	0	0	0	0	0	0	0
GDSC2	343	15947934	687448	COLO-829	SIDM00909	SKCM	1005	Cisplatin	DNA crosslinker	DNA replication	1046	Y	0.004002	6.0	6.298513	0.971238	0.051726	1.669904	COLO-829	0	155	257	0	0	0	0
GDSC2	343	15948213	687452	5637	SIDM00807	BLCA	1005	Cisplatin	DNA crosslinker	DNA replication	1046	Y	0.004002	6.0	1.9642	0.877683	0.058916	-0.683078	5637	0	0	0	0	0	0	0
GDSC2	343	15948493	687455	RT4	SIDM01085	BLCA	1005	Cisplatin	DNA crosslinker	DNA replication	1046	Y	0.004002	6.0	2.848175	0.938878	0.108946	-0.203192	RT4	0	0	0	0	0	0	0
GDSC2	343	15948774	687457	SW780	SIDM01160	BLCA	1005	Cisplatin	DNA crosslinker	DNA replication	1046	Y	0.004002	6.0	3.844307	0.954812	0.07616	0.337581	SW780	0	0	0	0	0	0	0
GDSC2	343	15949055	687459	TCCSUP	SIDM01190	BLCA	1005	Cisplatin	DNA crosslinker	DNA replication	1046	Y	0.004002	6.0	2.144837	0.877167	0.087681	-0.585015	TCCSUP	0	0	0	0	0	0	0
GDSC2	343	15949336	687505	C-33-A	SIDM00889	CESC	1005	Cisplatin	DNA crosslinker	DNA replication	1046	Y	0.004002	6.0	2.283461	0.907615	0.058436	-0.50976	C-33-A	0	0	0	0	0	0	0
GDSC2	343	15949618	687506	C-4-I	SIDM00905	CESC	1005	Cisplatin	DNA crosslinker	DNA replication	1046	Y	0.004002	6.0	3.457361	0.968716	0.083889	0.127518	C-4-I	0	0	0	0	0	0	0
GDSC2	343	15949898	687514	ME-180	SIDM00627	CESC	1005	Cisplatin	DNA crosslinker	DNA replication	1046	Y	0.004002	6.0	2.245409	0.898539	0.072251	-0.530418	ME-180	0	0	0	0	0	0	0
GDSC2	343	15950179	687561	42-MG-BA	SIDM00982	GBM	1005	Cisplatin	DNA crosslinker	DNA replication	1046	Y	0.004002	6.0	1.944685	0.889315	0.078786	-0.693673	42-MG-BA	0	0	0	0	0	0	0
GDSC2	343	15950460	687562	8-MG-BA	SIDM00998	GBM	1005	Cisplatin	DNA crosslinker	DNA replication	1046	Y	0.004002	6.0	2.02465	0.910825	0.057091	-0.650261	8-MG-BA	0	0	0	0	0	0	0
GDSC2	343	15950740	687563	A172	SIDM00799	GBM	1005	Cisplatin	DNA crosslinker	DNA replication	1046	Y	0.004002	6.0	3.948313	0.961728	0.052635	0.394043	A172	0	0	0	0	0	0	0
GDSC2	343	15951021	687568	GB-1	SIDM00581	GBM	1005	Cisplatin	DNA crosslinker	DNA replication	1046	Y	0.004002	6.0	1.371134	0.80869	0.072787	-1.005038	GB-1	0	0	0	0	0	0	0
GDSC2	343	15951302	687586	T98G	SIDM01171	GBM	1005	Cisplatin	DNA crosslinker	DNA replication	1046	Y	0.004002	6.0	4.002283	0.971344	0.074171	0.423342	T98G	0	0	0	0	0	0	0
GDSC2	343	15951584	687588	U-118-MG	SIDM01193	GBM	1005	Cisplatin	DNA crosslinker	DNA replication	1046	Y	0.004002	6.0	2.814213	0.898813	0.066641	-0.221629	U-118-MG	0	0	0	0	0	0	0
GDSC2	343	15951865	687590	U-87-MG	SIDM01189	GBM	1005	Cisplatin	DNA crosslinker	DNA replication	1046	Y	0.004002	6.0	3.203939	0.933851	0.075286	-0.010057	U-87-MG	0	0	0	0	0	0	0
GDSC2	343	15952477	687600	NCI-H720	SIDM01120	UNCLASSIFIED	1005	Cisplatin	DNA crosslinker	DNA replication	1046	Y	0.004002	6.0	4.416928	0.982882	0.063236	0.648442	NCI-H720	0	0	0	0	0	0	0
GDSC2	343	15952746	687777	Calu-3	SIDM00922	LUAD	1005	Cisplatin	DNA crosslinker	DNA replication	1046	Y	0.004002	6.0	4.622762	0.951591	0.07195	0.760183	Calu-3	0	0	0	0	0	0	0
GDSC2	343	15953028	687780	COR-L23	SIDM00512	UNCLASSIFIED	1005	Cisplatin	DNA crosslinker	DNA replication	1046	Y	0.004002	6.0	2.292761	0.886255	0.087838	-0.504711	COR-L23	0	0	0	0	0	0	0
GDSC2	343	15953309	687787	LK-2	SIDM00548	LUSC	1005	Cisplatin	DNA crosslinker	DNA replication	1046	Y	0.004002	6.0	3.191985	0.937185	0.098271	-0.016547	LK-2	0	0	0	0	0	0	0
GDSC2	343	15953770	687798	NCI-H1623	SIDM00747	LUAD	1005	Cisplatin	DNA crosslinker	DNA replication	1046	Y	0.004002	6.0	2.172962	0.886324	0.077422	-0.569747	NCI-H1623	780	0	0	0	0	0	0
GDSC2	343	15954051	687799	NCI-H1648	SIDM00746	LUAD	1005	Cisplatin	DNA crosslinker	DNA replication	1046	Y	0.004002	6.0	3.957747	0.960394	0.080405	0.399165	NCI-H1648	381	0	0	0	0	0	0
GDSC2	343	15954220	687800	NCI-H1650	SIDM00745	LUAD	1005	Cisplatin	DNA crosslinker	DNA replication	1046	Y	0.004002	6.0	6.987342	0.984639	0.048447	2.043851	NCI-H1650	0	0	0	0	0	0	0
GDSC2	343	15954501	687802	NCI-H1693	SIDM00742	LUAD	1005	Cisplatin	DNA crosslinker	DNA replication	1046	Y	0.004002	6.0	6.375972	0.967797	0.051039	1.711954	NCI-H1693	134	0	0	0	0	0	0
GDSC2	343	15954962	687807	NCI-H1838	SIDM00769	LUAD	1005	Cisplatin	DNA crosslinker	DNA replication	1046	Y	0.004002	6.0	5.85383	0.971878	0.070101	1.428497	NCI-H1838	509	0	0	0	0	0	0
GDSC2	343	15955131	687812	NCI-H2085	SIDM00709	LUAD	1005	Cisplatin	DNA crosslinker	DNA replication	1046	Y	0.004002	6.0	4.373612	0.96403	0.07761	0.624927	NCI-H2085	250	0	0	0	0	0	0
GDSC2	343	15955413	687815	NCI-H2170	SIDM00716	LUSC	1005	Cisplatin	DNA crosslinker	DNA replication	1046	Y	0.004002	6.0	0.751363	0.790557	0.106069	-1.341495	NCI-H2170	146	0	0	0	0	0	0
GDSC2	343	15955691	687816	NCI-H2228	SIDM00729	LUAD	1005	Cisplatin	DNA crosslinker	DNA replication	1046	Y	0.004002	6.0	2.64333	0.879149	0.061594	-0.314397	NCI-H2228	0	0	0	0	0	0	0
GDSC2	343	15955972	687819	NCI-H2342	SIDM00727	LUAD	1005	Cisplatin	DNA crosslinker	DNA replication	1046	Y	0.004002	6.0	4.804977	0.97483	0.050713	0.859103	NCI-H2342	2522	0	0	0	0	0	0
GDSC2	343	15956141	687820	NCI-H2347	SIDM00726	LUAD	1005	Cisplatin	DNA crosslinker	DNA replication	1046	Y	0.004002	6.0	6.205062	0.964622	0.069334	1.619172	NCI-H2347	1070	0	0	0	0	0	0
GDSC2	343	15956310	687821	NCI-H2405	SIDM00724	LUAD	1005	Cisplatin	DNA crosslinker	DNA replication	1046	Y	0.004002	6.0	6.581119	0.962399	0.04203	1.823323	NCI-H2405	0	0	0	0	0	0	0
GDSC2	343	15956591	687829	NCI-H661	SIDM01122	UNCLASSIFIED	1005	Cisplatin	DNA crosslinker	DNA replication	1046	Y	0.004002	6.0	5.808504	0.989755	0.061957	1.403891	NCI-H661	731	0	0	0	0	0	0
GDSC2	343	15956872	687980	COR-L311	SIDM00509	SCLC	1005	Cisplatin	DNA crosslinker	DNA replication	1046	Y	0.004002	6.0	0.921527	0.827269	0.096719	-1.249117	COR-L311	0	0	0	0	0	0	0
GDSC2	343	15957153	687983	DMS-114	SIDM00865	SCLC	1005	Cisplatin	DNA crosslinker	DNA replication	1046	Y	0.004002	6.0	3.466959	0.954156	0.049389	0.132729	DMS-114	0	0	0	0	0	0	0
GDSC2	343	15957435	687985	DMS-273	SIDM00522	SCLC	1005	Cisplatin	DNA crosslinker	DNA replication	1046	Y	0.004002	6.0	1.700361	0.873009	0.098487	-0.826309	DMS-273	266	0	0	0	0	0	0
GDSC2	343	15957716	687995	NCI-H1048	SIDM00654	SCLC	1005	Cisplatin	DNA crosslinker	DNA replication	1046	Y	0.004002	6.0	1.96382	0.898113	0.08927	-0.683284	NCI-H1048	0	0	0	0	0	0	0
GDSC2	343	15957997	687997	NCI-H1092	SIDM00653	SCLC	1005	Cisplatin	DNA crosslinker	DNA replication	1046	Y	0.004002	6.0	4.898828	0.977907	0.057035	0.910052	NCI-H1092	213	0	0	0	0	0	0
GDSC2	343	15958278	688006	NCI-H1694	SIDM00741	SCLC	1005	Cisplatin	DNA crosslinker	DNA replication	1046	Y	0.004002	6.0	2.053194	0.909581	0.091877	-0.634766	NCI-H1694	0	0	0	0	0	0	0
GDSC2	343	15958535	688010	NCI-H1963	SIDM00760	SCLC	1005	Cisplatin	DNA crosslinker	DNA replication	1046	Y	0.004002	6.0	1.466663	0.866443	0.056784	-0.953178	NCI-H1963	241	0	0	0	0	0	0
GDSC2	343	15958791	688011	NCI-H2029	SIDM00735	SCLC	1005	Cisplatin	DNA crosslinker	DNA replication	1046	Y	0.004002	4.0	4.456239	0.989206	0.042274	0.669783	NCI-H2029	130	0	0	0	0	0	0
GDSC2	343	15959054	688013	NCI-H209	SIDM00706	SCLC	1005	Cisplatin	DNA crosslinker	DNA replication	1046	Y	0.004002	6.0	-1.309713	0.570725	0.082915	-2.460397	NCI-H209	74	0	0	0	0	0	0
GDSC2	343	15959333	688014	NCI-H2141	SIDM00699	SCLC	1005	Cisplatin	DNA crosslinker	DNA replication	1046	Y	0.004002	6.0	2.528464	0.906875	0.056332	-0.376755	NCI-H2141	442	0	0	0	0	0	0
GDSC2	343	15960046	688021	NCI-H345	SIDM00719	SCLC	1005	Cisplatin	DNA crosslinker	DNA replication	1046	Y	0.004002	4.0	4.124019	0.956025	0.048904	0.489429	NCI-H345	766	0	0	0	0	0	0
GDSC2	343	15960308	688023	NCI-H446	SIDM00965	SCLC	1005	Cisplatin	DNA crosslinker	DNA replication	1046	Y	0.004002	6.0	2.778897	0.940378	0.11909	-0.240801	NCI-H446	652	0	0	0	0	0	0
GDSC2	343	15960588	688025	NCI-H526	SIDM01128	SCLC	1005	Cisplatin	DNA crosslinker	DNA replication	1046	Y	0.004002	6.0	0.120266	0.749495	0.112812	-1.684101	NCI-H526	0	0	0	0	0	0	0
GDSC2	343	15960866	688026	NCI-H64	SIDM01126	SCLC	1005	Cisplatin	DNA crosslinker	DNA replication	1046	Y	0.004002	6.0	4.986702	0.97883	0.076544	0.957757	NCI-H64	409	0	0	0	0	0	0
GDSC2	343	15961036	688027	NCI-H69	SIDM01121	SCLC	1005	Cisplatin	DNA crosslinker	DNA replication	1046	Y	0.004002	6.0	2.802941	0.929975	0.058414	-0.227748	NCI-H69	129	0	0	0	0	0	0
GDSC2	343	15961204	688031	NCI-H82	SIDM01131	SCLC	1005	Cisplatin	DNA crosslinker	DNA replication	1046	Y	0.004002	6.0	1.116691	0.850236	0.089764	-1.143168	NCI-H82	0	0	0	0	0	0	0
GDSC2	343	15961486	688058	NCI-H2052	SIDM00713	MESO	1005	Cisplatin	DNA crosslinker	DNA replication	1046	Y	0.004002	6.0	2.885314	0.914091	0.068883	-0.18303	NCI-H2052	0	0	0	0	0	0	0
GDSC2	343	15961767	688086	SK-N-DZ	SIDM01100	NB	1005	Cisplatin	DNA crosslinker	DNA replication	1046	Y	0.004002	6.0	1.807443	0.895487	0.140076	-0.768177	SK-N-DZ	0	0	0	0	0	0	0
GDSC2	343	15962047	688087	SK-N-FI	SIDM01099	NB	1005	Cisplatin	DNA crosslinker	DNA replication	1046	Y	0.004002	6.0	3.243696	0.944234	0.07425	0.011525	SK-N-FI	0	0	0	0	0	0	0
GDSC2	343	15962217	688121	VA-ES-BJ	SIDM01179	UNCLASSIFIED	1005	Cisplatin	DNA crosslinker	DNA replication	1046	Y	0.004002	6.0	1.922492	0.855568	0.112408	-0.70572	VA-ES-BJ	0	0	0	0	0	0	0
GDSC2	343	15962498	713869	VMRC-LCD	SIDM00320	LUAD	1005	Cisplatin	DNA crosslinker	DNA replication	1046	Y	0.004002	6.0	5.837076	0.986234	0.041415	1.419402	VMRC-LCD	860	0	0	0	0	0	0
GDSC2	343	15962779	713878	LU-139	SIDM00293	SCLC	1005	Cisplatin	DNA crosslinker	DNA replication	1046	Y	0.004002	4.0	3.107077	0.957174	0.067696	-0.062641	LU-139	0	0	0	0	0	0	0
GDSC2	343	15963011	713880	SBC-5	SIDM00368	SCLC	1005	Cisplatin	DNA crosslinker	DNA replication	1046	Y	0.004002	6.0	2.824911	0.953838	0.07768	-0.215822	SBC-5	0	0	0	0	0	0	0
GDSC2	343	15963471	713899	LU-135	SIDM00294	SCLC	1005	Cisplatin	DNA crosslinker	DNA replication	1046	Y	0.004002	6.0	2.01003	0.902237	0.082654	-0.658199	LU-135	264	0	0	0	0	0	0
GDSC2	343	15963750	717431	SK-N-SH	SIDM01098	NB	1005	Cisplatin	DNA crosslinker	DNA replication	1046	Y	0.004002	6.0	2.002716	0.878974	0.096144	-0.662169	SK-N-SH	0	0	0	0	0	0	0
GDSC2	343	15964100	722046	NCI-H2122	SIDM00702	LUAD	1005	Cisplatin	DNA crosslinker	DNA replication	1046	Y	0.004002	6.0	2.843003	0.951326	0.115226	-0.206	NCI-H2122	108	0	0	0	0	0	0
GDSC2	343	15964560	722066	NCI-H650	SIDM01124	LUAD	1005	Cisplatin	DNA crosslinker	DNA replication	1046	Y	0.004002	6.0	2.359402	0.922482	0.095	-0.468534	NCI-H650	2668	0	0	0	0	0	0
GDSC2	343	15965021	724825	NCI-H929	SIDM01148	MM	1005	Cisplatin	DNA crosslinker	DNA replication	1046	Y	0.004002	6.0	2.114867	0.92486	0.090356	-0.601285	NCI-H929	0	0	0	0	0	0	0
GDSC2	343	15965300	724828	SK-N-AS	SIDM01101	NB	1005	Cisplatin	DNA crosslinker	DNA replication	1046	Y	0.004002	6.0	3.432811	0.937669	0.075582	0.114191	SK-N-AS	0	0	0	0	0	0	0
GDSC2	343	15965582	724831	NCI-H1299	SIDM00649	UNCLASSIFIED	1005	Cisplatin	DNA crosslinker	DNA replication	1046	Y	0.004002	6.0	2.967637	0.920806	0.074793	-0.13834	NCI-H1299	161	0	0	0	0	0	0
GDSC2	343	15965864	724834	NCI-H2087	SIDM00708	LUAD	1005	Cisplatin	DNA crosslinker	DNA replication	1046	Y	0.004002	6.0	2.721463	0.898049	0.091585	-0.271981	NCI-H2087	239	0	0	0	0	0	0
GDSC2	343	15966146	724838	UM-UC-3	SIDM01182	BLCA	1005	Cisplatin	DNA crosslinker	DNA replication	1046	Y	0.004002	6.0	2.930157	0.936402	0.062224	-0.158686	UM-UC-3	0	0	0	0	0	0	0
GDSC2	343	15966316	724839	SW756	SIDM01174	CESC	1005	Cisplatin	DNA crosslinker	DNA replication	1046	Y	0.004002	6.0	5.917101	0.97864	0.050624	1.462846	SW756	0	0	0	0	0	0	0
GDSC2	343	15966597	724855	NCI-H727	SIDM01119	UNCLASSIFIED	1005	Cisplatin	DNA crosslinker	DNA replication	1046	Y	0.004002	6.0	5.550606	0.972723	0.072103	1.263885	NCI-H727	665	0	0	0	0	0	0
GDSC2	343	15966879	724859	Calu-6	SIDM00921	LUAD	1005	Cisplatin	DNA crosslinker	DNA replication	1046	Y	0.004002	6.0	2.964544	0.903255	0.091334	-0.140018	Calu-6	0	0	0	0	0	0	0
GDSC2	343	15967160	724863	LU-65	SIDM00547	UNCLASSIFIED	1005	Cisplatin	DNA crosslinker	DNA replication	1046	Y	0.004002	6.0	3.761234	0.936135	0.075764	0.292483	LU-65	0	0	0	0	0	0	0
GDSC2	343	15967441	724866	NCI-H1355	SIDM00645	LUAD	1005	Cisplatin	DNA crosslinker	DNA replication	1046	Y	0.004002	6.0	6.02019	0.975139	0.074824	1.51881	NCI-H1355	246	0	0	0	0	0	0
GDSC2	343	15967723	724868	NCI-H1792	SIDM00771	LUAD	1005	Cisplatin	DNA crosslinker	DNA replication	1046	Y	0.004002	6.0	2.308286	0.924386	0.069632	-0.496283	NCI-H1792	138	0	0	0	0	0	0
GDSC2	343	15968005	724869	HPAF-II	SIDM00669	PAAD	1005	Cisplatin	DNA crosslinker	DNA replication	1046	Y	0.004002	6.0	6.77757	0.988482	0.058266	1.929971	HPAF-II	0	0	0	0	0	0	0
GDSC2	343	15968252	724870	MIA-PaCa-2	SIDM00505	PAAD	1005	Cisplatin	DNA crosslinker	DNA replication	1046	Y	0.004002	8.0	2.916043	0.927616	0.086009	-0.166348	MIA-PaCa-2	0	0	0	0	0	0	0
GDSC2	343	15968534	724872	SHP-77	SIDM01078	SCLC	1005	Cisplatin	DNA crosslinker	DNA replication	1046	Y	0.004002	6.0	2.654954	0.946462	0.077297	-0.308087	SHP-77	155	0	0	0	0	0	0
GDSC2	343	15968815	724873	NCI-H2009	SIDM00756	LUAD	1005	Cisplatin	DNA crosslinker	DNA replication	1046	Y	0.004002	6.0	3.519833	0.946179	0.055167	0.161433	NCI-H2009	721	0	0	0	0	0	0
GDSC2	343	15969164	724878	SW1573	SIDM01163	LUAD	1005	Cisplatin	DNA crosslinker	DNA replication	1046	Y	0.004002	6.0	5.583002	0.968314	0.047035	1.281472	SW1573	0	0	0	0	0	0	0
GDSC2	343	15969444	735784	TE-5	SIDM00347	ESCA	1005	Cisplatin	DNA crosslinker	DNA replication	1046	Y	0.004002	6.0	3.159604	0.932487	0.07032	-0.034126	TE-5	0	0	0	0	0	0	0
GDSC2	343	15969726	749709	HCC1954	SIDM00872	BRCA	1005	Cisplatin	DNA crosslinker	DNA replication	1046	Y	0.003906	6.0	5.058439	0.990727	0.047884	0.996701	HCC1954	0	0	0	0	0	0	0
GDSC2	343	15970011	749710	HCC1143	SIDM00866	BRCA	1005	Cisplatin	DNA crosslinker	DNA replication	1046	Y	0.003906	6.0	5.730019	0.984092	0.058008	1.361283	HCC1143	0	0	0	0	0	0	0
GDSC2	343	15970295	749711	HCC1187	SIDM00885	BRCA	1005	Cisplatin	DNA crosslinker	DNA replication	1046	Y	0.003906	6.0	4.071584	0.979402	0.081231	0.460964	HCC1187	0	0	0	0	0	0	0
GDSC2	343	15970579	749712	HCC1395	SIDM00884	BRCA	1005	Cisplatin	DNA crosslinker	DNA replication	1046	Y	0.003906	6.0	2.913907	0.926658	0.080626	-0.167508	HCC1395	0	0	0	0	0	0	0
GDSC2	343	15970754	749713	HCC1599	SIDM00877	BRCA	1005	Cisplatin	DNA crosslinker	DNA replication	1046	Y	0.003906	4.0	2.378795	0.903443	0.101229	-0.458006	HCC1599	0	0	0	0	0	0	0
GDSC2	343	15970941	749714	HCC1937	SIDM00874	BRCA	1005	Cisplatin	DNA crosslinker	DNA replication	1046	Y	0.003906	6.0	4.891263	0.971125	0.06542	0.905945	HCC1937	0	0	0	0	0	0	0
GDSC2	343	15971226	749715	HCC2157	SIDM00774	BRCA	1005	Cisplatin	DNA crosslinker	DNA replication	1046	Y	0.003906	6.0	3.915772	0.984897	0.084393	0.376377	HCC2157	0	0	0	0	0	0	0
GDSC2	343	15971493	749716	HCC2218	SIDM00772	BRCA	1005	Cisplatin	DNA crosslinker	DNA replication	1046	Y	0.003906	4.0	4.301481	0.990246	0.078881	0.585769	HCC2218	0	0	0	0	0	0	0
GDSC2	343	15971672	749717	HCC38	SIDM00675	BRCA	1005	Cisplatin	DNA crosslinker	DNA replication	1046	Y	0.003906	6.0	4.617532	0.969237	0.05793	0.757344	HCC38	0	0	0	0	0	0	0
GDSC2	343	15972138	753532	BB49-HNC	SIDM00174	HNSC	1005	Cisplatin	DNA crosslinker	DNA replication	1046	Y	0.004002	6.0	2.850795	0.916137	0.066922	-0.20177	BB49-HNC	0	0	0	0	0	0	0
GDSC2	343	15972905	753538	Ca9-22	SIDM00489	HNSC	1005	Cisplatin	DNA crosslinker	DNA replication	1046	Y	0.004002	6.0	2.509484	0.920616	0.063291	-0.387058	Ca9-22	0	0	0	0	0	0	0
GDSC2	343	15973187	753539	CADO-ES1	SIDM00961	UNCLASSIFIED	1005	Cisplatin	DNA crosslinker	DNA replication	1046	Y	0.004002	6.0	1.190101	0.853198	0.102374	-1.103316	CADO-ES1	0	0	0	0	0	0	0
GDSC2	343	15973648	753541	CAL-33	SIDM00942	HNSC	1005	Cisplatin	DNA crosslinker	DNA replication	1046	Y	0.004002	6.0	2.682673	0.930835	0.058413	-0.293039	CAL-33	0	0	0	0	0	0	0
GDSC2	343	15974366	753547	CPC-N	SIDM00953	SCLC	1005	Cisplatin	DNA crosslinker	DNA replication	1046	Y	0.004002	6.0	3.544983	0.970598	0.044639	0.175086	CPC-N	200	0	0	0	0	0	0
GDSC2	343	15974647	753548	CTV-1	SIDM00951	LAML	1005	Cisplatin	DNA crosslinker	DNA replication	1046	Y	0.004002	6.0	1.327841	0.894269	0.115761	-1.028541	CTV-1	0	0	0	0	0	0	0
GDSC2	343	15975364	753552	DSH1	SIDM00970	BLCA	1005	Cisplatin	DNA crosslinker	DNA replication	1046	Y	0.004002	6.0	2.817043	0.919424	0.078059	-0.220093	DSH1	0	0	0	0	0	0	0
GDSC2	343	15975646	753554	EBC-1	SIDM00486	LUSC	1005	Cisplatin	DNA crosslinker	DNA replication	1046	Y	0.004002	6.0	5.519848	0.983215	0.055076	1.247187	EBC-1	238	0	0	0	0	0	0
GDSC2	343	15975927	753555	EC-GI-10	SIDM00278	ESCA	1005	Cisplatin	DNA crosslinker	DNA replication	1046	Y	0.004002	6.0	2.680096	0.930267	0.084712	-0.294437	EC-GI-10	0	0	0	0	0	0	0
GDSC2	343	15976208	753556	EPLC-272H	SIDM01044	LUSC	1005	Cisplatin	DNA crosslinker	DNA replication	1046	Y	0.004002	6.0	2.211429	0.888996	0.082941	-0.548865	EPLC-272H	148	0	0	0	0	0	0
GDSC2	343	15976926	753561	HO-1-u-1	SIDM00591	HNSC	1005	Cisplatin	DNA crosslinker	DNA replication	1046	Y	0.004002	6.0	4.02123	0.967741	0.118073	0.433628	HO-1-u-1	0	0	0	0	0	0	0
GDSC2	343	15977096	753562	HSC-2	SIDM00590	HNSC	1005	Cisplatin	DNA crosslinker	DNA replication	1046	Y	0.004002	6.0	1.729414	0.886393	0.096364	-0.810538	HSC-2	0	0	0	0	0	0	0
GDSC2	343	15977376	753563	IM-9	SIDM00632	MM	1005	Cisplatin	DNA crosslinker	DNA replication	1046	Y	0.004002	6.0	0.285054	0.776032	0.140207	-1.594641	IM-9	0	0	0	0	0	0	0
GDSC2	343	15977837	753565	IST-SL2	SIDM00230	SCLC	1005	Cisplatin	DNA crosslinker	DNA replication	1046	Y	0.004002	6.0	1.805478	0.87664	0.127115	-0.769244	IST-SL2	169	0	0	0	0	0	0
GDSC2	343	15978108	753566	J82	SIDM00693	BLCA	1005	Cisplatin	DNA crosslinker	DNA replication	1046	Y	0.004002	6.0	2.703568	0.909136	0.100193	-0.281695	J82	0	0	0	0	0	0	0
GDSC2	343	15978389	753569	KNS-62	SIDM00606	LUSC	1005	Cisplatin	DNA crosslinker	DNA replication	1046	Y	0.004002	6.0	3.438	0.951078	0.07245	0.117008	KNS-62	406	0	0	0	0	0	0
GDSC2	343	15978851	753572	KP-4	SIDM00301	PAAD	1005	Cisplatin	DNA crosslinker	DNA replication	1046	Y	0.004002	8.0	3.078383	0.952302	0.070595	-0.078218	KP-4	0	0	0	0	0	0	0
GDSC2	343	15979133	753573	KYSE-140	SIDM01032	ESCA	1005	Cisplatin	DNA crosslinker	DNA replication	1046	Y	0.004002	6.0	0.878401	0.804609	0.124067	-1.27253	KYSE-140	0	0	658	0	0	0	0
GDSC2	343	15979413	753574	KYSE-410	SIDM01028	ESCA	1005	Cisplatin	DNA crosslinker	DNA replication	1046	Y	0.004002	6.0	6.17643	0.974241	0.065845	1.603628	KYSE-410	0	0	452	0	0	0	0
GDSC2	343	15979694	753575	KYSE-520	SIDM01025	ESCA	1005	Cisplatin	DNA crosslinker	DNA replication	1046	Y	0.004002	6.0	7.329048	0.984457	0.041544	2.229353	KYSE-520	0	0	0	0	0	0	0
GDSC2	343	15979975	753576	KYSE-70	SIDM01024	ESCA	1005	Cisplatin	DNA crosslinker	DNA replication	1046	Y	0.004002	6.0	6.470607	0.987943	0.03305	1.763329	KYSE-70	0	0	0	0	0	0	0
GDSC2	343	15981155	753583	LB771-HNC	SIDM00182	HNSC	1005	Cisplatin	DNA crosslinker	DNA replication	1046	Y	0.004002	6.0	5.419936	0.980092	0.064475	1.192948	LB771-HNC	0	0	0	0	0	0	0
GDSC2	343	15981436	753584	LB831-BLC	SIDM00181	BLCA	1005	Cisplatin	DNA crosslinker	DNA replication	1046	Y	0.004002	6.0	2.779103	0.925782	0.070826	-0.240689	LB831-BLC	0	0	0	0	0	0	0
GDSC2	343	15981718	753585	LB996-RCC	SIDM00180	KIRC	1005	Cisplatin	DNA crosslinker	DNA replication	1046	Y	0.004002	6.0	0.397831	0.738567	0.102336	-1.533418	LB996-RCC	0	0	0	0	0	0	0
GDSC2	343	15981999	753586	LCLC-103H	SIDM00345	UNCLASSIFIED	1005	Cisplatin	DNA crosslinker	DNA replication	1046	Y	0.004002	6.0	3.947801	0.954108	0.085083	0.393765	LCLC-103H	257	0	0	0	0	0	0
GDSC2	343	15982461	753589	LU-165	SIDM00292	SCLC	1005	Cisplatin	DNA crosslinker	DNA replication	1046	Y	0.004002	6.0	5.053458	0.956007	0.06237	0.993997	LU-165	0	0	0	0	0	0	0
GDSC2	343	15982743	753592	LXF-289	SIDM00339	LUAD	1005	Cisplatin	DNA crosslinker	DNA replication	1046	Y	0.004002	6.0	4.702355	0.984834	0.06127	0.803392	LXF-289	297	0	0	0	0	0	0
GDSC2	343	15983024	753594	MS-1	SIDM00245	SCLC	1005	Cisplatin	DNA crosslinker	DNA replication	1046	Y	0.004002	6.0	2.828697	0.958415	0.057434	-0.213766	MS-1	0	0	0	0	0	0	0
GDSC2	343	15983304	753595	MZ1-PC	SIDM00053	PAAD	1005	Cisplatin	DNA crosslinker	DNA replication	1046	Y	0.005859	8.0	7.6271	0.984967	0.05144	2.391158	MZ1-PC	0	0	0	0	0	0	0
GDSC2	343	15983666	753600	NCI-H1563	SIDM00751	LUAD	1005	Cisplatin	DNA crosslinker	DNA replication	1046	Y	0.004002	6.0	5.361757	0.986764	0.058281	1.161364	NCI-H1563	247	0	0	0	0	0	0
GDSC2	343	15984307	753607	NCI-H835	SIDM01133	UNCLASSIFIED	1005	Cisplatin	DNA crosslinker	DNA replication	1046	Y	0.004002	6.0	3.042891	0.955766	0.06079	-0.097486	NCI-H835	385	0	0	0	0	0	0
GDSC2	343	15984472	753608	PC-14	SIDM00237	LUAD	1005	Cisplatin	DNA crosslinker	DNA replication	1046	Y	0.004002	6.0	3.587745	0.951111	0.078959	0.198301	PC-14	0	0	0	0	0	0	0
GDSC2	343	15984769	753610	SBC-3	SIDM00367	SCLC	1005	Cisplatin	DNA crosslinker	DNA replication	1046	Y	0.004002	6.0	1.062144	0.820559	0.097617	-1.17278	SBC-3	0	0	0	0	0	0	0
GDSC2	343	15985050	753612	SK-MM-2	SIDM00391	MM	1005	Cisplatin	DNA crosslinker	DNA replication	1046	Y	0.004002	6.0	3.107998	0.941333	0.072783	-0.062141	SK-MM-2	0	0	0	0	0	0	0
GDSC2	343	15985330	753614	TE-15	SIDM00249	ESCA	1005	Cisplatin	DNA crosslinker	DNA replication	1046	Y	0.004002	4.0	2.171477	0.906261	0.068524	-0.570553	TE-15	0	0	0	0	0	0	0
GDSC2	343	15985562	753615	U-266	SIDM00417	MM	1005	Cisplatin	DNA crosslinker	DNA replication	1046	Y	0.004002	6.0	3.036995	0.932962	0.140447	-0.100687	U-266	0	0	0	0	0	0	0
GDSC2	343	15985843	753616	BE2-M17	SIDM01229	NB	1005	Cisplatin	DNA crosslinker	DNA replication	1046	Y	0.004002	6.0	3.193157	0.946457	0.090739	-0.015911	BE2-M17	0	0	0	0	0	0	0
GDSC2	343	15986124	753618	KELLY	SIDM01009	NB	1005	Cisplatin	DNA crosslinker	DNA replication	1046	Y	0.004002	6.0	1.291896	0.874796	0.111146	-1.048054	KELLY	0	0	0	0	0	0	0
GDSC2	343	15986406	753620	SIMA	SIDM00395	NB	1005	Cisplatin	DNA crosslinker	DNA replication	1046	Y	0.004002	6.0	1.22238	0.838394	0.08361	-1.085792	SIMA	0	0	0	0	0	0	0
GDSC2	343	15986678	753621	TE-1	SIDM00369	ESCA	1005	Cisplatin	DNA crosslinker	DNA replication	1046	Y	0.004002	6.0	3.806469	0.945483	0.077018	0.31704	TE-1	0	0	0	0	0	0	0
GDSC2	343	15987143	753623	TE-8	SIDM00326	ESCA	1005	Cisplatin	DNA crosslinker	DNA replication	1046	Y	0.004002	6.0	4.403338	0.961399	0.063363	0.641064	TE-8	0	0	0	0	0	0	0
GDSC2	343	15987412	753624	CAPAN-1	SIDM00934	PAAD	1005	Cisplatin	DNA crosslinker	DNA replication	1046	Y	0.004002	8.0	2.931182	0.909497	0.092605	-0.15813	CAPAN-1	0	0	0	0	0	0	0
GDSC2	343	15987694	905933	OVCAR-3	SIDM00105	OV	1005	Cisplatin	DNA crosslinker	DNA replication	1046	Y	0.004002	6.0	3.864249	0.968276	0.073438	0.348407	OVCAR-3	0	0	0	0	0	0	0
GDSC2	343	15987975	905934	PC-3	SIDM00088	PRAD	1005	Cisplatin	DNA crosslinker	DNA replication	1046	Y	0.004002	6.0	5.40728	0.971636	0.069036	1.186077	PC-3	0	0	0	0	0	0	0
GDSC2	343	15988256	905935	DU-145	SIDM00120	PRAD	1005	Cisplatin	DNA crosslinker	DNA replication	1046	Y	0.004002	6.0	3.083663	0.928407	0.075273	-0.075352	DU-145	0	0	0	0	0	0	0
GDSC2	343	15988537	905936	HCT-116	SIDM00783	COREAD	1005	Cisplatin	DNA crosslinker	DNA replication	1046	Y	0.004002	6.0	2.666092	0.936505	0.095255	-0.30204	HCT-116	0	0	0	0	0	0	0
GDSC2	343	15988820	905937	HCT-15	SIDM00789	COREAD	1005	Cisplatin	DNA crosslinker	DNA replication	1046	Y	0.004002	6.0	3.284439	0.951566	0.08688	0.033644	HCT-15	0	0	0	0	0	0	0
GDSC2	343	15989104	905938	HL-60	SIDM00829	LAML	1005	Cisplatin	DNA crosslinker	DNA replication	1046	Y	0.004002	6.0	1.38639	0.874401	0.117584	-0.996756	HL-60	0	0	0	0	0	0	0
GDSC2	343	15989385	905939	HT-29	SIDM00136	COREAD	1005	Cisplatin	DNA crosslinker	DNA replication	1046	Y	0.004002	6.0	4.802889	0.973338	0.081406	0.85797	HT-29	0	169	15	0	0	0	0
GDSC2	343	15989682	905940	K-562	SIDM00791	LCML	1005	Cisplatin	DNA crosslinker	DNA replication	1046	Y	0.004002	6.0	3.484829	0.96659	0.071653	0.14243	K-562	0	0	0	0	0	0	0
GDSC2	343	15989964	905941	NCI-H226	SIDM00139	LUSC	1005	Cisplatin	DNA crosslinker	DNA replication	1046	Y	0.004002	6.0	8.588153	0.98552	0.03517	2.912887	NCI-H226	0	0	0	0	0	0	0
GDSC2	343	15990246	905942	NCI-H23	SIDM00138	LUAD	1005	Cisplatin	DNA crosslinker	DNA replication	1046	Y	0.004002	6.0	1.886237	0.898736	0.056993	-0.725403	NCI-H23	1007	0	0	0	0	0	0
GDSC2	343	15990705	905944	NCI-H522	SIDM00116	LUAD	1005	Cisplatin	DNA crosslinker	DNA replication	1046	Y	0.004002	6.0	3.002025	0.942698	0.082444	-0.119671	NCI-H522	0	0	0	0	0	0	0
GDSC2	343	15990986	905945	T47D	SIDM00097	BRCA	1005	Cisplatin	DNA crosslinker	DNA replication	1046	Y	0.003906	6.0	5.842057	0.991026	0.051299	1.422106	T47D	0	0	0	0	0	0	0
GDSC2	343	15991271	905946	MCF7	SIDM00148	BRCA	1005	Cisplatin	DNA crosslinker	DNA replication	1046	Y	0.003906	6.0	4.600365	0.964365	0.067543	0.748025	MCF7	0	0	0	0	0	0	0
GDSC2	343	15991556	905947	786-0	SIDM00125	KIRC	1005	Cisplatin	DNA crosslinker	DNA replication	1046	Y	0.004002	6.0	1.758766	0.867757	0.07759	-0.794603	786-0	0	0	0	0	0	0	0
GDSC2	343	15991837	905948	A498	SIDM00124	KIRC	1005	Cisplatin	DNA crosslinker	DNA replication	1046	Y	0.004002	6.0	5.749969	0.981543	0.061891	1.372114	A498	0	0	0	0	0	0	0
GDSC2	343	15992118	905949	A549	SIDM00903	LUAD	1005	Cisplatin	DNA crosslinker	DNA replication	1046	Y	0.004002	6.0	3.007318	0.923948	0.084756	-0.116797	A549	136	0	0	0	0	0	0
GDSC2	343	15992401	905950	ACHN	SIDM00123	KIRC	1005	Cisplatin	DNA crosslinker	DNA replication	1046	Y	0.004002	6.0	2.168788	0.865612	0.098729	-0.572013	ACHN	0	0	0	0	0	0	0
GDSC2	343	15992683	905951	BT-549	SIDM00122	BRCA	1005	Cisplatin	DNA crosslinker	DNA replication	1046	Y	0.003906	6.0	5.707087	0.978384	0.063046	1.348834	BT-549	0	0	0	0	0	0	0
GDSC2	343	15992968	905952	CCRF-CEM	SIDM00121	ALL	1005	Cisplatin	DNA crosslinker	DNA replication	1046	Y	0.004002	6.0	1.621675	0.921701	0.098588	-0.869026	CCRF-CEM	0	0	0	0	0	0	0
GDSC2	343	15993429	905955	SK-MEL-2	SIDM00082	SKCM	1005	Cisplatin	DNA crosslinker	DNA replication	1046	Y	0.004002	6.0	5.400201	0.993865	0.055796	1.182234	SK-MEL-2	0	423	222	0	0	0	0
GDSC2	343	15993957	905957	Hs-578-T	SIDM00135	BRCA	1005	Cisplatin	DNA crosslinker	DNA replication	1046	Y	0.003906	6.0	4.284615	0.965914	0.09369	0.576613	Hs-578-T	0	0	0	0	0	0	0
GDSC2	343	15994242	905958	MOLT-4	SIDM00145	ALL	1005	Cisplatin	DNA crosslinker	DNA replication	1046	Y	0.004002	6.0	0.899379	0.847092	0.066858	-1.261141	MOLT-4	0	0	0	0	0	0	0
GDSC2	343	15994523	905959	SK-OV-3	SIDM00079	OV	1005	Cisplatin	DNA crosslinker	DNA replication	1046	Y	0.004002	6.0	4.147191	0.932127	0.068217	0.502009	SK-OV-3	0	0	0	0	0	0	0
GDSC2	343	15994805	905960	MDA-MB-231	SIDM00146	BRCA	1005	Cisplatin	DNA crosslinker	DNA replication	1046	Y	0.003906	6.0	3.757228	0.96574	0.059178	0.290308	MDA-MB-231	0	0	0	0	0	0	0
GDSC2	343	15995091	905961	COLO-205	SIDM00826	COREAD	1005	Cisplatin	DNA crosslinker	DNA replication	1046	Y	0.004002	6.0	4.487282	0.97202	0.071363	0.686635	COLO-205	0	0	0	0	0	0	0
GDSC2	343	15995373	905962	SW620	SIDM00841	COREAD	1005	Cisplatin	DNA crosslinker	DNA replication	1046	Y	0.004002	6.0	3.43572	0.928853	0.067761	0.11577	SW620	0	0	0	0	0	0	0
GDSC2	343	15995849	905964	RPMI-8226	SIDM00087	MM	1005	Cisplatin	DNA crosslinker	DNA replication	1046	Y	0.004002	6.0	2.561052	0.9568	0.054619	-0.359063	RPMI-8226	0	0	0	0	0	0	0
GDSC2	343	15996130	905965	SR	SIDM00096	UNCLASSIFIED	1005	Cisplatin	DNA crosslinker	DNA replication	1046	Y	0.004002	6.0	0.661804	0.825028	0.112889	-1.390114	SR	0	0	0	0	0	0	0
GDSC2	343	15996409	905967	NCI-H322M	SIDM00117	LUAD	1005	Cisplatin	DNA crosslinker	DNA replication	1046	Y	0.004002	6.0	3.933001	0.947017	0.070757	0.385731	NCI-H322M	514	0	0	0	0	0	0
GDSC2	343	15996690	905968	IGROV-1	SIDM00151	OV	1005	Cisplatin	DNA crosslinker	DNA replication	1046	Y	0.004002	6.0	1.95841	0.858307	0.06321	-0.686222	IGROV-1	0	0	0	0	0	0	0
GDSC2	343	15996970	905969	OVCAR-5	SIDM00091	OV	1005	Cisplatin	DNA crosslinker	DNA replication	1046	Y	0.004002	6.0	4.180831	0.924689	0.083762	0.520271	OVCAR-5	0	0	0	0	0	0	0
GDSC2	343	15997512	905971	HCC2998	SIDM00118	COREAD	1005	Cisplatin	DNA crosslinker	DNA replication	1046	Y	0.004002	6.0	2.931956	0.952937	0.088141	-0.15771	HCC2998	0	0	0	0	0	0	0
GDSC2	343	15997794	905972	HOP-62	SIDM00133	LUAD	1005	Cisplatin	DNA crosslinker	DNA replication	1046	Y	0.004002	6.0	4.189473	0.949831	0.074269	0.524962	HOP-62	284	0	0	0	0	0	0
GDSC2	343	15998075	905973	HOP-92	SIDM00134	UNCLASSIFIED	1005	Cisplatin	DNA crosslinker	DNA replication	1046	Y	0.004002	6.0	3.77273	0.945224	0.060395	0.298724	HOP-92	296	0	0	0	0	0	0
GDSC2	343	15998356	905974	LOXIMVI	SIDM00149	SKCM	1005	Cisplatin	DNA crosslinker	DNA replication	1046	Y	0.004002	6.0	2.303944	0.912191	0.072533	-0.49864	LOXIMVI	0	421	430	0	0	0	0
GDSC2	343	15998637	905975	M14	SIDM00003	SKCM	1005	Cisplatin	DNA crosslinker	DNA replication	1046	Y	0.004002	6.0	2.930082	0.933736	0.064103	-0.158727	M14	0	1111	1441	0	0	0	0
GDSC2	343	15998879	905976	UACC-62	SIDM00107	SKCM	1005	Cisplatin	DNA crosslinker	DNA replication	1046	Y	0.004002	6.0	3.687492	0.956875	0.070823	0.252451	UACC-62	0	387	222	0	0	0	0
GDSC2	343	15999161	905977	UACC-257	SIDM00108	SKCM	1005	Cisplatin	DNA crosslinker	DNA replication	1046	Y	0.004002	6.0	4.537848	0.961884	0.053653	0.714086	UACC-257	0	248	361	0	0	0	0
GDSC2	343	15999699	905979	SN12C	SIDM00094	KIRC	1005	Cisplatin	DNA crosslinker	DNA replication	1046	Y	0.004002	6.0	4.165547	0.966807	0.081575	0.511974	SN12C	657	0	0	0	0	0	0
GDSC2	343	15999981	905980	TK10	SIDM00113	KIRC	1005	Cisplatin	DNA crosslinker	DNA replication	1046	Y	0.004002	6.0	7.18755	0.961178	0.068568	2.152538	TK10	0	0	0	0	0	0	0
GDSC2	343	16000623	905983	U251	SIDM00111	GBM	1005	Cisplatin	DNA crosslinker	DNA replication	1046	Y	0.004002	6.0	2.751006	0.918733	0.079396	-0.255943	U251	0	0	0	0	0	0	0
GDSC2	343	16000904	905984	SF539	SIDM00083	LGG	1005	Cisplatin	DNA crosslinker	DNA replication	1046	Y	0.004002	6.0	1.779059	0.893873	0.086394	-0.783587	SF539	0	0	0	0	0	0	0
GDSC2	343	16001365	905986	SF268	SIDM00085	GBM	1005	Cisplatin	DNA crosslinker	DNA replication	1046	Y	0.004002	6.0	2.30519	0.89176	0.076168	-0.497964	SF268	0	0	0	0	0	0	0
GDSC2	343	16001646	905989	KM12	SIDM00150	COREAD	1005	Cisplatin	DNA crosslinker	DNA replication	1046	Y	0.004002	6.0	3.364418	0.94673	0.084162	0.077062	KM12	0	0	0	0	0	0	0
GDSC2	343	16001928	905990	OVCAR-4	SIDM00092	OV	1005	Cisplatin	DNA crosslinker	DNA replication	1046	Y	0.004002	6.0	4.644924	0.973798	0.056725	0.772215	OVCAR-4	0	0	0	0	0	0	0
GDSC2	343	16002209	905991	OVCAR-8	SIDM00090	OV	1005	Cisplatin	DNA crosslinker	DNA replication	1046	Y	0.004002	6.0	2.366617	0.933622	0.060801	-0.464617	OVCAR-8	0	0	0	0	0	0	0
GDSC2	343	16002490	906693	BxPC-3	SIDM00132	PAAD	1005	Cisplatin	DNA crosslinker	DNA replication	1046	Y	0.004002	8.0	4.08842	0.952408	0.088711	0.470104	BxPC-3	0	0	0	0	0	0	0
GDSC2	343	16002951	906696	BHT-101	SIDM00987	THCA	1005	Cisplatin	DNA crosslinker	DNA replication	1046	Y	0.004002	6.0	2.011827	0.890934	0.07324	-0.657223	BHT-101	0	0	0	0	0	0	0
GDSC2	343	16003232	906746	Becker	SIDM00490	GBM	1005	Cisplatin	DNA crosslinker	DNA replication	1046	Y	0.004002	6.0	3.407827	0.945105	0.075057	0.100628	Becker	0	0	0	0	0	0	0
GDSC2	343	16003514	906763	BE-13	SIDM01245	ALL	1005	Cisplatin	DNA crosslinker	DNA replication	1046	Y	0.004002	6.0	2.576604	0.937595	0.109654	-0.350621	BE-13	0	0	0	0	0	0	0
GDSC2	343	16003796	906765	ARH-77	SIDM00900	MM	1005	Cisplatin	DNA crosslinker	DNA replication	1046	Y	0.004002	6.0	-0.119629	0.71992	0.09266	-1.814333	ARH-77	0	0	0	0	0	0	0
GDSC2	343	16004075	906790	AGS	SIDM00850	STAD	1005	Cisplatin	DNA crosslinker	DNA replication	1046	Y	0.004002	6.0	2.588353	0.92854	0.092848	-0.344242	AGS	0	0	0	0	0	0	0
GDSC2	343	16004612	906792	A2058	SIDM00797	SKCM	1005	Cisplatin	DNA crosslinker	DNA replication	1046	Y	0.004002	6.0	2.792579	0.952041	0.070389	-0.233374	A2058	0	382	265	0	0	0	0
GDSC2	343	16004893	906793	A375	SIDM00795	SKCM	1005	Cisplatin	DNA crosslinker	DNA replication	1046	Y	0.004002	6.0	2.504212	0.917082	0.083193	-0.38992	A375	0	348	408	0	0	0	0
GDSC2	343	16005189	906794	A253	SIDM00796	UNCLASSIFIED	1005	Cisplatin	DNA crosslinker	DNA replication	1046	Y	0.004002	6.0	1.755632	0.892329	0.08428	-0.796304	A253	0	0	0	0	0	0	0
GDSC2	343	16005470	906795	8305C	SIDM00997	THCA	1005	Cisplatin	DNA crosslinker	DNA replication	1046	Y	0.004002	6.0	5.219799	0.966411	0.069423	1.084299	8305C	0	0	0	0	0	0	0
GDSC2	343	16005752	906797	647-V	SIDM00983	BLCA	1005	Cisplatin	DNA crosslinker	DNA replication	1046	Y	0.004002	6.0	1.192555	0.843976	0.081157	-1.101984	647-V	0	0	0	0	0	0	0
GDSC2	343	16006033	906798	639-V	SIDM00999	BLCA	1005	Cisplatin	DNA crosslinker	DNA replication	1046	Y	0.004002	6.0	0.855238	0.811687	0.135137	-1.285104	639-V	0	0	0	0	0	0	0
GDSC2	343	16006313	906800	697	SIDM01076	UNCLASSIFIED	1005	Cisplatin	DNA crosslinker	DNA replication	1046	Y	0.004002	6.0	-0.05163	0.738454	0.090826	-1.777418	697	0	0	0	0	0	0	0
GDSC2	343	16006593	906801	BT-20	SIDM00893	BRCA	1005	Cisplatin	DNA crosslinker	DNA replication	1046	Y	0.003906	6.0	3.59886	0.976914	0.063591	0.204335	BT-20	0	0	0	0	0	0	0
GDSC2	343	16006877	906804	A2780	SIDM00210	UNCLASSIFIED	1005	Cisplatin	DNA crosslinker	DNA replication	1046	Y	0.004002	6.0	1.734425	0.862458	0.088036	-0.807817	A2780	0	0	0	0	0	0	0
GDSC2	343	16007158	906805	COR-L105	SIDM00513	LUAD	1005	Cisplatin	DNA crosslinker	DNA replication	1046	Y	0.004002	6.0	4.264559	0.940409	0.072502	0.565725	COR-L105	0	0	0	0	0	0	0
GDSC2	343	16007618	906808	COR-L88	SIDM00506	SCLC	1005	Cisplatin	DNA crosslinker	DNA replication	1046	Y	0.004002	6.0	4.372985	0.976625	0.061825	0.624586	COR-L88	205	0	0	0	0	0	0
GDSC2	343	16007788	906812	COLO-824	SIDM00954	BRCA	1005	Cisplatin	DNA crosslinker	DNA replication	1046	Y	0.003906	6.0	4.528569	0.977182	0.054769	0.709048	COLO-824	0	0	0	0	0	0	0
GDSC2	343	16008252	906814	COLO-792	SIDM00140	SKCM	1005	Cisplatin	DNA crosslinker	DNA replication	1046	Y	0.004002	6.0	4.524103	0.978423	0.064788	0.706624	COLO-792	0	2391	2873	0	0	0	0
GDSC2	343	16008532	906817	COLO-680N	SIDM00956	ESCA	1005	Cisplatin	DNA crosslinker	DNA replication	1046	Y	0.004002	6.0	4.637406	0.956637	0.063065	0.768133	COLO-680N	0	0	0	0	0	0	0
GDSC2	343	16008814	906818	COLO-679	SIDM00284	SKCM	1005	Cisplatin	DNA crosslinker	DNA replication	1046	Y	0.004002	6.0	3.034708	0.920683	0.074925	-0.101928	COLO-679	0	729	377	0	0	0	0
GDSC2	343	16009096	906820	CHP-212	SIDM00910	NB	1005	Cisplatin	DNA crosslinker	DNA replication	1046	Y	0.004002	6.0	2.280199	0.906485	0.078657	-0.511531	CHP-212	0	0	0	0	0	0	0
GDSC2	343	16009376	906821	CFPAC-1	SIDM00130	PAAD	1005	Cisplatin	DNA crosslinker	DNA replication	1046	Y	0.004002	8.0	3.721201	0.926115	0.088296	0.27075	CFPAC-1	0	0	0	0	0	0	0
GDSC2	343	16009657	906824	Ca-Ski	SIDM00923	CESC	1005	Cisplatin	DNA crosslinker	DNA replication	1046	Y	0.004002	6.0	2.860107	0.929488	0.073793	-0.196714	Ca-Ski	0	0	0	0	0	0	0
GDSC2	343	16010123	906826	CAL-120	SIDM00940	BRCA	1005	Cisplatin	DNA crosslinker	DNA replication	1046	Y	0.003906	6.0	6.348814	0.965542	0.0597	1.697211	CAL-120	0	0	0	0	0	0	0
GDSC2	343	16010408	906827	CAL-72	SIDM00930	UNCLASSIFIED	1005	Cisplatin	DNA crosslinker	DNA replication	1046	Y	0.004002	6.0	3.390186	0.940787	0.092601	0.091051	CAL-72	0	0	0	0	0	0	0
GDSC2	343	16010689	906828	CAL-62	SIDM00931	THCA	1005	Cisplatin	DNA crosslinker	DNA replication	1046	Y	0.004002	6.0	3.847076	0.965088	0.054986	0.339084	CAL-62	0	0	0	0	0	0	0
GDSC2	343	16010971	906830	C32	SIDM00890	SKCM	1005	Cisplatin	DNA crosslinker	DNA replication	1046	Y	0.004002	6.0	2.185151	0.893228	0.084534	-0.56313	C32	0	184	214	0	0	0	0
GDSC2	343	16011267	906831	Daudi	SIDM00845	UNCLASSIFIED	1005	Cisplatin	DNA crosslinker	DNA replication	1046	Y	0.004002	6.0	1.369107	0.883038	0.087812	-1.006138	Daudi	0	0	0	0	0	0	0
GDSC2	343	16011548	906832	DB	SIDM00886	DLBC	1005	Cisplatin	DNA crosslinker	DNA replication	1046	Y	0.004002	6.0	1.166298	0.837869	0.122219	-1.116238	DB	0	0	0	0	0	0	0
GDSC2	343	16011829	906833	Daoy	SIDM00887	MB	1005	Cisplatin	DNA crosslinker	DNA replication	1046	Y	0.004002	6.0	0.179364	0.745755	0.076057	-1.652018	Daoy	0	0	0	0	0	0	0
GDSC2	343	16012109	906834	D-283MED	SIDM00888	MB	1005	Cisplatin	DNA crosslinker	DNA replication	1046	Y	0.004002	6.0	0.588722	0.797668	0.123934	-1.429788	D-283MED	0	0	0	0	0	0	0
GDSC2	343	16012390	906835	DBTRG-05MG	SIDM00867	GBM	1005	Cisplatin	DNA crosslinker	DNA replication	1046	Y	0.004002	6.0	7.039862	0.970502	0.057876	2.072362	DBTRG-05MG	0	0	0	0	0	0	0
GDSC2	343	16012671	906836	DEL	SIDM00949	UNCLASSIFIED	1005	Cisplatin	DNA crosslinker	DNA replication	1046	Y	0.004002	6.0	-0.015657	0.742683	0.087438	-1.757889	DEL	0	0	0	0	0	0	0
GDSC2	343	16012949	906837	Detroit562	SIDM00831	HNSC	1005	Cisplatin	DNA crosslinker	DNA replication	1046	Y	0.004002	6.0	3.188278	0.953146	0.075575	-0.018559	Detroit562	0	0	0	0	0	0	0
GDSC2	343	16013230	906838	DG-75	SIDM00948	UNCLASSIFIED	1005	Cisplatin	DNA crosslinker	DNA replication	1046	Y	0.004002	6.0	3.391723	0.965503	0.07622	0.091886	DG-75	0	0	0	0	0	0	0
GDSC2	343	16013511	906839	DK-MG	SIDM00947	GBM	1005	Cisplatin	DNA crosslinker	DNA replication	1046	Y	0.004002	6.0	6.167498	0.983731	0.055531	1.598779	DK-MG	0	0	0	0	0	0	0
GDSC2	343	16014228	906843	DoTc2-4510	SIDM00864	CESC	1005	Cisplatin	DNA crosslinker	DNA replication	1046	Y	0.004002	6.0	4.793451	0.975751	0.085238	0.852846	DoTc2-4510	0	0	0	0	0	0	0
GDSC2	343	16014510	906844	DU-4475	SIDM01001	BRCA	1005	Cisplatin	DNA crosslinker	DNA replication	1046	Y	0.003906	6.0	1.540395	0.907149	0.092914	-0.913151	DU-4475	0	0	0	0	0	0	0
GDSC2	343	16014792	906846	EB2	SIDM00863	UNCLASSIFIED	1005	Cisplatin	DNA crosslinker	DNA replication	1046	Y	0.004002	6.0	-0.087841	0.7072	0.140822	-1.797076	EB2	0	0	0	0	0	0	0
GDSC2	343	16015074	906847	EB-3	SIDM00793	UNCLASSIFIED	1005	Cisplatin	DNA crosslinker	DNA replication	1046	Y	0.004002	6.0	2.583824	0.919434	0.092052	-0.346701	EB-3	0	0	0	0	0	0	0
GDSC2	343	16015355	906848	ECC10	SIDM00280	UNCLASSIFIED	1005	Cisplatin	DNA crosslinker	DNA replication	1046	Y	0.004002	6.0	4.060461	0.984553	0.061964	0.454925	ECC10	0	0	0	0	0	0	0
GDSC2	343	16015838	906851	EFM-19	SIDM01056	BRCA	1005	Cisplatin	DNA crosslinker	DNA replication	1046	Y	0.003906	6.0	5.605382	0.984285	0.054301	1.293622	EFM-19	0	0	0	0	0	0	0
GDSC2	343	16016381	906855	EM-2	SIDM01047	LCML	1005	Cisplatin	DNA crosslinker	DNA replication	1046	Y	0.004002	6.0	2.86496	0.962515	0.077663	-0.19408	EM-2	0	0	0	0	0	0	0
GDSC2	343	16016661	906856	EoL-1-cell	SIDM00277	UNCLASSIFIED	1005	Cisplatin	DNA crosslinker	DNA replication	1046	Y	0.004002	6.0	0.884188	0.852506	0.110241	-1.269388	EoL-1-cell	0	0	0	0	0	0	0
GDSC2	343	16016943	906861	ETK-1	SIDM00276	UNCLASSIFIED	1005	Cisplatin	DNA crosslinker	DNA replication	1046	Y	0.004002	6.0	3.503002	0.950579	0.076318	0.152296	ETK-1	0	0	0	0	0	0	0
GDSC2	343	16017224	906862	EVSA-T	SIDM01042	BRCA	1005	Cisplatin	DNA crosslinker	DNA replication	1046	Y	0.003906	6.0	4.198504	0.988484	0.095634	0.529865	EVSA-T	0	0	0	0	0	0	0
GDSC2	343	16017508	906863	FADU	SIDM00860	HNSC	1005	Cisplatin	DNA crosslinker	DNA replication	1046	Y	0.004002	6.0	2.653396	0.931384	0.077632	-0.308933	FADU	0	0	0	0	0	0	0
GDSC2	343	16017789	906864	FTC-133	SIDM00213	THCA	1005	Cisplatin	DNA crosslinker	DNA replication	1046	Y	0.004002	6.0	1.998222	0.883038	0.078144	-0.664609	FTC-133	0	0	0	0	0	0	0
GDSC2	343	16018057	906865	G-361	SIDM00857	SKCM	1005	Cisplatin	DNA crosslinker	DNA replication	1046	Y	0.004002	6.0	3.346805	0.952114	0.083203	0.067501	G-361	0	273	263	0	0	0	0
GDSC2	343	16018338	906868	GAMG	SIDM01055	LGG	1005	Cisplatin	DNA crosslinker	DNA replication	1046	Y	0.004002	6.0	3.919753	0.961302	0.092839	0.378539	GAMG	0	0	0	0	0	0	0
GDSC2	343	16018620	906869	GCIY	SIDM00274	STAD	1005	Cisplatin	DNA crosslinker	DNA replication	1046	Y	0.004002	6.0	2.372766	0.871423	0.094293	-0.461279	GCIY	0	0	0	0	0	0	0
GDSC2	343	16018902	906870	GDM-1	SIDM01057	LAML	1005	Cisplatin	DNA crosslinker	DNA replication	1046	Y	0.004002	6.0	1.464208	0.862911	0.061025	-0.95451	GDM-1	0	0	0	0	0	0	0
GDSC2	343	16019183	906871	GI-1	SIDM00273	LGG	1005	Cisplatin	DNA crosslinker	DNA replication	1046	Y	0.004002	6.0	0.755913	0.811378	0.113566	-1.339025	GI-1	0	0	0	0	0	0	0
GDSC2	343	16019454	906872	GI-ME-N	SIDM00227	NB	1005	Cisplatin	DNA crosslinker	DNA replication	1046	Y	0.004002	6.0	2.987606	0.906918	0.073211	-0.127499	GI-ME-N	0	0	0	0	0	0	0
GDSC2	343	16019735	906875	GOTO	SIDM00544	NB	1005	Cisplatin	DNA crosslinker	DNA replication	1046	Y	0.004002	6.0	1.795832	0.87688	0.073084	-0.774481	GOTO	0	0	0	0	0	0	0
GDSC2	343	16020016	906877	GR-ST	SIDM01259	ALL	1005	Cisplatin	DNA crosslinker	DNA replication	1046	Y	0.004002	6.0	1.341457	0.83057	0.082946	-1.021149	GR-ST	0	0	0	0	0	0	0
GDSC2	343	16020298	906999	GCT	SIDM00853	UNCLASSIFIED	1005	Cisplatin	DNA crosslinker	DNA replication	1046	Y	0.004002	6.0	3.316092	0.938037	0.06464	0.050828	GCT	0	0	1368	0	0	0	0
GDSC2	343	16020579	907000	ESS-1	SIDM01043	UNCLASSIFIED	1005	Cisplatin	DNA crosslinker	DNA replication	1046	Y	0.004002	6.0	0.331581	0.767837	0.100775	-1.569383	ESS-1	0	0	0	0	0	0	0
GDSC2	343	16020861	907042	H4	SIDM00852	LGG	1005	Cisplatin	DNA crosslinker	DNA replication	1046	Y	0.004002	6.0	1.518741	0.873086	0.126423	-0.924906	H4	0	0	0	0	0	0	0
GDSC2	343	16021142	907043	H9	SIDM01251	UNCLASSIFIED	1005	Cisplatin	DNA crosslinker	DNA replication	1046	Y	0.004002	6.0	1.169846	0.879166	0.118144	-1.114312	H9	0	307	0	0	0	0	0
GDSC2	343	16021418	907044	HC-1	SIDM01073	UNCLASSIFIED	1005	Cisplatin	DNA crosslinker	DNA replication	1046	Y	0.004002	6.0	1.188732	0.854496	0.107326	-1.104059	HC-1	0	0	0	0	0	0	0
GDSC2	343	16021698	907045	HCC1419	SIDM00882	BRCA	1005	Cisplatin	DNA crosslinker	DNA replication	1046	Y	0.003906	6.0	4.3547	0.983141	0.068055	0.61466	HCC1419	0	0	0	0	0	0	0
GDSC2	343	16021977	907046	HCC1569	SIDM00878	BRCA	1005	Cisplatin	DNA crosslinker	DNA replication	1046	Y	0.003906	4.0	5.020682	0.987623	0.060069	0.976203	HCC1569	0	0	0	0	0	0	0
GDSC2	343	16022237	907047	HCC1806	SIDM00875	UNCLASSIFIED	1005	Cisplatin	DNA crosslinker	DNA replication	1046	Y	0.003906	6.0	2.227146	0.926787	0.098815	-0.540332	HCC1806	0	0	0	0	0	0	0
GDSC2	343	16022521	907048	HCC70	SIDM00673	BRCA	1005	Cisplatin	DNA crosslinker	DNA replication	1046	Y	0.003906	6.0	2.529966	0.931395	0.110496	-0.375939	HCC70	0	0	0	0	0	0	0
GDSC2	343	16022807	907051	HEC-1	SIDM00596	UCEC	1005	Cisplatin	DNA crosslinker	DNA replication	1046	Y	0.004002	6.0	4.555896	0.973716	0.032552	0.723884	HEC-1	0	0	0	0	0	0	0
GDSC2	343	16023345	907055	HGC-27	SIDM00290	STAD	1005	Cisplatin	DNA crosslinker	DNA replication	1046	Y	0.004002	6.0	3.197647	0.96512	0.072243	-0.013473	HGC-27	0	0	0	0	0	0	0
GDSC2	343	16023624	907056	HH	SIDM00671	UNCLASSIFIED	1005	Cisplatin	DNA crosslinker	DNA replication	1046	Y	0.004002	6.0	5.828354	0.990819	0.111181	1.414667	HH	0	112	56	0	0	0	0
GDSC2	343	16023906	907057	HLE	SIDM00064	LIHC	1005	Cisplatin	DNA crosslinker	DNA replication	1046	Y	0.004002	6.0	2.617914	0.924724	0.071383	-0.328194	HLE	0	0	0	0	0	0	0
GDSC2	343	16024188	907058	HMV-II	SIDM00291	SKCM	1005	Cisplatin	DNA crosslinker	DNA replication	1046	Y	0.004002	6.0	3.732388	0.942413	0.066972	0.276824	HMV-II	0	0	0	0	0	0	0
GDSC2	343	16024470	907060	HOS	SIDM00806	UNCLASSIFIED	1005	Cisplatin	DNA crosslinker	DNA replication	1046	Y	0.004002	6.0	2.062985	0.914179	0.060558	-0.629451	HOS	0	0	0	0	0	0	0
GDSC2	343	16024752	907061	HSC-3	SIDM00589	HNSC	1005	Cisplatin	DNA crosslinker	DNA replication	1046	Y	0.004002	6.0	1.809312	0.885	0.110328	-0.767163	HSC-3	0	0	0	0	0	0	0
GDSC2	343	16025032	907062	HSC-4	SIDM00588	HNSC	1005	Cisplatin	DNA crosslinker	DNA replication	1046	Y	0.004002	6.0	2.012768	0.89505	0.063937	-0.656712	HSC-4	0	0	0	0	0	0	0
GDSC2	343	16025490	907064	HT-1080	SIDM00828	UNCLASSIFIED	1005	Cisplatin	DNA crosslinker	DNA replication	1046	Y	0.004002	6.0	4.27431	0.960437	0.060643	0.571018	HT-1080	0	0	0	0	0	0	0
GDSC2	343	16025771	907065	HT-1197	SIDM00676	BLCA	1005	Cisplatin	DNA crosslinker	DNA replication	1046	Y	0.004002	6.0	3.65005	0.94198	0.098844	0.232124	HT-1197	0	0	0	0	0	0	0
GDSC2	343	16026037	907066	HT-1376	SIDM00678	BLCA	1005	Cisplatin	DNA crosslinker	DNA replication	1046	Y	0.004002	6.0	6.085201	0.985297	0.037487	1.554102	HT-1376	0	0	0	0	0	0	0
GDSC2	343	16026239	907067	HT-144	SIDM00695	SKCM	1005	Cisplatin	DNA crosslinker	DNA replication	1046	Y	0.004002	6.0	3.440476	0.958446	0.069183	0.118352	HT-144	0	90	65	0	0	0	0
GDSC2	343	16026519	907068	HT-3	SIDM00679	CESC	1005	Cisplatin	DNA crosslinker	DNA replication	1046	Y	0.004002	6.0	2.554818	0.931118	0.059736	-0.362448	HT-3	0	0	0	0	0	0	0
GDSC2	343	16026800	907069	HuCCT1	SIDM00587	UNCLASSIFIED	1005	Cisplatin	DNA crosslinker	DNA replication	1046	Y	0.004002	6.0	4.66044	0.962127	0.078222	0.780638	HuCCT1	0	0	0	0	0	0	0
GDSC2	343	16027082	907071	HuH-7	SIDM00585	LIHC	1005	Cisplatin	DNA crosslinker	DNA replication	1046	Y	0.004002	6.0	5.24387	0.9807	0.055031	1.097366	HuH-7	0	0	0	0	0	0	0
GDSC2	343	16027363	907072	HuO9	SIDM00599	UNCLASSIFIED	1005	Cisplatin	DNA crosslinker	DNA replication	1046	Y	0.004002	6.0	0.856519	0.813933	0.08421	-1.284408	HuO9	0	0	0	0	0	0	0
GDSC2	343	16027901	907169	IGR-1	SIDM01060	SKCM	1005	Cisplatin	DNA crosslinker	DNA replication	1046	Y	0.004002	6.0	5.120427	0.99083	0.04754	1.030353	IGR-1	0	1630	1030	0	0	0	0
GDSC2	343	16028181	907170	IMR-5	SIDM01206	NB	1005	Cisplatin	DNA crosslinker	DNA replication	1046	Y	0.004002	6.0	-0.136907	0.726112	0.090782	-1.823713	IMR-5	0	0	0	0	0	0	0
GDSC2	343	16028641	907172	IST-MEL1	SIDM00225	SKCM	1005	Cisplatin	DNA crosslinker	DNA replication	1046	Y	0.004002	6.0	2.687933	0.899932	0.057271	-0.290183	IST-MEL1	0	184	234	0	0	0	0
GDSC2	343	16028811	907173	IST-MES1	SIDM00224	MESO	1005	Cisplatin	DNA crosslinker	DNA replication	1046	Y	0.004002	6.0	4.806332	0.969281	0.056247	0.859839	IST-MES1	0	0	0	0	0	0	0
GDSC2	343	16029451	907268	JiyoyeP-2003	SIDM00808	UNCLASSIFIED	1005	Cisplatin	DNA crosslinker	DNA replication	1046	Y	0.004002	6.0	1.937898	0.91179	0.090469	-0.697357	JiyoyeP-2003	0	0	0	0	0	0	0
GDSC2	343	16029720	907269	JVM-2	SIDM01013	CLL	1005	Cisplatin	DNA crosslinker	DNA replication	1046	Y	0.004002	6.0	0.653286	0.780957	0.117304	-1.394738	JVM-2	0	0	0	0	0	0	0
GDSC2	343	16030000	907270	JVM-3	SIDM01012	CLL	1005	Cisplatin	DNA crosslinker	DNA replication	1046	Y	0.004002	6.0	-0.148664	0.711987	0.117388	-1.830095	JVM-3	0	0	0	0	0	0	0
GDSC2	343	16030274	907271	KALS-1	SIDM00613	LGG	1005	Cisplatin	DNA crosslinker	DNA replication	1046	Y	0.004002	6.0	3.197508	0.927299	0.074077	-0.013548	KALS-1	0	0	0	0	0	0	0
GDSC2	343	16030555	907272	KARPAS-45	SIDM01007	ALL	1005	Cisplatin	DNA crosslinker	DNA replication	1046	Y	0.004002	6.0	4.241494	0.994565	0.050714	0.553204	KARPAS-45	0	0	0	0	0	0	0
GDSC2	343	16030835	907273	KARPAS-299	SIDM01010	UNCLASSIFIED	1005	Cisplatin	DNA crosslinker	DNA replication	1046	Y	0.004002	6.0	1.167765	0.855308	0.104941	-1.115442	KARPAS-299	0	0	0	0	0	0	0
GDSC2	343	16031081	907274	KARPAS-422	SIDM01008	DLBC	1005	Cisplatin	DNA crosslinker	DNA replication	1046	Y	0.004002	6.0	3.323548	0.957309	0.066181	0.054875	KARPAS-422	0	0	0	0	0	0	0
GDSC2	343	16031620	907276	KATOIII	SIDM00687	STAD	1005	Cisplatin	DNA crosslinker	DNA replication	1046	Y	0.004002	6.0	7.017568	0.982148	0.026031	2.060259	KATOIII	0	0	0	0	0	0	0
GDSC2	343	16031902	907277	KE-37	SIDM01003	ALL	1005	Cisplatin	DNA crosslinker	DNA replication	1046	Y	0.004002	6.0	0.574183	0.816557	0.081425	-1.437681	KE-37	0	0	0	0	0	0	0
GDSC2	343	16032182	907278	KG-1	SIDM00785	LAML	1005	Cisplatin	DNA crosslinker	DNA replication	1046	Y	0.004002	6.0	2.595974	0.949873	0.093347	-0.340105	KG-1	0	0	0	0	0	0	0
GDSC2	343	16032463	907279	KINGS-1	SIDM00612	LGG	1005	Cisplatin	DNA crosslinker	DNA replication	1046	Y	0.004002	6.0	5.13321	0.951324	0.069621	1.037292	KINGS-1	0	0	0	0	0	0	0
GDSC2	343	16032745	907280	KMOE-2	SIDM01019	LAML	1005	Cisplatin	DNA crosslinker	DNA replication	1046	Y	0.004002	6.0	2.919608	0.963914	0.094335	-0.164413	KMOE-2	0	0	0	0	0	0	0
GDSC2	343	16033025	907281	KMS-12-BM	SIDM01020	MM	1005	Cisplatin	DNA crosslinker	DNA replication	1046	Y	0.004002	6.0	1.609362	0.912821	0.086572	-0.87571	KMS-12-BM	0	0	0	0	0	0	0
GDSC2	343	16033485	907285	HuP-T3	SIDM00533	PAAD	1005	Cisplatin	DNA crosslinker	DNA replication	1046	Y	0.004002	8.0	6.621437	0.978755	0.057297	1.84521	HuP-T3	0	0	0	0	0	0	0
GDSC2	343	16033766	907286	HuP-T4	SIDM00531	PAAD	1005	Cisplatin	DNA crosslinker	DNA replication	1046	Y	0.004002	8.0	2.564553	0.90418	0.094917	-0.357163	HuP-T4	0	0	0	0	0	0	0
GDSC2	343	16034047	907287	HT55	SIDM00541	COREAD	1005	Cisplatin	DNA crosslinker	DNA replication	1046	Y	0.004002	6.0	5.143526	0.977255	0.068197	1.042892	HT55	0	0	0	0	0	1024	0
GDSC2	343	16034587	907290	H-EMC-SS	SIDM00535	UNCLASSIFIED	1005	Cisplatin	DNA crosslinker	DNA replication	1046	Y	0.004002	6.0	3.504699	0.913975	0.071977	0.153217	H-EMC-SS	0	0	0	0	0	0	0
GDSC2	343	16034869	907291	GP5d	SIDM00537	COREAD	1005	Cisplatin	DNA crosslinker	DNA replication	1046	Y	0.004002	6.0	3.206508	0.958566	0.084813	-0.008663	GP5d	0	0	0	0	0	0	0
GDSC2	343	16035150	907295	DMS-53	SIDM00523	SCLC	1005	Cisplatin	DNA crosslinker	DNA replication	1046	Y	0.004002	6.0	3.334013	0.949792	0.047277	0.060556	DMS-53	0	0	0	0	0	0	0
GDSC2	343	16035431	907298	G-402	SIDM00855	UNCLASSIFIED	1005	Cisplatin	DNA crosslinker	DNA replication	1046	Y	0.004002	6.0	1.426512	0.834788	0.063873	-0.974975	G-402	0	0	0	0	0	0	0
GDSC2	343	16035711	907299	G-401	SIDM00856	UNCLASSIFIED	1005	Cisplatin	DNA crosslinker	DNA replication	1046	Y	0.004002	6.0	1.659371	0.84524	0.090021	-0.848562	G-401	0	0	0	0	0	0	0
GDSC2	343	16035992	907300	KY821	SIDM00553	LAML	1005	Cisplatin	DNA crosslinker	DNA replication	1046	Y	0.004002	6.0	0.531825	0.797967	0.143282	-1.460676	KY821	0	0	0	0	0	0	0
GDSC2	343	16036271	907311	KU812	SIDM00308	LCML	1005	Cisplatin	DNA crosslinker	DNA replication	1046	Y	0.004002	6.0	1.282148	0.855644	0.11706	-1.053346	KU812	0	0	0	0	0	0	0
GDSC2	343	16036553	907312	KU-19-19	SIDM01033	BLCA	1005	Cisplatin	DNA crosslinker	DNA replication	1046	Y	0.004002	6.0	2.809083	0.942319	0.070331	-0.224414	KU-19-19	0	0	0	0	0	0	0
GDSC2	343	16036833	907313	KS-1	SIDM00555	GBM	1005	Cisplatin	DNA crosslinker	DNA replication	1046	Y	0.004002	6.0	4.825379	0.973959	0.07106	0.870179	KS-1	0	0	0	0	0	0	0
GDSC2	343	16037115	907314	KP-N-YN	SIDM00556	NB	1005	Cisplatin	DNA crosslinker	DNA replication	1046	Y	0.004002	6.0	1.756772	0.844389	0.097945	-0.795686	KP-N-YN	0	0	0	0	0	0	0
GDSC2	343	16037370	907317	KYSE-150	SIDM01031	ESCA	1005	Cisplatin	DNA crosslinker	DNA replication	1046	Y	0.004002	6.0	3.24363	0.944478	0.069665	0.01149	KYSE-150	0	0	339	0	0	0	0
GDSC2	343	16037538	907318	KYSE-180	SIDM01030	ESCA	1005	Cisplatin	DNA crosslinker	DNA replication	1046	Y	0.004002	6.0	2.59974	0.945871	0.056711	-0.338061	KYSE-180	0	0	446	0	0	0	0
GDSC2	343	16037819	907319	KYSE-270	SIDM01029	ESCA	1005	Cisplatin	DNA crosslinker	DNA replication	1046	Y	0.004002	6.0	2.405432	0.917164	0.084589	-0.443546	KYSE-270	0	0	794	0	0	0	0
GDSC2	343	16038101	907320	KYSE-450	SIDM01027	ESCA	1005	Cisplatin	DNA crosslinker	DNA replication	1046	Y	0.004002	6.0	3.906951	0.957813	0.082945	0.371589	KYSE-450	0	0	261	0	0	0	0
GDSC2	343	16038617	907322	L-428	SIDM00327	UNCLASSIFIED	1005	Cisplatin	DNA crosslinker	DNA replication	1046	Y	0.004002	6.0	1.322952	0.875293	0.083787	-1.031194	L-428	0	0	0	0	0	0	0
GDSC2	343	16038898	907323	L-540	SIDM00329	UNCLASSIFIED	1005	Cisplatin	DNA crosslinker	DNA replication	1046	Y	0.004002	6.0	0.437116	0.787295	0.113243	-1.512091	L-540	0	0	0	0	0	0	0
GDSC2	343	16039179	907783	LAMA-84	SIDM00346	LCML	1005	Cisplatin	DNA crosslinker	DNA replication	1046	Y	0.004002	6.0	1.329829	0.884617	0.115187	-1.027461	LAMA-84	0	0	0	0	0	0	0
GDSC2	343	16039641	907787	LC4-1	SIDM00549	ALL	1005	Cisplatin	DNA crosslinker	DNA replication	1046	Y	0.004002	6.0	0.293856	0.774148	0.098443	-1.589863	LC4-1	0	0	0	0	0	0	0
GDSC2	343	16039921	907788	LNCaP-Clone-FGC	SIDM00683	PRAD	1005	Cisplatin	DNA crosslinker	DNA replication	1046	Y	0.004002	6.0	3.320394	0.941416	0.061495	0.053163	LNCaP-Clone-FGC	0	0	0	0	0	0	0
GDSC2	343	16040202	907789	LOUCY	SIDM00342	ALL	1005	Cisplatin	DNA crosslinker	DNA replication	1046	Y	0.004002	6.0	1.740205	0.901235	0.092854	-0.804679	LOUCY	0	0	0	0	0	0	0
GDSC2	343	16040484	907790	LoVo	SIDM00839	COREAD	1005	Cisplatin	DNA crosslinker	DNA replication	1046	Y	0.004002	6.0	3.407848	0.928595	0.10175	0.100639	LoVo	0	0	0	0	0	0	0
GDSC2	343	16041024	907792	LS-123	SIDM00776	COREAD	1005	Cisplatin	DNA crosslinker	DNA replication	1046	Y	0.004002	6.0	6.548697	0.970286	0.046963	1.805722	LS-123	0	0	0	0	0	0	0
GDSC2	343	16041307	907794	LS-411N	SIDM00660	COREAD	1005	Cisplatin	DNA crosslinker	DNA replication	1046	Y	0.004002	6.0	5.039483	0.974208	0.059479	0.98641	LS-411N	0	0	0	0	0	0	0
GDSC2	343	16041588	907795	LS-513	SIDM00677	COREAD	1005	Cisplatin	DNA crosslinker	DNA replication	1046	Y	0.004002	4.0	2.913017	0.940144	0.084238	-0.167991	LS-513	0	0	0	0	0	0	0
GDSC2	343	16041813	907796	LU-99A	SIDM01219	UNCLASSIFIED	1005	Cisplatin	DNA crosslinker	DNA replication	1046	Y	0.004002	6.0	4.321808	0.932511	0.070718	0.596804	LU-99A	0	0	0	0	0	0	0
GDSC2	343	16042447	908120	MDA-MB-175-VII	SIDM00633	BRCA	1005	Cisplatin	DNA crosslinker	DNA replication	1046	Y	0.003906	6.0	5.540888	0.951105	0.077603	1.25861	MDA-MB-175-VII	0	0	0	0	0	0	0
GDSC2	343	16042623	908121	MDA-MB-361	SIDM00528	BRCA	1005	Cisplatin	DNA crosslinker	DNA replication	1046	Y	0.003906	6.0	4.337986	0.981788	0.069388	0.605586	MDA-MB-361	0	0	0	0	0	0	0
GDSC2	343	16042908	908122	MDA-MB-453	SIDM00272	BRCA	1005	Cisplatin	DNA crosslinker	DNA replication	1046	Y	0.003906	6.0	4.375997	0.974908	0.087608	0.626222	MDA-MB-453	0	0	0	0	0	0	0
GDSC2	343	16043194	908123	MDA-MB-468	SIDM00628	BRCA	1005	Cisplatin	DNA crosslinker	DNA replication	1046	Y	0.003906	6.0	1.329274	0.837636	0.093701	-1.027763	MDA-MB-468	0	0	0	0	0	0	0
GDSC2	343	16043659	908125	MEL-JUSO	SIDM00336	SKCM	1005	Cisplatin	DNA crosslinker	DNA replication	1046	Y	0.004002	6.0	3.761015	0.963501	0.057145	0.292364	MEL-JUSO	0	1251	544	0	0	0	0
GDSC2	343	16043940	908126	MEG-01	SIDM00526	LCML	1005	Cisplatin	DNA crosslinker	DNA replication	1046	Y	0.004002	6.0	1.651527	0.881755	0.091278	-0.85282	MEG-01	0	0	0	0	0	0	0
GDSC2	343	16044222	908127	MES-SA	SIDM00625	UNCLASSIFIED	1005	Cisplatin	DNA crosslinker	DNA replication	1046	Y	0.004002	6.0	1.758819	0.878993	0.080054	-0.794574	MES-SA	0	0	0	0	0	0	0
GDSC2	343	16044501	908128	Mewo	SIDM00545	SKCM	1005	Cisplatin	DNA crosslinker	DNA replication	1046	Y	0.004002	6.0	5.162874	0.977383	0.067881	1.053396	Mewo	0	5030	8554	0	0	0	0
GDSC2	343	16044671	908129	MFE-280	SIDM00335	UCEC	1005	Cisplatin	DNA crosslinker	DNA replication	1046	Y	0.004002	6.0	6.631959	0.988942	0.02104	1.850923	MFE-280	0	0	0	0	0	0	0
GDSC2	343	16044953	908130	MFE-296	SIDM00334	UCEC	1005	Cisplatin	DNA crosslinker	DNA replication	1046	Y	0.004002	6.0	4.896575	0.987454	0.056848	0.908829	MFE-296	0	0	0	0	0	0	0
GDSC2	343	16045234	908131	MG-63	SIDM00525	UNCLASSIFIED	1005	Cisplatin	DNA crosslinker	DNA replication	1046	Y	0.004002	6.0	2.515355	0.908953	0.06221	-0.383871	MG-63	0	0	0	0	0	0	0
GDSC2	343	16045516	908132	MHH-CALL-2	SIDM00331	UNCLASSIFIED	1005	Cisplatin	DNA crosslinker	DNA replication	1046	Y	0.004002	6.0	0.690424	0.814532	0.068647	-1.374577	MHH-CALL-2	0	0	0	0	0	0	0
GDSC2	343	16045947	908134	MHH-ES-1	SIDM00386	UNCLASSIFIED	1005	Cisplatin	DNA crosslinker	DNA replication	1046	Y	0.004002	6.0	2.20087	0.907881	0.078116	-0.554597	MHH-ES-1	0	0	0	0	0	0	0
GDSC2	343	16046423	908136	MHH-PREB-1	SIDM00388	UNCLASSIFIED	1005	Cisplatin	DNA crosslinker	DNA replication	1046	Y	0.004002	6.0	3.135945	0.974343	0.093429	-0.04697	MHH-PREB-1	0	0	0	0	0	0	0
GDSC2	343	16046704	908138	MKN1	SIDM00271	UNCLASSIFIED	1005	Cisplatin	DNA crosslinker	DNA replication	1046	Y	0.004002	6.0	3.534209	0.93217	0.077611	0.169238	MKN1	0	0	0	0	0	0	0
[truncated: 235,501 more rows]
