# Supplementary material for: Global Geo-Pharmacogenomics: Environmental Mutational Signatures Drive Population-Level Heterogeneity in Anticancer Drug Response
Source: J Xenobiot. 2026 May 18;16(3):87. doi: 10.3390/jox16030087 (PMC13214943; doi:10.3390/jox16030087)
Supplement: Supplementary file 1 [file jox-16-00087-s001.zip › Code_and_Data/GDSC1_fitted_dose_response_27Oct23.xlsx]

## Sheet: Sheet 1
DATASET
