# Supplementary material for: Global Geo-Pharmacogenomics: Environmental Mutational Signatures Drive Population-Level Heterogeneity in Anticancer Drug Response
Source: J Xenobiot. 2026 May 18;16(3):87. doi: 10.3390/jox16030087 (PMC13214943; doi:10.3390/jox16030087)
Supplement: Supplementary file 1 [file jox-16-00087-s001.zip › Code_and_Data/Key_Environmental_Drug_Associations.csv]

Signature (Exposure)	Drug	Correlation	P_Value	N_Samples	Interpretation
SBS7a	Avagacestat	0.4790618983699189	0.000327018133478665	52	Resistance
SBS7a	PLX-4720	0.467042446134569	0.0004226242701850952	53	Resistance
SBS7a	CDK9_5576	0.4521756221678749	0.008244345062501589	33	Resistance
SBS7a	Irinotecan	0.4390213306111905	0.0010068372740453392	53	Resistance
SBS7a	CDK9_5038	0.43101717881856655	0.012273364822290564	33	Resistance
SBS4	776928	0.42129456718202074	0.00018549715710912732	74	Resistance
SBS7a	Dinaciclib	0.41377293964264883	0.0028178622113390634	50	Resistance
SBS4	PBD-288	0.40809766184881174	0.00018894076632919866	79	Resistance
SBS7a	Rucaparib	0.4041801579125211	0.00296195105533146	52	Resistance
SBS7a	VX-11e	0.3962537350720745	0.003311315863930607	53	Resistance
SBS7a	Ulixertinib	0.3917196683473624	0.00017544372878584437	87	Resistance
SBS7a	HKMTI-1-005	0.38891124328680476	0.02301269801416471	34	Resistance
SBS7a	Cisplatin	0.3858530532270911	0.02206224046027366	35	Resistance
SBS7a	Sorafenib	0.3857552977943233	0.004335027283073973	53	Resistance
SBS7a	Topotecan	0.3852847524241245	0.024435403753264345	34	Resistance
SBS7a	LMP744	0.3839461343636222	0.024978554312844202	34	Resistance
SBS7a	SB590885	0.3792416815093175	0.006059692761341158	51	Resistance
SBS7a	Vorinostat	0.37338524033000625	0.005890115240925078	53	Resistance
SBS7a	Dabrafenib	0.3708538182618516	0.007383379883629689	51	Resistance
SBS7a	GSK2801	0.3703636722701574	0.031073487577469895	34	Resistance
SBS4	PAK_5339	0.3641451649510268	0.0015399312698835279	73	Resistance
SBS7a	720427	0.360244675345774	0.036362790323185484	34	Resistance
SBS7a	EHT-1864	0.3597274816753841	0.009522301185581466	51	Resistance
SBS7a	Osimertinib	0.35919847284367507	0.008255359384956373	53	Resistance
SBS7a	Gefitinib	0.358708406325944	0.008350017878705086	53	Resistance
SBS7a	BDILV000379a	0.3517173091387591	0.04136728615162727	34	Resistance
SBS7a	BEN	0.3499801852214173	0.042451832983062376	34	Resistance
SBS7a	AZD2014	0.3468987188275352	0.047946235217578397	33	Resistance
SBS7a	ERK_6604	0.3450231703077094	0.04924783386287807	33	Resistance
SBS7a	CT7033-2	0.34484261049145243	0.04248581296173548	35	Resistance
SBS7a	THR-101	0.3422091918315195	0.04758707597087896	34	Resistance
SBS7a	630600	0.3392738998225684	0.04965150417491989	34	Resistance
SBS4	IGF1R_3801	0.3315592657732104	0.0039050709558815606	74	Resistance
SBS7a	AZD3759	0.3287370200503168	0.016243874457616554	53	Resistance
SBS4	ICL-SIRT078	0.32661796996868364	0.002920844620884528	81	Resistance
SBS4	Vorinostat	0.32583904087368176	0.0003800624859139122	115	Resistance
SBS7b	729189	-0.32318612709794253	0.04193712842593038	40	Sensitivity
SBS4	Bleomycin (50 uM)	0.32197352870353263	0.0038081863370032173	79	Resistance
SBS7a	Camptothecin	0.31529653015288217	0.0214675192155547	53	Resistance
SBS4	MK-2206	0.3134813562819025	0.0006113534085402145	116	Resistance
SBS4	N25720-51-A1	0.31329038758547	0.0046597291005460225	80	Resistance
SBS4	Telomerase Inhibitor IX	0.31225281395653826	0.0006804980397817923	115	Resistance
SBS7a	EPZ004777	0.3112409942042939	0.023298363420123144	53	Resistance
SBS4	Vinblastine	0.31110556919499843	0.005259347439957776	79	Resistance
SBS7a	Linsitinib	0.3082234666460329	0.024744422209405537	53	Resistance
SBS7a	RO-3306	0.30800163787936835	0.026327367638830278	52	Resistance
SBS7a	Niraparib	0.3066519721100907	0.032106843434714503	49	Resistance
SBS4	Schweinfurthin A	0.3061396801811424	0.00798519149627588	74	Resistance
SBS7a	GSK591	0.3053222081159203	0.0262051480825553	53	Resistance
SBS7a	Pevonedistat	0.30389438704976107	0.026950161267066303	53	Resistance
SBS7a	GSK343	0.3021577440657613	0.005215095523082565	84	Resistance
SBS4	AZ6102	0.3019447521189475	0.0010398376790639358	115	Resistance
SBS4	HKMTI-1-005	0.30006284850415077	0.00649646966467321	81	Resistance
SBS4	Dactolisib	0.29724825566181845	0.0012551016586426697	115	Resistance
SBS7a	Nilotinib	0.2945449843252767	0.0322794389377779	53	Resistance
SBS7a	Mirin	0.28699856009236363	0.04556419240869364	49	Resistance
SBS7a	GW441756	0.2859757493771489	0.0398587395171413	52	Resistance
SBS4	Bortezomib	0.2858109231939314	0.0019591540331824558	115	Resistance
SBS7a	Nutlin-3a (-)	0.2857220707903835	0.0380848908642895	53	Resistance
SBS7a	Ibrutinib	0.2833996264315795	0.0461140621779956	50	Resistance
SBS4	Cytarabine	0.28317099688374614	0.010920829293081451	80	Resistance
SBS4	Bromosporine	0.28223908613473053	0.014837066164991714	74	Resistance
SBS4	BDP-00009066	0.2817981563502591	0.011329901215727408	80	Resistance
SBS7a	Selumetinib	0.2813731944790182	0.009089920319487969	85	Resistance
SBS7a	NVP-ADW742	0.27972717646888684	0.04250119382907783	53	Resistance
SBS7a	Lapatinib	0.27883171335950374	0.0431955598743234	53	Resistance
SBS7a	Oxaliplatin	0.27756558492000716	0.009244648757105529	87	Resistance
SBS7a	Talazoparib	0.2774984624833844	0.0442466058928429	53	Resistance
SBS4	Uprosertib	0.27747963598224945	0.000169552010585632	179	Resistance
SBS7a	AT13148	0.27734374850300136	0.04436991646916722	53	Resistance
SBS7b	SB590885	0.2765896737814533	0.0282063558882779	63	Resistance
SBS4	JAK_8517	0.27536043066573523	0.01757204273331444	74	Resistance
SBS4	AZD1208	0.27130629190036515	0.01937840530086295	74	Resistance
SBS7b	PLX-4720	0.2688388736475844	0.0303548006541162	65	Resistance
SBS7b	Afuresertib	0.2672545609349592	0.03138306882025156	65	Resistance
SBS7b	NU7441	0.2667160394324786	0.034597170689571556	63	Resistance
SBS4	MIM1	0.26607443285144505	0.01705310247371948	80	Resistance
SBS4	JQ1	0.26436649198671486	0.004134898900667139	116	Resistance
SBS7b	XAV939	-0.264047431053715	0.04148861893064175	60	Sensitivity
SBS4	GSK2110183B	0.26336332318381955	0.023380964514461693	74	Resistance
SBS4	Cediranib	0.2629335995237283	0.004525826829711006	115	Resistance
SBS4	AZD5363	0.2619692334299779	0.004681269096637763	115	Resistance
SBS4	Crizotinib	0.2597605420380071	0.004863850063375096	116	Resistance
SBS4	A-366	0.25954107399401494	0.020898347249667076	79	Resistance
SBS4	AZD1332	0.2594070817309658	0.025623641710676826	74	Resistance
SBS4	AZD5153	0.2586079969990219	0.026098068054831267	74	Resistance
SBS4	Mycophenolic acid	0.25628381476343354	0.02352105223652657	78	Resistance
SBS7a	Acetalax	0.25474858529703626	0.03603891147319338	68	Resistance
SBS4	Afuresertib	0.2539958626132253	0.0061604144712480635	115	Resistance
SBS4	JAK1_8709	0.25384515030898575	0.029082648891743397	74	Resistance
SBS7b	Avagacestat	0.2531871882542623	0.0435291509482955	64	Resistance
SBS4	Staurosporine	0.2529543313109738	0.006151386560332246	116	Resistance
SBS4	ZM447439	0.25267127928900857	0.006442805028516885	115	Resistance
SBS4	BDILV000379a	0.2513968121488635	0.030725581311089534	74	Resistance
SBS4	Axitinib	0.2513300407837541	0.006500214298446453	116	Resistance
SBS4	UNC0379	0.24902382908597448	0.02689198390548564	79	Resistance
SBS4	ULK1_4989	0.24851946100104347	0.03275543521920255	74	Resistance
SBS4	Pyridostatin	0.24758726664241906	0.00791065857662336	114	Resistance
SBS4	UNC0638	0.24702638973139568	0.03032039073522104	77	Resistance
SBS7b	Nutlin-3a (-)	0.24565310916255778	0.04856078682754039	65	Resistance
SBS4	LMB_AB3	0.2449723435026039	0.03541134085438339	74	Resistance
SBS4	CT7033-2	0.24184700126261224	0.031768870015615305	79	Resistance
SBS4	NU7441	0.24025985812364142	0.00969972360939872	115	Resistance
SBS4	Palbociclib	0.2365620142755136	0.010568381864464285	116	Resistance
SBS7a	Fulvestrant	0.23521776281147022	0.028300069876896344	87	Resistance
SBS4	BMS-754807	0.23470423398725965	0.011212838004623811	116	Resistance
SBS4	I-BRD9	0.2344668633519957	0.011663277567798313	115	Resistance
SBS4	NVP-ADW742	0.232181191883395	0.012528908618240723	115	Resistance
SBS4	Cisplatin	0.2314213071383001	0.03528776705891743	83	Resistance
SBS7a	Dactinomycin	0.23096780552733467	0.032388328849883415	86	Resistance
SBS4	Luminespib	0.23054733974466213	0.01318159640859192	115	Resistance
SBS4	GSK2830371	0.22961037881618537	0.04179298444152504	79	Resistance
SBS4	I-BET-762	0.21862906141124483	0.028056828581399785	101	Resistance
SBS4	Lestaurtinib	0.21752719872067688	0.019529171378329366	115	Resistance
SBS4	Methotrexate	0.2147108933026301	0.022387166091764304	113	Resistance
SBS4	Paclitaxel	0.21425541681367652	0.02148775513358346	115	Resistance
SBS4	YK-4-279	0.21126323339948122	0.023424374964309914	115	Resistance
SBS4	Sabutoclax	0.21061315774518122	0.03450979934984435	101	Resistance
SBS4	OTX015	0.20172683148312948	0.0430791152983359	101	Resistance
SBS4	Navitoclax	0.20135082140295735	0.030206001831294776	116	Resistance
SBS4	Ribociclib	0.20089176437507592	0.030592457980896427	116	Resistance
SBS4	Ipatasertib	0.19994721399231705	0.03215685510562921	115	Resistance
SBS4	5-Fluorouracil	0.19528191439733944	0.0356635195724027	116	Resistance
SBS4	Foretinib	0.1945895625012828	0.03802121015715336	114	Resistance
SBS4	Irinotecan	0.19374516202267353	0.03801531826395604	115	Resistance
SBS4	AZD6738	0.19363672832766501	0.038125223536347376	115	Resistance
SBS4	Lapatinib	0.193060873095246	0.037858114535989223	116	Resistance
SBS4	WEHI-539	0.1930259359783501	0.03789352133576044	116	Resistance
SBS4	MG-132	0.1925527194664662	0.03837584364525009	116	Resistance
SBS4	GNE-317	0.19229720698108327	0.04039211299296472	114	Resistance
SBS4	Taselisib	0.19211379389087777	0.038827808172652245	116	Resistance
SBS4	PD173074	0.18946940356086417	0.041646166333594706	116	Resistance
SBS4	RO-3306	0.188645397293994	0.04348065800087999	115	Resistance
SBS4	Pictilisib	0.18848765750554305	0.04273510108162345	116	Resistance
SBS4	BI-2536	0.187233457084153	0.047056945061935807	113	Resistance
SBS4	Oxaliplatin	0.1865175938325096	0.009976194983123438	190	Resistance
SBS4	Buparlisib	0.18613137267899915	0.04640706779948183	115	Resistance
SBS4	Wee1 Inhibitor	0.18377554221587158	0.04929602412957068	115	Resistance
SBS4	GSK343	0.17886018862700817	0.01569876453077919	182	Resistance
SBS4	Docetaxel	0.15282313938842765	0.03998915465170839	181	Resistance
