# Supplementary material for: Global Geo-Pharmacogenomics: Environmental Mutational Signatures Drive Population-Level Heterogeneity in Anticancer Drug Response
Source: J Xenobiot. 2026 May 18;16(3):87. doi: 10.3390/jox16030087 (PMC13214943; doi:10.3390/jox16030087)
Supplement: Supplementary file 1 [file jox-16-00087-s001.zip › Code_and_Data/Literature_Enriched_Master_Table.csv]

Signature_Key	Associated Factor	Reference	Paper_Count	Top_Drug_Resistance	Top_Drug_Sensitivity	Total_Associations
SBS6	chromatin; ROS; mutagen; methylation; DNA repair; smoking; chemical; UV; carcinogen; exposure; ultraviolet; radiation; lead; histone	PMID:39719436 | Beh, Yeo, Hong et al. (2024) | PMID:39940758 | Steele, Lindley (2025) | PMID:40531527 | Le Ven, Villy, Silveira et al. (2025)	22	Mirin (Corr=0.57)	MIM1 (Corr=-0.52)	11
SBS3	ROS; cigarette; tobacco; reactive oxygen; mutagen; DNA adduct; smoking; UV; chemical; exposure; cisplatin; carcinogen; chemotherapy; ultraviolet; radiation; DNA repair	PMID:31932411 | Heng, Hankinson, Wang et al. (2020) | PMID:37812025 | Kinnaman, Zaccaria, Makohon-Moore et al. (2023) | PMID:36869602 | Miyabe, Ito, Sato et al. (2023)	43	SN-38 (Corr=0.61)	ETP-45835 (Corr=-0.69)	3
SBS1	ROS; temozolomide; tobacco; reactive oxygen; methylation; mutagen; smoking; cigarette; BaP; UV; exposure; carcinogen; chemotherapy; ultraviolet; epigenetic; radiation; lead	PMID:31932411 | Heng, Hankinson, Wang et al. (2020) | PMID:33779796 | Roufas, Georgakopoulos-Soares, Zaravinos (2021) | PMID:37188696 | Yaacov, Rosenberg, Simon (2023)	54	BI-2536 (Corr=-0.15)	Nelarabine (Corr=-0.22)	104
SBS13	ROS; DNA adduct; tobacco; mutagen; chemotherapy; solar; smoking; cigarette; reactive oxygen; chemical; UV; carcinogen; exposure; ultraviolet; lead	PMID:31932411 | Heng, Hankinson, Wang et al. (2020) | PMID:36702998 | Wang, Robinson, Coorens et al. (2023) | PMID:34819052 | van den Heuvel, Kroeze, Ligtenberg et al. (2021)	48	IGFR_3801 (Corr=0.29)	CP724714 (Corr=-0.25)	44
SBS5	chromatin; ROS; mutagen; tobacco; cigarette; DNA repair; smoking; methylation; aristolochic; reactive oxygen; pollution; chemical; UV; carcinogen; exposure; radiation; air pollution; lead	PMID:31932411 | Heng, Hankinson, Wang et al. (2020) | PMID:33779796 | Roufas, Georgakopoulos-Soares, Zaravinos (2021) | PMID:37188696 | Yaacov, Rosenberg, Simon (2023)	62	ZL109 (Corr=0.11)	TW 37 (Corr=-0.17)	173
SBS4	ROS; DNA adduct; mutagen; tobacco; PAH; smoking; aristolochic; pollution; exposure; chemical; UV; carcinogen; chemotherapy; air pollution; lead	PMID:37188696 | Yaacov, Rosenberg, Simon (2023) | PMID:38798417 | Díaz-Gay, Zhang, Hoang et al. (2024) | PMID:40502742 | Durfee, Bergstrom, Díaz-Gay et al. (2025)	82	776928 (Corr=0.42)	None	43
SBS30	ROS; cigarette; mutagen; smoking; UV; chemical; exposure; chemotherapy; radiation	PMID:31932411 | Heng, Hankinson, Wang et al. (2020) | PMID:39532239 | McAfee, Alban, Makarov et al. (2025) | PMID:38862093 | Jan, Lu, Lam (2024)	10	AKT inhibitor VIII (Corr=0.75)	None	5
SBS18	ROS; mutagen; reactive oxygen; UV; lead; exposure; ultraviolet; particulate; radiation; DNA repair; oxidative stress	PMID:37188696 | Yaacov, Rosenberg, Simon (2023) | PMID:35545679 | Sasani, Ashbrook, Beichman et al. (2022) | PMID:39551196 | Quezada-Maldonado, Cerrato-Izaguirre, Morales-Bárcenas et al. (2024)	26	None	VX-702 (Corr=-0.45)	34
SBS26	ROS; methylation; carcinogen; lead; epigenetic; DNA repair	PMID:31945090 | Pinoli, Stamoulakatou, Nguyen et al. (2020) | PMID:38574386 | Fang, Ugai, Gurjao et al. (2024) | PMID:38293061 | Gulhan, Viswanadham, Muyas et al. (2024)	10	PI3Ka_4409 (Corr=0.74)	BDOCA000347a (Corr=-0.74)	7
SBS2	ROS; DNA adduct; mutagen; tobacco; chemotherapy; solar; smoking; chromatin; cigarette; aristolochic; reactive oxygen; chemical; UV; carcinogen; exposure; ultraviolet; radiation; lead	PMID:31932411 | Heng, Hankinson, Wang et al. (2020) | PMID:40502742 | Durfee, Bergstrom, Díaz-Gay et al. (2025) | PMID:39940758 | Steele, Lindley (2025)	60	Trametinib (Corr=0.22)	IOX2 (Corr=-0.38)	60
SBS20	ROS; reactive oxygen; lead	PMID:36933623 | Mouradov, Greenfield, Li et al. (2023) | PMID:39350044 | Liu, Hu, Jiang et al. (2024)	3	ZG-10 (Corr=0.71)	PHA-793887 (Corr=0.56)	27
SBS40	temozolomide; ROS; mutagen; reactive oxygen; chromatin; smoking; UV; exposure; lead; carcinogen; chemotherapy; ultraviolet; radiation; DNA repair	PMID:36533638 | Liao, Bai, Pan et al. (2023) | PMID:37018193 | Matsuda, Uchimura, Satoh et al. (2023) | PMID:33941236 | Lee, Abd-Rabbo, Reimand (2021)	25	BEN (Corr=0.70)	Daporinad (Corr=-0.65)	6
SBS54	ROS; DNA repair; lead	PMID:38293061 | Gulhan, Viswanadham, Muyas et al. (2024)	3	No Data Available	No Data Available	0
SBS50	ROS	PMID:24879597 | Sapna, Singh (2014)	1	No Data Available	No Data Available	0
SBS49	UV; radiation	PMID:37260182 | Lee, Jang, Chang et al. (2023)	2	No Data Available	No Data Available	0
SBS45	mutagen; carcinogen	PMID:37678146 | Karihtala, Kilpivaara, Porvari (2023)	2	No Data Available	No Data Available	0
SBS44	ROS; reactive oxygen; toxin; UV; exposure; radiation	PMID:36533638 | Liao, Bai, Pan et al. (2023) | PMID:37260182 | Lee, Jang, Chang et al. (2023) | PMID:37499275 | Dougherty, Valdés-Mas, Wernke et al. (2023)	10	No Data Available	No Data Available	0
SBS42	DNA adduct; ROS; pollutant; mutagen; chemical; carcinogen; exposure	PMID:40814292 | AlJabban, Azevedo, Antel et al. (2025) | PMID:38394377 | Chancharoen, Yang, Dalvie et al. (2024) | PMID:39456974 | Hasegawa, Shoji, Kato et al. (2024)	10	No Data Available	No Data Available	0
SBS40A	tobacco; mutagen; methylation; smoking; aristolochic; pollution; exposure; air pollution	PMID:40604281 | Díaz-Gay, Zhang, Hoang et al. (2025) | PMID:38798417 | Díaz-Gay, Zhang, Hoang et al. (2024) | PMID:40161734 | Zhang, Zhao, Wirth et al. (2025)	19	No Data Available	No Data Available	0
SBS55	chemotherapy; aristolochic	PMID:37387466 | Yang, Yu, Liu et al. (2023)	2	No Data Available	No Data Available	0
SBS38	UV; ultraviolet; radiation; DNA repair	PMID:38965255 | Niavarani (2024) | PMID:35688970 | Li, Liu, Ye et al. (2022)	6	No Data Available	No Data Available	0
SBS3B	ROS; DNA repair	PMID:40611295 | Ferrer-Torres, Galván-Femenía, Supek (2025)	2	No Data Available	No Data Available	0
SBS3A	ROS; DNA repair	PMID:40611295 | Ferrer-Torres, Galván-Femenía, Supek (2025)	2	No Data Available	No Data Available	0
SBS39	ROS; mutagen; reactive oxygen; methylation; lead; DNA repair	PMID:31748270 | Shen, Kamath-Loeb, Kohrn et al. (2019) | PMID:40427126 | Farmanbar, Kneller, Firouzi (2025) | PMID:40681875 | Bertoli, Cao, Tuckey et al. (2025)	10	No Data Available	No Data Available	0
SBS23	reactive oxygen; lead; carcinogen; exposure; DNA repair	PMID:35981075 | Johnson, Maekawa, Fujita et al. (2023) | PMID:39832657 | Chung, Oh, Won et al. (2025)	6	No Data Available	No Data Available	0
SBS37	ROS; mutagen	PMID:31748270 | Shen, Kamath-Loeb, Kohrn et al. (2019)	2	No Data Available	No Data Available	0
SBS36	ROS; mutagen; reactive oxygen; DNA repair; 8-oxoguanine; exposure; particulate; lead; oxidative stress	PMID:38290979 | Ohno, Takano, Hidaka et al. (2024) | PMID:39551196 | Quezada-Maldonado, Cerrato-Izaguirre, Morales-Bárcenas et al. (2024) | PMID:37524406 | Villy, Warcoin, Filser et al. (2023)	13	No Data Available	No Data Available	0
SBS35	ROS; UV; cisplatin; chemotherapy; lead	PMID:38330765 | Pire, Hirsch, Morcrette et al. (2024)	5	No Data Available	No Data Available	0
SBS32	smoking; lead; carcinogen	PMID:40430005 | Rueda-Zarazua, Gutiérrez, García-Ortiz et al. (2025)	3	No Data Available	No Data Available	0
SBS31	exposure; ROS; mutagen; DNA repair	PMID:40019482 | Morris, Liu, Lin et al. (2025) | PMID:35121966 | Pleasance, Titmuss, Williamson et al. (2020)	4	No Data Available	No Data Available	0
SBS29	ROS; cigarette; temozolomide; smoking; UV; chemotherapy; radiation	PMID:31932411 | Heng, Hankinson, Wang et al. (2020) | PMID:40571815 | Wang, Zhang, Li et al. (2025) | PMID:39134585 | Kumar, Awasthi, Pradhan et al. (2024)	7	No Data Available	No Data Available	0
SBS28	mutagen	PMID:40680851 | Viana-Errasti, Marín, García-Mulero et al. (2025)	1	No Data Available	No Data Available	0
SBS25	exposure; radiation; chemotherapy	PMID:36751942 | Hagiwara, Natarajan, Wang et al. (2023) | PMID:39674188 | Santarsieri, Mitchell, Pham et al. (2025)	3	No Data Available	No Data Available	0
SBS57	ROS	PMID:39231944 | Basyuni, Heskin, Degasperi et al. (2024)	1	No Data Available	No Data Available	0
CN0	ROS; predictive model; cyclophosphamide; methylation; smoking; UV; chemotherapy; radiation; lead	PMID:33049657 | Zhang, Lu, Qin et al. (2020) | PMID:20399455 | Marconnet, Rigaud, Bouchot (2010) | PMID:31960171 | Fayanju, Ren, Greenup et al. (2020)	36	No Data Available	No Data Available	0
SBS7	PAH; smoking; aristolochic; UV; carcinogen; exposure; ultraviolet; radiation; DNA repair	PMID:36869602 | Miyabe, Ito, Sato et al. (2023) | PMID:33431815 | Mundra, Dhomen, Rodrigues et al. (2021) | PMID:37961450 | Chevalier, Guo, Gurevich et al. (2023)	13	No Data Available	No Data Available	0
SV1	ROS; mutagen; methylation; smoking; UV; cisplatin; carcinogen; exposure; lead; histone	PMID:17664372 | Wachtell, Okin, Olsen et al. (2007) | PMID:19097929 | DiFeo, Martignetti, Narla (2009) | PMID:24921656 | Liang, Wang, Xiao et al. (2014)	28	No Data Available	No Data Available	0
SV8	chemotherapy; ROS	PMID:7797575 | Austin, Marsh, Wasserman et al. (1995) | PMID:3005199 | Knudsen, Strominger (1986)	2	No Data Available	No Data Available	0
SV7	ROS	PMID:1661076 | Yuen, Matherne, Molinari-Storey (1991) | PMID:9299634 | Yuen, Kwak (1997) | PMID:20808829 | Kemper, Tol, Medema (2010)	4	No Data Available	No Data Available	0
SV6	lead	PMID:137689 | Raunio, Rissanen, Lampainen (1976) | PMID:2447927 | Brown, Gallimore (1987) | PMID:1532169 | Fragola, Autore, Magni et al. (1992)	3	No Data Available	No Data Available	0
SV5	ROS; PAH; chemical; UV; lead	PMID:17459446 | Arimilli, Johnson, Alexander-Miller et al. (2007) | PMID:2541340 | Vandvik, Norrby (1989) | PMID:47825 | Beare (1975)	15	No Data Available	No Data Available	0
SV41	chemical	PMID:47825 | Beare (1975)	1	No Data Available	No Data Available	0
SV40	genotoxicity; DNA adduct; mutagen; exposure; carcinogen; chemotherapy; asbestos; lead	PMID:15938631 | Besaratinia, Pfeifer (2005) | PMID:2447927 | Brown, Gallimore (1987) | PMID:15036122 | Burmeister, Schwerdtle, Poser et al. (2004)	9	No Data Available	No Data Available	0
SV4	ROS; chemical; carcinogen; lead; oxidative stress	PMID:11095622 | Wills, Weng, Mo et al. (2000) | PMID:15853821 | Freddi, Arnaldi, Fazioli et al. (2005) | PMID:14978227 | Jinno, Tanaka-Kagawa, Hanioka et al. (2004)	10	No Data Available	No Data Available	0
SV3	ROS; UV; carcinogen; exposure; lead	PMID:29854578 | Debouki-Joudi, Mhirsi, Mokni-Baizig et al. (2018) | PMID:362183 | Ruiz-Vázquez, Pueyo, Cerdá-Olmedo (1978) | PMID:31990994 | Snelder, van de Poll, de Groot-de Laat et al. (2020)	15	No Data Available	No Data Available	0
SV2C	smoking; toxin	PMID:36416213 | Olsen, Clemens, Feany (2023) | PMID:23244111 | Bandala, Miliar-García, Mejía-Barradas et al. (2012)	2	No Data Available	No Data Available	0
SV2B	toxin	PMID:23244111 | Bandala, Miliar-García, Mejía-Barradas et al. (2012)	1	No Data Available	No Data Available	0
SV2A	toxin	PMID:23244111 | Bandala, Miliar-García, Mejía-Barradas et al. (2012)	1	No Data Available	No Data Available	0
SV2	ROS; smoking; UV; carcinogen; exposure; lead	PMID:29854578 | Debouki-Joudi, Mhirsi, Mokni-Baizig et al. (2018) | PMID:12110517 | Ouali, Djouadi, Bastin (2002) | PMID:1532169 | Fragola, Autore, Magni et al. (1992)	7	No Data Available	No Data Available	0
SV18	ROS	PMID:23378627 | Choi, Jang, Cha et al. (2013)	1	No Data Available	No Data Available	0
SV10	lead	PMID:10920259 | Choudhury, Moniaux, Winpenny et al. (2000)	1	No Data Available	No Data Available	0
SV0	ROS	PMID:14978227 | Jinno, Tanaka-Kagawa, Hanioka et al. (2004)	1	No Data Available	No Data Available	0
SBS7A	ROS; chromatin; mutagen; reactive oxygen; solar; UV; chemical; sunlight; lead; exposure; ultraviolet; radiation; DNA repair	PMID:33779796 | Roufas, Georgakopoulos-Soares, Zaravinos (2021) | PMID:36246650 | Kim, Lee, Chung (2022) | PMID:38597722 | Gleber-Netto, Nagarajan, Sagiv et al. (2024)	31	No Data Available	No Data Available	0
SBSSNP			0	None	PFI-1 (Corr=-0.65)	2
SBS96	ROS; methylation; lead	PMID:38725616 | Olkinuora, Mäki-Nevala, Ukwattage et al. (2024)	3	No Data Available	No Data Available	0
SBS93	ROS; smoking	PMID:39112709 | Cornish, Gruber, Kinnersley et al. (2024)	2	No Data Available	No Data Available	0
SBS92	DNA adduct; ROS; mutagen; tobacco; PAH; smoking; chemical; carcinogen	PMID:38979250 | Korenjak, Temiz, Keita et al. (2024)	8	No Data Available	No Data Available	0
SBS9	exposure; ROS; reactive oxygen; UV	PMID:36533638 | Liao, Bai, Pan et al. (2023)	4	No Data Available	No Data Available	0
SBS88	ROS; mutagen; reactive oxygen; toxin; carcinogen; exposure	PMID:37188696 | Yaacov, Rosenberg, Simon (2023) | PMID:37499275 | Dougherty, Valdés-Mas, Wernke et al. (2023) | PMID:37795928 | Terlouw, Boot, Ducarmon et al. (2024)	16	No Data Available	No Data Available	0
SBS87	ROS; mutagen; tobacco; smoking; exposure; UV; chemotherapy	PMID:37085581 | Donker, van Es, Tamminga et al. (2023) | PMID:39019345 | Mazaki, Umezu, Saito et al. (2024) | PMID:40568177 | Brown, Zhong, Miranda et al. (2025)	10	No Data Available	No Data Available	0
SBS85	ROS; mutagen; smoking; carcinogen; lead	PMID:31748270 | Shen, Kamath-Loeb, Kohrn et al. (2019) | PMID:40430005 | Rueda-Zarazua, Gutiérrez, García-Ortiz et al. (2025)	5	No Data Available	No Data Available	0
SBS84	exposure; mutagen	PMID:40814292 | AlJabban, Azevedo, Antel et al. (2025) | PMID:38394377 | Chancharoen, Yang, Dalvie et al. (2024)	2	No Data Available	No Data Available	0
SBS8	chromatin; ROS; mutagen; reactive oxygen; DNA repair	PMID:40611295 | Ferrer-Torres, Galván-Femenía, Supek (2025) | PMID:40427126 | Farmanbar, Kneller, Firouzi (2025) | PMID:36879282 | Amgalan, Wojtowicz, Kim et al. (2023)	10	No Data Available	No Data Available	0
SBS7b			0	NVP-TAE684 (Corr=0.58)	None	8
SBS7a			0	CGP-60474 (Corr=0.67)	None	61
SBS7D	ROS; mutagen; UV; chemical; sunlight; exposure; radiation	PMID:34563793 | Sugiyama, Keinard, Best et al. (2021)	7	No Data Available	No Data Available	0
SBS7B	chromatin; solar; UV; carcinogen; exposure; ultraviolet; lead	PMID:38597722 | Gleber-Netto, Nagarajan, Sagiv et al. (2024) | PMID:34702725 | Yaacov, Vardi, Blumenfeld et al. (2021) | PMID:39832657 | Chung, Oh, Won et al. (2025)	7	No Data Available	No Data Available	0
SBS24	ROS; mutagen; chemotherapy; toxin; aristolochic; aflatoxin; carcinogen; exposure; lead	PMID:37459556 | Xiang, Hao, Cheng et al. (2024) | PMID:37141551 | Hlaváč, Červenková, Šůsová et al. (2023) | PMID:40815496 | Guo, Jiang, Alkali et al. (2025)	19	No Data Available	No Data Available	0
SBS21	ROS; mutagen; reactive oxygen; chemical; exposure	PMID:37791890 | Lózsa, Németh, Gervai et al. (2023) | PMID:37394589 | Kim, Park, Cho et al. (2023) | PMID:38167599 | He, Sun, Pan (2024)	7	No Data Available	No Data Available	0
SBS22A	tobacco; mutagen; smoking; aristolochic; pollution; exposure; air pollution	PMID:40604281 | Díaz-Gay, Zhang, Hoang et al. (2025) | PMID:38798417 | Díaz-Gay, Zhang, Hoang et al. (2024)	14	No Data Available	No Data Available	0
DBS2	ROS; mutagen; reactive oxygen; DNA repair	PMID:40427126 | Farmanbar, Kneller, Firouzi (2025)	4	No Data Available	No Data Available	0
ID25	contamination; mycotoxin; toxin	PMID:37444293 | Yu, Zou, Zhao et al. (2023)	3	No Data Available	No Data Available	0
ID21	exposure; ROS; chemical; carcinogen	PMID:30476537 | Delfino, Biasotto, Candido et al. (2019) | PMID:38582417 | Raneri, Gianoncelli, Bonanni et al. (2024) | PMID:18342635 | Chio-Srichan, Réfrégiers, Jamme et al. (2008)	6	No Data Available	No Data Available	0
ID2	chromatin; mutagen; PAH; chemical; lead; epigenetic; chemotherapy; exposure; ROS; methylation; smoking; ultraviolet; pathway analysis; carcinogen; radiation; tobacco; reactive oxygen; UV; DNA repair; histone	PMID:40427126 | Farmanbar, Kneller, Firouzi (2025) | PMID:38195969 | Deng, Xu, Ding et al. (2024) | PMID:35729325 | Heo, Lee, Nam et al. (2022)	56	No Data Available	No Data Available	0
ID19	ROS	PMID:1332580 | Pupa, Bazzini, Menard et al. (1992)	1	No Data Available	No Data Available	0
ID18	ROS; mutagen; toxin; carcinogen; exposure	PMID:38238650 | Terlouw, Boot, Ducarmon et al. (2024) | PMID:40267983 | Díaz-Gay, Dos Santos, Moody et al. (2025) | PMID:40034755 | Díaz-Gay, Dos Santos, Moody et al. (2025)	10	No Data Available	No Data Available	0
ID16	ROS	PMID:40411950 | Isik, Asicioglu, Koenhemsi et al. (2025) | PMID:2417769 | Datta, Naparstek, Schwartz (1986)	2	No Data Available	No Data Available	0
ID15	ROS; mutagen; reactive oxygen; exposure; DNA repair	PMID:40427126 | Farmanbar, Kneller, Firouzi (2025) | PMID:20070517 | Korsten, Mueller, Hermannstädter et al. (2010) | PMID:6688585 | Fujita, Teller, Green et al. (1983)	6	No Data Available	No Data Available	0
ID13	mutagen; arsenic; UV; lead; carcinogen; exposure; ultraviolet; radiation; DNA repair	PMID:11468408 | Renault, Hanzal-Bayer, Hillig (2001) | PMID:7490737 | Ten Hagen, Ravnan, Cohen (1995) | PMID:38965255 | Niavarani (2024)	22	No Data Available	No Data Available	0
ID11	ROS; DNA repair; lead	PMID:37393385 | Farmanbar, Kneller, Firouzi (2023)	3	No Data Available	No Data Available	0
ID10	ROS; contamination; mycotoxin; toxin; cisplatin; exposure; lead	PMID:24058320 | Toth, Gundlapalli, Schell et al. (2013) | PMID:8856380 | Farber, Ross, Harwig (1996) | PMID:37444293 | Yu, Zou, Zhao et al. (2023)	8	No Data Available	No Data Available	0
ID1	chromatin; mutagen; PAH; DNA repair; chemical; epigenetic; exposure; chemotherapy; ROS; methylation; cisplatin; ultraviolet; predictive model; carcinogen; radiation; reactive oxygen; UV; lead; histone	PMID:24599933 | Li, Tsao, Chan et al. (2014) | PMID:40427126 | Farmanbar, Kneller, Firouzi (2025) | PMID:31328874 | Duchatel, Jackson, Alvaro et al. (2019)	57	No Data Available	No Data Available	0
DBS9	UV; ultraviolet; radiation; DNA repair	PMID:38965255 | Niavarani (2024)	4	No Data Available	No Data Available	0
DBS3	exposure; ROS; lead; carcinogen	PMID:9104521 | Saitoh, Koitabashi, Makita et al. (1997) | PMID:40583191 | Zhang, Wu, Ju et al. (2025)	4	No Data Available	No Data Available	0
DBS1	ROS; UV; exposure; ultraviolet; radiation; DNA repair	PMID:38965255 | Niavarani (2024) | PMID:39392932 | van der Weyden, Del Castillo Velasco-Herrera, Cheema et al. (2025) | PMID:37716236 | Liebmann, Admard, Armeanu-Ebinger et al. (2023)	8	No Data Available	No Data Available	0
ID3	benzo[a]pyrene; ROS; chromatin; cigarette; PAH; methylation; DNA repair; smoking; toxin; BaP; carcinogen; chemical; UV; epigenetic; exposure; radiation; lead; histone	PMID:21288770 | Lee, Jameson, Hogquist (2011) | PMID:23771884 | Yang, Li, Li et al. (2013) | PMID:28159972 | Mody, Wordinger, Clark (2017)	40	No Data Available	No Data Available	0
CN75	exposure	PMID:37301498 | Chen, Lou, Bao et al. (2023)	1	No Data Available	No Data Available	0
CN7	radiation	PMID:11084400 | Darrouzet, Maire, Guérin et al. (2000)	1	No Data Available	No Data Available	0
CN6	ROS; oxidative stress	PMID:26564927 | Christoff (2015) | PMID:16678748 | Demer, Ortube, Engle et al. (2006) | PMID:35356946 | Oh (2022)	7	No Data Available	No Data Available	0
CN5	radiation	PMID:11084400 | Darrouzet, Maire, Guérin et al. (2000)	1	No Data Available	No Data Available	0
CN4	ROS	PMID:26564927 | Christoff (2015) | PMID:16678748 | Demer, Ortube, Engle et al. (2006) | PMID:29770635 | Kim, Noh, Kang et al. (2018)	5	No Data Available	No Data Available	0
CN3S	ROS	PMID:16678748 | Demer, Ortube, Engle et al. (2006)	1	No Data Available	No Data Available	0
CN3	ROS; UV; chemotherapy; radiation; lead	PMID:33049657 | Zhang, Lu, Qin et al. (2020) | PMID:20399455 | Marconnet, Rigaud, Bouchot (2010) | PMID:26564927 | Christoff (2015)	13	No Data Available	No Data Available	0
CN21	nicotine	PMID:15833370 | Spreadbury, Kishore, Beeson et al. (2005)	1	No Data Available	No Data Available	0
CN20	exposure	PMID:37301498 | Chen, Lou, Bao et al. (2023)	1	No Data Available	No Data Available	0
CN2	ROS; cyclophosphamide; methylation; smoking; UV; carcinogen; chemotherapy; radiation; lead	PMID:33049657 | Zhang, Lu, Qin et al. (2020) | PMID:31960171 | Fayanju, Ren, Greenup et al. (2020) | PMID:39745737 | Cabioglu, Koçer, Karanlik et al. (2025)	51	No Data Available	No Data Available	0
CN14	exposure; ROS	PMID:40554227 | Deng, Lu, Zeng et al. (2025) | PMID:39814190 | Wang, Feng, Ding et al. (2025)	2	No Data Available	No Data Available	0
CN13	ROS	PMID:21192789 | Zou, Li, Zhu et al. (2010)	1	No Data Available	No Data Available	0
CN10	ROS	PMID:40627445 | Daley, Mukherjee, Ferraro et al. (2025)	1	No Data Available	No Data Available	0
ID28	ROS	PMID:40411950 | Isik, Asicioglu, Koenhemsi et al. (2025)	1	No Data Available	No Data Available	0
ID4	chromatin; ROS; mutagen; reactive oxygen; methylation; cyclophosphamide; UV; cisplatin; lead; epigenetic; chemotherapy; ultraviolet; radiation; DNA repair; histone	PMID:40427126 | Farmanbar, Kneller, Firouzi (2025) | PMID:27462022 | Komaragiri, Bostanthirige, Morton et al. (2016) | PMID:36303648 | Levi, Ben-Aharon, Shalgi (2022)	43	No Data Available	No Data Available	0
SBS22	genotoxicity; chromatin; ROS; mutagen; PAH; smoking; aristolochic; chemical; exposure; UV; carcinogen; pathway analysis; DNA repair	PMID:40778578 | Chevalier, Guo, Gurevich et al. (2025) | PMID:39122888 | Guan, Chen, Mo et al. (2024) | PMID:34569060 | Karanović, Ardin, Tang et al. (2022)	31	No Data Available	No Data Available	0
SBS10C	mutagen	PMID:40680851 | Viana-Errasti, Marín, García-Mulero et al. (2025)	1	No Data Available	No Data Available	0
CN1	ROS; predictive model; cyclophosphamide; methylation; UV; exposure; chemotherapy; radiation; lead	PMID:33049657 | Zhang, Lu, Qin et al. (2020) | PMID:31960171 | Fayanju, Ren, Greenup et al. (2020) | PMID:26189067 | Rödel, Graeven, Fietkau et al. (2015)	60	No Data Available	No Data Available	0
SBS19	pollutant; ROS; mutagen; tobacco; chemotherapy; DNA repair; smoking; carcinogen; exposure; lead	PMID:40430005 | Rueda-Zarazua, Gutiérrez, García-Ortiz et al. (2025) | PMID:39814886 | Spencer Chapman, Mitchell, Yoshida et al. (2025) | PMID:32989322 | Riva, Pandiri, Li et al. (2020)	13	No Data Available	No Data Available	0
SBS17b			0	None	615590 (Corr=-0.68)	14
SBS17a			0	None	Oxaliplatin (Corr=-0.68)	3
SBS17B	ROS; chromatin; mutagen; UV; carcinogen; exposure; ultraviolet; radiation; DNA repair	PMID:40475489 | Hart, Alcala, Feder et al. (2025) | PMID:38965255 | Niavarani (2024) | PMID:35121966 | Pleasance, Titmuss, Williamson et al. (2020)	15	No Data Available	No Data Available	0
SBS17A	chemotherapy; exposure; mutagen; reactive oxygen	PMID:38167599 | He, Sun, Pan (2024) | PMID:39313594 | Kopetz, Murphy, Pu et al. (2024) | PMID:39940758 | Steele, Lindley (2025)	5	No Data Available	No Data Available	0
SBS17	exposure; reactive oxygen; toxin	PMID:37499275 | Dougherty, Valdés-Mas, Wernke et al. (2023)	3	No Data Available	No Data Available	0
SBS16	ROS; DNA adduct; mutagen; chromatin; tobacco; smoking; UV; lead; carcinogen; exposure; ultraviolet; radiation; DNA repair	PMID:37188696 | Yaacov, Rosenberg, Simon (2023) | PMID:34702725 | Yaacov, Vardi, Blumenfeld et al. (2021) | PMID:34285259 | Erkizan, Sukhadia, Natarajan et al. (2021)	22	No Data Available	No Data Available	0
SBS15	ROS; mutagen; reactive oxygen; toxin; smoking; carcinogen; exposure; lead	PMID:37499275 | Dougherty, Valdés-Mas, Wernke et al. (2023) | PMID:38167599 | He, Sun, Pan (2024) | PMID:36933623 | Mouradov, Greenfield, Li et al. (2023)	13	No Data Available	No Data Available	0
SBS14			0	AZD7762 (Corr=0.67)	None	1
SBS12	mutagen; smoking; lead; carcinogen	PMID:40430005 | Rueda-Zarazua, Gutiérrez, García-Ortiz et al. (2025) | PMID:39940758 | Steele, Lindley (2025)	4	No Data Available	No Data Available	0
SBS119	temozolomide; radiation	PMID:40791422 | Chowdhury, Tesileanu, Kocakavuk et al. (2025)	2	No Data Available	No Data Available	0
SBS11	ROS; temozolomide; mutagen; tobacco; DNA repair; exposure; carcinogen; chemotherapy; radiation; lead	PMID:40571815 | Wang, Zhang, Li et al. (2025) | PMID:38572512 | Sasatani, Xi, Daino et al. (2024) | PMID:36124685 | Kashani, Schnidrig, Gheinani et al. (2023)	22	No Data Available	No Data Available	0
SBS10B	ROS; methylation; carcinogen; chemotherapy; lead	PMID:35985687 | Karihtala, Porvari, Kilpivaara (2022) | PMID:38113653 | Wang, Diao, Zhang et al. (2024) | PMID:40855317 | Ward, Soriano, Thorn et al. (2025)	5	No Data Available	No Data Available	0
ID5	ROS; UV; ultraviolet; radiation; DNA repair	PMID:38965255 | Niavarani (2024) | PMID:10910064 | Le, Vadlamudi, McWatters et al. (2000) | PMID:9815853 | Xu, Stack, Boyer et al. (1997)	6	No Data Available	No Data Available	0
SBS10A	exposure; ROS; mutagen; carcinogen	PMID:40475489 | Hart, Alcala, Feder et al. (2025) | PMID:40680851 | Viana-Errasti, Marín, García-Mulero et al. (2025) | PMID:35814400 | Huang, Deng, Guo et al. (2022)	6	No Data Available	No Data Available	0
SBS10	UV; PAH; smoking; aristolochic	PMID:37961450 | Chevalier, Guo, Gurevich et al. (2023) | PMID:40778578 | Chevalier, Guo, Gurevich et al. (2025)	7	No Data Available	No Data Available	0
SBS05	mutagen; lead; exposure; particulate; DNA repair; oxidative stress	PMID:39551196 | Quezada-Maldonado, Cerrato-Izaguirre, Morales-Bárcenas et al. (2024) | PMID:39350044 | Liu, Hu, Jiang et al. (2024)	6	No Data Available	No Data Available	0
SBS03	mutagen; exposure; particulate; DNA repair; oxidative stress	PMID:39551196 | Quezada-Maldonado, Cerrato-Izaguirre, Morales-Bárcenas et al. (2024)	5	No Data Available	No Data Available	0
SBS01	lead	PMID:39350044 | Liu, Hu, Jiang et al. (2024)	1	No Data Available	No Data Available	0
ID90	exposure; contamination; mycotoxin; toxin	PMID:8856380 | Farber, Ross, Harwig (1996) | PMID:37444293 | Yu, Zou, Zhao et al. (2023)	5	No Data Available	No Data Available	0
ID9	toxin; aflatoxin; contamination; carcinogen	PMID:24361827 | Luo, Taniwaki, Iamanaka et al. (2014)	4	No Data Available	No Data Available	0
ID8	temozolomide; mutagen; chemical; lead; epigenetic; chemotherapy; exposure; oxidative stress; ROS; methylation; cisplatin; ultraviolet; pathway analysis; carcinogen; radiation; tobacco; reactive oxygen; UV; DNA repair	PMID:37015760 | Shakfa, Li, Conseil et al. (2023) | PMID:39985265 | Xiong, Huang, Xu et al. (2025) | PMID:38984891 | Iwanaga, Yamamoto, Gomez et al. (2024)	62	No Data Available	No Data Available	0
ID75	exposure; contamination; mycotoxin; toxin	PMID:37444293 | Yu, Zou, Zhao et al. (2023)	4	No Data Available	No Data Available	0
ID7	ROS; reactive oxygen; UV; chemotherapy; ultraviolet; radiation; DNA repair	PMID:36933623 | Mouradov, Greenfield, Li et al. (2023) | PMID:38113653 | Wang, Diao, Zhang et al. (2024) | PMID:38965255 | Niavarani (2024)	8	No Data Available	No Data Available	0
ID6	ROS	PMID:38063999 | Chan, Clendenning, Joseland et al. (2024)	1	No Data Available	No Data Available	0
ID58	toxin; aflatoxin; contamination; carcinogen	PMID:24361827 | Luo, Taniwaki, Iamanaka et al. (2014)	4	No Data Available	No Data Available	0
ID50	ROS; contamination; mycotoxin; toxin; exposure; lead	PMID:24058320 | Toth, Gundlapalli, Schell et al. (2013) | PMID:37444293 | Yu, Zou, Zhao et al. (2023)	7	No Data Available	No Data Available	0
SV9	ROS; lead	PMID:10920259 | Choudhury, Moniaux, Winpenny et al. (2000) | PMID:23378627 | Choi, Jang, Cha et al. (2013)	2	No Data Available	No Data Available	0
