# Supplementary material for: Global Geo-Pharmacogenomics: Environmental Mutational Signatures Drive Population-Level Heterogeneity in Anticancer Drug Response
Source: J Xenobiot. 2026 May 18;16(3):87. doi: 10.3390/jox16030087 (PMC13214943; doi:10.3390/jox16030087)
Supplement: Supplementary file 1 [file jox-16-00087-s001.zip › Code_and_Data/NCI Models Signatures.csv]

Mutational signatures annotated on mutational catalogs from 577 PDX models and 25 available tumors of origin; as described in STAR Methods.	Unnamed: 1	Unnamed: 2	Unnamed: 3	Unnamed: 4	Unnamed: 5	Unnamed: 6	Unnamed: 7	Unnamed: 8	Unnamed: 9	Unnamed: 10	Unnamed: 11	Unnamed: 12	Unnamed: 13	Unnamed: 14	Unnamed: 15	Unnamed: 16	Unnamed: 17	Unnamed: 18	Unnamed: 19	Unnamed: 20	Unnamed: 21	Unnamed: 22	Unnamed: 23	Unnamed: 24	Unnamed: 25	Unnamed: 26	Unnamed: 27	Unnamed: 28	Unnamed: 29	Unnamed: 30	Unnamed: 31	Unnamed: 32	Unnamed: 33	Unnamed: 34	Unnamed: 35	Unnamed: 36	Unnamed: 37	Unnamed: 38	Unnamed: 39	Unnamed: 40	Unnamed: 41	Unnamed: 42	Unnamed: 43	Unnamed: 44	Unnamed: 45	Unnamed: 46	Unnamed: 47	Unnamed: 48	Unnamed: 49
Sample Name	Cancer Type used in SigProfiler	Accuracy	SBS1	SBS2	SBS3	SBS4	SBS5	SBS6	SBS7a	SBS7b	SBS7c	SBS7d	SBS8	SBS9	SBS10a	SBS10b	SBS11	SBS12	SBS13	SBS14	SBS15	SBS16	SBS17a	SBS17b	SBS18	SBS19	SBS20	SBS21	SBS22	SBS24	SBS25	SBS26	SBS28	SBS30	SBS33	SBS34	SBS35	SBS36	SBS37	SBS38	SBS39	SBS40	SBSR1	SBSR2	SBSR3	SBSR4	SBSR5	SBSR6	SBSR7
114434_197-R_A35YC3	SARC	0.915513261032927	168	63	0	0	2289	0	0	0	0	0	0	0	0	0	0	0	0	0	0	0	0	0	0	0	0	0	0	0	0	0	0	0	0	0	0	0	0	0	0	0	0	0	0	0	0	0	0
114434_197-R_A36YC9	SARC	0.920155769260049	180	0	0	0	2289	0	0	0	0	0	0	0	0	0	0	0	0	0	0	0	0	0	0	0	0	0	0	0	0	0	0	0	0	0	0	0	0	0	0	0	0	0	0	0	0	0	0
114434_197-R_A38WG5	SARC	0.918009826622959	154	0	0	0	2142	0	0	0	0	0	0	0	0	0	0	0	0	0	0	0	0	0	0	0	0	0	0	0	0	0	0	0	0	0	0	0	0	0	0	0	0	0	0	0	0	0	0
114434_197-R_ORIGINATOR	SARC	0.954698238536571	182	0	0	0	1890	0	0	0	0	0	0	0	0	0	0	0	0	0	0	0	0	0	0	0	0	0	0	0	0	0	0	0	0	0	0	0	0	0	0	0	0	0	0	0	0	0	0
114868_125-R_FCWC50	HNSC	0.945373804928854	220	0	0	0	1838	0	0	0	0	0	0	0	0	0	0	0	0	0	0	0	0	0	0	0	0	0	0	0	0	0	0	0	0	0	0	0	0	0	0	0	0	0	0	0	0	0	0
114868_125-R_FCWC69	HNSC	0.935901519931648	211	0	0	0	1900	0	0	0	0	0	0	0	0	0	0	0	0	0	0	0	0	0	0	0	0	0	0	0	0	0	0	0	0	0	0	0	0	0	0	0	0	0	0	0	0	0	0
114868_125-R_FEWC21	HNSC	0.960392044420303	227	0	0	0	1825	0	0	0	0	0	0	0	0	0	0	0	0	0	0	0	0	0	0	0	0	0	0	0	0	0	0	0	0	0	0	0	0	0	0	0	0	0	0	0	0	0	0
114868_125-R_FEWC31	HNSC	0.95265233269432	217	0	0	0	1846	0	0	0	0	0	0	0	0	0	0	0	0	0	0	0	0	0	0	0	0	0	0	0	0	0	0	0	0	0	0	0	0	0	0	0	0	0	0	0	0	0	0
114868_125-R_ORIGINATOR	HNSC	0.907324935459009	192	0	0	0	2054	0	0	0	0	0	0	0	0	0	0	0	0	0	0	0	0	0	0	0	0	0	0	0	0	0	0	0	0	0	0	0	0	0	0	0	0	0	0	0	0	0	0
128128_338-R_L42	SKCM	0.984382947288972	109	0	0	0	2196	0	1439	1017	0	0	0	0	0	0	0	0	0	0	0	0	0	0	0	0	0	0	0	0	0	0	0	0	0	0	0	0	0	0	0	0	0	0	0	0	0	0	0
128128_338-R_L43	SKCM	0.977471608971328	84	0	0	0	2501	0	1450	1016	0	0	0	0	0	0	0	0	0	0	0	0	0	0	0	0	0	0	0	0	0	0	0	0	0	0	0	0	0	0	0	0	0	0	0	0	0	0	0
128128_338-R_L43MZ1	SKCM	0.978518033367971	88	0	0	0	2495	0	1439	1046	0	0	0	0	0	0	0	0	0	0	0	0	0	0	0	0	0	0	0	0	0	0	0	0	0	0	0	0	0	0	0	0	0	0	0	0	0	0	0
128128_338-R_L43MZ4	SKCM	0.981621390794628	80	0	0	0	2449	0	1426	1020	0	0	0	0	0	0	0	0	0	0	0	0	0	0	0	0	0	0	0	0	0	0	0	0	0	0	0	0	0	0	0	0	0	0	0	0	0	0	0
128128_338-R_L44NT6	SKCM	0.981937518310569	94	0	0	0	2316	0	1448	1058	0	0	0	0	0	0	0	0	0	0	0	0	0	0	0	0	0	0	0	0	0	0	0	0	0	0	0	0	0	0	0	0	0	0	0	0	0	0	0
128128_338-R_L44NT9_RG-Q18	SKCM	0.984704747183618	93	0	0	0	2221	0	1433	1049	0	0	0	0	0	0	0	0	0	0	0	0	0	0	0	0	0	0	0	0	0	0	0	0	0	0	0	0	0	0	0	0	0	0	0	0	0	0	0
128128_338-R_ORIGINATOR	SKCM	0.925175785260053	144	0	0	0	2028	0	0	0	0	0	0	0	0	0	0	0	0	0	0	0	0	0	0	0	0	0	0	0	0	0	0	0	0	0	0	0	0	0	0	0	211	0	0	0	0	0	0
135848_042-T_JI5	COREAD	0.93285118877634	226	0	0	0	1222	0	0	0	0	0	0	1306	0	0	0	0	0	0	0	0	0	0	0	0	0	0	0	0	0	0	0	0	0	0	0	0	0	0	0	0	167	0	0	0	0	0	0
135848_042-T_JI5M632	COREAD	0.96373644134953	205	0	0	0	1912	0	0	0	0	0	0	0	0	0	0	0	0	0	0	0	0	259	0	0	0	0	0	0	0	0	0	0	0	0	0	0	0	0	0	0	0	0	0	0	0	0	0
135848_042-T_JI5M633KB9	COREAD	0.961066104866677	211	0	0	0	2045	0	0	0	0	0	0	0	0	0	0	0	0	0	0	0	0	258	0	0	0	0	0	0	0	0	0	0	0	0	0	0	0	0	0	0	131	0	0	0	0	0	0
135848_042-T_JI6	COREAD	0.939529676663309	178	0	0	0	1953	0	0	0	0	0	0	0	0	0	0	0	0	0	0	0	0	0	0	0	0	0	0	0	0	0	0	0	0	0	0	0	0	0	0	0	0	0	0	0	0	0	0
135848_042-T_JI6K88	COREAD	0.938478078419837	199	0	0	0	2142	0	0	0	0	0	0	0	0	0	0	0	0	0	0	0	0	0	0	0	0	0	0	0	0	0	0	0	0	0	0	0	0	0	0	0	0	0	0	0	0	0	0
135848_042-T_JI6_RG-KD3	COREAD	0.932000639645513	206	0	0	0	2165	0	0	0	0	0	0	0	0	0	0	0	0	0	0	0	0	0	0	0	0	0	0	0	0	0	0	0	0	0	0	0	0	0	0	0	0	0	0	0	0	0	0
137849_337-R_TW7	SKCM	0.936828723212111	142	0	0	0	1896	0	0	0	0	0	0	0	0	0	0	0	0	0	0	0	0	0	0	0	0	0	0	0	0	0	0	0	0	0	0	0	0	0	0	0	114	0	0	0	0	0	0
137849_337-R_TW7VT3	SKCM	0.937009581389294	146	0	0	0	1931	0	0	0	0	0	0	0	0	0	0	0	0	0	0	0	0	0	0	0	0	0	0	0	0	0	0	0	0	0	0	0	0	0	0	0	0	0	0	0	0	0	0
137849_337-R_TW7VT4_RG-M188	SKCM	0.938800190981358	134	0	0	0	1972	0	0	0	0	0	0	0	0	0	0	0	0	0	0	0	0	0	0	0	0	0	0	0	0	0	0	0	0	0	0	0	0	0	0	0	0	0	0	0	0	0	0
137849_337-R_TW8	SKCM	0.934031489410087	134	0	0	0	1923	0	0	0	0	0	0	0	0	0	0	0	0	0	0	0	0	0	0	0	0	0	0	0	0	0	0	0	0	0	0	0	0	0	0	0	0	0	0	0	0	0	0
137849_337-R_TW8VT5	SKCM	0.922576556306286	121	0	0	0	2044	0	0	0	0	0	0	0	0	0	0	0	0	0	0	0	0	0	0	0	0	0	0	0	0	0	0	0	0	0	0	0	0	0	0	0	0	0	0	0	0	0	0
137849_337-R_TW8VT6M270	SKCM	0.942625773190081	138	54	0	0	1873	0	0	0	0	0	0	0	0	0	0	0	0	0	0	0	0	0	0	0	0	0	0	0	0	0	0	0	0	0	0	0	0	0	0	0	0	0	0	0	0	0	0
139182_063-R_IL3M362_RG-YD1	BLCA	0.922702766272487	151	70	0	0	2137	0	0	0	0	0	0	0	0	0	0	0	0	0	0	0	0	0	0	0	0	0	0	0	0	0	0	0	0	0	0	0	0	0	0	0	130	0	0	0	0	0	0
139182_063-R_IL3M363	BLCA	0.923020809213771	150	98	0	0	1936	0	0	0	0	0	0	0	0	0	0	0	0	0	0	0	0	0	0	0	0	0	0	0	0	0	0	0	0	0	0	0	0	0	0	0	0	0	0	0	0	0	0
139182_063-R_IL4M367	BLCA	0.943567679613506	161	86	0	0	1954	0	0	0	0	0	0	0	0	0	0	0	0	0	0	0	0	0	0	0	0	0	0	0	0	0	0	0	0	0	0	0	0	0	0	0	0	0	0	0	0	0	0
139182_063-R_IL5	BLCA	0.941471985879981	161	68	0	0	2084	0	0	0	0	0	0	0	0	0	0	0	0	0	0	0	0	0	0	0	0	0	0	0	0	0	0	0	0	0	0	0	0	0	0	0	122	0	0	0	0	0	0
139182_063-R_IL6	BLCA	0.933992291302865	164	79	0	0	2126	0	0	0	0	0	0	0	0	0	0	0	0	0	0	0	0	0	0	0	0	0	0	0	0	0	0	0	0	0	0	0	0	0	0	0	148	0	0	0	0	0	0
139182_063-R_IL6M499J82	BLCA	0.929016792568366	161	71	0	0	2195	0	0	0	0	0	0	0	0	0	0	0	0	0	0	0	0	0	0	0	0	0	0	0	0	0	0	0	0	0	0	0	0	0	0	0	0	0	0	0	0	0	0
146476_266-R_E19YJ0	BLCA	0.952279826060872	158	61	0	0	1447	0	0	0	0	0	0	0	0	0	0	0	0	0	0	0	0	0	0	0	0	0	0	0	0	0	0	0	0	0	0	0	0	0	0	0	0	0	0	0	0	0	337
146476_266-R_E20F07	BLCA	0.939658815174141	149	56	0	0	1748	0	0	0	0	0	0	0	0	0	0	0	0	0	0	0	0	0	0	0	0	0	0	0	0	0	0	0	0	0	0	0	0	0	0	0	0	0	0	0	0	0	0
146476_266-R_E20F08F67	BLCA	0.953360500649558	158	60	0	0	1819	0	0	0	0	0	0	0	0	0	0	0	0	0	0	0	0	0	0	0	0	0	0	0	0	0	0	0	0	0	0	0	0	0	0	0	115	0	0	0	0	0	0
146476_266-R_ORIGINATOR	BLCA	0.926374346338206	157	57	0	0	1746	0	0	0	0	0	0	0	0	0	0	0	0	0	0	0	0	0	0	0	0	0	0	0	0	0	0	0	0	0	0	0	0	0	0	0	0	0	0	0	0	0	0
156681_154-R_A26	SKCM	0.961208980705263	118	246	0	0	1961	0	0	857	0	0	0	0	0	0	0	0	0	0	0	0	0	0	0	0	0	0	0	0	0	0	0	0	0	0	0	0	0	0	0	0	0	0	0	0	0	0	0
156681_154-R_A26A88AJ3AW1	SKCM	0.960061988803672	123	236	0	0	2015	0	0	858	0	0	0	0	0	0	0	0	0	0	0	0	0	0	0	0	0	0	0	0	0	0	0	0	0	0	0	0	0	0	0	0	0	0	0	0	0	0	0
156681_154-R_A26A88AJ4I88_RG	SKCM	0.97290302967466	126	243	0	0	1850	0	0	857	0	0	0	0	0	0	0	0	0	0	0	0	0	0	0	0	0	0	0	0	0	0	0	0	0	0	0	0	0	0	0	0	196	0	0	0	0	0	0
156681_154-R_A26A89AJ5AW4	SKCM	0.983225054745442	134	0	0	0	1631	0	420	492	0	0	0	0	0	0	0	0	0	0	0	0	0	0	0	0	0	0	0	0	0	0	0	0	0	0	0	0	0	0	0	0	0	0	0	0	0	0	0
156681_154-R_A26A89AJ6AU1	SKCM	0.978113994364454	131	0	0	0	1805	0	431	541	0	0	0	0	0	0	0	0	0	0	0	0	0	0	0	0	0	0	0	0	0	0	0	0	0	0	0	0	0	0	0	0	0	0	0	0	0	0	0
158597_082-R_ME7	COREAD	0.906835279361588	206	0	0	0	2042	0	0	0	0	0	0	0	0	0	0	0	0	0	0	0	0	0	0	0	0	0	0	0	0	0	0	0	0	0	0	0	0	0	0	0	0	0	0	0	0	0	0
158597_082-R_ME7NU6_RG-Q29	COREAD	0.9398860248363	212	0	0	0	1739	0	0	0	0	0	0	0	0	0	0	0	0	0	0	0	0	0	0	0	0	0	0	0	0	0	0	0	0	0	0	0	0	0	0	0	0	0	0	0	0	0	410
158597_082-R_MF1NV9P95	COREAD	0.923935422235139	237	0	0	0	1899	0	0	0	0	0	0	0	0	0	0	0	0	0	0	0	0	0	0	0	0	0	0	0	0	0	0	0	0	0	0	0	0	0	0	0	0	0	0	0	0	0	0
158597_082-R_MF1NW1	COREAD	0.90762444531414	220	0	0	0	2175	0	0	0	0	0	0	0	0	0	0	0	0	0	0	0	0	0	0	0	0	0	0	0	0	0	0	0	0	0	0	0	0	0	0	0	0	0	0	0	0	0	0
165739_295-R_AM1	PAAD	0.940674253242362	162	0	0	0	1732	0	0	0	0	0	0	0	0	0	0	0	0	0	0	0	0	0	0	0	0	0	0	0	0	237	0	0	0	0	0	0	0	0	0	0	144	0	0	0	0	0	240
165739_295-R_AM1I30	PAAD	0.939436318155677	174	51	0	0	1390	0	0	0	0	0	0	0	0	0	0	0	0	0	0	0	0	0	0	0	0	0	0	0	0	0	0	0	0	0	0	0	0	0	0	0	0	0	0	0	0	0	230
165739_295-R_AM2	PAAD	0.910002124554176	188	47	0	0	1586	0	0	0	0	0	0	0	0	0	0	0	0	0	0	0	0	0	0	0	0	0	0	0	0	0	0	0	0	0	0	0	0	0	0	0	0	0	0	0	0	0	473
165739_295-R_AM2I33	PAAD	0.967083002361599	133	0	0	0	1524	0	0	0	0	0	0	0	0	0	0	0	0	0	0	0	0	0	0	0	0	0	0	0	0	169	0	0	0	0	0	0	0	0	0	0	0	0	0	0	0	0	0
165739_295-R_AM3IA7	PAAD	0.959012065995191	197	0	0	0	1514	0	0	0	0	0	0	0	0	0	0	0	0	0	0	0	0	0	0	0	0	0	0	0	0	0	0	0	0	0	0	0	0	0	0	0	0	0	0	0	0	0	152
165739_295-R_AM4IJ6	PAAD	0.965260840973766	193	0	0	0	1446	0	0	0	0	0	0	0	0	0	0	0	0	0	0	0	0	0	0	0	0	0	0	0	0	0	0	0	0	0	0	0	0	0	0	0	0	0	0	0	0	0	159
165739_295-R_ORIGINATOR	PAAD	0.938768816979154	146	52	0	0	1377	0	0	0	0	0	0	0	0	0	0	0	0	0	0	0	0	0	0	0	0	0	0	0	0	0	0	0	0	0	0	0	0	0	0	0	0	0	0	0	0	0	326
172845_121-T_M776	COREAD	0.88968663220972	220	0	0	0	2477	0	0	0	0	0	0	0	0	0	0	0	0	0	0	0	0	0	0	0	0	0	0	0	0	0	0	0	0	0	0	0	0	0	0	0	0	0	0	0	0	0	0
172845_121-T_M776M1151	COREAD	0.898719152704489	224	0	0	0	2471	0	0	0	0	0	0	0	0	0	0	0	0	0	0	0	0	0	0	0	0	0	0	0	0	0	0	0	0	0	0	0	0	0	0	0	0	0	0	0	0	0	0
172845_121-T_M776M1152J66	COREAD	0.954827574115124	215	0	0	0	2006	0	0	0	0	0	0	0	0	0	0	0	0	0	0	0	0	0	0	0	0	0	0	0	0	0	0	0	0	0	0	0	0	0	0	0	151	0	0	0	0	0	0
172845_121-T_M776M1153J58	COREAD	0.943848007453543	227	0	0	0	2027	0	0	0	0	0	0	0	0	0	0	0	0	0	0	0	0	0	0	0	0	0	0	0	0	0	0	0	0	0	0	0	0	0	0	0	0	0	0	0	0	0	0
172845_121-T_M776M1154J15	COREAD	0.904538186529793	234	0	0	0	1925	0	0	0	0	0	0	0	0	0	0	0	0	0	0	0	0	0	0	0	0	0	0	0	0	0	0	0	0	0	0	0	0	0	0	0	0	0	414	0	0	0	0
172845_121-T_M776M1155J93	COREAD	0.911692195767261	220	0	0	0	2402	0	0	0	0	0	0	0	0	0	0	0	0	0	0	0	0	0	0	0	0	0	0	0	0	0	0	0	0	0	0	0	0	0	0	0	194	0	0	0	0	0	0
172845_142-T_M80	COREAD	0.904429406428128	238	0	0	0	2049	0	0	0	0	0	0	0	0	0	0	0	0	0	0	0	0	0	0	0	0	0	0	0	0	0	0	0	0	0	0	0	0	0	0	0	0	0	382	0	0	0	0
172845_142-T_M80J07JA4	COREAD	0.934858515811521	229	0	0	0	2189	0	0	0	0	0	0	0	0	0	0	0	0	0	0	0	0	0	0	0	0	0	0	0	0	0	0	0	0	0	0	0	0	0	0	0	0	0	0	0	0	0	0
172845_142-T_M80J08	COREAD	0.898232078500568	224	0	0	0	2529	0	0	0	0	0	0	0	0	0	0	0	0	0	0	0	0	0	0	0	0	0	0	0	0	0	0	0	0	0	0	0	0	0	0	0	0	0	0	0	0	0	0
172845_142-T_M80J08J61	COREAD	0.875485572599076	235	0	0	0	1926	0	0	0	0	0	0	0	0	0	0	0	0	0	0	0	0	0	0	0	0	0	0	0	0	0	0	0	0	0	0	0	0	0	0	0	0	0	454	0	0	0	0
172845_142-T_M80J09J83	COREAD	0.918281610440521	202	0	0	0	1933	0	0	0	0	0	0	0	0	0	0	0	0	0	0	0	0	0	0	0	0	0	0	0	0	0	0	0	0	0	0	0	0	0	0	0	0	0	0	0	0	0	515
172845_142-T_M80J09J86	COREAD	0.919612417272047	221	0	0	0	2228	0	0	0	0	0	0	0	0	0	0	0	0	0	0	0	0	0	0	0	0	0	0	0	0	0	0	0	0	0	0	0	0	0	0	0	0	0	0	0	0	0	0
172845_288-R_J35	COREAD	0.942663131743274	209	0	0	0	2253	0	0	0	0	0	0	0	0	0	0	0	0	0	0	0	0	0	0	0	0	0	0	0	0	0	0	0	0	0	0	0	0	0	0	0	0	0	0	0	0	0	0
172845_288-R_J38JF0	COREAD	0.962741152274882	229	0	0	0	2004	0	0	0	0	0	0	0	0	0	0	0	0	0	0	0	0	0	0	0	0	0	0	0	0	0	0	0	0	0	0	0	0	0	0	0	0	0	0	0	0	0	0
172845_288-R_J38JF7	COREAD	0.935313602718614	218	0	0	0	1983	0	0	0	0	0	0	0	0	0	0	0	0	0	0	0	0	0	0	0	0	0	0	0	0	0	0	0	0	0	0	0	0	0	0	0	0	0	0	0	0	0	551
172845_288-R_ORIGINATOR	COREAD	0.926840306320028	203	0	0	0	1999	0	0	0	0	0	0	0	0	0	0	0	0	0	0	0	0	0	0	0	0	0	0	0	0	0	0	0	0	0	0	0	0	0	0	0	0	0	0	0	0	0	554
174941_126-T_DA3	SKCM	0.94957176779119	154	85	0	0	1890	0	0	317	0	0	0	0	0	0	0	0	0	0	0	0	0	0	0	0	0	0	0	0	0	0	0	0	0	0	0	0	0	0	0	0	0	0	0	0	0	0	0
174941_126-T_DA3DW5YB6	SKCM	0.962024570685869	134	71	0	0	1863	0	0	308	0	0	0	0	0	0	0	0	0	0	0	0	0	0	0	0	0	0	0	0	0	0	0	0	0	0	0	0	0	0	0	0	120	0	0	0	0	0	0
174941_126-T_DA3DW5YB6Z33	SKCM	0.969040880500305	164	107	0	0	1639	0	0	348	0	0	0	0	0	0	0	0	0	0	0	0	0	0	0	0	0	0	0	0	0	0	0	0	0	0	0	0	0	0	0	0	0	0	0	0	0	0	0
174941_126-T_DA3DW6	SKCM	0.932469798317627	143	137	0	0	2075	0	0	320	0	0	0	0	0	0	0	0	0	0	0	0	0	0	0	0	0	0	0	0	0	0	0	0	0	0	0	0	0	0	0	0	145	0	0	0	0	0	0
174941_126-T_DA4DZ5	SKCM	0.947585837377061	142	121	0	0	1921	0	0	333	0	0	0	0	0	0	0	0	0	0	0	0	0	0	0	0	0	0	0	0	0	0	0	0	0	0	0	0	0	0	0	0	142	0	0	0	0	0	0
174941_126-T_DA4DZ7WS8	SKCM	0.924137429025522	136	130	0	0	2101	0	0	319	0	0	0	0	0	0	0	0	0	0	0	0	0	0	0	0	0	0	0	0	0	0	0	0	0	0	0	0	0	0	0	0	0	0	0	0	0	0	0
176247_063-R_IK9	COREAD	0.893323728733504	199	0	0	0	1981	0	0	0	0	0	0	0	0	0	0	0	0	0	0	0	0	0	0	0	0	0	0	0	0	0	0	0	0	0	0	0	0	0	0	0	0	0	0	0	0	0	488
176247_063-R_IK9W16M798	COREAD	0.916810815845117	222	0	0	0	2206	0	0	0	0	0	0	0	0	0	0	0	0	0	0	0	0	0	0	0	0	0	0	0	0	0	0	0	0	0	0	0	0	0	0	0	136	0	0	0	0	0	0
176247_063-R_IK9W17	COREAD	0.917406519855039	189	0	0	0	1797	0	0	0	0	0	0	0	0	0	0	0	0	0	0	0	0	0	0	0	0	0	0	0	0	0	0	0	0	0	0	0	0	0	0	0	204	0	0	0	0	0	526
176247_063-R_IL1	COREAD	0.955599203521012	236	0	0	0	1937	0	0	0	0	0	0	0	0	0	0	0	0	0	0	0	0	0	0	0	0	0	0	0	0	0	0	0	0	0	0	0	0	0	0	0	0	0	0	0	0	0	0
176247_063-R_IL1M965	COREAD	0.892570507924538	168	0	0	0	1840	0	0	0	0	0	0	0	0	0	0	0	0	0	0	0	0	0	0	0	0	0	0	0	0	0	0	0	0	0	0	0	0	0	0	0	180	0	0	0	0	0	594
176247_063-R_IL1M965J04	COREAD	0.915569504182835	199	0	0	0	1885	0	0	0	0	0	0	0	0	0	0	0	0	0	0	0	0	0	0	0	0	0	0	0	0	0	0	0	0	0	0	0	0	0	0	0	0	0	0	0	0	0	502
186413_043-R_UQ6QC6	COREAD	0.909673331256775	190	0	0	0	2142	0	0	0	0	0	0	0	0	0	0	0	0	0	0	0	0	0	0	0	0	0	0	0	0	0	0	0	0	0	0	0	0	0	0	0	0	0	0	0	0	0	0
186413_043-R_UQ7	COREAD	0.906488333676027	189	0	0	0	2181	0	0	0	0	0	0	0	0	0	0	0	0	0	0	0	0	0	0	0	0	0	0	0	0	0	0	0	0	0	0	0	0	0	0	0	0	0	0	0	0	0	0
186413_043-R_UQ7VT8W69	COREAD	0.92454815478798	206	0	0	0	2229	0	0	0	0	0	0	0	0	0	0	0	0	0	0	0	0	0	0	0	0	0	0	0	0	0	0	0	0	0	0	0	0	0	0	0	0	0	0	0	0	0	0
186413_043-R_UQ7VU0	COREAD	0.930048912416886	180	0	0	0	2077	0	0	0	0	0	0	0	0	0	0	0	0	0	0	0	0	0	0	0	0	0	0	0	0	0	0	0	0	0	0	0	0	0	0	0	0	0	0	0	0	0	0
186413_043-R_UQ8Q44QR5	COREAD	0.935394971464816	194	0	0	0	2114	0	0	0	0	0	0	0	0	0	0	0	0	0	0	0	0	0	0	0	0	0	0	0	0	0	0	0	0	0	0	0	0	0	0	0	0	0	0	0	0	0	0
193399_133-R_JW0KK4	PAAD	0.960056271396467	159	0	0	0	1276	0	0	0	0	0	0	0	0	0	0	0	0	0	0	0	0	0	0	0	0	0	0	0	0	147	0	0	0	0	0	0	0	0	0	0	101	0	0	0	0	0	143
193399_133-R_JW0KK7	PAAD	0.934096717038153	171	0	0	0	1252	0	0	0	0	0	0	0	0	0	0	0	0	0	0	0	0	0	0	0	0	0	0	0	0	173	0	0	0	0	0	0	0	0	0	0	0	0	0	0	0	0	301
193399_133-R_JW1KQ4	PAAD	0.969670325640632	190	0	0	0	1235	0	0	0	0	0	0	0	0	0	0	0	0	0	0	0	0	0	0	0	0	0	0	0	0	0	0	0	0	0	0	0	0	0	0	0	139	0	0	0	0	0	190
193399_133-R_JW1_RG-M307	PAAD	0.920660057829666	185	67	0	0	1507	0	0	0	0	0	0	0	0	0	0	0	0	0	0	0	0	0	0	0	0	0	0	0	0	0	0	0	0	0	0	0	0	0	0	0	0	0	0	0	0	0	243
193399_133-R_JW1_RG-M308	PAAD	0.943423975299214	182	51	0	0	1440	0	0	0	0	0	0	0	0	0	0	0	0	0	0	0	0	0	0	0	0	0	0	0	0	0	0	0	0	0	0	0	0	0	0	0	0	0	0	0	0	0	344
193399_133-R_JW3	PAAD	0.943035300741705	182	0	0	0	1397	0	0	0	0	0	0	0	0	0	0	0	0	0	0	0	0	0	0	0	0	0	0	0	0	154	0	0	0	0	0	0	0	0	0	0	0	0	0	0	0	0	173
193399_133-R_JW4	PAAD	0.945508987301677	188	47	0	0	1227	0	0	0	0	0	0	0	0	0	0	0	0	0	0	0	0	0	0	0	0	0	0	0	0	180	0	0	0	0	0	0	0	0	0	0	0	0	0	0	0	0	190
197837_219-T_E00	STAD	0.925637962974001	207	86	0	0	1759	0	0	0	0	0	0	0	0	0	0	0	0	0	0	0	0	0	0	0	0	0	0	0	0	0	0	0	0	0	0	0	0	0	0	0	0	0	0	0	0	0	516
197837_219-T_E00E82EP5F24	STAD	0.929867422773647	205	68	0	0	1722	0	0	0	0	0	0	0	0	0	0	0	0	0	0	0	0	0	0	0	0	0	0	0	0	0	0	0	0	0	0	0	0	0	0	0	0	0	0	0	0	0	451
197837_219-T_E00E82EP9	STAD	0.957588282138006	193	0	0	0	1785	0	0	0	0	0	0	0	0	0	0	0	0	0	0	0	0	0	0	0	0	0	0	0	0	0	0	0	0	0	0	0	0	0	0	0	0	0	0	0	0	0	0
197837_219-T_E00E84EN5M814FH9	STAD	0.957279888402369	208	0	0	0	1842	0	0	0	0	0	0	0	0	0	0	0	0	0	0	0	0	0	0	0	0	0	0	0	0	0	0	0	0	0	0	0	0	0	0	0	0	0	0	0	0	0	0
199195_117-R_VP2	COREAD	0.872858551243479	42	0	0	0	352	0	0	0	0	0	0	0	0	0	0	0	0	0	0	0	0	0	0	0	0	0	0	0	0	0	0	0	0	0	0	0	0	0	0	0	0	0	0	0	0	0	0
199195_117-R_VP2E12M236	COREAD	0.937933309984385	248	0	0	0	2041	0	0	0	0	0	0	0	0	0	0	0	0	0	0	0	0	0	0	0	0	0	0	0	0	0	0	0	0	0	0	0	0	0	0	0	0	0	0	0	0	0	0
199195_117-R_VP2E12M238M193	COREAD	0.95605272238699	251	0	0	0	1850	0	0	0	0	0	0	0	0	0	0	0	0	0	0	0	0	0	0	0	0	0	0	0	0	0	0	0	0	0	0	0	0	0	0	0	138	0	0	0	0	0	0
222454_113-R_A00	BLCA	0.984521573305048	253	681	0	0	2829	0	0	0	0	0	0	0	0	0	0	0	654	0	0	0	0	0	0	0	0	0	0	0	0	0	0	0	0	0	0	0	0	0	0	0	0	0	0	0	0	0	0
222454_113-R_A00W56	BLCA	0.985714984369905	298	637	0	0	2841	0	0	0	0	0	0	0	0	0	0	0	624	0	0	0	0	0	0	0	0	0	0	0	0	0	0	0	0	0	0	0	0	0	0	0	0	0	0	0	0	0	0
222454_113-R_A00_RG-W58M196	BLCA	0.985430706683061	299	659	0	0	2831	0	0	0	0	0	0	0	0	0	0	0	632	0	0	0	0	0	0	0	0	0	0	0	0	0	0	0	0	0	0	0	0	0	0	0	0	0	0	0	0	0	0
222454_113-R_A00_RG-W58M199	BLCA	0.98502951246953	276	650	0	0	2868	0	0	0	0	0	0	0	0	0	0	0	606	0	0	0	0	0	0	0	0	0	0	0	0	0	0	0	0	0	0	0	0	0	0	0	0	0	0	0	0	0	0
226611_082-R_XF6V27	HNSC	0.952155657798566	178	48	0	0	2026	0	0	0	0	0	0	0	0	0	0	0	0	0	0	0	0	0	0	0	0	0	0	0	0	0	0	0	0	0	0	0	0	0	0	0	0	0	0	0	0	0	0
226611_082-R_XF6V30U25	HNSC	0.937692422326963	172	0	0	0	2064	0	0	0	0	0	0	0	0	0	0	0	0	0	0	0	0	0	0	0	0	0	0	0	0	0	0	0	0	0	0	0	0	0	0	0	0	0	0	0	0	0	0
226611_082-R_XF7VA2	HNSC	0.945555501404652	168	59	0	0	1963	0	0	0	0	0	0	0	0	0	0	0	0	0	0	0	0	0	0	0	0	0	0	0	0	0	0	0	0	0	0	0	0	0	0	0	0	0	0	0	0	0	0
226611_082-R_XF8	HNSC	0.94458568897637	157	60	0	0	2211	0	0	0	0	0	0	0	0	0	0	0	0	0	0	0	0	0	0	0	0	0	0	0	0	0	0	0	0	0	0	0	0	0	0	0	0	0	0	0	0	0	0
226611_082-R_XF8V33_RG-VZ9	HNSC	0.952767773123677	164	97	0	0	2021	0	0	0	0	0	0	0	0	0	0	0	92	0	0	0	0	0	0	0	0	0	0	0	0	0	0	0	0	0	0	0	0	0	0	0	0	0	0	0	0	0	0
227169_078-T_JN2	BLCA	0.938715068174107	188	0	498	0	1842	0	0	0	0	0	0	0	0	0	0	0	0	0	0	0	0	0	0	0	0	0	0	0	0	0	0	0	0	0	0	0	0	0	0	0	0	0	0	0	0	0	0
227169_078-T_JN2KM6	BLCA	0.967821269773132	174	0	332	0	1519	0	0	0	0	0	0	0	0	0	0	0	0	0	0	0	0	0	0	0	0	0	0	0	0	0	0	0	0	0	0	0	0	0	0	0	0	0	0	0	0	0	0
227169_078-T_JN4	BLCA	0.949543114127018	125	68	0	0	1989	0	0	0	0	0	0	0	0	0	0	0	0	0	0	0	0	0	0	0	0	0	0	0	0	0	0	0	0	0	0	0	0	0	0	0	0	0	0	0	0	0	0
227169_078-T_JN4K38	BLCA	0.944456514835447	142	71	457	0	1374	0	0	0	0	0	0	0	0	0	0	0	0	0	0	0	0	0	0	0	0	0	0	0	0	0	0	0	0	0	0	0	0	0	0	0	0	0	0	0	0	0	0
227169_078-T_JN4K38KL3	BLCA	0.90971489206958	129	92	0	0	2428	0	0	0	0	0	0	0	0	0	0	0	0	0	0	0	0	0	0	0	0	0	0	0	0	0	0	0	0	0	0	0	0	0	0	0	0	0	0	0	0	0	0
227169_078-T_JN4K42	BLCA	0.921917232840441	133	85	0	0	2150	0	0	0	0	0	0	0	0	0	0	0	0	0	0	0	0	0	0	0	0	0	0	0	0	0	0	0	0	0	0	0	0	0	0	0	0	0	0	0	0	0	0
237351_077-R_AL-IR0	EWING	0.930721706239579	103	49	0	0	1604	0	0	0	0	0	0	0	0	0	0	0	0	0	0	0	0	0	0	0	0	0	0	0	0	0	0	0	0	0	0	0	0	0	0	0	0	0	0	0	0	0	389
237351_077-R_AL-IR0_AL-M977	EWING	0.94859854598239	120	60	0	0	1229	0	0	0	0	0	0	0	0	0	0	0	0	0	0	0	0	0	0	0	0	0	0	0	0	0	0	0	0	0	0	0	0	0	0	0	0	0	0	0	0	0	411
237351_077-R_AL-IR0_AL-M977_AL-M302	EWING	0.922647333305642	133	0	0	0	1668	0	0	0	0	0	0	0	0	0	0	0	0	0	0	0	0	0	0	0	0	0	0	0	0	0	0	0	0	0	0	0	0	0	0	0	0	0	0	0	0	0	0
237351_077-R_AL-IR0_AL-M977_AL-M303_AL-ER0	EWING	0.945401731789785	125	0	0	0	1335	0	0	0	0	0	0	0	0	0	0	0	0	0	0	0	0	0	0	0	0	0	0	0	0	0	0	0	0	0	0	0	0	0	0	0	0	0	0	0	0	0	331
241356_047-R_IF2	HNSC	0.960266886141472	252	0	0	0	2551	0	0	0	0	0	0	0	0	0	0	0	0	0	0	0	0	0	0	0	0	0	0	0	0	0	0	0	0	0	0	0	0	0	0	0	0	0	0	0	0	0	0
241356_047-R_IF3NK2	HNSC	0.951341409522431	254	0	0	0	2753	0	0	0	0	0	0	0	0	0	0	0	0	0	0	0	0	0	0	0	0	0	0	0	0	0	0	0	0	0	0	0	0	0	0	0	0	0	0	0	0	0	0
241356_047-R_IF3NK2_RG-JE9KX6	HNSC	0.956948139952331	233	0	0	0	2718	0	0	0	0	0	0	0	0	0	0	0	0	0	0	0	0	0	0	0	0	0	0	0	0	0	0	0	0	0	0	0	0	0	0	0	0	0	0	0	0	0	0
241356_047-R_IF4NC3	HNSC	0.958001097015693	253	0	0	0	2737	0	0	0	0	0	0	0	0	0	0	0	0	0	0	0	0	0	0	0	0	0	0	0	0	0	0	0	0	0	0	0	0	0	0	0	0	0	0	0	0	0	0
243952_196-R_A20	BLCA	0.905025404976644	229	122	1138	0	1717	0	0	0	0	0	0	0	0	0	0	0	0	0	0	0	0	0	0	0	0	0	0	0	0	0	0	0	0	0	0	0	0	0	0	0	0	0	0	0	0	0	0
243952_196-R_A20M882	BLCA	0.899013568637834	229	133	1165	0	1742	0	0	0	0	0	0	0	0	0	0	0	0	0	0	0	0	0	0	0	0	0	0	0	0	0	0	0	0	0	0	0	0	0	0	0	0	0	0	0	0	0	0
243952_196-R_A20M883	BLCA	0.940836297573633	241	106	1066	0	1594	0	0	0	0	0	0	0	0	0	0	0	0	0	0	0	0	0	0	0	0	0	0	0	0	0	0	0	0	0	0	0	0	0	0	0	0	0	0	0	0	0	0
243952_196-R_A20M884M242	BLCA	0.949187452729708	201	130	771	0	1453	0	0	0	0	0	0	0	0	0	0	0	0	0	0	0	0	0	0	0	0	0	0	0	0	0	0	0	0	0	0	0	0	0	0	0	0	0	0	0	0	0	512
243952_196-R_A20M886M999	BLCA	0.943402992008768	218	144	788	0	1422	0	0	0	0	0	0	0	0	0	0	0	0	0	0	0	0	0	0	0	0	0	0	0	0	0	0	0	0	0	0	0	0	0	0	0	0	0	0	0	0	0	496
246569_268-R_FE9	HNSC	0.937302040985923	141	101	0	0	2290	0	0	0	0	0	0	0	0	0	0	0	110	0	0	0	0	0	0	0	0	0	0	0	0	0	0	0	0	0	0	0	0	0	0	0	0	0	0	0	0	0	0
246569_268-R_FE9WE1M277	HNSC	0.948621374897666	130	122	0	0	1748	0	0	0	0	0	78	0	0	0	0	0	0	0	0	0	0	0	0	0	0	0	0	0	0	0	0	0	0	0	0	0	0	0	0	0	0	0	0	0	0	0	422
246569_268-R_FE9WE2_RG-W11	HNSC	0.93504858134517	139	108	0	0	2090	0	0	0	0	0	0	0	0	0	0	0	0	0	0	0	0	0	0	0	0	0	0	0	0	0	0	0	0	0	0	0	0	0	0	0	0	0	0	0	0	0	459
246569_268-R_FE9WE4M889M938	HNSC	0.932174971277578	113	91	0	0	2160	0	0	0	0	0	0	0	0	0	0	0	0	0	0	0	0	0	0	0	0	0	0	0	0	0	0	0	0	0	0	0	0	0	0	0	0	0	0	0	0	0	543
246569_268-R_FE9WE4M890	HNSC	0.95797431840054	138	143	0	0	1900	0	0	0	0	0	0	0	0	0	0	0	134	0	0	0	0	0	0	0	0	0	0	0	0	0	0	0	0	0	0	0	0	0	0	0	0	0	0	0	0	0	507
246569_268-R_FE9WE5_RG-W15	HNSC	0.950918519134441	141	100	0	0	1970	0	0	0	0	0	0	0	0	0	0	0	0	0	0	0	0	0	0	0	0	0	0	0	0	0	0	0	0	0	0	0	0	0	0	0	0	0	0	0	0	0	464
252836_082-R_ORIGINATOR	HNSC	0.931270116578089	185	108	0	0	2188	0	0	0	0	0	0	0	0	0	0	0	0	0	0	0	0	0	0	0	0	0	0	0	0	0	0	0	0	0	0	0	0	0	0	0	0	0	0	0	0	0	0
252836_082-R_P64PJ3	HNSC	0.962077117575919	185	81	0	0	1967	0	0	0	0	0	0	0	0	0	0	0	0	0	0	0	0	0	0	0	0	0	0	0	0	0	0	0	0	0	0	0	0	0	0	0	0	0	0	0	0	0	0
252836_082-R_P66	HNSC	0.974907325697808	185	57	0	0	1693	0	0	0	0	0	0	0	0	0	0	0	0	0	0	0	0	0	0	0	0	0	0	0	0	0	0	0	0	0	0	0	0	0	0	0	0	0	0	0	0	0	0
252836_082-R_P66PS4K36	HNSC	0.963435941534616	174	74	0	0	2059	0	0	0	0	0	0	0	0	0	0	0	0	0	0	0	0	0	0	0	0	0	0	0	0	0	0	0	0	0	0	0	0	0	0	0	0	0	0	0	0	0	0
252836_082-R_P66PS5_RG-M24	HNSC	0.932088014687841	197	112	0	0	2088	0	0	0	0	0	0	0	0	0	0	0	0	0	0	0	0	0	0	0	0	0	0	0	0	0	0	0	0	0	0	0	0	0	0	0	0	0	0	0	0	0	0
253994_281-T_E85M207E17	COREAD	0.938960864701041	219	0	0	0	1993	0	0	0	0	0	0	0	0	0	0	0	0	0	0	0	0	0	0	0	0	0	0	0	0	0	0	0	0	0	0	0	0	0	0	0	0	0	0	0	0	0	0
253994_281-T_E85M208	COREAD	0.949563920832938	215	0	0	0	1951	0	0	0	0	0	0	0	0	0	0	0	0	0	0	0	0	0	0	0	0	0	0	0	0	0	0	0	0	0	0	0	0	0	0	0	0	0	0	0	0	0	0
253994_281-T_E85M209	COREAD	0.94016150152942	190	0	0	0	1959	0	0	0	0	0	0	0	0	0	0	0	0	0	0	0	0	0	0	0	0	0	0	0	0	0	0	0	0	0	0	0	0	0	0	0	0	0	0	0	0	0	0
253994_281-T_E85M209EE3F36A35	COREAD	0.948885372562151	206	0	0	0	1917	0	0	0	0	0	0	0	0	0	0	0	0	0	0	0	0	0	0	0	0	0	0	0	0	0	0	0	0	0	0	0	0	0	0	0	0	0	0	0	0	0	0
258747_076-R_XB9	LUSC	0.921870937589187	91	76	0	544	2331	0	0	0	0	0	0	0	0	0	0	0	0	0	0	0	0	0	0	0	0	0	0	0	0	0	0	0	0	0	0	0	0	0	0	0	0	0	0	0	0	0	0
258747_076-R_XB9WS8	LUSC	0.926715741707008	99	109	0	0	2027	0	0	0	0	0	628	0	0	0	0	0	0	0	0	0	0	0	0	0	0	0	0	0	0	0	0	0	0	0	0	0	0	0	0	0	0	0	0	0	0	0	0
258747_076-R_XB9WS9	LUSC	0.933847584464691	120	106	0	0	1868	0	0	0	0	0	615	0	0	0	0	0	0	0	0	0	0	0	0	0	0	0	0	0	0	0	0	0	0	0	0	0	0	0	0	0	163	0	0	0	0	0	0
258747_076-R_XB9WT1	LUSC	0.947352580724566	82	57	0	504	2326	0	0	0	0	0	0	0	0	0	0	0	0	0	0	0	0	0	0	0	0	0	0	0	0	0	0	0	0	0	0	0	0	0	0	0	0	0	0	0	0	0	0
258747_076-R_XB9WT1Y20	LUSC	0.934325749674856	103	107	0	321	2121	0	0	0	0	0	332	0	0	0	0	0	0	0	0	0	0	0	0	0	0	0	0	0	0	0	0	0	0	0	0	0	0	0	0	0	128	0	0	0	0	0	0
261386_189-R_N69	BLCA	0.959856049934042	178	592	0	0	2425	0	0	0	0	0	0	0	0	0	0	0	696	0	0	0	0	0	0	0	0	0	0	0	0	0	0	0	0	0	0	0	0	0	0	0	0	0	0	0	0	0	0
261386_189-R_N69M989	BLCA	0.965459038710408	196	577	0	0	2191	0	0	0	0	0	0	0	0	0	0	0	658	0	0	0	0	0	0	0	0	0	0	0	0	0	0	0	0	0	0	0	0	0	0	0	0	0	0	0	0	0	0
261386_189-R_N70	BLCA	0.978362897177288	198	581	0	0	2109	0	0	0	0	0	0	0	0	0	0	0	659	0	0	0	0	0	0	0	0	0	0	0	0	0	0	0	0	0	0	0	0	0	0	0	0	0	0	0	0	0	0
261386_189-R_N70P05	BLCA	0.972780364476656	188	571	0	0	2124	0	0	0	0	0	0	0	0	0	0	0	642	0	0	0	0	0	0	0	0	0	0	0	0	0	0	0	0	0	0	0	0	0	0	0	0	0	0	0	0	0	0
261386_189-R_ORIGINATOR	BLCA	0.955470609708257	192	604	0	0	2409	0	0	0	0	0	0	0	0	0	0	0	686	0	0	0	0	0	0	0	0	0	0	0	0	0	0	0	0	0	0	0	0	0	0	0	0	0	0	0	0	0	0
272462_364-R_APP	KIDNEY	0.886357837506924	120	0	0	0	1534	0	0	0	0	0	0	0	0	0	0	0	0	0	0	0	0	0	0	0	0	0	0	0	0	0	0	0	0	0	0	0	0	0	0	0	0	0	0	0	0	0	462
272462_364-R_APPM876	KIDNEY	0.90497103921666	131	0	0	0	1444	0	0	0	0	0	0	0	0	0	0	0	0	0	0	0	0	0	0	0	0	0	0	0	0	0	0	0	0	0	0	0	0	0	0	0	0	0	0	0	0	0	413
272462_364-R_APQ	KIDNEY	0.887799990117686	124	0	0	0	1511	0	0	0	0	0	0	0	0	0	0	0	0	0	0	0	0	0	0	0	0	0	0	0	0	0	0	0	0	0	0	0	0	0	0	0	0	0	0	0	0	0	516
272462_364-R_APQM807	KIDNEY	0.889825363940418	124	0	0	0	1491	0	0	0	0	0	0	0	0	0	0	0	0	0	0	0	0	0	0	0	0	0	0	0	0	0	0	0	0	0	0	0	0	0	0	0	0	0	0	0	0	0	472
272462_364-R_APT	KIDNEY	0.911831505925889	139	0	0	0	1465	0	0	0	0	0	0	0	0	0	0	0	0	0	0	0	0	0	0	0	0	0	0	0	0	0	0	0	0	0	0	0	0	0	0	0	0	0	0	0	0	0	405
272462_364-R_APTM813	KIDNEY	0.905947549778463	129	0	0	0	1483	0	0	0	0	0	0	0	0	0	0	0	0	0	0	0	0	0	0	0	0	0	0	0	0	0	0	0	0	0	0	0	0	0	0	0	0	0	0	0	0	0	424
286954_287-R_ORIGINATOR	SARC	0.933765418856207	194	0	0	0	1301	0	0	0	0	0	0	0	0	0	0	0	0	0	0	0	0	0	0	0	0	0	0	0	0	0	0	0	0	0	0	0	0	0	0	0	105	0	0	0	0	0	0
286954_287-R_Z86	SARC	0.936047034555155	165	0	0	0	1178	0	0	0	0	0	0	0	0	0	0	0	0	0	0	0	0	0	0	0	0	0	0	0	0	0	0	0	0	0	0	0	0	0	0	0	102	0	0	0	0	0	0
286954_287-R_Z86T60QU7	SARC	0.919206882894006	162	0	0	0	1351	0	0	0	0	0	0	0	0	0	0	0	0	0	0	0	0	0	0	0	0	0	0	0	0	0	0	0	0	0	0	0	0	0	0	0	0	0	0	0	0	0	0
286954_287-R_Z87VY5UW3	SARC	0.952877084483646	186	0	0	0	1175	0	0	0	0	0	0	0	0	0	0	0	0	0	0	0	0	0	0	0	0	0	0	0	0	0	0	0	0	0	0	0	0	0	0	0	0	0	0	0	0	0	0
286954_287-R_Z87VY8	SARC	0.959017773980008	181	0	0	0	1214	0	0	0	0	0	0	0	0	0	0	0	0	0	0	0	0	0	0	0	0	0	0	0	0	0	0	0	0	0	0	0	0	0	0	0	0	0	0	0	0	0	0
287954_098-R_H55HD9	EWING	0.895892911875571	139	0	0	0	1830	0	0	0	0	0	0	0	0	0	0	0	0	0	0	0	0	0	0	0	0	0	0	0	0	0	0	0	0	0	0	0	0	0	0	0	0	0	0	0	0	0	0
287954_098-R_H55HE1M864	EWING	0.927638020925293	152	0	0	0	1694	0	0	0	0	0	0	0	0	0	0	0	0	0	0	0	0	0	0	0	0	0	0	0	0	0	0	0	0	0	0	0	0	0	0	0	0	0	0	0	0	0	0
287954_098-R_H56	EWING	0.904040724955878	137	0	0	0	1863	0	0	0	0	0	0	0	0	0	0	0	0	0	0	0	0	0	0	0	0	0	0	0	0	0	0	0	0	0	0	0	0	0	0	0	0	0	0	0	0	0	0
287954_098-R_H56HJ9	EWING	0.921893672964969	152	0	0	0	1792	0	0	0	0	0	0	0	0	0	0	0	0	0	0	0	0	0	0	0	0	0	0	0	0	0	0	0	0	0	0	0	0	0	0	0	0	0	0	0	0	0	0
287954_098-R_H57	EWING	0.928819860155278	142	0	0	0	1807	0	0	0	0	0	0	0	0	0	0	0	0	0	0	0	0	0	0	0	0	0	0	0	0	0	0	0	0	0	0	0	0	0	0	0	0	0	0	0	0	0	0
287954_098-R_H57HK5	EWING	0.950270270427865	139	0	0	0	1709	0	0	0	0	0	0	0	0	0	0	0	0	0	0	0	0	0	0	0	0	0	0	0	0	0	0	0	0	0	0	0	0	0	0	0	0	0	0	0	0	0	0
292921_168-R_WS0	PAAD	0.97741055756748	24	0	0	0	3548	1312	0	0	0	0	0	0	0	0	0	0	0	800	0	0	0	0	0	0	1327	0	0	0	0	0	0	0	0	0	0	0	0	0	0	0	0	0	0	0	0	0	0
292921_168-R_WS0Y22	PAAD	0.97865562157679	45	0	0	0	3394	1237	0	0	0	0	0	0	0	0	0	0	0	800	0	0	0	0	0	0	1344	0	0	0	0	0	0	0	0	0	0	0	0	0	0	0	0	0	0	0	0	0	0
292921_168-R_WS0Y23Y42	PAAD	0.98230601722962	0	0	0	0	2807	1466	0	0	0	0	0	0	0	0	0	0	0	895	0	0	0	0	0	0	1451	0	0	0	0	805	0	0	0	0	0	0	0	0	0	0	0	0	0	0	0	0	0
292921_168-R_WS1V43	PAAD	0.976198286707621	35	0	0	0	2944	1384	0	0	0	0	0	0	0	0	0	0	0	832	0	0	0	0	0	0	1330	0	0	0	0	835	0	0	0	0	0	0	0	0	0	0	0	0	0	0	0	0	0
292921_168-R_WS1V44VC0	PAAD	0.98193904235889	0	0	0	0	2401	1328	0	0	0	0	0	0	0	0	0	0	0	944	0	0	0	0	0	0	1201	0	0	0	0	841	0	0	0	0	0	0	0	0	0	0	0	0	0	0	0	0	0
292921_168-R_WS2	PAAD	0.985247323323149	13	0	0	0	2550	1382	0	0	0	0	0	0	0	0	0	0	0	832	0	0	0	0	0	0	1337	0	0	0	0	755	0	0	0	0	0	0	0	0	0	0	0	0	0	0	0	0	0
295223_140-R_CS3G61	HNSC	0.924893406452032	149	69	0	0	1696	0	0	0	0	0	0	0	0	0	0	0	0	0	0	0	0	0	0	0	0	0	0	0	0	0	0	0	0	0	0	0	0	0	0	0	122	0	0	0	0	0	0
295223_140-R_CS5GA2	HNSC	0.908209929922623	169	106	0	0	1571	0	0	0	0	0	0	0	0	0	0	0	0	0	0	0	0	0	0	0	0	0	0	0	0	0	0	0	0	0	0	0	0	0	0	0	0	0	0	0	0	0	488
295223_140-R_CS6G66	HNSC	0.936194770748449	182	0	0	0	1478	0	0	0	0	0	0	0	0	0	0	0	0	0	0	0	0	0	0	0	0	0	0	0	0	0	0	0	0	0	0	0	0	0	0	0	0	0	0	0	0	0	0
295223_140-R_CS7G71	HNSC	0.927004337954348	178	72	0	0	1533	0	0	0	0	0	0	0	0	0	0	0	0	0	0	0	0	0	0	0	0	0	0	0	0	0	0	0	0	0	0	0	0	0	0	0	0	0	0	0	0	0	389
296347_364-R_U76	COREAD	0.930933567808979	240	0	0	0	1943	0	0	0	0	0	0	0	0	0	0	0	0	0	0	0	0	0	0	0	0	0	0	0	0	0	0	0	0	0	0	0	0	0	0	0	0	0	0	0	0	0	0
296347_364-R_U76V70QC7E19	COREAD	0.947365228932559	227	0	0	0	1616	0	0	0	0	0	0	0	0	0	0	0	0	0	0	0	0	0	0	0	0	0	0	0	0	0	0	0	0	0	0	0	0	0	0	0	0	0	0	0	0	0	0
296347_364-R_U77	COREAD	0.956111584799535	270	0	0	0	1755	0	0	0	0	0	0	0	0	0	0	0	0	0	0	0	0	0	0	0	0	0	0	0	0	0	0	0	0	0	0	0	0	0	0	0	0	0	0	0	0	0	0
296347_364-R_U77V73	COREAD	0.937515244367288	246	0	0	0	1752	0	0	0	0	0	0	0	0	0	0	0	0	0	0	0	0	0	0	0	0	0	0	0	0	0	0	0	0	0	0	0	0	0	0	0	0	0	0	0	0	0	0
296347_364-R_U77V73PT4K85	COREAD	0.933735908026133	240	0	0	0	1848	0	0	0	0	0	0	0	0	0	0	0	0	0	0	0	0	0	0	0	0	0	0	0	0	0	0	0	0	0	0	0	0	0	0	0	0	0	0	0	0	0	0
296347_364-R_U77V74	COREAD	0.934470071453544	264	0	0	0	1886	0	0	0	0	0	0	0	0	0	0	0	0	0	0	0	0	0	0	0	0	0	0	0	0	0	0	0	0	0	0	0	0	0	0	0	0	0	0	0	0	0	0
317291_083-R_EFUCF9	SARC	0.923031056116652	180	0	300	0	1351	0	0	0	0	0	0	0	0	0	0	0	0	0	0	0	0	0	0	0	0	0	0	0	0	0	0	0	0	0	0	0	0	0	0	0	105	0	0	0	0	0	0
317291_083-R_ORIGINATOR	SARC	0.934337395040486	238	0	0	0	1584	0	0	0	0	0	0	0	0	0	0	0	0	0	0	0	0	0	0	0	0	0	0	0	0	0	0	0	0	0	0	0	0	0	0	0	0	0	0	0	0	0	0
323965_272-R_E53	PAAD	0.949892967710723	190	0	0	0	1615	0	0	0	0	0	0	0	0	0	0	0	0	0	0	0	0	0	0	0	0	0	0	0	0	0	0	0	0	0	0	0	0	0	0	0	0	0	0	0	0	0	257
323965_272-R_E53M889_RG-07A	PAAD	0.944945132303698	175	0	0	0	1547	0	0	0	0	0	0	0	0	0	0	0	0	0	0	0	0	0	0	0	0	0	0	0	0	0	0	0	0	0	0	0	0	0	0	0	0	0	0	0	0	0	339
323965_272-R_E55M28625A	PAAD	0.930082816558281	182	0	0	0	1659	0	0	0	0	0	0	0	0	0	0	0	0	0	0	0	0	0	0	0	0	0	0	0	0	0	0	0	0	0	0	0	0	0	0	0	0	0	0	0	0	0	318
323965_272-R_E55M288	PAAD	0.95247665989071	200	0	0	0	1559	0	0	0	0	0	0	0	0	0	0	0	0	0	0	0	0	0	0	0	0	0	0	0	0	0	0	0	0	0	0	0	0	0	0	0	0	0	0	0	0	0	337
328373_195-R_G47GE9	HNSC	0.96854916175505	0	750	0	0	919	0	0	7387	0	0	0	0	0	0	0	0	0	0	0	0	0	0	0	0	0	0	0	0	0	0	0	0	0	0	789	0	0	0	0	0	0	0	0	0	0	0	0
328373_195-R_G47GF1GP6	HNSC	0.966501531008263	0	828	0	0	1266	0	0	7381	0	0	0	0	0	0	0	0	0	0	0	0	0	0	0	0	0	0	0	0	0	0	0	0	0	0	851	0	0	0	0	0	0	0	0	0	0	0	0
328373_195-R_G48GJ3	HNSC	0.967629766099028	0	755	0	0	894	0	0	7232	0	0	0	0	0	0	0	0	0	0	0	0	0	0	0	0	0	0	0	0	0	0	0	0	0	0	715	0	0	0	0	0	0	0	0	0	0	0	0
328373_195-R_G49GM6GT6Y25	HNSC	0.968014931882458	0	820	0	0	1049	0	0	7509	0	0	0	0	0	0	0	0	0	0	0	0	0	0	0	0	0	0	0	0	0	0	0	0	0	0	738	0	0	0	0	0	0	0	0	0	0	0	0
328373_195-R_G50	HNSC	0.968410356039838	0	836	0	0	1153	0	0	7448	0	0	0	0	0	0	0	0	0	0	0	0	0	0	0	0	0	0	0	0	0	0	0	0	0	0	738	0	0	0	0	0	0	0	0	0	0	0	0
328373_195-R_ORIGINATOR	HNSC	0.96724024241808	0	665	0	0	1377	0	0	5741	0	0	0	0	0	0	0	0	0	0	0	0	0	0	0	0	0	0	0	0	0	0	0	0	0	0	490	0	0	0	0	0	0	0	0	0	0	0	0
359531_246-R_TA9	HNSC	0.927317589718117	150	0	0	0	2150	0	0	0	0	0	0	0	0	0	0	0	0	0	0	0	0	0	0	0	0	0	0	0	0	0	0	0	0	0	0	0	0	0	0	0	0	0	0	0	0	0	0
359531_246-R_TA9UA0VC0	HNSC	0.944253768167678	152	0	0	0	1986	0	0	0	0	0	0	0	0	0	0	0	0	0	0	0	0	0	0	0	0	0	0	0	0	0	0	0	0	0	0	0	0	0	0	0	104	0	0	0	0	0	0
359531_246-R_TA9UA1VC3QD1DZ3Z02	HNSC	0.914995946781373	146	0	0	0	2314	0	0	0	0	0	0	0	0	0	0	0	0	0	0	0	0	0	0	0	0	0	0	0	0	0	0	0	0	0	0	0	0	0	0	0	0	0	0	0	0	0	0
359531_246-R_TA9UA1VC4_RG-E70	HNSC	0.919963567424866	140	0	0	0	2192	0	0	0	0	0	0	0	0	0	0	0	0	0	0	0	0	0	0	0	0	0	0	0	0	0	0	0	0	0	0	0	0	0	0	0	0	0	0	0	0	0	0
372686_303-R_AN4WB7	KIDNEY	0.946175032022521	115	0	0	0	1904	0	0	0	0	0	0	0	0	0	0	0	0	0	0	0	0	0	0	0	0	0	0	0	0	0	0	0	0	0	0	0	0	0	0	0	134	0	0	0	0	0	0
372686_303-R_AN5	KIDNEY	0.946463240828524	112	0	0	0	1706	0	0	0	0	0	0	0	0	0	0	0	0	0	0	0	0	0	0	0	0	0	0	0	0	0	0	0	0	0	0	0	0	0	0	0	0	0	0	0	0	0	0
372686_303-R_AN5W29M485	KIDNEY	0.942077548332211	107	0	0	0	1621	0	0	0	0	0	0	0	0	0	0	0	0	0	0	0	0	0	0	0	0	0	0	0	0	0	0	0	0	0	0	0	0	0	0	0	0	0	0	0	0	0	331
372686_303-R_AN5W30	KIDNEY	0.941181744707906	129	0	0	0	1893	0	0	0	0	0	0	0	0	0	0	0	0	0	0	0	0	0	0	0	0	0	0	0	0	0	0	0	0	0	0	0	0	0	0	0	0	0	0	0	0	0	0
372686_303-R_AN5W31M937	KIDNEY	0.91800052899391	129	0	0	0	1885	0	0	0	0	0	0	0	0	0	0	0	0	0	0	0	0	0	0	0	0	0	0	0	0	0	0	0	0	0	0	0	0	0	0	0	0	0	0	0	0	0	0
372686_303-R_AN7NV1	KIDNEY	0.948002477019736	123	0	0	0	1948	0	0	0	0	0	0	0	0	0	0	0	0	0	0	0	0	0	0	0	0	0	0	0	0	0	0	0	0	0	0	0	0	0	0	0	0	0	0	0	0	0	0
381576_328-R_J29M573	PAAD	0.949113938766356	207	0	0	0	1615	0	0	0	0	0	0	0	0	0	0	0	0	0	0	0	0	0	0	0	0	0	0	0	0	0	0	0	0	0	0	0	0	0	0	0	0	0	0	0	0	0	195
381576_328-R_J29M575	PAAD	0.955045685370401	198	0	0	0	1565	0	0	0	0	0	0	0	0	0	0	0	0	0	0	0	0	0	0	0	0	0	0	0	0	0	0	0	0	0	0	0	0	0	0	0	0	0	0	0	0	0	212
381576_328-R_J30	PAAD	0.942885850664887	209	0	0	0	1590	0	0	0	0	0	0	0	0	0	0	0	0	0	0	0	0	0	0	0	0	0	0	0	0	0	0	0	0	0	0	0	0	0	0	0	0	0	0	0	0	0	236
381576_328-R_J30M844	PAAD	0.944338245495043	211	0	0	0	1638	0	0	0	0	0	0	0	0	0	0	0	0	0	0	0	0	0	0	0	0	0	0	0	0	0	0	0	0	0	0	0	0	0	0	0	0	0	0	0	0	0	281
381576_328-R_J31	PAAD	0.95927683990491	218	0	0	0	1560	0	0	0	0	0	0	0	0	0	0	0	0	0	0	0	0	0	0	0	0	0	0	0	0	0	0	0	0	0	0	0	0	0	0	0	0	0	0	0	0	0	214
381576_328-R_J31M848	PAAD	0.96439292173036	208	0	0	0	1532	0	0	0	0	0	0	0	0	0	0	0	0	0	0	0	0	0	0	0	0	0	0	0	0	0	0	0	0	0	0	0	0	0	0	0	0	0	0	0	0	0	163
391396_364-R_I18	HNSC	0.957009037506453	159	0	0	0	1674	0	0	0	0	0	0	0	0	0	0	0	0	0	0	0	0	0	0	0	0	0	0	0	0	0	0	0	0	0	0	0	0	0	0	0	0	0	0	0	0	0	0
391396_364-R_I18NA5	HNSC	0.928285964275534	138	53	0	0	2003	0	0	0	0	0	0	0	0	0	0	0	0	0	0	0	0	0	0	0	0	0	0	0	0	0	0	0	0	0	0	0	0	0	0	0	0	0	0	0	0	0	0
391396_364-R_I18NA5E16	HNSC	0.927648322478852	147	0	0	0	1923	0	0	0	0	0	0	0	0	0	0	0	0	0	0	0	0	0	0	0	0	0	0	0	0	0	0	0	0	0	0	0	0	0	0	0	0	0	0	0	0	0	0
391396_364-R_I18NA6M938M93	HNSC	0.937024251216716	144	0	0	0	1848	0	0	0	0	0	0	0	0	0	0	0	0	0	0	0	0	0	0	0	0	0	0	0	0	0	0	0	0	0	0	0	0	0	0	0	0	0	0	0	0	0	0
391396_364-R_I18NA6M938M93M817	HNSC	0.940231537467761	139	0	0	0	1766	0	0	0	0	0	0	0	0	0	0	0	0	0	0	0	0	0	0	0	0	0	0	0	0	0	0	0	0	0	0	0	0	0	0	0	0	0	0	0	0	0	0
391396_364-R_I18NA7E17	HNSC	0.963302801604765	152	0	0	0	1900	0	0	0	0	0	0	0	0	0	0	0	0	0	0	0	0	0	0	0	0	0	0	0	0	0	0	0	0	0	0	0	0	0	0	0	0	0	0	0	0	0	0
394591_219-R_KC4KR2	HNSC	0.952231966327586	181	0	0	0	1951	0	0	0	0	0	0	0	0	0	0	0	0	0	0	0	0	0	0	0	0	0	0	0	0	0	0	0	0	0	0	0	0	0	0	0	119	0	0	0	0	0	0
394591_219-R_KC4KR4	HNSC	0.964305002375485	179	0	0	0	1757	0	0	0	0	0	0	0	0	0	0	0	0	0	0	0	0	0	0	0	0	0	0	0	0	0	0	0	0	0	0	0	0	0	0	0	178	0	0	0	0	0	0
394591_219-R_KC5KZ2	HNSC	0.919918144472632	178	0	0	0	2015	0	0	0	0	0	0	0	0	0	0	0	0	0	0	0	0	0	0	0	0	0	0	0	0	0	0	0	0	0	0	0	0	0	0	0	165	0	0	0	0	0	0
394591_219-R_KC6	HNSC	0.964382646417961	161	0	0	0	1617	0	0	0	0	0	0	0	0	0	0	0	0	0	0	0	0	0	0	0	0	0	0	0	0	0	0	0	0	0	0	0	0	0	0	0	100	0	0	0	0	0	0
394591_219-R_KC7M852	HNSC	0.953154425385363	179	0	0	0	1867	0	0	0	0	0	0	0	0	0	0	0	0	0	0	0	0	0	0	0	0	0	0	0	0	0	0	0	0	0	0	0	0	0	0	0	103	0	0	0	0	0	0
394591_219-R_KC8	HNSC	0.957583765095372	179	0	0	0	1775	0	0	0	0	0	0	0	0	0	0	0	0	0	0	0	0	0	0	0	0	0	0	0	0	0	0	0	0	0	0	0	0	0	0	0	133	0	0	0	0	0	0
416634_122-T_A08	BLCA	0.933560681637697	199	109	546	0	1418	0	0	0	0	0	0	0	0	0	0	0	0	0	0	0	0	0	0	0	0	0	0	0	0	0	0	0	0	0	0	0	0	0	0	0	0	0	0	0	0	0	0
416634_122-T_A08A75	BLCA	0.942672592393092	143	74	0	0	1862	0	0	0	0	0	0	0	0	0	0	0	93	0	0	0	0	0	0	0	0	0	0	0	0	0	0	0	0	0	0	0	0	0	0	0	0	0	0	0	0	0	0
416634_122-T_A08A75AQ2IB2	BLCA	0.954787110779378	165	72	0	0	1854	0	0	0	0	0	0	0	0	0	0	0	94	0	0	0	0	0	0	0	0	0	0	0	0	0	0	0	0	0	0	0	0	0	0	0	0	0	0	0	0	0	0
416634_122-T_A08A76	BLCA	0.958515152591155	124	0	0	0	1499	0	0	0	0	0	0	0	0	0	0	0	89	0	0	0	0	0	0	0	0	0	0	0	0	0	0	0	0	0	0	0	0	0	0	0	0	0	0	0	0	0	0
416634_122-T_A08A76AU5IC9_RG	BLCA	0.941188123830327	187	87	590	0	1470	0	0	0	0	0	0	0	0	0	0	0	0	0	0	0	0	0	0	0	0	0	0	0	0	0	0	0	0	0	0	0	0	0	0	0	0	0	0	0	0	0	0
416634_122-T_A08A77AQ6	BLCA	0.95905473670724	162	68	0	0	1814	0	0	0	0	0	0	0	0	0	0	0	99	0	0	0	0	0	0	0	0	0	0	0	0	0	0	0	0	0	0	0	0	0	0	0	0	0	0	0	0	0	0
417821_307-R_TO3	LUSC	0.950399995134161	154	76	0	441	1982	0	0	0	0	0	0	0	0	0	0	0	0	0	0	0	0	0	0	0	0	0	0	0	0	0	0	0	118	0	0	0	0	0	0	0	0	0	0	0	0	0	0
417821_307-R_TO3US9	LUSC	0.951014872720128	147	0	0	379	2064	0	0	0	0	0	0	0	0	0	0	0	0	0	0	0	0	0	0	0	0	0	0	0	0	0	0	0	106	0	0	0	0	0	0	0	0	0	0	0	0	0	0
417821_307-R_TO3UT0VL0	LUSC	0.957254294000525	171	0	0	461	2249	0	0	0	0	0	0	0	0	0	0	0	0	0	0	0	0	0	0	0	0	0	0	0	0	0	0	0	128	0	0	0	0	0	0	0	0	0	0	0	0	0	0
417821_307-R_TO3UT1VL1Q87	LUSC	0.957934281687753	173	69	0	0	1856	0	0	0	0	0	553	0	0	0	0	0	0	0	0	0	0	0	0	0	0	0	0	0	0	0	0	0	135	0	0	0	0	0	0	0	0	0	0	0	0	0	0
417821_307-R_TO3UT2VL5Q89	LUSC	0.956674577852418	149	0	0	442	1954	0	0	0	0	0	0	0	0	0	0	0	0	0	0	0	0	0	0	0	0	0	0	0	0	0	0	0	107	0	0	0	0	0	0	0	0	0	0	0	0	0	0
417821_307-R_TO3UT3VL8	LUSC	0.950715938115405	157	67	0	0	2081	0	0	0	0	0	564	0	0	0	0	0	0	0	0	0	0	0	0	0	0	0	0	0	0	0	0	0	117	0	0	0	0	0	0	0	0	0	0	0	0	0	0
431354_103-R_ORIGINATOR	COREAD	0.924902004198042	190	0	0	0	1607	0	0	0	0	0	0	0	0	0	0	0	0	0	0	0	0	0	0	0	0	0	0	0	0	0	0	0	0	0	0	0	0	0	0	0	0	0	0	0	0	0	385
431354_103-R_VI2	COREAD	0.944855267232339	195	0	0	0	1902	0	0	0	0	0	0	0	0	0	0	0	0	0	0	0	0	0	0	0	0	0	0	0	0	0	0	0	0	0	0	0	0	0	0	0	116	0	0	0	0	0	0
431354_103-R_VI2M190K12	COREAD	0.949690058972967	207	0	0	0	1831	0	0	0	0	0	0	0	0	0	0	0	0	0	0	0	0	0	0	0	0	0	0	0	0	0	0	0	0	0	0	0	0	0	0	0	0	0	0	0	0	0	0
431354_103-R_VI2M190K13M744	COREAD	0.966487573088425	186	0	0	0	2108	0	0	0	0	0	0	0	0	0	0	0	0	0	0	0	0	0	0	0	0	0	0	0	0	0	0	0	0	0	0	0	0	0	0	0	0	0	0	0	0	0	0
431354_103-R_VI2M192	COREAD	0.951438064958774	209	0	0	0	1843	0	0	0	0	0	0	0	0	0	0	0	0	0	0	0	0	0	0	0	0	0	0	0	0	0	0	0	0	0	0	0	0	0	0	0	0	0	0	0	0	0	0
431354_103-R_VI3	COREAD	0.955048678487661	203	0	0	0	1829	0	0	0	0	0	0	0	0	0	0	0	0	0	0	0	0	0	0	0	0	0	0	0	0	0	0	0	0	0	0	0	0	0	0	0	0	0	0	0	0	0	0
431354_103-R_VI3M54	COREAD	0.951977118749127	209	0	0	0	1823	0	0	0	0	0	0	0	0	0	0	0	0	0	0	0	0	0	0	0	0	0	0	0	0	0	0	0	0	0	0	0	0	0	0	0	0	0	0	0	0	0	0
435261_313-R_H22KM3	COREAD	0.94650232712272	223	0	0	0	1939	0	0	0	0	0	0	0	0	0	0	0	0	0	0	0	0	0	0	0	0	0	0	0	0	0	0	0	0	0	0	0	0	0	0	0	0	0	0	0	0	0	0
435261_313-R_H23	COREAD	0.936390756783196	218	0	0	0	2067	0	0	0	0	0	0	0	0	0	0	0	0	0	0	0	0	0	0	0	0	0	0	0	0	0	0	0	0	0	0	0	0	0	0	0	0	0	0	0	0	0	0
435261_313-R_H24M828	COREAD	0.906018066736598	192	0	0	0	2199	0	0	0	0	0	0	0	0	0	0	0	0	0	0	0	0	0	0	0	0	0	0	0	0	0	0	0	0	0	0	0	0	0	0	0	0	0	0	0	0	0	0
435261_313-R_H25M89	COREAD	0.924980593047916	206	0	0	0	2061	0	0	0	0	0	0	0	0	0	0	0	0	0	0	0	0	0	0	0	0	0	0	0	0	0	0	0	0	0	0	0	0	0	0	0	0	0	0	0	0	0	0
455511_112-R_ORIGINATOR	SARC	0.940856374498772	242	68	399	0	1577	0	0	0	0	0	0	0	0	0	0	0	0	0	0	0	0	0	0	0	0	0	0	0	0	0	0	0	0	0	0	0	0	0	0	0	134	0	0	0	0	0	0
455511_112-R_W18	SARC	0.939942166466996	214	0	416	0	1437	0	0	0	0	0	0	0	0	0	0	0	0	0	0	0	0	0	0	0	0	0	0	0	0	0	0	0	0	0	0	0	0	0	0	0	123	0	0	0	0	0	0
455511_112-R_W18WX7	SARC	0.919872125861858	221	0	483	0	1425	0	0	0	0	0	0	0	0	0	0	0	0	0	0	0	0	0	0	0	0	0	0	0	0	0	0	0	0	0	0	0	0	0	0	0	179	0	0	0	0	0	0
455511_112-R_W18WX8_RG-VG7	SARC	0.945696679519071	231	0	377	0	1316	0	0	0	0	0	0	0	0	0	0	0	0	0	0	0	0	0	0	0	0	0	0	0	0	0	0	0	0	0	0	0	0	0	0	0	0	0	0	0	0	0	0
455511_112-R_W18WY1	SARC	0.945283302296363	189	0	0	0	1697	0	0	0	0	0	0	0	0	0	0	0	0	0	0	0	0	0	0	0	0	0	0	0	0	0	0	0	0	0	0	0	0	0	0	0	0	0	0	0	0	0	0
455511_112-R_W20	SARC	0.92368159338523	182	56	0	0	1968	0	0	0	0	0	0	0	0	0	0	0	0	0	0	0	0	0	0	0	0	0	0	0	0	0	0	0	0	0	0	0	0	0	0	0	0	0	0	0	0	0	0
455511_112-R_W20WU4	SARC	0.933130552687363	232	60	469	0	1342	0	0	0	0	0	0	0	0	0	0	0	0	0	0	0	0	0	0	0	0	0	0	0	0	0	0	0	0	0	0	0	0	0	0	0	0	0	0	0	0	0	0
457572_356-R_U68	STAD	0.937390321917802	219	64	0	0	1800	0	0	0	0	0	0	0	0	0	0	0	0	0	0	0	71	63	0	0	0	0	0	0	0	0	0	0	0	0	0	0	0	0	0	0	0	0	0	0	0	0	0
457572_356-R_U68QS1E41WT1	STAD	0.936207276686391	211	0	0	0	2012	0	0	0	0	0	0	0	0	0	0	0	0	0	0	0	89	64	0	0	0	0	0	0	0	0	0	0	0	0	0	0	0	0	0	0	0	0	0	0	0	0	0
457572_356-R_U68QS1E42WT7_RG-F36	STAD	0.944856669255097	227	0	0	0	1874	0	0	0	0	0	0	0	0	0	0	0	0	0	0	0	93	59	0	0	0	0	0	0	0	0	0	0	0	0	0	0	0	0	0	0	0	0	0	0	0	0	0
457572_356-R_U68QS1E43	STAD	0.934106021923004	201	66	0	0	2032	0	0	0	0	0	0	0	0	0	0	0	0	0	0	0	87	0	0	0	0	0	0	0	0	0	0	0	0	0	0	0	0	0	0	0	0	0	0	0	0	0	0
459534_040-R_C4H	BLCA	0.938998115196248	172	125	0	0	1938	0	0	0	0	0	0	0	0	0	0	0	164	0	0	0	0	0	0	0	0	0	0	0	0	0	0	0	0	0	0	0	0	0	0	0	0	0	0	0	0	0	0
459534_040-R_C4HU49	BLCA	0.947236893954016	175	128	0	0	2004	0	0	0	0	0	0	0	0	0	0	0	161	0	0	0	0	0	0	0	0	0	0	0	0	0	0	0	0	0	0	0	0	0	0	0	0	0	0	0	0	0	0
459534_040-R_C4N	BLCA	0.940686419097469	170	112	0	0	2137	0	0	0	0	0	0	0	0	0	0	0	167	0	0	0	0	0	0	0	0	0	0	0	0	0	0	0	0	0	0	0	0	0	0	0	0	0	0	0	0	0	0
459534_040-R_C4NUC4	BLCA	0.941488847950136	164	127	0	0	1843	0	0	0	0	0	0	0	0	0	0	0	168	0	0	0	0	0	0	0	0	0	0	0	0	0	0	0	0	0	0	0	0	0	0	0	0	0	0	0	0	0	0
463931_005-R_I38	PAAD	0.969149116918114	187	0	0	0	1782	0	0	0	0	0	0	0	0	0	0	0	0	0	0	0	0	0	0	0	0	0	0	0	0	242	0	0	0	0	0	0	0	0	0	0	0	0	0	0	0	0	0
463931_005-R_I38NH4_RG-W56	PAAD	0.957054370927332	143	0	0	0	1738	0	0	0	0	0	0	0	0	0	0	0	0	0	0	0	0	0	0	0	0	0	0	0	0	0	0	0	0	0	0	0	0	0	0	0	0	0	0	0	0	0	178
463931_005-R_I38NH5W97	PAAD	0.951907784555375	142	0	0	0	1633	0	0	0	0	0	0	0	0	0	0	0	0	0	0	0	0	0	0	0	0	0	0	0	0	0	0	0	0	0	0	0	0	0	0	0	0	0	0	0	0	0	223
463931_005-R_I38NH5W97M672	PAAD	0.930642028208494	143	0	0	0	1621	0	0	0	0	0	0	0	0	0	0	0	0	0	0	0	0	0	0	0	0	0	0	0	0	0	0	0	0	0	0	0	0	0	0	0	0	0	0	0	0	0	259
463931_005-R_I38NH5W98EB1	PAAD	0.952889382534595	144	0	0	0	1782	0	0	0	0	0	0	0	0	0	0	0	0	0	0	0	0	0	0	0	0	0	0	0	0	0	0	0	0	0	0	0	0	0	0	0	0	0	0	0	0	0	256
463931_005-R_I40M470	PAAD	0.963166098024317	157	0	0	0	1527	0	0	0	0	0	0	0	0	0	0	0	0	0	0	0	0	0	0	0	0	0	0	0	0	225	0	0	0	0	0	0	0	0	0	0	0	0	0	0	0	0	262
466636_057-R_IJ4M100KC8	PAAD	0.965681491200988	252	0	0	0	1502	0	0	0	0	0	0	0	0	0	0	0	0	0	0	0	0	0	0	0	0	0	0	0	0	222	0	0	0	0	0	0	0	0	0	0	0	0	0	0	0	0	198
466636_057-R_IJ4M96	PAAD	0.965207348939539	222	0	0	0	1518	0	0	0	0	0	0	0	0	0	0	0	0	0	0	0	0	0	0	0	0	0	0	0	0	203	0	0	0	0	0	0	0	0	0	0	0	0	0	0	0	0	226
466636_057-R_IJ4M96KE2	PAAD	0.95662918610841	230	0	0	0	1372	0	0	0	0	0	0	0	0	0	0	0	0	0	0	0	0	0	0	0	0	0	0	0	0	189	0	0	0	0	0	0	0	0	0	0	0	0	0	0	0	0	333
466636_057-R_IJ4M97	PAAD	0.960766464977975	224	0	0	0	1435	0	0	0	0	0	0	0	0	0	0	0	0	0	0	0	0	0	0	0	0	0	0	0	0	164	0	0	0	0	0	0	0	0	0	0	0	0	0	0	0	0	269
466732_252-T_TB5TU5	DUODENDUM	0.945240901903139	265	0	0	0	3136	0	0	0	0	0	0	0	0	0	0	0	0	0	0	0	0	0	0	0	0	0	0	0	0	0	0	0	0	0	0	0	0	0	0	0	0	0	0	0	0	0	0
466732_252-T_TB5TU6UA7	DUODENDUM	0.951893570449523	244	0	0	0	3154	0	0	0	0	0	0	0	0	0	0	0	0	0	0	0	0	0	0	0	0	0	0	0	0	0	0	0	0	0	0	0	0	0	0	0	0	0	0	0	0	0	0
466732_252-T_TB6	DUODENDUM	0.913215295609269	244	0	0	0	3434	0	0	0	0	0	0	0	0	0	0	0	0	0	0	0	0	0	0	0	0	0	0	0	0	0	0	0	0	0	0	0	0	0	0	0	0	0	0	0	0	0	0
466732_252-T_TB6TP2	DUODENDUM	0.933951792435624	250	0	0	0	3213	0	0	0	0	0	0	0	0	0	0	0	0	0	0	0	0	0	0	0	0	0	0	0	0	0	0	0	0	0	0	0	0	0	0	0	0	0	0	0	0	0	0
466732_252-T_TB6TP4UC0	DUODENDUM	0.932693288439796	245	0	0	0	3098	0	0	0	0	0	0	0	0	0	0	0	0	0	0	0	0	0	0	0	0	0	0	0	0	0	0	0	0	0	0	0	0	0	0	0	0	0	0	0	0	0	0
471365_239-R_FB5	SARC	0.962703270668721	169	0	0	0	1252	0	0	0	0	0	0	0	0	0	0	0	0	0	0	0	0	0	0	0	0	0	0	0	0	0	0	0	0	0	0	0	0	0	0	0	0	0	0	0	0	0	0
471365_239-R_FB5P14	SARC	0.95516603255001	170	0	0	0	1290	0	0	0	0	0	0	0	0	0	0	0	0	0	0	0	0	0	0	0	0	0	0	0	0	0	0	0	0	0	0	0	0	0	0	0	0	0	0	0	0	0	0
471365_239-R_FB5P17	SARC	0.938014873845021	167	0	255	0	1367	0	0	0	0	0	0	0	0	0	0	0	0	0	0	0	0	0	0	0	0	0	0	0	0	0	0	0	0	0	0	0	0	0	0	0	137	0	0	0	0	0	0
471365_239-R_FB5P18PF4	SARC	0.924971005783023	176	0	280	0	1410	0	0	0	0	0	0	0	0	0	0	0	0	0	0	0	0	0	0	0	0	0	0	0	0	0	0	0	0	0	0	0	0	0	0	0	140	0	0	0	0	0	0
471365_239-R_FB5P20	SARC	0.928214711572321	167	0	326	0	1378	0	0	0	0	0	0	0	0	0	0	0	0	0	0	0	0	0	0	0	0	0	0	0	0	0	0	0	0	0	0	0	0	0	0	0	185	0	0	0	0	0	0
471365_239-R_FB5P21	SARC	0.955696101433379	156	0	0	0	1324	0	0	0	0	0	0	0	0	0	0	0	0	0	0	0	0	0	0	0	0	0	0	0	0	0	0	0	0	0	0	0	0	0	0	0	105	0	0	0	0	0	0
479181_293-R_TG3	COREAD	0.961843863350357	343	0	0	0	2904	0	0	0	0	0	0	0	0	0	0	0	0	0	0	0	0	0	0	0	0	0	0	0	0	0	0	0	0	0	0	0	0	0	0	0	0	0	0	0	0	0	0
479181_293-R_TG3U88VJ1	COREAD	0.980890314337977	373	0	0	0	2649	0	0	0	0	0	0	0	0	0	0	0	0	0	0	0	0	0	0	0	0	0	0	0	0	0	0	0	0	0	0	0	0	0	0	0	0	0	0	0	0	0	0
479181_293-R_TG3U89	COREAD	0.97354535746667	292	0	0	0	2231	0	0	0	0	0	0	0	0	0	0	0	0	0	0	0	0	0	0	0	0	0	0	0	0	0	0	0	0	0	0	0	0	0	0	0	0	0	0	0	0	0	0
479181_293-R_TG4	COREAD	0.975704205341378	337	0	0	0	2573	0	0	0	0	0	0	0	0	0	0	0	0	0	0	0	0	0	0	0	0	0	0	0	0	0	0	0	0	0	0	0	0	0	0	0	0	0	0	0	0	0	0
479181_293-R_TG4U97	COREAD	0.972014607347838	357	0	0	0	2926	0	0	0	0	0	0	0	0	0	0	0	0	0	0	0	0	0	0	0	0	0	0	0	0	0	0	0	0	0	0	0	0	0	0	0	0	0	0	0	0	0	0
479181_293-R_TG4U98UZ8	COREAD	0.963474747802493	342	0	0	0	2718	0	0	0	0	0	0	0	0	0	0	0	0	0	0	0	0	0	0	0	0	0	0	0	0	0	0	0	0	0	0	0	0	0	0	0	0	0	0	0	0	0	0
497265_261-R_GP9XU2	SARC	0.907255982168756	162	0	0	0	1905	0	0	0	0	0	0	0	0	0	0	0	0	0	0	0	0	0	0	0	0	0	0	0	0	0	0	0	0	0	0	0	0	0	0	0	0	0	0	0	0	0	0
497265_261-R_GQ0	SARC	0.91616760589293	159	51	0	0	1525	0	0	0	0	0	0	0	0	0	0	0	0	0	0	0	0	0	0	0	0	0	0	0	0	0	0	0	0	0	0	0	0	0	0	0	0	0	0	0	0	0	386
497265_261-R_GQ1	SARC	0.961054862645847	177	0	0	0	1639	0	0	0	0	0	0	0	0	0	0	0	0	0	0	0	0	0	0	0	0	0	0	0	0	0	0	0	0	0	0	0	0	0	0	0	0	0	0	0	0	0	0
497265_261-R_GQ1W35	SARC	0.953277612701288	169	0	0	0	1673	0	0	0	0	0	0	0	0	0	0	0	0	0	0	0	0	0	0	0	0	0	0	0	0	0	0	0	0	0	0	0	0	0	0	0	0	0	0	0	0	0	0
497265_261-R_GQ2WP8	SARC	0.949092927828701	158	0	0	0	1679	0	0	0	0	0	0	0	0	0	0	0	0	0	0	0	0	0	0	0	0	0	0	0	0	0	0	0	0	0	0	0	0	0	0	0	0	0	0	0	0	0	0
497265_261-R_GQ3Y23	SARC	0.93965275039602	156	0	0	0	1737	0	0	0	0	0	0	0	0	0	0	0	0	0	0	0	0	0	0	0	0	0	0	0	0	0	0	0	0	0	0	0	0	0	0	0	113	0	0	0	0	0	0
512744_197-R_T58TV0UZ1	BLCA	0.916385169032199	149	0	0	0	2167	0	0	0	0	0	0	0	0	0	0	0	0	0	0	0	0	0	0	0	0	0	0	0	0	0	0	0	0	0	0	0	0	0	0	0	0	0	0	0	0	0	0
512744_197-R_T59	BLCA	0.953998782133924	200	61	0	0	1825	0	0	0	0	0	0	0	0	0	0	0	0	0	0	0	0	0	0	0	0	0	0	0	0	0	0	0	0	0	0	0	0	0	0	0	0	0	0	0	0	0	0
512744_197-R_T59TM8	BLCA	0.950539699244669	183	61	0	0	2033	0	0	0	0	0	0	0	0	0	0	0	0	0	0	0	0	0	0	0	0	0	0	0	0	0	0	0	0	0	0	0	0	0	0	0	119	0	0	0	0	0	0
512744_197-R_T59TM9UN5	BLCA	0.940427998166048	188	0	306	0	1837	0	0	0	0	0	0	0	0	0	0	0	0	0	0	0	0	0	0	0	0	0	0	0	0	0	0	0	0	0	0	0	0	0	0	0	166	0	0	0	0	0	0
512744_197-R_T59TN0UC1VC9	BLCA	0.952283010289474	171	64	0	0	2043	0	0	0	0	0	0	0	0	0	0	0	0	0	0	0	0	0	0	0	0	0	0	0	0	0	0	0	0	0	0	0	0	0	0	0	133	0	0	0	0	0	0
512744_197-R_T59TN0UC2	BLCA	0.934802391329589	181	77	0	0	2173	0	0	0	0	0	0	0	0	0	0	0	0	0	0	0	0	0	0	0	0	0	0	0	0	0	0	0	0	0	0	0	0	0	0	0	144	0	0	0	0	0	0
515677_202-R_A05M255	SKCM	0.978090210975353	87	0	0	0	2163	0	1104	1356	0	0	0	0	0	0	0	0	0	0	0	0	0	0	0	0	0	0	0	0	0	0	0	0	0	0	0	0	0	0	0	0	0	0	0	0	0	0	0
515677_202-R_A06M259	SKCM	0.976433513312506	78	0	0	0	2250	0	1103	1362	0	0	0	0	0	0	0	0	0	0	0	0	0	0	0	0	0	0	0	0	0	0	0	0	0	0	0	0	0	0	0	0	0	0	0	0	0	0	0
515677_202-R_A07	SKCM	0.981396913177078	91	0	0	0	2053	0	1087	1359	0	0	0	0	0	0	0	0	0	0	0	0	0	0	0	0	0	0	0	0	0	0	0	0	0	0	0	0	0	0	0	0	0	0	0	0	0	0	0
515677_202-R_A07M216	SKCM	0.975941673612514	71	0	0	0	2212	0	1078	1334	0	0	0	0	0	0	0	0	0	0	0	0	0	0	0	0	0	0	0	0	0	0	0	0	0	0	0	0	0	0	0	0	0	0	0	0	0	0	0
515677_202-R_A08M221	SKCM	0.977743183664348	94	0	0	0	2143	0	1082	1356	0	0	0	0	0	0	0	0	0	0	0	0	0	0	0	0	0	0	0	0	0	0	0	0	0	0	0	0	0	0	0	0	0	0	0	0	0	0	0
515677_202-R_ORIGINATOR	SKCM	0.979062864269753	89	0	0	0	2127	0	1096	1360	0	0	0	0	0	0	0	0	0	0	0	0	0	0	0	0	0	0	0	0	0	0	0	0	0	0	0	0	0	0	0	0	0	0	0	0	0	0	0
519858_162-T_T24	COREAD	0.898204417120741	199	0	0	0	2212	0	0	0	0	0	0	0	0	0	0	0	0	0	0	0	0	0	0	0	0	0	0	0	0	0	0	0	0	0	0	0	0	0	0	0	173	0	0	0	0	0	0
519858_162-T_T24TK6UD6V01	COREAD	0.886521236749221	190	0	0	0	1646	0	0	0	0	0	0	0	0	0	0	0	0	0	0	0	0	0	0	0	0	0	0	0	0	0	0	0	0	0	0	0	0	0	0	0	0	0	0	0	0	0	671
519858_162-T_T24TK6UD8	COREAD	0.93207684621155	211	0	0	0	1986	0	0	0	0	0	0	0	0	0	0	0	0	0	0	0	0	0	0	0	0	0	0	0	0	0	0	0	0	0	0	0	0	0	0	0	0	0	0	0	0	0	0
519858_162-T_T24TK7U91V04	COREAD	0.920720769764703	211	0	0	0	1692	0	0	0	0	0	0	0	0	0	0	0	0	0	0	0	0	0	0	0	0	0	0	0	0	0	0	0	0	0	0	0	0	0	0	0	0	0	0	0	0	0	572
519858_162-T_T24TK8U94V07	COREAD	0.913017305975486	203	0	0	0	1863	0	0	0	0	0	0	0	0	0	0	0	0	0	0	0	0	0	0	0	0	0	0	0	0	0	0	0	0	0	0	0	0	0	0	0	0	0	0	0	0	0	502
519858_162-T_T24TK8U95	COREAD	0.904658661045116	207	0	0	0	2312	0	0	0	0	0	0	0	0	0	0	0	0	0	0	0	0	0	0	0	0	0	0	0	0	0	0	0	0	0	0	0	0	0	0	0	162	0	0	0	0	0	0
521389_187-R_PR1	COREAD	0.931808899254218	192	0	0	0	1950	0	0	0	0	0	0	0	0	0	0	0	0	0	0	0	0	0	0	0	0	0	0	0	0	0	0	0	0	0	0	0	0	0	0	0	0	0	0	0	0	0	0
521389_187-R_PR1K70	COREAD	0.933530513464738	205	0	0	0	1872	0	0	0	0	0	0	0	0	0	0	0	0	0	0	0	0	0	0	0	0	0	0	0	0	0	0	0	0	0	0	0	0	0	0	0	0	0	0	0	0	0	0
521389_187-R_PR1K72KB9KM6	COREAD	0.922513540681069	205	0	0	0	2052	0	0	0	0	0	0	0	0	0	0	0	0	0	0	0	0	0	0	0	0	0	0	0	0	0	0	0	0	0	0	0	0	0	0	0	0	0	0	0	0	0	0
521389_187-R_PR3	COREAD	0.941442831368555	198	0	0	0	1939	0	0	0	0	0	0	0	0	0	0	0	0	0	0	0	0	0	0	0	0	0	0	0	0	0	0	0	0	0	0	0	0	0	0	0	108	0	0	0	0	0	0
558786_286-R_FI8	BLCA	0.969389958655649	1932	0	0	0	3635	0	0	0	0	0	0	0	0	0	0	0	0	0	0	0	0	0	0	0	0	0	0	0	0	0	0	0	0	0	0	0	0	0	0	0	0	0	0	0	0	0	0
558786_286-R_FI8D05D58	BLCA	0.974636540789449	1386	0	0	0	3608	0	0	0	0	0	0	0	0	0	0	0	0	0	918	0	0	0	0	0	0	0	0	0	0	0	0	0	0	0	0	0	0	0	0	0	0	0	0	0	0	0	0
558786_286-R_FI8D07	BLCA	0.968518020622235	1840	0	0	0	3474	0	0	0	0	0	0	0	0	0	0	0	0	0	0	0	0	0	0	0	0	0	0	0	0	0	0	0	0	0	0	0	0	0	0	0	0	0	0	0	0	0	0
558786_286-R_FJ0D01	BLCA	0.954256214266323	1941	0	0	0	4316	0	0	0	0	0	0	0	0	0	0	0	0	0	0	0	0	0	0	0	0	0	0	0	0	0	0	0	0	0	0	0	0	0	0	0	0	0	0	0	0	0	0
558786_286-R_FJ2D10	BLCA	0.980898124670421	1829	0	0	0	3052	0	0	0	0	0	0	0	0	0	0	0	0	0	0	0	0	0	0	0	1068	0	0	0	0	0	0	0	0	0	0	0	0	0	0	0	0	0	0	0	0	0	0
558786_286-R_FJ2D12D65	BLCA	0.96766166670424	1901	0	0	0	3662	0	0	0	0	0	0	0	0	0	0	0	0	0	0	0	0	0	0	0	0	0	0	0	0	0	0	0	0	0	0	0	0	0	0	0	0	0	0	0	0	0	0
558786_286-R_ORIGINATOR	BLCA	0.982322520249729	1769	0	0	0	2992	0	0	0	0	0	0	0	0	0	0	0	0	0	0	0	0	0	0	0	0	0	0	0	0	0	0	0	0	0	0	0	0	0	0	0	0	0	0	0	0	0	0
562742_068-R_H24WF0M892	HNSC	0.937032863371584	187	69	0	0	2000	0	0	0	0	0	0	0	0	0	0	0	0	0	0	0	0	0	0	0	0	0	0	0	0	0	0	0	0	0	0	0	0	0	0	0	0	0	0	0	0	0	0
562742_068-R_H24WF0M894X07	HNSC	0.960851211208446	203	0	0	0	1863	0	0	0	0	0	0	0	0	0	0	0	0	0	0	0	0	0	0	0	0	0	0	0	0	0	0	0	0	0	0	0	0	0	0	0	0	0	0	0	0	0	0
562742_068-R_H25	HNSC	0.963488047804959	187	0	0	0	1878	0	0	0	0	0	0	0	0	0	0	0	0	0	0	0	0	0	0	0	0	0	0	0	0	0	0	0	0	0	0	0	0	0	0	0	0	0	0	0	0	0	0
562742_068-R_H25HE5	HNSC	0.963533497703669	202	0	0	0	1874	0	0	0	0	0	0	0	0	0	0	0	0	0	0	0	0	0	0	0	0	0	0	0	0	0	0	0	0	0	0	0	0	0	0	0	0	0	0	0	0	0	0
562742_068-R_H25HE8	HNSC	0.970469335767014	197	0	0	0	1787	0	0	0	0	0	0	0	0	0	0	0	0	0	0	0	0	0	0	0	0	0	0	0	0	0	0	0	0	0	0	0	0	0	0	0	0	0	0	0	0	0	0
562742_068-R_H26HF3M876	HNSC	0.957939930009093	218	0	0	0	2351	0	0	0	0	0	0	0	0	0	0	0	79	0	0	0	0	0	0	0	0	0	0	0	0	0	0	0	0	0	0	0	0	0	0	0	0	0	0	0	0	0	0
563396_261-R_KN9L92	SKCM	0.943786746053795	124	52	0	0	1683	0	0	242	0	0	0	0	0	0	0	0	0	0	0	0	0	0	0	0	0	0	0	0	0	0	0	0	0	0	0	0	0	0	0	0	0	0	0	0	0	0	0
563396_261-R_KN9L97_RG-M706	SKCM	0.946245486822553	121	50	0	0	1854	0	0	243	0	0	0	0	0	0	0	0	0	0	0	0	0	0	0	0	0	0	0	0	0	0	0	0	0	0	0	0	0	0	0	0	0	0	0	0	0	0	0
563396_261-R_KN9L97_RG-M710	SKCM	0.959649880541769	127	0	0	0	1610	0	0	253	0	0	0	0	0	0	0	0	0	0	0	0	0	0	0	0	0	0	0	0	0	0	0	0	0	0	0	0	0	61	0	0	0	0	0	0	0	0	0
563396_261-R_KP0	SKCM	0.933223213813644	121	73	0	0	1774	0	0	223	0	93	0	0	0	0	0	0	0	0	0	0	0	0	0	0	0	0	0	0	0	0	0	0	0	0	0	0	0	0	0	0	0	0	0	0	0	0	0
563396_261-R_KP1LD4	SKCM	0.956921633830141	119	45	0	0	1596	0	0	227	0	0	0	0	0	0	0	0	0	0	0	0	0	0	0	0	0	0	0	0	0	0	0	0	0	0	0	0	0	0	0	0	0	0	0	0	0	0	0
563396_261-R_KP1LD5	SKCM	0.952906919094606	139	0	0	0	1588	0	0	265	0	73	0	0	0	0	0	0	0	0	0	0	0	0	0	0	0	0	0	0	0	0	0	0	0	0	0	0	0	0	0	0	0	0	0	0	0	0	0
582836_169-R_A37	HNSC	0.981279112864873	195	467	0	0	1822	0	0	0	0	0	0	0	0	0	0	0	492	0	0	0	0	0	0	0	0	0	0	0	0	0	0	0	0	0	0	0	0	0	0	0	0	0	0	0	0	0	0
582836_169-R_A37AA1	HNSC	0.980833148421228	179	449	0	0	1673	0	0	0	0	0	0	0	0	0	0	0	487	0	0	0	0	0	0	0	0	0	0	0	0	0	0	0	0	0	0	0	0	0	0	0	0	0	0	0	0	0	0
582836_169-R_A38AC6	HNSC	0.977987499627225	200	508	0	0	1774	0	0	0	0	0	0	0	0	0	0	0	513	0	0	0	0	0	0	0	0	0	0	0	0	0	0	0	0	0	0	0	0	0	0	0	0	0	0	0	0	0	0
582836_169-R_A38AC8	HNSC	0.98007869824171	188	496	0	0	1807	0	0	0	0	0	0	0	0	0	0	0	503	0	0	0	0	0	0	0	0	0	0	0	0	0	0	0	0	0	0	0	0	0	0	0	0	0	0	0	0	0	0
582836_169-R_A39	HNSC	0.984448607409263	188	464	0	0	1646	0	0	0	0	0	0	0	0	0	0	0	500	0	0	0	0	0	0	0	0	0	0	0	0	0	0	0	0	0	0	0	0	0	0	0	0	0	0	0	0	0	0
582836_169-R_A39AH5	HNSC	0.970029005668915	192	536	0	0	1854	0	0	0	0	0	0	0	0	0	0	0	518	0	0	0	0	0	0	0	0	0	0	0	0	0	0	0	0	0	0	0	0	0	0	0	0	0	0	0	0	0	0
582836_169-R_ORIGINATOR	HNSC	0.975410114481454	194	509	0	0	1826	0	0	0	0	0	0	0	0	0	0	0	497	0	0	0	0	0	0	0	0	0	0	0	0	0	0	0	0	0	0	0	0	0	0	0	0	0	0	0	0	0	0
592915_224-R_A96	STAD	0.950853478200451	221	58	0	0	1566	0	0	0	0	0	0	0	0	0	0	0	0	0	0	0	0	0	0	0	0	0	0	0	0	0	0	0	0	0	0	0	0	0	0	0	0	0	0	0	0	0	0
592915_224-R_A96AZ3IN3	STAD	0.940750770071181	202	75	0	0	1693	0	0	0	0	0	0	0	0	0	0	0	0	0	0	0	0	0	0	0	0	0	0	0	0	0	0	0	0	0	0	0	0	0	0	0	0	0	0	0	0	0	0
592915_224-R_A96AZ4IF6NM3	STAD	0.933331788535645	227	55	364	0	1686	0	0	0	0	0	0	0	0	0	0	0	0	0	0	0	0	0	0	0	0	0	0	0	0	0	80	0	0	0	0	0	0	0	0	0	113	0	0	0	0	0	0
592915_224-R_A96AZ4IF8	STAD	0.938024403286655	222	83	0	0	1660	0	0	0	0	0	0	0	0	0	0	0	0	0	0	0	0	0	0	0	0	0	0	0	0	0	0	0	0	0	0	0	0	0	0	0	0	0	0	0	0	0	0
592915_224-R_A96AZ5	STAD	0.926186228543696	251	83	476	0	1199	0	0	0	0	0	0	0	0	0	0	0	0	0	0	0	0	0	0	0	0	0	0	0	0	0	0	0	0	0	0	0	0	0	0	0	129	0	0	0	0	0	0
592915_224-R_A96AZ5IN5	STAD	0.944636843865313	221	62	0	0	1706	0	0	0	0	0	0	0	0	0	0	0	0	0	0	0	0	0	0	0	0	0	0	0	0	0	0	0	0	0	0	0	0	0	0	0	0	0	0	0	0	0	0
593322_323-R_AT4NU7M391	BLCA	0.962010066871363	119	113	0	0	1715	0	0	0	0	0	0	0	0	0	0	0	109	0	0	0	0	0	0	0	0	0	0	0	0	0	0	0	0	0	0	0	0	0	0	0	0	0	0	0	0	0	0
593322_323-R_AT4NU8M478	BLCA	0.953937579031669	121	104	0	0	1754	0	0	0	0	0	0	0	0	0	0	0	105	0	0	0	0	0	0	0	0	0	0	0	0	0	0	0	0	0	0	0	0	0	0	0	0	0	0	0	0	0	0
593322_323-R_AT4NU8_RG-ED1	BLCA	0.922536656636886	158	115	570	0	1410	0	0	0	0	0	0	0	0	0	0	0	88	0	0	0	0	0	0	0	0	0	0	0	0	0	0	0	0	0	0	0	0	0	0	0	0	0	0	0	0	0	0
593322_323-R_AT5	BLCA	0.964704019927232	138	112	0	0	1733	0	0	0	0	0	0	0	0	0	0	0	98	0	0	0	0	0	0	0	0	0	0	0	0	0	0	0	0	0	0	0	0	0	0	0	0	0	0	0	0	0	0
625472_104-R_H67WG0	COREAD	0.967686266431968	579	0	0	0	4131	0	0	0	0	0	0	0	0	0	0	0	0	0	845	0	0	0	0	0	0	0	0	0	0	0	0	0	0	0	0	0	0	0	0	0	0	0	0	0	0	0	0
625472_104-R_H68	COREAD	0.966826718365858	552	0	0	0	4104	0	0	0	0	0	0	0	0	0	0	0	0	0	852	0	0	0	0	0	0	0	0	0	0	0	0	0	0	0	0	0	0	0	0	0	0	0	0	0	0	0	0
625472_104-R_H68WG3	COREAD	0.966877118252821	546	0	0	0	3906	0	0	0	0	0	0	0	0	0	0	0	0	0	877	0	0	0	0	0	0	0	0	0	0	0	0	0	0	0	0	0	0	0	0	0	0	0	0	0	0	0	0
625472_104-R_H69	COREAD	0.969008961307882	514	0	0	0	3886	0	0	0	0	0	0	0	0	0	0	0	0	0	823	0	0	0	0	0	0	0	0	0	0	0	0	0	0	0	0	0	0	0	0	0	0	0	0	0	0	0	0
625472_104-R_H69HC1	COREAD	0.970312183904054	570	0	0	0	3774	0	0	0	0	0	0	0	0	0	0	0	0	0	825	0	0	0	0	0	0	0	0	0	0	0	0	0	0	0	0	0	0	0	0	0	0	0	0	0	0	0	0
625472_104-R_H70HC4	COREAD	0.968692258557536	581	0	0	0	3989	0	0	0	0	0	0	0	0	0	0	0	0	0	866	0	0	0	0	0	0	0	0	0	0	0	0	0	0	0	0	0	0	0	0	0	0	0	0	0	0	0	0
633993_097-R_VI5E39F06	SKCM	0.95325405874577	117	147	0	0	1717	0	0	555	0	0	0	0	0	0	0	0	0	0	0	0	0	0	0	0	0	0	0	0	0	0	0	0	0	0	0	0	0	0	0	0	0	0	0	0	0	0	0
633993_097-R_VI7	SKCM	0.959854904788034	135	146	0	0	1591	0	0	585	0	0	0	0	0	0	0	0	0	0	0	0	0	0	0	0	0	0	0	0	0	0	0	0	0	0	0	0	0	0	0	0	0	0	0	0	0	0	0
633993_097-R_VI7QT0	SKCM	0.962241995806716	136	166	0	0	1583	0	0	593	0	0	0	0	0	0	0	0	0	0	0	0	0	0	0	0	0	0	0	0	0	0	0	0	0	0	0	0	0	0	0	0	0	0	0	0	0	0	0
633993_097-R_VI8	SKCM	0.963109788035457	144	0	0	0	1477	0	309	365	0	0	0	0	0	0	0	0	0	0	0	0	0	0	0	0	0	0	0	0	0	0	0	0	0	0	0	0	0	0	0	0	0	0	0	0	0	0	0
633993_097-R_VI8M979	SKCM	0.958979244734099	136	174	0	0	1636	0	0	580	0	0	0	0	0	0	0	0	0	0	0	0	0	0	0	0	0	0	0	0	0	0	0	0	0	0	0	0	0	0	0	0	0	0	0	0	0	0	0
636974_082-R_GPY	SARC	0.951549939461281	210	0	0	0	1733	0	0	0	0	0	0	0	0	0	0	0	0	0	0	0	0	0	0	0	0	0	0	0	0	0	0	0	0	0	0	0	0	0	0	0	0	0	0	0	0	0	0
636974_082-R_GPYVJ3	SARC	0.93819119186351	200	0	0	0	1851	0	0	0	0	0	0	0	0	0	0	0	0	0	0	0	0	0	0	0	0	0	0	0	0	0	0	0	0	0	0	0	0	0	0	0	0	0	0	0	0	0	0
636974_082-R_GPYVK0	SARC	0.92672359207794	195	0	0	0	1931	0	0	0	0	0	0	0	0	0	0	0	0	0	0	0	0	0	0	0	0	0	0	0	0	0	0	0	0	0	0	0	0	0	0	0	0	0	0	0	0	0	0
636974_082-R_GQC	SARC	0.937940504308628	201	0	0	0	1788	0	0	0	0	0	0	0	0	0	0	0	0	0	0	0	0	0	0	0	0	0	0	0	0	0	0	0	0	0	0	0	0	0	0	0	0	0	0	0	0	0	0
665939_344-R_ORIGINATOR	BLCA	0.94667380917712	148	101	0	0	1836	0	0	0	0	0	0	0	0	0	0	0	0	0	0	0	0	0	0	0	0	0	0	0	0	0	0	0	0	0	0	0	0	0	0	0	0	0	0	0	0	0	0
665939_344-R_YH0XJ4	BLCA	0.948309605199091	130	106	0	0	1856	0	0	0	0	0	0	0	0	0	0	0	0	0	0	0	0	0	0	0	0	0	0	0	0	0	0	0	0	0	0	0	0	0	0	0	0	0	0	0	0	0	0
665939_344-R_YH1	BLCA	0.952995271470937	155	103	0	0	1905	0	0	0	0	0	0	0	0	0	0	0	0	0	0	0	0	0	0	0	0	0	0	0	0	0	0	0	0	0	0	0	0	0	0	0	0	0	0	0	0	0	0
665939_344-R_YH1W67	BLCA	0.966085779877774	145	66	0	0	1837	0	0	0	0	0	0	0	0	0	0	0	0	0	0	0	0	0	0	0	0	0	0	0	0	0	0	0	0	0	0	0	0	0	0	0	0	0	0	0	0	0	0
665939_344-R_YH2X72	BLCA	0.945871781188251	135	104	0	0	1858	0	0	0	0	0	0	0	0	0	0	0	0	0	0	0	0	0	0	0	0	0	0	0	0	0	0	0	0	0	0	0	0	0	0	0	0	0	0	0	0	0	0
665939_344-R_YH2X73	BLCA	0.953128773172001	136	124	0	0	1871	0	0	0	0	0	0	0	0	0	0	0	0	0	0	0	0	0	0	0	0	0	0	0	0	0	0	0	0	0	0	0	0	0	0	0	112	0	0	0	0	0	0
665939_344-R_YH3XJ7	BLCA	0.959630024740984	165	105	0	0	1693	0	0	0	0	0	0	0	0	0	0	0	0	0	0	0	0	0	0	0	0	0	0	0	0	0	0	0	0	0	0	0	0	0	0	0	0	0	0	0	0	0	0
668155_338-R_YE7	HNSC	0.974288929683164	231	0	0	0	2578	0	0	0	0	0	0	0	0	0	0	0	0	0	0	0	0	0	0	0	0	0	0	0	0	0	0	0	0	0	0	0	0	0	0	0	0	0	0	0	0	0	0
668155_338-R_YE7X34	HNSC	0.971211188297058	168	0	0	0	1804	0	0	0	0	0	0	0	0	0	0	0	0	0	0	0	0	0	0	0	0	0	0	0	0	0	0	0	0	0	0	0	0	0	0	0	0	0	0	0	0	0	0
668155_338-R_YE8XD4	HNSC	0.954100662737882	231	0	0	0	2912	0	0	0	0	0	0	0	0	0	0	0	0	0	0	0	0	0	0	0	0	0	0	0	0	0	0	0	0	0	0	0	0	0	0	0	152	0	0	0	0	0	0
668155_338-R_YF0XE0	HNSC	0.960238662090161	243	0	0	0	2838	0	0	0	0	0	0	0	0	0	0	0	0	0	0	0	0	0	0	0	0	0	0	0	0	0	0	0	0	0	0	0	0	0	0	0	0	0	0	0	0	0	0
692163_330-T_C56	SARC	0.938142663847537	240	91	0	0	3015	0	0	0	0	0	0	0	0	0	0	0	0	0	0	0	0	0	0	0	0	0	0	0	0	0	0	0	0	0	0	0	0	0	0	0	0	0	0	0	0	0	0
692163_330-T_C56C88	SARC	0.940639327280063	230	80	0	0	3118	0	0	0	0	0	0	0	0	0	0	0	0	0	0	0	0	0	0	0	0	0	0	0	0	0	0	0	0	0	0	0	0	0	0	0	0	0	0	0	0	0	0
692163_330-T_C56C88CE5	SARC	0.938187370550291	258	0	572	0	2286	0	0	0	0	0	0	0	0	0	0	0	0	0	0	0	0	0	0	0	0	0	0	0	0	0	0	0	0	0	0	0	0	0	0	0	0	0	0	0	0	0	0
692163_330-T_C56C91	SARC	0.942796150796332	232	69	0	0	2698	0	0	0	0	0	0	0	0	0	0	0	0	0	0	0	0	0	0	0	0	0	0	0	0	0	0	0	0	0	0	0	0	0	0	0	0	0	0	0	0	0	0
692163_330-T_C56C96	SARC	0.956200864673578	228	0	0	0	2635	0	0	0	0	0	0	0	0	0	0	0	0	0	0	0	0	0	0	0	0	0	0	0	0	0	0	0	0	0	0	0	0	0	0	0	0	0	0	0	0	0	0
692163_330-T_C57L	SARC	0.944785912945019	266	0	493	0	2478	0	0	0	0	0	0	0	0	0	0	0	0	0	0	0	0	0	0	0	0	0	0	0	0	0	0	0	0	0	0	0	0	0	0	0	0	0	0	0	0	0	0
692163_330-T_C57L2	SARC	0.940110476729137	235	76	0	0	3076	0	0	0	0	0	0	0	0	0	0	0	0	0	0	0	0	0	0	0	0	0	0	0	0	0	0	0	0	0	0	0	0	0	0	0	0	0	0	0	0	0	0
692163_330-T_C57L2CB6	SARC	0.946662781904404	242	73	0	0	2994	0	0	0	0	0	0	0	0	0	0	0	0	0	0	0	0	0	0	0	0	0	0	0	0	0	0	0	0	0	0	0	0	0	0	0	0	0	0	0	0	0	0
692163_330-T_C57LC98	SARC	0.94392708796251	266	0	513	0	2628	0	0	0	0	0	0	0	0	0	0	0	0	0	0	0	0	0	0	0	0	0	0	0	0	0	0	0	0	0	0	0	0	0	0	0	0	0	0	0	0	0	0
692585_246-R_AB7	LUSC	0.961583846650337	103	82	0	495	2721	0	0	0	0	0	0	0	0	0	0	0	112	0	0	0	0	0	0	0	0	0	0	0	0	0	0	0	0	0	0	0	0	0	0	0	0	0	0	0	0	0	0
692585_246-R_AB7IJ0	LUSC	0.968716983373331	101	77	0	487	2621	0	0	0	0	0	0	0	0	0	0	0	111	0	0	0	0	0	0	0	0	0	0	0	0	0	0	0	0	0	0	0	0	0	0	0	0	0	0	0	0	0	0
692585_246-R_AB7IJ0NH9QS9	LUSC	0.957652112215696	100	0	0	459	2710	0	0	0	0	0	0	0	0	0	0	0	106	0	0	0	0	0	0	0	0	0	0	0	0	0	0	0	0	0	0	0	0	0	0	0	0	0	0	0	0	0	0
692585_246-R_AB7IJ0NI0	LUSC	0.96333215103231	89	0	0	417	2359	0	0	0	0	0	0	0	0	0	0	0	102	0	0	0	0	0	0	0	0	0	0	0	0	0	0	0	0	0	0	0	0	0	0	0	0	0	0	0	0	0	0
692585_246-R_AB7IJ1NK6M780	LUSC	0.956360953456405	107	76	0	497	2658	0	0	0	0	0	0	0	0	0	0	0	109	0	0	0	0	0	0	0	0	0	0	0	0	0	0	0	0	0	0	0	0	0	0	0	0	0	0	0	0	0	0
692585_246-R_ORIGINATOR	LUSC	0.96826237722789	150	0	0	529	2863	0	0	0	0	0	0	0	0	0	0	0	120	0	0	0	0	0	0	0	0	0	0	0	0	0	0	0	0	0	0	0	0	0	0	0	0	0	0	0	0	0	0
695221_133-T_VV9	SKCM	0.932786240033501	82	47	0	0	1388	0	0	99	0	0	0	0	0	0	0	0	0	0	0	0	0	0	0	0	0	0	0	0	0	0	0	0	0	0	0	0	0	0	0	0	0	0	0	0	0	0	0
695221_133-T_VV9M16	SKCM	0.953000242907191	94	0	0	0	1041	0	0	159	0	0	0	0	0	0	0	0	0	0	0	0	0	0	0	0	0	0	0	0	0	0	0	0	0	0	0	0	0	0	0	0	91	0	0	0	0	0	0
695221_133-T_VV9M18M836	SKCM	0.922797091197504	68	94	0	0	1126	0	0	154	0	0	0	0	0	0	0	0	0	0	0	0	0	0	0	0	0	0	0	0	0	0	0	0	0	0	0	0	0	0	0	0	0	0	0	0	0	0	380
695221_133-T_VV9M19	SKCM	0.933843400755303	88	91	0	0	1052	0	0	143	0	0	0	0	0	0	0	0	0	0	0	0	0	0	0	0	0	0	0	0	0	0	0	0	0	0	0	0	0	0	0	0	0	0	0	0	0	0	394
695221_133-T_VV9M19M98	SKCM	0.915230448885047	73	70	0	0	1522	0	0	106	0	0	0	0	0	0	0	0	0	0	0	0	0	0	0	0	0	0	0	0	0	0	0	0	0	0	0	0	0	0	0	0	103	0	0	0	0	0	0
695669_166-R_WR6	SKCM	0.984952596339332	0	0	0	0	2546	0	3192	6643	0	0	0	0	0	0	0	0	0	0	0	0	0	0	0	0	0	0	0	0	0	0	0	0	0	0	0	0	0	0	0	0	0	0	0	0	0	0	0
695669_166-R_WR6VC5	SKCM	0.9842206177903	0	0	0	0	2688	0	3199	6651	0	0	0	0	0	0	0	0	0	0	0	0	0	0	0	0	0	0	0	0	0	0	0	0	0	0	0	0	0	0	0	0	0	0	0	0	0	0	0
695669_166-R_WR6VC6	SKCM	0.984708388379259	0	0	0	0	2654	0	3196	6707	0	0	0	0	0	0	0	0	0	0	0	0	0	0	0	0	0	0	0	0	0	0	0	0	0	0	0	0	0	0	0	0	0	0	0	0	0	0	0
695669_166-R_WR7	SKCM	0.985293372852335	0	0	0	0	2519	0	3192	6697	0	0	0	0	0	0	0	0	0	0	0	0	0	0	0	0	0	0	0	0	0	0	0	0	0	0	0	0	0	0	0	0	0	0	0	0	0	0	0
695669_166-R_WR7V96	SKCM	0.984262949864719	0	0	0	0	2735	0	3228	6667	0	0	0	0	0	0	0	0	0	0	0	0	0	0	0	0	0	0	0	0	0	0	0	0	0	0	0	0	0	0	0	0	0	0	0	0	0	0	0
695669_166-R_WR8VB8	SKCM	0.98477845335176	0	0	0	0	2693	0	3214	6660	0	0	0	0	0	0	0	0	0	0	0	0	0	0	0	0	0	0	0	0	0	0	0	0	0	0	0	0	0	0	0	0	0	0	0	0	0	0	0
713595_302-R_FL7	SARC	0.937883501123966	164	0	257	0	1505	0	0	0	0	0	0	0	0	0	0	0	0	0	0	0	0	0	0	0	0	0	0	0	0	0	0	0	0	0	0	0	0	0	0	0	98	0	0	0	0	0	0
713595_302-R_FL7DM1	SARC	0.925037813542327	155	0	0	0	1679	0	0	0	0	0	0	0	0	0	0	0	0	0	0	0	0	0	0	0	0	0	0	0	0	0	0	0	0	0	0	0	0	0	0	0	0	0	0	0	0	0	0
713595_302-R_FL9	SARC	0.939652028877658	183	0	299	0	1433	0	0	0	0	0	0	0	0	0	0	0	0	0	0	0	0	0	0	0	0	0	0	0	0	0	0	0	0	0	0	0	0	0	0	0	119	0	0	0	0	0	0
713595_302-R_FL9D77DK1	SARC	0.935910553372609	165	0	0	0	1752	0	0	0	0	0	0	0	0	0	0	0	0	0	0	0	0	0	0	0	0	0	0	0	0	0	0	0	0	0	0	0	0	0	0	0	0	0	0	0	0	0	0
713595_302-R_FL9D78	SARC	0.936115907958284	181	0	247	0	1296	0	0	0	0	0	0	0	0	0	0	0	0	0	0	0	0	0	0	0	0	0	0	0	0	0	0	0	0	0	0	0	0	0	0	0	0	0	0	0	0	0	420
713595_302-R_FL9D79DH7	SARC	0.946247439822254	173	0	225	0	1339	0	0	0	0	0	0	0	0	0	0	0	0	0	0	0	0	0	0	0	0	0	0	0	0	0	0	0	0	0	0	0	0	0	0	0	0	0	0	0	0	0	359
713595_302-R_ORIGINATOR	SARC	0.952955349040081	202	0	298	0	1474	0	0	0	0	0	0	0	0	0	0	0	0	0	0	0	0	0	0	0	0	0	0	0	0	0	0	0	0	0	0	0	0	0	0	0	142	0	0	0	0	0	0
714841_288-R_KV6	COREAD	0.919998032438202	275	0	0	0	2182	0	0	0	0	0	0	0	0	0	0	0	0	0	0	0	0	0	0	0	0	0	0	0	0	0	0	0	0	0	0	0	0	0	0	0	0	0	0	0	0	0	0
714841_288-R_KV6MF7NX6M067	COREAD	0.930629061349788	273	0	0	0	2095	0	0	0	0	0	0	0	0	0	0	0	0	0	0	0	0	0	0	0	0	0	0	0	0	0	0	0	0	0	0	0	0	0	0	0	0	0	0	0	0	0	0
714841_288-R_KV6MF7NX7	COREAD	0.927019334696222	271	0	0	0	1786	0	0	0	0	0	0	0	0	0	0	0	0	0	0	0	0	0	0	0	0	0	0	0	0	0	0	0	0	0	0	0	0	0	0	0	0	0	0	0	0	0	504
714841_288-R_KV6MG5	COREAD	0.922901637334465	272	0	0	0	1731	0	0	0	0	0	0	0	0	0	0	0	0	0	0	0	0	0	0	0	0	0	0	0	0	0	0	0	0	0	0	0	0	0	0	0	0	0	0	0	0	0	591
714841_288-R_KV7	COREAD	0.93822425305087	275	0	0	0	1712	0	0	0	0	0	0	0	0	0	0	0	0	0	0	0	0	0	0	0	0	0	0	0	0	0	0	0	0	0	0	0	0	0	0	0	0	0	0	0	0	0	420
714841_288-R_KV9MH0	COREAD	0.922646992651312	280	0	0	0	2145	0	0	0	0	0	0	0	0	0	0	0	0	0	0	0	0	0	0	0	0	0	0	0	0	0	0	0	0	0	0	0	0	0	0	0	0	0	0	0	0	0	0
743489_274-T_J11JR7	KIDNEY	0.948393479614152	250	0	0	0	2310	0	0	0	0	0	0	0	0	0	0	0	0	0	0	0	0	0	0	0	0	0	0	0	0	0	0	0	0	0	0	0	0	0	0	0	137	0	0	0	0	0	0
743489_274-T_J11K93	KIDNEY	0.92698368012549	211	0	0	0	2158	0	0	0	0	0	0	0	0	0	0	0	0	0	0	0	0	0	0	0	0	0	0	0	0	0	0	0	0	0	0	0	0	0	0	0	0	0	0	0	0	0	0
743489_274-T_J12	KIDNEY	0.914766017218098	195	0	0	0	2442	0	0	0	0	0	0	0	0	0	0	0	0	0	0	0	0	0	0	0	0	0	0	0	0	0	0	0	0	0	0	0	0	0	0	0	184	0	0	0	0	0	0
743489_274-T_J13JP3	KIDNEY	0.927263140075102	206	0	0	0	2208	0	0	0	0	0	0	0	0	0	0	0	0	0	0	0	0	0	0	0	0	0	0	0	0	0	0	0	0	0	0	0	0	0	0	0	176	0	0	0	0	0	0
743489_281-T_J33	KIDNEY	0.925582229984842	207	0	0	0	2121	0	0	0	0	0	0	0	0	0	0	0	0	0	0	0	0	0	0	0	0	0	0	0	0	0	0	0	0	0	0	0	0	0	0	0	0	0	0	0	0	0	0
743489_281-T_J33JX3	KIDNEY	0.942322268909982	194	0	0	0	2093	0	0	0	0	0	0	0	0	0	0	0	0	0	0	0	0	0	0	0	0	0	0	0	0	0	0	0	0	0	0	0	0	0	0	0	0	0	0	0	0	0	0
743489_281-T_J33JX5KI7	KIDNEY	0.938841429145562	217	0	0	0	2342	0	0	0	0	0	0	0	0	0	0	0	0	0	0	0	0	0	0	0	0	0	0	0	0	0	0	0	0	0	0	0	0	0	0	0	142	0	0	0	0	0	0
743489_281-T_J33JX8_RG-M208	KIDNEY	0.93105619592957	205	0	0	0	2233	0	0	0	0	0	0	0	0	0	0	0	0	0	0	0	0	0	0	0	0	0	0	0	0	0	0	0	0	0	0	0	0	0	0	0	189	0	0	0	0	0	0
743489_281-T_J33JY1KN3	KIDNEY	0.933447963248049	204	0	0	0	2149	0	0	0	0	0	0	0	0	0	0	0	0	0	0	0	0	0	0	0	0	0	0	0	0	0	0	0	0	0	0	0	0	0	0	0	137	0	0	0	0	0	0
746538_026-R_ORIGINATOR	COREAD	0.932105707407005	211	0	0	0	1981	0	0	0	0	0	0	0	0	0	0	0	0	0	0	0	0	0	0	0	0	0	0	0	0	0	0	0	0	0	0	0	0	0	0	0	0	0	0	0	0	0	0
746538_026-R_YR4	COREAD	0.936393187479101	230	0	0	0	2017	0	0	0	0	0	0	0	0	0	0	0	0	0	0	0	0	0	0	0	0	0	0	0	0	0	0	0	0	0	0	0	0	0	0	0	185	0	0	0	0	0	0
746538_026-R_YR4W41	COREAD	0.925605219393528	231	0	0	0	2091	0	0	0	0	0	0	0	0	0	0	0	0	0	0	0	0	0	0	0	0	0	0	0	0	0	0	0	0	0	0	0	0	0	0	0	0	0	0	0	0	0	0
746538_026-R_YR5XK1	COREAD	0.915526959524739	226	0	0	0	2091	0	0	0	0	0	0	0	0	0	0	0	0	0	0	0	0	0	0	0	0	0	0	0	0	0	0	0	0	0	0	0	0	0	0	0	0	0	0	0	0	0	0
746538_026-R_YR5XK2	COREAD	0.920457954472125	229	0	0	0	2005	0	0	0	0	0	0	0	0	0	0	0	0	0	0	0	0	0	0	0	0	0	0	0	0	0	0	0	0	0	0	0	0	0	0	0	0	0	0	0	0	0	0
746538_026-R_YR6XW8	COREAD	0.906419104941364	225	0	0	0	2229	0	0	0	0	0	0	0	0	0	0	0	0	0	0	0	0	0	0	0	0	0	0	0	0	0	0	0	0	0	0	0	0	0	0	0	0	0	0	0	0	0	0
746538_026-R_YR7XR3	COREAD	0.919516482973099	193	0	0	0	1876	0	0	0	0	0	0	0	0	0	0	0	0	0	0	0	0	0	0	0	0	0	0	0	0	0	0	0	0	0	0	0	0	0	0	0	0	0	0	0	0	0	0
746718_042-R_ORIGINATOR	BLCA	0.978150713092419	194	655	0	0	2023	0	0	0	0	0	0	0	0	0	0	0	721	0	0	0	0	0	0	0	0	0	0	0	0	0	0	0	0	0	0	0	0	0	0	0	0	0	0	0	0	0	0
746718_042-R_X20	BLCA	0.991215102806207	202	1305	0	0	2010	0	0	0	0	0	0	0	0	0	0	0	1276	0	0	0	0	0	0	0	0	0	0	0	0	0	0	0	0	0	0	0	0	0	0	0	0	0	0	0	0	0	0
746718_042-R_X21XL0	BLCA	0.985954875818271	193	921	0	0	2045	0	0	0	0	0	0	0	0	0	0	0	907	0	0	0	0	0	0	0	0	0	0	0	0	0	0	0	0	0	0	0	0	0	0	0	0	0	0	0	0	0	0
746718_042-R_X22	BLCA	0.98797454290731	193	1067	0	0	1932	0	0	0	0	0	0	0	0	0	0	0	1007	0	0	0	0	0	0	0	0	0	0	0	0	0	0	0	0	0	0	0	0	0	0	0	0	0	0	0	0	0	0
746718_042-R_X23XL1	BLCA	0.992913987825009	198	969	0	0	1840	0	0	0	0	0	0	0	0	0	0	0	964	0	0	0	0	0	0	0	0	0	0	0	0	0	0	0	0	0	0	0	0	0	0	0	0	0	0	0	0	0	0
746718_042-R_X24	BLCA	0.989908913584452	125	892	0	0	2303	0	0	0	0	0	0	0	0	0	0	0	922	0	0	0	0	0	0	0	0	0	0	0	0	0	0	0	0	0	0	0	0	0	0	0	0	0	0	0	0	0	0
746718_042-R_X24WG7	BLCA	0.983725526594401	200	985	0	0	2046	0	0	0	0	0	0	0	0	0	0	0	973	0	0	0	0	0	0	0	0	0	0	0	0	0	0	0	0	0	0	0	0	0	0	0	0	0	0	0	0	0	0
756784_338-R_FU8	COREAD	0.958574843438547	231	0	0	0	1815	0	0	0	0	0	0	0	0	0	0	0	0	0	0	0	0	0	0	0	0	0	0	0	0	0	0	0	0	0	0	0	0	0	0	0	0	0	0	0	0	0	0
756784_338-R_FU8DY0	COREAD	0.949633531082918	235	0	0	0	1904	0	0	0	0	0	0	0	0	0	0	0	0	0	0	0	0	0	0	0	0	0	0	0	0	0	0	0	0	0	0	0	0	0	0	0	0	0	0	0	0	0	0
756784_338-R_FU8DY2WR7	COREAD	0.95327042670411	241	0	0	0	1877	0	0	0	0	0	0	0	0	0	0	0	0	0	0	0	0	0	0	0	0	0	0	0	0	0	0	0	0	0	0	0	0	0	0	0	0	0	0	0	0	0	0
756784_338-R_FU8DY4WU1	COREAD	0.934837179702302	242	0	0	0	1989	0	0	0	0	0	0	0	0	0	0	0	0	0	0	0	0	0	0	0	0	0	0	0	0	0	0	0	0	0	0	0	0	0	0	0	0	0	0	0	0	0	0
756784_338-R_FV0WF4	COREAD	0.943635410273859	230	0	0	0	1892	0	0	0	0	0	0	0	0	0	0	0	0	0	0	0	0	0	0	0	0	0	0	0	0	0	0	0	0	0	0	0	0	0	0	0	0	0	0	0	0	0	0
762968_020-R_YP8	COREAD	0.965535862488925	297	0	0	0	1866	0	0	0	0	0	0	0	0	0	0	0	0	0	0	0	0	0	0	0	0	0	0	0	0	0	0	0	0	0	0	0	0	0	0	0	0	0	0	0	0	0	0
762968_020-R_YP8WE6	COREAD	0.957305418412028	301	0	0	0	1859	0	0	0	0	0	0	0	0	0	0	0	0	0	0	0	0	0	0	0	0	0	0	0	0	0	0	0	0	0	0	0	0	0	0	0	0	0	0	0	0	0	0
762968_020-R_YP9WU8	COREAD	0.952743017772087	287	0	0	0	1922	0	0	0	0	0	0	0	0	0	0	0	0	0	0	0	0	0	0	0	0	0	0	0	0	0	0	0	0	0	0	0	0	0	0	0	0	0	0	0	0	0	0
762968_020-R_YQ0	COREAD	0.947003358166948	294	0	0	0	2008	0	0	0	0	0	0	0	0	0	0	0	0	0	0	0	0	0	0	0	0	0	0	0	0	0	0	0	0	0	0	0	0	0	0	0	0	0	0	0	0	0	0
762968_020-R_YQ0W10	COREAD	0.93904525789346	274	0	0	0	1961	0	0	0	0	0	0	0	0	0	0	0	0	0	0	0	0	0	0	0	0	0	0	0	0	0	0	0	0	0	0	0	0	0	0	0	0	0	0	0	0	0	0
762968_020-R_YQ1WF8	COREAD	0.951950281742378	284	0	0	0	1979	0	0	0	0	0	0	0	0	0	0	0	0	0	0	0	0	0	0	0	0	0	0	0	0	0	0	0	0	0	0	0	0	0	0	0	0	0	0	0	0	0	0
765638_272-R_AG1	LUSC	0.91417434704437	69	82	0	438	1964	0	0	0	0	0	0	0	0	0	0	0	0	0	0	0	0	0	0	0	0	0	0	0	0	0	0	0	0	0	0	0	0	0	0	0	159	0	0	0	0	0	0
765638_272-R_AG2	LUSC	0.929713944753018	96	0	0	392	2027	0	0	0	0	0	0	0	0	0	0	0	0	0	0	0	0	0	0	0	0	0	0	0	0	0	0	0	0	0	0	0	0	0	0	0	112	0	0	0	0	0	0
765638_272-R_AG2I09	LUSC	0.906868341359733	91	78	0	436	2063	0	0	0	0	0	0	0	0	0	0	0	0	0	0	0	0	0	0	0	0	0	0	0	0	0	0	0	0	0	0	0	0	0	0	0	0	0	0	0	0	0	0
765638_272-R_AG3AX5	LUSC	0.922228230381925	81	0	0	350	2047	0	0	0	0	0	0	0	0	0	0	0	0	0	0	0	0	0	0	0	0	0	0	0	0	0	0	0	0	0	0	0	0	0	0	0	0	0	0	0	0	0	0
765638_272-R_AG4I01IB7	LUSC	0.929054925481545	92	0	0	352	1959	0	0	0	0	0	0	0	0	0	0	0	0	0	0	0	0	0	0	0	0	0	0	0	0	0	0	0	0	0	0	0	0	0	0	0	0	0	0	0	0	0	0
773659_155-R_NQ6	SKCM	0.963990152760142	150	0	0	0	1637	0	316	367	0	0	0	0	0	0	0	0	0	0	0	0	0	0	0	0	0	0	0	0	0	0	0	0	0	0	0	0	0	0	0	0	0	0	0	0	0	0	0
773659_155-R_NQ6E39	SKCM	0.959022882270104	149	163	0	0	1594	0	0	599	0	0	0	0	0	0	0	0	0	0	0	0	0	0	0	0	0	0	0	0	0	0	0	0	0	0	0	0	0	0	0	0	0	0	0	0	0	0	0
773659_155-R_NQ8	SKCM	0.964033657178913	147	0	0	0	1629	0	302	390	0	0	0	0	0	0	0	0	0	0	0	0	0	0	0	0	0	0	0	0	0	0	0	0	0	0	0	0	0	0	0	0	0	0	0	0	0	0	0
773659_155-R_NQ8K16	SKCM	0.966409823261842	132	0	0	0	1529	0	287	361	0	0	0	0	0	0	0	0	0	0	0	0	0	0	0	0	0	0	0	0	0	0	0	0	0	0	0	0	0	0	0	0	0	0	0	0	0	0	0
773659_155-R_NQ8K17	SKCM	0.965288648749725	143	0	0	0	1646	0	305	365	0	0	0	0	0	0	0	0	0	0	0	0	0	0	0	0	0	0	0	0	0	0	0	0	0	0	0	0	0	0	0	0	0	0	0	0	0	0	0
773659_155-R_NQ8K19M745	SKCM	0.95864703013435	145	0	0	0	1725	0	319	359	0	0	0	0	0	0	0	0	0	0	0	0	0	0	0	0	0	0	0	0	0	0	0	0	0	0	0	0	0	0	0	0	0	0	0	0	0	0	0
782815_120-R_ORIGINATOR	COREAD	0.959128144514266	173	0	0	0	1433	0	0	0	0	0	0	0	0	0	0	0	0	0	0	0	0	0	0	0	0	0	0	0	0	0	0	0	0	0	0	0	0	0	0	0	0	0	0	0	0	0	0
782815_120-R_W55	COREAD	0.936643172877205	230	0	0	0	1762	0	0	0	0	0	0	0	0	0	0	0	0	0	0	0	0	0	0	0	0	0	0	0	0	0	0	0	0	0	0	0	0	0	0	0	0	0	0	0	0	0	0
782815_120-R_W56V91	COREAD	0.942167244068754	227	0	0	0	1791	0	0	0	0	0	0	0	0	0	0	0	0	0	0	0	0	0	0	0	0	0	0	0	0	0	0	0	0	0	0	0	0	0	0	0	0	0	0	0	0	0	0
782815_120-R_W57	COREAD	0.921678245047231	217	0	0	0	1882	0	0	0	0	0	0	0	0	0	0	0	0	0	0	0	0	0	0	0	0	0	0	0	0	0	0	0	0	0	0	0	0	0	0	0	0	0	0	0	0	0	0
782815_120-R_W58V09	COREAD	0.931101804798291	234	0	0	0	1844	0	0	0	0	0	0	0	0	0	0	0	0	0	0	0	0	0	0	0	0	0	0	0	0	0	0	0	0	0	0	0	0	0	0	0	0	0	0	0	0	0	0
782815_120-R_W58V10	COREAD	0.951301659979893	222	0	0	0	1801	0	0	0	0	0	0	0	0	0	0	0	0	0	0	0	0	0	0	0	0	0	0	0	0	0	0	0	0	0	0	0	0	0	0	0	121	0	0	0	0	0	0
782815_120-R_W59V13	COREAD	0.953318647841501	211	0	0	0	1677	0	0	0	0	0	0	0	0	0	0	0	0	0	0	0	0	0	0	0	0	0	0	0	0	0	0	0	0	0	0	0	0	0	0	0	0	0	0	0	0	0	0
784116_028-R_H04	HNSC	0.960592748937041	115	130	0	1301	2744	0	0	0	0	0	0	0	0	0	0	0	0	0	0	0	0	0	0	0	0	0	0	0	0	0	0	0	0	0	0	0	0	0	0	0	0	0	0	0	0	0	0
784116_028-R_H04M898M143	HNSC	0.956194097094057	130	121	0	1226	2667	0	0	0	0	0	0	0	0	0	0	0	0	0	0	0	0	0	0	0	0	0	0	0	0	0	0	0	0	0	0	0	0	0	0	0	0	0	0	0	0	0	0
784116_028-R_H04M900	HNSC	0.963091035557339	117	150	0	1280	2699	0	0	0	0	0	0	0	0	0	0	0	0	0	0	0	0	0	0	0	0	0	0	0	0	0	0	0	0	0	0	0	0	0	0	0	0	0	0	0	0	0	0
784116_028-R_H06	HNSC	0.958041733449046	109	102	0	1278	2662	0	0	0	0	0	0	0	0	0	0	0	0	0	0	0	0	0	0	0	0	0	0	0	0	0	0	0	0	0	0	0	0	0	0	0	0	0	0	0	0	0	0
784116_028-R_H06HF7W51	HNSC	0.960897731257331	111	102	0	1290	2737	0	0	0	0	0	0	0	0	0	0	0	0	0	0	0	0	0	0	0	0	0	0	0	0	0	0	0	0	0	0	0	0	0	0	0	0	0	0	0	0	0	0
784116_028-R_H06HG0	HNSC	0.956126735121156	101	0	0	1118	2684	0	0	0	0	0	0	0	0	0	0	0	0	0	0	0	0	0	0	0	0	0	0	0	0	0	0	0	0	0	0	0	0	0	0	0	0	0	0	0	0	0	0
832693_133-R_VW3	HNSC	0.944104928340692	167	92	0	0	2182	0	0	0	0	0	0	0	0	0	0	0	0	0	0	0	0	0	0	0	0	0	0	0	0	0	0	0	0	0	0	0	0	0	0	0	0	0	0	0	0	0	0
832693_133-R_VW3M168	HNSC	0.962380947788508	169	0	0	0	2024	0	0	0	0	0	0	0	0	0	0	0	67	0	0	0	0	0	0	0	0	0	0	0	0	0	0	0	0	0	0	0	0	0	0	0	0	0	0	0	0	0	0
832693_133-R_VW5	HNSC	0.956167725766933	182	63	0	0	2130	0	0	0	0	0	0	0	0	0	0	0	0	0	0	0	0	0	0	0	0	0	0	0	0	0	0	0	0	0	0	0	0	0	0	0	0	0	0	0	0	0	0
832693_133-R_VW5PV2F44M91	HNSC	0.968898451130423	202	65	0	0	1941	0	0	0	0	0	0	0	0	0	0	0	88	0	0	0	0	0	0	0	0	0	0	0	0	0	0	0	0	0	0	0	0	0	0	0	0	0	0	0	0	0	0
832693_133-R_VW5PV2F46	HNSC	0.95573551434056	185	84	0	0	2069	0	0	0	0	0	0	0	0	0	0	0	0	0	0	0	0	0	0	0	0	0	0	0	0	0	0	0	0	0	0	0	0	0	0	0	0	0	0	0	0	0	0
832693_133-R_VW5PV3	HNSC	0.951214286493545	168	103	0	0	2095	0	0	0	0	0	0	0	0	0	0	0	105	0	0	0	0	0	0	0	0	0	0	0	0	0	0	0	0	0	0	0	0	0	0	0	0	0	0	0	0	0	0
833975_119-R_EN1	PAAD	0.929077658575803	132	0	0	0	1762	0	0	0	0	0	0	0	0	0	0	0	0	0	0	0	0	0	0	0	0	0	0	0	0	0	0	0	0	0	0	0	0	0	0	0	139	0	0	0	0	0	222
833975_119-R_EN1L20X95	PAAD	0.948156230993697	155	0	0	0	1333	0	0	0	0	0	0	0	0	0	0	0	0	0	0	0	0	0	0	0	0	0	0	0	0	148	0	0	0	0	0	0	0	0	0	0	0	0	0	0	0	0	277
833975_119-R_EN3	PAAD	0.935949235851971	115	0	0	0	1350	0	0	0	0	0	0	0	0	0	0	0	0	0	0	0	0	0	0	0	0	0	0	0	0	141	0	0	0	0	0	0	0	0	0	0	0	0	0	0	0	0	355
833975_119-R_EN3YN2	PAAD	0.936033185674467	133	49	0	0	1245	0	0	0	0	0	0	0	0	0	0	0	0	0	0	0	0	0	0	0	0	0	0	0	0	150	0	0	0	0	0	0	0	0	0	0	0	0	0	0	0	0	404
845751_090-R_XM7	HNSC	0.943172797906697	160	93	0	0	1715	0	0	0	0	0	0	0	0	0	0	0	195	0	0	0	0	0	0	0	0	0	0	0	0	0	0	0	0	0	0	0	0	0	0	0	0	0	0	0	0	0	0
845751_090-R_XM7AY1	HNSC	0.945822374409535	157	90	0	0	1744	0	0	0	0	0	0	0	0	0	0	0	196	0	0	0	0	0	0	0	0	0	0	0	0	0	0	0	0	0	0	0	0	0	0	0	0	0	0	0	0	0	0
845751_090-R_XM7AY3V42	HNSC	0.950780647905808	154	124	0	0	1762	0	0	0	0	0	0	0	0	0	0	0	257	0	0	0	0	0	0	0	0	0	0	0	0	0	0	0	0	0	0	0	0	0	0	0	0	0	0	0	0	0	0
845751_090-R_XM8	HNSC	0.960774143763731	147	169	0	0	1919	0	0	0	0	0	0	0	0	0	0	0	295	0	0	0	0	0	0	0	0	0	0	0	0	0	0	0	0	0	0	0	0	0	0	0	0	0	0	0	0	0	0
845751_090-R_XM8AA5_RG-VH4	HNSC	0.947318344283941	174	99	0	0	1750	0	0	0	0	0	0	0	0	0	0	0	210	0	0	0	0	0	0	0	0	0	0	0	0	0	0	0	0	0	0	0	0	0	0	0	0	0	0	0	0	0	0
855422_203-R_A65	BLCA	0.955267009387051	199	83	0	0	1908	0	0	0	0	0	0	0	0	0	0	0	122	0	0	0	0	0	0	0	0	0	0	0	0	0	0	0	0	0	0	0	0	0	0	0	0	0	0	0	0	0	0
855422_203-R_A65M128	BLCA	0.961333958126009	211	109	0	0	1881	0	0	0	0	0	0	0	0	0	0	0	151	0	0	0	0	0	0	0	0	0	0	0	0	0	0	0	0	0	0	0	0	0	0	0	0	0	0	0	0	0	0
855422_203-R_A65M129M318	BLCA	0.965493393310112	197	92	0	0	1898	0	0	0	0	0	0	0	0	0	0	0	129	0	0	0	0	0	0	0	0	0	0	0	0	0	0	0	0	0	0	0	0	0	0	0	0	0	0	0	0	0	0
855422_203-R_A65M129M320	BLCA	0.96137144369547	208	104	0	0	1882	0	0	0	0	0	0	0	0	0	0	0	128	0	0	0	0	0	0	0	0	0	0	0	0	0	0	0	0	0	0	0	0	0	0	0	0	0	0	0	0	0	0
855422_203-R_A67	BLCA	0.96935772818665	197	153	0	0	2010	0	0	0	0	0	0	0	0	0	0	0	210	0	0	0	0	0	0	0	0	0	0	0	0	0	0	0	0	0	0	0	0	0	0	0	0	0	0	0	0	0	0
855422_203-R_A67K89	BLCA	0.975093241452728	209	212	0	0	1984	0	0	0	0	0	0	0	0	0	0	0	276	0	0	0	0	0	0	0	0	0	0	0	0	0	0	0	0	0	0	0	0	0	0	0	0	0	0	0	0	0	0
862259_027-R_IA1	COREAD	0.951066086209327	220	0	0	0	2216	0	0	0	0	0	0	0	0	0	0	0	0	0	0	0	0	0	0	0	0	0	0	0	0	0	0	0	0	0	0	0	0	0	0	0	138	0	0	0	0	0	0
862259_027-R_IA1M440	COREAD	0.961187334308052	228	0	0	0	2041	0	0	0	0	0	0	0	0	0	0	0	0	0	0	0	0	0	0	0	0	0	0	0	0	0	0	0	0	0	0	0	0	0	0	0	0	0	0	0	0	0	0
862259_027-R_IA1M440M881X32	COREAD	0.971110918947364	225	0	0	0	2014	0	0	0	0	0	0	0	0	0	0	0	0	0	0	0	0	0	0	0	0	0	0	0	0	0	0	0	0	0	0	0	0	0	0	0	0	0	0	0	0	0	0
862259_027-R_IA1M440M883	COREAD	0.959721047001846	224	0	0	0	2164	0	0	0	0	0	0	0	0	0	0	0	0	0	0	0	0	0	0	0	0	0	0	0	0	0	0	0	0	0	0	0	0	0	0	0	0	0	0	0	0	0	0
862259_027-R_IA1M440M884X90	COREAD	0.963143310578994	223	0	0	0	2103	0	0	0	0	0	0	0	0	0	0	0	0	0	0	0	0	0	0	0	0	0	0	0	0	0	0	0	0	0	0	0	0	0	0	0	0	0	0	0	0	0	0
862259_027-R_IA1M442	COREAD	0.972719164471557	222	0	0	0	2052	0	0	0	0	0	0	0	0	0	0	0	0	0	0	0	0	0	0	0	0	0	0	0	0	0	0	0	0	0	0	0	0	0	0	0	0	0	0	0	0	0	0
871537_170-R_T31	HNSC	0.932370951816589	164	0	0	278	2338	0	0	0	0	0	0	0	0	0	0	0	0	0	0	0	0	0	0	0	0	0	0	0	0	0	0	0	0	0	0	0	0	0	0	0	254	0	0	0	0	0	0
871537_170-R_T31TN4	HNSC	0.92656686324395	158	0	0	266	2296	0	0	0	0	0	0	0	0	0	0	0	0	0	0	0	0	0	0	0	0	0	0	0	0	0	0	0	0	0	0	0	0	0	0	0	0	0	0	0	0	0	0
871537_170-R_T31TN5UN9	HNSC	0.922325547952071	159	0	0	301	2385	0	0	0	0	0	0	0	0	0	0	0	0	0	0	0	0	0	0	0	0	0	0	0	0	0	0	0	0	0	0	0	0	0	0	0	0	0	0	0	0	0	0
871537_170-R_T32	HNSC	0.943250499083175	147	0	0	293	2129	0	0	0	0	0	0	0	0	0	0	0	0	0	0	0	0	0	0	0	0	0	0	0	0	0	0	0	0	0	0	0	0	0	0	0	150	0	0	0	0	0	0
871537_170-R_T32TQ4_RG-UU5	HNSC	0.933423386550598	169	78	0	313	2233	0	0	0	0	0	0	0	0	0	0	0	0	0	0	0	0	0	0	0	0	0	0	0	0	0	0	0	0	0	0	0	0	0	0	0	0	0	0	0	0	0	0
871537_170-R_T32TQ5UO4	HNSC	0.941119890905195	169	0	0	295	2214	0	0	0	0	0	0	0	0	0	0	0	0	0	0	0	0	0	0	0	0	0	0	0	0	0	0	0	0	0	0	0	0	0	0	0	0	0	0	0	0	0	0
871537_170-R_T32TQ6UO5	HNSC	0.948456326052827	170	0	0	279	2152	0	0	0	0	0	0	0	0	0	0	0	0	0	0	0	0	0	0	0	0	0	0	0	0	0	0	0	0	0	0	0	0	0	0	0	0	0	0	0	0	0	0
885724_159-R_NS2	PAAD	0.962242406911572	189	0	0	0	1740	0	0	0	0	0	0	0	0	0	0	0	0	0	0	0	0	0	0	0	0	0	0	0	0	0	0	0	0	0	0	0	0	0	0	0	0	0	0	0	0	0	205
885724_159-R_NS2M288M891	PAAD	0.94933502132012	187	0	0	0	1658	0	0	0	0	0	0	0	0	0	0	0	0	0	0	0	0	0	0	0	0	0	0	0	0	0	0	0	0	0	0	0	0	0	0	0	0	0	0	0	0	0	214
885724_159-R_NS2M289	PAAD	0.957314180886001	198	0	0	0	1648	0	0	0	0	0	0	0	0	0	0	0	0	0	0	0	0	0	0	0	0	0	0	0	0	0	0	0	0	0	0	0	0	0	0	0	0	0	0	0	0	0	222
885724_159-R_NS2M289_RG-M636	PAAD	0.967301537489465	178	0	0	0	1663	0	0	0	0	0	0	0	0	0	0	0	0	0	0	0	0	0	0	0	0	0	0	0	0	190	0	0	0	0	0	0	0	0	0	0	0	0	0	0	0	0	0
885724_159-R_NS2M290	PAAD	0.955269297329652	167	0	0	0	1625	0	0	0	0	0	0	0	0	0	0	0	0	0	0	0	0	0	0	0	0	0	0	0	0	0	0	0	0	0	0	0	0	0	0	0	0	0	0	0	0	0	248
885724_159-R_NS2M290M948	PAAD	0.966659325822963	193	0	0	0	1580	0	0	0	0	0	0	0	0	0	0	0	0	0	0	0	0	0	0	0	0	0	0	0	0	0	0	0	0	0	0	0	0	0	0	0	0	0	0	0	0	0	161
889142_216-R_T53	BLCA	0.957911547883318	153	0	0	0	2353	0	0	0	0	0	0	0	0	0	0	0	0	0	0	0	0	0	0	0	0	0	0	0	0	0	0	0	0	0	0	0	0	0	0	0	0	0	0	0	0	0	0
889142_216-R_T53TC4	BLCA	0.963608364672853	202	0	403	0	2064	0	0	0	0	0	0	0	0	0	0	0	0	0	0	0	0	0	0	0	0	0	0	0	0	0	0	0	0	0	0	0	0	0	0	0	0	0	0	0	0	0	0
889142_216-R_T63	BLCA	0.954330985306218	150	0	0	0	2421	0	0	0	0	0	0	0	0	0	0	0	0	0	0	0	0	0	0	0	0	0	0	0	0	0	0	0	0	0	0	0	0	0	0	0	0	0	0	0	0	0	0
889142_216-R_T63TC7TS1U23UL4	BLCA	0.937561076497218	210	96	603	0	1906	0	0	0	0	0	0	0	0	0	0	0	0	0	0	0	0	0	0	0	0	0	0	0	0	0	0	0	0	0	0	0	0	0	0	0	169	0	0	0	0	0	0
889142_216-R_T64TF0TL0U26	BLCA	0.950187608195807	193	102	685	0	1678	0	0	0	0	0	0	0	0	0	0	0	0	0	0	0	0	0	0	0	0	0	0	0	0	0	0	0	0	0	0	0	0	0	0	0	0	0	0	0	0	0	0
889142_216-R_T64TF1	BLCA	0.959370518690281	188	0	470	0	1985	0	0	0	0	0	0	0	0	0	0	0	0	0	0	0	0	0	0	0	0	0	0	0	0	0	0	0	0	0	0	0	0	0	0	0	0	0	0	0	0	0	0
891866_317-R_AR2	SKCM	0.984641913887617	15	921	0	0	2203	0	0	5292	0	0	0	0	0	0	0	0	0	0	0	0	0	0	0	0	0	0	0	0	0	0	0	0	0	0	0	0	0	0	0	0	0	0	0	0	0	0	0
891866_317-R_AR2E10	SKCM	0.985265122761148	6	928	0	0	2260	0	0	5300	0	0	0	0	0	0	0	0	0	0	0	0	0	0	0	0	0	0	0	0	0	0	0	0	0	0	0	0	0	0	0	0	0	0	0	0	0	0	0
891866_317-R_AR2E10M82M831E07	SKCM	0.983921649516727	0	948	0	0	2372	0	0	5210	0	0	0	0	0	0	0	0	0	0	0	0	0	0	0	0	0	0	0	0	0	0	0	0	0	0	0	0	0	0	0	0	0	0	0	0	0	0	0
891866_317-R_AR2E10M83	SKCM	0.985657872001118	27	913	0	0	2638	0	0	5036	0	0	0	0	0	0	0	0	0	0	0	0	0	0	0	0	0	0	0	0	0	0	0	0	0	0	0	0	0	0	0	0	0	0	0	0	0	0	0
891866_317-R_AR2E10M85	SKCM	0.984057029691898	0	940	0	0	2316	0	0	5282	0	0	0	0	0	0	0	0	0	0	0	0	0	0	0	0	0	0	0	0	0	0	0	0	0	0	0	0	0	0	0	0	0	0	0	0	0	0	0
915372_287-R_FJ4	HNSC	0.960197827050678	152	85	0	0	1822	0	0	0	0	0	0	0	0	0	0	0	84	0	0	0	0	0	0	0	0	0	0	0	0	0	0	0	0	0	0	0	0	0	0	0	0	0	0	0	0	0	0
915372_287-R_FJ4P73	HNSC	0.954749337754909	170	82	0	0	1962	0	0	0	0	0	0	0	0	0	0	0	84	0	0	0	0	0	0	0	0	0	0	0	0	0	0	0	0	0	0	0	0	0	0	0	0	0	0	0	0	0	0
915372_287-R_FJ4P75	HNSC	0.950380556401031	162	102	0	0	2050	0	0	0	0	0	0	0	0	0	0	0	91	0	0	0	0	0	0	0	0	0	0	0	0	0	0	0	0	0	0	0	0	0	0	0	0	0	0	0	0	0	0
915372_287-R_FJ6	HNSC	0.956756187987852	151	79	0	0	2106	0	0	0	0	0	0	0	0	0	0	0	81	0	0	0	0	0	0	0	0	0	0	0	0	0	0	0	0	0	0	0	0	0	0	0	0	0	0	0	0	0	0
915372_287-R_FJ6P86PG1M165	HNSC	0.930188352438896	168	110	0	0	2075	0	0	0	0	0	0	0	0	0	0	0	0	0	0	0	0	0	0	0	0	0	0	0	0	0	0	0	0	0	0	0	0	0	0	0	0	0	0	0	0	0	0
915372_287-R_FJ6P86PG5	HNSC	0.928142865526279	178	110	0	0	2136	0	0	0	0	0	0	0	0	0	0	0	0	0	0	0	0	0	0	0	0	0	0	0	0	0	0	0	0	0	0	0	0	0	0	0	0	0	0	0	0	0	0
918122_036-R_LR0	SARC	0.928313062646023	155	0	297	0	1399	0	0	0	0	0	0	0	0	0	0	0	0	0	0	0	0	0	0	0	0	0	0	0	0	0	0	0	0	0	0	0	0	0	0	0	148	0	0	0	0	0	0
918122_036-R_LR0MX6	SARC	0.938759554486816	175	0	320	0	1329	0	0	0	0	0	0	0	0	0	0	0	0	0	0	0	0	0	0	0	0	0	0	0	0	0	0	0	0	0	0	0	0	0	0	0	146	0	0	0	0	0	0
918122_036-R_LR0MY1	SARC	0.938607512605459	168	0	412	0	1524	0	0	0	0	0	0	0	0	0	0	0	0	0	0	0	0	0	0	0	0	0	0	0	0	0	0	0	0	0	0	0	0	0	0	0	147	0	0	0	0	0	0
918122_036-R_LR2	SARC	0.943561403083933	180	0	306	0	1275	0	0	0	0	0	0	0	0	0	0	0	0	0	0	0	0	0	0	0	0	0	0	0	0	0	0	0	0	0	0	0	0	0	0	0	99	0	0	0	0	0	0
918122_036-R_LR2MY8	SARC	0.945972344936513	178	0	320	0	1305	0	0	0	0	0	0	0	0	0	0	0	0	0	0	0	0	0	0	0	0	0	0	0	0	0	0	0	0	0	0	0	0	0	0	0	101	0	0	0	0	0	0
918122_036-R_ORIGINATOR	SARC	0.934552205181696	184	0	410	0	1541	0	0	0	0	0	0	0	0	0	0	0	0	0	0	0	0	0	0	0	0	0	0	0	0	0	0	0	0	0	0	0	0	0	0	0	130	0	0	0	0	0	0
929823_356-R_I02	HNSC	0.932988385634928	158	0	0	0	1945	0	0	0	0	0	0	0	0	0	0	0	0	0	0	0	0	0	0	0	0	0	0	0	0	0	0	0	0	0	0	0	0	0	0	0	0	0	0	0	0	0	0
929823_356-R_I02N45NK3	HNSC	0.949150290639057	174	0	0	0	1865	0	0	0	0	0	0	0	0	0	0	0	0	0	0	0	0	0	0	0	0	0	0	0	0	0	0	0	0	0	0	0	0	0	0	0	105	0	0	0	0	0	0
929823_356-R_I02N45NK3WA6	HNSC	0.933059957000384	181	0	0	0	2037	0	0	0	0	0	0	0	0	0	0	0	0	0	0	0	0	0	0	0	0	0	0	0	0	0	0	0	0	0	0	0	0	0	0	0	130	0	0	0	0	0	0
929823_356-R_I02N45NK4	HNSC	0.939214801005058	179	0	0	0	2089	0	0	0	0	0	0	0	0	0	0	0	0	0	0	0	0	0	0	0	0	0	0	0	0	0	0	0	0	0	0	0	0	0	0	0	111	0	0	0	0	0	0
929823_356-R_I03	HNSC	0.953183601186084	193	0	0	0	1938	0	0	0	0	0	0	0	0	0	0	0	0	0	0	0	0	0	0	0	0	0	0	0	0	0	0	0	0	0	0	0	0	0	0	0	0	0	0	0	0	0	0
929823_356-R_I03NP1E09	HNSC	0.923144741536621	180	0	0	0	2040	0	0	0	0	0	0	0	0	0	0	0	0	0	0	0	0	0	0	0	0	0	0	0	0	0	0	0	0	0	0	0	0	0	0	0	0	0	0	0	0	0	0
932174_294-R_KX3N20	HNSC	0.906723246443098	159	0	0	0	2207	0	0	0	0	0	0	0	0	0	0	0	0	0	0	0	0	0	0	0	0	0	0	0	0	0	0	0	0	0	0	0	0	0	0	0	0	0	0	0	0	0	0
932174_294-R_KX3N24Q81	HNSC	0.912470307109502	160	0	0	0	1988	0	0	0	0	0	0	0	0	0	0	0	0	0	0	0	0	0	0	0	0	0	0	0	0	0	0	0	0	0	0	0	0	0	0	0	0	0	0	0	0	0	0
932174_294-R_KX4	HNSC	0.911313864929514	153	0	0	0	2173	0	0	0	0	0	0	0	0	0	0	0	0	0	0	0	0	0	0	0	0	0	0	0	0	0	0	0	0	0	0	0	0	0	0	0	0	0	0	0	0	0	0
932174_294-R_KX4MN9	HNSC	0.943437643645655	158	0	0	0	1982	0	0	0	0	0	0	0	0	0	0	0	0	0	0	0	0	0	0	0	0	0	0	0	0	0	0	0	0	0	0	0	0	0	0	0	105	0	0	0	0	0	0
944381_210-T_KA8	COREAD	0.957119293271003	276	0	0	0	2801	0	0	0	0	0	0	0	0	0	0	0	0	0	0	0	0	205	0	0	0	0	0	0	0	0	0	0	0	0	0	0	0	0	0	0	0	0	0	0	0	0	0
944381_210-T_KA8MA7N48Q77	COREAD	0.95853897360422	283	0	0	0	2854	0	0	0	0	0	0	0	0	0	0	0	0	0	0	0	0	202	0	0	0	0	0	0	0	0	0	0	0	0	0	0	0	0	0	0	0	0	0	0	0	0	0
944381_210-T_KA8MB0	COREAD	0.958709115303882	257	0	0	0	2679	0	0	0	0	0	0	0	0	0	0	0	0	0	0	0	0	205	0	0	0	0	0	0	0	0	0	0	0	0	0	0	0	0	0	0	0	0	0	0	0	0	0
944381_210-T_KA9	COREAD	0.954862389014415	270	0	0	0	2922	0	0	0	0	0	0	0	0	0	0	0	0	0	0	0	0	212	0	0	0	0	0	0	0	0	0	0	0	0	0	0	0	0	0	0	0	0	0	0	0	0	0
944381_210-T_KA9F08LQ2	COREAD	0.952755042357334	301	0	0	0	2030	0	0	0	0	0	0	1042	0	0	0	0	0	0	0	0	0	0	0	0	0	0	0	0	0	0	0	0	0	0	0	0	0	0	0	0	0	0	0	0	0	0	0
944381_210-T_KA9FP2	COREAD	0.949276568992736	261	0	0	0	2985	0	0	0	0	0	0	0	0	0	0	0	0	0	0	0	0	223	0	0	0	0	0	0	0	0	0	0	0	0	0	0	0	0	0	0	0	0	0	0	0	0	0
949433_175-R_W12M288	HNSC	0.947214375295072	144	92	0	0	1761	0	0	0	0	0	0	0	0	0	0	0	93	0	0	0	0	0	0	0	0	0	0	0	0	0	0	0	0	0	0	0	0	0	0	0	0	0	0	0	0	0	0
949433_175-R_W12M289	HNSC	0.953430758479517	139	68	0	0	1791	0	0	0	0	0	0	0	0	0	0	0	85	0	0	0	0	0	0	0	0	0	0	0	0	0	0	0	0	0	0	0	0	0	0	0	102	0	0	0	0	0	0
949433_175-R_W13	HNSC	0.949572949036011	149	88	0	0	1785	0	0	0	0	0	0	0	0	0	0	0	83	0	0	0	0	0	0	0	0	0	0	0	0	0	0	0	0	0	0	0	0	0	0	0	0	0	0	0	0	0	0
949433_175-R_W13M460E87	HNSC	0.93317788291559	139	75	0	0	1998	0	0	0	0	0	0	0	0	0	0	0	98	0	0	0	0	0	0	0	0	0	0	0	0	0	0	0	0	0	0	0	0	0	0	0	0	0	0	0	0	0	0
949433_175-R_W13M463	HNSC	0.94475567299302	145	93	0	0	1840	0	0	0	0	0	0	0	0	0	0	0	92	0	0	0	0	0	0	0	0	0	0	0	0	0	0	0	0	0	0	0	0	0	0	0	0	0	0	0	0	0	0
949433_175-R_W14	HNSC	0.913076789635415	127	78	0	0	2016	0	0	0	0	0	0	0	0	0	0	0	95	0	0	0	0	0	0	0	0	0	0	0	0	0	0	0	0	0	0	0	0	0	0	0	0	0	0	0	0	0	0
958767_090-R_H50	HNSC	0.945269875397136	180	0	0	0	1825	0	0	0	0	0	0	0	0	0	0	0	0	0	0	0	0	0	0	0	0	0	0	0	0	0	0	0	0	0	0	0	0	0	0	0	113	0	0	0	0	0	0
958767_090-R_H50WF1HJ3	HNSC	0.930827199913849	168	0	0	0	1696	0	0	0	0	0	0	0	0	0	0	0	0	0	0	0	0	0	0	0	0	0	0	0	0	0	0	0	0	0	0	0	0	0	0	0	0	0	0	0	0	0	428
958767_090-R_H50WF1HJ6M187	HNSC	0.92843921795271	185	0	0	0	1668	0	0	0	0	0	0	0	0	0	0	0	0	0	0	0	0	0	0	0	0	0	0	0	0	0	0	0	0	0	0	0	0	0	0	0	138	0	0	0	0	0	0
958767_090-R_H50WF2HK9	HNSC	0.955985093992902	173	0	0	0	1690	0	0	0	0	0	0	0	0	0	0	0	0	0	0	0	0	0	0	0	0	0	0	0	0	0	0	0	0	0	0	0	0	0	0	0	93	0	0	0	0	0	0
958767_090-R_H50WF2HL0M193	HNSC	0.945307207715169	162	0	0	0	1581	0	0	0	0	0	0	0	0	0	0	0	0	0	0	0	0	0	0	0	0	0	0	0	0	0	0	0	0	0	0	0	0	0	0	0	0	0	0	0	0	0	363
958767_090-R_H50WF4HL6	HNSC	0.926921226596787	179	0	0	0	1792	0	0	0	0	0	0	0	0	0	0	0	0	0	0	0	0	0	0	0	0	0	0	0	0	0	0	0	0	0	0	0	0	0	0	0	0	0	0	0	0	0	0
959717_210-R_A57AG6AV2I60	HNSC	0.963478366833983	195	64	0	0	2102	0	0	0	0	0	0	0	0	0	0	0	0	0	0	0	0	0	0	0	0	0	0	0	0	0	0	0	0	0	0	0	0	0	0	0	122	0	0	0	0	0	0
959717_210-R_A57AG6AV2I62IH4N31NL1	HNSC	0.934962021216522	195	67	0	0	2218	0	0	0	0	0	0	0	0	0	0	0	0	0	0	0	0	0	0	0	0	0	0	0	0	0	0	0	0	0	0	0	0	0	0	0	0	0	0	0	0	0	0
959717_210-R_A58AG7AV6I69	HNSC	0.951464225299884	196	80	0	0	2085	0	0	0	0	0	0	0	0	0	0	0	0	0	0	0	0	0	0	0	0	0	0	0	0	0	0	0	0	0	0	0	0	0	0	0	0	0	0	0	0	0	0
959717_210-R_A59AG8AV8I72IM6N78NT1	HNSC	0.945987112581969	159	89	0	0	1719	0	0	0	0	0	0	0	0	0	0	0	0	0	0	0	0	0	0	0	0	0	0	0	0	0	0	0	0	0	0	0	0	0	0	0	0	0	0	0	0	0	415
961994_133-R_EQ0F53	KIDNEY	0.923085528222173	161	0	0	0	1836	0	0	0	0	0	0	0	0	0	0	0	0	0	0	0	0	0	0	0	0	0	0	0	0	0	0	0	0	0	0	0	0	0	0	0	0	0	0	0	0	0	428
961994_133-R_EQ1	KIDNEY	0.940650646692694	176	0	0	0	2185	0	0	0	0	0	0	0	0	0	0	0	0	0	0	0	0	0	0	0	0	0	0	0	0	0	0	0	0	0	0	0	0	0	0	0	0	0	0	0	0	0	0
961994_133-R_EQ2	KIDNEY	0.972646387824602	104	0	0	0	1391	0	0	0	0	0	0	0	0	0	0	0	0	0	0	0	0	0	0	0	0	0	0	0	0	0	0	0	0	0	0	0	0	0	0	0	0	0	0	0	0	0	0
961994_133-R_EQ2F03FC8	KIDNEY	0.96127081648601	159	0	0	0	2033	0	0	0	0	0	0	0	0	0	0	0	0	0	0	0	0	0	0	0	0	0	0	0	0	0	0	0	0	0	0	0	0	0	0	0	0	0	0	0	0	0	0
961994_133-R_EQ2F03FC9	KIDNEY	0.957177599332231	184	0	0	0	2072	0	0	0	0	0	0	0	0	0	0	0	0	0	0	0	0	0	0	0	0	0	0	0	0	0	0	0	0	0	0	0	0	0	0	0	0	0	0	0	0	0	0
961994_133-R_EQ2F06FB1	KIDNEY	0.947905462396829	172	0	0	0	2100	0	0	0	0	0	0	0	0	0	0	0	0	0	0	0	0	0	0	0	0	0	0	0	0	0	0	0	0	0	0	0	0	0	0	0	0	0	0	0	0	0	0
981375_231-R_ORIGINATOR	HNSC	0.918604857373214	239	0	0	0	3563	0	0	0	0	0	0	0	0	0	0	0	0	0	0	0	0	0	0	0	0	0	0	0	0	0	0	0	0	0	0	0	0	0	0	0	0	0	0	0	0	0	0
981375_231-R_T92TV1_RG-M34	HNSC	0.948074519460245	223	0	0	0	3257	0	0	0	0	0	0	0	0	0	0	0	0	0	0	0	0	0	0	0	0	0	0	0	0	0	0	0	0	0	0	0	0	0	0	0	0	0	0	0	0	0	0
981375_231-R_T92TV2	HNSC	0.961905572386987	244	0	0	0	3057	0	0	0	0	0	0	0	0	0	0	0	0	0	0	0	0	0	0	0	0	0	0	0	0	0	0	0	0	0	0	0	0	0	0	0	0	0	0	0	0	0	0
981375_231-R_T94UD3_R	HNSC	0.961199385131359	256	0	0	0	3097	0	0	0	0	0	0	0	0	0	0	0	0	0	0	0	0	0	0	0	0	0	0	0	0	0	0	0	0	0	0	0	0	0	0	0	0	0	0	0	0	0	0
981375_231-R_T95TV6VM3M177	HNSC	0.960588576947791	246	0	0	0	3146	0	0	0	0	0	0	0	0	0	0	0	0	0	0	0	0	0	0	0	0	0	0	0	0	0	0	0	0	0	0	0	0	0	0	0	0	0	0	0	0	0	0
994434_217-R_AK0	EWING	0.939108399525727	183	0	0	0	2146	0	0	0	0	0	0	0	0	0	0	0	0	0	0	0	0	0	0	0	0	0	0	0	0	0	0	0	0	0	0	0	0	0	0	0	181	0	0	0	0	0	0
994434_217-R_AK0YG0C44	EWING	0.925648893062634	178	0	0	0	2249	0	0	0	0	0	0	0	0	0	0	0	0	0	0	0	0	0	0	0	0	0	0	0	0	0	0	0	0	0	0	0	0	0	0	0	174	0	0	0	0	0	0
994434_217-R_AK0YG3	EWING	0.934050735620932	194	0	0	0	2042	0	0	0	0	0	0	0	0	0	0	0	0	0	0	0	0	0	0	0	0	0	0	0	0	0	0	0	0	0	0	0	0	0	0	0	0	0	0	0	0	0	0
994434_217-R_AK3	EWING	0.931041712554711	191	0	0	0	2163	0	0	0	0	0	0	0	0	0	0	0	0	0	0	0	0	0	0	0	0	0	0	0	0	0	0	0	0	0	0	0	0	0	0	0	118	0	0	0	0	0	0
994434_217-R_AK3YH6C40	EWING	0.900134266739678	189	0	0	0	2098	0	0	0	0	0	0	0	0	0	0	0	0	0	0	0	0	0	0	0	0	0	0	0	0	0	0	0	0	0	0	0	0	0	0	0	0	0	0	0	0	0	0
994434_217-R_AK3YH7	EWING	0.938116761180705	182	0	0	0	2176	0	0	0	0	0	0	0	0	0	0	0	0	0	0	0	0	0	0	0	0	0	0	0	0	0	0	0	0	0	0	0	0	0	0	0	135	0	0	0	0	0	0
997537_175-T_HN1	COREAD	0.95530196823271	776	0	0	0	4422	0	0	0	0	0	0	0	0	0	0	0	0	0	0	0	0	0	0	0	1054	0	0	0	0	0	0	0	0	0	0	0	0	0	0	0	0	0	0	0	0	0	0
997537_175-T_HN1G62	COREAD	0.955406664589674	766	0	0	0	4520	0	0	0	0	0	0	0	0	0	0	0	0	0	0	0	0	0	0	0	1062	0	0	0	0	0	0	0	0	0	0	0	0	0	0	0	0	0	0	0	0	0	0
997537_175-T_HP1	COREAD	0.960025718842631	805	0	0	0	4094	0	0	0	0	0	0	0	0	0	0	0	0	0	0	0	0	0	0	0	1033	0	0	0	0	0	0	0	0	0	0	0	0	0	0	0	0	0	0	0	0	0	0
997537_175-T_HP1G72	COREAD	0.959978153625363	799	0	0	0	4077	0	0	0	0	0	0	0	0	0	0	0	0	0	0	0	0	0	0	0	1065	0	0	0	0	0	0	0	0	0	0	0	0	0	0	0	0	0	0	0	0	0	0
997726_040-R_ORIGINATOR	LUSC	0.963700294102794	168	0	0	315	2064	0	0	0	0	0	0	0	0	0	0	0	0	0	0	0	80	0	0	0	0	0	0	0	0	0	0	0	0	0	0	0	0	0	0	0	0	0	0	0	0	0	0
997726_040-R_X15W14	LUSC	0.945509565484419	128	0	0	334	2113	0	0	0	0	0	0	0	0	0	0	0	0	0	0	0	0	0	0	0	0	0	0	0	0	0	0	0	0	0	0	0	0	0	0	0	0	0	0	0	0	0	0
997726_040-R_X16XX3	LUSC	0.939247741705067	136	0	0	358	2075	0	0	0	0	0	0	0	0	0	0	0	0	0	0	0	68	0	0	0	0	0	0	0	0	0	0	0	0	0	0	0	0	0	0	0	0	0	0	0	0	0	0
997726_040-R_X17	LUSC	0.948773409702635	131	0	0	342	2140	0	0	0	0	0	0	0	0	0	0	0	0	0	0	0	0	0	0	0	0	0	0	0	0	0	0	0	0	0	0	0	0	0	0	0	0	0	0	0	0	0	0
997726_040-R_X18	LUSC	0.95268747763755	141	0	0	358	2080	0	0	0	0	0	0	0	0	0	0	0	0	0	0	0	0	0	0	0	0	0	0	0	0	0	0	0	0	0	0	0	0	0	0	0	0	0	0	0	0	0	0
997726_040-R_X18W29	LUSC	0.947691466851991	143	0	0	337	2115	0	0	0	0	0	0	0	0	0	0	0	0	0	0	0	77	0	0	0	0	0	0	0	0	0	0	0	0	0	0	0	0	0	0	0	0	0	0	0	0	0	0
997726_040-R_X19XY3	LUSC	0.941582570123171	146	0	0	362	2138	0	0	0	0	0	0	0	0	0	0	0	0	0	0	0	0	0	0	0	0	0	0	0	0	0	0	0	0	0	0	0	0	0	0	0	0	0	0	0	0	0	0
[truncated: 3 more columns]
