# Supplementary material for: Global Geo-Pharmacogenomics: Environmental Mutational Signatures Drive Population-Level Heterogeneity in Anticancer Drug Response
Source: J Xenobiot. 2026 May 18;16(3):87. doi: 10.3390/jox16030087 (PMC13214943; doi:10.3390/jox16030087)
Supplement: Supplementary file 1 [file jox-16-00087-s001.zip › Code_and_Data/PCAWG Platinum Signatures.csv]

Mutational signatures annotated on mutational catalogs from 2,709 cancers from the Platinum version of the ICGC PCAWG dataset, data shared by the PCAWG Mutational Signatures group and annotation performed as per STAR Methods.	Unnamed: 1	Unnamed: 2	Unnamed: 3	Unnamed: 4	Unnamed: 5	Unnamed: 6	Unnamed: 7	Unnamed: 8	Unnamed: 9	Unnamed: 10	Unnamed: 11	Unnamed: 12	Unnamed: 13	Unnamed: 14	Unnamed: 15	Unnamed: 16	Unnamed: 17	Unnamed: 18	Unnamed: 19	Unnamed: 20	Unnamed: 21	Unnamed: 22	Unnamed: 23	Unnamed: 24	Unnamed: 25	Unnamed: 26	Unnamed: 27	Unnamed: 28	Unnamed: 29	Unnamed: 30	Unnamed: 31	Unnamed: 32	Unnamed: 33	Unnamed: 34	Unnamed: 35	Unnamed: 36	Unnamed: 37	Unnamed: 38	Unnamed: 39	Unnamed: 40	Unnamed: 41	Unnamed: 42	Unnamed: 43	Unnamed: 44	Unnamed: 45	Unnamed: 46	Unnamed: 47	Unnamed: 48
Sample Name	SBS1	SBS2	SBS3	SBS4	SBS5	SBS6	SBS7a	SBS7b	SBS7c	SBS7d	SBS8	SBS9	SBS10a	SBS10b	SBS11	SBS12	SBS13	SBS14	SBS15	SBS16	SBS17a	SBS17b	SBS18	SBS19	SBS20	SBS21	SBS22	SBS24	SBS26	SBS28	SBS30	SBS33	SBS34	SBS35	SBS36	SBS37	SBS38	SBS39	SBS40	SBSR1	SBSR2	SBSR3	SBSR4	SBSR5	SBSR6	SBSR7	SBSR8	SBSR9
0c7aca3f-e006-4de3-afc2-20b4f727d4fd	552	1678	0	0	10505	0	0	0	0	0	0	0	0	0	0	0	2764	0	0	0	0	0	0	0	0	0	0	0	0	0	0	0	0	0	0	0	0	0	0	0	0	0	0	0	0	0	0	0
2b142863-b963-4cc9-8f8f-c72503c93390	0	6909	0	0	9944	0	0	0	0	0	0	0	0	0	0	0	8536	0	0	0	0	0	0	0	0	0	0	0	0	0	0	0	0	0	0	0	0	0	0	0	0	0	0	0	0	0	0	0
301d6ce3-4099-4c1d-8e50-c04b7ce91450	0	10775	0	0	10524	0	0	0	0	0	0	0	0	0	0	0	9997	0	0	0	0	0	0	0	0	0	0	0	0	0	0	0	0	0	0	0	0	0	0	0	0	0	0	0	0	0	0	0
418a3dec-96ff-4719-becb-e1a8260cce2f	0	1306	8825	0	26997	0	0	0	0	0	0	0	0	0	0	0	0	0	0	0	0	0	0	0	0	0	0	0	0	0	0	0	0	0	0	0	0	0	0	0	0	0	0	0	0	0	0	0
448fe471-3f4e-4dc8-a4e0-6f147dc93abe	0	12033	0	0	7889	0	0	0	0	0	0	0	0	0	0	0	14380	0	0	0	0	0	0	0	0	0	0	0	0	0	0	0	0	0	0	0	0	0	0	0	0	0	0	0	0	0	0	0
45a7949d-e63f-4956-866c-df51257032de	2742	5205	0	0	6764	0	0	0	0	0	0	0	0	0	0	0	5627	0	0	0	0	0	0	0	0	0	0	0	0	0	0	0	0	0	0	0	0	0	0	0	0	0	0	0	0	0	0	0
4838b5a9-968c-4178-bffb-3fafe1f6dc09	563	802	0	0	12166	0	0	0	0	0	4522	0	0	0	0	0	1037	0	0	0	0	0	0	0	0	0	0	0	0	0	0	0	0	0	0	0	0	0	0	0	0	0	0	0	0	0	0	0
7d2a22eb-7344-4cba-ad7d-94c3f9ef3d7c	565	2881	0	0	2621	0	0	0	0	0	0	0	0	0	0	0	3881	0	0	0	0	0	0	0	0	0	0	0	0	0	0	0	0	0	0	0	0	0	0	0	0	0	0	0	0	0	0	0
804ffa2e-158b-447d-945c-707684134c87	274	753	0	0	10694	0	0	0	0	0	0	0	0	0	0	0	926	0	0	0	0	0	0	0	0	0	0	0	0	0	0	0	0	0	0	0	0	0	0	0	0	0	0	0	0	0	0	0
8c619cbc-9e91-4716-9711-5236e55d8f46	662	2632	0	0	2979	0	0	0	0	0	0	0	0	0	0	0	2742	0	0	0	0	0	0	0	0	0	0	0	0	0	0	0	0	0	0	0	0	0	0	0	0	0	0	0	0	0	0	0
91f458e6-64b7-454d-a542-b0aa23638fd8	1366	893	0	0	9060	0	0	0	0	0	0	0	0	0	0	0	522	0	0	0	0	0	0	0	0	0	0	0	0	0	0	0	0	0	0	0	0	0	8090	0	0	0	0	0	0	0	0	0
94108975-b7a0-40ba-ad39-e44cc62e8cc0	0	9498	0	0	22611	0	0	0	0	0	13349	0	0	0	0	0	14696	0	0	0	0	0	0	0	0	0	0	0	0	0	0	0	0	0	0	0	0	0	0	0	0	0	0	0	0	0	0	0
973d0577-8ca4-44a1-817f-1d3c1bada151	1313	1469	0	0	5823	0	0	0	0	0	2136	0	0	0	0	0	1932	0	0	0	0	0	0	0	0	0	0	0	0	0	0	0	0	0	0	0	0	0	0	0	0	0	0	0	0	0	0	0
abd2d959-d5ed-4eb3-9759-67eb1aa23325	0	2597	0	0	7633	0	0	0	0	0	0	0	0	0	0	0	3352	0	0	0	0	0	0	0	0	0	0	0	0	0	0	0	0	0	0	0	0	0	0	0	0	0	0	0	0	0	0	0
acc629cb-ad03-4cec-9b21-922e4932ef3e	0	4316	0	0	4525	0	0	0	0	0	0	0	0	0	0	0	5291	0	0	0	0	0	0	0	0	0	0	0	0	0	0	0	0	0	0	0	0	0	0	0	0	0	0	0	0	0	0	0
b73523d7-f5a5-4140-8537-4df4d1ecf465	0	17345	0	0	22513	0	0	0	0	0	0	0	0	0	0	0	12402	0	0	0	0	0	0	0	0	0	0	0	0	0	0	0	0	0	0	0	0	0	0	0	0	0	0	0	0	0	0	0
c66c92d5-df65-46e6-861d-d8a98808e6a3	886	163	0	0	1893	0	0	0	0	0	0	0	0	0	0	0	0	0	0	0	0	0	535	0	0	0	0	0	0	0	0	0	0	0	0	0	0	0	0	0	0	0	0	0	0	0	0	0
cda1a403-16b6-487c-a82a-c377d1d0f89d	0	12986	0	0	6854	0	0	0	0	0	0	0	0	0	0	0	18292	0	0	0	0	0	0	0	0	0	0	0	0	0	0	0	0	0	0	0	0	0	0	0	0	0	0	0	0	0	0	0
d4615ca0-b5c7-4a5c-8593-bd50034a78ae	907	1952	0	0	6061	0	0	0	0	0	0	0	0	0	0	0	2391	0	0	0	0	0	2148	0	0	0	0	0	0	0	0	0	0	0	0	0	0	0	0	0	0	0	0	0	0	0	0	0
df8a913c-5160-4fc5-950d-7c890e24e820	0	7513	0	0	16929	0	0	0	0	0	0	0	0	0	0	0	10645	0	0	0	0	0	0	0	0	0	0	0	0	0	0	0	0	0	0	0	0	0	0	0	0	0	0	0	0	0	0	0
e6c78a98-f45b-482b-a551-4f11b8c1ff8b	712	1644	0	0	3954	0	0	0	0	0	0	0	0	0	0	0	3887	0	0	0	0	0	0	0	0	0	0	0	0	0	0	0	0	0	0	0	0	0	0	0	0	0	0	0	0	0	0	0
f389176f-d8f3-45c2-aae4-7378a3d6fc7f	1188	746	0	0	0	0	0	0	0	0	0	0	0	0	0	0	990	0	0	0	0	0	0	0	0	0	0	0	0	0	0	0	0	0	0	0	0	0	6834	0	0	0	0	0	0	0	0	0
ffdd4feb-aca3-4104-b1e8-954d705a6450	400	1496	0	0	9030	0	0	0	0	0	0	0	0	0	0	0	1197	0	0	0	0	0	0	0	0	0	0	0	0	0	0	0	0	0	0	0	0	0	0	0	0	0	0	0	0	0	0	0
f221c897-6ad0-0df9-e040-11ac0c4813ef	0	183	2222	0	1892	0	0	0	0	0	0	0	0	0	0	0	0	0	0	0	0	0	0	0	0	0	0	0	0	0	3128	0	0	0	0	0	0	0	0	0	0	0	0	0	0	0	0	0
f82d213f-9843-28eb-e040-11ac0d483e48	160	58	0	0	735	0	0	0	0	0	275	0	0	0	0	0	62	0	0	0	0	0	0	0	0	0	0	0	0	0	0	0	0	0	0	0	0	0	0	0	0	0	0	0	0	0	0	0
f82d213f-9ba5-7b6b-e040-11ac0c486882	52	0	0	0	3594	0	0	0	0	0	1964	0	0	0	0	0	300	0	0	0	0	0	0	0	0	0	0	0	0	0	0	0	0	0	0	0	0	0	0	0	0	0	0	0	0	0	0	0
f82d213f-bc06-5b51-e040-11ac0c48687e	122	0	0	0	488	0	0	0	0	0	0	0	0	0	0	0	0	0	0	0	90	0	0	0	0	0	0	0	0	0	0	0	0	0	0	0	0	0	1333	0	0	0	0	0	0	0	0	0
f82d213f-bc99-5b1d-e040-11ac0c486880	215	322	4132	0	2814	0	0	0	0	0	0	0	0	0	0	0	555	0	0	0	411	1200	0	0	0	0	0	0	0	0	0	0	0	0	0	0	0	0	0	0	0	0	0	0	0	0	0	0
f82d213f-caa7-fd59-e040-11ac0d483e46	405	481	0	0	2474	0	0	0	0	0	1179	0	0	0	0	0	275	0	0	0	0	0	0	0	0	0	0	0	0	0	0	0	0	0	0	0	0	0	0	0	0	0	0	0	0	0	0	0
f82d2146-70f5-8114-e040-11ac0d483e50	262	432	0	0	0	0	0	0	0	0	0	0	0	0	0	0	350	0	0	0	0	0	0	0	0	0	0	0	0	0	0	0	0	0	0	0	0	0	2719	0	0	0	0	0	0	0	0	0
f82d2146-726a-d0e0-e040-11ac0c486888	93	0	0	0	2308	0	0	0	0	0	1144	0	0	0	0	0	158	0	0	0	0	0	0	0	0	0	0	0	0	0	0	0	0	0	0	0	0	0	0	0	0	0	0	0	0	0	0	0
f83f1eb8-b2c8-c3d6-e040-11ac0c48261e	413	138	2187	0	2151	0	0	0	0	0	0	0	0	0	0	0	196	0	0	0	0	0	0	0	0	0	0	0	0	0	0	0	0	0	0	0	0	0	0	0	0	0	0	0	0	0	0	0
f83fc777-5416-c3e9-e040-11ac0d482c8e	122	0	0	0	5604	0	0	0	0	0	3364	0	0	0	0	0	262	0	0	0	0	0	0	0	0	0	0	0	0	0	0	0	0	0	0	0	0	0	0	0	0	0	0	0	0	0	0	0
f8407106-8a96-8f85-e040-11ac0d481656	179	127	0	0	1458	0	0	0	0	0	780	0	0	0	0	0	205	0	0	0	0	0	0	0	0	0	0	0	0	0	0	0	0	0	0	0	0	0	0	0	0	0	0	0	0	0	0	0
f841c488-6b8d-6645-e040-11ac0c481418	110	42	0	0	700	0	0	0	0	0	282	0	0	0	0	0	0	0	0	0	0	0	0	0	0	0	0	0	0	0	0	0	0	0	0	0	0	0	0	10	0	0	0	0	0	0	0	0
f8425828-5b0f-23a8-e040-11ac0d484128	202	85	0	0	1506	0	0	0	0	0	702	0	0	0	0	0	0	0	0	0	0	0	0	0	0	0	0	0	0	0	0	0	0	0	0	0	0	0	0	0	0	0	0	0	0	0	0	0
f843ed5c-0336-3d33-e040-11ac0d48478c	260	0	2279	0	0	0	0	0	0	0	0	0	0	0	0	0	0	0	0	0	0	0	0	0	0	0	0	0	0	0	0	0	0	484	0	0	0	0	0	0	0	0	0	0	0	0	0	0
f845ebba-8c56-b559-e040-11ac0c4863d5	249	0	1702	0	886	0	0	0	0	0	0	0	0	0	0	0	0	0	0	0	0	0	0	0	0	0	0	0	0	0	0	0	0	0	0	0	0	0	2424	0	0	0	0	0	0	0	0	0
f8515e5a-7de3-6be3-e040-11ac0c480d6d	117	54	0	0	728	0	0	0	0	0	284	0	0	0	0	0	0	0	0	0	0	0	0	0	0	0	0	0	0	0	0	0	0	0	0	0	0	0	0	18	0	0	0	0	0	0	0	0
f85397dc-e6e9-4f54-e040-11ac0d48706c	99	323	0	0	986	0	0	0	0	0	0	0	0	0	0	0	132	0	0	0	0	70	0	0	0	0	0	0	0	0	0	0	0	0	0	0	0	0	2044	0	0	0	0	0	0	0	0	0
f854ae3f-356d-f0ad-e040-11ac0c485dae	156	54	0	0	0	0	0	0	0	0	0	0	0	0	0	0	66	0	0	0	0	0	0	0	0	0	0	0	0	0	0	0	0	0	0	0	0	0	1521	0	0	0	0	0	0	0	0	0
f8572359-f29a-5945-e040-11ac0d4821cf	180	65	0	0	1335	0	0	0	0	0	0	0	0	0	0	0	0	0	0	0	0	0	0	0	0	0	0	0	0	0	0	0	0	0	0	0	0	0	830	0	0	0	0	0	0	0	0	0
f8593ac0-9480-22a0-e040-11ac0d48697a	0	0	0	0	2027	0	0	0	0	0	0	0	0	0	0	0	0	0	0	0	349	857	0	0	0	0	0	0	0	0	0	0	0	0	0	0	0	0	2964	0	0	0	0	0	0	0	0	0
f85add3d-e2e6-31f8-e040-11ac0d48479c	0	758	0	0	7067	0	0	0	0	0	4689	0	0	0	0	0	890	0	0	0	0	860	0	0	0	0	0	0	0	0	0	0	0	0	0	0	0	0	0	0	0	0	0	0	0	0	0	0
f85ae2b7-cebf-17a2-e040-11ac0c48033a	176	164	1977	0	0	0	0	0	0	0	0	0	0	0	0	0	218	0	0	0	0	0	0	0	0	0	0	0	0	0	0	0	0	0	0	0	0	0	0	0	0	0	0	0	0	0	0	0
f860bc4c-f31b-6538-e040-11ac0c48268f	101	61	0	0	262	0	0	0	0	0	358	0	0	0	0	0	45	0	0	0	0	0	0	0	0	0	0	0	0	0	0	0	0	0	0	0	0	0	773	0	0	0	0	0	0	0	0	0
f866123a-9eb0-e856-e040-11ac0c48717e	311	0	0	0	1925	0	0	0	0	0	1594	0	0	0	0	0	247	0	0	0	0	162	0	0	0	0	0	0	0	0	0	0	0	0	0	0	0	0	2608	0	0	0	0	0	0	0	0	0
f86975a2-78a4-ef8c-e040-11ac0c4809da	0	157	0	0	2578	0	0	0	0	0	1255	0	0	0	0	0	244	0	0	0	0	0	875	0	0	0	0	0	0	0	0	0	0	0	0	0	0	0	0	0	0	0	0	0	0	0	0	0
f86ae246-2492-9785-e040-11ac0d4813b0	385	233	0	0	0	0	0	0	0	0	0	0	0	0	0	0	264	0	0	0	0	0	0	0	0	0	0	0	0	0	0	0	0	0	0	0	0	0	5054	0	0	0	0	0	0	0	0	0
f86b6ba2-8f4b-ee53-e040-11ac0d485904	167	0	0	0	667	0	0	0	0	0	507	0	0	0	0	0	60	0	0	0	0	0	0	0	0	0	0	0	0	0	0	0	0	0	0	0	0	0	1565	0	0	0	0	0	0	0	0	0
f86b7e84-7040-c751-e040-11ac0c485675	135	576	3976	0	1314	0	0	0	0	0	0	0	0	0	0	0	286	0	0	0	0	0	0	0	0	0	0	0	0	0	0	0	0	0	0	0	0	0	0	0	0	0	0	0	0	0	0	0
f86e2d80-911b-7a19-e040-11ac0d486900	0	263	0	0	4953	0	0	0	0	0	2350	0	0	0	0	0	0	0	0	0	251	1312	0	0	0	0	0	0	0	0	0	0	0	0	0	0	0	0	0	0	0	0	0	0	0	0	0	0
f87348df-7186-4c6b-e040-11ac0c482ba9	412	340	0	0	2588	0	0	0	0	0	0	0	0	0	0	0	281	0	0	0	0	121	0	0	0	0	0	0	0	0	0	0	0	0	0	0	0	0	3309	0	0	0	0	0	0	0	0	0
f87cdca1-2c85-49d2-e040-11ac0d485c9d	273	155	0	0	1363	0	0	0	0	0	705	0	0	0	0	0	106	0	0	0	0	0	0	0	0	0	0	0	0	0	0	0	0	0	0	0	0	0	0	0	0	0	0	0	0	0	0	0
f87d7c27-eeef-920e-e040-11ac0d48388d	205	574	1879	0	1403	0	0	0	0	0	0	0	0	0	0	0	442	0	0	0	0	0	0	0	0	0	0	0	0	0	0	0	0	0	0	0	0	0	0	0	0	0	0	0	0	0	0	0
f87e94a9-ef37-fcba-e040-11ac0c482332	151	49	0	0	0	0	0	0	0	0	0	0	0	0	0	0	66	0	0	0	0	0	0	0	0	0	0	0	0	0	0	0	0	0	0	0	0	0	1502	0	0	0	0	0	0	0	0	0
f87eb1b5-1712-ca1f-e040-11ac0c483848	452	0	0	0	0	0	0	0	0	0	0	0	0	0	0	0	0	0	0	0	0	0	0	0	0	0	0	0	0	0	0	0	0	0	0	0	0	0	2657	0	0	0	0	0	0	0	0	0
f8809cee-8f81-28f8-e040-11ac0d4873bf	52	0	0	0	254	0	0	0	0	0	89	0	0	0	0	0	0	0	0	0	0	0	0	0	0	0	0	0	0	0	0	0	0	0	0	0	0	0	0	19	0	0	0	0	0	0	0	0
fc876f51-0577-3b53-e040-11ac0d48515e	203	0	0	0	951	0	0	0	0	0	477	0	0	0	0	0	0	0	0	0	0	0	0	0	0	0	0	0	0	0	0	0	0	0	0	0	0	0	0	0	0	0	0	0	0	0	0	0
fc876f5c-8339-bc9c-e040-11ac0d485160	53	0	0	0	376	0	0	0	0	0	229	0	0	0	0	0	0	0	0	0	0	0	0	0	0	0	0	0	0	0	0	0	0	0	0	0	0	0	0	16	0	0	0	0	0	0	0	0
fc876f66-ff0d-f338-e040-11ac0d485162	94	0	0	0	465	0	0	0	0	0	200	0	0	0	0	0	0	0	0	0	0	0	0	0	0	0	0	0	0	0	0	0	0	0	0	0	0	0	0	14	0	0	0	0	0	0	0	0
fc93369d-3ffb-1b53-e040-11ac0c4852ba	70	0	0	0	372	0	0	0	0	0	192	0	0	0	0	0	0	0	0	0	0	0	0	0	0	0	0	0	0	0	0	0	0	0	0	0	0	0	0	0	0	0	0	0	0	0	0	0
fc93bd81-a3f9-2f8e-e040-11ac0d48306f	106	0	0	0	507	0	0	0	0	0	235	0	0	0	0	0	0	0	0	0	0	0	0	0	0	0	0	0	0	0	0	0	0	0	0	0	0	0	0	0	0	0	0	0	0	0	0	0
fc93e38d-6bd5-9912-e040-11ac0c4838cd	39	0	0	0	314	0	0	0	0	0	0	0	0	0	0	0	0	0	0	0	0	0	0	0	0	0	0	0	0	0	0	0	0	0	0	0	0	0	0	10	0	0	0	0	0	0	0	0
fc9404ed-1ba3-2638-e040-11ac0c484da2	78	0	0	0	0	0	0	0	0	0	0	0	0	0	0	0	0	0	0	0	0	0	0	0	0	0	0	0	0	0	0	0	0	0	0	0	0	0	555	0	0	0	0	0	0	0	0	0
fc9469d0-4d0e-bb59-e040-11ac0d481e59	37	0	0	0	216	0	0	0	0	0	101	0	0	0	0	0	0	0	0	0	0	0	0	0	0	0	0	0	0	0	0	0	0	0	0	0	0	0	0	18	0	0	0	0	0	0	0	0
fc94ea15-2d98-0c5b-e040-11ac0c48569b	71	0	0	0	420	0	0	0	0	0	368	0	0	0	0	0	0	0	0	0	0	0	0	0	0	0	0	0	0	0	0	0	0	0	0	0	0	0	0	25	0	0	0	0	0	0	0	0
fc94ec40-2cf2-7ce8-e040-11ac0d4871fb	84	0	0	0	742	0	0	0	0	0	248	0	0	0	0	0	0	0	0	0	0	0	0	0	0	0	0	0	0	0	0	0	0	0	0	0	0	0	0	0	0	0	0	0	0	0	0	0
fc9500f3-e7d0-9820-e040-11ac0c48617e	68	0	0	0	452	0	0	0	0	0	221	0	0	0	0	0	0	0	0	0	0	0	0	0	0	0	0	0	0	0	0	0	0	0	0	0	0	0	0	0	0	0	0	0	0	0	0	0
fc950c33-faa4-0241-e040-11ac0c486786	107	51	0	0	0	0	0	0	0	0	0	0	0	0	0	0	51	0	0	0	0	0	0	0	0	0	0	0	0	0	0	0	0	0	0	0	0	0	794	18	0	0	0	0	0	0	0	0
fc956873-e547-8d4b-e040-11ac0c48224f	133	57	0	0	1603	0	0	0	0	0	545	0	0	0	0	0	53	0	0	0	0	0	0	0	0	0	0	0	0	0	0	0	0	0	0	0	0	0	0	0	0	0	0	0	0	0	0	0
fc95a408-2502-7b55-e040-11ac0c48461a	96	43	0	0	563	0	0	0	0	0	0	0	0	0	0	0	0	0	0	0	0	0	0	0	0	0	0	0	0	0	0	0	0	0	0	0	0	0	523	38	0	0	0	0	0	0	0	0
fc95d5ce-6899-62f1-e040-11ac0c486011	391	914	1898	0	1954	0	0	0	0	0	0	0	0	0	0	0	499	0	0	0	0	0	0	0	0	0	0	0	0	0	0	0	0	0	0	0	0	0	0	0	0	0	0	0	0	0	0	0
fc962061-8ab0-42b3-e040-11ac0c4810cc	217	91	945	0	1332	0	0	0	0	0	0	0	0	0	0	0	0	0	0	0	0	0	0	0	0	0	0	0	0	0	0	0	0	0	0	0	0	0	0	0	0	0	0	0	0	0	0	0
fc9650a1-9aef-ab3b-e040-11ac0c4829a7	232	54	0	0	1161	0	0	0	0	0	339	0	0	0	0	0	0	0	0	0	0	0	0	0	0	0	0	0	0	0	0	0	0	0	0	0	0	0	0	0	0	0	0	0	0	0	0	0
fc968a86-32e3-ee88-e040-11ac0d487adb	222	340	0	0	2231	0	0	0	0	0	679	0	0	0	0	0	368	0	0	0	0	0	0	0	0	0	0	0	0	0	0	0	0	0	0	0	0	0	0	0	0	0	0	0	0	0	0	0
fc969f27-bdc6-cd03-e040-11ac0c48577e	148	0	0	0	1271	0	0	0	0	0	287	0	0	0	0	0	44	0	0	0	0	0	0	0	0	0	0	0	0	0	0	0	0	0	0	0	0	0	0	0	0	0	0	0	0	0	0	0
fc96e36c-67f1-4c02-e040-11ac0d48393d	207	0	0	0	761	0	0	0	0	0	298	0	0	0	0	0	0	0	0	0	0	0	305	0	0	0	0	0	0	0	0	0	0	0	0	0	0	0	0	0	0	0	0	0	0	0	0	0
fc96f0df-ef04-411e-e040-11ac0d484291	16	0	0	0	84	0	0	0	0	0	0	0	0	0	0	0	0	0	0	0	0	0	0	0	0	0	0	0	0	0	0	0	0	0	0	0	0	0	0	17	0	0	0	0	0	0	0	0
fc975588-6e70-b496-e040-11ac0c484689	306	0	0	0	714	0	0	0	0	0	0	0	0	0	0	0	0	0	0	0	0	0	0	0	0	0	0	0	0	0	0	0	0	0	0	0	0	0	799	0	0	0	0	0	0	0	0	0
fc9774be-1c90-b48e-e040-11ac0d4810d4	14	0	0	0	28	0	0	0	0	0	0	0	0	0	0	0	0	0	0	0	0	0	0	0	0	0	0	0	0	0	0	0	0	0	0	0	0	0	0	21	0	0	0	0	0	0	0	0
fc97c1c5-9f4a-be90-e040-11ac0c480992	182	0	0	0	0	0	0	0	0	0	0	0	0	0	0	0	0	0	0	0	0	151	0	0	0	0	0	0	0	0	0	0	0	0	0	0	0	0	2358	0	0	0	0	0	0	0	0	0
fc990cee-3a1e-9d45-e040-11ac0c484ab3	167	0	0	0	0	0	0	0	0	0	0	0	0	0	0	0	0	0	0	0	0	0	0	0	0	0	0	0	0	0	0	0	0	0	0	0	0	0	975	0	0	0	0	0	0	0	0	0
fc991b60-15dd-cadb-e040-11ac0c48523b	184	0	0	0	1649	0	0	0	0	0	1021	0	0	0	0	0	0	0	0	0	0	0	0	0	0	0	0	0	0	0	0	0	0	0	0	0	0	0	0	0	0	0	0	0	0	0	0	0
fc992ff1-43ad-e8be-e040-11ac0c485cb5	77	19	0	0	509	0	0	0	0	0	0	0	0	0	0	0	0	0	0	0	0	0	0	0	0	0	0	0	0	0	0	0	0	0	0	0	0	0	0	0	0	0	0	0	0	0	0	0
fc99832e-a4ae-8259-e040-11ac0c48131c	132	0	0	0	660	0	0	0	0	0	0	0	0	0	0	0	0	0	0	0	0	0	0	0	0	0	0	0	0	0	0	0	0	0	0	0	0	0	0	0	0	0	0	0	0	0	0	0
fc998aec-57dd-eab2-e040-11ac0d48680a	47	0	0	0	178	0	0	0	0	0	156	0	0	0	0	0	0	0	0	0	0	0	0	0	0	0	0	0	0	0	0	0	0	0	0	0	0	0	0	0	0	0	0	0	0	0	0	0
fc99b734-7f61-88d1-e040-11ac0c482e88	20	0	0	0	104	0	0	0	0	0	0	0	0	0	0	0	0	0	0	0	0	0	0	0	0	0	0	0	0	0	0	0	0	0	0	0	0	0	0	0	0	0	0	0	0	57	0	0
fc99bbb0-e5c7-fb9e-e040-11ac0d4807e1	3	0	0	0	68	0	0	0	0	0	0	0	0	0	0	0	0	0	0	0	0	0	0	0	0	0	0	0	0	0	0	0	0	0	0	0	0	0	0	9	0	0	0	0	0	0	0	0
f7b847e5-0f5d-69b4-e040-11ac0c4845fe	375	104	0	0	1146	0	0	0	0	0	0	0	0	0	0	0	0	0	0	0	0	0	508	0	0	0	0	0	0	0	0	0	0	0	0	0	0	0	0	0	0	0	0	0	0	0	0	0
f7b84b5d-8f28-e6b7-e040-11ac0c484704	353	310	0	0	1503	0	0	0	0	0	0	0	0	0	0	0	144	0	0	0	0	0	250	0	0	0	0	0	0	0	0	0	0	0	0	0	0	0	0	0	0	0	0	0	0	0	0	0
f7b84bac-f161-9eee-e040-11ac0c4847ed	307	783	0	0	1713	0	0	0	0	0	0	0	0	0	0	0	929	0	0	0	0	0	261	0	0	0	0	0	0	0	0	0	0	0	0	0	0	0	0	0	0	0	0	0	0	0	0	0
f7b84c09-15d4-3046-e040-11ac0c4847ff	243	42	0	0	1005	0	0	0	0	0	0	0	0	0	0	0	0	0	0	0	0	0	211	0	0	0	0	0	0	0	0	0	0	0	0	0	0	0	0	0	0	0	0	0	0	0	0	0
f7c6486a-bb08-f77a-e040-11ac0c482953	189	38	0	0	1538	0	0	0	0	0	0	0	0	0	0	0	0	0	0	0	0	0	84	0	0	0	0	0	0	0	0	0	0	0	0	0	0	0	0	0	0	0	0	0	0	0	0	0
f7c6a336-3126-7580-e040-11ac0c485971	360	118	0	0	1900	0	0	0	0	0	0	0	0	0	0	0	79	0	0	0	0	0	196	0	0	0	0	0	0	0	0	0	66	0	0	0	0	0	0	0	0	0	0	0	0	0	0	0
f7c7373c-1972-4968-e040-11ac0d486e80	0	30810	0	0	0	0	0	0	0	0	0	0	0	0	0	0	24968	0	0	0	0	0	0	0	0	0	0	0	0	0	0	0	0	0	0	0	0	0	0	0	0	0	0	0	0	0	0	0
f7d128d2-3964-e3bc-e040-11ac0d481667	167	622	0	0	857	0	0	0	0	0	0	0	0	0	0	0	490	0	0	0	0	0	168	0	0	0	0	0	0	0	0	0	0	0	0	0	0	0	0	0	0	0	0	0	0	0	0	0
f7d70fac-c76f-399e-e040-11ac0c482f9c	512	131	0	0	1577	0	0	0	0	0	701	0	0	0	0	0	121	0	0	0	0	0	0	0	0	0	0	0	0	0	0	0	0	0	0	0	0	0	0	0	0	0	0	0	0	0	0	0
f7d77a03-28a0-f446-e040-11ac0c4866fb	218	69	0	0	1649	0	0	0	0	0	0	0	0	0	0	0	0	0	0	0	0	0	192	0	0	0	0	0	0	0	0	0	0	0	0	0	0	0	0	0	0	0	0	0	0	0	0	0
f7d7b3db-02af-61cb-e040-11ac0c480c03	185	1123	0	0	1215	0	0	0	0	0	0	0	0	0	0	0	650	0	0	0	0	0	0	0	0	0	0	0	0	0	0	0	0	0	0	0	0	0	0	0	0	0	0	0	0	0	0	0
f7e4a2a8-093d-9e36-e040-11ac0d480c7d	287	139	2877	0	862	0	0	0	0	0	0	0	0	0	0	0	0	0	0	0	0	0	407	0	0	0	0	0	0	0	0	0	180	0	0	0	0	0	0	0	0	0	0	0	0	0	0	0
f7e7b258-b4b2-e6c5-e040-11ac0d486773	934	214	0	0	3960	0	0	0	0	0	0	0	0	0	0	0	395	0	0	0	0	0	1213	0	0	0	0	0	0	0	0	0	216	0	0	0	0	0	0	0	0	0	0	0	0	0	0	0
f7e7d61f-e2dc-b523-e040-11ac0c482000	197	50	570	0	1138	0	0	0	0	0	0	0	0	0	0	0	0	0	0	0	0	0	84	0	0	0	0	0	0	0	0	0	0	0	0	0	0	0	0	0	0	0	0	0	0	0	0	0
f7ed28a6-8f5f-e87b-e040-11ac0c48120e	349	197	0	0	1102	0	0	0	0	0	0	0	0	0	0	0	393	0	0	0	0	0	147	0	0	0	0	0	0	0	0	0	62	0	0	0	0	0	0	0	0	0	0	0	0	0	0	0
f7f3e156-0dde-72b9-e040-11ac0d48542c	0	2578	0	0	2783	0	0	0	0	0	0	0	0	0	0	0	2841	0	0	0	0	0	1094	0	0	0	0	0	0	0	0	0	0	0	0	0	0	0	0	0	0	0	0	0	0	0	0	0
f7f66114-e321-1d4c-e040-11ac0d48541a	225	46	0	0	788	0	0	0	0	0	0	0	0	0	0	0	0	0	0	0	0	0	206	0	0	0	0	0	0	0	0	0	0	0	0	0	0	0	0	0	0	0	0	0	0	0	0	0
f7f6619b-fae8-3381-e040-11ac0c483f78	366	0	0	0	1150	0	0	0	0	0	0	0	0	0	0	0	0	0	0	0	0	0	330	0	0	0	0	0	0	0	0	0	58	0	0	0	0	0	0	0	0	0	0	0	0	0	0	0
f7fdda4f-7bf7-ede7-e040-11ac0c486e57	155	0	0	0	961	0	0	0	0	0	0	0	0	0	0	0	0	0	0	0	0	0	91	0	0	0	0	0	0	0	0	0	0	0	0	0	0	0	0	0	0	0	0	0	0	0	0	0
f80293b8-ddb7-f575-e040-11ac0d48309d	249	109	0	0	1162	0	0	0	0	0	0	0	0	0	0	0	0	0	0	0	0	0	205	0	0	0	0	0	0	0	0	0	0	0	0	0	0	0	0	0	0	0	0	0	0	0	0	0
f809247c-2bab-ab06-e040-11ac0d482b8a	314	0	0	0	1019	0	0	0	0	0	0	0	0	0	0	0	0	0	0	0	0	0	613	0	0	0	0	0	0	0	0	0	0	0	0	0	0	0	0	0	0	0	0	0	0	0	0	0
fc8130df-18fe-c74d-e040-11ac0d485df2	254	31	0	0	1184	0	0	0	0	0	0	0	0	0	0	0	0	0	0	0	0	0	216	0	0	0	0	0	0	0	0	0	0	0	0	0	0	0	0	0	0	0	0	0	0	0	0	0
fc8130df-1bc2-c537-e040-11ac0d485de6	389	126	0	0	1899	0	0	0	0	0	0	0	0	0	0	0	73	0	0	0	0	0	724	0	0	0	0	0	0	0	0	0	115	0	0	0	0	0	0	0	0	0	0	0	0	0	0	0
fc8130df-1cdd-cade-e040-11ac0d485dec	326	114	0	0	1041	0	0	0	0	0	0	0	0	0	0	0	0	0	0	0	0	0	308	0	0	0	0	0	0	0	0	0	0	0	0	0	0	0	0	0	0	0	0	0	0	0	0	0
fc8130df-1f21-c8f9-e040-11ac0d485dfc	337	313	0	0	1392	0	0	0	0	0	0	0	0	0	0	0	73	0	0	0	0	0	307	0	0	0	0	0	0	0	0	0	77	0	0	0	0	0	0	53	0	0	0	0	0	0	0	0
fc8130df-2211-cfcc-e040-11ac0d485dde	262	271	3478	0	1209	0	0	0	0	0	0	0	0	0	0	0	407	0	0	0	0	0	341	0	0	0	0	0	0	0	0	0	0	0	0	0	0	0	0	0	0	0	0	0	0	0	0	0
fc8130df-24d9-32f1-e040-11ac0d485df0	460	406	0	0	1778	0	0	0	0	0	0	0	0	0	0	0	0	0	0	0	0	0	218	0	0	0	0	0	0	0	0	0	0	0	0	0	0	0	0	0	0	0	0	0	0	0	0	0
fc8130df-2628-304a-e040-11ac0d485dfa	450	112	0	0	1186	0	0	0	0	0	0	0	0	0	0	0	0	0	0	0	0	0	231	0	0	0	0	0	0	0	0	0	78	0	0	0	0	0	0	0	0	0	0	0	0	0	0	0
fc8130df-297f-34a3-e040-11ac0d485e02	325	338	0	0	1196	0	0	0	0	0	0	0	0	0	0	0	207	0	0	0	0	0	0	0	0	0	0	0	0	0	0	0	0	0	0	0	0	0	0	0	0	0	0	0	0	0	0	0
fc8130df-2ca4-39d2-e040-11ac0d485e00	262	43	0	0	841	0	0	0	0	0	0	0	0	0	0	0	0	0	0	0	0	0	368	0	0	0	0	0	0	0	0	0	0	0	0	0	0	0	0	0	0	0	0	0	0	0	0	0
fc8130df-2d5f-3b53-e040-11ac0d485dee	388	0	0	0	1349	0	0	0	0	0	1012	0	0	0	0	0	0	0	0	0	0	0	0	0	0	0	0	0	0	0	0	0	0	0	0	0	0	835	1998	0	0	0	0	0	0	0	0	0
fc8130df-2e39-3814-e040-11ac0d485de0	352	212	0	0	2116	0	0	0	0	0	0	0	0	0	0	0	0	0	0	0	0	0	370	0	0	0	0	0	0	0	0	0	77	0	0	0	0	0	0	0	0	0	0	0	0	0	0	0
fc8130df-30a5-3e6a-e040-11ac0d485de2	275	305	4336	0	1720	0	0	0	0	0	0	0	0	0	0	0	301	0	0	0	0	0	890	0	0	0	0	0	0	0	0	0	0	0	0	0	0	0	0	0	0	0	0	0	0	0	0	0
fc8130df-3147-3e94-e040-11ac0d485df8	347	30	0	0	1230	0	0	0	0	0	0	0	0	0	0	0	0	0	0	0	0	0	176	0	0	0	0	0	0	0	0	0	0	0	0	0	0	0	0	0	0	0	0	0	0	0	0	0
fc8130df-3225-3f96-e040-11ac0d485dfe	0	4811	0	0	1976	0	0	0	0	0	0	0	0	0	0	0	5971	0	0	0	0	0	0	0	0	0	0	0	0	0	0	0	0	0	0	0	0	0	0	0	0	0	0	0	0	0	0	0
fc8130df-3361-3c8a-e040-11ac0d485dea	382	159	0	0	1463	0	0	0	0	0	0	0	0	0	0	0	64	0	0	0	0	0	254	0	0	0	0	0	0	0	0	0	97	0	0	0	0	0	0	0	0	0	0	0	0	0	0	0
fc8130df-34f8-22c6-e040-11ac0d485de8	260	87	0	0	1419	0	0	0	0	0	0	0	0	0	0	0	74	0	0	0	0	0	129	0	0	0	0	0	0	0	0	0	65	0	0	0	0	0	0	0	0	0	0	0	0	0	0	0
fc8130df-35ac-2304-e040-11ac0d485dda	340	211	0	0	1824	0	0	0	0	0	1214	0	0	0	0	0	0	0	0	0	0	0	840	0	0	0	0	0	0	0	0	0	0	0	0	0	0	0	0	0	0	0	0	0	0	0	0	0
fc8130df-6860-7677-e040-11ac0d485ddc	419	356	5833	0	0	0	0	0	0	0	0	0	0	0	0	0	175	0	0	0	0	0	765	0	0	0	0	0	0	0	0	0	239	0	0	0	0	0	0	0	0	0	0	0	0	0	0	0
fc8130df-6977-7704-e040-11ac0d485de4	381	91	0	0	2017	0	0	0	0	0	0	0	0	0	0	0	37	0	0	0	0	0	445	0	0	0	0	0	0	0	0	0	0	0	0	0	0	0	0	0	0	0	0	0	0	0	0	0
fc8130df-6bec-7627-e040-11ac0d485e04	287	1070	2940	0	1181	0	0	0	0	0	0	0	0	0	0	0	1123	0	0	0	0	0	0	0	0	0	0	0	0	0	0	0	155	0	0	0	0	0	0	0	0	0	0	0	0	0	0	0
fc8130df-897d-5404-e040-11ac0d485e0a	357	48	0	0	1140	0	0	0	0	0	0	0	0	0	0	0	57	0	0	0	0	0	114	0	0	0	0	0	0	0	0	0	0	0	0	0	0	0	0	36	0	0	0	0	0	0	0	0
fc8130df-8e4e-586b-e040-11ac0d485e08	371	81	0	0	2033	0	0	0	0	0	0	0	0	0	0	0	92	0	0	0	0	0	232	0	0	0	0	0	0	0	0	0	114	0	0	0	0	0	0	0	0	0	0	0	0	0	0	0
fc8130df-8ec8-5b1e-e040-11ac0d485e06	0	6310	7979	0	0	0	0	0	0	0	0	0	0	0	0	0	7035	0	0	0	0	0	2117	0	0	0	0	0	0	0	0	0	0	0	0	0	0	0	0	0	0	0	0	0	0	0	0	0
fc8130df-90ba-5d94-e040-11ac0d485e0c	328	554	4067	0	2126	0	0	0	0	0	1152	0	0	0	0	0	781	0	0	0	0	0	0	0	0	0	0	0	0	0	0	0	172	0	0	0	0	0	0	0	0	0	0	0	0	0	0	0
fc8130df-e399-e34d-e040-11ac0c483279	0	3587	0	0	2000	0	0	0	0	0	0	0	0	0	0	0	2909	0	0	0	0	0	0	0	0	0	0	0	0	0	0	0	0	0	0	0	0	0	0	0	0	0	0	0	0	0	0	0
fc8130e0-08dd-b996-e040-11ac0c48327b	269	509	0	0	1641	0	0	0	0	0	0	0	0	0	0	0	485	0	0	0	0	0	568	0	0	0	0	0	0	0	0	0	89	0	0	0	0	0	0	0	0	0	0	0	0	0	0	0
fc8130e0-095f-b953-e040-11ac0c483287	200	204	0	0	1332	0	0	0	0	0	0	0	0	0	0	0	0	0	0	0	0	0	135	0	0	0	0	0	0	0	0	0	0	0	0	0	0	0	0	0	0	0	0	0	0	0	0	0
fc8130e0-096a-b991-e040-11ac0c48327d	0	21411	0	0	2219	0	0	0	0	0	0	0	0	0	0	0	12565	0	0	0	0	0	0	0	0	0	0	0	0	0	0	0	0	0	0	0	0	0	0	0	0	0	0	0	0	0	0	0
fc8130e0-09f1-b964-e040-11ac0c48326e	198	572	0	0	1399	0	0	0	0	0	0	0	0	0	0	0	290	0	0	0	0	0	423	0	0	0	0	0	0	0	0	0	68	0	0	0	0	0	0	68	0	0	0	0	0	0	0	0
fc8130e0-0b9c-bbc9-e040-11ac0c483266	441	92	0	0	1506	0	0	0	0	0	0	0	0	0	0	0	42	0	0	0	0	0	212	0	0	0	0	0	0	0	0	0	0	0	0	0	0	0	0	38	0	0	0	0	0	0	0	0
fc8130e0-0bc1-bba7-e040-11ac0c483289	269	60	0	0	1328	0	0	0	0	0	0	0	0	0	0	0	0	0	0	0	0	0	266	0	0	0	0	0	0	0	0	0	74	0	0	0	0	0	0	0	0	0	0	0	0	0	0	0
fc8130e0-0bfa-bba4-e040-11ac0c48328d	262	0	0	0	1555	0	0	0	0	0	0	0	0	0	0	0	0	0	0	0	0	0	206	0	0	0	0	0	0	0	0	0	54	0	0	0	0	0	0	51	0	0	0	0	0	0	0	0
fc8130e0-0c53-b432-e040-11ac0c483283	210	0	0	0	934	0	0	0	0	0	0	0	0	0	0	0	0	0	0	0	0	0	195	0	0	0	0	0	0	0	0	0	0	0	0	0	0	0	0	0	0	0	0	0	0	0	0	0
fc8130e0-0d25-b475-e040-11ac0c483277	223	237	0	0	783	0	0	0	0	0	0	0	0	0	0	0	58	0	0	0	0	0	179	0	0	0	0	0	0	0	0	0	0	0	0	0	0	0	0	14	0	0	0	0	0	0	0	0
fc8130e0-0db6-b568-e040-11ac0c483281	307	70	0	0	1042	0	0	0	0	0	0	0	0	0	0	0	0	0	0	0	0	0	155	0	0	0	0	0	0	0	0	0	53	0	0	0	0	0	0	0	0	0	0	0	0	0	0	0
fc8130e0-0e1f-b54d-e040-11ac0c48326c	397	494	0	0	3556	0	0	0	0	0	0	0	0	0	0	0	235	0	0	0	0	0	1078	0	0	0	0	0	0	0	0	0	192	0	0	0	0	0	0	0	0	0	0	0	0	0	0	0
fc8130e0-0f1a-b6eb-e040-11ac0c48328f	251	803	3876	0	1565	0	0	0	0	0	0	0	0	0	0	0	1166	0	0	0	0	0	680	0	0	0	0	0	0	0	0	0	0	0	0	0	0	0	0	0	0	0	0	0	0	0	0	0
fc8130e0-0fde-b756-e040-11ac0c48328b	342	314	0	0	1319	0	0	0	0	0	0	0	0	0	0	0	45	0	0	0	0	0	439	0	0	0	0	0	0	0	0	0	0	0	0	0	0	0	0	0	0	0	0	0	0	0	0	0
fc8130e0-a38a-23b9-e040-11ac0c48327f	482	531	8243	0	0	0	0	0	0	0	0	0	0	0	0	0	404	0	0	0	0	0	614	0	0	0	0	0	0	0	0	0	274	0	0	0	0	0	0	0	0	0	0	0	0	0	0	0
fc8130e0-a39a-23b5-e040-11ac0c483270	179	130	0	0	898	0	0	0	0	0	0	0	0	0	0	0	33	0	0	0	0	0	218	0	0	0	0	0	0	0	0	0	0	0	0	0	0	0	0	30	0	0	0	0	0	0	0	0
fc8130e0-a538-dda3-e040-11ac0c483264	707	1312	0	0	2745	0	0	0	0	0	0	0	0	0	0	0	217	0	0	0	0	0	539	0	0	0	0	0	0	0	0	0	226	0	0	0	0	0	0	0	0	0	0	0	0	0	0	0
fc8130e0-a539-dda8-e040-11ac0c48326a	501	0	0	0	1344	0	0	0	0	0	0	0	0	0	0	0	0	0	0	0	0	0	0	0	0	0	0	0	0	0	0	0	135	0	0	0	0	0	3300	0	0	0	0	0	0	0	0	0
fc8130e0-a774-d834-e040-11ac0c483268	506	329	0	0	2091	0	0	0	0	0	0	0	0	0	0	0	318	0	0	0	0	0	356	0	0	0	0	0	0	0	0	0	60	0	0	0	0	0	0	0	0	0	0	0	0	0	0	0
fc8130e0-a8b4-d80d-e040-11ac0c483272	302	373	0	0	2617	0	0	0	0	0	0	0	0	0	0	0	1053	0	0	0	0	0	0	0	0	0	0	0	0	0	0	0	134	0	0	0	0	0	0	0	0	0	0	0	0	0	0	0
fc8130e0-a94d-d9d0-e040-11ac0c483262	251	260	0	0	946	0	0	0	0	0	0	0	0	0	0	0	248	0	0	0	0	0	281	0	0	0	0	0	0	0	0	0	68	0	0	0	0	0	0	0	0	0	0	0	0	0	0	0
fc8130e0-ad63-b804-e040-11ac0d485e10	232	147	0	0	1221	0	0	0	0	0	0	0	0	0	0	0	0	0	0	0	0	0	219	0	0	0	0	0	0	0	0	0	0	0	0	0	0	0	0	0	0	0	0	0	0	0	0	0
fc8130e0-ad66-b82e-e040-11ac0d485e0e	187	81	584	0	765	0	0	0	0	0	0	0	0	0	0	0	0	0	0	0	0	0	154	0	0	0	0	0	0	0	0	0	64	0	0	0	0	0	0	0	0	0	0	0	0	0	0	0
fc8130e0-ad8a-b832-e040-11ac0d485e14	311	74	0	0	2143	0	0	0	0	0	0	0	0	0	0	0	0	0	0	0	0	0	255	0	0	0	0	0	0	0	0	0	80	0	0	0	0	0	0	0	0	0	0	0	0	0	0	0
fc8130e0-aed2-bb2f-e040-11ac0d485e12	274	37	0	0	1647	0	0	0	0	0	0	0	0	0	0	0	67	0	0	0	0	0	202	0	0	0	0	0	0	0	0	0	84	0	0	0	0	0	0	0	0	0	0	0	0	0	0	0
fc8130e2-f2ef-d096-e040-11ac0c483293	245	508	0	0	1589	0	0	0	0	0	0	0	0	0	0	0	42	0	0	0	0	0	256	0	0	0	0	0	0	0	0	0	71	0	0	0	0	0	0	0	0	0	0	0	0	0	0	0
fc8130e3-01ba-c740-e040-11ac0c483291	335	623	7259	0	0	0	0	0	0	0	0	0	0	0	0	0	630	0	0	0	0	0	973	0	0	0	0	0	0	0	0	0	248	0	0	0	0	0	0	0	0	0	0	0	0	0	0	0
fc8130e3-023d-c7d4-e040-11ac0c483295	325	308	2459	0	3625	0	0	0	0	0	0	0	0	0	0	0	196	0	0	0	0	206	1336	0	0	0	0	0	0	0	0	0	260	0	0	0	0	0	0	0	0	0	0	0	0	0	0	0
fc8130e5-18b8-ef38-e040-11ac0c483297	472	284	0	0	2366	0	0	0	0	0	0	0	0	0	0	0	293	0	0	0	0	0	671	0	0	0	0	0	0	0	0	0	109	0	0	0	0	0	0	0	0	0	0	0	0	0	0	0
fc81312a-99ae-7672-e040-11ac0c4832a2	484	108	0	0	1934	0	0	0	0	0	0	0	0	0	0	0	153	0	0	0	0	0	208	0	0	0	0	0	0	0	0	0	0	0	0	0	0	0	0	0	0	0	0	0	0	0	0	0
fc81312a-d451-38fb-e040-11ac0c4832a4	257	807	0	0	1351	0	0	0	0	0	0	0	0	0	0	0	223	0	0	0	0	0	0	0	0	0	0	0	0	0	0	0	0	0	0	0	0	0	0	0	0	0	0	0	0	0	0	0
097a7d36-905b-72be-e050-11ac0d482c9a	0	33704	0	0	0	0	0	0	0	0	0	0	0	0	0	0	31552	0	0	0	0	0	0	0	0	0	0	0	0	0	0	0	0	0	0	0	0	0	0	0	0	0	0	0	0	0	0	0
f221cbb5-eefa-187f-e040-11ac0c481708	294	786	6525	0	1729	0	0	0	0	0	0	0	0	0	0	0	0	0	0	0	0	0	1224	0	0	0	0	0	0	0	0	0	0	0	0	0	0	0	0	0	0	0	0	0	0	0	0	0
f393ba16-9361-5df4-e040-11ac0d4844e8	226	103	0	0	1215	0	0	0	0	0	394	0	0	0	0	0	0	0	0	0	0	0	215	0	0	0	0	0	0	0	0	0	0	0	0	0	0	0	0	0	0	0	0	0	0	0	0	0
f393baf9-2710-9203-e040-11ac0d484504	232	343	3514	0	963	0	0	0	0	0	0	0	0	0	0	0	667	0	0	0	0	105	347	0	0	0	0	0	0	0	0	0	0	0	0	0	0	0	0	0	0	0	0	0	0	0	0	0
f393bafd-1baa-e5f4-e040-11ac0d48450b	168	562	3147	0	1179	0	0	0	0	0	0	0	0	0	0	0	405	0	0	0	0	0	592	0	0	0	0	0	0	0	0	0	0	0	0	0	0	0	0	0	0	0	0	0	0	0	0	0
f393bafe-7503-5c45-e040-11ac0d484511	368	483	4634	0	3592	0	0	0	0	0	2298	0	0	0	0	0	663	0	0	0	0	0	0	0	0	0	0	0	0	0	0	0	218	0	0	0	0	0	0	0	0	0	0	0	0	0	0	0
f393bafe-c99f-3725-e040-11ac0d484514	237	330	3067	0	792	0	0	0	0	0	0	0	0	0	0	0	445	0	0	0	0	0	332	0	0	0	0	0	0	0	0	0	0	0	0	0	0	0	0	0	0	0	0	0	0	0	0	0
f393bb01-6ed7-9533-e040-11ac0d484521	265	1203	3518	0	0	0	0	0	0	0	0	0	0	0	0	0	1604	0	0	0	0	0	298	0	0	0	0	0	0	0	0	0	0	0	0	0	0	0	0	0	0	0	0	0	0	0	0	0
f393bb05-53c2-f80a-e040-11ac0d484528	397	161	0	0	2110	0	0	0	0	0	0	0	0	0	0	0	0	0	0	0	0	0	402	0	0	0	0	0	0	0	0	0	107	0	0	0	0	176	0	0	0	0	0	0	0	0	0	0
f393bb05-c737-4cc3-e040-11ac0d48452a	314	133	0	0	973	0	0	0	0	0	0	0	0	0	0	0	103	0	0	0	0	0	522	0	0	0	0	0	0	0	0	0	0	0	0	0	0	0	0	0	0	0	0	0	0	0	0	0
f393bb05-ec1c-17be-e040-11ac0d48452f	583	824	0	0	2807	0	0	0	0	0	0	0	0	0	0	0	635	0	0	0	0	0	1020	0	0	0	0	0	0	0	0	0	121	0	0	0	0	0	0	0	0	0	0	0	0	0	0	0
f393bb07-270c-2c93-e040-11ac0d484533	241	585	6609	0	0	0	0	0	0	0	0	0	0	0	0	0	794	0	0	0	0	0	679	0	0	0	0	0	0	0	0	0	249	0	0	0	0	0	0	0	0	0	0	0	0	0	0	0
f393bb08-4121-cad8-e040-11ac0d484535	373	276	6277	0	1803	0	0	0	0	0	0	0	0	0	0	0	279	0	0	0	0	193	1081	0	0	0	0	0	0	0	0	0	276	0	0	0	0	0	0	0	0	0	0	0	0	0	0	0
f393bb08-5b50-e009-e040-11ac0d484537	628	738	0	0	3296	0	0	0	0	0	0	0	0	0	0	0	326	0	0	0	0	0	540	0	0	0	0	0	0	0	0	0	254	0	0	0	0	0	0	0	0	0	0	0	0	0	0	0
f393bb0a-9b20-a0e5-e040-11ac0d48454e	300	357	0	0	3060	0	0	0	0	0	0	0	0	0	0	0	496	0	0	0	0	0	0	0	0	0	0	0	0	0	0	0	0	0	0	0	0	723	0	0	0	0	0	0	0	0	0	0
f393bb0a-df7d-645c-e040-11ac0d484550	297	2708	0	0	1685	0	0	0	0	0	0	0	0	0	0	0	2514	0	0	0	0	0	0	0	0	0	0	0	0	0	0	0	0	0	0	0	0	0	0	0	0	0	0	0	0	0	0	0
f393bb0b-08ed-3335-e040-11ac0d484554	833	907	0	0	5123	0	0	0	0	0	0	0	0	0	0	0	1410	0	0	0	0	0	1317	0	0	0	0	0	0	0	0	0	374	0	0	0	0	1304	0	0	0	0	0	0	0	0	0	0
f393bb0c-3ffa-cb72-e040-11ac0d48455c	174	140	0	0	1700	0	0	0	0	0	0	0	0	0	0	0	114	0	0	0	0	0	307	0	0	0	0	0	0	0	0	0	86	0	0	0	0	0	0	0	0	0	0	0	0	0	0	0
f393bb0c-4178-ca4a-e040-11ac0d48455f	135	259	0	0	1066	0	0	0	0	0	0	0	0	0	0	0	397	0	0	0	0	0	0	0	0	0	0	0	0	0	0	0	54	0	0	0	0	209	0	0	0	0	0	0	0	0	0	0
f393cfd8-ddbb-a0e1-e040-11ac0d48516b	221	153	0	0	1083	0	0	0	0	0	0	0	0	0	0	0	181	0	0	0	0	0	144	0	0	0	0	0	0	0	0	0	0	0	0	0	0	0	0	0	0	0	0	0	0	0	0	0
fc447d4f-2532-c8ea-e040-11ac0c48469f	225	579	5436	0	2034	0	0	0	0	0	0	0	0	0	0	0	1184	0	0	0	0	0	609	0	0	0	0	0	0	0	0	0	0	0	0	0	0	0	0	0	0	0	0	0	0	0	0	0
fc447d51-cdc2-a180-e040-11ac0c4846a4	397	85	0	0	2999	0	0	0	0	0	0	0	0	0	0	0	153	0	0	0	0	0	1402	0	0	0	0	0	0	0	0	0	198	0	0	0	0	0	0	0	0	0	0	0	0	0	0	0
fc447d53-24d1-c83d-e040-11ac0c4846a6	428	136	0	0	1783	0	0	0	0	0	0	0	0	0	0	0	64	0	0	0	0	0	779	0	0	0	0	0	0	0	0	0	102	0	0	0	0	0	0	0	0	0	0	0	0	0	0	0
fc447d55-95d8-0b34-e040-11ac0d483afa	288	367	0	0	1155	0	0	0	0	0	0	0	0	0	0	0	320	0	0	0	0	0	0	0	0	0	0	0	0	0	0	0	0	0	0	0	0	0	2500	0	0	0	0	0	0	0	0	0
fc447d56-0d53-e0c3-e040-11ac0c4846a8	210	2648	3173	0	0	0	0	0	0	0	0	0	0	0	0	0	4596	0	0	0	0	0	0	0	0	0	0	0	0	0	0	0	0	0	0	0	0	0	0	0	0	0	0	0	0	0	0	0
fc5dc6d8-62d2-76d8-e040-11ac0d4863c3	626	255	0	0	3596	0	0	0	0	0	0	0	0	0	0	0	274	0	0	0	0	0	885	0	0	0	0	0	0	0	0	0	0	0	0	0	0	1069	0	0	0	0	0	0	0	0	0	0
fc639186-8302-798e-e040-11ac0c484cec	344	164	1587	0	1848	0	0	0	0	0	0	0	0	0	0	0	275	0	0	0	0	0	316	0	0	0	0	0	0	0	0	0	129	0	0	0	0	0	0	0	0	0	0	0	0	0	0	0
fc63cbab-d27a-5ebb-e040-11ac0c48724f	379	203	6363	0	0	0	0	0	0	0	0	0	0	0	0	0	379	0	0	0	0	0	486	0	0	0	0	0	0	0	0	0	175	0	0	0	0	1163	0	0	0	0	0	0	0	0	0	0
fc68c24d-47ad-7961-e040-11ac0c48595c	324	226	5029	0	0	0	0	0	0	0	0	0	0	0	0	0	302	0	0	0	0	0	489	0	0	0	0	0	0	0	0	0	156	0	0	0	0	0	0	0	0	0	0	0	0	0	0	0
fc68e599-6a40-61dc-e040-11ac0d48700d	886	411	0	0	5359	0	0	0	0	0	0	0	0	0	0	0	0	0	0	0	0	0	1798	0	0	0	0	0	0	0	0	0	202	0	0	0	0	1359	0	0	0	0	0	0	0	0	0	0
fc78685a-7053-152a-e040-11ac0c480ded	359	108	0	0	1882	0	0	0	0	0	0	0	0	0	0	0	59	0	0	0	0	0	397	0	0	0	0	0	0	0	0	0	120	0	0	0	0	0	0	0	0	0	0	0	0	0	0	0
fc7eb420-5c13-20bd-e040-11ac0d484574	279	403	3626	0	1148	0	0	0	0	0	0	0	0	0	0	0	1021	0	0	0	0	0	0	0	0	0	0	0	0	0	0	0	0	0	0	0	0	0	0	0	0	0	0	0	0	0	0	0
fc7f8eeb-9c40-123e-e040-11ac0c484061	1092	139	0	0	4237	0	0	0	0	0	0	0	0	0	0	0	0	0	0	0	0	0	1659	0	0	0	0	0	0	0	0	0	172	0	0	0	0	625	0	0	0	0	0	0	0	0	0	0
fc806c50-2f6e-418d-e040-11ac0d485f01	362	0	2929	0	2230	0	0	0	0	0	0	0	0	0	0	0	0	0	0	0	166	414	706	0	0	0	0	0	0	0	0	0	0	0	0	0	0	0	0	0	0	0	0	0	0	0	0	0
fc813235-5ed8-7695-e040-11ac0d485e3e	372	418	7123	0	0	0	0	0	0	0	0	0	0	0	0	0	954	0	0	0	0	0	1094	0	0	0	0	0	0	0	0	0	246	0	0	0	0	0	0	0	0	0	0	0	0	0	0	0
fc8edf46-2005-1af4-e040-11ac0d481414	537	0	0	0	1609	0	0	0	0	0	0	0	0	0	0	0	0	0	0	0	0	0	468	0	0	0	0	0	0	0	0	0	66	0	0	0	0	0	0	0	0	0	0	0	0	0	0	0
fc93b9ab-760a-5223-e040-11ac0c482177	724	0	0	0	1602	0	0	0	0	0	0	0	0	0	0	0	0	0	0	0	0	0	548	0	0	0	0	0	0	0	0	0	0	0	0	0	0	1717	3951	0	0	0	0	0	0	0	0	0
fc9dbf68-4599-3c64-e040-11ac0d481623	355	0	0	0	1228	0	0	0	0	0	0	0	0	0	0	0	97	0	0	0	0	0	871	0	0	0	0	0	0	0	0	0	0	0	0	0	0	0	1429	0	0	0	0	0	0	0	0	0
fc9ef456-75a2-5967-e040-11ac0c484477	338	77	0	0	2148	0	0	0	0	0	0	0	0	0	0	0	0	0	0	0	0	0	259	0	0	0	0	0	0	0	0	0	84	0	0	0	0	0	0	0	0	0	0	0	0	0	0	0
fc9f6916-da31-ab17-e040-11ac0c4808f3	244	236	4861	0	1249	0	0	0	0	0	0	0	0	0	0	0	537	0	0	0	0	0	413	0	0	0	0	0	0	0	0	0	0	0	0	0	0	0	0	0	0	0	0	0	0	0	0	0
fc9f6cb0-ceb9-790d-e040-11ac0c480ad1	380	731	5125	0	1749	0	0	0	0	0	0	0	0	0	0	0	1382	0	0	0	0	0	0	0	0	0	0	0	0	0	0	0	0	0	0	0	0	0	0	0	0	0	0	0	0	0	0	0
fca07e09-1fd2-9ef5-e040-11ac0d485bbd	386	401	7369	0	1887	0	0	0	0	0	0	0	0	0	0	0	736	0	0	0	0	0	822	0	0	0	0	0	0	0	0	0	171	0	0	0	0	0	0	0	0	0	0	0	0	0	0	0
fca3f7d0-2231-661c-e040-11ac0c4832fd	729	201	0	0	2385	0	0	0	0	0	0	0	0	0	0	0	598	0	0	0	0	0	775	0	0	0	0	0	0	0	0	0	223	0	0	0	0	0	3994	0	0	0	0	0	0	0	0	0
fca6150f-d555-a29e-e040-11ac0d4873b2	611	90	0	0	2733	0	0	0	0	0	0	0	0	0	0	0	0	0	0	0	0	0	1519	0	0	0	0	0	0	0	0	0	192	0	0	0	0	0	0	0	0	0	0	0	0	0	0	0
01658141-8398-4585-9f0f-8355dd9b0604	982	9068	0	0	3104	0	0	0	0	0	0	0	0	0	0	0	6389	0	0	0	0	0	2517	0	0	0	0	0	0	0	0	0	0	0	0	0	0	0	0	0	0	0	0	0	0	0	0	0
0448206f-3ade-4087-b1a9-4fb2d14e1367	656	514	12861	0	0	0	0	0	0	0	5022	0	0	0	0	0	0	0	0	0	0	0	0	0	0	0	0	0	0	0	0	0	0	0	0	0	0	0	0	0	0	0	0	0	0	0	0	0
07b5141f-ac79-439b-883b-b0183bbe7ff5	415	413	5258	0	2034	0	0	0	0	0	0	0	0	0	0	0	541	0	0	0	0	0	704	0	0	0	0	0	0	0	0	0	287	0	0	0	0	0	0	0	0	0	0	0	0	0	0	0
110b5f05-ded7-45ec-b0f6-a941c92d77dd	331	628	4926	0	1240	0	0	0	0	0	0	0	0	0	0	0	1899	0	0	0	0	0	0	0	0	0	0	0	0	0	0	0	0	0	0	0	0	0	0	0	0	0	0	0	0	0	0	0
13c312ec-0add-4758-ab8d-c193e2e08c6d	263	89	0	0	1616	0	0	0	0	0	0	0	0	0	0	0	0	0	0	0	0	0	417	0	0	0	0	0	0	0	0	0	80	0	0	0	0	0	0	0	0	0	0	0	0	0	0	0
13d05f7a-e16a-40ef-9a15-21257da2cf89	281	69	0	0	1184	0	0	0	0	0	0	0	0	0	0	0	32	0	0	0	0	0	181	0	0	0	0	0	0	0	0	0	0	0	0	0	0	0	0	0	0	0	0	0	0	0	0	0
15f90ef0-831b-40a3-98bd-ec226a9e8b26	527	179	0	0	2369	0	0	0	0	0	0	0	0	0	0	0	136	0	0	0	0	0	347	0	0	0	0	0	0	0	0	0	131	0	0	0	0	566	0	0	0	0	0	0	0	0	0	0
1bb3a1c7-4d7b-4fb6-b54d-e94cbd0e32aa	218	315	3054	0	1180	0	0	0	0	0	0	0	0	0	0	0	739	0	0	0	0	0	0	0	0	0	0	0	0	0	0	0	0	0	0	0	0	0	0	0	0	0	0	0	0	0	0	0
1c0e384f-7254-4afe-93c0-b3fc6c6a7894	0	2931	0	0	8052	0	0	0	0	0	0	0	0	0	0	0	1229	0	0	0	3440	4886	2334	0	0	0	0	0	0	2965	0	0	0	0	0	0	0	0	0	0	0	0	0	0	0	0	0	0
1eb62abc-7928-405b-84cc-f091ca5347b2	539	691	4996	0	4631	0	0	0	0	0	1126	0	0	0	0	0	1313	0	0	0	0	0	0	0	0	0	0	0	0	0	0	0	242	0	0	0	0	0	0	0	0	0	0	0	0	0	0	0
207f8a42-5b05-4876-b0ae-ebfaeea27844	248	136	6838	0	0	0	0	0	0	0	0	0	0	0	0	0	0	0	0	0	0	0	962	0	0	0	0	0	0	0	0	0	182	0	0	0	0	0	0	0	0	0	0	0	0	0	0	0
2290b078-6a5b-4c83-9dfb-b525bbf14e4e	546	167	0	0	3300	0	0	0	0	0	0	0	0	0	0	0	423	0	0	0	0	0	684	0	0	0	0	0	0	0	0	0	215	0	0	0	0	613	0	0	0	0	0	0	0	0	0	0
25c76a8f-77c0-4650-bddf-45ed0c10a2e6	320	86	4734	0	2233	0	0	0	0	0	0	0	0	0	0	0	129	0	0	0	0	0	0	0	0	0	0	0	0	0	0	0	195	0	0	0	0	0	0	0	0	0	0	0	0	0	0	0
25e4cad7-2403-4992-9cbc-433574673549	324	184	0	0	1488	0	0	0	0	0	0	0	0	0	0	0	41	0	0	0	0	0	159	0	0	0	0	0	0	0	0	0	0	0	0	0	0	0	0	0	0	0	0	0	0	0	0	0
27f87d1e-2c32-4beb-9677-62f7a286673d	361	335	0	0	1867	0	0	0	0	0	0	0	0	0	0	0	431	0	0	0	0	0	1126	0	0	0	0	0	0	0	0	0	107	0	0	0	0	0	0	0	0	0	0	0	0	0	0	0
2b000af3-2c9d-4eaa-af3f-8101b7425c37	313	161	0	0	2341	0	0	0	0	0	0	0	0	0	0	0	178	0	0	0	0	0	866	0	0	0	0	0	0	0	0	0	105	0	0	0	0	329	0	0	0	0	0	0	0	0	0	0
2c6f1862-bb82-4e7e-9cb3-338bdf022ff4	677	220	0	0	2705	0	0	0	0	0	0	0	0	0	0	0	135	0	0	0	0	0	651	0	0	0	0	0	0	0	0	0	169	0	0	0	0	0	0	0	0	0	0	0	0	0	0	0
2da2b745-068d-408c-9163-3b3a78d4aaed	282	83	0	0	1433	0	0	0	0	0	0	0	0	0	0	0	0	0	0	0	0	0	186	0	0	0	0	0	0	0	0	0	71	0	0	0	0	0	0	0	0	0	0	0	0	0	0	0
30dbe353-86d5-40ed-84c2-dbddf7beb17b	218	0	0	0	770	0	0	0	0	0	0	0	0	0	0	0	0	0	0	0	0	0	200	0	0	0	0	0	0	0	0	0	53	0	0	0	0	0	0	0	0	0	0	0	0	0	0	0
3585e133-b3c1-4d90-b5f2-2b867e0ae0ec	524	291	0	0	3702	0	0	0	0	0	3474	0	0	0	0	0	0	0	0	0	0	0	0	0	0	0	0	0	0	0	0	0	0	0	0	0	0	1154	0	0	0	0	0	0	0	0	0	0
36d1a85e-a09b-4537-86e0-eaf1eb03aed8	285	215	0	0	2438	0	0	0	0	0	964	0	0	0	0	0	290	0	0	0	0	0	0	0	0	0	0	0	0	0	0	0	0	0	0	0	0	1208	0	0	0	0	0	0	0	0	0	0
418e916b-7a4e-4fab-8616-15dcec4d79f8	433	309	3674	0	2904	0	0	0	0	0	500	0	0	0	0	0	720	0	0	0	0	0	0	0	0	0	0	0	0	0	0	0	136	0	0	0	0	0	0	0	0	0	0	0	0	0	0	0
41f140b8-72b9-4ae3-8b25-6144d9f94d0f	174	1312	0	0	1288	0	0	0	0	0	0	0	0	0	0	0	1211	0	0	0	0	0	0	0	0	0	0	0	0	0	0	0	0	0	0	0	0	0	0	0	0	0	0	0	0	0	0	0
43f7a2e0-fec9-4e43-872d-18c6c946fa17	340	145	1123	0	1218	0	0	0	0	0	0	0	0	0	0	0	186	0	0	0	0	0	218	0	0	0	0	0	0	0	0	0	0	0	0	0	0	0	0	0	0	0	0	0	0	0	0	0
467ef778-f481-44f3-9768-b9900252d2ba	413	144	4385	0	0	0	0	0	0	0	1095	0	0	0	0	0	0	0	0	0	0	0	0	0	0	0	0	0	0	0	0	0	58	0	0	0	0	0	0	0	0	0	0	0	0	0	0	0
47312f61-5ef4-4f25-9320-8fbb4758790e	569	210	0	0	0	0	0	0	0	0	0	0	0	0	0	0	0	0	0	0	611	971	0	0	0	0	0	0	0	0	0	0	0	0	0	0	0	0	7013	0	0	0	0	0	0	0	0	0
47b5d831-5287-4f62-b17a-6e5eff2e4184	422	0	0	0	845	0	0	0	0	0	0	0	0	0	0	0	0	0	0	0	0	0	339	0	0	0	0	0	0	0	0	0	0	0	0	0	0	0	1439	0	0	0	0	0	0	0	0	0
4d409156-3a36-4c63-9ad6-b6af34f27b06	677	407	0	0	2757	0	0	0	0	0	0	0	0	0	0	0	193	0	0	0	0	0	925	0	0	0	0	0	0	0	0	0	119	0	0	0	0	426	0	0	0	0	0	0	0	0	0	0
4e84eed6-82a8-4e91-b0fd-61ec6ef69ce9	1164	108	0	0	2621	0	0	0	0	0	0	0	0	0	0	0	144	0	0	0	0	0	343	0	0	0	0	0	0	0	0	0	137	0	0	0	0	0	0	0	0	0	0	0	0	0	0	0
546b982f-60d9-43df-9761-09369afbee2d	364	0	0	0	1671	0	0	0	0	0	0	0	0	0	0	0	40	0	0	0	0	0	211	0	0	0	0	0	0	0	0	0	44	0	0	0	0	0	0	0	0	0	0	0	0	0	0	0
5a535c49-d42e-43c6-9d32-dc76f28d4f0f	215	0	0	0	1573	0	0	0	0	0	0	0	0	0	0	0	0	0	0	0	0	0	129	0	0	0	0	0	0	0	0	0	47	0	0	0	0	0	0	0	0	0	0	0	0	0	0	0
5b7d5767-2037-4175-aec9-886776343181	538	1063	0	0	3319	0	0	0	0	0	0	0	0	0	0	0	1281	0	0	0	0	0	345	0	0	0	0	0	0	0	0	0	0	0	0	0	0	345	0	0	0	0	0	0	0	0	0	0
5dbf3203-ce73-41e4-bf9a-32fc856f73f5	690	491	13134	0	0	0	0	0	0	0	0	0	0	0	0	0	413	0	0	0	0	0	1537	0	0	0	0	0	0	0	0	0	526	0	0	0	0	0	0	0	0	0	0	0	0	0	0	0
6764e0a2-7a78-45c1-9189-6001c6518ce4	437	902	7015	0	1781	0	0	0	0	0	0	0	0	0	0	0	2318	0	0	0	0	0	0	0	0	0	0	0	0	0	0	0	0	0	0	0	0	0	0	0	0	0	0	0	0	0	0	0
6c65cb6d-8c50-4c7c-bc84-eeebe09fbe01	389	306	0	0	2562	0	0	0	0	0	0	0	0	0	0	0	0	0	0	0	0	0	909	0	0	0	0	0	0	0	0	0	149	0	0	0	0	0	0	0	0	0	0	0	0	0	0	0
6c8e9197-fd16-4fed-bfda-e349cab26314	349	1279	5023	0	0	0	0	0	0	0	0	0	0	0	0	0	742	0	0	0	0	0	651	0	0	0	0	0	0	0	0	0	203	0	0	0	0	0	0	0	0	0	0	0	0	0	0	0
6d7f44df-e9f0-4542-a6d8-d14ee7804002	401	0	0	0	625	0	0	0	0	0	0	0	0	0	0	0	0	0	0	0	0	0	0	0	0	0	0	0	0	0	0	0	0	0	0	0	0	0	1046	0	0	0	0	0	0	0	0	0
6dbc5c31-043b-40e9-bf1a-e7b4ec351b4d	429	1002	0	0	1804	0	0	0	0	0	0	0	0	0	0	0	1417	0	0	0	0	0	442	0	0	0	0	0	0	0	0	0	0	0	0	0	0	0	0	0	0	0	0	0	0	0	0	0
6e839eaf-1dbb-43f5-8846-c980e05540c7	504	543	7124	0	1985	0	0	0	0	0	0	0	0	0	0	0	357	0	0	0	0	0	1137	0	0	0	0	0	0	0	0	0	366	0	0	0	0	0	0	0	0	0	0	0	0	0	0	0
71fda5a9-7049-406f-9348-2c24f7ddf5f4	330	123	3555	0	2680	0	0	0	0	0	0	0	0	0	0	0	206	0	0	0	0	0	351	0	0	0	0	0	0	0	0	0	0	0	0	0	0	1669	0	0	0	0	0	0	0	0	0	0
73936e8b-c893-4afd-bd1f-be90c06a4869	443	80	0	0	2424	0	0	0	0	0	0	0	0	0	0	0	91	0	0	0	0	0	453	0	0	0	0	0	0	0	0	0	138	0	0	0	0	0	0	0	0	0	0	0	0	0	0	0
74039acd-5aca-4c65-818c-3b577d295be0	579	123	0	0	1293	0	0	0	0	0	0	0	0	0	0	0	168	0	0	0	0	0	277	0	0	0	0	0	0	0	0	0	0	0	0	0	0	0	1162	0	0	0	0	0	0	0	0	0
7456abd5-303e-4e6f-bf4e-47efefc7310f	346	141	0	0	1842	0	0	0	0	0	0	0	0	0	0	0	359	0	0	0	0	0	522	0	0	0	0	0	0	0	0	0	0	0	0	0	0	665	0	0	0	0	0	0	0	0	0	0
74b57d2c-a83f-4798-b86b-a533975e4cc0	689	1507	0	0	3846	0	0	0	0	0	0	0	0	0	0	0	1005	0	0	0	0	0	1168	0	0	0	0	0	0	0	0	0	285	0	0	0	0	0	0	0	0	0	0	0	0	0	0	0
7b08e810-f3c9-4155-ac11-f45a3a4f8b41	322	240	5075	0	1961	0	0	0	0	0	0	0	0	0	0	0	521	0	0	0	0	0	747	0	0	0	0	0	0	0	0	0	0	0	0	0	0	0	0	0	0	0	0	0	0	0	0	0
7b0b60c7-5fa0-440e-937f-8d82119330d6	665	360	0	0	1894	0	0	0	0	0	0	0	0	0	0	0	0	0	0	0	0	0	283	0	0	0	0	0	0	0	0	0	109	0	0	0	0	0	0	0	0	0	0	0	0	0	0	0
7cdbe0e8-f614-4f54-b864-fd6b39e8ef1c	0	4751	0	0	2766	0	0	0	0	0	0	0	0	0	0	0	8827	0	0	0	0	0	0	0	0	0	0	0	0	0	0	0	0	0	0	0	0	0	0	0	0	0	0	0	0	0	0	0
84c77098-03d0-4b22-afb1-797703e85c6c	705	894	0	0	4307	0	0	0	0	0	0	0	0	0	0	0	1635	0	0	0	0	0	0	0	0	0	0	0	0	0	0	0	0	0	0	0	0	2448	0	0	0	0	0	0	0	0	0	0
8691c87f-2468-44bb-a670-3dccd6da33c6	0	4527	0	0	2932	0	0	0	0	0	0	0	0	0	0	0	6854	0	0	0	0	0	0	0	0	0	0	0	0	0	0	0	0	0	0	0	0	0	0	0	0	0	0	0	0	0	0	0
8e03e773-5557-4e78-889b-4710c515378f	451	284	4927	0	2184	0	0	0	0	0	0	0	0	0	0	0	0	0	0	0	0	0	1295	0	0	0	0	0	0	0	0	0	278	0	0	0	0	0	0	0	0	0	0	0	0	0	0	0
8f558713-f32b-403b-aedf-c79efeb41c67	286	170	0	0	1303	0	0	0	0	0	0	0	0	0	0	0	154	0	0	0	0	0	1030	0	0	0	0	0	0	0	0	0	0	0	0	0	0	199	0	0	0	0	0	0	0	0	0	0
9032b7fe-e38a-4641-a45e-67041668adc4	275	313	4022	0	1747	0	0	0	0	0	0	0	0	0	0	0	640	0	0	0	0	0	553	0	0	0	0	0	0	0	0	0	0	0	0	0	0	0	0	0	0	0	0	0	0	0	0	0
97064332-1d4f-4571-93ff-354ffe6d7df9	415	171	3200	0	0	0	0	0	0	0	0	0	0	0	0	0	193	0	0	0	0	0	505	0	0	0	0	0	0	0	0	0	0	0	0	0	0	0	0	0	0	0	0	0	0	0	0	0
987528ac-437a-4eb8-a335-4f2076d5c006	286	0	8400	0	3539	0	0	0	0	0	0	0	0	0	0	0	538	0	0	0	0	0	1962	0	0	0	0	0	0	0	0	0	336	0	0	0	0	0	0	0	0	0	0	0	0	0	0	0
987d41ee-6bab-490c-b0f2-bf28c0089de9	1293	3001	2754	0	3610	0	0	0	0	0	0	0	0	0	0	0	2535	0	0	0	0	0	1485	0	0	0	0	0	0	0	0	0	475	0	0	0	0	0	0	0	0	0	0	0	0	0	0	0
98bb3025-0637-4106-8621-12df7b5d662f	553	22608	0	0	0	0	0	0	0	0	0	0	0	0	0	0	19101	0	0	0	0	0	0	0	0	0	0	0	0	0	1797	0	0	0	0	0	0	0	0	0	0	0	0	0	0	0	0	0
9c70688d-6e43-4520-9262-eaae4e4d597d	375	101	0	0	1222	0	0	0	0	0	0	0	0	0	0	0	169	0	0	0	0	0	319	0	0	0	0	0	0	0	0	0	0	0	0	0	0	0	1762	0	0	0	0	0	0	0	0	0
9ddf2119-a222-4fa5-a9f3-0bec7eeea36b	0	3358	7726	0	0	0	0	0	0	0	0	0	0	0	0	0	4936	0	0	0	0	0	0	0	0	0	0	0	0	0	0	0	0	0	0	0	0	0	0	0	0	0	0	0	0	0	0	0
a6c14ebc-81a2-44f7-af87-2b7ec85e5696	772	347	0	0	2519	0	0	0	0	0	0	0	0	0	0	0	278	0	0	0	0	0	536	0	0	0	0	0	0	0	0	0	94	0	0	0	0	0	0	0	0	0	0	0	0	0	0	0
a85cf239-ff51-46e7-9b88-4c2cb49c66b9	304	235	7528	0	1656	0	0	0	0	0	0	0	0	0	0	0	664	0	0	0	0	0	910	0	0	0	0	0	0	0	0	0	0	0	0	0	0	0	0	0	0	0	0	0	0	0	0	0
a876398c-5b1d-444f-a360-5fe2db697480	463	190	7392	0	3168	0	0	0	0	0	0	0	0	0	0	0	0	0	0	0	0	0	951	0	0	0	0	0	0	0	0	0	0	0	0	0	0	0	0	0	0	0	0	0	0	0	0	0
aa58c09a-7799-4675-8310-d270224b163e	445	75	0	0	1328	0	0	0	0	0	0	0	0	0	0	0	0	0	0	0	0	0	201	0	0	0	0	0	0	0	0	0	0	0	0	0	0	0	0	0	0	0	0	0	0	0	0	0
aacaba97-ecde-440b-aae0-0e9c608c4b24	655	157	0	0	1826	0	0	0	0	0	0	0	0	0	0	0	99	0	0	0	0	0	586	0	0	0	0	0	0	0	0	0	113	0	0	0	0	242	0	0	0	0	0	0	0	0	0	0
b27d75ba-5989-4200-bfe9-f1b7d7cf8008	333	844	5394	0	1977	0	0	0	0	0	0	0	0	0	0	0	1677	0	0	0	0	0	0	0	0	0	0	0	0	0	0	0	0	0	0	0	0	0	0	0	0	0	0	0	0	0	0	0
b752b444-f033-4be4-9d24-e5e80b4181af	443	363	6486	0	0	0	0	0	0	0	0	0	0	0	0	0	490	0	0	0	0	0	783	0	0	0	0	0	0	0	0	0	0	0	0	0	0	0	0	0	0	0	0	0	0	0	0	0
c61ded54-f80e-4da8-b1d8-e22551c96118	314	255	0	0	1909	0	0	0	0	0	0	0	0	0	0	0	164	0	0	0	0	0	1732	0	0	0	0	0	0	0	0	0	0	0	0	0	0	247	0	0	0	0	0	0	0	0	0	0
c67409b2-ac25-42a0-8543-4636ef132fe4	405	93	0	0	2082	0	0	0	0	0	0	0	0	0	0	0	0	0	0	0	0	0	550	0	0	0	0	0	0	0	0	0	79	0	0	0	0	264	0	0	0	0	0	0	0	0	0	0
cc4f9175-a8c8-424a-99d7-8bd11cae0e52	594	2148	0	0	2424	0	0	0	0	0	0	0	0	0	0	0	2710	0	0	0	0	0	0	0	0	0	0	0	0	0	0	0	0	0	0	0	0	0	0	0	0	0	0	0	0	0	0	0
d5372745-95cf-4572-a6e7-e7f5b796911a	241	317	3313	0	1672	0	0	0	0	0	0	0	0	0	0	0	581	0	0	0	0	0	710	0	0	0	0	0	0	0	0	0	118	0	0	0	0	0	0	0	0	0	0	0	0	0	0	0
d8c6d4b8-f279-4edc-aaa3-a1cc266aec4d	423	4347	0	0	3969	0	0	0	0	0	0	0	0	0	0	0	3279	0	0	0	0	0	0	0	0	0	0	0	0	0	0	0	0	0	0	0	0	0	0	0	0	0	0	0	0	0	0	0
d8fbb398-d1da-4444-984a-22c8523625da	483	622	9253	0	2461	0	0	0	0	0	0	0	0	0	0	0	1443	0	0	0	0	0	796	0	0	0	0	0	0	0	0	0	0	0	0	0	0	0	0	0	0	0	0	0	0	0	0	0
dabb5a94-9706-4429-8db0-c328e2004340	388	0	0	0	922	0	0	0	0	0	0	0	0	0	0	0	79	0	0	0	0	0	455	0	0	0	0	0	0	0	0	0	101	0	0	0	0	0	1262	0	0	0	0	0	0	0	0	0
db45d81f-695c-4f99-beea-6dbec1ff47fc	646	5521	8310	0	0	0	0	0	0	0	0	0	0	0	0	0	7171	0	0	0	0	0	0	0	0	0	0	0	0	0	0	0	0	0	0	0	0	0	0	0	0	0	0	0	0	0	0	0
ddc7377d-82c3-480a-be3c-3d1da52c77d4	554	12176	0	0	0	0	0	0	0	0	0	0	0	0	0	0	17180	0	0	0	0	0	0	0	0	0	0	0	0	0	1840	0	0	0	0	0	0	0	0	0	0	0	0	0	0	0	0	0
df291849-4c35-44e1-b013-8f6b7ee36113	479	303	0	0	3502	0	0	0	0	0	0	0	0	0	0	0	565	0	0	0	0	176	388	0	0	0	0	0	0	0	0	0	0	0	0	0	0	891	0	0	0	0	0	0	0	0	0	0
e5593865-5f8e-4a4c-b36f-73fbe64d66da	627	776	0	0	2459	0	0	0	0	0	0	0	0	0	0	0	383	0	0	0	0	0	148	0	0	0	0	0	0	0	0	0	83	0	0	0	0	0	0	0	0	0	0	0	0	0	0	0
e55f338f-97e2-4394-ae23-c92606069485	256	78	0	0	1283	0	0	0	0	0	0	0	0	0	0	0	111	0	0	0	0	0	256	0	0	0	0	0	0	0	0	0	0	0	0	0	0	384	0	0	0	0	0	0	0	0	0	0
e7dc7492-3a84-49c7-8dea-8f508b53dc40	324	80	0	0	1658	0	0	0	0	0	0	0	0	0	0	0	0	0	0	0	0	0	678	0	0	0	0	0	0	0	0	0	84	0	0	0	0	0	0	0	0	0	0	0	0	0	0	0
e8392f20-c9e3-4649-b64f-5b266c393a76	316	105	0	0	1666	0	0	0	0	0	0	0	0	0	0	0	0	0	0	0	115	296	486	0	0	0	0	0	0	0	0	0	75	0	0	0	0	633	0	0	0	0	0	0	0	0	0	0
ea43434b-197e-48ac-ae2e-46bc7f3776de	350	877	10650	0	3267	0	0	0	0	0	0	0	0	0	0	0	1631	0	0	0	0	350	1280	0	0	0	0	0	0	0	0	0	0	0	0	0	0	0	0	0	0	0	0	0	0	0	0	0
ec4d4cbc-d5d1-418d-a292-cad9576624fd	243	462	0	0	1344	0	0	0	0	0	0	0	0	0	0	0	303	0	0	0	0	0	390	0	0	0	0	0	0	0	0	0	77	0	0	0	0	0	0	0	0	0	0	0	0	0	0	0
eddfbfb9-3ae8-449b-b870-46062a2571c1	463	423	6314	0	0	0	0	0	0	0	0	0	0	0	0	0	432	0	0	0	0	0	563	0	0	0	0	0	0	0	0	0	266	0	0	0	0	0	0	0	0	0	0	0	0	0	0	0
f39cc911-36a7-4c06-9e91-4ad86281db3d	296	491	0	0	2320	0	0	0	0	0	0	0	0	0	0	0	144	0	0	0	0	0	511	0	0	0	0	0	0	0	0	0	106	0	0	0	0	0	0	0	0	0	0	0	0	0	0	0
f6114c69-71a1-47d5-9b28-b0227b1872f7	560	1453	0	0	2195	0	0	0	0	0	0	0	0	0	0	0	451	0	0	0	0	0	398	0	0	0	0	0	0	0	0	0	0	0	0	0	0	0	0	0	0	0	0	0	0	0	0	0
f69e5057-eda6-4391-ba9a-aedbf6b572da	430	697	6474	0	1640	0	0	0	0	0	0	0	0	0	0	0	1089	0	0	0	0	0	738	0	0	0	0	0	0	0	0	0	0	0	0	0	0	0	0	0	0	0	0	0	0	0	0	0
f848b66f-bd9e-4fba-afd4-eb58848d1ef4	394	313	6660	0	1631	0	0	0	0	0	0	0	0	0	0	0	791	0	0	0	0	0	671	0	0	0	0	0	0	0	0	0	0	0	0	0	0	0	0	0	0	0	0	0	0	0	0	0
f8f749b7-547d-49fa-9da2-44eed962b6fd	656	2886	0	0	2084	0	0	0	0	0	0	0	0	0	0	0	3115	0	0	0	0	0	896	0	0	0	0	0	0	0	0	0	0	0	0	0	0	0	0	0	0	0	0	0	0	0	0	0
f9f04e42-63a2-4ee1-ade4-9e5bb5c20cdd	341	104	0	0	1411	0	0	0	0	0	0	0	0	0	0	0	0	0	0	0	0	0	724	0	0	0	0	0	0	0	0	0	75	0	0	0	0	0	0	0	0	0	0	0	0	0	0	0
fb9135d9-2acf-41dd-8552-359e6b8c9470	953	3353	0	0	5791	0	0	0	0	0	0	0	0	0	0	0	2744	0	0	0	0	0	854	0	0	0	0	0	0	0	0	0	0	0	0	0	0	0	0	0	0	0	0	0	0	0	0	0
fc6d77a9-121b-48ab-a899-713c3d1319a2	315	119	4892	0	1652	0	0	0	0	0	0	0	0	0	0	0	295	0	0	0	0	0	636	0	0	0	0	0	0	0	0	0	0	0	0	0	0	0	0	0	0	0	0	0	0	0	0	0
fe04d042-a4cc-4a14-8197-415ea40951aa	568	4070	10749	0	0	0	0	0	0	0	3729	0	0	0	0	0	4258	0	0	0	0	0	0	0	0	0	0	0	0	0	0	0	0	0	0	0	0	0	0	0	0	0	0	0	0	0	0	0
1e2dcbcc-771c-43c5-8c8d-e0eb77cb3494	1573	1399	0	0	0	0	0	0	0	0	0	0	0	0	0	0	715	0	0	0	0	0	0	0	0	0	0	0	0	0	0	0	819	0	0	0	0	0	10575	0	0	0	0	0	0	0	0	0
4ef20a13-f107-4654-adca-fc60b8f5be47	841	87	0	0	2983	0	0	0	0	0	0	0	0	0	0	0	0	0	0	0	0	0	984	0	0	0	0	0	0	0	0	0	267	0	0	0	0	0	0	0	0	0	0	0	0	0	0	0
50e3a421-9741-4cd8-911b-0f47ca518b6a	1009	621	0	0	3468	0	0	0	0	0	0	0	0	0	0	0	0	0	0	0	0	0	868	0	0	0	0	0	0	0	0	0	0	0	0	0	0	0	0	0	0	0	0	0	0	0	0	0
56cc8740-b132-4cbc-b513-f0b5b2305ca6	1546	1467	0	0	6411	0	0	0	0	0	0	0	0	0	0	0	1346	0	0	0	0	0	1744	0	0	0	0	0	0	0	0	0	0	0	0	0	0	0	0	0	0	0	0	0	0	0	0	0
5975deb5-00d2-4d18-b5c0-34ac9947fe11	382	488	0	0	1774	0	0	0	0	0	0	0	0	0	0	0	508	0	0	0	0	0	332	0	0	0	0	0	0	0	0	0	0	0	0	0	0	0	0	0	0	0	0	0	0	0	0	0
796a8782-6d7e-47c8-b322-fcfe1dd240c8	103	0	0	0	7085	0	0	0	0	0	0	0	0	0	0	1602	0	0	0	0	0	0	0	0	0	0	0	2668	0	0	0	0	0	0	0	0	0	0	0	0	0	0	0	0	0	0	0	0
983c14b8-f35b-497b-9fd4-5e5f5f0a7aa7	689	0	0	0	5908	0	0	0	0	0	0	0	0	0	0	0	0	0	0	0	0	0	0	0	0	0	0	0	0	0	0	0	0	0	0	0	0	0	0	0	0	0	0	0	0	0	0	0
a47c2012-c13d-48ac-88b6-e09bfd50122b	1955	629	0	0	0	0	0	0	0	0	0	0	0	0	0	0	401	0	0	0	0	0	773	0	0	0	0	0	0	0	0	0	398	0	0	0	0	0	5898	0	0	0	0	0	0	0	0	0
bb65d670-0411-4fc5-a6cb-019caec1ab36	2212	1389	0	0	5804	0	0	0	0	0	0	0	0	0	0	0	519	0	0	0	0	0	2972	0	0	0	0	0	0	0	0	0	523	0	0	0	0	0	0	0	0	0	0	0	0	0	0	0
e7c90af0-4b03-453e-b44f-e07248415088	2001	1778	0	0	6522	0	0	0	0	0	0	0	0	0	0	0	1310	0	0	0	0	0	1409	0	0	0	0	0	0	0	0	0	0	0	0	0	0	0	0	0	0	0	0	0	0	0	0	0
ec399861-7a56-4ffd-8619-700b6e3a4367	757	3715	0	0	5376	0	0	0	0	0	0	0	0	0	0	0	2904	0	0	0	0	0	1155	0	0	0	0	0	0	0	0	0	0	0	0	0	0	0	0	0	0	0	0	0	0	0	0	0
f0e0d978-3e32-4444-a07a-26049b2594e6	1092	503	0	0	7562	0	0	0	0	0	0	0	0	0	0	0	338	0	0	0	0	0	2898	0	0	0	0	0	0	0	0	0	600	0	0	0	0	0	0	0	0	0	0	0	0	0	0	0
047f9e4d-86b5-4943-aef5-68199bf29e8c	557	2578	0	0	3253	0	0	0	0	0	0	0	0	0	0	0	3668	0	0	0	0	0	0	0	0	0	0	0	0	0	0	0	0	0	0	0	0	0	0	0	0	0	0	0	0	0	0	0
06dad93a-4b67-49b3-8fa5-f2546e22bae7	429	1517	0	0	3358	0	0	0	0	0	0	0	0	0	0	0	2380	0	0	0	0	0	0	0	0	0	0	0	0	0	0	0	0	0	0	0	0	0	0	0	0	0	0	0	0	0	0	0
07d20658-3db4-47e7-877b-66536266edfc	686	1262	0	0	2420	0	0	0	0	0	0	0	0	0	0	0	1507	0	0	0	0	0	542	0	0	0	0	0	0	0	0	0	0	0	0	0	0	0	0	0	0	0	0	0	0	0	0	0
0d31a44f-1fc5-43a2-9633-36c4e650d3d2	269	88	0	0	1454	0	0	0	0	0	0	0	0	0	0	0	0	0	0	0	0	0	438	0	0	0	0	0	0	0	0	0	72	0	0	0	0	0	0	0	0	0	0	0	0	0	0	0
0f6b355e-3898-4be6-be97-da0c3840a4ed	525	268	0	0	2008	0	0	0	0	0	0	0	0	0	0	0	245	0	0	0	0	0	761	0	0	0	0	0	0	0	0	0	0	0	0	0	0	0	0	0	0	0	0	0	0	0	0	0
14b8bbf2-310b-459b-b52d-a7ef510ce1cf	657	1150	0	0	1911	0	0	0	0	0	0	0	0	0	0	0	1230	0	0	0	0	0	0	0	0	0	0	0	0	0	0	0	0	0	0	0	0	0	0	0	0	0	0	0	0	0	0	0
3269608c-5dd7-452a-976a-31ac971aac2f	909	1584	0	0	2933	0	0	0	0	0	0	0	0	0	0	0	1162	0	0	0	0	0	1926	0	0	0	0	0	0	0	0	0	0	0	0	0	0	0	0	0	0	0	0	0	0	0	0	0
43be43cb-a367-4a74-94e4-973acafcf576	610	4590	0	0	2639	0	0	0	0	0	0	0	0	0	0	0	5613	0	0	0	0	0	0	0	0	0	0	0	0	0	0	0	0	0	0	0	0	0	0	0	0	0	0	0	0	0	0	0
7bc3209f-b349-49bf-9b3d-44ef870b586f	1016	423	0	0	2021	0	0	0	0	0	0	0	0	0	0	0	173	0	0	0	0	0	288	0	0	0	0	0	0	0	0	349	0	0	0	0	0	0	0	0	0	0	0	0	0	0	0	0
7dc3e035-c7ae-4164-a62b-9c2460812b05	534	1644	0	0	2349	0	0	0	0	0	0	0	0	0	0	0	2353	0	0	0	0	0	0	0	0	0	0	0	0	0	0	0	0	0	0	0	0	0	0	0	0	0	0	0	0	0	0	0
801e67c8-c506-410a-bdf0-856a66e974f4	584	2189	0	0	3464	0	0	0	0	0	0	0	0	0	0	0	1841	0	0	0	0	0	736	0	0	0	0	0	0	0	0	0	0	0	0	0	0	0	0	0	0	0	0	0	0	0	0	0
842df341-d34f-4ed6-928c-eaf15bf7f667	793	119	0	0	1405	0	0	0	0	0	0	0	0	0	0	0	0	0	0	0	0	0	559	0	0	0	0	0	0	0	0	0	0	0	0	0	0	0	0	0	0	0	0	0	0	0	0	0
8be2b0f5-7bad-4720-b13c-e95b32bdb933	660	2979	0	0	2683	0	0	0	0	0	0	0	0	0	0	0	1739	0	0	0	0	0	772	0	0	0	0	0	0	0	0	0	0	0	0	0	0	0	0	0	0	0	0	0	0	0	0	0
945e6808-2887-4f32-ac32-8f9e00353bf6	271	602	0	0	1347	0	0	0	0	0	0	0	0	0	0	0	890	0	0	0	0	0	0	0	0	0	0	0	0	0	0	0	0	0	0	0	0	0	0	0	0	0	0	0	0	0	0	0
9ff21093-58d7-4b69-aade-c242a383ea56	931	699	0	0	2119	0	0	0	0	0	0	0	0	0	0	0	428	0	0	0	0	0	308	0	0	0	0	0	0	0	0	0	0	0	0	0	0	0	0	0	0	0	0	0	0	0	0	0
a67f4531-99ef-43df-82f5-f6abc4b11826	441	703	0	0	1678	0	0	0	0	0	0	0	0	0	0	0	467	0	0	0	0	0	0	0	0	0	0	0	0	0	0	0	0	0	0	0	0	0	0	0	0	0	0	0	0	0	0	0
b3b3a27c-ee9a-42af-a6d1-9af5970a98b9	776	203	0	0	2439	0	0	0	0	0	0	0	0	0	0	0	206	0	0	0	0	0	340	0	0	0	0	0	0	0	0	0	0	0	0	0	0	0	0	0	0	0	0	0	0	0	0	0
b9d1a64e-d445-4174-a5b4-76dd6ea69419	1026	1095	0	0	1982	0	0	0	0	0	0	0	0	0	0	0	578	0	0	0	0	0	648	0	0	0	0	0	0	0	0	0	0	0	0	0	0	0	0	0	0	0	0	0	0	0	0	0
e07991a4-0901-4ed1-8704-aa376565d862	669	2317	0	0	2070	0	0	0	0	0	0	0	0	0	0	0	2299	0	0	0	0	0	0	0	0	0	0	0	0	0	0	0	0	0	0	0	0	0	0	0	0	0	0	0	0	0	0	0
f658c350-fb89-4268-8a59-a07e365f4221	502	1723	0	0	2477	0	0	0	0	0	0	0	0	0	0	0	1288	0	0	0	0	0	690	0	0	0	0	0	0	0	0	0	0	0	0	0	0	0	0	0	0	0	0	0	0	0	0	0
04b570c2-3224-4e9b-81cc-089b4a7ff07a	286	0	0	0	1603	0	0	0	0	0	654	0	0	0	0	0	0	0	0	0	0	0	0	194	0	0	0	0	0	0	0	0	0	0	0	0	0	0	0	0	0	0	0	0	0	0	0	0
05da3161-1444-4188-914d-19762de3a443	148	0	0	0	1088	0	0	0	0	0	0	968	0	0	0	0	0	0	0	0	0	0	210	0	0	0	0	0	0	0	0	0	0	0	0	0	0	0	0	0	0	0	0	0	0	0	0	0
08f7812b-0d74-42ba-985b-d0a027e8a80c	91	0	0	0	634	0	0	0	0	0	0	561	0	0	0	0	0	0	0	0	0	0	0	0	0	0	0	0	0	0	0	0	0	0	0	0	0	0	0	0	0	0	0	0	0	0	0	0
0b6cd7df-6970-4d60-b7b5-85002a7d8781	214	0	0	0	1516	0	0	0	0	0	0	1015	0	0	0	0	0	0	0	0	0	0	260	0	0	0	0	0	0	0	0	0	0	0	0	0	0	0	0	0	0	0	0	0	0	0	0	0
1157a548-6770-4c89-a84c-bcf6f0e96ea8	124	0	0	0	1287	0	0	0	0	0	594	0	0	0	0	0	0	0	0	0	0	0	198	0	0	0	0	0	0	0	0	0	0	0	0	0	0	0	0	0	0	0	0	0	0	0	0	0
1193a9c4-5aab-4cd7-a690-60c96bd1172d	132	0	0	0	1188	0	0	0	0	0	348	0	0	0	0	0	0	0	0	0	0	0	0	0	0	0	0	0	0	0	0	0	0	0	0	0	0	0	0	0	0	0	0	0	0	0	0	0
132f7f2a-b902-4343-aa08-cf6a7af10b9a	198	0	0	0	1538	0	0	0	0	0	674	1268	0	0	0	0	0	0	0	0	0	0	0	0	0	0	0	0	0	0	0	0	0	0	0	0	0	0	0	0	0	0	0	0	0	0	0	0
140d6ef7-0217-4d16-9add-215d0d14ba06	307	0	0	0	1289	0	0	0	0	0	393	780	0	0	0	0	0	0	0	0	0	0	0	0	0	0	0	0	0	0	0	0	66	0	0	0	0	0	0	0	0	0	0	0	0	0	0	0
14cbcbb1-028b-471a-bb4f-8b29cfa5e4eb	240	0	0	0	1421	0	0	0	0	0	0	0	0	0	0	0	0	0	0	0	0	0	93	0	0	0	0	0	0	0	0	0	0	0	0	0	0	0	0	0	0	0	0	0	0	0	0	0
15563a10-47a8-401d-a507-2c7101f7ae60	232	0	0	0	1503	0	0	0	0	0	0	0	0	0	0	0	0	0	0	0	0	0	188	0	0	0	0	0	0	0	0	0	0	0	0	0	0	0	0	0	0	0	0	0	0	0	0	0
19cd4360-8392-4bc2-ae88-fdc1335d886b	124	0	0	0	978	0	0	0	0	0	429	539	0	0	0	0	0	0	0	0	0	0	0	0	0	0	0	0	0	0	0	0	0	0	0	0	0	0	0	0	0	0	0	0	0	0	0	0
1bdfaa8a-1b7e-4251-b135-ce5e4568371b	203	0	0	0	776	0	0	0	0	0	382	0	0	0	0	0	0	0	0	0	0	0	0	148	0	0	0	0	0	0	0	0	0	0	0	0	0	0	0	0	0	0	0	0	0	0	0	0
1de83d45-8492-4b83-9055-a9f43b823f91	245	0	0	0	1643	0	0	0	0	0	435	0	0	0	0	0	0	0	0	0	0	0	0	0	0	0	0	0	0	0	0	0	0	0	0	0	0	0	0	0	0	0	0	0	0	0	0	0
21e7e43e-f9b1-4351-a6d9-b9cd06d15f68	136	0	0	0	1053	0	0	0	0	0	541	911	0	0	0	0	0	0	0	0	0	0	0	0	0	0	0	0	0	0	0	0	0	0	0	0	0	0	0	0	0	0	0	0	0	0	0	0
22cd3875-a123-4f0d-8cd1-371958208ad6	147	0	0	0	826	0	0	0	0	0	220	141	0	0	0	0	0	0	0	0	0	0	0	0	0	0	0	0	0	0	0	0	0	0	0	0	0	0	0	0	0	0	0	0	0	0	0	0
26c301a6-a597-4c24-9f6c-2293e5ae41c7	359	0	0	0	1863	0	0	0	0	0	493	0	0	0	0	0	0	0	0	0	0	0	0	0	0	0	0	0	0	0	0	0	0	0	0	0	0	0	0	0	0	0	0	0	0	0	0	0
278b2498-1d64-493b-ac43-3489ec86f313	509	0	0	0	1868	0	0	0	0	0	596	0	0	0	0	0	0	0	0	0	0	0	270	0	0	0	0	0	0	0	0	0	0	0	0	0	0	0	0	0	0	0	0	0	0	0	0	0
2a7f6aac-8f94-4815-8b94-0ea7db71135c	221	0	0	0	1464	0	0	0	0	0	0	0	0	0	0	0	0	0	0	0	0	0	0	185	0	0	0	0	0	0	0	0	0	0	0	0	0	0	0	0	0	0	0	0	0	0	0	0
2df17728-33e8-45ab-833b-ef68a5482daa	130	0	0	0	2127	0	0	0	0	0	559	0	0	0	0	0	0	0	0	0	0	0	200	0	0	0	0	0	0	0	0	0	0	0	0	0	0	0	0	0	0	0	0	0	0	0	0	0
367fdef3-d7af-4996-932f-cc5087e843dc	301	0	0	0	1309	0	0	0	0	0	698	0	0	0	0	0	0	0	0	0	0	0	0	0	0	0	0	0	0	0	0	0	101	0	0	0	0	0	0	0	0	0	0	0	0	0	0	0
39a5d94d-e8c8-4057-be96-362ffbafb94d	121	0	0	0	1253	0	0	0	0	0	0	452	0	0	0	0	0	0	0	0	0	0	243	0	0	0	0	0	0	0	0	0	75	0	0	0	0	0	0	0	0	0	0	0	0	0	0	0
3de261ea-6478-4f96-8ca1-30be130e945f	204	0	0	0	1327	0	0	0	0	0	0	0	0	0	0	0	0	0	0	0	0	0	119	0	0	0	0	0	0	0	0	0	0	0	0	0	0	0	0	0	0	0	0	0	0	0	0	0
3e8a2c90-e747-4a22-bc9e-0b062479fec2	76	0	0	0	1076	0	0	0	0	0	0	1715	0	0	0	0	0	0	0	0	0	0	472	0	0	0	0	0	0	0	0	0	0	0	0	0	0	0	0	0	0	0	0	0	0	0	0	0
3ee54a3c-69ba-479a-b1fe-79917e1b6dd5	175	0	0	0	1038	0	0	0	0	0	0	0	0	0	0	0	0	0	0	0	0	0	153	0	0	0	0	0	0	0	0	0	65	0	0	0	0	0	0	0	0	0	0	0	0	0	0	0
3f72f750-5666-44e7-acaf-a912d89475be	366	0	0	0	1521	0	0	0	0	0	0	0	0	0	0	0	0	0	0	0	0	0	168	0	0	0	0	0	0	0	0	0	0	0	0	0	0	0	0	0	0	0	0	0	0	0	0	0
43d630aa-3890-401c-bf56-e3a9f325734f	219	0	0	0	1927	0	0	0	0	0	0	1148	0	0	0	0	0	0	0	0	0	0	403	0	0	0	0	0	0	0	0	0	0	0	0	0	0	0	0	0	0	0	0	0	0	0	0	0
4808f9e1-452d-45eb-9b87-2f87c67d3452	481	0	1462	0	2287	0	0	0	0	0	0	0	0	0	0	0	0	0	0	0	0	0	0	0	0	0	0	0	0	0	0	0	298	0	0	0	0	0	0	0	0	0	0	0	0	0	0	0
4b7a704b-e516-4275-be11-45cc935237e2	191	0	0	0	672	0	0	0	0	0	306	0	0	0	0	0	0	0	0	0	0	0	156	206	0	0	0	0	0	0	0	0	0	0	0	0	0	0	0	0	0	0	0	0	0	0	0	0
4b8c6b0c-0d0c-4834-a2f3-691e0919b902	302	0	0	0	1489	0	0	0	0	0	0	0	0	0	0	0	0	0	0	0	0	0	173	0	0	0	0	0	0	0	0	0	0	0	0	0	0	0	0	0	0	0	0	0	0	0	0	0
4b91ece6-c9b2-4889-b18c-c63eb58eb061	187	0	0	0	1292	0	0	0	0	0	631	0	0	0	0	0	0	0	0	0	0	0	0	0	0	0	0	0	0	0	0	0	0	0	0	0	0	0	0	0	0	0	0	0	0	0	0	0
50f4d836-79a9-4bc7-a63a-7aa29e41d418	326	0	0	0	1862	0	0	0	0	0	0	0	0	0	0	0	0	0	0	0	0	0	374	0	0	0	0	0	0	0	0	0	0	0	0	0	0	0	0	0	0	0	0	0	0	0	0	0
513bafce-375c-49b0-ae75-6c607abd05d8	222	0	0	0	1666	0	0	0	0	0	782	1068	0	0	0	0	0	0	0	0	0	0	0	0	0	0	0	0	0	0	0	0	0	0	0	0	0	0	0	0	0	0	0	0	0	0	0	0
537cccf2-fb25-448b-813e-ca5d5642b910	91	0	0	0	664	0	0	0	0	0	0	0	0	0	0	0	0	0	0	0	0	0	0	0	0	0	0	0	0	0	0	0	0	0	0	0	0	0	0	0	0	0	0	0	0	0	0	0
55c82198-5be6-4cc5-b5b3-b707af234107	186	0	0	0	2021	0	0	0	0	0	0	770	0	0	0	0	0	0	0	0	0	0	209	0	0	0	0	0	0	0	0	0	0	0	0	0	0	0	0	0	0	0	0	0	0	0	0	0
5b4b2312-acb5-4329-8d46-7f93213e3daf	166	0	0	0	1866	0	0	0	0	0	0	1099	0	0	0	0	0	0	0	0	0	0	248	0	0	0	0	0	0	0	0	0	115	0	0	0	0	0	0	0	0	0	0	0	0	0	0	0
5f53bcda-2fd3-4574-9cc2-5efe353372b2	321	0	0	0	2983	0	0	0	0	0	1070	0	0	0	0	0	0	0	0	0	0	0	0	0	0	0	0	0	0	0	0	0	0	0	0	0	0	0	0	0	0	0	0	0	0	0	0	0
616ff577-c5c3-432e-a857-f29901de119c	201	0	0	0	1601	0	0	0	0	0	515	0	0	0	0	0	0	0	0	0	0	0	0	0	0	0	0	0	0	0	0	0	0	0	0	0	0	0	0	0	0	0	0	0	0	0	0	0
631eedb3-dbd1-4606-90e1-ea91b9a77a5a	282	0	0	0	2200	0	0	0	0	0	0	0	0	0	0	0	0	0	0	0	0	0	0	0	0	0	0	0	0	0	0	0	99	0	0	0	0	0	0	0	0	0	0	0	0	0	0	0
66b4a1f3-480f-4050-96ac-920c1c080864	226	0	0	0	1612	0	0	0	0	0	0	0	0	0	0	0	0	0	0	0	0	0	139	0	0	0	0	0	0	0	0	0	90	0	0	0	0	0	0	0	0	0	0	0	0	0	0	0
6cfce053-bfd6-4ca0-b74b-b2e4549e4f1f	169	0	0	0	1420	0	0	0	0	0	0	1638	0	0	0	0	0	0	0	0	0	0	0	0	0	0	0	0	0	0	0	0	0	0	0	0	0	0	0	0	0	0	0	0	0	0	0	0
6ea6b5e4-cdc4-4e3a-bde2-8089d2a4d7eb	194	0	0	0	705	0	0	0	0	0	253	0	0	0	0	0	0	0	0	0	0	0	0	0	0	0	0	0	0	0	0	0	0	0	0	0	0	0	0	0	0	0	0	0	0	0	0	0
767517f2-f94c-44bb-9af6-36b662b166ef	156	0	0	0	1384	0	0	0	0	0	0	741	0	0	0	0	0	0	0	0	0	0	271	0	0	0	0	0	0	0	0	0	0	0	0	0	0	0	0	0	0	0	0	0	0	0	0	0
7b296706-b535-45a0-9a8e-4a34a8c33bb5	209	0	0	0	1106	0	0	0	0	0	388	0	0	0	0	0	0	0	0	0	0	0	132	0	0	0	0	0	0	0	0	0	0	0	0	0	0	0	0	0	0	0	0	0	0	0	0	0
7d52a9e7-b5a9-4519-96fd-e8be42a7890c	176	0	0	0	1029	0	0	0	0	0	228	0	0	0	0	0	0	0	0	0	0	0	0	0	0	0	0	0	0	0	0	0	0	0	0	0	0	0	0	0	0	0	0	0	0	0	0	0
7f7e007e-4b06-4328-b116-6dcdb2ad8181	250	0	0	0	1763	0	0	0	0	0	537	0	0	0	0	0	0	0	0	0	0	0	179	0	0	0	0	0	0	0	0	0	0	0	0	0	0	0	0	0	0	0	0	0	0	0	0	0
870e7aa5-a9c2-4c4e-afa8-36bb3bdc4eee	165	0	0	0	1357	0	0	0	0	0	573	0	0	0	0	0	0	0	0	0	0	0	0	200	0	0	0	0	0	0	0	0	0	0	0	0	0	0	0	0	0	0	0	0	0	0	0	0
873ed251-fa44-465f-99e0-c90a42ea13d9	129	0	0	0	890	0	0	0	0	0	0	642	0	0	0	0	0	0	0	0	0	0	0	0	0	0	0	0	0	0	0	0	0	0	0	0	0	0	0	0	0	0	0	0	0	0	0	0
8c4038b6-c02a-46db-9514-c13b88d9bf48	126	0	0	0	1048	0	0	0	0	0	0	1149	0	0	0	0	0	0	0	0	0	0	215	0	0	0	0	0	0	0	0	0	0	0	0	0	0	0	0	0	0	0	0	0	0	0	0	0
8cce153d-953d-40c5-976b-60f6a143608c	183	0	0	0	1285	0	0	0	0	0	527	1340	0	0	0	0	0	0	0	0	0	0	0	0	0	0	0	0	0	0	0	0	0	0	0	0	0	0	0	0	0	0	0	0	0	0	0	0
8fa9575b-b2c9-4bd7-8da1-3c2cdf0e39f6	245	0	0	0	1159	0	0	0	0	0	384	0	0	0	0	0	0	0	0	0	0	0	0	0	0	0	0	0	0	0	0	0	0	0	0	0	0	0	0	0	0	0	0	0	0	0	0	0
90de4296-0223-4b9f-8abb-6db278bfc932	77	0	0	0	847	0	0	0	0	0	0	571	0	0	0	0	0	0	0	0	0	0	214	0	0	0	0	0	0	0	0	0	0	0	0	0	0	0	0	0	0	0	0	0	0	0	0	0
91397d9c-3120-407f-8847-74b356943469	159	0	0	0	1566	0	0	0	0	0	542	462	0	0	0	0	0	0	0	0	0	0	0	0	0	0	0	0	0	0	0	0	0	0	0	0	0	0	0	0	0	0	0	0	0	0	0	0
915cbb43-9e00-433d-818f-531011bea57e	356	0	0	0	2062	0	0	0	0	0	613	2099	0	0	0	0	0	0	0	0	0	0	0	0	0	0	0	0	0	0	0	0	0	0	0	0	0	0	0	0	0	0	0	0	0	0	0	0
99e7016a-c3c1-431c-8838-beb78a3cc017	320	0	0	0	2056	0	0	0	0	0	653	319	0	0	0	0	0	0	0	0	0	0	0	0	0	0	0	0	0	0	0	0	0	0	0	0	0	0	0	0	0	0	0	0	0	0	0	0
9c730cfb-3fd6-428a-a0a4-c061ca5db06c	72	0	0	0	1357	0	0	0	0	0	0	0	0	0	0	0	0	0	0	0	0	0	98	0	0	0	0	0	0	0	0	0	72	0	0	0	0	0	0	0	0	0	0	0	0	0	0	0
9e99b8d9-6f0d-4fe0-9c1e-d286c0714909	151	0	0	0	1125	0	0	0	0	0	456	353	0	0	0	0	0	0	0	0	0	0	0	0	0	0	0	0	0	0	0	0	0	0	0	0	0	0	0	0	0	0	0	0	0	0	0	0
a1724132-f95c-4622-8987-fe3183b9dce3	141	0	0	0	1059	0	0	0	0	0	529	0	0	0	0	0	0	0	0	0	0	0	0	174	0	0	0	0	0	0	0	0	0	0	0	0	0	0	0	0	0	0	0	0	0	0	0	0
a7e1deb7-2e3d-4e36-90c7-9cae34cdcfb3	162	0	0	0	1020	0	0	0	0	0	350	646	0	0	0	0	0	0	0	0	0	0	0	0	0	0	0	0	0	0	0	0	0	0	0	0	0	0	0	0	0	0	0	0	0	0	0	0
a83e247a-8f65-4be4-9c6e-a72c4abffae8	129	0	0	0	1147	0	0	0	0	0	0	463	0	0	0	0	0	0	0	0	0	0	174	0	0	0	0	0	0	0	0	0	0	0	0	0	0	0	0	0	0	0	0	0	0	0	0	0
a9a240f3-d237-4bb8-b968-e4a3cc7c2633	364	0	0	0	1726	0	0	0	0	0	564	0	0	0	0	0	0	0	0	0	0	0	0	0	0	0	0	0	0	0	0	0	0	0	0	0	0	0	0	0	0	0	0	0	0	0	0	0
a9d055c6-6c53-4e85-8270-34883a1342a9	315	0	0	0	2193	0	0	0	0	0	0	0	0	0	0	0	0	0	0	0	0	0	140	0	0	0	0	0	0	0	0	0	0	0	0	0	0	0	0	0	0	0	0	0	0	0	0	0
ac23a8d2-ac42-4031-9dd4-9b56baeb246e	110	0	0	0	941	0	0	0	0	0	0	936	0	0	0	0	0	0	0	0	67	89	0	0	0	0	0	0	0	0	0	0	0	0	0	0	0	0	0	0	0	0	0	0	0	0	0	0
ad92f17f-11e6-49bd-9835-6b2f47053485	116	0	0	0	1260	0	0	0	0	0	523	1017	0	0	0	0	0	0	0	0	0	0	182	0	0	0	0	0	0	0	0	0	0	0	0	0	0	0	0	0	0	0	0	0	0	0	0	0
aeeb01b4-790e-4929-bd59-6aad837603b1	61	0	0	0	461	0	0	0	0	0	155	403	0	0	0	0	0	0	0	0	0	0	0	0	0	0	0	0	0	0	0	0	0	0	0	0	0	0	0	0	0	0	0	0	0	0	0	0
bcd52bcb-6e35-4220-9775-96dabff926b4	138	0	0	0	1735	0	0	0	0	0	549	0	0	0	0	0	0	0	0	0	0	0	0	0	0	0	0	0	0	0	0	0	0	0	0	0	0	0	0	0	0	0	0	0	0	0	0	0
c00d925a-ca4d-4561-a8f2-d4542f218086	296	0	0	0	1812	0	0	0	0	0	0	0	0	0	0	0	0	0	0	0	0	0	169	0	0	0	0	0	0	0	0	0	0	0	0	0	0	0	0	0	0	0	0	0	0	0	0	0
c13d7ee5-2bf0-43e4-9cd3-9326ed9355cf	401	0	0	0	2573	0	0	0	0	0	1066	1605	0	0	0	0	0	0	0	0	0	0	0	0	0	0	0	0	0	0	0	0	0	0	0	0	0	0	0	0	0	0	0	0	0	0	0	0
c459dba5-b27c-46f0-b5b8-c62d597a0542	168	0	0	0	1438	0	0	0	0	0	0	418	0	0	0	0	0	0	0	0	0	0	207	0	0	0	0	0	0	0	0	0	0	0	0	0	0	0	0	0	0	0	0	0	0	0	0	0
c569b867-dadd-4591-af17-7e9b74699561	264	0	0	0	1491	0	0	0	0	0	0	0	0	0	0	0	0	0	0	0	0	0	0	0	0	0	0	0	0	0	0	0	56	0	0	0	0	0	0	0	0	0	0	0	0	0	0	0
c642b9cc-bdb1-4796-9692-8be92398be17	311	0	0	0	1291	0	0	0	0	0	300	0	0	0	0	0	0	0	0	0	0	0	0	0	0	0	0	0	0	0	0	0	73	0	0	0	0	0	0	0	0	0	0	0	0	0	0	0
c9f87f0d-4967-4be2-8b92-a20f1980ea22	163	0	0	0	1277	0	0	0	0	0	534	0	0	0	0	0	0	0	0	0	0	0	0	0	0	0	0	0	0	0	0	0	0	0	0	0	0	0	0	0	0	0	0	0	0	0	0	0
ca49fdb1-d55a-427c-9819-90980dcd956f	297	0	0	0	1674	0	0	0	0	0	0	0	0	0	0	0	0	0	0	0	0	0	113	0	0	0	0	0	0	0	0	0	0	0	0	0	0	0	0	0	0	0	0	0	0	0	0	0
d1be624b-eb76-4ce3-a6ba-ffc5b23953d3	147	0	0	0	1107	0	0	0	0	0	0	1406	0	0	0	0	0	0	0	0	0	0	0	0	0	0	0	0	0	0	0	0	0	0	0	0	0	0	0	0	0	0	0	0	0	0	0	0
d5423a93-0a72-43cf-a7ae-9011f47553c7	256	0	0	0	1437	0	0	0	0	0	0	0	0	0	0	0	0	0	0	0	0	0	0	0	0	0	0	0	0	0	0	0	0	0	0	0	0	0	1294	0	0	0	0	0	0	0	0	0
d88296ac-bb0d-47ab-9051-6c358f0af780	172	0	0	0	1438	0	0	0	0	0	0	526	0	0	0	0	0	0	0	0	0	0	236	0	0	0	0	0	0	0	0	0	0	0	0	0	0	0	0	0	0	0	0	0	0	0	0	0
dabdd983-a819-410e-bfb8-5c66a66cf5ab	223	0	0	0	1422	0	0	0	0	0	304	0	0	0	0	0	0	0	0	0	0	0	0	0	0	0	0	0	0	0	0	0	0	0	0	0	0	0	0	0	0	0	0	0	0	0	0	0
dc505248-ed04-4f77-a7c6-3fefbc5df27b	351	0	0	0	1628	0	0	0	0	0	634	0	0	0	0	0	0	0	0	0	0	0	0	0	0	0	0	0	0	0	0	0	0	0	0	0	0	0	0	0	0	0	0	0	0	0	0	0
de99a4de-e916-4572-ac9e-73e341827229	192	0	0	0	1579	0	0	0	0	0	0	1721	0	0	0	0	0	0	0	0	0	287	0	0	0	0	0	0	0	0	0	0	0	0	0	0	0	0	0	0	0	0	0	0	0	0	0	0
def5526a-774a-4704-bb24-10c4e713649a	126	0	0	0	713	0	0	0	0	0	201	0	0	0	0	0	0	0	0	0	0	0	0	0	0	0	0	0	0	0	0	0	0	0	0	0	0	0	0	0	0	0	0	0	0	0	0	0
e1f0c565-6ed3-4e42-bc3e-c7b0003e837a	164	0	0	0	1280	0	0	0	0	0	0	555	0	0	0	0	0	0	0	0	0	0	0	0	0	0	0	0	0	0	0	0	0	0	0	0	0	0	0	0	0	0	0	0	0	366	0	0
ea4a5ca7-86f9-47c7-81be-0c2c669a999f	156	0	0	0	971	0	0	0	0	0	359	0	0	0	0	0	0	0	0	0	0	0	0	0	0	0	0	0	0	0	0	0	0	0	0	0	0	0	0	0	0	0	0	0	0	0	0	0
eba6d269-27f8-4e50-b59a-5d639bdd5cff	240	0	0	0	1833	0	0	0	0	0	568	0	0	0	0	0	0	0	0	0	0	0	0	0	0	0	0	0	0	0	0	0	0	0	0	0	0	0	0	0	0	0	0	0	0	0	0	0
ebc1a26b-9582-4756-acd5-b02d1152319d	158	0	0	0	2251	0	0	0	0	0	0	952	0	0	0	0	0	0	0	0	0	0	256	0	0	0	0	0	0	0	0	0	165	0	0	0	0	0	0	0	0	0	0	0	0	0	0	0
ef3b454c-b2cf-4f68-a2ab-733620b6714e	166	0	0	0	1033	0	0	0	0	0	0	0	0	0	0	0	0	0	0	0	0	0	227	0	0	0	0	0	0	0	0	0	0	0	0	0	0	0	0	0	0	0	0	0	0	0	0	0
f1fdacf3-2bb5-400c-895d-ec7f472fa0d4	82	0	0	0	1157	0	0	0	0	0	0	633	0	0	0	0	0	0	0	0	0	0	253	0	0	0	0	0	0	0	0	0	81	0	0	0	0	0	0	0	0	0	0	0	0	0	0	0
f266899a-1dab-4226-a965-bc1327c64080	200	0	0	0	1431	0	0	0	0	0	0	0	0	0	0	0	0	0	0	0	0	0	205	0	0	0	0	0	0	0	0	0	0	0	0	0	0	0	0	0	0	0	0	0	0	0	0	0
f5c8f98a-c34a-49e8-a655-d8f29487b55c	172	0	0	0	1341	0	0	0	0	0	482	0	0	0	0	0	0	0	0	0	0	0	0	0	0	0	0	0	0	0	0	0	0	0	0	0	0	0	0	0	0	0	0	0	0	0	0	0
fa9996c3-b874-4424-a5a6-f1c7c0f42b9b	137	0	0	0	993	0	0	0	0	0	316	0	0	0	0	0	0	0	0	0	0	0	0	0	0	0	0	0	0	0	0	0	0	0	0	0	0	0	0	0	0	0	0	0	0	0	0	0
fb74cca4-ac9c-4be0-80e3-e71592f96aae	355	0	0	0	2641	0	0	0	0	0	902	512	0	0	0	0	0	0	0	0	0	0	0	0	0	0	0	0	0	0	0	0	0	0	0	0	0	0	0	0	0	0	0	0	0	0	0	0
ffa976f0-aa60-4867-842e-361afa7d68ac	193	0	0	0	1873	0	0	0	0	0	0	1003	0	0	0	0	0	0	0	0	0	0	224	0	0	0	0	0	0	0	0	0	0	0	0	0	0	0	0	0	0	0	0	0	0	0	0	0
f8e61a02-654c-c226-e040-11ac0d481b60	265	0	0	0	554	0	0	0	0	0	0	0	0	0	0	0	0	0	0	0	0	0	0	0	0	0	0	0	0	0	0	0	0	0	0	0	0	0	0	0	0	0	0	0	0	0	0	0
f8e61a02-6e5e-c8e2-e040-11ac0d481b70	232	0	0	0	1011	0	0	0	0	0	0	0	0	0	0	0	0	0	0	0	0	0	0	0	0	0	0	0	0	0	0	0	0	0	0	0	0	0	0	36	0	0	0	0	0	0	0	0
f8e61a02-8c03-ad45-e040-11ac0d481b62	129	0	0	0	600	0	0	0	0	0	0	0	0	0	0	0	0	0	0	0	0	0	0	130	0	0	0	0	0	0	0	0	0	0	0	0	0	0	0	0	0	0	0	0	0	0	0	0
f8e61a02-8c9e-aaee-e040-11ac0d481b6a	354	0	0	0	1601	0	0	0	0	0	617	0	0	0	0	0	0	0	0	0	0	0	0	510	0	0	0	0	0	0	0	0	0	0	0	0	0	0	0	0	0	0	0	0	0	0	0	0
f8e61a02-8fbe-a9af-e040-11ac0d481b64	247	0	0	0	872	0	0	0	0	0	0	0	0	0	0	0	0	0	0	0	0	0	0	0	0	0	0	0	0	0	0	0	0	0	0	0	0	0	0	0	0	0	0	0	0	0	0	0
f8e61a02-909d-a906-e040-11ac0d481b6e	92	0	0	0	643	0	0	0	0	0	0	0	0	0	0	0	0	0	0	0	0	0	0	0	0	0	0	0	0	0	0	0	0	0	0	0	0	0	0	0	0	0	0	0	0	113	0	0
f8e61a02-90ec-96fd-e040-11ac0d481b5e	152	0	0	0	513	0	0	0	0	0	0	0	0	0	0	0	0	0	0	0	0	0	0	0	0	0	0	0	0	0	0	0	0	0	0	0	0	0	0	0	0	0	0	0	0	0	0	0
f8e61a02-92b1-947e-e040-11ac0d481b68	378	0	0	0	1154	0	0	0	0	0	0	546	0	0	0	0	0	0	0	0	0	0	0	196	0	0	0	0	0	0	0	0	0	0	0	0	0	0	0	0	0	0	0	0	0	0	0	0
f8e61a02-938b-9428-e040-11ac0d481b6c	148	0	0	0	827	0	0	0	0	0	0	0	0	0	0	0	0	0	0	0	0	0	0	0	0	0	0	0	0	0	0	0	0	0	0	0	0	0	0	16	0	0	0	0	0	0	0	0
f8e61a06-42fa-e42c-e040-11ac0d481b72	264	0	0	0	1091	0	0	0	0	0	0	0	0	0	0	0	0	0	0	0	0	0	0	150	0	0	0	0	0	0	0	0	0	0	0	0	0	0	0	0	0	0	0	0	0	0	0	0
f8efa5ad-3a4d-39d6-e040-11ac0c480132	194	0	0	0	2119	0	0	0	0	0	0	0	0	0	0	0	0	0	0	0	0	0	0	0	0	0	0	0	0	0	0	0	0	0	0	0	0	0	0	0	0	0	0	0	0	0	0	0
f8efc19a-1e4b-e1b0-e040-11ac0c48104e	78	0	0	0	353	0	0	0	0	0	0	0	0	0	0	0	0	0	0	0	0	0	0	0	0	0	0	0	0	0	0	0	0	0	0	0	0	0	0	17	0	0	0	0	0	0	0	0
f8f0136b-09ec-d079-e040-11ac0c4842e7	327	0	0	0	1321	0	0	0	0	0	0	0	0	0	0	0	0	0	0	0	0	0	0	0	0	0	0	0	0	0	0	0	0	0	0	0	0	0	0	0	0	0	0	0	0	0	0	0
f8f024e5-7096-3047-e040-11ac0d481c0f	169	0	0	0	674	0	0	0	0	0	0	0	0	0	0	0	0	0	0	0	0	0	0	0	0	0	0	0	0	0	0	0	0	0	0	0	0	0	0	0	0	0	0	0	0	0	0	0
f8f07989-2e2e-30f3-e040-11ac0d484490	63	0	0	0	276	0	0	0	0	0	0	0	0	0	0	0	0	0	0	0	0	0	0	0	0	0	0	0	0	0	0	0	0	0	0	0	0	0	0	0	0	0	0	0	0	0	0	0
f8f0a423-1a3e-4fcc-e040-11ac0c481cb6	178	0	0	0	884	0	0	0	0	0	0	0	0	0	0	0	0	0	0	0	0	0	0	165	0	0	0	0	0	0	0	0	0	0	0	0	0	0	0	0	0	0	0	0	0	0	0	0
f8f61e36-b934-9410-e040-11ac0c4804cc	44	0	0	0	328	0	0	0	0	0	0	0	0	0	0	0	0	0	0	0	0	0	0	0	0	0	0	0	0	0	0	0	0	0	0	0	0	0	0	0	0	0	0	0	0	0	0	0
f8f7f274-dd98-3bb0-e040-11ac0c483fcd	227	0	0	0	1028	0	0	0	0	0	0	0	0	0	0	0	0	0	0	0	0	0	0	206	0	0	0	0	0	0	0	0	0	0	0	0	0	0	0	29	0	0	0	0	0	0	0	0
f8f9d9b8-abdd-1afb-e040-11ac0d480523	232	0	0	0	788	0	0	0	0	0	0	0	0	0	0	0	0	0	0	0	0	0	0	0	0	0	0	0	0	0	0	0	0	0	0	0	0	0	532	0	0	0	0	0	0	0	0	0
f8fae6e5-93b5-7233-e040-11ac0c4830e7	172	0	0	0	861	0	0	0	0	0	0	0	0	0	0	0	0	0	0	0	0	0	0	212	0	0	0	0	0	0	0	0	0	0	0	0	0	0	0	30	0	0	0	0	0	0	0	0
f8fb791c-08b4-b6e1-e040-11ac0d4868f3	316	0	0	0	1481	0	0	0	0	0	538	0	0	0	0	0	0	0	0	0	0	0	0	489	0	0	0	0	0	0	0	0	0	0	0	0	0	0	0	0	0	0	0	0	0	0	0	0
f9012277-55c4-2486-e040-11ac0c48236f	28	0	0	0	297	0	0	0	0	0	0	0	0	0	0	0	0	0	0	0	0	0	0	0	0	0	0	0	0	0	0	0	0	0	0	0	0	0	0	27	0	0	0	0	0	0	0	0
f901353f-fdeb-5a55-e040-11ac0c482e89	68	0	0	0	486	0	0	0	0	0	0	0	0	0	0	0	0	0	0	0	0	0	0	0	0	0	0	0	0	0	0	0	0	0	0	0	0	0	0	0	0	0	0	0	0	0	0	0
f901c7f7-891e-8ec1-e040-11ac0c480829	43	0	0	0	200	0	0	0	0	0	0	0	0	0	0	0	0	0	0	0	0	0	0	0	0	0	0	0	0	0	0	0	0	0	0	0	0	0	0	28	0	0	0	0	0	0	0	0
f9020478-c741-6776-e040-11ac0d481228	322	0	0	0	1148	0	0	0	0	0	0	0	0	0	0	0	0	0	0	0	0	0	0	200	0	0	0	0	0	0	0	0	0	0	0	0	0	0	0	0	0	0	0	0	0	0	0	0
f9031d03-def1-24b4-e040-11ac0c486570	234	0	0	0	1373	0	0	0	0	0	0	0	0	0	0	0	0	0	0	0	0	0	0	0	0	0	0	0	0	0	0	0	0	0	0	0	0	0	0	0	0	0	0	0	0	0	0	0
f9039bd6-8fa6-37cb-e040-11ac0d486d06	125	0	0	0	623	0	0	0	0	0	0	0	0	0	0	0	0	0	0	0	0	0	0	0	0	0	0	0	0	0	0	0	0	0	0	0	0	0	0	0	0	0	0	0	0	0	0	0
f903cfe2-c082-1bf6-e040-11ac0d4809f7	124	0	0	0	523	0	0	0	0	0	0	0	0	0	0	0	0	0	0	0	0	0	0	131	0	0	0	0	0	0	0	0	0	0	0	0	0	0	0	92	0	0	0	0	0	0	0	0
f9052bfc-94a0-cb29-e040-11ac0c48284a	430	0	0	0	2474	0	0	0	0	0	0	0	0	0	0	0	0	0	0	0	0	0	0	266	0	0	0	0	0	0	0	0	0	0	0	0	0	0	0	0	0	0	0	0	0	0	0	0
f90a074e-d82f-f6bb-e040-11ac0d487334	82	0	0	0	555	0	0	0	0	0	0	0	0	0	0	0	0	0	0	0	0	0	0	0	0	0	0	0	0	0	0	0	0	0	0	0	0	0	0	0	0	0	0	0	0	0	0	0
f90b298a-0546-6c36-e040-11ac0c487a0b	49	0	0	0	322	0	0	0	0	0	0	0	0	0	0	0	0	0	0	0	0	0	0	0	0	0	0	0	0	0	0	0	0	0	0	0	0	0	0	7	0	0	0	0	0	0	0	0
f90cab09-6797-eccb-e040-11ac0d486aa3	330	0	0	0	1219	0	0	0	0	0	0	0	0	0	0	0	0	0	0	0	0	0	0	202	0	0	0	0	0	0	0	0	0	0	0	0	0	0	0	0	0	0	0	0	0	0	0	0
f90d51f8-3bc4-2e66-e040-11ac0d484d19	138	0	0	0	707	0	0	0	0	0	0	0	0	0	0	0	0	0	0	0	0	0	0	0	0	0	0	0	0	0	0	0	0	0	0	0	0	0	0	39	0	0	0	0	0	0	0	0
f90dbdbf-f8cd-e0d8-e040-11ac0c482576	167	0	0	0	1174	0	0	0	0	0	0	0	0	0	0	0	0	0	0	0	0	0	0	0	0	0	0	0	0	0	0	0	0	0	0	0	0	0	0	0	0	0	0	0	0	0	0	0
f90f8204-4d65-04fa-e040-11ac0c4841bb	384	0	0	0	1484	0	0	0	0	0	0	0	0	0	0	0	0	0	0	0	0	0	0	0	0	0	0	0	0	0	0	0	0	0	0	0	0	0	0	0	0	0	0	0	0	0	0	0
f9101872-d864-c508-e040-11ac0c4818b5	128	0	0	0	781	0	0	0	0	0	0	0	0	0	0	0	0	0	0	0	0	0	0	0	0	0	0	0	0	0	0	0	0	0	0	0	0	0	0	17	0	0	0	0	0	0	0	0
f9116dda-19f4-9e1b-e040-11ac0c4872b8	172	0	0	0	1100	0	0	0	0	0	0	0	0	0	0	0	0	0	0	0	0	0	0	0	0	0	0	0	0	0	0	0	0	0	0	0	0	0	0	0	0	0	0	0	0	0	0	0
f91661d6-a2b5-fac2-e040-11ac0d4852fd	245	0	0	0	840	0	0	0	0	0	288	0	0	0	0	0	0	0	0	0	0	0	0	349	0	0	0	0	0	0	0	0	0	0	0	0	0	0	0	0	0	0	0	0	0	0	0	0
f91a9af2-7909-099e-e040-11ac0c484205	20	19	0	0	120	0	0	0	0	0	0	0	0	0	0	0	0	0	0	0	0	0	0	0	0	0	0	0	0	0	0	0	0	0	0	0	0	0	0	27	0	0	0	0	0	0	0	0
f91ba748-5a05-e738-e040-11ac0c486a08	202	0	0	0	924	0	0	0	0	0	0	0	0	0	0	0	0	0	0	0	0	0	0	200	0	0	0	0	0	0	0	0	0	0	0	0	0	0	0	0	0	0	0	0	0	0	0	0
f91bde65-233d-2218-e040-11ac0c480a33	183	0	0	0	731	0	0	0	0	0	0	0	0	0	0	0	0	0	0	0	0	0	0	143	0	0	0	0	0	0	0	0	0	0	0	0	0	0	0	16	0	0	0	0	0	0	0	0
f91d1645-9b68-edbb-e040-11ac0c4854d8	54	0	0	0	292	0	0	0	0	0	0	0	0	0	0	0	0	0	0	0	0	0	0	0	0	0	0	0	0	0	0	0	0	0	0	0	0	0	0	12	0	0	0	0	0	0	0	0
f91faa2e-ea53-bef4-e040-11ac0d485f5d	287	0	0	0	824	0	0	0	0	0	0	0	0	0	0	0	0	0	0	0	0	0	0	0	0	0	0	0	0	0	0	0	0	0	0	0	0	0	0	0	0	0	0	0	0	0	0	0
f920200e-f349-3730-e040-11ac0d4825cc	114	0	0	0	512	0	0	0	0	0	0	0	0	0	0	0	0	0	0	0	0	0	0	134	0	0	0	0	0	0	0	0	0	0	0	0	0	0	0	0	0	0	0	0	0	0	0	0
f920ef57-c942-d2e1-e040-11ac0d481706	192	0	0	0	815	0	0	0	0	0	0	0	0	0	0	0	0	0	0	0	0	0	0	153	0	0	0	0	0	0	0	0	0	0	0	0	0	0	0	0	0	0	0	0	0	0	0	0
f92268fe-7a92-51e8-e040-11ac0d48733a	221	0	0	0	1053	0	0	0	0	0	0	0	0	0	0	0	0	0	0	0	0	0	0	188	0	0	0	0	0	0	0	0	0	0	0	0	0	0	0	27	0	0	0	0	0	0	0	0
f925f24b-bffd-89ab-e040-11ac0d48682f	283	0	0	0	1775	0	0	0	0	0	0	0	0	0	0	0	0	0	0	0	0	0	0	0	0	0	0	0	0	0	0	0	0	0	0	0	0	0	0	53	0	0	0	0	0	0	0	0
f926087f-0bec-1316-e040-11ac0c480a58	59	0	0	0	200	0	0	0	0	0	0	0	0	0	0	0	0	0	0	0	0	0	0	0	0	0	0	0	0	0	0	0	0	0	0	0	0	0	0	19	0	0	0	0	0	0	0	0
f92a78d1-90ff-70c8-e040-11ac0d485eca	318	0	0	0	1465	0	0	0	0	0	0	0	0	0	0	0	0	0	0	0	0	0	0	0	0	0	0	0	0	0	0	0	0	0	0	0	0	0	0	0	0	0	0	0	0	0	0	0
f92b2c52-ed64-4594-e040-11ac0d48425c	200	0	0	0	615	0	0	0	0	0	0	0	0	0	0	0	0	0	0	0	0	0	0	0	0	0	0	0	0	0	0	0	0	0	0	0	0	0	0	21	0	0	0	0	0	0	0	0
f92b8fda-350b-17d5-e040-11ac0c480ce8	43	0	0	0	339	0	0	0	0	0	0	0	0	0	0	0	0	0	0	0	0	0	0	0	0	0	0	0	0	0	0	0	0	0	0	0	0	0	0	34	0	0	0	0	0	0	0	0
f92c8821-daba-3727-e040-11ac0d480224	150	0	0	0	682	0	0	0	0	0	0	0	0	0	0	0	0	0	0	0	0	0	0	138	0	0	0	0	0	0	0	0	0	0	0	0	0	0	0	0	0	0	0	0	0	0	0	0
f92cf0a2-0172-a1cc-e040-11ac0c486b1a	306	0	0	0	1081	0	0	0	0	0	0	461	0	0	0	0	0	0	0	0	0	0	0	168	0	0	0	0	0	0	0	0	0	0	0	0	0	0	0	0	0	0	0	0	0	0	0	0
f92fde51-6a19-6641-e040-11ac0c484074	5	0	0	0	78	0	0	0	0	0	0	0	0	0	0	0	0	0	0	0	0	0	0	0	0	0	0	0	0	0	0	0	0	0	0	0	0	0	0	0	0	0	0	0	0	0	0	0
f937fc8b-6fa7-12fd-e040-11ac0d4850f9	42	0	0	0	360	0	0	0	0	0	0	0	0	0	0	0	0	0	0	0	0	0	0	0	0	0	0	0	0	0	0	0	0	0	0	0	0	0	0	21	0	0	0	0	0	0	0	0
f938b6f4-a457-c624-e040-11ac0c486fad	159	0	0	0	489	0	0	0	0	0	0	0	0	0	0	0	0	0	0	0	0	0	0	0	0	0	0	0	0	0	0	0	0	0	0	0	0	0	0	0	0	0	0	0	0	0	0	0
f939f757-a415-ad44-e040-11ac0d4868e5	123	0	0	0	694	0	0	0	0	0	0	0	0	0	0	0	0	0	0	0	0	0	0	186	0	0	0	0	0	0	0	0	0	0	0	0	0	0	0	0	0	0	0	0	0	0	0	0
f93abbbf-5e13-9b85-e040-11ac0d485718	312	0	0	0	755	0	0	0	0	0	0	0	0	0	0	0	0	0	0	0	0	0	0	0	0	0	0	0	0	0	0	0	0	0	0	0	0	0	0	0	0	0	0	0	0	0	0	0
f93c9e35-c76c-2b59-e040-11ac0d485dee	419	0	0	0	1543	0	0	0	0	0	0	0	0	0	0	0	0	0	0	0	0	0	0	193	0	0	0	0	0	0	0	0	0	0	0	0	0	0	0	0	0	0	0	0	0	0	0	0
f93dd46d-4611-e84e-e040-11ac0c483323	236	0	0	0	913	0	0	0	0	0	0	0	0	0	0	0	0	0	0	0	0	0	0	202	0	0	0	0	0	0	0	0	0	0	0	0	0	0	0	0	0	0	0	0	0	0	0	0
f93f4445-6f19-403c-e040-11ac0d48556f	207	0	0	0	869	0	0	0	0	0	0	0	0	0	0	0	0	0	0	0	0	0	0	0	0	0	0	0	0	0	0	0	0	0	0	0	0	0	0	0	0	0	0	0	0	0	0	0
f940cea2-7e79-e422-e040-11ac0d483224	0	0	0	0	12	0	0	0	0	0	0	0	0	0	0	0	0	0	0	0	0	0	0	0	0	0	0	0	0	0	0	0	0	0	0	0	0	0	0	9	0	0	0	0	0	0	0	0
f942b732-7c0b-7ec6-e040-11ac0c483f86	88	0	0	0	399	0	0	0	0	0	0	0	0	0	0	0	0	0	0	0	0	0	0	0	0	0	0	0	0	0	0	0	0	0	0	0	0	0	0	0	0	0	0	0	0	0	0	0
00aa769d-622c-433e-8a8a-63fb5c41ea42	1676	0	0	0	12211	0	0	0	0	0	0	0	123546	47691	0	0	0	0	8607	0	0	0	0	0	0	0	0	0	0	40605	0	0	0	0	0	0	0	0	0	0	0	0	0	0	0	0	0	0
05486349-24a4-4931-bf5f-c9fefe369af2	1700	0	0	0	3417	0	0	0	0	0	0	0	0	0	0	0	0	0	0	0	0	0	1612	0	0	0	0	0	0	0	0	0	225	0	0	0	0	0	0	0	0	0	0	0	0	0	0	0
05780d48-80e7-4d70-b00c-081f8a9519f2	1760	0	0	0	9249	25966	0	0	0	0	0	0	0	0	0	0	0	3624	0	0	0	2148	0	0	15041	0	0	0	35509	0	0	0	1791	0	0	0	0	0	0	0	0	0	0	0	0	0	0	0
080ecc31-756a-4a1b-a51e-d632ac8219f7	2270	0	0	0	10340	0	0	0	0	0	0	0	0	0	0	0	0	0	0	0	0	1021	9253	0	0	0	0	0	0	703	0	0	698	0	0	0	0	0	0	0	0	0	0	0	0	0	0	0
0980e7fd-051d-45e9-9ca6-2baf073da4e8	0	0	0	0	26764	0	0	0	0	0	0	0	420146	113220	0	0	0	2895	0	0	0	0	2547	0	2710	31510	0	0	15659	234847	0	0	0	0	0	0	0	0	0	0	0	0	0	0	0	0	0	0
10ad692b-4c3d-42de-9b5e-4968441388b3	2384	0	0	0	3921	0	0	0	0	0	0	0	0	0	0	0	0	0	0	0	0	0	3130	0	0	0	0	0	0	0	0	0	0	0	0	0	0	0	0	0	0	0	0	0	0	0	0	0
154f80bd-984c-4792-bb89-20c4da0c08e0	0	0	0	0	8932	0	0	0	0	0	0	0	133066	53654	0	0	0	0	18525	0	0	0	0	0	0	10279	0	0	0	35552	0	0	0	0	0	0	0	0	0	0	0	0	0	0	0	0	0	0
2cdc4cce-0877-4ec1-85f5-20c909912e65	2394	0	0	0	3119	0	0	0	0	0	0	0	0	0	0	0	0	0	0	0	0	0	5922	0	0	0	0	0	0	0	0	0	0	0	0	0	0	0	0	0	0	0	0	0	0	0	0	0
2df02f2b-9f1c-4249-b3b4-b03079cd97d9	0	0	0	0	168718	0	0	0	0	0	0	0	939670	248538	0	0	0	117204	17565	0	0	0	0	0	0	78906	0	0	225006	644139	0	0	0	0	0	0	0	0	0	0	0	0	0	0	0	0	0	0
31f02f48-44a4-445e-ac3d-e9bf3d8d25a2	1652	0	0	0	7958	0	0	0	0	0	0	0	0	0	0	0	0	0	0	0	1080	2503	3987	0	0	0	0	0	0	0	0	0	0	0	0	0	0	0	0	0	0	0	0	0	0	0	0	0
3c019b2f-52ec-40a8-99b5-98c1423ce627	2910	0	0	0	10251	0	0	0	0	0	0	0	0	0	0	0	0	0	0	0	0	0	3796	0	0	0	0	0	0	909	0	0	815	0	0	0	0	0	0	0	0	0	0	0	0	0	0	0
4019c219-c51e-479f-8a9d-cfa6816ed696	3165	0	0	0	10321	0	0	0	0	0	0	0	0	0	0	0	0	0	0	0	0	1737	5858	0	0	0	0	0	0	0	0	0	719	0	0	0	0	0	0	0	0	0	0	0	0	0	0	0
42d20028-0ddc-4dac-9f05-d674f8915f21	0	0	0	0	47211	25311	0	0	0	0	0	0	0	0	0	0	0	0	13789	0	0	0	0	0	18374	24521	0	0	27968	0	0	0	4262	0	0	0	0	0	0	0	0	0	0	0	0	0	0	0
492b4e58-12e2-47b2-bd47-28f8607072fa	2760	0	0	0	6316	0	0	0	0	0	0	0	0	0	0	0	0	0	0	0	0	0	10293	0	0	0	0	0	0	0	0	0	0	0	0	0	0	0	0	0	0	0	0	0	0	0	0	0
4cfb0aee-6661-478a-8694-9d8ba15e46b7	2431	0	0	0	9378	0	0	0	0	0	0	0	0	0	0	0	0	0	0	0	0	577	6485	0	0	0	0	0	0	0	0	0	518	0	0	0	0	0	0	0	0	0	0	0	0	0	0	0
55345803-83d4-4fdb-b0ee-328753801da1	3519	0	0	0	8607	0	0	0	0	0	0	0	0	0	0	0	0	0	0	0	0	0	6304	0	0	0	0	0	0	0	0	0	666	0	0	0	0	0	0	0	0	0	0	0	0	0	0	0
6051f40a-99e5-4461-9255-0e70d757b4d5	2760	0	0	0	0	0	0	0	0	0	0	0	0	0	0	0	0	0	0	0	1660	5766	0	0	0	0	0	0	0	0	0	0	0	0	0	0	0	0	20173	0	0	0	0	0	0	0	0	0
63bc376e-5a3d-44fd-8d77-686dfc41e458	1747	0	0	0	2153	9783	0	0	0	0	0	0	0	0	0	0	0	0	0	0	0	0	2432	0	4325	0	0	0	3356	0	0	0	827	0	0	0	0	0	0	0	0	0	0	0	0	0	0	0
66701395-5a53-41bb-866b-3bbf08bc33ab	3107	0	0	0	5603	0	0	0	0	0	0	0	0	0	0	0	0	0	0	0	0	0	3616	0	0	0	0	0	0	0	0	0	0	0	0	0	0	0	0	0	0	0	0	0	0	0	0	0
6ca5c1bb-275b-4d05-948a-3c6c7d03fab9	0	0	0	0	20179	9142	0	0	0	0	0	0	219300	239184	0	0	0	0	68788	0	0	0	0	0	0	87809	0	0	15647	134281	0	0	0	0	0	0	0	0	0	0	0	0	0	0	0	0	0	0
75ad15b9-8f9c-40c1-9ca6-1e8454fbd310	2125	0	0	0	0	0	0	0	0	0	0	0	0	0	0	0	0	0	0	0	0	0	0	0	0	0	0	0	0	0	0	0	578	0	0	0	0	0	10995	0	0	0	0	0	0	0	0	0
85e29049-a5e8-49fa-a576-e113c7b2c2e3	2241	0	0	0	2119	0	0	0	0	0	0	0	0	0	0	0	0	0	0	0	0	0	1135	0	0	0	0	0	0	0	0	0	0	0	0	0	0	0	5168	0	0	0	0	0	0	0	0	0
8a929c55-35a6-4645-bb70-4b85d281b139	2122	0	0	0	5715	0	0	0	0	0	0	0	0	0	0	0	0	0	0	0	0	0	4385	0	0	0	0	0	0	0	0	0	282	0	0	0	0	0	0	0	0	0	0	0	0	0	0	0
93ff786e-0165-4b02-8d27-806d422e93fc	0	0	0	0	23104	0	0	0	0	0	0	0	434416	151127	0	0	0	38047	65938	0	0	0	0	0	0	71254	0	0	21206	157040	0	0	0	0	0	0	0	0	0	0	0	0	0	0	0	0	0	0
9e5f0a23-e184-4611-b42b-e882dcf23acd	2722	0	0	0	4144	0	0	0	0	0	0	0	0	0	0	0	0	0	0	0	0	0	2611	0	0	0	0	0	0	0	0	0	596	0	0	0	0	0	8322	0	0	0	0	0	0	0	0	0
a0f94565-9169-49ee-8e6a-21bdc43d9de6	3314	0	0	0	5079	0	0	0	0	0	0	0	0	0	0	0	0	0	0	0	0	0	4045	0	0	0	0	0	0	0	0	0	0	0	0	0	0	0	0	0	0	0	0	0	0	0	0	0
a64000df-16e5-4b88-865f-5c680adf60eb	1520	0	0	0	2956	0	0	0	0	0	0	0	0	0	0	0	0	0	0	0	0	0	2215	0	0	0	0	0	0	0	0	0	245	0	0	0	0	0	0	0	0	0	0	0	0	0	0	0
b2afbcba-d67d-43f1-be3b-05f3a5836ec0	2064	0	0	0	5768	0	0	0	0	0	0	0	0	0	0	0	0	0	0	0	0	621	4975	0	0	0	0	0	0	0	0	0	0	0	0	0	0	0	0	0	0	0	0	0	0	0	0	0
b6b6e1d3-c592-4836-bdad-d53af2dbcc9a	3758	0	0	0	6501	0	0	0	0	0	0	0	0	0	0	0	0	0	0	0	0	850	5947	0	0	0	0	0	0	0	0	0	381	0	0	0	0	0	0	0	0	0	0	0	0	0	0	0
b7f2e85a-3c6a-48b7-8a4f-2dec1d85359d	2327	0	0	0	0	0	0	0	0	0	0	0	0	0	0	0	0	0	0	0	0	0	1021	0	0	0	0	0	0	0	0	0	0	0	0	0	0	0	6481	0	0	0	0	0	0	0	0	0
d0a0d845-32e2-4590-b909-29bd27b92900	2150	0	0	0	3217	0	0	0	0	0	0	0	0	0	0	0	0	0	0	0	0	0	7262	0	0	0	0	0	0	0	0	0	0	0	0	0	0	0	0	0	0	0	0	0	0	0	0	0
d3d65db3-36f9-41c7-8e5e-1683ce94dfcb	2385	0	0	0	5716	0	0	0	0	0	0	0	0	0	0	0	0	0	0	0	0	0	2990	0	0	0	0	0	0	0	0	0	361	0	0	0	0	0	0	0	0	0	0	0	0	0	0	0
d3daf373-1485-455e-a0a1-8e33d215d623	2756	0	0	0	6819	0	0	0	0	0	0	0	0	0	0	0	0	0	0	0	572	952	3419	0	0	0	0	0	0	0	0	0	425	0	0	0	0	0	0	0	0	0	0	0	0	0	0	0
d9690a27-bb02-498e-b15c-ee76e31d16ee	3992	0	0	0	5781	0	0	0	0	0	0	0	0	0	0	0	0	0	0	0	0	0	8553	0	0	0	0	0	0	0	0	0	0	0	0	0	0	0	0	0	0	0	0	0	0	0	0	0
e3ef5cad-4d6e-4f04-babb-a908ee02644b	3436	0	0	0	7915	0	0	0	0	0	0	0	0	0	0	0	0	0	0	0	0	788	5179	0	0	0	0	0	0	0	0	0	438	0	0	0	0	0	0	0	0	0	0	0	0	0	0	0
f38b5d2e-5cab-45c7-bb0a-38b2efc5c156	1754	0	0	0	2193	0	0	0	0	0	0	0	0	0	0	0	0	0	0	0	0	298	1053	0	0	0	0	0	0	0	0	0	0	0	0	0	0	0	6282	0	0	0	0	0	0	0	0	0
fc453f67-6623-4e8c-b519-0bd79e4d4651	3149	0	0	0	10275	0	0	0	0	0	0	0	0	0	0	0	0	0	0	0	1557	4955	6267	0	0	0	0	0	0	0	0	0	761	0	0	0	0	0	0	0	0	0	0	0	0	0	0	0
1b1780d5-06da-40ee-9e15-02631a68027b	1095	0	0	0	6802	0	0	0	0	0	0	2781	0	0	0	0	0	0	0	0	0	0	978	0	0	0	0	0	0	0	0	0	0	0	0	0	0	0	0	0	0	0	0	0	0	0	0	0
897a4500-6fb8-4e81-aa07-021a26d632fb	899	0	0	0	23200	0	0	0	0	0	0	0	0	0	0	0	0	0	0	0	2585	8026	0	0	0	0	0	0	0	0	0	0	0	0	0	0	0	0	0	0	0	0	0	0	0	0	0	0
a29278af-7ecf-403e-b6a9-623ea7879d05	362	0	0	0	7252	0	0	0	0	0	0	8911	0	0	0	0	0	0	0	0	383	1008	0	0	0	0	0	0	0	0	0	0	0	0	0	0	0	0	0	0	0	0	0	0	0	0	0	0
aa847c3d-d3a7-46aa-a81b-db5099a458fb	476	0	0	0	3568	0	0	0	0	0	0	2380	0	0	0	0	0	0	0	0	0	182	440	0	0	0	0	0	0	0	0	0	0	0	0	0	0	0	0	0	0	0	0	0	0	0	0	0
bd403458-5154-488b-931a-a7e737a6bf8c	507	0	0	0	8794	0	0	0	0	0	0	6431	0	0	0	0	0	0	0	0	0	0	1443	0	0	0	0	0	0	0	0	0	407	0	0	0	0	0	0	0	0	0	0	0	0	0	0	0
e89e9c69-ffcd-4a4c-818d-1dee43ddc76a	813	0	0	0	5857	0	0	0	0	0	0	987	0	0	0	0	0	0	0	0	0	390	1476	0	0	0	0	0	0	0	0	0	355	0	0	0	0	0	0	0	0	0	0	0	0	0	0	0
fa676301-902f-473f-8313-5bff34ae549a	1497	997	0	0	12421	0	0	0	0	0	0	2997	0	0	0	0	0	0	0	0	0	0	2078	0	0	0	0	0	0	0	0	0	757	0	0	0	0	0	0	0	0	0	0	0	0	0	0	0
005e85a3-3571-462d-8dc9-2babfc7ace21	293	0	0	0	906	0	0	0	0	0	0	0	0	0	0	0	0	0	0	0	0	0	139	0	0	0	0	0	0	0	0	0	0	0	0	0	0	0	0	0	0	0	0	0	0	0	0	0
052015bc-8c24-467c-8ff7-9e0dc4ad39fd	616	69	0	0	1823	0	0	0	0	0	0	0	0	0	0	0	0	0	0	0	0	0	593	0	0	0	0	0	0	0	0	0	106	0	0	0	0	0	0	0	0	0	0	0	0	0	0	0
089be98d-c3c9-4fb4-aef2-7a8578a91d51	557	46	0	0	1602	0	0	0	0	0	0	0	0	0	0	0	0	0	0	0	0	0	492	0	0	0	0	0	0	0	0	0	103	0	0	0	0	0	0	0	0	0	0	0	0	0	0	0
0bd3a230-531e-44aa-9999-b8ed8da0176b	417	0	0	0	1057	0	0	0	0	0	466	0	0	0	0	0	0	0	0	0	0	0	0	0	0	0	0	0	0	0	0	0	34	0	0	0	0	0	0	0	0	0	0	0	0	0	0	0
122bf0a9-8052-49da-a9d7-0e5de9ab7032	436	0	0	0	843	0	0	0	0	0	0	0	0	0	0	0	0	0	0	0	0	0	220	0	0	0	0	0	0	0	0	0	0	0	0	0	0	0	696	0	0	0	0	0	0	0	0	0
131332b2-ff51-4bd7-a626-aff2ecea6135	254	0	0	0	865	0	0	0	0	0	0	0	0	0	0	0	0	0	0	0	0	0	132	0	0	0	0	0	0	0	0	0	79	0	0	0	0	0	0	0	0	0	0	0	0	0	0	0
1558629a-770a-4dcb-b0bf-9a8bcea9d80b	577	75	0	0	1864	0	0	0	0	0	0	0	0	0	0	0	132	0	0	0	0	0	314	0	0	0	0	0	0	0	0	0	84	0	0	0	0	0	0	0	0	0	0	0	0	0	0	0
1bd47e40-d708-4ca2-b4b3-eb8d996c916b	142	0	0	0	601	0	0	0	0	0	240	0	0	0	0	0	0	0	0	0	0	0	0	0	0	0	0	0	0	0	0	0	0	0	0	0	0	0	0	0	0	0	0	0	0	0	0	0
1be81ade-7ad6-4e7e-90d0-f986b3fb0a25	219	0	0	0	853	0	0	0	0	0	0	0	0	0	0	0	0	0	0	0	0	0	205	0	0	0	0	0	0	0	0	0	0	0	0	0	0	0	0	0	0	0	0	0	0	0	0	0
1d6c9181-a02f-4c35-85b3-65dc5808f50e	362	62	0	0	1029	0	0	0	0	0	0	0	0	0	0	0	60	0	0	0	0	0	162	0	0	0	0	0	0	0	0	0	64	0	0	0	0	0	0	0	0	0	0	0	0	0	0	0
1f04210a-0c2e-4bb8-ac8e-86198e5f1d34	338	27	0	0	1005	0	0	0	0	0	0	0	0	0	0	0	0	0	0	0	0	0	225	0	0	0	0	0	0	0	0	0	0	0	0	0	0	0	0	0	0	0	0	0	0	0	0	0
280a069c-38e5-4300-a15c-2612301b70e3	598	79	0	0	1275	0	0	0	0	0	0	0	0	0	0	0	68	0	0	0	0	0	268	0	0	0	0	0	0	0	0	0	0	0	0	0	0	0	0	0	0	0	0	0	0	0	0	0
2b54d668-7585-4bf4-9fdd-aea3c5cd4fa4	647	87	0	0	1258	0	0	0	0	0	0	0	0	0	0	0	60	0	0	0	0	0	396	0	0	0	0	0	0	0	0	0	0	0	0	0	0	0	0	0	0	0	0	0	0	0	0	0
2f79fe89-9d24-4fbe-ba5b-0ff6c3c4d663	700	95	0	0	1634	0	0	0	0	0	0	0	0	0	0	0	0	0	0	0	0	0	553	0	0	0	0	0	0	0	0	0	89	0	0	0	0	0	0	0	0	0	0	0	0	0	0	0
339a2c94-55c9-4113-a706-b0971fa2784f	390	0	0	0	1157	0	0	0	0	0	0	0	0	0	0	0	0	0	0	0	0	0	387	0	0	0	0	0	0	0	0	0	65	0	0	0	0	0	0	0	0	0	0	0	0	0	0	0
39e32615-0160-4f13-b330-50748f5d87ed	295	39	0	0	1081	0	0	0	0	0	0	0	0	0	0	0	0	0	0	0	0	0	242	0	0	0	0	0	0	0	0	0	0	0	0	0	0	0	0	0	0	0	0	0	0	0	0	0
3b8ab548-6669-4142-9612-cafded0d7a23	570	52	0	0	1550	0	0	0	0	0	0	0	0	0	0	0	0	0	0	0	0	0	519	0	0	0	0	0	0	0	0	0	109	0	0	0	0	0	0	0	0	0	0	0	0	0	0	0
3c92c0e9-68e0-4354-8ed1-b6506878145d	256	0	0	0	993	0	0	0	0	0	0	0	0	0	0	0	0	0	0	0	0	0	329	0	0	0	0	0	0	0	0	0	0	0	0	0	0	0	0	0	0	0	0	0	0	0	0	0
3e7a30e6-2202-40bd-bfc1-0383604050da	239	0	0	0	910	0	0	0	0	0	0	0	0	0	0	0	0	0	0	0	0	0	213	0	0	0	0	0	0	0	0	0	0	0	0	0	0	0	0	0	0	0	0	0	0	0	0	0
41c565a9-d44a-447f-85c0-98f23bfee1b3	589	49	0	0	1123	0	0	0	0	0	0	0	0	0	0	0	0	0	0	0	0	0	518	0	0	0	0	0	0	0	0	0	76	0	0	0	0	0	0	0	0	0	0	0	0	0	0	0
4508ce0a-5a2e-4502-98e9-2fd76c4eebef	294	0	0	0	389	0	0	0	0	0	203	0	0	0	0	0	0	0	0	0	0	0	0	0	0	0	0	0	0	0	0	0	0	0	0	0	0	0	421	0	0	0	0	0	0	0	0	0
4b44b313-6f74-4233-bec4-7e41c91c77f1	434	56	0	0	1464	0	0	0	0	0	0	0	0	0	0	0	0	0	0	0	0	0	458	0	0	0	0	0	0	0	0	0	61	0	0	0	0	0	0	0	0	0	0	0	0	0	0	0
4c755527-3b5d-4d36-822d-990aa1003d6a	428	0	0	0	1447	0	0	0	0	0	0	0	0	0	0	0	0	0	0	0	0	0	394	0	0	0	0	0	0	0	0	0	64	0	0	0	0	0	0	0	0	0	0	0	0	0	0	0
51adf6cf-f422-4d7e-aa46-cc9bf0ef8693	654	0	0	0	1110	0	0	0	0	0	0	0	0	0	0	0	0	0	0	0	0	0	237	0	0	0	0	0	0	0	0	0	168	0	0	0	0	0	2170	0	0	0	0	0	0	0	0	0
54319e3d-c28f-4ba1-9c87-299d303e4de3	309	0	0	0	978	0	0	0	0	0	0	0	0	0	0	0	0	0	0	0	0	0	121	0	0	0	0	0	0	0	0	0	0	0	0	0	0	0	0	0	0	0	0	0	0	0	0	0
5df0aab4-0be2-4da3-a4b7-a10fca09a4ba	29	0	0	0	0	0	0	0	0	0	0	0	0	0	0	0	0	0	0	0	0	0	0	0	0	0	0	0	0	0	0	0	0	0	0	0	0	0	0	0	0	0	0	0	0	0	149	0
5fe8a231-bbac-4f91-a47a-0de4fee752d3	69	0	0	0	422	0	0	0	0	0	0	0	0	0	0	0	17	0	0	0	0	0	0	0	0	0	0	0	0	0	0	0	0	0	0	0	0	0	0	0	0	0	0	0	0	0	0	0
62ea1264-47b6-4a6b-9fa6-779837f8e905	96	0	0	0	707	0	0	0	0	0	0	0	0	0	0	0	0	0	0	0	0	0	148	0	0	0	0	0	0	0	0	0	0	0	0	0	0	0	0	0	0	0	0	0	0	0	30	0
63faa59e-6649-412e-823a-338d0662ec72	371	0	0	0	1160	0	0	0	0	0	0	0	0	0	0	0	0	0	0	0	0	0	327	0	0	0	0	0	0	0	0	0	55	0	0	0	0	0	0	0	0	0	0	0	0	0	0	0
6763f295-f2bf-4975-bea5-c1a490d9a1fa	170	32	0	0	715	0	0	0	0	0	0	0	0	0	0	0	0	0	0	0	0	0	92	0	0	0	0	0	0	0	0	0	0	0	0	0	0	0	0	0	0	0	0	0	0	0	0	0
6d0851ba-271a-408f-bcc3-c104b452c9e5	296	0	0	0	1135	0	0	0	0	0	0	0	0	0	0	0	0	0	0	0	0	0	217	0	0	0	0	0	0	0	0	0	0	0	0	0	0	0	0	0	0	0	0	0	0	0	0	0
6d325c96-8f5c-4064-9806-4364016da8a4	138	0	0	0	483	0	0	0	0	0	0	0	0	0	0	0	0	0	0	0	0	0	0	0	0	0	0	0	0	0	0	0	0	0	0	0	0	0	0	0	0	0	0	0	0	0	0	0
6fe135ef-54b4-4941-9bb9-872dc4d18d9f	402	0	0	0	439	0	0	0	0	0	0	0	0	0	0	0	0	0	0	0	0	0	0	0	0	0	0	0	0	0	0	0	0	0	0	0	0	0	1018	0	0	0	0	0	0	0	0	0
6ff16b0d-5966-4119-9bec-c9ebff804a37	270	0	0	0	300	0	0	0	0	0	0	0	0	0	0	0	0	0	0	0	0	0	0	0	0	0	0	0	0	0	0	0	0	0	0	0	0	0	905	0	0	0	0	0	0	0	0	0
73f7718b-f9b1-4a63-a561-0c9cc2abeb9f	178	22	0	0	788	0	0	0	0	0	0	0	0	0	0	0	0	0	0	0	0	0	0	0	0	0	0	0	0	0	0	0	0	0	0	0	0	0	0	0	0	0	0	0	0	0	0	0
74db46a8-a499-4951-af33-1d53b7d1c9b4	200	0	0	0	557	0	0	0	0	0	0	0	0	0	0	0	0	0	0	0	0	0	139	0	0	0	0	0	0	0	0	0	0	0	0	0	0	0	0	0	0	0	0	0	0	0	0	0
7a86abdc-d554-43bd-ad47-22d439c930ef	72	0	0	0	363	0	0	0	0	0	0	0	0	0	0	0	0	0	0	0	0	0	0	0	0	0	0	0	0	0	0	0	0	0	0	0	0	0	0	0	0	0	0	0	0	0	0	0
7d6fb1a7-7742-4b8c-9903-abff706240b5	1014	139	0	0	2280	0	0	0	0	0	0	0	0	0	0	0	111	0	0	0	0	0	767	0	0	0	0	0	0	0	0	0	0	0	0	0	0	0	0	0	0	0	0	0	0	0	0	0
7e10e325-16d2-42df-b957-df4d3a9477d0	903	71	0	0	0	0	0	0	0	0	0	0	0	0	0	0	0	0	0	0	0	0	0	0	0	0	0	0	0	0	0	0	117	0	0	0	0	0	2367	0	0	0	0	0	0	0	0	0
84aa2983-714b-49fd-af93-f18ed4d6a6cb	243	0	1412	0	923	0	0	0	0	0	0	0	0	0	0	0	0	0	0	0	0	0	285	0	0	0	0	0	0	0	0	0	100	0	0	0	0	0	0	0	0	0	0	0	0	0	0	0
8930735a-4eb4-4489-8513-d4b600c316ab	162	0	0	0	817	0	0	0	0	0	0	0	0	0	0	0	0	0	0	0	0	0	109	0	0	0	0	0	0	0	0	0	51	0	0	0	0	0	0	0	0	0	0	0	0	0	0	0
95730d8b-327a-402c-a8bf-d71370f777a7	644	0	0	0	688	0	0	0	0	0	0	0	0	0	0	0	0	0	0	0	0	0	280	0	0	0	0	0	0	0	0	0	96	0	0	0	0	0	1283	0	0	0	0	0	0	0	0	0
96b67289-9c42-402b-8e30-9efb4d512bef	283	24	0	0	1020	0	0	0	0	0	0	0	0	0	0	0	0	0	0	0	0	0	153	0	0	0	0	0	0	0	0	0	0	0	0	0	0	0	0	0	0	0	0	0	0	0	0	0
9b75735b-705d-4ebf-92a0-fbb190b95285	308	0	0	0	421	0	0	0	0	0	224	0	0	0	0	0	0	0	0	0	0	0	0	0	0	0	0	0	0	0	0	0	0	0	0	0	0	0	472	0	0	0	0	0	0	0	0	0
9cdb1905-8b0f-48bd-ba37-11e7ac9646a0	639	0	0	0	616	0	0	0	0	0	0	0	0	0	0	0	0	0	0	0	0	0	0	0	0	0	0	0	0	0	0	0	110	0	0	0	0	0	1541	0	0	0	0	0	0	0	0	0
a319188c-6b80-4228-8f2b-8f423c0fcf97	85	0	0	0	433	0	0	0	0	0	0	0	0	0	0	0	0	0	0	0	0	0	0	0	0	0	0	0	0	0	0	0	0	0	0	0	0	0	0	0	0	0	0	0	0	0	0	0
a971ac23-0664-405d-9f5c-9ca892af003e	123	0	0	0	347	0	0	0	0	0	0	0	0	0	0	0	0	0	0	0	0	0	0	0	0	0	0	0	0	0	0	0	0	0	0	0	0	0	339	0	0	0	0	0	0	0	0	0
ad007b59-46f6-48b9-958a-2b9d28cca3b7	892	0	2076	0	2148	0	0	0	0	0	1222	0	0	0	0	0	0	0	0	0	0	0	0	0	0	0	0	0	0	0	0	0	0	0	0	0	0	0	0	0	0	0	0	0	0	0	0	0
b0c61486-b061-4b6b-ac02-130a3ea0b080	43	0	0	0	200	0	0	0	0	0	0	0	0	0	0	0	0	0	0	0	0	0	0	0	0	0	0	0	0	0	0	0	0	0	0	0	0	0	0	0	0	0	0	0	0	0	0	0
b0f3087b-6f9c-47e9-b487-6726af1cb90b	276	0	0	0	416	0	0	0	0	0	0	0	0	0	0	0	0	0	0	0	0	0	0	0	0	0	0	0	0	0	0	0	65	0	0	0	0	0	754	0	0	0	0	0	0	0	0	0
b3f1d232-4392-4258-9256-d38ff4b59f94	506	140	2044	0	1229	0	0	0	0	0	0	0	0	0	0	0	0	0	0	0	0	0	653	0	0	0	0	0	0	0	0	0	155	0	0	0	0	0	0	0	0	0	0	0	0	0	0	0
b4aea804-fc6e-4d58-906f-f3a932ca9dc5	380	0	0	0	831	0	0	0	0	0	0	0	0	0	0	0	0	0	0	0	0	0	222	0	0	0	0	0	0	0	0	0	0	0	0	0	0	0	0	0	0	0	0	0	0	0	0	0
bd3028c7-1fde-401d-a6b2-5f8e61eb4aa1	446	0	0	0	1014	0	0	0	0	0	0	0	0	0	0	0	0	0	0	0	0	0	232	0	0	0	0	0	0	0	0	0	0	0	0	0	0	0	0	0	0	0	0	0	0	0	0	0
c3cb64b3-842b-4b42-8c42-020a0206eb06	273	0	0	0	1209	0	0	0	0	0	0	0	0	0	0	0	0	0	0	0	0	0	277	0	0	0	0	0	0	0	0	0	0	0	0	0	0	0	0	0	0	0	0	0	0	0	0	0
cd29af7e-d670-4d8e-83e2-da6e52abda71	321	0	0	0	509	0	0	0	0	0	0	0	0	0	0	0	0	0	0	0	0	0	0	0	0	0	0	0	0	0	0	0	0	0	0	0	0	0	909	0	0	0	0	0	0	0	0	0
d1cebf4a-4127-47ee-85cb-465fca2ac445	440	45	0	0	1034	0	0	0	0	0	0	0	0	0	0	0	0	0	0	0	0	0	376	0	0	0	0	0	0	0	0	0	73	0	0	0	0	0	0	0	0	0	0	0	0	0	0	0
d74be531-b0fd-42c3-954e-4a4f7eef922a	279	40	0	0	777	0	0	0	0	0	0	0	0	0	0	0	0	0	0	0	0	0	211	0	0	0	0	0	0	0	0	0	0	0	0	0	0	0	0	0	0	0	0	0	0	0	0	0
db37739d-af50-4e63-9147-1a7d25630ac6	173	0	0	0	729	0	0	0	0	0	0	0	0	0	0	0	0	0	0	0	0	0	157	0	0	0	0	0	0	0	0	0	0	0	0	0	0	0	0	0	0	0	0	0	0	0	0	0
dd5ed858-0623-4387-b1bf-109175c32ef4	318	0	0	0	701	0	0	0	0	0	0	0	0	0	0	0	0	0	0	0	0	0	181	0	0	0	0	0	0	0	0	0	0	0	0	0	0	0	0	0	0	0	0	0	0	0	0	0
de4faf55-1bcf-427f-b019-829bb4b64ff1	423	0	0	0	1142	0	0	0	0	0	0	0	0	0	0	0	0	0	0	0	0	0	210	0	0	0	0	0	0	0	0	0	56	0	0	0	0	0	0	0	0	0	0	0	0	0	0	0
e6772001-dffc-4fb4-86e9-6c395edd176d	375	0	0	0	913	0	0	0	0	0	0	0	0	0	0	0	0	0	0	0	0	0	186	0	0	0	0	0	0	0	0	0	0	0	0	0	0	0	0	0	0	0	0	0	0	0	0	0
ec16d1f5-f8a9-4c19-8cce-92f6ea9eb3f7	977	0	0	0	2314	0	0	0	0	0	0	0	0	0	0	0	87	0	0	0	0	0	948	0	0	0	0	0	0	0	0	0	182	0	0	0	0	0	0	0	0	0	0	0	0	0	0	0
edeea137-080d-42d3-a0ce-5cfe0d4a68e7	373	0	0	0	867	0	0	0	0	0	0	0	0	0	0	0	0	0	0	0	0	0	177	0	0	0	0	0	0	0	0	0	0	0	0	0	0	0	0	0	0	0	0	0	0	0	0	0
f1d73c2f-3d7d-4a0f-871b-b3bf76d865dc	248	0	0	0	910	0	0	0	0	0	0	0	0	0	0	0	0	0	0	0	0	0	0	0	0	0	0	0	0	0	0	0	72	0	0	0	0	0	1219	0	0	0	0	0	0	0	0	0
f3720205-dc76-4101-8a56-72043fc896b5	9	0	0	0	54	0	0	0	0	0	0	0	0	0	0	0	0	0	0	0	0	0	0	0	0	0	0	0	0	0	0	0	0	0	0	0	0	0	0	0	0	0	0	0	0	0	0	0
f601cf2f-081f-484d-ab0e-21a8ec8d3770	2471	0	0	0	4849	2090	0	0	0	0	0	0	0	0	0	0	0	0	0	0	0	0	0	0	0	0	0	0	0	0	0	0	0	0	0	0	0	0	0	0	0	0	0	0	0	0	0	0
f921b592-fa4d-49f7-b773-81a0e903aaed	321	0	0	0	1019	0	0	0	0	0	0	0	0	0	0	0	0	0	0	0	0	0	120	0	0	0	0	0	0	0	0	0	0	0	0	0	0	0	0	0	0	0	0	0	0	0	0	0
fd163b56-1c2d-4e63-9fad-ba3221ae274b	179	0	0	0	387	0	0	0	0	0	0	0	0	0	0	0	0	0	0	0	0	0	0	0	0	0	0	0	0	0	0	0	0	0	0	0	0	0	575	0	0	0	0	0	0	0	0	0
0250e6f7-2538-4d1f-a8ff-ca34a7057dde	2196	1136	7338	0	7599	0	0	0	0	0	0	0	0	0	0	0	1702	0	0	0	2193	3624	3984	0	0	0	0	0	0	1190	0	0	0	0	0	0	0	0	0	0	0	0	0	0	0	0	0	0
09497b9b-6fca-48cb-af97-161a3e434a51	830	328	0	0	3094	0	0	0	0	0	0	0	0	0	0	0	555	0	0	0	0	0	0	0	0	0	0	0	0	0	0	0	0	0	0	0	0	0	5332	0	0	0	0	0	0	0	0	0
0e872e0d-4711-4364-a5d0-6beeb6fd3ff2	1542	0	7426	0	11127	0	0	0	0	0	0	0	0	0	0	0	0	0	0	0	5539	13076	2705	0	0	0	0	0	0	0	0	0	0	0	0	0	0	0	0	0	0	0	0	0	0	0	0	0
0ef92ff8-829f-425a-91d8-c594b6e22a2b	1244	1022	0	0	4947	0	0	0	0	0	0	0	0	0	0	0	0	0	0	0	2101	3001	3986	0	0	0	0	0	0	410	0	0	0	0	0	0	0	0	0	0	0	0	0	0	0	0	0	0
0efb6e20-236d-4640-9373-6fc03e67d090	18	0	0	0	43	0	0	0	0	0	0	0	0	0	0	0	0	0	0	0	0	0	0	0	0	0	0	0	0	0	0	0	0	0	0	0	0	0	0	0	0	0	0	0	0	0	0	0
134c9a92-e91e-4347-a9c4-727279edebb1	1203	0	13860	0	0	0	0	0	0	0	0	0	0	0	0	0	0	0	0	0	11835	37493	0	0	0	0	0	0	0	0	0	0	0	0	0	0	0	0	0	0	0	0	0	0	0	0	0	0
15e7d981-8c27-4b2b-b4f8-626e22021895	1021	707	8808	0	5351	0	0	0	0	0	0	0	0	0	0	0	0	0	0	0	2760	4080	1840	0	0	0	0	0	0	806	0	0	0	0	0	0	0	0	0	0	0	0	0	0	0	0	0	0
1bb2bdb7-8a89-4e7d-903d-03a6f8018efb	1279	299	0	0	5281	0	0	0	0	0	0	0	0	0	0	0	295	0	0	0	0	483	3268	0	0	0	0	0	0	0	0	0	0	0	0	0	0	0	0	0	0	0	0	0	0	0	0	0
1f967003-82d6-4932-a445-24fc25723594	1098	694	0	0	7278	0	0	0	0	0	0	0	0	0	0	0	426	0	0	0	770	1575	2793	0	0	0	0	0	0	0	0	0	0	0	0	0	0	0	0	0	0	0	0	0	0	0	0	0
23fa90d5-b273-4e2c-9c88-68aa57b60e97	1086	0	0	0	2553	0	0	0	0	0	985	0	0	0	0	0	0	0	0	0	0	0	0	0	0	0	0	0	0	0	0	0	0	0	0	0	0	0	2639	0	0	0	0	0	0	0	0	0
25c99312-bf63-4654-a73a-03c3c1cd50b6	423	215	0	0	2315	0	0	0	0	0	0	0	0	0	0	0	0	0	0	0	847	1372	541	0	0	0	0	0	0	295	0	0	0	0	0	0	0	0	0	0	0	0	0	0	0	0	0	0
27b56bf2-7a9d-4061-98d4-61fe2761578c	2028	0	0	0	12056	0	0	0	0	0	0	0	0	0	0	0	0	0	0	0	7864	16235	3079	0	0	0	0	0	0	2655	0	0	0	0	0	0	0	0	0	0	0	0	0	0	0	0	0	0
28e81540-4744-4865-b627-c7c9d8a3c2b8	590	0	0	0	5206	0	0	0	0	0	0	0	0	0	0	0	0	0	0	0	2332	3575	1006	0	0	0	0	0	0	914	0	0	0	0	0	0	0	0	0	0	0	0	0	0	0	0	0	0
293a2f0a-4846-4c7c-b8b1-bb741c8d3275	0	3373	0	0	12661	0	0	0	0	0	0	0	0	0	0	0	4467	0	0	0	18806	34254	3035	0	0	0	0	0	0	3464	0	0	0	0	0	0	0	0	0	0	0	0	0	0	0	0	0	0
2b41746a-95c0-4875-afb5-c6d3d3ad30d9	2954	575	3174	0	9382	0	0	0	0	0	4299	0	0	0	0	0	0	0	0	0	1445	4318	0	0	0	0	0	0	0	1109	0	0	0	0	0	0	0	0	0	0	0	0	0	0	0	0	0	0
2e69c886-535b-4ff0-9236-abf6799acdbd	427	0	0	0	11510	0	0	0	0	0	0	0	0	0	0	0	0	0	0	0	2637	4716	1680	0	0	0	0	0	0	797	0	0	0	0	0	0	0	0	0	0	0	0	0	0	0	0	0	0
31f3ff14-7d74-447c-a5da-9ad8336c3f3f	1476	894	6655	0	7731	0	0	0	0	0	0	0	0	0	0	0	0	0	0	0	4207	8795	2686	0	0	0	0	0	0	0	0	0	0	0	0	0	0	0	0	0	0	0	0	0	0	0	0	0
33992441-4f34-42f2-ba87-6ddd227f2250	619	365	2800	0	2312	0	0	0	0	0	0	0	0	0	0	0	365	0	0	0	314	594	1200	0	0	0	0	0	0	0	0	0	0	0	0	0	0	0	0	0	0	0	0	0	0	0	0	0
35dc84c1-476c-4d48-ae23-622bf6e043ac	1762	636	4537	0	8029	0	0	0	0	0	0	0	0	0	0	0	798	0	0	0	4587	13230	1645	0	0	0	0	0	0	0	0	0	0	0	0	0	0	0	0	0	0	0	0	0	0	0	0	0
35eb6ecf-9514-4416-94b1-02200c0a1571	2592	0	0	0	9403	0	0	0	0	0	0	0	0	0	0	0	0	0	0	0	388	934	4837	0	0	0	0	0	0	0	0	0	0	0	0	0	0	0	0	0	0	0	0	0	0	0	0	0
36680797-36de-413d-b2a1-8804ac1705e9	818	274	0	0	5290	0	0	0	0	0	0	0	0	0	0	0	0	0	0	0	1687	2416	2349	0	0	0	0	0	0	669	0	0	0	0	0	0	0	0	0	0	0	0	0	0	0	0	0	0
371235d9-55b8-40a7-8cd6-baa7c2ad0493	1491	0	0	0	8611	0	0	0	0	0	0	0	0	0	0	0	0	0	0	0	4846	11407	2572	0	0	0	0	0	0	0	0	0	0	0	0	0	0	0	0	0	0	0	0	0	0	0	0	0
384ef419-ee94-4563-9237-236fddeb4b64	1152	523	0	0	4710	0	0	0	0	0	0	0	0	0	0	0	214	0	0	0	701	1390	1955	0	0	0	0	0	0	0	0	0	0	0	0	0	0	0	0	0	0	0	0	0	0	0	0	0
3a18aa52-b6e2-4d03-ad05-ef99d653f0e0	350	0	0	0	1056	0	0	0	0	0	0	0	0	0	0	0	0	0	0	0	161	229	355	0	0	0	0	0	0	0	0	0	0	0	0	0	0	0	1187	0	0	0	0	0	0	0	0	0
3a551616-4840-4111-a8c5-b4aa773d82c2	801	0	0	0	0	0	0	0	0	0	0	0	0	0	0	0	0	0	0	0	593	885	1252	0	0	0	0	0	0	0	0	0	0	0	0	0	0	0	8219	0	0	0	0	0	0	0	0	0
3b590d75-ccfb-4da8-a2e9-10fb07e02cea	1495	819	0	0	10571	0	0	0	0	0	0	0	0	0	0	0	561	0	0	0	3927	8437	8395	0	0	0	0	0	0	0	0	0	0	0	0	0	0	0	0	0	0	0	0	0	0	0	0	0
3bb4c27b-4d0d-4d13-b910-41a9ebf95880	953	1302	0	0	7894	0	0	0	0	0	0	0	0	0	0	0	1785	0	0	0	3214	5873	2726	0	0	0	0	0	0	0	0	0	0	0	0	0	0	0	0	0	0	0	0	0	0	0	0	0
3da169e8-844a-4eee-b794-a2eb81db779a	1154	854	0	0	8884	0	0	0	0	0	0	0	0	0	0	0	834	0	0	0	2903	6236	3368	0	0	0	0	0	0	0	0	0	0	0	0	0	0	0	0	0	0	0	0	0	0	0	0	0
3e6a17f9-c249-41b6-ba49-55aaa39d21c5	0	952	0	0	9950	0	0	0	0	0	0	0	0	0	0	0	0	0	0	0	10981	14637	2202	0	0	0	0	0	0	4042	0	0	0	0	0	0	0	0	0	0	0	0	0	0	0	0	0	0
42629ae0-9410-4fac-8df1-2c276467deb5	1458	0	0	0	9521	0	0	0	0	0	0	0	0	0	0	0	0	0	0	0	9662	24583	1783	0	0	0	0	0	0	0	0	0	0	0	0	0	0	0	0	0	0	0	0	0	0	0	0	0
4283773c-c04b-4f33-a398-f3566f6d293a	1314	1120	0	0	11356	0	0	0	0	0	0	0	0	0	0	0	0	0	0	0	7285	15007	2367	0	0	0	0	0	0	1652	0	0	0	0	0	0	0	0	0	0	0	0	0	0	0	0	0	0
47874ff4-0b1c-4a31-9192-2a10e93ce9a1	2140	747	3438	0	7004	0	0	0	0	0	0	0	0	0	0	0	743	0	0	0	618	1433	3394	0	0	0	0	0	0	0	0	0	0	0	0	0	0	0	0	0	0	0	0	0	0	0	0	0
48a0da38-8147-40fe-b683-3f070413a792	1849	279	3504	0	4991	0	0	0	0	0	0	0	0	0	0	0	0	0	0	0	1251	2564	4727	0	0	0	0	0	0	0	0	0	0	0	0	0	0	0	0	0	0	0	0	0	0	0	0	0
532bec86-b8d3-41a1-ba17-913a7d378f66	1784	673	6607	0	5968	0	0	0	0	0	0	0	0	0	0	0	0	0	0	0	3885	6921	5550	0	0	0	0	0	0	1014	0	0	0	0	0	0	0	0	0	0	0	0	0	0	0	0	0	0
569393c8-e2fe-4580-a45b-81f1b1e01135	0	0	0	0	14391	0	0	0	0	0	0	0	0	0	0	0	0	0	0	0	5770	12501	5281	0	0	0	0	0	0	2748	0	0	0	0	0	0	0	0	0	0	0	0	0	0	0	0	0	0
5fd632ea-085e-4e9b-8dcc-ec94e492d3bf	1034	467	0	0	7767	0	0	0	0	0	0	0	0	0	0	0	0	0	0	0	1979	4081	2078	0	0	0	0	0	0	492	0	0	0	0	0	0	0	0	0	0	0	0	0	0	0	0	0	0
60525b38-c34b-479b-86d3-013c7e567b8f	0	759	6127	0	11581	0	0	0	0	0	0	0	0	0	0	0	0	0	0	0	14319	38864	3020	0	0	0	0	0	0	4880	0	0	0	0	0	0	0	0	0	0	0	0	0	0	0	0	0	0
64623aaa-a274-4baa-8b71-958d9c8df733	1561	4392	18313	0	12440	0	0	0	0	0	0	0	0	0	0	0	3749	0	0	0	4640	10199	0	0	0	0	0	0	0	1150	0	0	0	0	0	0	0	0	0	0	0	0	0	0	0	0	0	0
6495e68e-1434-45d3-a03d-f286447dda79	1778	548	0	0	8876	0	0	0	0	0	0	0	0	0	0	0	0	0	0	0	1206	3033	5256	0	0	0	0	0	0	0	0	0	0	0	0	0	0	0	0	0	0	0	0	0	0	0	0	0
69c3c88c-d51e-4e03-b96b-ec4f1a0faa2d	2932	451	0	0	7747	0	0	0	0	0	0	0	0	0	0	0	0	0	0	0	1122	2255	2510	0	0	0	0	0	0	0	0	0	0	0	0	0	0	0	0	0	0	0	0	0	0	0	0	0
6a0d0c42-1884-4c6a-936a-678a822c0936	1368	0	0	0	12003	0	0	0	0	0	0	0	0	0	0	0	0	0	0	0	9238	8421	4482	0	0	0	0	0	0	3704	0	0	0	0	0	0	0	0	0	0	0	0	0	0	0	0	0	0
708e21ac-f529-4461-bc4f-d3a194a92b80	523	778	2432	0	3340	0	0	0	0	0	1324	0	0	0	0	0	972	0	0	0	0	0	0	0	0	0	0	0	0	0	0	0	0	0	0	0	0	0	0	0	0	0	0	0	0	0	0	0
77c022d3-2f29-49d3-a1df-cc2e9407fd7f	657	510	0	0	1682	0	0	0	0	0	0	0	0	0	0	0	351	0	0	0	0	297	716	0	0	0	0	0	0	0	0	0	0	0	0	0	0	0	4082	0	0	0	0	0	0	0	0	0
7866dfb2-46b3-42b4-905b-12f80593d6bd	1242	307	0	0	5997	0	0	0	0	0	0	0	0	0	0	0	0	0	0	0	352	738	4989	0	0	0	0	0	0	0	0	0	0	0	0	0	0	0	0	0	0	0	0	0	0	0	0	0
7a4f6014-f7a2-459b-bc43-df164e73cbba	2419	538	0	0	8506	0	0	0	0	0	0	0	0	0	0	0	0	0	0	0	1891	3191	5454	0	0	0	0	0	0	0	0	0	0	0	0	0	0	0	0	0	0	0	0	0	0	0	0	0
7adcea71-1aed-450c-b0ff-b9d9820c6153	2005	1160	0	0	6640	0	0	0	0	0	0	0	0	0	0	0	1314	0	0	0	1275	4395	1209	0	0	0	0	0	0	0	0	0	0	0	0	0	0	0	0	0	0	0	0	0	0	0	0	0
7c5c2293-3f40-4ae3-8346-6a327b2abf4d	1636	2567	9173	0	12350	0	0	0	0	0	0	0	0	0	0	0	0	0	0	0	15529	27752	0	0	0	0	0	0	0	5847	0	0	0	0	0	0	0	0	0	0	0	0	0	0	0	0	0	0
7d2da7ba-f57c-4083-9572-6fa98008083b	2078	1050	3151	0	6652	0	0	0	0	0	0	0	0	0	0	0	0	0	0	0	1391	4639	2596	0	0	0	0	0	0	0	0	0	0	0	0	0	0	0	0	0	0	0	0	0	0	0	0	0
7f94d650-41b9-4664-bcde-dc8533e4602d	1926	0	0	0	11179	0	0	0	0	0	0	0	0	0	0	0	0	0	0	0	6649	19864	4884	0	0	0	0	0	0	1360	0	0	0	0	0	0	0	0	0	0	0	0	0	0	0	0	0	0
8e48aa43-6cd1-4aef-83ce-2451b1b86e8e	976	0	0	0	9074	0	0	0	0	0	0	0	0	0	0	0	0	0	0	0	5705	9951	2040	0	0	0	0	0	0	1749	0	0	0	0	0	0	0	0	0	0	0	0	0	0	0	0	0	0
8ff9b1b6-a498-47fe-a970-ab7cfb64e653	1011	687	0	0	11993	0	0	0	0	0	0	0	0	0	0	0	1220	0	0	0	10709	18399	0	0	0	0	0	0	0	1414	0	0	0	0	0	0	0	0	0	0	0	0	0	0	0	0	0	0
9258860c-a336-4075-996d-2ee0c18b281c	1025	579	0	0	7602	0	0	0	0	0	0	0	0	0	0	0	0	0	0	0	5251	8749	3289	0	0	0	0	0	0	873	0	0	0	0	0	0	0	0	0	0	0	0	0	0	0	0	0	0
926a04de-ef57-4271-91db-e90de8aa8a1a	1126	1552	8557	0	0	0	0	0	0	0	0	0	0	0	0	0	1283	0	0	0	3914	12706	2145	0	0	0	0	0	0	0	0	0	0	0	0	0	0	0	0	0	0	0	0	0	0	0	0	0
96a2896c-1e32-4827-a526-6b7104832f9a	1702	0	0	0	11912	0	0	0	0	0	0	0	0	0	0	0	0	0	0	0	7853	14414	3202	0	0	0	0	0	0	2385	0	0	0	0	0	0	0	0	0	0	0	0	0	0	0	0	0	0
9749a9a5-cb7f-4038-a5f9-5e2d6b97c689	1570	251	0	0	6621	0	0	0	0	0	0	0	0	0	0	0	0	0	0	0	392	1017	3792	0	0	0	0	0	0	0	0	0	0	0	0	0	0	0	0	0	0	0	0	0	0	0	0	0
9ae33a63-6b1a-43bf-9205-463c867bcbc4	1496	0	0	0	8597	0	0	0	0	0	0	0	0	0	0	0	0	0	0	0	4498	7795	1852	0	0	0	0	0	0	681	0	0	0	0	0	0	0	0	0	0	0	0	0	0	0	0	0	0
9ba6be6d-2032-444b-ab3c-dbee8023759d	993	563	0	0	4915	0	0	0	0	0	0	0	0	0	0	0	341	0	0	0	1755	2323	2646	0	0	0	0	0	0	459	0	0	0	0	0	0	0	0	0	0	0	0	0	0	0	0	0	0
9bb9164e-ea1b-49ab-bbcc-f59cf8c32345	760	0	0	0	1790	0	0	0	0	0	0	0	0	0	0	0	0	0	0	0	0	200	554	0	0	0	0	0	0	0	0	0	0	0	0	0	0	0	3233	0	0	0	0	0	0	0	0	0
9c00828e-e9ae-4b9c-959e-34837ee2b230	1536	0	0	0	8375	0	0	0	0	0	0	0	0	0	0	0	0	0	0	0	1861	4109	2606	0	0	0	0	0	0	0	0	0	0	0	0	0	0	0	0	0	0	0	0	0	0	0	0	0
9de495d1-55b2-4535-9b0a-a999df35977c	1135	467	0	0	7511	0	0	0	0	0	0	0	0	0	0	0	396	0	0	0	1772	4091	2049	0	0	0	0	0	0	0	0	0	0	0	0	0	0	0	0	0	0	0	0	0	0	0	0	0
a08c196e-4f96-4b16-94b4-aa6a0153ac50	3380	2735	0	0	15391	0	0	0	0	0	0	0	0	0	0	0	0	0	0	0	7524	23563	4976	0	0	0	0	0	0	2162	0	0	0	0	0	0	0	0	0	0	0	0	0	0	0	0	0	0
a1e3dc5b-b81f-4890-870c-ed3b8ac36dec	878	396	0	0	3738	0	0	0	0	0	0	0	0	0	0	0	302	0	0	0	0	258	1220	0	0	0	0	0	0	0	0	0	0	0	0	0	0	0	0	0	0	0	0	0	0	0	0	0
a284fe9d-9afd-4472-8d70-243ca9be5c2c	2393	4875	0	0	9169	0	0	0	0	0	0	0	0	0	0	0	2272	0	0	0	2757	5643	6735	0	0	0	0	0	0	690	0	0	0	0	0	0	0	0	0	0	0	0	0	0	0	0	0	0
a37a825c-d74e-46cc-92ef-b65016857b4a	2725	950	3736	0	6239	0	0	0	0	0	0	0	0	0	0	0	0	0	0	0	2952	6147	2348	0	0	0	0	0	0	726	0	0	0	0	0	0	0	0	0	0	0	0	0	0	0	0	0	0
a92023de-5c97-4bf2-aa3c-0e768d7c5ece	0	1239	0	0	27390	0	0	0	0	0	0	0	0	0	0	0	0	0	0	0	24577	39178	0	0	0	0	0	0	0	13682	0	0	0	0	0	0	0	0	0	0	0	0	0	0	0	0	0	0
abe290ed-67c8-42bb-84f7-0d32a5f8f3db	1395	0	2227	0	5700	0	0	0	0	0	0	0	0	0	0	0	0	0	0	0	865	1706	2430	0	0	0	0	0	0	478	0	0	0	0	0	0	0	0	0	0	0	0	0	0	0	0	0	0
ad4aa4dc-bea4-4f4a-8b1b-8f361112f84f	2299	585	2876	0	4942	0	0	0	0	0	0	0	0	0	0	0	0	0	0	0	0	355	4160	0	0	0	0	0	0	0	0	0	0	0	0	0	0	0	0	0	0	0	0	0	0	0	0	0
b02b4bba-6e66-44fb-a48f-38c309aaaac5	3212	644	0	0	8380	0	0	0	0	0	0	0	0	0	0	0	503	0	0	0	765	1899	2327	0	0	0	0	0	0	0	0	0	0	0	0	0	0	0	0	0	0	0	0	0	0	0	0	0
b53dcb4d-f894-47b8-8a4e-17c7998d8120	3058	1270	8872	0	8002	0	0	0	0	0	0	0	0	0	0	0	0	0	0	0	3995	10853	2986	0	0	0	0	0	0	0	0	0	0	0	0	0	0	0	0	0	0	0	0	0	0	0	0	0
b757a040-3c9e-45e7-a045-9cd08db11d62	0	2996	0	0	16304	0	0	0	0	0	0	0	0	0	0	0	0	0	0	0	11725	18746	2467	0	0	0	0	0	0	2665	0	0	0	0	0	0	0	0	0	0	0	0	0	0	0	0	0	0
b8f3137e-5e92-4a56-90d4-884a4ed2ef9c	1512	842	0	0	3578	0	0	0	0	0	0	0	0	0	0	0	922	0	0	0	491	1049	1349	0	0	0	0	0	0	0	0	0	0	0	0	0	0	0	0	0	0	0	0	0	0	0	0	0
b9bcba3a-c9be-4305-b5f4-c861282921e0	1419	1150	13364	0	0	0	0	0	0	0	2750	0	0	0	0	0	1180	0	0	0	878	2240	0	0	0	0	0	0	0	0	0	0	0	0	0	0	0	0	0	0	0	0	0	0	0	0	0	0
ba096d4f-5a6c-4c31-ae03-e7483cf58c38	1147	3383	0	0	3361	0	0	0	0	0	0	0	0	0	0	0	1217	0	0	0	0	0	1887	0	0	0	0	0	0	0	0	0	0	0	0	0	0	0	0	0	0	0	0	0	0	0	0	0
bb5bedd3-d8fc-4739-8e6b-9e37223f8be2	1126	0	0	0	4339	0	0	0	0	0	0	0	0	0	0	0	0	0	0	0	2937	7396	2984	0	0	0	0	0	0	0	0	0	0	0	0	0	0	0	0	0	0	0	0	0	0	0	0	0
c971ffa7-ce37-4138-b028-598a30478e25	615	105	0	0	2708	0	0	0	0	0	0	0	0	0	0	0	0	0	0	0	0	188	2673	0	0	0	0	0	0	0	0	0	0	0	0	0	0	0	0	0	0	0	0	0	0	0	0	0
c9f91ded-3b04-4cd1-8ea6-bbc635a8a4f0	3469	0	32237	0	0	0	0	0	0	0	0	0	0	0	0	0	0	0	0	0	14154	63128	11796	0	0	0	0	0	0	0	0	0	0	0	0	0	0	0	0	0	0	0	0	0	0	0	0	0
cb381d49-4546-400c-af02-f877083caa0a	3058	581	0	0	8255	0	0	0	0	0	0	0	0	0	0	0	0	0	0	0	1966	4329	5968	0	0	0	0	0	0	658	0	0	0	0	0	0	0	0	0	0	0	0	0	0	0	0	0	0
cb753e6f-5ea3-4b58-9db3-7a62d15c8b2e	2267	649	4872	0	6970	0	0	0	0	0	0	0	0	0	0	0	0	0	0	0	1644	3528	4624	0	0	0	0	0	0	643	0	0	0	0	0	0	0	0	0	0	0	0	0	0	0	0	0	0
ce799e7b-30e7-44a5-a185-3e50d5e059ef	525	321	0	0	4106	0	0	0	0	0	0	0	0	0	0	0	0	0	0	0	1419	2393	1339	0	0	0	0	0	0	388	0	0	0	0	0	0	0	0	0	0	0	0	0	0	0	0	0	0
d1842491-29ff-4801-8c8a-4d619f749dd1	1495	0	0	0	6533	0	0	0	0	0	0	0	0	0	0	0	0	0	0	0	6432	8547	1912	0	0	0	0	0	0	0	0	0	0	0	0	0	0	0	0	0	0	0	0	0	0	0	0	0
d4cf11be-3bd7-403b-9722-91d8e8761e4d	1250	512	3471	0	7538	0	0	0	0	0	0	0	0	0	0	0	0	0	0	0	1806	5982	2119	0	0	0	0	0	0	0	0	0	0	0	0	0	0	0	0	0	0	0	0	0	0	0	0	0
d707940e-0f9d-4da3-9380-90a422e44efd	1185	0	0	0	5416	0	0	0	0	0	0	0	0	0	0	0	0	0	0	0	5278	8296	3145	0	0	0	0	0	0	897	0	0	0	0	0	0	0	0	0	0	0	0	0	0	0	0	0	0
da910f22-126e-41dc-be6b-47c8f69ad106	3454	2477	0	0	14918	0	0	0	0	0	0	0	0	0	0	0	2870	0	0	0	7886	19915	4233	0	0	0	0	0	0	2155	0	0	0	0	0	0	0	0	0	0	0	0	0	0	0	0	0	0
dd7d623b-b9af-4147-9aa6-e09793691f10	1389	0	0	0	7413	0	0	0	0	0	0	0	0	0	0	0	0	0	0	0	5167	9851	4350	0	0	0	0	0	0	940	0	0	0	0	0	0	0	0	0	0	0	0	0	0	0	0	0	0
de581588-be15-4bf4-95d1-aa5478b53ab6	2262	272	1935	0	5241	0	0	0	0	0	0	0	0	0	0	0	0	0	0	0	0	354	1306	0	0	0	0	0	0	0	0	0	0	0	0	0	0	0	0	0	0	0	0	0	0	0	0	0
ded8b673-53df-4038-a375-7cd0fd2a1b9f	1157	751	0	0	5691	0	0	0	0	0	0	0	0	0	0	0	715	0	0	0	1292	2932	2169	0	0	0	0	0	0	0	0	0	0	0	0	0	0	0	0	0	0	0	0	0	0	0	0	0
dfde4013-9062-42f5-a42b-626ef8334a41	3340	3669	0	0	13535	0	0	0	0	0	0	0	0	0	0	0	2955	0	0	0	2095	2984	5485	0	0	0	0	0	0	0	0	0	0	0	0	0	0	0	0	0	0	0	0	0	0	0	0	0
e7a0889c-dd8c-4230-9c63-384f1f6ee577	1923	0	0	0	6652	0	0	0	0	0	0	0	0	0	0	0	0	0	0	0	2072	4877	4155	0	0	0	0	0	0	0	0	0	0	0	0	0	0	0	0	0	0	0	0	0	0	0	0	0
e91ab7da-79a6-4ea0-bc24-7aacb39f7614	1991	1043	5923	0	7034	0	0	0	0	0	0	0	0	0	0	0	0	0	0	0	4960	9552	4819	0	0	0	0	0	0	1049	0	0	0	0	0	0	0	0	0	0	0	0	0	0	0	0	0	0
e93b0979-65ef-4883-9b6e-39eb17966e66	1432	486	0	0	2961	0	0	0	0	0	0	0	0	0	0	0	263	0	0	0	0	455	1155	0	0	0	0	0	0	0	0	0	0	0	0	0	0	0	4160	0	0	0	0	0	0	0	0	0
eb1531b0-8af1-4b2b-9192-644cb47101fc	1348	1691	0	0	11531	0	0	0	0	0	0	0	0	0	0	0	0	0	0	0	3594	5572	4975	0	0	0	0	0	0	910	0	0	0	0	0	0	0	0	0	0	0	0	0	0	0	0	0	0
ec474dfa-527c-44f3-9224-bf1c858cabfc	1294	1339	0	0	6296	0	0	0	0	0	0	0	0	0	0	0	0	0	0	0	3290	4836	2605	0	0	0	0	0	0	545	0	0	0	0	0	0	0	0	0	0	0	0	0	0	0	0	0	0
f0a33adc-ea90-46ef-a24a-a8d7e4e15db3	1778	0	0	0	11836	0	0	0	0	0	0	0	0	0	0	0	0	0	0	0	6759	12030	6524	0	0	0	0	0	0	868	0	0	0	0	0	0	0	0	0	0	0	0	0	0	0	0	0	0
f2e639cc-c30c-459f-8afc-7ace7d0209c5	1103	0	0	0	5452	0	0	0	0	0	0	0	0	0	0	0	223	0	0	0	496	849	3281	0	0	0	0	0	0	0	0	0	0	0	0	0	0	0	0	0	0	0	0	0	0	0	0	0
f37de4fa-52f6-4fe4-a3fa-41803032c93f	1571	784	0	0	13816	0	0	0	0	0	0	0	0	0	0	0	0	0	0	0	5400	8347	4017	0	0	0	0	0	0	1746	0	0	0	0	0	0	0	0	0	0	0	0	0	0	0	0	0	0
f48c3c82-bebe-4b8e-909e-e1a51a7142ec	1844	0	0	0	7170	0	0	0	0	0	0	0	0	0	0	0	0	0	0	0	3397	5748	8281	0	0	0	0	0	0	793	0	0	0	0	0	0	0	0	0	0	0	0	0	0	0	0	0	0
fab0be4b-c84a-45cd-a76f-44d9a8bf1846	1895	883	0	0	9980	0	0	0	0	0	0	0	0	0	0	0	0	0	0	0	822	1830	4101	0	0	0	0	0	0	0	0	0	0	0	0	0	0	0	0	0	0	0	0	0	0	0	0	0
08d2a566-8407-4e9b-836c-bf5e1e9f85b2	248	0	0	0	664	0	0	0	0	0	0	0	0	0	0	0	44	0	0	0	0	0	0	0	0	0	0	0	0	0	0	0	210	0	0	0	0	0	1958	0	0	0	0	0	0	0	0	0
0e54cea2-d568-4a33-b9db-b698844e6ad9	399	162	0	0	2015	0	0	0	0	0	0	0	0	0	0	0	129	0	0	0	101	186	624	0	0	0	0	0	0	0	0	0	116	0	0	0	0	0	0	0	0	0	0	0	0	0	0	0
1a391468-fbf3-451a-b88e-a257a26d047f	1253	835	0	0	7025	0	0	0	0	0	0	0	0	0	0	0	513	0	0	0	413	1074	2145	0	0	0	0	0	0	0	0	0	570	0	0	0	0	0	0	0	0	0	0	0	0	0	0	0
1b8fe07d-859c-4d91-ade1-6b2bcb5774ce	1213	177	0	0	3425	0	0	0	0	0	0	0	0	0	0	0	153	0	0	0	653	800	1430	0	0	0	0	0	0	224	0	0	0	0	0	0	0	0	0	0	0	0	0	0	0	0	0	0
1d2d355a-8409-4c8a-9f07-ac62885e228d	924	623	0	0	10107	0	0	0	0	0	0	0	0	0	0	0	0	0	0	0	507	810	0	0	0	0	0	0	0	492	0	0	1075	0	3563	0	0	0	0	0	0	0	0	0	0	0	0	0
25f07374-313a-4100-9a60-3d21d2988fca	1279	1416	0	0	7958	0	0	0	0	0	0	0	0	0	0	0	0	0	0	0	12659	15295	4409	0	0	0	0	0	0	2630	0	0	0	0	0	0	0	0	0	0	0	0	0	0	0	0	0	0
30b9ab02-60f2-4974-85a9-874f247ae932	2145	279	0	0	3522	0	0	0	0	0	0	0	0	0	0	0	0	0	0	0	265	334	1836	0	0	0	0	0	0	0	0	0	0	0	574	0	0	0	0	0	0	0	0	0	0	0	0	0
34a445c2-1eb4-4a9f-8838-cddc2f82aae4	1077	503	0	0	4283	0	0	0	0	0	0	0	0	0	0	0	362	0	0	0	2170	4970	1881	0	0	0	0	0	0	929	0	0	0	0	0	0	0	0	0	0	0	0	0	0	0	0	0	0
37e5d47b-851b-47de-ba6a-fd2835644011	501	0	0	0	1617	0	0	0	0	0	0	0	0	0	0	0	0	0	0	0	551	822	1031	0	0	0	0	0	0	0	0	0	193	0	616	0	0	0	0	0	0	0	0	0	0	0	0	0
498ecf81-921d-4df9-a6a4-a625f484e823	7	0	0	0	49	0	0	0	0	0	0	0	0	0	0	0	0	0	0	0	0	0	0	0	0	0	0	0	0	0	0	0	0	0	0	0	0	0	0	0	0	0	0	0	0	0	0	0
4dc9b032-7f7b-486d-a12b-8461af89501d	591	154	0	0	3369	0	0	0	0	0	0	0	0	0	0	0	0	0	0	0	238	308	2245	0	0	0	0	0	0	0	0	0	274	0	0	0	0	0	0	0	0	0	0	0	0	0	0	0
55e520f4-0e4b-41a2-9951-c4e9f323100b	13	0	0	0	33	0	0	0	0	0	39	0	0	0	0	0	0	0	0	0	0	0	0	0	0	0	0	0	0	0	0	0	0	0	0	0	0	0	0	0	0	0	0	0	0	21	0	0
5dc6f055-c4f6-49a1-a68c-94cf87cbd363	1554	546	0	0	7858	0	0	0	0	0	0	0	0	0	0	0	0	0	0	0	1262	2898	3236	0	0	0	0	0	0	0	0	0	494	0	0	0	0	0	0	0	0	0	0	0	0	0	0	0
63f5bb12-1b20-49d4-9e98-570e368f947d	48	0	0	0	219	0	0	0	0	0	0	0	0	0	0	0	0	0	0	0	16	30	97	0	0	0	0	0	0	0	0	0	0	0	0	0	0	0	0	0	0	0	0	0	0	0	0	0
65be412d-46c3-4cbf-9b46-b35351e53065	2236	608	1956	0	4056	0	0	0	0	0	0	0	0	0	0	0	284	0	0	0	0	309	2353	0	0	0	0	0	0	0	0	0	355	0	0	0	0	0	0	0	0	0	0	0	0	0	0	0
68509ede-3dcf-4a6e-9af0-4a9bb4dfa567	629	887	0	0	5957	0	0	0	0	0	0	0	0	0	0	0	0	0	0	0	1337	2764	1304	0	0	0	0	0	0	1317	0	0	0	0	0	0	0	0	0	0	0	0	0	0	0	0	0	0
6dbac113-d4cf-4db5-97c9-50fa400bb47e	1176	769	0	0	4828	0	0	0	0	0	0	0	0	0	0	0	419	0	0	0	1362	2507	0	0	0	0	0	0	0	642	0	0	0	0	0	0	0	0	0	0	0	0	0	0	0	0	0	0
7b482f46-adcc-48ae-a4d6-17f4edd998dc	1644	0	0	0	4220	0	0	0	0	0	0	0	0	0	0	0	0	0	0	0	266	361	1657	0	0	0	0	0	0	205	0	0	600	0	1051	0	0	0	0	0	0	0	0	0	0	0	0	0
7e036d40-b669-4929-a1e2-c4736e01a473	682	0	0	0	10284	0	0	0	0	0	0	0	0	0	0	0	0	0	0	0	4692	3969	2327	0	0	0	0	0	0	2138	0	0	801	0	0	0	0	0	0	0	0	0	0	0	0	0	0	0
7eb0f792-858f-45d1-a908-125b02ea1506	1692	0	0	0	7560	0	0	0	0	0	0	0	0	0	0	0	0	0	0	0	2552	3018	1722	0	0	0	0	0	0	591	0	0	501	0	0	0	0	0	0	0	0	0	0	0	0	0	0	0
81c7a8c1-8a6a-4e78-a72c-f7c021c67ff7	339	186	0	0	1501	0	0	0	0	0	0	0	0	0	0	0	0	0	0	0	217	257	584	0	0	0	0	0	0	0	0	0	87	0	0	0	0	0	0	0	0	0	0	0	0	0	0	0
8867bdef-3a8d-433e-b10f-d752e2cbb022	1518	0	0	0	7142	0	0	0	0	0	0	0	0	0	0	0	0	0	0	0	3146	6069	4666	0	0	0	0	0	0	485	0	0	0	0	0	0	0	0	0	0	0	0	0	0	0	0	0	0
a46f1e20-9e97-4dcc-a5ed-532aad9f3236	7	0	0	0	66	0	0	0	0	0	0	0	0	0	0	0	0	0	0	0	0	0	0	0	0	0	0	0	0	0	0	0	0	0	0	0	0	0	0	0	0	0	0	0	0	0	0	0
b49d5310-3cc5-4386-9444-cf0d61b52376	1281	0	0	0	6838	0	0	0	0	0	0	0	0	0	0	0	0	0	0	0	1785	3595	1610	0	0	0	0	0	0	839	0	0	0	0	0	0	0	0	0	0	0	0	0	0	0	0	0	0
bc0dee07-de20-44d6-be65-05af7e63ac96	1495	0	0	0	4382	0	0	0	0	0	0	0	0	0	0	0	385	0	0	0	405	385	1277	0	0	0	0	0	0	0	0	0	777	0	0	0	0	0	10991	0	0	0	0	0	0	0	0	0
bd2f8133-3e71-4c5e-998f-0c1a9fdfb75f	471	199	0	0	1428	0	0	0	0	0	0	0	0	0	0	0	0	0	0	0	159	403	0	0	0	0	0	0	0	0	0	0	283	0	0	0	0	0	3752	0	0	0	0	0	0	0	0	0
c4e048de-1d43-4fbd-8289-9279b16c8a3a	3	0	0	0	37	0	0	0	0	0	0	0	0	0	0	0	0	0	0	0	0	0	0	0	0	0	0	0	0	0	0	0	0	0	0	0	0	0	0	0	0	0	0	0	0	0	0	0
d7f8e1f3-a9a7-4929-92df-1283bac815d2	236	63	0	0	1579	0	0	0	0	0	432	0	0	0	0	0	0	0	0	0	0	0	0	0	0	0	0	0	0	0	0	0	0	0	0	0	0	0	0	0	0	0	0	0	0	0	0	0
d91e1a92-837d-44d6-92d8-419f435effe0	159	125	0	0	2094	0	0	0	0	0	0	0	0	0	0	0	0	0	0	0	718	418	670	0	0	0	0	0	0	232	0	0	147	0	0	0	0	0	0	0	0	0	0	0	0	0	0	0
eb18e71d-2a27-4eae-aa27-4b2c0716d2ba	664	0	0	0	2125	0	0	0	0	0	0	0	0	0	0	0	0	0	0	0	157	370	1002	0	0	0	0	0	0	0	0	0	102	0	0	0	0	0	0	0	0	0	0	0	0	0	0	0
eda1d8d9-e8f5-46f2-bb16-15d0b10c2cf9	1383	402	0	0	4789	0	0	0	0	0	0	0	0	0	0	0	0	0	0	0	370	682	2477	0	0	0	0	0	0	0	0	0	439	0	0	0	0	0	0	0	0	0	0	0	0	0	0	0
f50fb278-1f0f-406e-b341-eb3d1b97afe6	2118	0	0	0	14021	0	0	0	0	0	0	0	0	0	0	0	0	0	0	0	5065	6234	10154	0	0	0	0	0	0	1937	0	0	1344	0	0	0	0	0	0	0	0	0	0	0	0	0	0	0
0332b017-17d5-4083-8fc4-9d6f8fdbbbde	2425	0	0	0	2962	0	0	0	0	0	1383	0	0	0	0	0	0	0	0	0	0	0	0	0	0	0	0	0	0	0	0	0	0	0	0	0	0	0	0	0	0	0	0	0	0	0	0	0
04339769-517c-448d-a7ca-951f83608c60	494	0	0	0	2203	0	0	0	0	0	565	0	0	0	0	0	0	0	0	0	0	0	0	0	0	0	0	0	0	0	0	0	0	0	0	0	0	0	0	0	0	0	0	0	0	0	0	0
08ac57ec-0036-4134-a9bb-f22eaa27ab0d	1522	0	0	0	2819	0	0	0	0	0	0	0	0	0	0	0	0	0	0	0	0	0	0	0	0	0	0	0	0	0	0	0	0	0	0	0	0	0	2349	0	0	0	0	0	0	0	0	0
1e27cc8a-5394-4958-9af6-5ece1fe24516	1513	0	0	0	4494	0	0	0	0	0	1991	0	0	0	0	0	0	0	0	0	0	0	0	0	0	0	0	0	0	0	0	0	0	0	0	0	0	0	0	0	0	0	0	0	0	0	0	0
25bee010-cc99-4af0-ba2f-fe4dd308be33	446	0	0	0	747	0	0	0	0	0	0	0	0	0	0	0	0	0	0	0	0	0	0	0	0	0	0	0	0	0	0	0	0	0	0	0	0	0	566	0	0	0	0	0	0	0	0	0
2c71d542-1653-4d97-8752-f2fd05c7e75d	1755	0	0	0	4447	0	0	0	0	0	1946	0	0	0	0	0	0	0	0	0	0	0	0	0	0	0	0	0	0	0	0	0	0	0	0	0	0	0	0	0	0	0	0	0	0	0	0	0
2fdab641-d73b-4f9a-aa4c-c1944f131a69	985	0	0	0	2620	0	0	0	0	0	840	0	0	0	0	0	0	0	0	0	0	0	0	0	0	0	0	0	0	0	0	0	0	0	0	0	0	0	0	0	0	0	0	0	0	0	0	0
374cbd87-428e-4509-85c1-b7d3302c30a0	2180	0	0	0	3416	0	0	0	0	0	1380	0	0	0	0	0	0	0	0	0	0	0	0	0	0	0	0	0	0	0	0	0	0	0	0	0	0	0	0	0	0	0	0	0	0	0	0	0
3914c02e-44ad-4c96-8464-61aa95b42c49	2363	0	3596	0	2258	0	0	0	0	0	0	0	0	0	0	0	0	0	0	0	0	0	0	0	0	0	0	0	0	0	0	0	0	0	0	0	0	0	0	0	0	0	0	0	0	0	0	0
39520be3-a2af-4189-acf4-9d239363333a	1739	0	0	0	2747	0	0	0	0	0	1049	0	0	0	0	0	0	0	0	0	0	0	0	0	0	0	0	0	0	0	0	0	0	0	0	0	0	0	0	0	0	0	0	0	0	0	0	0
41d50a3c-49fc-4d8a-9c25-bbbcd3a5da6f	1176	0	0	0	3669	0	0	0	0	0	2142	0	0	0	0	0	0	0	0	0	0	0	0	0	0	0	0	0	0	0	0	0	0	0	0	0	0	0	0	0	0	0	0	0	0	0	0	0
4a1ad661-f6ae-44e8-b50b-72ff658ff22b	1305	0	0	0	3072	0	0	0	0	0	1712	0	0	0	0	0	0	0	0	0	0	0	0	0	0	0	0	0	0	0	0	0	0	0	0	0	0	0	0	0	0	0	0	0	0	0	0	0
4d7f2c74-862b-4aad-98e1-fa831f14a905	622	0	1232	0	3090	0	0	0	0	0	0	0	0	0	0	0	0	0	0	0	0	0	0	0	0	0	0	0	0	0	0	0	0	0	0	0	0	0	0	0	0	0	0	0	0	0	0	0
53dec97d-0464-4ffd-8e2e-95b2b9a03af0	2608	0	0	0	4523	0	0	0	0	0	3877	0	0	0	0	0	0	0	0	0	0	0	0	0	0	0	0	0	0	0	0	0	0	0	0	0	0	0	0	0	0	0	0	0	0	0	0	0
56ffaa35-814c-4c0b-b3c6-d4514d34fec2	331	0	0	0	6927	0	0	0	0	0	0	0	0	0	0	0	279	0	718	0	0	0	0	0	0	0	0	0	0	0	0	0	0	0	0	0	0	0	0	0	0	0	0	0	0	0	0	0
5fd77ba9-5015-4d8b-86a0-582e5c76bdd6	2641	0	0	0	5438	0	0	0	0	0	3154	0	0	0	0	0	0	0	0	0	0	0	0	0	0	0	0	0	0	0	0	0	0	0	0	0	0	0	0	0	0	0	0	0	0	0	0	0
65723119-bdfe-46f0-b629-c171023abd71	2833	0	0	0	3817	0	0	0	0	0	1866	0	0	0	0	0	0	0	0	0	0	0	0	0	0	0	0	0	0	0	0	0	0	0	0	0	0	0	0	0	0	0	0	0	0	0	0	0
6de41ac1-229b-40b9-a494-5588c284351d	2532	0	0	0	4264	0	0	0	0	0	1941	0	0	0	0	0	0	0	0	0	0	0	0	0	0	0	0	0	0	0	0	0	0	0	0	0	0	0	0	0	0	0	0	0	0	0	0	0
7163a0f7-2c69-40b8-8857-8ab3f46f0acf	2327	0	3378	0	2759	0	0	0	0	0	0	0	0	0	0	0	0	0	0	0	0	0	0	0	0	0	0	0	0	0	0	0	0	0	0	0	0	0	0	0	0	0	0	0	0	0	0	0
7cae6c0b-36fe-411b-bbba-093a4c846d84	2748	0	0	0	0	0	0	0	0	0	0	0	0	0	0	0	0	0	0	0	0	0	0	0	0	0	0	0	0	0	0	0	0	0	0	0	0	0	6086	0	0	0	0	0	0	0	0	0
82d7fa2d-19cd-41b7-8ed1-ea9fb9a544c6	946	0	0	0	1308	0	0	0	0	0	0	0	0	0	0	0	0	0	0	0	0	0	0	0	0	0	0	0	0	0	0	0	0	0	0	0	0	0	1284	0	0	0	0	0	0	0	0	0
914421d2-898e-433e-bb66-b1710eaae2c7	3015	0	0	0	5003	0	0	0	0	0	2634	0	0	0	0	0	0	0	0	0	0	0	0	0	0	0	0	0	0	0	0	0	0	0	0	0	0	0	0	0	0	0	0	0	0	0	0	0
96e3db14-2bb1-4f68-aed6-5e794750c96e	3316	0	0	0	0	0	0	0	0	0	0	0	0	0	0	0	0	0	0	0	0	0	0	0	0	0	0	0	0	0	0	0	0	0	0	0	0	0	6799	0	0	0	0	0	0	0	0	0
96ef40c3-8d4c-4fe1-a33a-99f5b205a0bb	1406	0	0	0	2568	0	0	0	0	0	1114	0	0	0	0	0	0	0	0	0	0	0	0	0	0	0	0	0	0	0	0	0	0	0	0	0	0	0	0	0	0	0	0	0	0	0	0	0
9880c3c9-5685-42a7-8fe9-7585ea1a1d37	2186	0	0	0	3549	0	0	0	0	0	0	0	0	0	0	0	0	0	0	0	0	0	0	0	0	0	0	0	0	0	0	0	0	0	0	0	0	0	0	0	0	0	0	0	0	0	0	0
a6957d15-453c-4f3b-ab8c-c38054dfe548	1091	0	0	0	0	0	0	0	0	0	0	0	0	0	0	0	0	0	0	0	0	0	0	0	0	0	0	0	0	0	0	0	0	0	0	0	0	0	2017	0	0	0	0	0	0	0	0	0
a8f86b64-914c-4d89-897b-33bcdd1759f7	1402	0	0	0	1240	0	0	0	0	0	0	0	0	0	0	0	0	0	0	0	0	0	0	0	0	0	0	0	0	0	0	0	0	0	0	0	0	0	1551	0	0	0	0	0	0	0	0	0
b1e62d8e-24d2-4118-8cd0-3142acebdd5b	1695	0	0	0	2625	0	0	0	0	0	907	0	0	0	0	0	0	0	0	0	0	0	0	0	0	0	0	0	0	0	0	0	0	0	0	0	0	0	0	0	0	0	0	0	0	0	0	0
b2d17671-d2e1-4c97-8b01-a976d5abe1d6	353	0	0	0	3621	0	0	0	0	0	1061	0	0	0	0	0	0	0	0	0	0	0	0	0	0	0	0	0	0	0	0	0	0	0	0	0	0	0	0	0	0	0	0	0	0	0	0	0
b60392fb-43d9-4c9c-b91b-ded40492e61c	2174	0	0	0	4079	0	0	0	0	0	1571	0	0	0	0	0	0	0	0	0	0	0	0	0	0	0	0	0	0	0	0	0	0	0	0	0	0	0	0	0	0	0	0	0	0	0	0	0
b8151614-b08f-49a3-ab6f-2e780f765a17	1141	0	0	0	3146	0	0	0	0	0	1793	0	0	0	0	0	0	0	0	0	0	0	0	0	0	0	0	0	0	0	0	0	0	0	0	0	0	0	0	0	0	0	0	0	0	0	0	0
c065761d-f775-457f-bda0-4c7c257a701e	2345	0	0	0	6636	0	0	0	0	0	1961	0	0	0	0	0	0	0	0	0	0	0	0	0	0	1316	0	0	0	0	0	0	0	0	0	0	0	0	0	0	0	0	0	0	0	0	0	0
c27290e4-6835-448a-abdc-df8ddd5f4630	1984	0	0	0	4182	0	0	0	0	0	0	0	0	0	0	0	0	0	0	0	0	0	0	0	0	0	0	0	0	0	0	0	0	0	0	0	0	0	0	0	0	0	0	0	0	0	0	0
d1132127-1250-43af-9c16-425798a3d1a7	2220	0	0	0	5043	0	0	0	0	0	0	0	0	0	0	0	0	0	0	0	0	0	0	0	0	0	0	0	0	0	0	0	0	0	0	0	0	0	0	0	0	0	0	0	0	0	0	0
d60f54f5-b154-42c4-99fb-cea4e7a33dc7	2419	0	0	0	0	0	0	0	0	0	0	0	0	0	0	0	0	0	0	0	0	0	0	0	0	0	0	0	0	0	0	0	0	0	0	0	0	0	4764	0	0	0	0	0	0	0	0	0
eab71331-53d3-4cf5-96c9-5121a3962c27	2095	0	0	0	3370	0	0	0	0	0	1368	0	0	0	0	0	0	0	0	0	0	0	0	0	0	0	0	0	0	0	0	0	0	0	0	0	0	0	0	0	0	0	0	0	0	0	0	0
ece0f3a4-a204-4c52-bb1f-88d44a875b2e	4009	0	0	0	4676	0	0	0	0	0	2640	0	0	0	0	0	0	0	0	0	0	0	0	0	0	0	0	0	0	0	0	0	0	0	0	0	0	0	0	0	0	0	0	0	0	0	0	0
f98de26b-c7d6-435d-81fa-1f1869da9087	3887	0	0	0	12723	0	0	0	0	0	0	0	0	0	228763	0	0	0	0	0	0	0	0	0	0	0	0	0	0	0	0	0	0	0	0	0	0	0	0	0	0	0	0	0	0	0	0	0
fca08ee9-b480-4dc7-be56-f1eb03b56f7c	1908	0	0	0	3065	0	0	0	0	0	0	0	0	0	0	0	0	0	0	0	0	0	0	0	0	0	0	0	0	0	0	0	0	0	0	0	0	0	0	0	0	0	0	0	0	0	0	0
02c6a893-49c5-49d1-8eb1-195021e70d52	433	302	0	0	1482	0	0	0	0	0	0	0	0	0	0	0	121	0	0	0	0	0	701	0	0	0	0	0	0	0	0	0	0	0	0	0	0	0	0	0	0	0	0	0	0	0	0	0
08227616-02a5-46e8-9db1-f2d1d691ab23	287	2599	0	0	6636	0	0	0	0	0	0	0	0	0	0	0	1730	0	0	0	0	0	1436	0	0	0	0	0	0	0	0	0	0	0	0	0	0	0	0	0	0	0	0	0	0	0	0	0
0e6ca8dc-0f31-4675-95b1-5920576daeff	673	445	0	0	2567	0	0	0	0	0	0	0	0	0	0	0	192	0	0	0	0	0	588	0	0	0	0	0	0	0	0	0	0	1418	0	0	0	0	0	0	0	0	0	0	0	0	0	0
1727e88b-df0a-4af2-9191-8c6061d98ad0	566	590	0	0	4323	0	0	0	0	0	0	0	0	0	0	0	437	0	0	0	0	0	2952	0	0	0	0	0	0	0	0	0	0	0	0	0	0	0	0	0	0	0	0	0	0	0	0	0
190eb791-383d-4e27-870d-e470630843e7	753	2369	4450	0	3765	0	0	0	0	0	0	0	0	0	0	0	3651	0	0	0	0	0	1909	0	0	0	0	0	0	0	0	0	0	0	0	0	0	0	0	0	0	0	0	0	0	0	0	0
1aff91a6-1b0f-4575-8f4b-4e064a50b886	599	766	0	0	5960	0	0	0	0	0	0	0	0	0	0	0	835	0	0	0	0	0	1797	0	0	0	0	0	0	0	0	0	0	0	0	0	0	0	0	0	0	0	0	0	0	0	0	0
1db83e80-bdf7-4d8d-8008-bd8406d641fc	1460	3328	0	0	2421	0	0	0	0	0	0	0	0	0	0	0	1843	0	0	0	0	0	1049	0	0	0	0	0	0	0	0	3165	0	0	0	0	0	0	0	0	0	0	0	0	0	0	0	0
1fff8b62-534b-4d71-a65f-e5f93b8b50ed	751	1020	0	0	11256	0	0	0	0	0	0	0	0	0	0	0	2209	0	0	0	0	0	1962	0	0	0	0	0	0	0	0	0	0	0	0	0	0	0	0	0	0	0	0	0	0	0	0	0
21205681-a0c7-48d0-81d4-0b7ef31158cf	0	16718	0	0	14008	0	0	0	0	0	0	0	0	0	0	0	19289	0	0	0	0	0	0	0	0	0	0	0	0	0	0	0	0	0	0	0	0	0	0	0	0	0	0	0	0	0	0	0
29fc38aa-f367-46a3-a14d-a5f657ad0caa	420	393	0	0	1858	0	0	0	0	0	0	0	0	0	0	0	387	0	0	0	0	0	352	0	0	0	0	0	0	0	0	0	0	0	0	0	0	0	0	0	0	0	0	0	0	0	0	0
3e604a1c-b95f-44ff-9723-e2fac845da3b	0	1795	0	44912	31936	0	0	0	0	0	7098	0	0	0	0	0	3974	0	0	0	0	0	0	0	0	0	0	0	0	0	0	0	0	0	0	0	0	0	0	0	0	0	0	0	0	0	0	0
46d35b82-e1b7-4d35-be5e-3a70fd47e421	2076	10271	0	0	9235	0	0	0	0	0	0	0	0	0	0	0	5721	0	0	0	0	0	0	0	0	0	0	0	0	0	0	0	0	0	0	0	0	0	0	0	0	0	0	0	0	0	0	0
5046f1b4-9d95-4841-ba30-691fa44719a2	0	2988	0	0	16289	0	0	0	0	0	7954	0	0	0	0	0	4088	0	0	0	0	0	0	0	0	0	0	0	0	0	0	0	0	0	0	0	0	0	0	0	0	0	0	0	0	0	0	0
5193a482-6ed9-4504-bd7c-c8b9e4103577	0	14772	0	0	7336	0	0	0	0	0	0	0	0	0	0	0	21203	0	0	0	0	0	0	0	0	0	0	0	0	0	0	0	0	0	0	0	0	0	0	0	0	0	0	0	0	0	0	0
54e78de0-d357-4125-a904-ab35e461572b	0	0	0	0	8859	0	0	0	0	0	0	0	0	0	0	0	693	0	0	828	0	0	3011	0	0	0	0	0	0	0	0	0	0	0	0	0	0	0	0	0	0	0	0	0	0	0	0	0
6bbd66dd-efee-4d6e-b02f-f88e98526b82	418	1494	0	0	2046	0	0	0	0	0	0	0	0	0	0	0	705	0	0	0	0	0	406	0	0	0	0	0	0	0	0	0	0	0	0	0	0	0	0	0	0	0	0	0	0	0	0	0
7158c9fd-a633-4fef-aa23-bd285f2a87a8	499	562	0	0	1694	0	0	0	0	0	0	0	0	0	0	0	457	0	0	0	0	0	756	0	0	0	0	0	0	0	0	0	0	0	0	0	0	0	0	0	0	0	0	0	0	0	0	0
7e584ff6-0b81-4f85-81da-b8117afee326	867	513	0	0	3307	0	0	0	0	0	0	0	0	0	0	0	388	0	0	0	0	0	2167	0	0	0	0	0	0	0	0	0	0	0	0	0	0	0	0	0	0	0	0	0	0	0	0	0
81598359-24d5-4a8b-a6e6-7a6f94289119	944	1512	0	0	3015	0	0	0	0	0	0	0	0	0	0	0	450	0	0	0	0	0	0	0	0	0	0	0	0	0	0	0	0	0	0	0	0	0	0	0	0	0	0	0	0	0	0	0
8294a969-59a1-4d3b-895b-f07e96bf9f7a	786	638	0	0	11949	0	0	0	0	0	3794	0	0	0	0	0	0	0	0	0	0	0	0	0	0	0	0	0	0	0	0	0	1031	0	0	0	0	0	0	0	0	0	0	0	0	0	0	0
83eca7b5-45bb-44c0-8afe-36f8988d0078	933	5487	0	0	3323	0	0	0	0	0	0	0	0	0	0	0	4467	0	0	0	0	0	0	0	0	0	0	0	0	0	0	0	0	0	0	0	0	0	0	0	0	0	0	0	0	0	0	0
878a7fe7-20ff-4651-9587-b4d6fd42e929	583	296	0	0	2870	0	0	0	0	0	0	0	0	0	0	0	208	0	0	0	0	0	716	0	0	0	0	0	0	0	0	0	0	0	0	0	0	0	0	0	0	0	0	0	0	0	0	0
9988eb07-01f6-4f83-8699-bb63e0525f08	0	1319	0	23644	21929	0	0	0	0	0	5028	0	0	0	0	0	1878	0	0	0	0	0	0	0	0	0	0	0	0	0	0	0	0	0	0	0	0	0	0	0	0	0	0	0	0	0	0	0
a0fe80e0-e3ac-485b-8a1a-4c80c101b874	181	813	0	0	4483	0	0	0	0	0	0	0	0	0	0	0	834	0	0	0	0	0	1324	0	0	0	0	0	0	0	0	0	0	0	0	0	0	0	0	0	0	0	0	0	0	0	0	0
a315b798-f037-48d5-91ed-e733e3bbd6ee	919	830	0	0	10473	0	0	0	0	0	0	0	0	0	0	0	935	0	0	1601	0	0	2300	0	0	0	0	0	0	0	0	0	0	0	0	0	0	0	0	0	0	0	0	0	0	0	0	0
a8041e86-071e-46cd-8fb5-7ecdc1ab0553	588	779	0	0	2497	0	0	0	0	0	0	0	0	0	0	0	945	0	0	0	0	0	1080	0	0	0	0	0	0	0	0	0	0	0	0	0	0	0	0	0	0	0	0	0	0	0	0	0
ab923db7-54e8-4a50-b7fd-c2b4b300041e	912	6479	0	0	8845	0	0	0	0	0	0	0	0	0	0	0	5715	0	0	0	0	0	0	0	0	0	0	0	0	0	0	0	0	0	0	0	0	0	0	0	0	0	0	0	0	0	0	0
b537bc07-9998-49f4-bbbe-5b617152bfd9	387	759	0	0	2000	0	0	0	0	0	0	0	0	0	0	0	668	0	0	0	0	0	348	0	0	0	0	0	0	0	0	0	0	0	0	0	0	0	0	0	0	0	0	0	0	0	0	0
b86e88e7-0d5f-4b32-a35f-dc97251ab990	1054	1488	0	0	3309	0	0	0	0	0	0	0	0	0	0	0	1263	0	0	0	0	0	1716	0	0	0	0	0	0	0	0	0	0	0	0	0	0	0	0	0	0	0	0	0	0	0	0	0
c0812962-a345-48b7-aec0-01336c2d1eed	848	346	0	0	1034	0	0	0	0	0	0	0	0	0	0	0	97	0	0	0	0	0	426	0	0	0	0	0	0	0	0	288	0	0	0	0	0	0	0	0	0	0	0	0	0	0	0	0
c121de15-78f7-4698-91bf-fd0485c466c2	93	46	0	0	243	0	0	0	0	0	0	0	0	0	0	0	0	0	0	0	0	0	145	0	0	0	0	0	0	0	0	0	0	0	0	0	0	0	0	0	0	0	0	0	0	0	0	0
c2124bb2-30e1-4093-9a8a-3a188a6dc0a9	783	0	0	0	4834	0	0	0	0	0	1457	0	0	0	0	0	454	0	0	0	0	0	0	0	0	0	0	0	0	0	0	0	553	0	0	0	0	0	5100	0	0	0	0	0	0	0	0	0
c76f7fcc-2748-4b6d-805e-d21652dd5e3a	0	2242	0	0	14983	0	0	0	0	0	0	0	0	0	0	0	4178	0	0	0	0	0	3617	0	0	0	0	0	0	0	0	0	0	0	0	0	0	0	0	0	0	0	0	0	0	0	0	0
d3709eea-ca2a-49ac-b79c-871a5473d450	710	3465	0	0	13090	0	0	0	0	0	0	0	0	0	0	0	4941	0	0	0	0	0	0	0	0	0	0	0	0	0	0	0	0	0	0	0	0	0	0	0	0	0	0	0	0	0	0	0
d4b80307-abbd-48bb-b52c-6dcd409699a2	789	353	0	0	2766	0	0	0	0	0	0	0	0	0	0	0	0	0	0	0	0	0	1285	0	0	0	0	0	0	0	0	0	0	0	0	0	0	0	0	0	0	0	0	0	0	0	0	0
dd67dec6-35dd-4efe-b913-ed4884855365	701	555	0	0	2594	0	0	0	0	0	0	0	0	0	0	0	528	0	0	0	0	0	856	0	0	0	0	0	0	0	0	0	0	0	0	0	0	0	0	0	0	0	0	0	0	0	0	0
de8ef60b-4dbe-4aa8-adef-6f58cdfada29	690	1409	0	0	8123	0	0	0	0	0	0	0	0	0	0	0	1110	0	0	0	0	0	1963	0	0	0	0	0	0	0	0	0	0	0	0	0	0	0	0	0	0	0	0	0	0	0	0	0
dfa20d2d-1ba3-476a-b4b9-21d21470bee2	0	19877	0	0	8543	0	0	0	0	0	0	0	0	0	0	0	21355	0	0	0	0	0	0	0	0	0	0	0	0	0	0	0	0	0	0	0	0	0	0	0	0	0	0	0	0	0	0	0
e2b5c926-491d-430d-8d9c-5c73d7752d1b	0	1526	0	36463	24343	0	0	0	0	0	0	0	0	0	0	0	2685	0	0	0	0	0	0	0	0	0	0	0	0	0	0	0	0	0	0	0	0	0	0	0	0	0	0	0	0	0	0	0
e52ffa79-557a-4024-81f3-f3826c227ec5	0	4766	0	0	17089	0	0	0	0	0	0	0	0	0	0	0	5074	0	0	0	0	0	5684	0	0	0	0	0	0	0	0	0	0	0	0	0	0	0	0	0	0	0	0	0	0	0	0	0
ee963667-56b1-49bd-8896-e07b536d3014	488	274	0	0	1843	0	0	0	0	0	0	0	0	0	0	0	134	0	0	0	0	0	407	0	0	0	0	0	0	0	0	0	0	0	0	0	0	0	0	0	0	0	0	0	0	0	0	0
ef673d3d-2031-4036-ba25-4bc7ef04075b	420	2476	0	0	2630	0	0	0	0	0	0	0	0	0	0	0	1738	0	0	0	0	0	0	0	0	0	0	0	0	0	0	0	0	0	0	0	0	0	0	0	0	0	0	0	0	0	0	0
feccc27e-5c2e-4339-8746-0945fee93c1e	398	186	0	0	1499	0	0	0	0	0	0	0	0	0	0	0	81	0	0	0	0	0	728	0	0	0	0	0	0	0	0	0	0	0	0	0	0	0	0	0	0	0	0	0	0	0	0	0
07e0e938-f61f-477a-92a2-5b7e74b78943	410	0	0	0	0	0	0	0	0	0	0	0	0	0	0	0	0	0	0	0	1240	2158	0	0	0	0	0	0	0	0	0	0	0	0	0	0	0	0	6343	0	0	0	0	0	0	0	0	0
09537dce-c797-4b60-962a-d4c3cd6ab00a	448	0	0	0	0	0	0	0	0	0	0	0	0	0	0	0	0	0	0	0	0	0	0	0	0	0	0	0	0	0	0	0	0	0	0	0	0	0	1632	0	0	0	0	0	0	0	0	0
0b811c6a-8f05-44bd-ac33-fb720d189e71	115	0	0	0	896	0	0	0	0	0	0	0	0	0	0	0	0	0	0	0	0	0	0	0	0	0	0	0	0	0	0	0	0	0	0	0	0	0	702	0	0	0	0	0	0	0	0	0
148536ce-ee2a-4952-a19d-10d6f44146b9	544	0	0	0	0	0	0	0	0	0	0	0	0	0	0	0	56	0	0	0	0	0	0	0	0	0	0	0	0	0	0	0	0	0	0	0	0	0	1640	0	0	0	0	0	0	0	0	0
1e8ae8dd-74c1-44d5-a74e-bfdce801c736	484	57	0	0	0	0	0	0	0	0	0	0	0	0	0	0	0	0	0	0	0	0	0	0	0	0	0	0	0	0	0	0	0	0	0	0	0	0	1494	0	0	0	0	0	0	0	0	0
24f887e1-ce82-40f3-9674-11102bd076c0	402	0	0	0	526	0	0	0	0	0	0	0	0	0	0	0	0	0	0	0	0	0	0	0	0	0	0	0	0	0	0	0	0	0	0	0	0	0	992	0	0	0	0	0	0	0	0	0
2ccd028d-e7e0-4f77-a512-f658a31819a4	435	0	0	0	0	0	0	0	0	0	0	0	0	0	0	0	0	0	0	0	0	0	0	0	0	0	0	0	0	0	0	0	0	0	0	0	0	0	1563	0	0	0	0	0	0	0	0	0
345a06d6-fa5c-4674-a847-88a6b537cf3c	98	0	0	0	382	0	0	0	0	0	0	0	0	0	0	0	0	0	0	0	0	0	0	0	0	0	0	0	0	0	0	0	0	0	0	0	0	0	414	0	0	0	0	0	0	0	0	0
34739bd6-b3be-441d-8cdb-e4233bf14080	185	0	0	0	618	0	0	0	0	0	325	0	0	0	0	0	0	0	0	0	0	0	0	0	0	0	0	0	0	0	0	0	0	0	0	0	0	0	681	0	0	0	0	0	0	0	0	0
3ace181a-23bd-424e-a87e-e0c01a2a2cb8	128	0	0	0	339	0	0	0	0	0	0	0	0	0	0	0	0	0	0	0	0	0	0	0	0	0	0	0	0	0	0	0	0	0	0	0	0	0	766	0	0	0	0	0	0	0	0	0
4729fe4b-c1ac-489b-a67e-91e5c5e3ff8c	194	0	0	0	629	0	0	0	0	0	0	0	0	0	0	0	0	0	0	0	0	0	0	0	0	0	0	0	0	0	0	0	0	0	0	0	0	0	976	0	0	0	0	0	0	0	0	0
4ecbfd89-393f-4126-aa1c-951a2c23ef89	173	0	0	0	433	0	0	0	0	0	0	0	0	0	0	0	0	0	0	0	0	0	0	0	0	0	0	0	0	0	0	0	0	0	0	0	0	0	912	0	0	0	0	0	0	0	0	0
58c7e9c3-1345-48c0-a758-0887358b8696	174	0	0	0	306	0	0	0	0	0	0	0	0	0	0	0	0	0	0	0	0	0	0	0	0	0	0	0	0	0	0	0	0	0	0	0	0	0	512	0	0	0	0	0	0	0	0	0
5bebc389-de0d-45b8-9d2f-6476988c358a	701	0	0	0	0	0	0	0	0	0	0	0	0	0	0	0	0	0	0	0	0	0	0	0	0	0	0	0	0	0	0	0	0	0	0	0	0	0	1112	0	0	0	0	0	0	0	0	0
6400c324-2c94-477d-acb9-669d4ea46f1e	188	0	0	0	309	0	0	0	0	0	0	0	0	0	0	0	0	0	0	0	0	0	0	0	0	0	0	0	0	0	0	0	0	0	0	0	0	0	461	0	0	0	0	0	0	0	0	0
64f696a6-58b2-40a8-b848-fd775cd52529	278	77	0	0	0	0	0	0	0	0	0	0	0	0	0	0	76	0	0	0	0	0	0	0	0	0	0	0	0	0	0	0	0	0	0	0	0	0	1214	0	0	0	0	0	0	0	0	0
7087a2b6-7fc4-45b0-8c48-248864f03deb	582	0	0	0	0	0	0	0	0	0	0	0	0	0	0	0	0	0	0	0	0	0	0	0	0	0	0	0	0	0	0	0	0	0	0	0	0	0	1391	0	0	0	0	0	0	0	0	0
715f59dd-a80f-422d-988c-f73f4b987baf	422	97	0	0	0	0	0	0	0	0	0	0	0	0	0	0	53	0	0	0	0	0	0	0	0	0	0	0	0	0	0	0	0	0	0	0	0	0	1429	0	0	0	0	0	0	0	0	0
81bb13fc-f082-4c0b-8066-1729f11ef617	191	18	0	0	0	0	0	0	0	0	0	0	0	0	0	0	0	0	0	0	0	0	0	0	0	0	0	0	0	0	0	0	0	0	0	0	0	0	698	0	0	0	0	0	0	0	0	0
85ed2434-da94-4333-90ca-6ca4691cbdd3	734	0	0	0	990	0	0	0	0	0	0	0	0	0	0	0	0	0	0	0	0	0	0	0	0	0	0	0	0	0	0	0	0	0	0	0	0	0	1770	0	0	0	0	0	0	0	0	0
93b51c61-6eea-4228-a102-840a2e118522	310	0	0	0	0	0	0	0	0	0	0	0	0	0	0	0	0	0	0	0	0	0	0	0	0	0	0	0	0	0	0	0	0	0	0	0	0	0	822	0	0	0	0	0	0	0	0	0
94434272-4cbd-4b4d-bd98-44f18526dd69	216	0	0	0	241	0	0	0	0	0	0	0	0	0	0	0	0	0	0	0	0	0	0	0	0	0	0	0	0	0	0	0	0	0	0	0	0	0	386	0	0	0	0	0	0	0	0	0
97c1a300-978d-4df1-9e97-ce2f92b9eff1	171	0	0	0	467	0	0	0	0	0	0	0	0	0	0	0	0	0	0	0	0	0	0	0	0	0	0	0	0	0	0	0	0	0	0	0	0	0	625	0	0	0	0	0	0	0	0	0
9a90f951-ad96-4883-b97f-ac43395dae5d	283	0	0	0	0	0	0	0	0	0	0	0	0	0	0	0	0	0	0	0	0	0	0	0	0	0	0	0	0	0	0	0	0	0	0	0	0	0	1422	0	0	0	0	0	0	0	0	0
9d3b0b87-5fc5-4d09-9c63-4d5fc4bc46d0	92	23	0	0	480	0	0	0	0	0	0	0	0	0	0	0	0	0	0	0	0	0	0	0	0	0	0	0	0	0	0	0	0	0	0	0	0	0	0	0	0	0	0	0	0	0	0	0
9dfcbabf-2bc0-43a2-bdde-d0b2aaca3f6b	466	0	0	0	541	0	0	0	0	0	0	0	0	0	0	0	0	0	0	0	0	0	0	0	0	0	0	0	0	0	0	0	0	0	0	0	0	0	462	0	0	0	0	0	0	0	0	0
9fb73d89-f7c4-47b2-810b-3ce37cd8a3c9	582	0	0	0	0	0	0	0	0	0	0	0	0	0	0	0	0	0	0	0	0	0	0	0	0	0	0	0	0	0	0	0	0	0	0	0	0	0	1166	0	0	0	0	0	0	0	0	0
9fc0e0e8-1b0f-400c-b4cf-126193283695	536	0	0	0	0	0	0	0	0	0	0	0	0	0	0	0	0	0	0	0	0	0	0	0	0	0	0	0	0	0	0	0	0	0	0	0	0	0	1169	0	0	0	0	0	0	0	0	0
a3deafcb-b54f-4b7e-89ac-c92c16fb919f	488	111	0	0	0	0	0	0	0	0	0	0	0	0	0	0	0	0	0	0	0	0	633	0	0	0	0	0	0	0	0	0	0	0	0	0	0	0	1320	0	0	0	0	0	0	0	0	0
a592e80a-3b1a-46aa-be30-bcd87d6bca6f	487	80	0	0	0	0	0	0	0	0	0	0	0	0	0	0	0	0	0	0	0	0	0	0	0	0	0	0	0	0	0	0	0	0	0	0	0	0	1260	0	0	0	0	0	0	0	0	0
ba686386-8113-4885-b20f-6ad09a295604	184	0	0	0	698	0	0	0	0	0	0	0	0	0	0	0	0	0	0	0	0	0	0	0	0	0	0	0	0	0	0	0	0	0	0	0	0	0	428	0	0	0	0	0	0	0	0	0
bd2ec47b-a120-4b3b-b10d-aee09805ab33	640	0	0	0	0	0	0	0	0	0	0	0	0	0	0	0	0	0	0	0	0	0	0	0	0	0	0	0	0	0	0	0	0	0	0	0	0	0	1561	0	0	0	0	0	0	0	0	0
c00de7a0-0b09-4e07-988c-ef2a7f8e932a	474	285	0	0	0	0	0	0	0	0	0	0	0	0	0	0	170	0	0	0	0	0	0	0	0	0	0	0	0	0	0	0	0	0	0	0	0	0	1794	0	0	0	0	0	0	0	0	0
c29f6ed6-880d-4f03-977e-1087738e5e60	312	0	0	0	0	0	0	0	0	0	0	0	0	0	0	0	0	0	0	0	0	0	0	0	0	0	0	0	0	0	0	0	0	0	0	0	0	0	759	0	0	0	0	0	0	0	0	0
c56505cb-e150-408d-9df6-3af4e608c376	95	0	0	0	524	0	0	0	0	0	0	0	0	0	0	0	0	0	0	0	0	0	0	0	0	0	0	0	0	0	0	0	0	0	0	0	0	0	475	0	0	0	0	0	0	0	0	0
c6d6f49e-6e95-4e41-8388-71f6fe017d80	220	45	0	0	342	0	0	0	0	0	0	0	0	0	0	0	45	0	0	0	0	0	0	0	0	0	0	0	0	0	0	0	0	0	0	0	0	0	920	0	0	0	0	0	0	0	0	0
cdf313c8-59f9-41c6-9bd2-f47cb4287da5	234	0	0	0	0	0	0	0	0	0	0	0	0	0	0	0	0	0	0	0	0	0	0	0	0	0	0	0	0	0	0	0	0	0	0	0	0	0	698	0	0	0	0	0	0	0	0	0
d113ce88-04ab-4675-b363-92f80c28de34	283	0	0	0	0	0	0	0	0	0	0	0	0	0	0	0	0	0	0	0	0	0	0	0	0	0	0	0	0	0	0	0	0	0	0	0	0	0	602	0	0	0	0	0	0	0	0	0
d648c804-4eaf-4252-8b6f-13378158a07d	106	47	0	0	0	0	0	0	0	0	0	0	0	0	0	0	0	0	0	0	0	0	132	0	0	0	0	0	0	0	0	0	0	0	0	0	0	0	719	0	0	0	0	0	0	0	0	0
d72a7338-c144-4c62-a70e-2177a3b4b77e	357	0	0	0	0	0	0	0	0	0	0	0	0	0	0	0	0	0	0	0	0	0	0	0	0	0	0	0	0	0	0	0	0	0	0	0	0	0	1208	0	0	0	0	0	0	0	0	0
e9032df3-8692-4146-a867-b9b64c9b310a	700	416	0	0	0	0	0	0	0	0	0	0	0	0	0	0	254	0	0	0	0	0	0	0	0	0	0	0	0	0	0	0	0	0	0	0	0	0	1804	0	0	0	0	0	0	0	0	0
f38fc6ac-2af8-4d89-a514-4e2c5fdf08de	287	0	0	0	604	0	0	0	0	0	0	0	0	0	0	0	0	0	0	0	0	0	0	0	0	0	0	0	0	0	0	0	0	0	0	0	0	0	616	0	0	0	0	0	0	0	0	0
fae88d21-171c-4df4-b258-3c5948a1034b	514	64	0	0	818	0	0	0	0	0	0	0	0	0	0	0	154	0	0	0	0	0	0	0	0	0	0	0	0	0	0	0	0	0	0	0	0	0	764	0	0	0	0	0	0	0	0	0
00bf0350-8c7c-4b9e-8143-13ea2dc1122f	179	0	0	0	0	0	0	0	0	0	0	0	0	0	0	0	0	0	0	0	0	0	332	0	0	0	0	0	0	0	0	0	0	0	0	0	0	0	4812	0	0	0	0	0	0	0	0	0
063cfacf-9933-4a2d-8921-0aeb76e12779	240	0	0	0	0	0	0	0	0	0	0	0	0	0	0	0	0	0	0	0	0	0	0	0	0	0	0	0	0	0	0	0	0	0	0	0	0	0	4103	0	0	0	0	0	0	0	0	0
0f53e757-1823-409f-a0ea-249270728e15	131	0	0	0	1907	0	0	0	0	0	0	0	0	0	0	0	0	0	0	0	0	0	0	0	0	0	0	0	0	0	0	0	0	0	0	0	0	0	1967	0	0	0	0	0	0	0	0	0
10d15b7a-16d1-4953-aaef-f193ffa97f42	414	74	0	0	0	0	0	0	0	0	0	0	0	0	0	0	0	0	0	0	0	0	0	0	0	0	0	0	0	0	0	0	0	0	0	0	0	0	6838	0	0	0	0	0	0	0	0	0
1e046ab9-fa4c-4c15-8d78-ed0048c80ebf	400	0	0	0	1152	0	0	0	0	0	0	0	0	0	0	0	0	0	0	0	0	0	0	0	0	0	0	0	0	0	0	0	0	0	0	0	0	0	2634	0	0	0	0	0	0	0	0	0
252a1c43-f954-44d7-8e31-6bcd0157a05c	219	0	0	0	1314	0	0	0	0	0	0	0	0	0	0	0	0	0	0	0	0	0	0	0	0	0	0	0	0	0	0	0	0	0	0	0	0	0	3918	0	0	0	0	0	0	0	0	0
267a9862-17bd-4056-ba4a-1f373736ffbb	369	0	0	0	0	0	0	0	0	0	0	0	0	0	0	0	0	0	0	0	0	0	0	0	0	0	0	0	0	0	0	0	0	0	0	0	0	0	4664	0	0	0	0	0	0	0	0	0
2c581a74-7716-4c20-b366-a8e1d9a901f6	398	0	0	0	2960	0	0	0	0	0	0	0	0	0	0	0	0	0	0	0	0	0	0	0	0	0	0	0	0	0	0	0	0	0	0	0	0	0	3614	0	0	0	0	0	0	0	0	0
39c55051-e1bc-4081-962a-17205645de45	145	0	0	0	973	0	0	0	0	0	0	0	0	0	0	0	0	0	0	0	0	0	0	0	0	0	0	0	0	0	0	0	0	0	0	0	0	0	3275	0	0	0	0	0	0	0	0	0
3feac02a-c99f-4dd9-9eff-e4f5e87f7dc5	243	0	0	0	0	0	0	0	0	0	0	0	0	0	0	0	0	0	0	0	0	0	0	0	0	0	0	0	0	0	0	0	0	0	0	0	0	0	3552	0	0	0	0	0	0	0	0	0
51206157-94cc-4702-8247-c98283b487aa	310	0	0	0	0	0	0	0	0	0	0	0	0	0	0	0	0	0	0	0	0	0	0	0	0	0	0	0	0	0	0	0	0	0	0	0	0	0	8179	0	0	0	0	0	0	0	0	0
54842328-9432-4820-8976-7964bf9bf147	482	0	0	0	0	0	0	0	0	0	0	0	0	0	0	0	0	0	0	0	0	0	481	0	0	0	0	0	0	0	0	0	0	0	0	0	0	0	5323	0	0	0	0	0	0	0	0	0
64446aec-c125-4c81-b9cc-62482cb1aaed	368	0	0	0	2242	0	0	0	0	0	0	0	0	0	0	0	0	0	0	0	0	0	0	0	0	0	0	0	0	0	0	0	0	0	0	0	0	0	4084	0	0	0	0	0	0	0	0	0
68b7fdb1-22b5-4152-9e69-a41151640cd8	470	0	0	0	0	0	0	0	0	0	0	0	0	0	0	0	0	0	0	0	0	0	0	0	0	0	0	0	0	0	0	0	0	0	0	0	0	0	6583	0	0	0	0	0	0	0	0	0
81d0d6bb-7319-4b67-bcf7-36df24e76b43	241	0	0	0	0	0	0	0	0	0	0	0	0	0	0	0	0	0	0	0	0	0	1167	0	0	0	0	0	0	0	0	0	0	0	0	0	0	0	6627	0	0	0	0	0	0	0	0	0
85448d11-9f84-44b7-8ae3-a115f24bdb76	288	0	0	0	1051	0	0	0	0	0	0	0	0	0	0	0	0	0	0	0	0	0	0	0	0	0	0	0	0	0	0	0	0	0	0	0	0	0	2085	0	0	0	0	0	0	0	0	0
9ae0744a-9bc1-4cd7-b7cf-c6569ed9e4aa	196	76	0	0	883	0	0	0	0	0	0	0	0	0	0	0	101	0	0	0	0	0	0	0	0	0	0	0	0	0	0	0	0	0	0	0	0	0	1921	0	0	0	0	0	0	0	0	0
9c181313-5b4c-41c5-9ad5-a5a86fe609aa	121	0	0	0	0	0	0	0	0	0	0	0	0	0	0	0	0	0	0	0	0	0	0	0	0	0	0	0	0	0	0	0	0	0	0	0	0	0	2968	0	0	0	0	0	0	0	0	0
a4f8305f-4409-4776-b34d-4878d18c8693	398	0	0	0	0	0	0	0	0	0	0	0	0	0	0	0	0	0	0	0	0	0	0	0	0	0	0	0	0	0	0	0	0	0	0	0	0	0	5376	0	0	0	0	0	0	0	0	0
a54aac0e-4108-49cf-bf50-687031c7cda6	116	0	0	0	1192	0	0	0	0	0	726	0	0	0	0	0	0	0	0	0	0	0	0	0	0	0	0	0	0	0	0	0	0	0	0	0	0	0	2056	0	0	0	0	0	0	0	0	0
a56cd282-f6c5-4373-b3d8-676562894598	299	0	0	0	1162	0	0	0	0	0	0	0	0	0	0	0	0	0	0	0	0	0	0	0	0	0	0	0	0	0	0	0	0	0	0	0	0	0	3195	0	0	0	0	0	0	0	0	0
aad8c8d6-d828-4aac-9cfb-cee893e36850	318	0	0	0	0	0	0	0	0	0	0	0	0	0	0	0	0	0	0	0	0	0	0	0	0	0	0	0	0	0	0	0	0	0	0	0	0	0	3704	0	0	0	0	0	0	0	0	0
b51fa117-2c0a-4e1d-8ec4-9f039073a486	199	0	0	0	967	0	0	0	0	0	0	0	0	0	0	0	0	0	0	0	0	0	0	0	0	0	0	0	0	0	0	0	0	0	0	0	0	0	2718	0	0	0	0	0	0	0	0	0
b6365bdb-e6d5-4615-95b3-db12a0c2f3d9	430	0	0	0	0	0	0	0	0	0	0	0	0	0	0	0	0	0	0	0	0	0	0	0	0	0	0	0	0	0	0	0	0	0	0	0	0	0	6752	0	0	0	0	0	0	0	0	0
bcf54c96-2b62-4e24-926f-d77576250dd1	278	0	0	0	0	0	0	0	0	0	0	0	0	0	0	0	0	0	0	0	0	0	0	0	0	0	0	0	0	0	0	0	0	0	0	0	0	0	4112	0	0	0	0	0	0	0	0	0
d01710f9-efc8-4b5f-9e53-300b30f9219f	268	0	0	0	0	0	0	0	0	0	0	0	0	0	0	0	0	0	0	0	0	0	0	0	0	0	0	0	0	0	0	0	0	0	0	0	0	0	5441	0	0	0	0	0	0	0	0	0
d429c27a-5963-42fe-b3a0-7252c20669d8	300	0	0	0	1709	0	0	0	0	0	0	0	0	0	0	0	236	0	0	0	0	0	0	0	0	0	0	0	0	0	0	0	0	0	0	0	0	0	4680	0	0	0	0	0	0	0	0	0
d991f23a-dc1b-427a-b798-bd4187d3aa02	287	0	0	0	0	0	0	0	0	0	0	0	0	0	0	0	0	0	0	0	0	0	0	0	0	0	0	0	0	0	0	0	0	0	0	0	0	0	8701	0	0	0	0	0	0	0	0	0
dacd4cc2-fc2b-4fbd-adf6-c8a46ae69c91	548	0	0	0	0	0	0	0	0	0	0	0	0	0	0	0	0	0	0	0	0	0	0	0	0	0	0	0	0	0	0	0	0	0	0	0	0	0	6204	0	0	0	0	0	0	0	0	0
db4592fb-13c2-4d61-9dc3-a5d43def8d4b	220	0	0	0	2051	0	0	0	0	0	0	0	0	0	0	0	0	0	0	0	0	0	0	0	0	0	0	0	0	0	0	0	0	0	0	0	0	0	3440	0	0	0	0	0	0	0	0	0
de4c3f91-d164-47df-9971-feba840d247c	320	0	0	0	0	0	0	0	0	0	0	0	0	0	0	0	0	0	0	0	0	0	0	0	0	0	0	0	0	0	0	0	0	0	0	0	0	0	4600	0	0	0	0	0	0	0	0	0
f3c1a125-06e9-41c4-9558-275a3e346cc5	255	0	0	0	0	0	0	0	0	0	0	0	0	0	0	0	0	0	0	0	0	0	0	0	0	0	0	0	0	0	0	0	0	0	0	0	0	0	4654	0	0	0	0	0	0	0	0	0
f64e9609-d75d-400c-a92d-d77fd54d6c29	511	0	0	0	0	0	0	0	0	0	0	0	0	0	0	0	0	0	0	0	0	0	0	0	0	0	0	0	0	0	0	0	0	0	0	0	0	0	6519	0	0	0	0	0	0	0	0	0
fa5e2900-95e7-4700-9707-a329cd0c77fd	209	0	0	0	995	0	0	0	0	0	0	0	0	0	0	0	0	0	0	0	0	0	0	0	0	0	0	0	0	0	0	0	0	0	0	0	0	0	2747	0	0	0	0	0	0	0	0	0
fb194ca3-10aa-4dc5-8d08-619ddbd6d1b6	137	0	0	0	709	0	0	0	0	0	0	0	0	0	0	0	0	0	0	0	0	0	0	0	0	0	0	0	0	0	0	0	0	0	0	0	0	0	2459	0	0	0	0	0	0	0	0	0
fbf937f1-5f30-470c-8a77-46cd1c41e073	664	0	0	0	0	0	0	0	0	0	0	0	0	0	0	0	0	0	0	0	0	0	0	0	0	0	0	0	0	0	0	0	0	0	0	0	0	0	7139	0	0	0	0	0	0	0	0	0
fd74de4d-6973-4597-a541-e8a13d80ad55	160	0	0	0	2137	0	0	0	0	0	0	0	0	0	0	0	0	0	0	0	0	0	0	0	0	0	0	0	0	0	0	0	0	0	0	0	0	0	1520	0	0	0	0	0	0	0	0	0
0ed63d84-d3fe-4289-9255-35f4a03b703b	88	0	0	0	917	0	0	0	0	0	0	0	0	0	0	0	0	0	0	0	0	0	0	0	0	0	0	0	0	0	0	0	0	0	0	0	0	0	3026	0	0	0	0	0	0	0	0	0
14dd86c1-dfb3-4124-a453-4d64223bc048	202	0	0	0	1547	0	0	0	0	0	0	0	0	0	0	0	0	0	0	0	0	0	0	0	0	0	0	0	0	0	0	0	0	0	0	0	0	0	2685	0	0	0	0	0	0	0	0	0
19d6cf34-1cd7-4242-a4d1-5d3e11f428aa	385	0	0	0	1987	0	0	0	0	0	0	0	0	0	0	0	0	0	0	0	0	0	0	0	0	0	0	0	0	0	0	0	0	0	0	0	0	0	5101	0	0	0	0	0	0	0	0	0
2425a532-f562-423a-88f5-228642f53875	126	0	0	0	1186	0	0	0	0	0	0	0	0	0	0	0	0	0	0	0	0	0	0	0	0	0	0	0	0	0	0	0	0	0	0	0	0	0	4282	0	0	0	0	0	0	0	0	0
2deb8f9a-9e0a-46d1-bcb5-902db3b5c8ac	606	90	0	0	0	0	0	0	0	0	0	0	0	0	0	0	0	0	0	0	0	0	0	0	0	0	0	0	0	0	0	0	0	0	0	0	0	0	6156	0	0	0	0	0	0	0	0	0
2e8ad1cd-d5d5-4bb4-8bbd-e9bef45088da	174	0	0	0	1419	0	0	0	0	0	0	0	0	0	0	0	0	0	0	0	0	0	0	0	0	0	0	0	0	0	0	0	0	0	0	0	0	0	5945	0	0	0	0	0	0	0	0	0
33b7e799-ad10-498f-9948-8ce433311539	127	0	0	0	2213	0	0	0	0	0	0	0	0	0	0	0	0	0	0	0	0	0	0	0	0	0	0	0	0	0	0	0	0	0	0	0	0	0	4242	0	0	0	0	0	0	0	0	0
42f88b95-fa12-47c7-93f1-cf72f207291c	136	0	0	0	1533	0	0	0	0	0	0	0	0	0	0	0	0	0	0	0	0	0	0	0	0	0	0	0	0	0	0	0	0	0	0	0	0	0	4881	0	0	0	0	0	0	0	0	0
483bb781-0179-42e1-bf9c-487b240769b8	145	0	0	0	1356	0	0	0	0	0	0	0	0	0	0	0	0	0	0	0	0	0	0	0	0	0	0	0	0	0	0	0	0	0	0	0	0	0	2911	0	0	0	0	0	0	0	0	0
5ecc88f7-8391-4168-af11-07a6bf9b3652	217	0	0	0	0	0	0	0	0	0	0	0	0	0	0	0	0	0	0	0	0	0	0	0	0	0	0	0	0	0	0	0	0	0	0	0	0	0	7764	0	0	0	0	0	0	0	0	0
63d0c49d-918d-41fb-808a-1f8001981917	110	0	0	0	901	0	0	0	0	0	0	0	0	0	0	0	0	0	0	0	0	0	0	0	0	0	0	0	0	0	0	0	0	0	0	0	0	0	2269	0	0	0	0	0	0	0	0	0
642e1379-1061-40bc-9a4c-f7c191e84d9d	417	241	0	0	1140	0	0	0	0	0	0	0	0	0	0	0	0	0	0	0	0	0	0	0	0	0	0	0	0	0	0	0	0	0	0	0	0	0	3207	0	0	0	0	0	0	0	0	0
6ba5f81a-b7a0-4c18-a112-2e11094eec85	119	0	0	0	867	0	0	0	0	0	0	0	0	0	0	0	0	0	0	0	0	0	0	0	0	0	0	0	0	0	0	0	0	0	0	0	0	0	2256	0	0	0	0	0	0	0	0	0
7815397b-aa39-4b79-bcaa-6859a3f115f8	124	0	0	0	0	0	0	0	0	0	0	0	0	0	0	0	0	0	0	0	0	0	0	0	0	0	0	0	0	0	0	0	0	0	0	0	0	0	5556	0	0	0	0	0	0	0	0	0
88e35d25-d98d-4576-8ebe-1cd74010ecd8	425	0	0	0	0	0	0	0	0	0	0	0	0	0	0	0	0	0	0	0	0	0	0	0	0	0	0	0	0	0	0	0	0	0	0	0	0	0	10231	0	0	0	0	0	0	0	0	0
8fb7fcac-6c1d-40c2-9309-b53821cbef30	257	0	0	0	2206	0	0	0	0	0	0	0	0	0	0	0	0	0	0	0	0	0	0	0	0	0	0	0	0	0	0	0	0	0	0	0	0	0	4862	0	0	0	0	0	0	0	0	0
a441697c-4ca0-4eab-9b01-b9cb50223ce2	151	0	0	0	1270	0	0	0	0	0	0	0	0	0	0	0	0	0	0	0	0	0	0	0	0	0	0	0	0	0	0	0	0	0	0	0	0	0	3897	0	0	0	0	0	0	0	0	0
a9dbd55c-5dcc-48db-8785-6baef3fdd7db	330	0	0	0	970	0	0	0	0	0	0	0	0	0	0	0	0	0	0	0	0	0	0	0	0	0	0	0	0	0	0	0	0	0	0	0	0	0	3903	0	0	0	0	0	0	0	0	0
ad9455e9-7147-489e-9b1f-3540c457c260	337	0	2723	0	1794	0	0	0	0	0	0	0	0	0	0	0	420	0	0	0	0	0	0	0	0	0	0	0	0	0	0	0	0	0	0	0	0	0	2767	0	0	0	0	0	0	0	0	0
b19ec4cd-2876-4a2b-bcb9-b3c8db54fc15	249	0	0	0	1873	0	0	0	0	0	0	0	0	0	0	0	0	0	0	0	0	0	0	0	0	0	0	0	0	0	0	0	0	0	0	0	0	0	5164	0	0	0	0	0	0	0	0	0
b4f515ce-5bee-4e40-a66a-01f41e92181e	428	640	0	0	1390	0	0	0	0	0	0	0	0	0	0	0	0	0	0	0	0	0	0	0	0	0	0	0	0	0	0	0	0	0	0	0	0	0	1218	0	0	0	0	0	0	0	0	0
bd2cc59d-f5ce-46ed-beb0-4c80b24cbe71	106	0	0	0	1046	0	0	0	0	0	0	0	0	0	0	0	0	0	0	0	0	0	0	0	0	0	0	0	0	0	0	0	0	0	0	0	0	0	736	0	0	0	0	0	0	0	0	0
bef23192-57cd-4301-b7a7-5e82ca62482d	129	0	0	0	1001	0	0	0	0	0	0	0	0	0	0	0	0	0	0	0	0	0	0	0	0	0	0	0	0	0	0	0	0	0	0	0	0	0	2582	0	0	0	0	0	0	0	0	0
c14407ad-670e-4d1e-9417-2b76f4810fff	149	0	0	0	1530	0	0	0	0	0	0	0	0	0	0	0	0	0	0	0	0	0	0	0	0	0	0	0	0	0	0	0	0	0	0	0	0	0	3885	0	0	0	0	0	0	0	0	0
c504d5a9-29b0-4b7e-ac7b-5e543449a0f4	209	0	0	0	3221	0	0	0	0	0	0	0	0	0	0	0	0	0	0	0	0	0	0	0	0	0	0	0	0	0	0	0	0	0	0	0	0	0	3685	0	0	0	0	0	0	0	0	0
ca2b9fe2-97e0-4d4f-afd7-a5acf638800f	100	0	0	0	1216	0	0	0	0	0	0	0	0	0	0	0	0	0	0	0	0	0	0	0	0	0	0	0	0	0	0	0	0	0	0	0	0	0	1457	0	0	0	0	0	0	0	0	0
cf5deb22-f7eb-409d-a0e4-882716199c39	134	0	0	0	1363	0	0	0	0	0	0	0	0	0	0	0	0	0	0	0	0	0	0	0	0	0	0	0	0	0	0	0	0	0	0	0	0	0	2350	0	0	0	0	0	0	0	0	0
d8415cf6-8e4d-4c54-811e-199da14237f1	190	0	0	0	0	0	0	0	0	0	0	0	0	0	0	0	0	0	0	0	0	0	0	0	0	0	0	0	0	0	0	0	0	0	0	0	0	0	5386	0	0	0	0	0	0	0	0	0
dddea2e4-b8c3-4157-9d92-6de472e8375a	115	0	0	0	1987	0	0	0	0	0	0	0	0	0	0	0	0	0	0	0	0	0	0	0	0	0	0	0	0	0	0	0	0	0	0	0	0	0	2456	0	0	0	0	0	0	0	0	0
e1217ebe-1826-41a9-b6c4-702100a66f5e	110	0	0	0	1212	0	0	0	0	0	0	0	0	0	0	0	0	0	0	0	0	0	0	0	0	0	0	0	0	0	0	0	0	0	0	0	0	0	1056	0	0	0	0	0	0	0	0	0
e6801359-d1d7-4871-b2fb-180674a2e469	447	0	0	0	0	0	0	0	0	0	0	0	0	0	0	0	0	0	0	0	0	0	0	0	0	0	0	0	0	0	0	0	0	0	0	0	0	0	7187	0	0	0	0	0	0	0	0	0
f03330dd-c616-4ad5-abc3-6d6b0445e9e9	212	0	0	0	0	0	0	0	0	0	0	0	0	0	0	0	0	0	0	0	0	0	0	0	0	0	0	0	0	0	0	0	0	0	0	0	0	0	4732	0	0	0	0	0	0	0	0	0
1c300960-e51c-4477-8fdd-026c7e545dc4	268	0	0	0	764	0	0	0	0	0	0	0	0	0	0	0	0	0	0	0	0	0	363	0	0	0	0	0	0	0	0	0	0	0	0	0	0	0	0	0	0	0	0	0	0	0	0	0
335c721a-3653-471f-b0ec-6144fe868c6a	70	0	0	0	453	0	0	0	0	0	0	0	0	0	0	0	0	0	0	0	0	0	0	0	0	0	0	0	0	0	0	0	0	0	0	0	0	0	0	0	0	0	0	0	0	0	0	0
4ceeb025-2f16-4f80-b9b4-0151346349c6	193	0	0	0	902	0	0	0	0	0	0	0	0	0	0	0	0	0	0	0	0	0	120	0	0	0	0	0	0	0	0	0	0	0	0	0	0	0	0	0	0	0	0	0	0	0	0	0
58e2453c-bb58-43a3-9642-705ec0e0bdbd	440	0	0	0	1139	0	0	0	0	0	0	0	0	0	0	0	0	0	0	0	0	0	384	157	0	0	0	0	0	0	0	0	0	0	0	0	0	0	0	0	0	0	0	0	0	0	0	0
9f298806-77b6-4c76-bd38-3343e1a3c6f0	169	0	0	0	0	0	0	0	0	0	0	0	0	0	0	0	0	0	0	0	0	0	0	980	0	0	0	0	0	0	0	0	0	2354	0	0	0	0	0	0	0	0	0	0	0	0	0	0
a68389d4-431f-4582-b4df-e8ad200aa3be	256	0	0	0	1033	0	0	0	0	0	0	0	0	0	0	0	0	0	0	0	0	0	253	0	0	0	0	0	0	0	0	0	0	0	0	0	0	0	0	0	0	0	0	0	0	0	0	0
aff5793b-3197-4d1d-bf0a-9b0ded5f2937	294	0	0	0	791	0	0	0	0	0	0	0	0	0	0	0	0	0	0	0	0	0	300	147	0	0	0	0	0	0	0	0	0	0	0	0	0	0	0	0	0	0	0	0	0	0	0	0
fa718a69-7d09-424b-90a3-4839ba7dc9b2	145	0	0	0	726	0	0	0	0	0	0	0	0	0	0	0	0	0	0	0	0	0	123	0	0	0	0	0	0	0	0	0	0	0	0	0	0	0	0	0	0	0	0	0	0	0	0	0
00493087-9d9d-40ca-86d5-936f1b951c93	477	0	0	0	2061	0	0	0	0	0	0	0	0	0	0	0	0	0	0	0	0	0	0	0	0	0	0	0	0	0	0	0	0	0	0	0	0	0	0	0	0	0	0	0	0	0	0	0
2aeaab9f-4459-4be8-91e7-e0746cbd671c	375	0	0	0	2878	0	0	0	0	0	0	0	0	0	0	0	0	0	0	0	0	0	0	0	0	0	0	0	0	0	0	0	0	0	0	0	0	0	0	0	0	0	0	0	0	0	0	0
3a81f733-b3a3-4578-b925-a663612bc92c	445	0	0	0	1901	0	0	0	0	0	0	0	0	0	0	0	0	0	0	0	0	0	0	0	0	0	0	0	0	0	0	0	0	0	0	0	0	0	0	0	0	0	0	0	0	0	0	0
3d477ac1-3bdf-4410-9594-1a3a1412c6ae	1809	0	0	0	2570	0	0	0	0	0	1067	0	0	0	0	0	0	0	0	0	0	0	0	0	0	0	0	0	0	0	0	0	0	0	0	0	0	0	0	0	0	0	0	0	0	0	0	0
4853fd17-7214-4f0c-984b-1be0346ca4ab	423	0	0	0	1468	0	0	0	0	0	0	0	0	0	0	0	0	0	0	0	0	0	0	0	0	0	0	0	0	0	0	0	0	0	0	0	0	0	0	0	0	0	0	0	0	0	0	0
67f88cd9-ab77-4227-a8d7-5512246f9772	268	0	0	0	1199	0	0	0	0	0	0	0	0	0	0	0	0	0	0	0	0	0	0	194	0	0	0	0	0	0	0	0	0	0	0	0	0	0	0	0	0	0	0	0	0	0	0	0
6847e993-1414-4e6f-a2af-39ebe218dd7c	109	0	0	0	322	0	0	0	0	0	0	0	0	0	0	0	0	0	0	0	0	0	0	0	0	0	0	0	0	0	0	0	0	0	0	0	0	0	0	0	0	0	0	0	0	0	0	0
85d915b8-0184-4ec7-93ad-e9ffa2f5743b	666	0	0	0	3489	0	0	0	0	0	0	0	0	0	0	0	0	0	0	0	0	0	0	0	0	0	0	0	0	0	0	0	0	0	0	0	0	0	0	0	0	0	0	0	0	0	0	0
86386b36-2950-4479-b79f-4b347053c8bc	335	0	0	0	1208	0	0	0	0	0	0	0	0	0	0	0	0	0	0	0	0	0	0	0	0	0	0	0	0	0	0	0	0	0	0	0	0	0	0	0	0	0	0	0	0	0	0	0
88395c0e-4afe-434d-8b20-5a3eef8b7f00	172	0	0	0	978	0	0	0	0	0	0	0	0	0	0	0	0	0	0	0	0	0	0	0	0	0	0	0	0	0	0	0	0	0	0	0	0	0	0	0	0	0	0	0	0	0	0	0
8c46a1df-1c10-4188-992a-a55b782494c9	579	0	0	0	2079	0	0	0	0	0	0	0	0	0	0	0	0	0	0	0	0	0	0	0	0	0	0	0	0	0	0	0	0	0	0	0	0	0	0	0	0	0	0	0	0	0	0	0
a78544d7-65c6-4778-af62-ceec24c14056	429	0	0	0	4045	0	0	0	0	0	1739	0	0	0	0	0	0	0	0	0	0	0	0	0	0	0	0	0	0	0	0	0	0	0	0	0	0	0	0	0	0	0	0	0	0	0	0	0
ba94c29b-b76e-4d67-bf5a-ce6bc45d85f8	434	0	0	0	2376	0	0	0	0	0	0	0	0	0	0	0	0	0	0	0	0	0	0	0	0	0	0	0	0	0	0	0	0	0	0	0	0	0	0	0	0	0	0	0	0	0	0	0
c1abb741-4fcd-4161-b057-c7efd619cc99	515	0	0	0	1697	0	0	0	0	0	0	0	0	0	0	0	0	0	0	0	0	0	0	0	0	0	0	0	0	0	0	0	0	0	0	0	0	0	0	0	0	0	0	0	0	0	0	0
c6888be2-4517-41e4-a801-9c915f24e737	426	0	0	0	2507	0	0	0	0	0	0	0	0	0	0	0	0	0	0	0	0	0	0	0	0	0	0	0	0	0	0	0	0	0	0	0	0	0	0	0	0	0	0	0	0	0	0	0
d252a54e-0377-4b3e-8228-26108ea704fa	441	0	0	0	1718	0	0	0	0	0	0	0	0	0	0	0	0	0	0	0	0	0	0	0	0	0	0	0	0	0	0	0	0	0	0	0	0	0	0	0	0	0	0	0	0	0	0	0
d414e076-dcb6-4edf-adef-0abdc57354ea	496	0	0	0	2015	0	0	0	0	0	0	0	0	0	0	0	0	0	0	0	0	0	0	313	0	0	0	0	0	0	0	0	0	0	0	0	0	0	0	0	0	0	0	0	0	0	0	0
f92a34fa-014e-4b41-a6d0-3b46b8c8a3ee	285	0	0	0	1878	0	0	0	0	0	0	0	0	0	0	0	0	0	0	0	0	0	0	0	0	0	0	0	0	0	0	0	0	0	0	0	0	0	0	0	0	0	0	0	0	0	0	0
468083cb-95c3-47c1-9d96-79bcf7bf3f26	0	0	0	9925	12360	0	0	0	0	0	0	0	0	0	0	4279	0	0	0	2975	0	0	0	0	0	0	7134	0	0	0	0	0	0	0	0	0	0	0	0	0	0	0	0	0	0	0	0	0
7eb0ee38-fbe2-49ea-ba63-aa13825eca6e	0	0	0	0	4951	0	0	0	0	0	2213	0	0	0	0	694	270	0	0	1977	0	0	0	0	0	0	0	0	0	0	0	0	0	0	0	0	0	0	0	0	0	0	0	0	0	0	0	0
8cf713ff-256b-4411-a1b4-5bf6f445b747	0	0	0	2311	6233	0	0	0	0	0	0	0	0	0	0	419	0	0	0	837	0	0	0	0	0	0	0	0	0	0	0	0	0	0	0	0	0	0	0	0	0	0	0	0	0	0	0	0
d3b72600-a888-4ef6-ac5d-661c105405dd	0	0	0	0	19558	0	0	0	0	0	0	0	0	0	0	164	0	0	0	0	0	0	0	2976	0	3140	0	0	0	0	0	0	0	0	0	0	0	0	0	0	0	0	0	0	0	0	0	0
f4025b40-a249-487f-8e93-7a140bcf57c1	0	0	0	3151	7346	0	0	0	0	0	0	0	0	0	0	770	0	0	301	742	0	0	0	0	0	0	0	0	0	0	0	0	0	0	0	0	0	0	0	0	0	0	0	0	0	0	0	0
03c88506-d72e-4a44-a34e-a7f0564f1799	0	251	0	0	6552	0	0	0	0	0	2163	0	0	0	0	0	0	0	0	0	0	0	0	0	0	0	0	0	0	0	0	0	78	0	0	0	0	0	0	0	0	0	0	0	0	0	0	0
0d259ac2-03d1-4814-9b0b-d05e3a6029b7	0	0	0	0	6003	0	0	0	0	0	1701	0	0	0	0	180	0	0	0	0	0	0	0	0	0	0	0	0	0	0	0	0	49	0	0	0	0	0	0	0	0	0	0	0	0	0	0	0
1127b561-ea40-4d5e-95df-daa0a5ebc1e4	0	0	0	0	12601	0	0	0	0	0	0	0	0	0	0	1564	0	0	0	0	0	953	0	0	0	0	0	0	0	1788	0	0	0	0	0	0	0	0	0	0	0	0	0	0	0	0	0	0
1c00925b-7328-4db0-b930-04aab2d80719	100	0	0	0	6972	0	0	0	0	0	0	0	0	0	0	181	0	0	0	0	0	0	2164	0	0	0	0	0	0	0	0	0	256	0	0	0	0	0	0	0	0	0	0	0	0	0	0	0
29b92b51-7ba3-42a9-97d3-6a9b5e43f928	488	0	0	0	4506	0	0	0	0	0	2512	0	0	0	0	1253	0	0	0	1183	0	0	0	0	0	0	0	0	0	0	0	0	297	0	0	0	0	0	5485	0	0	0	0	0	0	0	0	0
2bff30d5-be79-4686-8164-7a7d9619d3c0	0	0	0	0	12068	0	0	0	0	0	0	0	0	0	0	1068	0	0	0	0	0	0	2314	0	0	0	0	0	0	0	0	0	0	0	0	0	0	0	0	0	0	0	0	0	0	0	0	0
305a5074-5384-45a0-985d-289b178d09f6	0	0	0	0	8213	0	0	0	0	0	0	0	0	0	0	698	0	0	0	0	0	0	1837	0	0	0	0	0	0	0	0	0	353	0	0	0	0	0	0	0	0	0	0	0	0	0	0	0
343fcbc2-f30c-4ffa-a0b3-f5bb21e5e70b	232	0	0	0	5058	0	0	0	0	0	1743	0	0	0	0	71	0	0	0	0	0	0	0	0	0	0	0	0	0	0	0	0	43	0	0	0	0	0	0	0	0	0	0	0	0	0	0	0
352fbbb4-88a5-4354-b1fa-3a01da3fbfa7	147	0	0	0	2092	0	0	0	0	0	542	0	0	0	0	0	0	0	0	0	0	0	0	0	0	0	0	0	0	0	0	0	0	0	0	0	0	0	0	0	0	0	0	0	0	0	0	0
36e1d9cc-32ec-4a0a-8fb1-c46f058a6fb8	0	344	0	0	7699	0	0	0	0	0	2271	0	0	0	0	128	422	0	0	0	0	0	0	0	0	0	0	0	0	0	0	0	0	0	0	0	0	0	0	0	0	0	0	0	0	0	0	0
3bacc189-01b8-46cc-a442-f393c0f428c6	461	0	0	0	3011	0	0	0	0	0	0	0	0	0	0	0	0	0	0	0	0	0	0	0	0	0	2011	0	0	0	0	0	348	0	798	0	0	0	0	0	0	0	0	0	0	0	0	0
41840dc1-5ea2-4f01-a0d4-8b65add641c8	330	91	0	391	1089	0	0	0	0	0	271	0	0	0	0	0	0	0	0	0	0	0	0	0	0	0	0	0	0	0	0	0	60	0	0	0	0	0	1510	0	0	0	0	0	0	0	0	0
4624fd20-e2ad-4826-b606-a694b04e1076	0	0	0	3378	7246	0	0	0	0	0	0	0	0	0	0	490	0	0	0	135	0	0	0	0	0	0	0	0	0	0	0	0	0	0	0	0	0	0	0	0	0	0	0	0	0	0	0	0
463bf060-8ba6-4a73-8173-172025f7b527	0	0	0	0	8840	0	0	0	0	0	0	0	0	0	0	1380	0	0	0	0	0	0	1430	0	0	0	0	0	0	0	0	0	0	1991	0	0	0	0	0	0	0	0	0	0	0	0	0	0
47e5ff56-9534-4fcf-a593-33027e877f93	0	0	0	6696	8343	0	0	0	0	0	0	0	0	0	0	583	0	0	0	439	0	0	0	0	0	0	0	0	0	0	0	0	390	0	0	0	0	0	0	0	0	0	0	0	0	0	0	0
484a41c8-fcaf-488d-97dc-bfe6a4b88a95	0	257	0	0	8915	0	0	0	0	0	0	0	0	0	0	308	0	0	0	0	0	0	2736	0	0	0	0	0	0	0	0	0	374	0	0	0	0	0	0	0	0	0	0	0	0	0	0	0
4904d56f-0fe7-4482-8f6d-9e54d261f399	0	323	0	4782	11036	0	0	0	0	0	0	0	0	0	0	916	0	0	0	0	0	0	0	0	0	0	0	0	0	0	0	0	0	0	0	0	0	0	0	0	0	0	0	0	0	0	0	0
4c3eda94-56f4-46d3-8c88-50d476e773f6	0	0	0	0	2451	0	0	0	0	0	0	0	0	0	0	193	0	0	0	356	0	0	384	0	0	0	0	0	0	0	0	0	0	0	0	0	0	0	0	0	0	0	0	0	0	0	0	0
4cff8590-559e-4204-8635-96e11bfeda68	0	238	0	3632	9896	0	0	0	0	0	0	0	0	0	0	1089	254	0	0	800	0	0	0	0	0	0	0	0	0	0	0	0	0	0	0	0	0	0	0	0	0	0	0	0	0	0	0	0
50ee360c-e3df-4888-9999-ebb88e271d08	0	181	0	0	5771	0	0	0	0	0	2032	0	0	0	0	0	0	0	0	0	0	0	0	0	0	0	0	0	0	0	0	0	66	0	0	0	0	0	0	0	0	0	0	0	0	0	0	0
5d58b984-e0b8-4237-a576-0e9d4079599e	31	0	0	0	2889	0	0	0	0	0	0	0	0	0	0	246	0	0	0	0	0	0	0	0	0	0	0	0	0	0	0	0	112	0	0	264	0	0	0	0	0	0	0	0	0	0	0	0
5df489bc-6178-49e4-8a42-506f70300dff	346	144	0	0	4397	0	0	0	0	0	1094	0	0	0	0	0	206	0	0	0	0	0	499	0	0	0	0	0	0	0	0	0	0	0	0	0	0	0	2213	0	0	0	0	0	0	0	0	0
5ead73fe-1c34-48ed-b20d-89fc3c82dbd6	245	70	0	0	2359	0	0	0	0	0	0	0	0	0	0	0	0	0	0	0	0	0	825	180	0	0	0	0	0	0	0	0	191	0	0	0	0	0	0	0	0	0	0	0	0	0	0	0
63adc09c-e1b1-40dd-9c35-2f8276b656fc	0	0	0	0	9766	0	0	0	0	0	0	0	0	0	0	785	0	0	0	0	0	0	2110	0	0	0	0	0	0	0	0	0	418	0	0	0	0	0	0	0	0	0	0	0	0	0	0	0
670f971f-a525-4ef8-91ba-610cfbaeb914	0	0	0	0	6094	0	0	0	0	0	5166	0	0	0	0	2585	0	0	0	1922	0	0	0	0	0	0	0	0	0	0	0	0	0	1378	0	0	0	0	2304	0	0	0	0	0	0	0	0	0
6b25a78f-20dc-4ccc-b4c0-f9885d16725d	0	0	0	4934	6660	0	0	0	0	0	0	0	0	0	0	719	0	0	0	111	0	0	0	0	0	0	0	0	0	0	0	0	0	0	0	0	0	0	0	0	0	0	0	0	0	0	0	0
6b50391f-d890-4ca0-b942-beab0f8bf1c9	239	183	2551	0	3244	0	0	0	0	0	1683	0	0	0	0	0	0	0	0	0	0	0	0	0	0	0	0	0	0	0	0	0	0	0	0	0	0	0	0	0	0	0	0	0	0	0	0	0
6e6ad1a2-f1eb-44d1-9852-f5752afcf5eb	0	1086	0	0	10085	0	0	0	0	0	6732	0	0	0	0	0	838	0	0	0	0	0	0	0	0	0	0	0	0	0	0	0	0	0	0	0	0	0	0	0	0	0	0	0	0	0	0	0
70422e6d-cb1f-4284-8be9-1d4517ffad60	0	0	0	3412	10677	0	0	0	0	0	0	0	0	0	0	319	532	0	0	0	0	0	0	0	0	0	0	0	0	0	0	0	0	0	0	0	0	0	0	0	0	0	0	0	0	0	0	0
7f03cb4b-60b1-460c-b761-402e7ca09b0d	331	0	0	0	1971	0	0	0	0	0	0	0	0	0	0	0	0	0	0	0	0	0	0	0	0	0	0	0	0	0	0	0	0	0	0	0	0	0	0	0	0	0	0	0	0	0	0	0
7fc7b316-f3d3-4e71-9417-423fe334e6bc	0	0	0	0	7313	0	0	0	0	0	4775	0	0	0	0	1153	0	0	0	0	0	0	0	0	0	0	16520	0	0	0	0	0	594	0	0	0	0	0	0	0	0	0	0	0	0	0	0	0
81a8b064-e735-455f-b2db-af7ae11daac4	0	677	0	6322	11784	0	0	0	0	0	0	0	0	0	0	564	0	0	0	0	0	0	0	0	0	0	0	0	0	0	0	0	553	0	0	0	0	0	0	0	0	0	0	0	0	0	0	0
84fe77b4-f6cc-49bf-a6b9-1621ec9394f8	0	474	0	0	9775	0	0	0	0	0	3311	0	0	0	0	253	0	0	0	0	0	0	0	0	0	0	0	0	0	0	0	0	84	0	0	0	0	0	0	0	0	0	0	0	0	0	0	0
90611290-e44c-438e-91aa-f3b83dae3b71	0	0	0	10152	13436	0	0	0	0	0	0	0	0	0	0	1080	0	0	0	0	0	0	0	0	0	0	0	0	0	0	0	0	0	0	0	0	0	0	0	0	0	0	0	0	0	0	0	0
96517058-18d2-4847-8085-768ca8aa1565	0	0	0	0	22311	0	0	0	0	0	9430	0	0	0	0	18326	0	0	0	0	0	0	0	5236	0	0	6139	0	0	0	0	0	2816	0	0	0	0	0	0	0	0	0	0	0	0	0	0	0
992d9566-b1da-421a-bf36-d23382b115fa	0	0	0	2918	7116	0	0	0	0	0	0	0	0	0	0	496	0	0	0	0	0	0	0	0	0	0	0	0	0	0	0	0	0	0	0	0	0	0	0	0	0	0	0	0	0	0	0	0
9c681cd9-25fb-42ac-aa6b-bb962882fa22	203	99	0	0	5690	0	0	0	0	0	782	0	0	0	0	0	0	0	0	0	0	108	444	0	0	0	0	0	0	0	0	0	58	0	0	0	0	0	0	0	0	0	0	0	0	0	0	0
a2f143d6-ba07-4ff0-960d-b29c3c716665	283	0	0	0	3335	0	0	0	0	0	1182	0	0	0	0	0	153	0	0	0	0	0	0	0	0	0	0	0	0	0	0	0	47	0	0	0	0	0	0	0	0	0	0	0	0	0	0	0
b9098b7c-eab0-4ef5-b968-8d3024bf32f7	0	0	0	2049	7264	0	0	0	0	0	1816	0	0	0	0	0	0	0	0	0	0	0	0	0	0	0	0	0	0	0	0	0	0	0	0	0	0	0	0	0	0	0	0	0	0	0	0	0
b9f03936-1de5-4330-8b0f-6d0ab533876e	230	0	0	0	2020	0	0	0	0	0	499	0	0	0	0	0	0	0	0	0	0	0	930	0	0	0	0	0	0	0	0	0	64	0	0	0	0	0	0	0	0	0	0	0	0	0	0	0
c016d025-3c92-41c5-b846-493b1fcce79e	0	121	0	0	3884	0	0	0	0	0	991	0	0	0	0	358	306	0	0	0	0	0	0	0	0	0	0	0	0	0	0	0	51	0	0	0	0	0	0	0	0	0	0	0	0	0	0	0
c05adc19-2e01-4712-a35a-69eee4d40998	0	0	0	0	13040	0	0	0	0	0	0	0	0	0	0	607	0	0	0	0	0	0	3555	0	0	0	0	0	0	0	0	0	611	0	0	0	0	0	0	0	0	0	0	0	0	0	0	0
c1d9ed06-7498-4c6c-a0de-dbf28e868109	0	0	0	0	5763	0	0	0	0	0	1925	0	0	0	0	64	0	0	0	0	0	152	0	0	0	0	0	0	0	0	0	0	60	0	0	0	0	0	0	0	0	0	0	0	0	0	0	0
c285c2fa-24b4-47a1-874d-86e74b002b05	163	112	0	0	4841	0	0	0	0	0	0	0	0	0	0	357	0	0	0	0	0	0	668	0	0	0	0	0	0	0	0	0	151	0	0	0	0	0	0	0	0	0	0	0	0	0	0	0
c36213e4-c057-46f5-ada5-f1f921855bb4	0	91	0	0	4051	0	0	0	0	0	1290	0	0	0	0	131	0	0	0	0	0	0	0	0	0	0	0	0	0	0	0	0	0	0	0	0	0	0	0	0	0	0	0	0	0	0	0	0
d02597f8-3ac7-4165-a65f-0e134e5d215b	0	0	0	0	5955	0	0	0	0	0	0	0	0	0	0	466	0	0	0	152	0	0	2248	0	0	0	1822	0	0	0	0	0	0	0	0	0	0	0	0	0	0	0	0	0	0	0	0	0
d252f328-4583-4e97-9a71-bb2885f06f73	0	0	0	0	2588	0	0	0	0	0	844	0	0	0	0	0	87	0	0	0	0	90	0	0	0	0	0	4178	0	0	0	0	0	0	0	0	0	0	0	0	0	0	0	0	0	0	0	0
d6ccfd6f-2ea9-499d-a25d-4ba9d4a9258e	0	0	0	2425	6226	0	0	0	0	0	0	0	0	0	0	602	0	0	0	0	0	0	0	0	0	0	0	0	0	0	0	0	0	0	0	0	0	0	0	0	0	0	0	0	0	0	0	0
d9c5493e-f969-4c04-a646-9a3134011021	17	83	0	0	5341	0	0	0	0	0	0	0	0	0	0	244	0	0	0	0	0	0	1468	0	0	0	0	0	0	0	0	0	319	0	0	0	0	0	0	0	0	0	0	0	0	0	0	0
dcf45005-7e6d-4c26-9994-f973da7e814f	0	155	0	0	6789	0	0	0	0	0	0	0	0	0	0	357	0	0	0	0	0	0	1076	0	0	0	0	0	0	0	0	0	194	0	0	0	0	0	0	0	0	0	0	0	0	0	0	0
e30c64d5-e796-4cfc-8dc8-6e62bf97822f	0	0	0	0	9312	0	0	0	0	0	3605	0	0	0	0	912	0	0	0	0	0	280	0	0	0	0	0	0	0	0	0	0	0	0	0	0	0	0	0	0	0	0	0	0	0	0	0	0
f1a4f60a-5228-47cd-883f-ff8d2dfe1633	0	202	0	0	4974	0	0	0	0	0	2158	0	0	0	0	371	245	0	0	0	0	0	0	0	0	0	0	0	0	0	0	0	126	0	0	0	0	0	0	0	0	0	0	0	0	0	0	0
f7e9eed5-7a0b-4b2d-bea3-fd8c42a3b90e	312	175	0	0	3199	0	0	0	0	0	0	0	0	0	0	278	0	0	0	0	0	0	1705	0	0	0	0	0	0	0	0	0	262	0	0	0	0	0	0	0	0	0	0	0	0	0	0	0
0040b1b6-b07a-4b6e-90ef-133523eaf412	0	0	0	0	7107	0	0	0	0	0	0	0	0	0	0	1071	0	0	0	5092	0	0	1759	0	0	0	0	0	0	0	0	0	0	0	0	0	0	0	0	0	0	0	0	0	0	0	0	0
06ecd127-6c24-422d-a7fb-bf5aee1b8b7b	0	0	0	0	5175	0	0	0	0	0	1574	0	0	0	0	926	0	0	0	0	10	0	0	0	0	0	0	0	0	0	0	0	0	0	0	0	0	0	0	0	0	0	0	0	0	0	0	0
11473a98-d953-45f9-abf5-709b68a4bae8	221	0	0	0	4182	0	0	0	0	0	1409	0	0	0	0	12	0	0	0	0	0	0	0	0	0	0	0	0	0	0	0	0	0	0	0	0	0	0	0	0	0	0	0	0	0	0	0	0
145f6dbb-9744-44f7-8485-e440689de3fd	221	0	0	0	2790	0	0	0	0	0	0	0	0	0	0	0	51	0	0	0	0	0	401	0	0	0	0	0	0	0	0	0	81	0	0	0	0	0	0	0	0	0	0	0	0	0	0	0
19085f7d-e6a6-406f-bd09-520a27e0283d	0	0	0	2837	8124	0	0	0	0	0	0	0	0	0	0	2063	0	0	0	0	0	0	0	702	0	0	0	0	0	0	0	0	0	0	0	0	0	0	0	0	0	0	0	0	0	0	0	0
1cb25b72-3726-4f12-9e22-f5c7e4b05681	0	0	0	0	4947	0	0	0	0	0	1091	0	0	0	0	364	0	0	0	22	0	0	0	0	0	0	0	0	0	0	0	0	0	0	0	0	0	0	0	0	0	0	0	0	0	0	0	0
35f82a33-bde2-47e2-8aba-ff1fd5920219	0	0	0	0	6392	0	0	0	0	0	2219	0	0	0	0	2445	0	0	0	384	0	0	0	0	0	0	0	0	0	0	0	0	66	0	0	0	0	0	0	0	0	0	0	0	0	0	0	0
3b02a7a7-e5bc-4e77-b691-521603630b00	0	0	0	0	10770	0	0	0	0	0	4581	0	0	0	0	1667	0	0	0	0	0	0	0	0	0	0	0	0	0	0	0	0	0	0	0	0	0	0	0	0	0	0	0	0	0	0	0	0
43206cb7-787d-4f68-8019-55e8585c4b4d	0	0	0	0	5304	0	0	0	0	0	1958	0	0	0	0	3132	0	0	0	480	0	0	0	0	0	0	0	0	0	0	0	0	0	0	0	0	0	0	0	0	0	0	0	0	0	0	0	0
4f1fc78e-733d-4c6e-86b2-dbe1f98c141d	0	0	0	0	8628	0	0	0	0	0	0	0	0	0	0	2176	169	0	0	0	0	0	1658	0	0	0	0	0	0	0	0	0	274	0	0	0	0	0	0	0	0	0	0	0	0	0	0	0
5042b417-d14e-42bb-b6f3-de303346a252	0	0	0	0	8865	0	0	0	0	0	3369	0	0	0	0	3138	0	0	0	931	0	0	0	0	0	0	0	0	0	0	0	0	0	0	0	0	0	0	0	0	0	0	0	0	0	0	0	0
50b61288-1412-4104-92e6-8b1a359ef399	0	0	0	2502	7671	0	0	0	0	0	0	0	0	0	0	1288	0	0	0	0	0	0	0	0	0	0	0	0	0	0	0	0	0	0	0	0	0	0	0	0	0	0	0	0	0	0	0	0
558239c7-a160-4228-8fdf-a0a1d2f62133	259	0	0	0	2535	0	0	0	0	0	0	0	0	0	0	0	0	0	0	0	0	0	412	0	0	0	0	0	0	0	0	0	0	0	0	0	0	0	0	0	0	0	0	0	0	0	0	0
5769ae11-5f1b-483f-b228-7584591c66e6	269	0	0	0	1582	0	0	0	0	0	0	0	0	0	0	826	0	0	0	0	0	0	0	0	0	0	0	0	0	0	0	0	0	0	0	0	0	0	3084	0	0	0	0	0	0	0	0	0
5ee1dda9-2e84-4617-af09-2ae02873b44d	0	0	0	0	7250	0	0	0	0	0	2499	0	0	0	0	3045	0	0	0	843	0	0	0	0	0	0	0	0	0	0	0	0	0	0	0	0	0	0	0	0	0	0	0	0	0	0	0	0
77bf9514-88da-473b-9a91-f669ef3cd343	0	0	0	0	6450	0	0	0	0	0	1816	0	0	0	0	739	0	0	0	322	0	0	1093	0	0	0	0	0	0	0	0	0	0	0	0	0	0	0	0	0	0	0	0	0	0	0	0	0
7a6cb147-a576-446d-a605-fa846ea3d1ad	200	0	0	1227	3117	0	0	0	0	0	0	0	0	0	0	307	0	0	0	478	0	0	0	0	0	0	0	0	0	0	0	0	0	0	0	0	0	0	0	0	0	0	0	0	0	0	0	0
80ebcecc-4a7a-40dd-914c-f0648a58095f	0	106	0	0	3893	0	0	0	0	0	0	0	0	0	0	0	141	0	0	0	0	0	712	0	0	0	0	0	0	0	0	0	121	0	0	0	0	0	0	0	0	0	0	0	0	0	0	0
8a2580c3-9c89-4cb0-b94d-3eca15dac1c3	0	0	0	3552	7280	0	0	0	0	0	0	0	0	0	0	512	0	0	0	630	0	0	0	0	0	0	0	0	0	0	0	0	268	0	0	0	0	0	0	0	0	0	0	0	0	0	0	0
8b0c4c91-2d07-4a9b-97a1-d2bda003437e	0	0	0	1105	4626	0	0	0	0	0	0	0	0	0	0	1482	0	0	0	0	0	0	0	0	0	0	0	0	0	0	0	0	0	0	0	0	0	0	0	0	0	0	0	0	0	0	0	0
93a49462-4bd3-4efa-87a5-69006abba5a0	0	0	0	0	6991	0	0	0	0	0	0	0	0	0	0	403	165	0	0	1570	250	0	1141	0	0	0	0	0	0	0	0	0	167	0	0	0	0	0	0	0	0	0	0	0	0	0	0	0
b2d9aaff-5a48-48f0-bf55-bfd4ddaeccaf	0	0	0	1745	5542	0	0	0	0	0	0	0	0	0	0	628	168	0	0	0	0	0	0	0	0	0	0	0	0	0	0	0	0	0	0	0	0	0	0	0	0	0	0	0	0	0	0	0
b5f90cb8-7304-48fb-a1d3-ff459c7d79d1	815	0	0	0	7645	3737	0	0	0	0	0	0	0	0	0	0	0	1783	0	0	0	364	0	0	0	1906	0	0	2699	0	0	0	0	0	0	0	0	0	0	0	0	0	0	0	0	0	0	0
cf777ef1-765f-4828-b789-f5aa6722eb35	0	0	0	1777	5550	0	0	0	0	0	0	0	0	0	0	1218	0	0	0	0	0	0	0	0	0	0	0	0	0	0	0	0	0	0	0	0	0	0	0	0	0	0	0	0	0	0	0	0
e9445993-854d-44fc-a063-eacf70222fdf	0	0	0	0	4562	0	0	0	0	0	1783	0	0	0	0	1190	0	0	0	0	0	0	0	0	0	0	0	0	0	0	2350	0	0	0	0	0	0	0	0	0	0	0	0	0	0	0	0	0
eb1792ee-6946-4e0d-bdd1-c924328dba5d	182	0	0	0	3490	0	0	0	0	0	0	0	0	0	0	387	0	0	0	0	0	0	0	0	0	0	0	0	0	0	0	0	0	0	0	0	0	0	0	0	0	0	0	0	0	0	0	0
ec23a354-e339-4466-9a1b-8e886ef627e6	0	0	0	0	5425	0	0	0	0	0	3681	0	0	0	0	4691	0	0	0	1438	0	0	0	3109	0	0	0	0	0	0	0	0	0	0	0	0	0	0	0	0	0	0	0	0	0	0	0	0
f0768c67-f38c-40a8-8f27-81a927fb5dca	0	0	0	0	6509	0	0	0	0	0	3098	0	0	0	0	4776	0	0	0	1842	0	0	0	0	0	0	0	0	0	0	0	0	0	0	0	0	0	0	0	0	0	0	0	0	0	0	0	0
00c27940-c623-11e3-bf01-24c6515278c0	0	0	0	5124	8254	0	0	0	0	0	0	0	0	0	0	2671	0	0	0	652	0	0	0	0	0	0	0	0	0	0	0	0	0	0	0	0	0	0	0	0	0	0	0	0	0	0	0	0
01dc6872-c623-11e3-bf01-24c6515278c0	0	109	0	0	5672	0	0	0	0	0	0	0	0	0	0	3007	0	0	0	0	0	0	942	0	0	0	0	0	0	0	0	0	0	0	0	0	0	0	0	0	0	0	0	0	0	0	0	0
030695f6-c623-11e3-bf01-24c6515278c0	0	236	0	0	8511	0	0	0	0	0	0	0	0	0	0	2256	545	0	0	0	0	0	1626	0	0	0	0	0	0	0	0	0	228	0	0	0	0	0	0	0	0	0	0	0	0	0	0	0
041e3b42-c623-11e3-bf01-24c6515278c0	0	0	0	0	6167	0	0	0	0	0	0	0	0	0	0	1272	0	0	0	0	0	0	908	0	0	0	0	0	0	0	0	0	0	0	0	0	0	0	0	0	0	0	0	0	0	0	0	0
062e96d4-c623-11e3-bf01-24c6515278c0	0	0	0	0	6572	0	0	0	0	0	2555	0	0	0	0	1621	0	0	0	0	0	0	0	0	0	0	0	0	0	0	0	0	0	0	0	0	0	0	0	0	0	0	0	0	0	0	0	0
072f4146-c623-11e3-bf01-24c6515278c0	0	0	0	0	5511	0	0	0	0	0	2140	0	0	0	0	1941	0	0	0	0	0	0	0	0	0	0	0	0	0	0	0	0	0	0	0	0	0	0	0	0	0	0	0	0	0	0	0	0
0831e45e-c623-11e3-bf01-24c6515278c0	0	0	0	0	9401	0	0	0	0	0	0	0	0	0	0	7315	0	0	0	0	0	0	1706	0	0	0	0	0	0	0	0	0	488	2044	0	0	0	0	0	0	0	0	0	0	0	0	0	0
0a9c9db0-c623-11e3-bf01-24c6515278c0	0	0	0	0	6821	0	0	0	0	0	2513	0	0	0	0	1796	0	0	0	0	0	0	0	0	0	0	0	0	0	0	0	0	0	0	0	0	0	0	0	0	0	0	0	0	0	0	0	0
0be08326-c623-11e3-bf01-24c6515278c0	0	0	0	0	7055	0	0	0	0	0	0	0	0	0	0	5278	0	0	0	0	0	0	1167	0	0	0	0	0	0	0	0	0	261	0	0	0	0	0	0	0	0	0	0	0	0	0	0	0
0cdbabf2-c623-11e3-bf01-24c6515278c0	0	0	0	0	4203	0	0	0	0	0	1113	0	0	0	0	504	0	0	0	0	0	0	0	0	0	0	0	0	0	0	0	0	89	0	0	0	0	0	0	0	0	0	0	0	0	0	0	0
0dd39eca-c623-11e3-bf01-24c6515278c0	122	0	0	0	4531	0	0	0	0	0	0	0	0	0	0	2401	0	0	0	705	0	0	831	0	0	0	0	0	0	0	0	0	141	0	0	0	0	0	0	0	0	0	0	0	0	0	0	0
0eeafcd6-c623-11e3-bf01-24c6515278c0	0	239	0	0	7536	0	0	0	0	0	3151	0	0	0	0	5222	0	0	0	1858	0	0	0	0	0	0	0	0	0	0	0	0	133	955	0	0	0	0	0	0	0	0	0	0	0	0	0	0
10136472-c623-11e3-bf01-24c6515278c0	0	0	0	0	2152	0	0	0	0	0	0	0	0	0	0	644	0	0	0	0	0	0	480	0	0	0	0	0	0	0	0	0	182	0	0	0	0	0	0	0	0	0	0	0	0	0	0	0
10cb8ac6-c622-11e3-bf01-24c6515278c0	0	0	0	0	9711	0	0	0	0	0	4882	0	0	0	0	6207	0	0	0	0	0	0	0	1697	0	0	0	0	0	0	0	0	432	296	0	0	0	0	0	0	0	0	0	0	0	0	0	0
10db2142-c623-11e3-bf01-24c6515278c0	0	0	0	0	9150	0	0	0	0	0	0	0	0	0	0	1276	0	0	0	0	0	0	2289	0	0	0	0	0	0	0	0	0	0	0	0	0	0	0	0	0	0	0	0	0	0	0	0	0
1295947c-c623-11e3-bf01-24c6515278c0	0	0	0	0	13864	0	0	0	0	0	0	0	0	0	0	9045	0	0	0	3578	0	1535	1858	0	0	0	0	0	0	0	0	0	0	2717	0	0	0	0	0	0	0	0	0	0	0	0	0	0
13bd2b30-c623-11e3-bf01-24c6515278c0	122	86	0	0	2959	0	0	0	0	0	1083	0	0	0	0	917	0	0	0	0	0	0	0	241	0	0	0	0	0	0	0	0	0	0	0	0	0	0	0	0	0	0	0	0	0	0	0	0
15895218-c623-11e3-bf01-24c6515278c0	0	0	0	0	8749	0	0	0	0	0	0	0	0	0	0	3355	0	0	0	1579	0	312	1263	0	0	0	0	0	0	0	0	0	0	0	0	0	0	0	0	0	0	0	0	0	0	0	0	0
15fd8dc8-c622-11e3-bf01-24c6515278c0	0	178	0	0	7074	0	0	0	0	0	3335	0	0	0	0	4233	0	0	0	0	0	0	0	0	0	0	0	0	0	0	0	0	0	0	0	0	0	0	0	0	0	0	0	0	0	0	0	0
17de5b12-c623-11e3-bf01-24c6515278c0	0	359	0	0	7830	0	0	0	0	0	3030	0	0	0	0	1885	477	0	0	0	0	0	0	0	0	0	0	0	0	0	0	0	96	0	0	0	0	0	0	0	0	0	0	0	0	0	0	0
18f5e75e-c623-11e3-bf01-24c6515278c0	130	0	0	0	3927	0	0	0	0	0	0	0	0	0	0	474	0	0	0	0	0	0	467	0	0	0	0	0	0	0	0	0	0	0	0	0	0	0	0	0	0	0	0	0	0	0	0	0
19fe27d8-c623-11e3-bf01-24c6515278c0	0	0	0	0	6228	0	0	0	0	0	1847	0	0	0	0	1327	0	0	0	0	0	0	0	0	0	0	0	0	0	0	0	0	0	0	0	0	0	0	0	0	0	0	0	0	0	0	0	0
1b06afe2-c623-11e3-bf01-24c6515278c0	0	0	0	0	4725	0	0	0	0	0	1483	0	0	0	0	1334	0	0	0	0	0	0	0	0	0	0	0	0	0	0	0	0	0	0	0	0	0	0	0	0	0	0	0	0	0	0	0	0
1c10ab52-01a3-11e4-8395-af1f6b7ba88c	0	0	0	0	6830	0	0	0	0	0	2173	0	0	0	0	1953	0	0	0	0	0	0	0	0	0	0	0	0	0	0	0	0	0	0	0	0	0	0	0	0	0	0	0	0	0	0	0	0
1c1c6494-c623-11e3-bf01-24c6515278c0	0	78	0	0	5479	0	0	0	0	0	0	0	0	0	0	2377	0	0	0	0	0	0	1317	0	0	0	0	0	0	0	0	0	148	0	0	0	0	0	0	0	0	0	0	0	0	0	0	0
1dbdbb2c-c623-11e3-bf01-24c6515278c0	0	0	0	0	3913	0	0	0	0	0	0	0	0	0	0	4046	0	0	0	1948	0	0	2008	992	0	0	0	0	0	0	0	0	541	2297	0	0	0	0	7222	0	0	0	0	0	0	0	0	0
1df8939c-c622-11e3-bf01-24c6515278c0	0	0	0	0	6215	0	0	0	0	0	2168	0	0	0	0	776	0	0	0	0	0	600	0	0	0	0	0	0	0	0	0	0	98	0	0	0	0	0	0	0	0	0	0	0	0	0	0	0
1ea7e01c-c623-11e3-bf01-24c6515278c0	0	0	0	0	6585	0	0	0	0	0	2518	0	0	0	0	2237	0	0	0	0	0	0	0	0	0	0	0	0	0	0	0	0	111	504	0	0	0	0	0	0	0	0	0	0	0	0	0	0
1fd69adc-c623-11e3-bf01-24c6515278c0	160	0	0	0	3816	0	0	0	0	0	0	0	0	0	0	218	0	0	0	0	0	0	635	0	0	0	0	0	0	0	0	0	0	0	0	0	0	0	0	0	0	0	0	0	0	0	0	0
2109e1d4-c623-11e3-bf01-24c6515278c0	159	0	0	0	2321	0	0	0	0	0	804	0	0	0	0	148	0	0	0	116	0	0	0	0	0	0	0	0	0	0	0	0	0	0	0	0	0	0	0	0	0	0	0	0	0	0	0	0
221d0290-c623-11e3-bf01-24c6515278c0	0	0	0	0	6297	0	0	0	0	0	1916	0	0	0	0	2864	0	0	0	474	188	204	0	0	0	0	0	0	0	0	0	0	111	2187	0	0	0	0	0	0	0	0	0	0	0	0	0	0
2316ee90-c623-11e3-bf01-24c6515278c0	29	0	0	0	394	0	0	0	0	0	0	0	0	0	0	3	0	0	0	0	0	0	0	0	0	0	0	0	0	0	0	0	0	0	0	0	0	0	0	0	0	0	0	0	0	0	0	285
23eb72d8-c622-11e3-bf01-24c6515278c0	0	258	0	0	7641	0	0	0	0	0	3407	0	0	0	0	3377	0	0	0	1282	0	0	0	842	0	0	0	0	0	0	0	0	60	280	0	0	0	0	0	0	0	0	0	0	0	0	0	0
2468e58c-c623-11e3-bf01-24c6515278c0	0	150	0	0	7345	0	0	0	0	0	0	0	0	0	0	3445	0	0	0	1234	0	0	1521	0	0	0	0	0	0	0	0	0	272	0	0	0	0	0	0	0	0	0	0	0	0	0	0	0
2572b0bc-c622-11e3-bf01-24c6515278c0	98	0	0	0	6502	0	0	0	0	0	0	0	0	0	0	1955	0	0	0	0	0	0	0	0	0	0	0	0	0	0	0	0	0	0	0	0	0	0	0	0	0	0	0	0	0	0	0	0
2584b428-c623-11e3-bf01-24c6515278c0	112	465	0	0	5018	0	0	0	0	0	0	0	0	0	0	1031	306	0	0	655	0	0	1279	0	0	0	0	0	0	0	0	0	0	0	0	0	0	0	0	0	0	0	0	0	0	0	0	0
26de406e-c623-11e3-bf01-24c6515278c0	0	0	0	0	7739	0	0	0	0	0	2890	0	0	0	0	5310	0	0	0	0	0	0	0	0	0	0	0	0	0	0	0	0	0	779	0	0	0	0	0	0	0	0	0	0	0	0	0	0
27fcccdc-c622-11e3-bf01-24c6515278c0	0	371	0	1794	7102	0	0	0	0	0	3885	0	0	0	0	4647	0	0	0	1340	0	0	0	1502	0	0	0	0	0	0	0	0	0	0	0	0	0	0	0	0	0	0	0	0	0	0	0	0
2828e5e6-c623-11e3-bf01-24c6515278c0	0	341	0	0	10181	0	0	0	0	0	0	0	0	0	0	3786	0	0	0	3163	0	0	1810	0	0	0	0	0	0	0	0	0	561	1549	0	0	0	0	0	0	0	0	0	0	0	0	0	0
295aac88-c623-11e3-bf01-24c6515278c0	0	0	0	0	3777	0	0	0	0	0	1349	0	0	0	0	2967	0	0	0	0	0	0	0	0	0	0	0	0	0	0	0	0	0	0	0	0	0	0	2967	0	0	0	0	0	0	0	0	0
2b569b88-c622-11e3-bf01-24c6515278c0	0	327	0	0	8247	0	0	0	0	0	0	0	0	0	0	6118	0	0	0	1392	0	0	2662	0	0	0	0	0	0	0	0	0	586	3016	0	0	0	0	0	0	0	0	0	0	0	0	0	0
2bd56bba-c623-11e3-bf01-24c6515278c0	0	0	0	0	2240	0	0	0	0	0	2304	0	0	0	0	421	0	0	0	0	0	0	0	0	0	0	0	2851	0	0	0	0	0	0	0	0	0	0	0	0	0	0	0	0	0	0	0	0
2d0e4b82-c623-11e3-bf01-24c6515278c0	0	203	0	0	7190	0	0	0	0	0	3026	0	0	0	0	1963	0	0	0	1440	0	0	0	0	0	0	0	0	0	0	0	0	269	0	0	0	0	0	0	0	0	0	0	0	0	0	0	0
2e0bbaf6-c623-11e3-bf01-24c6515278c0	0	0	0	0	3482	0	0	0	0	0	0	0	0	0	0	744	0	0	0	0	0	0	545	0	0	0	0	0	0	0	0	0	0	0	0	0	0	0	0	0	0	0	0	0	0	0	0	0
2ecd8358-c622-11e3-bf01-24c6515278c0	0	161	0	0	7291	0	0	0	0	0	2305	0	0	0	0	2700	0	0	0	0	0	0	0	0	0	0	0	0	0	0	0	0	94	0	0	0	0	0	0	0	0	0	0	0	0	0	0	0
2f149d78-c623-11e3-bf01-24c6515278c0	0	0	0	0	6785	0	0	0	0	0	2976	0	0	0	0	2158	0	0	0	0	0	0	0	0	0	0	778	0	0	0	0	0	0	0	0	0	0	0	0	0	0	0	0	0	0	0	0	0
30a8f292-c623-11e3-bf01-24c6515278c0	0	0	0	0	5511	0	0	0	0	0	1713	0	0	0	0	1689	0	0	0	0	0	0	0	0	0	0	0	0	0	0	0	0	0	0	0	0	0	0	0	0	0	0	0	0	0	0	0	0
31bcfd64-c622-11e3-bf01-24c6515278c0	0	0	0	0	5083	0	0	0	0	0	1852	0	0	0	0	1388	0	0	0	0	0	0	0	0	0	0	0	0	0	0	0	0	0	0	0	0	0	0	0	0	0	0	0	0	0	0	0	0
31c0c8f8-c623-11e3-bf01-24c6515278c0	0	0	0	0	7756	0	0	0	0	0	2853	0	0	0	0	2869	0	0	0	0	0	0	0	0	0	0	0	0	0	0	0	0	78	0	0	0	0	0	0	0	0	0	0	0	0	0	0	0
32be40fa-c623-11e3-bf01-24c6515278c0	0	0	0	0	4395	0	0	0	0	0	2163	0	0	0	0	1511	197	0	0	844	0	0	0	0	0	0	0	0	0	0	0	0	47	0	0	0	0	0	0	0	0	0	0	0	0	0	0	0
33a8693c-c623-11e3-bf01-24c6515278c0	0	0	0	0	5755	0	0	0	0	0	2689	0	0	0	0	5745	0	0	0	0	0	0	0	0	0	0	0	0	0	0	0	0	0	842	0	0	0	0	0	0	0	0	0	0	0	0	0	0
34030a28-c622-11e3-bf01-24c6515278c0	96	0	0	0	5171	0	0	0	0	0	0	0	0	0	0	2946	0	0	0	621	0	0	1132	0	0	0	0	0	0	0	0	0	0	0	0	0	0	0	0	0	0	0	0	0	0	0	0	0
34c24482-c623-11e3-bf01-24c6515278c0	0	0	0	0	5226	0	0	0	0	0	1830	0	0	0	0	2206	0	0	0	0	0	0	0	0	0	0	0	0	0	0	0	0	0	0	0	0	0	0	0	0	0	0	0	0	0	0	0	0
35cca3b8-c623-11e3-bf01-24c6515278c0	0	0	0	0	4992	0	0	0	0	0	0	0	0	0	0	3060	0	0	0	3289	0	169	833	568	0	0	0	0	0	0	0	0	164	2597	0	0	0	0	0	0	0	0	0	0	0	0	0	0
35e33a7a-c622-11e3-bf01-24c6515278c0	218	0	0	0	3929	0	0	0	0	0	1152	0	0	0	0	540	0	0	0	0	0	0	0	0	0	0	0	0	0	0	0	0	72	0	0	0	0	0	0	0	0	0	0	0	0	0	0	0
36d9c1aa-c623-11e3-bf01-24c6515278c0	223	149	0	0	4381	0	0	0	0	0	1286	0	0	0	0	344	0	0	0	0	0	0	0	0	0	0	0	0	0	0	0	0	176	0	0	0	0	0	0	0	0	0	0	0	0	0	0	0
380593d8-c623-11e3-bf01-24c6515278c0	0	0	0	0	7909	0	0	0	0	0	4005	0	0	0	0	5402	0	0	0	451	0	0	0	3340	0	0	0	0	0	0	0	0	163	0	0	0	0	0	0	0	0	0	0	0	0	0	0	0
38d8e626-c622-11e3-bf01-24c6515278c0	0	0	0	0	6889	0	0	0	0	0	3033	0	0	0	0	3431	0	0	0	1811	0	0	0	0	0	0	0	0	0	0	0	0	178	501	0	0	0	0	0	0	0	0	0	0	0	0	0	0
39458b0e-c623-11e3-bf01-24c6515278c0	62	67	0	0	894	0	0	0	0	0	0	0	0	0	0	51	0	0	0	155	0	0	345	0	0	0	0	0	0	0	0	0	82	0	0	0	0	0	0	0	0	0	0	0	0	0	0	0
3a49a936-c623-11e3-bf01-24c6515278c0	0	0	0	0	6214	0	0	0	0	0	0	0	0	0	0	2689	0	0	0	0	0	0	0	0	0	0	0	0	0	0	0	0	0	1812	0	0	0	0	0	0	0	0	0	0	0	0	0	0
3b41cb48-c623-11e3-bf01-24c6515278c0	0	0	0	0	5084	0	0	0	0	0	1188	0	0	0	0	969	299	0	0	0	78	0	0	0	0	0	0	0	0	0	0	0	127	0	0	0	0	0	0	0	0	0	0	0	0	0	0	0
3c30b10e-c623-11e3-bf01-24c6515278c0	0	141	0	0	5159	0	0	0	0	0	0	0	0	0	0	2218	0	0	0	595	0	0	952	0	0	0	0	0	0	0	0	0	364	0	0	0	0	0	0	0	0	0	0	0	0	0	0	0
3c78970e-c622-11e3-bf01-24c6515278c0	0	123	0	0	6636	0	0	0	0	0	1978	0	0	0	0	2753	0	0	0	188	0	0	0	0	0	0	0	0	0	0	0	0	106	0	0	0	0	0	0	0	0	0	0	0	0	0	0	0
3d400522-c623-11e3-bf01-24c6515278c0	0	0	0	0	6067	0	0	0	0	0	2650	0	0	0	0	2316	0	0	0	0	0	0	0	0	0	0	0	0	0	0	0	0	0	0	0	0	0	0	0	0	0	0	0	0	0	0	0	0
3e2a85d0-c622-11e3-bf01-24c6515278c0	0	0	0	0	2809	0	0	0	0	0	1571	0	0	0	0	1688	0	0	0	710	0	0	0	0	0	0	0	0	0	0	0	0	54	0	0	0	0	0	0	0	0	0	0	0	0	0	0	0
3e68233a-c623-11e3-bf01-24c6515278c0	0	0	0	0	5809	0	0	0	0	0	1225	0	0	0	0	944	0	0	0	0	0	0	0	0	0	0	0	0	0	0	0	0	0	0	0	0	0	0	0	0	0	0	0	0	0	0	0	0
3f99ae0e-c623-11e3-bf01-24c6515278c0	0	0	0	0	9796	0	0	0	0	0	3806	0	0	0	0	3711	0	0	0	899	0	0	0	0	0	0	0	0	0	0	0	0	172	481	0	0	0	0	0	0	0	0	0	0	0	0	0	0
3faeb03e-c622-11e3-bf01-24c6515278c0	0	0	0	0	10091	0	0	0	0	0	7693	0	0	0	0	2156	0	0	0	0	0	0	0	0	0	0	0	0	0	0	0	0	0	0	0	0	0	0	0	0	0	0	0	0	0	0	0	0
40b1e928-c623-11e3-bf01-24c6515278c0	0	0	0	0	8001	0	0	0	0	0	0	0	0	0	0	3503	0	0	0	853	0	0	2272	1097	0	0	0	0	0	0	0	0	483	1904	0	0	0	0	0	0	0	0	0	0	0	0	0	0
41de507a-c623-11e3-bf01-24c6515278c0	0	0	0	0	4146	0	0	0	0	0	1253	0	0	0	0	17	0	0	0	283	0	0	0	0	0	0	0	0	0	0	0	0	6	0	0	0	0	0	0	0	0	0	0	0	0	0	0	0
4255582e-c622-11e3-bf01-24c6515278c0	0	0	0	0	2945	0	0	0	0	0	1055	0	0	0	0	1439	0	0	0	0	0	0	0	0	0	0	0	0	0	0	0	0	0	0	0	0	0	0	0	0	0	0	0	0	0	0	0	0
42e92d78-c623-11e3-bf01-24c6515278c0	0	230	0	0	8515	0	0	0	0	0	0	0	0	0	0	2051	0	0	0	2090	0	0	1810	0	0	0	0	0	0	0	0	0	378	2331	0	0	0	0	0	0	0	0	0	0	0	0	0	0
43dadc68-c623-11e3-bf01-24c6515278c0	0	0	0	2739	6899	0	0	0	0	0	0	0	0	0	0	2366	0	0	0	0	0	0	0	0	0	0	0	0	0	0	0	0	0	0	0	0	0	0	0	0	0	0	0	0	0	0	0	0
446437de-c622-11e3-bf01-24c6515278c0	0	434	0	0	9298	0	0	0	0	0	0	0	0	0	0	3461	0	0	0	0	0	0	2319	0	0	0	0	0	0	0	0	0	622	2463	0	0	0	0	0	0	0	0	0	0	0	0	0	0
44e4f08a-c623-11e3-bf01-24c6515278c0	147	0	0	0	5168	0	0	0	0	0	2388	0	0	0	0	2564	0	0	0	0	0	0	0	0	0	0	0	0	0	0	0	0	0	0	0	0	0	0	0	0	0	0	0	0	0	0	0	0
45aedf22-c622-11e3-bf01-24c6515278c0	0	310	0	0	8336	0	0	0	0	0	3164	0	0	0	0	1550	466	0	0	0	0	0	0	0	0	0	0	0	0	0	0	0	171	0	0	0	0	0	0	0	0	0	0	0	0	0	0	0
47050918-c623-11e3-bf01-24c6515278c0	0	0	0	0	6519	0	0	0	0	0	0	0	0	0	0	1565	0	0	0	0	0	0	0	0	0	0	0	0	0	0	0	0	0	4233	0	0	0	0	0	0	0	0	0	0	0	0	0	0
47d77750-c622-11e3-bf01-24c6515278c0	0	278	0	0	14151	0	0	0	0	0	0	0	0	0	0	2139	271	0	0	1325	0	0	3279	0	0	0	0	0	0	0	0	0	533	0	0	0	0	0	0	0	0	0	0	0	0	0	0	0
48624a82-c623-11e3-bf01-24c6515278c0	0	0	0	0	0	0	0	0	0	0	0	0	0	0	0	3386	0	0	0	2171	0	0	2680	12564	0	0	0	0	0	0	0	0	0	0	0	0	0	0	0	0	0	0	0	0	0	0	0	0
49795e42-c623-11e3-bf01-24c6515278c0	0	0	0	4032	10299	0	0	0	0	0	0	0	0	0	0	4051	0	0	0	2699	0	0	0	0	0	0	0	0	0	0	0	0	0	2058	0	0	0	0	0	0	0	0	0	0	0	0	0	0
4a703d3e-c623-11e3-bf01-24c6515278c0	0	143	0	0	7572	0	0	0	0	0	2419	0	0	0	0	5102	0	0	0	1552	0	0	0	0	0	0	0	0	0	0	0	0	132	644	0	0	0	0	0	0	0	0	0	0	0	0	0	0
4b8943be-c623-11e3-bf01-24c6515278c0	0	0	0	0	7292	0	0	0	0	0	0	0	0	0	0	4125	333	0	0	1506	0	0	1429	0	0	0	0	0	0	0	0	0	245	0	0	0	0	0	0	0	0	0	0	0	0	0	0	0
4c183106-c622-11e3-bf01-24c6515278c0	0	0	0	0	5044	0	0	0	0	0	0	0	0	0	0	412	0	0	0	0	0	0	818	0	0	0	0	0	0	0	0	0	130	0	0	0	0	0	0	0	0	0	0	0	0	0	0	0
4c8afa82-c623-11e3-bf01-24c6515278c0	0	232	0	0	5542	0	0	0	0	0	0	0	0	0	0	2185	133	0	0	541	0	0	1238	0	0	0	0	0	0	0	0	0	0	2704	0	0	0	0	0	0	0	0	0	0	0	0	0	0
4dac9498-c623-11e3-bf01-24c6515278c0	0	171	0	0	5207	0	0	0	0	0	2157	0	0	0	0	2141	184	0	0	943	0	0	0	0	0	0	0	0	0	0	0	0	33	0	0	0	0	0	0	0	0	0	0	0	0	0	0	0
4ed52e0c-c623-11e3-bf01-24c6515278c0	0	0	0	0	5571	0	0	0	0	0	0	0	0	0	0	1491	0	0	0	0	0	0	0	0	0	0	0	0	0	0	0	0	0	0	0	0	0	0	0	0	0	0	0	0	0	0	0	0
4f6f48bc-c622-11e3-bf01-24c6515278c0	58	0	0	0	8745	0	0	0	0	0	0	0	0	0	0	1463	0	0	0	0	0	0	1856	0	0	0	0	0	0	0	0	0	0	0	0	0	0	0	0	0	0	0	0	0	0	0	0	0
4fdc8980-c623-11e3-bf01-24c6515278c0	0	0	0	0	8373	0	0	0	0	0	0	0	0	0	0	2313	0	0	0	0	0	0	1275	0	0	0	0	0	0	0	0	0	284	0	0	0	0	0	0	0	0	0	0	0	0	0	0	0
50eb58ba-c623-11e3-bf01-24c6515278c0	0	0	0	0	6756	0	0	0	0	0	3131	0	0	0	0	1740	0	0	0	1559	0	0	0	0	0	0	0	0	0	0	0	0	216	0	0	0	0	0	0	0	0	0	0	0	0	0	0	0
51800588-c622-11e3-bf01-24c6515278c0	0	94	0	0	4317	0	0	0	0	0	1664	0	0	0	0	5	0	0	0	234	0	0	0	0	0	0	0	0	0	0	0	0	0	0	0	0	0	0	0	0	0	0	0	0	0	0	0	0
520b8ab2-c623-11e3-bf01-24c6515278c0	0	0	0	0	9266	0	0	0	0	0	0	0	0	0	0	3035	0	0	0	726	0	0	1290	0	0	0	0	0	0	0	0	0	536	0	0	0	0	0	0	0	0	0	0	0	0	0	0	0
52d8ccfc-c623-11e3-bf01-24c6515278c0	0	0	0	0	8853	0	0	0	0	0	3259	0	0	0	0	3662	0	0	0	0	0	0	0	0	0	0	0	0	0	0	0	0	390	0	0	0	0	0	0	0	0	0	0	0	0	0	0	0
532259b8-c622-11e3-bf01-24c6515278c0	0	0	0	0	8168	0	0	0	0	0	6273	0	0	0	0	3815	0	0	0	1510	0	0	0	0	0	0	2375	0	0	0	0	0	0	0	0	0	0	0	6613	0	0	0	0	0	0	0	0	0
53df19a8-c623-11e3-bf01-24c6515278c0	0	0	0	0	8141	0	0	0	0	0	4388	0	0	0	0	3724	0	0	0	0	0	0	0	0	0	0	0	0	0	0	0	0	110	201	0	0	0	0	0	0	0	0	0	0	0	0	0	0
54354d24-c622-11e3-bf01-24c6515278c0	0	0	0	0	6074	0	0	0	0	0	4970	0	0	0	0	5389	0	0	0	211	0	0	0	895	0	0	0	0	0	0	0	0	0	5961	0	0	0	0	0	0	0	0	0	0	0	0	0	0
54cfd4b0-c623-11e3-bf01-24c6515278c0	0	0	0	0	7650	0	0	0	0	0	3240	0	0	0	0	4308	0	0	0	0	0	0	0	0	0	0	0	0	0	0	0	0	0	0	0	0	0	0	0	0	0	0	0	0	0	0	0	0
55e5497a-c623-11e3-bf01-24c6515278c0	0	0	0	0	8951	0	0	0	0	0	0	0	0	0	0	4525	0	0	0	0	0	0	2085	0	0	0	0	0	0	0	0	0	414	2233	0	0	0	0	0	0	0	0	0	0	0	0	0	0
56c846d6-c622-11e3-bf01-24c6515278c0	0	207	0	0	4236	0	0	0	0	0	1434	0	0	0	0	2492	0	0	0	697	0	0	0	0	0	0	0	0	0	0	0	0	142	1692	0	0	0	0	0	0	0	0	0	0	0	0	0	0
56d4ea48-c623-11e3-bf01-24c6515278c0	0	0	0	0	9142	0	0	0	0	0	2747	0	0	0	0	4063	0	0	0	1822	0	0	0	0	0	0	0	0	0	0	0	0	168	956	0	0	0	0	0	0	0	0	0	0	0	0	0	0
5808f774-c623-11e3-bf01-24c6515278c0	0	271	0	0	4521	0	0	0	0	0	2448	0	0	0	0	1283	0	0	0	0	0	0	0	0	0	0	0	0	0	0	0	0	0	0	0	0	0	0	0	0	0	0	0	0	0	0	0	0
58f4ff52-c623-11e3-bf01-24c6515278c0	0	0	0	0	6375	0	0	0	0	0	0	0	0	0	0	2709	0	0	0	1312	0	0	1320	0	0	0	0	0	0	0	0	0	262	0	0	0	0	0	0	0	0	0	0	0	0	0	0	0
59632e7e-c622-11e3-bf01-24c6515278c0	0	269	0	0	5463	0	0	0	0	0	3093	0	0	0	0	5124	0	0	0	0	0	0	0	779	0	0	0	0	0	0	0	0	462	759	0	0	0	0	0	0	0	0	0	0	0	0	0	0
5a51a6fc-c623-11e3-bf01-24c6515278c0	1752	0	0	0	2261	729	0	0	0	0	0	0	0	0	0	0	0	0	2747	0	0	0	0	0	1236	0	0	0	1059	0	0	0	0	0	0	0	0	0	0	0	0	0	0	0	0	0	0	0
5b178f44-c622-11e3-bf01-24c6515278c0	0	0	0	0	5831	0	0	0	0	0	0	0	0	0	0	930	0	0	0	0	0	0	929	0	0	0	0	0	0	0	0	0	0	0	0	0	0	0	0	0	0	0	0	0	0	0	0	0
5bb37ffc-c623-11e3-bf01-24c6515278c0	0	0	0	0	8923	0	0	0	0	0	3823	0	0	0	0	5293	0	0	0	865	0	0	0	0	0	0	0	0	0	0	0	0	0	699	0	0	0	0	0	0	0	0	0	0	0	0	0	0
5c9b8a2c-c623-11e3-bf01-24c6515278c0	219	114	0	0	2787	0	0	0	0	0	0	0	0	0	0	51	93	0	0	0	0	0	503	0	0	0	0	0	0	0	0	0	99	0	0	0	0	0	0	0	0	0	0	0	0	0	0	0
5cf21488-c622-11e3-bf01-24c6515278c0	0	0	0	1785	7132	0	0	0	0	0	0	0	0	0	0	3411	0	0	0	0	0	0	0	0	0	0	0	0	0	0	0	0	0	0	0	0	0	0	0	0	0	0	0	0	0	0	0	0
5dce221a-c623-11e3-bf01-24c6515278c0	0	0	0	0	5064	0	0	0	0	0	1638	0	0	0	0	313	0	0	0	0	0	0	0	0	0	0	0	0	0	0	0	0	0	0	0	0	0	0	0	0	0	0	0	0	0	0	0	0
5e9c69d2-c622-11e3-bf01-24c6515278c0	0	98	0	0	3415	0	0	0	0	0	0	0	0	0	0	127	0	0	0	0	0	0	2063	169	0	0	0	0	0	0	0	0	113	0	0	0	0	0	0	0	0	0	0	0	0	0	0	0
5eddfb26-c623-11e3-bf01-24c6515278c0	0	0	0	0	6726	0	0	0	0	0	2712	0	0	0	0	1401	0	0	0	0	0	0	0	0	0	0	0	0	0	0	0	0	0	0	0	0	0	0	0	0	0	0	0	0	0	0	0	0
6012cb02-c623-11e3-bf01-24c6515278c0	0	0	0	0	3763	0	0	0	0	0	1044	0	0	0	0	821	0	0	0	0	0	0	0	0	0	0	0	0	0	0	0	0	0	0	0	0	0	0	0	0	0	0	0	0	0	0	0	0
60f81dba-c623-11e3-bf01-24c6515278c0	198	319	0	0	3906	0	0	0	0	0	1264	0	0	0	0	86	0	0	0	0	0	0	0	0	0	0	0	0	0	0	0	0	116	0	0	0	0	0	0	0	0	0	0	0	0	0	0	0
6172ca02-c622-11e3-bf01-24c6515278c0	0	108	0	0	4091	0	0	0	0	0	1760	0	0	0	0	0	140	0	0	0	0	0	0	0	0	0	0	0	0	0	0	0	21	0	0	0	0	0	0	0	0	0	0	0	0	0	0	0
627823ec-c623-11e3-bf01-24c6515278c0	0	0	0	0	6127	0	0	0	0	0	1911	0	0	0	0	2782	0	0	0	1453	0	0	0	0	0	0	0	0	0	0	0	0	29	0	0	0	0	0	0	0	0	0	0	0	0	0	0	0
632f3eb0-c623-11e3-bf01-24c6515278c0	0	0	0	0	7529	0	0	0	0	0	4847	0	0	0	0	3350	0	0	0	1599	0	0	0	1009	0	0	0	0	0	0	0	0	0	0	0	0	0	0	0	0	0	0	0	0	0	0	0	0
63fef3fe-c622-11e3-bf01-24c6515278c0	0	421	0	0	10172	0	0	0	0	0	0	0	0	0	0	9324	0	0	0	2614	0	0	3941	0	0	0	0	0	0	0	0	0	758	4381	0	0	0	0	0	0	0	0	0	0	0	0	0	0
64b80154-c623-11e3-bf01-24c6515278c0	0	0	0	0	9446	0	0	0	0	0	0	0	0	0	0	2745	0	0	0	0	0	0	1594	0	0	0	0	0	0	0	0	0	610	1743	0	0	0	0	0	0	0	0	0	0	0	0	0	0
6527aa5a-c622-11e3-bf01-24c6515278c0	0	0	0	0	4489	0	0	0	0	0	1166	0	0	0	0	1268	0	0	0	0	0	0	671	0	0	0	0	0	0	0	0	0	0	0	0	0	0	0	0	0	0	0	0	0	0	0	0	0
65f702b8-c623-11e3-bf01-24c6515278c0	42	55	0	0	1691	0	0	0	0	0	0	0	0	0	0	219	0	0	0	0	0	0	294	0	0	0	0	0	0	0	0	0	86	0	0	0	0	0	0	0	0	0	0	0	0	0	0	0
6622f932-c622-11e3-bf01-24c6515278c0	0	92	0	0	5097	0	0	0	0	0	0	0	0	0	0	297	0	0	0	295	0	0	695	0	0	0	0	0	0	0	0	0	223	0	0	0	0	0	0	0	0	0	0	0	0	0	0	0
67189cd8-c623-11e3-bf01-24c6515278c0	0	0	0	0	3709	0	0	0	0	0	1568	0	0	0	0	815	0	0	0	0	0	0	0	549	0	0	0	0	0	0	0	0	0	0	0	0	0	0	0	0	0	0	0	0	0	0	0	0
674819dc-c622-11e3-bf01-24c6515278c0	0	0	0	0	6751	0	0	0	0	0	1563	0	0	0	0	533	0	0	0	0	0	0	0	0	0	0	0	0	0	0	0	0	0	0	0	0	0	0	0	0	0	0	0	0	0	0	0	0
68054218-c623-11e3-bf01-24c6515278c0	0	109	0	0	4635	0	0	0	0	0	1366	0	0	0	0	379	0	0	0	677	0	95	0	0	0	0	0	0	0	0	0	0	42	0	0	0	0	0	0	0	0	0	0	0	0	0	0	0
690e481c-c623-11e3-bf01-24c6515278c0	0	0	0	6360	11776	0	0	0	0	0	0	0	0	0	0	1491	0	0	0	0	0	0	0	0	0	0	0	0	0	0	0	0	0	0	0	0	0	0	0	0	0	0	0	0	0	0	0	0
69f37546-c622-11e3-bf01-24c6515278c0	0	0	0	6004	10750	0	0	0	0	0	0	0	0	0	0	4299	0	0	0	1863	0	0	0	0	0	0	0	0	0	0	0	0	0	0	0	0	0	0	0	0	0	0	0	0	0	0	0	0
6a129b50-c623-11e3-bf01-24c6515278c0	0	0	0	0	10034	0	0	0	0	0	0	0	0	0	0	2519	0	0	0	0	0	0	2600	0	0	0	0	0	0	0	0	0	0	2079	0	0	0	0	0	0	0	0	0	0	0	0	0	0
6baee028-c622-11e3-bf01-24c6515278c0	0	0	0	0	6933	0	0	0	0	0	0	0	0	0	0	454	256	0	0	0	303	0	937	0	0	0	0	0	0	0	0	0	303	0	0	0	0	0	0	0	0	0	0	0	0	0	0	0
6c306cbe-c623-11e3-bf01-24c6515278c0	0	271	0	0	11308	0	0	0	0	0	3975	0	0	0	0	4035	0	0	0	1310	0	0	0	0	0	0	0	0	0	0	0	0	310	611	0	0	0	0	0	0	0	0	0	0	0	0	0	0
6ce66be0-c623-11e3-bf01-24c6515278c0	0	193	0	0	4388	0	0	0	0	0	0	0	0	0	0	1416	0	0	0	609	0	0	1017	0	0	0	0	0	0	0	0	0	197	0	0	0	0	0	0	0	0	0	0	0	0	0	0	0
6d9d7ffc-c622-11e3-bf01-24c6515278c0	0	0	0	2930	6855	0	0	0	0	0	0	0	0	0	0	2485	0	0	0	0	0	0	0	518	0	0	0	0	0	0	0	0	0	0	0	0	0	0	0	0	0	0	0	0	0	0	0	0
6e26f98e-c623-11e3-bf01-24c6515278c0	0	0	0	0	4272	0	0	0	0	0	1359	0	0	0	0	1251	0	0	0	0	0	0	0	0	0	0	0	0	0	0	0	0	160	0	0	0	0	0	0	0	0	0	0	0	0	0	0	0
6ec4456e-c622-11e3-bf01-24c6515278c0	0	0	0	0	5813	0	0	0	0	0	2823	0	0	0	0	1206	0	0	0	0	0	0	0	0	0	0	0	0	0	0	0	0	0	0	0	0	0	0	0	0	0	0	0	0	0	0	0	0
6f395380-c623-11e3-bf01-24c6515278c0	84	0	0	0	5869	0	0	0	0	0	876	0	0	0	0	376	0	0	0	0	0	1046	0	0	0	0	0	0	0	0	0	0	0	0	0	0	0	0	0	0	0	0	0	0	0	0	0	0
7034e5f6-c623-11e3-bf01-24c6515278c0	56	0	0	0	1218	0	0	0	0	0	0	0	0	0	0	0	0	0	0	0	0	0	229	0	0	0	0	0	0	0	0	0	0	0	0	0	0	0	0	0	0	0	0	0	0	0	0	0
70c2f91e-c622-11e3-bf01-24c6515278c0	0	0	0	0	4791	0	0	0	0	0	0	0	0	0	0	3530	0	0	0	801	0	0	1130	0	0	0	0	0	0	0	0	0	174	0	0	0	0	0	0	0	0	0	0	0	0	0	0	0
712e5f3c-c623-11e3-bf01-24c6515278c0	0	0	0	0	4553	0	0	0	0	0	0	0	0	0	0	1448	0	0	0	1875	0	0	1225	0	0	0	0	0	0	0	0	0	181	0	0	0	0	0	0	0	0	0	0	0	0	0	0	0
7260f57c-c623-11e3-bf01-24c6515278c0	0	67	0	0	5774	0	0	0	0	0	0	0	0	0	0	1900	0	0	0	694	0	0	871	0	0	0	0	0	0	0	0	0	192	0	0	0	0	0	0	0	0	0	0	0	0	0	0	0
72c22a8c-c622-11e3-bf01-24c6515278c0	0	0	0	0	6505	0	0	0	0	0	0	0	0	0	0	4002	0	0	0	1046	0	0	1136	0	0	0	0	0	0	0	0	0	232	0	0	0	0	0	0	0	0	0	0	0	0	0	0	0
73afad06-c623-11e3-bf01-24c6515278c0	0	0	0	0	8214	0	0	0	0	0	3488	0	0	0	0	3576	0	0	0	1004	0	0	0	0	0	0	0	0	0	0	0	0	102	403	0	0	0	0	0	0	0	0	0	0	0	0	0	0
74ec279a-c622-11e3-bf01-24c6515278c0	0	236	0	0	7541	0	0	0	0	0	3458	0	0	0	0	5523	0	0	0	0	0	0	0	0	0	0	0	0	0	0	0	0	141	720	0	0	0	0	0	0	0	0	0	0	0	0	0	0
7512b38c-c623-11e3-bf01-24c6515278c0	803	93	0	0	2096	0	0	0	0	0	0	0	0	0	0	0	0	0	0	0	0	0	484	0	0	0	0	0	0	0	0	0	141	0	0	0	0	0	0	0	0	0	0	0	0	0	0	0
760881cc-c623-11e3-bf01-24c6515278c0	0	0	0	0	49579	51202	0	0	0	0	0	0	0	0	0	12041	0	6557	0	0	0	0	0	0	16187	37581	0	0	26582	0	0	0	7400	0	0	0	0	0	0	0	0	0	0	0	0	0	0	0
764ded9e-c622-11e3-bf01-24c6515278c0	0	0	0	4919	6630	0	0	0	0	0	0	0	0	0	0	5065	0	0	0	0	0	0	0	0	0	0	0	0	0	0	0	0	0	0	0	0	0	0	0	0	0	0	0	0	0	0	0	0
7789ef18-c623-11e3-bf01-24c6515278c0	344	332	4012	0	2332	0	0	0	0	0	2104	0	0	0	0	108	578	0	0	0	0	0	0	0	0	0	0	0	0	0	0	0	275	0	0	0	0	0	0	0	0	0	0	0	0	0	0	0
78bc2608-c623-11e3-bf01-24c6515278c0	287	58	0	0	1789	0	0	0	0	0	0	0	0	0	0	3	0	0	0	0	0	0	447	0	0	0	0	0	0	0	0	0	118	0	0	0	0	0	0	0	0	0	0	0	0	0	0	0
78bc4dfa-c622-11e3-bf01-24c6515278c0	0	0	0	0	2572	0	0	0	0	0	1009	0	0	0	0	855	0	0	0	0	0	0	0	0	0	0	0	0	0	0	0	0	0	0	0	0	0	0	0	0	0	0	0	0	0	0	0	0
79b23f34-c623-11e3-bf01-24c6515278c0	203	0	0	0	2803	0	0	0	0	0	849	0	0	0	0	52	0	0	0	0	0	0	0	0	0	0	0	0	0	0	0	0	52	0	0	0	0	0	0	0	0	0	0	0	0	0	0	0
7ae510f8-c622-11e3-bf01-24c6515278c0	0	162	0	0	5859	0	0	0	0	0	2761	0	0	0	0	2306	0	0	0	471	0	0	0	0	0	0	0	0	0	0	0	0	0	0	0	0	0	0	0	0	0	0	0	0	0	0	0	0
7ae872a6-c623-11e3-bf01-24c6515278c0	286	108	0	0	2430	0	0	0	0	0	866	0	0	0	0	0	0	0	0	0	0	103	0	0	0	0	0	0	0	0	0	0	48	0	0	0	0	0	0	0	0	0	0	0	0	0	0	0
7bdcb78a-c623-11e3-bf01-24c6515278c0	30	0	0	0	2876	0	0	0	0	0	0	0	0	0	0	316	0	0	0	0	0	0	0	0	0	0	667	0	0	0	0	0	0	0	0	0	0	0	0	0	0	0	0	0	0	0	0	0
7c405ca0-c622-11e3-bf01-24c6515278c0	0	215	0	0	7788	0	0	0	0	0	2813	0	0	0	0	2109	0	0	0	557	0	0	0	0	0	0	0	0	0	0	0	0	101	0	0	0	0	0	0	0	0	0	0	0	0	0	0	0
7cd7fe38-c623-11e3-bf01-24c6515278c0	245	225	0	0	3849	0	0	0	0	0	0	0	0	0	0	0	200	0	0	0	0	0	1687	0	0	0	0	0	0	0	0	0	140	0	0	0	0	0	0	0	0	0	0	0	0	0	0	0
7d38018a-c622-11e3-bf01-24c6515278c0	0	262	0	0	7267	0	0	0	0	0	2753	0	0	0	0	2726	0	0	0	1965	0	0	0	659	0	0	0	0	0	0	0	0	64	567	0	0	0	0	0	0	0	0	0	0	0	0	0	0
7df3a542-c623-11e3-bf01-24c6515278c0	0	0	0	0	7141	0	0	0	0	0	2386	0	0	0	0	2192	0	0	0	0	0	0	0	0	0	0	0	0	0	0	0	0	0	0	0	0	0	0	0	0	0	0	0	0	0	0	0	0
7eac4710-c622-11e3-bf01-24c6515278c0	0	0	0	0	7943	0	0	0	0	0	0	0	0	0	0	3125	0	0	0	2137	0	0	2491	0	0	0	0	0	0	0	0	0	352	2069	0	0	0	0	0	0	0	0	0	0	0	0	0	0
7f795952-c623-11e3-bf01-24c6515278c0	0	0	0	0	8162	0	0	0	0	0	0	0	0	0	0	6831	0	0	0	0	0	0	1043	0	0	0	0	0	0	0	0	0	333	1877	0	0	0	0	0	0	0	0	0	0	0	0	0	0
7fba5aac-c622-11e3-bf01-24c6515278c0	0	0	0	0	6333	0	0	0	0	0	0	0	0	0	0	1006	0	0	0	0	0	0	1212	0	0	0	1656	0	0	0	0	0	0	0	0	0	0	0	0	0	0	0	0	0	0	0	0	0
80ab6c08-c622-11e3-bf01-24c6515278c0	107	0	0	0	2322	0	0	0	0	0	0	0	0	0	0	67	0	0	0	0	0	0	0	0	0	0	0	0	0	0	0	0	0	0	0	0	0	0	0	0	0	0	0	0	0	0	0	0
819b4304-c622-11e3-bf01-24c6515278c0	0	0	0	0	7259	0	0	0	0	0	0	0	0	0	0	3265	0	0	0	0	0	0	1279	547	0	0	0	0	0	0	0	0	0	7695	0	0	0	0	0	0	0	0	0	0	0	0	0	0
82aefe8e-c622-11e3-bf01-24c6515278c0	0	0	0	0	5981	0	0	0	0	0	1897	0	0	0	0	1285	0	0	0	1367	0	0	0	0	0	0	1224	0	0	0	0	0	0	0	0	0	0	0	0	0	0	0	0	0	0	0	0	0
83d57c5c-c622-11e3-bf01-24c6515278c0	0	0	0	0	4234	0	0	0	0	0	1765	0	0	0	0	1426	0	0	0	840	0	0	0	411	0	0	0	0	0	0	0	0	202	0	0	0	0	0	0	0	0	0	0	0	0	0	0	0
850389d4-c622-11e3-bf01-24c6515278c0	0	0	0	3006	9398	0	0	0	0	0	3754	0	0	0	0	2232	0	0	0	0	0	0	0	0	0	0	0	0	0	0	0	0	0	0	0	0	0	0	0	0	0	0	0	0	0	0	0	0
8659a35e-c622-11e3-bf01-24c6515278c0	340	278	0	0	5986	0	0	0	0	0	2232	0	0	0	0	0	384	0	0	0	0	0	0	0	0	0	0	0	0	0	0	0	131	0	0	0	0	0	0	0	0	0	0	0	0	0	0	0
87671312-c622-11e3-bf01-24c6515278c0	0	210	0	0	7203	0	0	0	0	0	2995	0	0	0	0	2482	0	0	0	1080	0	0	0	0	0	0	0	0	0	0	0	0	140	525	0	0	0	0	0	0	0	0	0	0	0	0	0	0
88d82a42-c622-11e3-bf01-24c6515278c0	0	0	0	0	6140	0	0	0	0	0	0	0	0	0	0	1679	0	0	0	1675	0	0	1279	0	0	0	0	0	0	0	0	0	246	0	0	0	0	0	0	0	0	0	0	0	0	0	0	0
8a6d6b2e-c622-11e3-bf01-24c6515278c0	0	0	0	2176	5810	0	0	0	0	0	0	0	0	0	0	1000	0	0	0	0	0	0	0	0	0	0	0	0	0	0	0	0	0	0	0	0	0	0	0	0	0	0	0	0	0	0	0	0
8c5f9574-c622-11e3-bf01-24c6515278c0	0	0	0	0	6745	0	0	0	0	0	0	0	0	0	0	2645	0	0	0	0	0	0	1402	0	0	0	0	0	0	0	0	0	0	0	0	0	0	0	0	0	0	0	0	0	0	0	0	0
8d7592e2-c622-11e3-bf01-24c6515278c0	0	0	0	0	7745	0	0	0	0	0	2845	0	0	0	0	1923	0	0	0	0	0	0	0	0	0	0	0	0	0	0	0	0	0	0	0	0	0	0	0	0	0	0	0	0	0	0	0	0
8eb90ea4-c622-11e3-bf01-24c6515278c0	0	0	0	0	5848	0	0	0	0	0	1721	0	0	0	0	779	0	0	0	0	0	0	0	0	0	0	0	0	0	0	0	0	78	0	0	0	0	0	0	0	0	0	0	0	0	0	0	0
8fd5e62c-c622-11e3-bf01-24c6515278c0	0	0	0	0	6963	0	0	0	0	0	5287	0	0	0	0	6367	0	0	0	0	0	0	0	2029	0	0	0	0	0	0	0	0	0	0	0	0	0	0	0	0	0	0	0	0	0	0	0	0
917564e4-c622-11e3-bf01-24c6515278c0	166	56	0	0	1595	0	0	0	0	0	715	0	0	0	0	31	0	0	0	0	0	0	0	221	0	0	0	0	0	0	0	0	26	0	0	0	0	0	0	0	0	0	0	0	0	0	0	0
9321341c-c622-11e3-bf01-24c6515278c0	455	118	0	0	4370	0	0	0	0	0	1389	0	0	0	0	0	0	0	0	0	0	0	0	0	0	0	0	0	0	0	0	0	67	0	0	0	0	0	0	0	0	0	0	0	0	0	0	0
94431626-c622-11e3-bf01-24c6515278c0	0	0	0	5034	7644	0	0	0	0	0	0	0	0	0	0	3051	359	0	0	354	0	0	0	0	0	0	0	0	0	0	0	0	0	0	0	0	0	0	0	0	0	0	0	0	0	0	0	0
9563a264-c622-11e3-bf01-24c6515278c0	147	122	0	0	3293	0	0	0	0	0	1405	0	0	0	0	368	0	0	0	0	0	0	0	0	0	0	0	0	0	0	0	0	0	0	0	0	0	0	0	0	0	0	0	0	0	0	0	0
96abdbc8-c622-11e3-bf01-24c6515278c0	0	0	0	0	6063	0	0	0	0	0	0	0	0	0	0	2551	0	0	0	0	0	0	1436	0	0	0	0	0	0	0	0	0	0	5904	0	0	0	0	0	0	0	0	0	0	0	0	0	0
97a6f44a-c622-11e3-bf01-24c6515278c0	99	0	0	0	2082	0	0	0	0	0	0	0	0	0	0	137	0	0	0	0	0	0	211	0	0	0	0	0	0	0	0	0	0	0	0	0	0	0	0	0	0	0	0	0	0	0	0	0
98d27916-c622-11e3-bf01-24c6515278c0	0	0	0	0	8446	0	0	0	0	0	0	0	0	0	0	6679	0	0	0	1497	935	0	0	0	0	0	0	0	0	0	0	0	560	10849	0	0	0	0	0	0	0	0	0	0	0	0	0	0
99bdc3da-c622-11e3-bf01-24c6515278c0	0	0	0	0	3919	0	0	0	0	0	1994	0	0	0	0	2504	0	0	0	773	0	0	0	587	0	0	0	0	0	0	0	0	127	0	0	0	0	0	3805	0	0	0	0	0	0	0	0	0
9aac83e4-c622-11e3-bf01-24c6515278c0	20	400	0	0	8816	0	0	0	0	0	0	0	0	0	0	422	0	0	0	0	0	0	1827	0	0	0	0	0	0	0	0	0	0	0	0	0	0	0	0	0	0	0	0	0	0	0	0	0
9ba2c970-c622-11e3-bf01-24c6515278c0	0	218	0	0	7473	0	0	0	0	0	2747	0	0	0	0	4400	0	0	0	705	0	0	0	0	0	0	0	0	0	0	0	0	271	677	0	0	0	0	0	0	0	0	0	0	0	0	0	0
9cb80280-c622-11e3-bf01-24c6515278c0	0	0	0	0	6201	0	0	0	0	0	4183	0	0	0	0	3892	0	0	0	0	0	0	0	0	0	0	0	0	0	0	0	0	0	0	0	0	0	0	0	0	0	0	0	0	0	0	0	0
9db994a0-c622-11e3-bf01-24c6515278c0	0	0	0	0	6747	0	0	0	0	0	2835	0	0	0	0	6406	0	0	0	0	0	0	0	0	0	0	0	0	0	0	0	0	0	0	0	0	0	0	0	0	0	0	0	0	0	0	0	0
9ec31146-c622-11e3-bf01-24c6515278c0	0	0	0	0	8283	0	0	0	0	0	0	0	0	0	0	1752	0	0	0	1111	0	0	3133	540	0	0	0	0	0	0	0	0	405	0	0	0	0	0	0	0	0	0	0	0	0	0	0	0
9fba5db6-c622-11e3-bf01-24c6515278c0	0	0	0	0	7454	0	0	0	0	0	2659	0	0	0	0	2280	0	0	0	0	0	0	0	0	0	0	0	0	0	0	0	0	0	690	0	0	0	0	0	0	0	0	0	0	0	0	0	0
a1a75f66-c622-11e3-bf01-24c6515278c0	0	0	0	0	8329	0	0	0	0	0	2620	0	0	0	0	2328	254	0	0	1612	0	0	0	0	0	0	0	0	0	0	0	0	162	509	0	0	0	0	0	0	0	0	0	0	0	0	0	0
a2a67c8a-c622-11e3-bf01-24c6515278c0	0	0	0	0	6258	0	0	0	0	0	0	0	0	0	0	3849	0	0	0	0	0	0	1258	326	0	0	0	0	0	0	0	0	197	0	0	0	0	0	0	0	0	0	0	0	0	0	0	0
a3914a6c-c622-11e3-bf01-24c6515278c0	0	0	0	0	7888	0	0	0	0	0	0	0	0	0	0	5591	249	0	0	1640	0	219	1705	0	0	0	0	0	0	0	0	0	0	0	0	0	0	0	0	0	0	0	0	0	0	0	0	0
a4ca18dc-c622-11e3-bf01-24c6515278c0	0	0	0	0	7735	0	0	0	0	0	3401	0	0	0	0	3997	0	0	0	1071	0	0	0	0	0	0	0	0	0	0	0	0	0	652	0	0	0	0	0	0	0	0	0	0	0	0	0	0
a612b654-c622-11e3-bf01-24c6515278c0	0	129	0	0	5255	0	0	0	0	0	1940	0	0	0	0	1567	132	0	0	447	0	0	0	0	0	0	0	0	0	0	0	0	109	0	0	0	0	0	0	0	0	0	0	0	0	0	0	0
a7314730-c622-11e3-bf01-24c6515278c0	0	0	0	0	7532	0	0	0	0	0	3091	0	0	0	0	3169	0	0	0	402	0	0	0	0	0	0	0	0	0	0	0	0	80	480	0	0	0	0	0	0	0	0	0	0	0	0	0	0
a846f5e8-c622-11e3-bf01-24c6515278c0	0	0	0	0	3889	0	0	0	0	0	0	0	0	0	0	1999	0	0	0	0	326	613	0	0	0	0	0	0	0	0	0	0	0	0	0	0	0	0	4792	0	0	0	0	0	0	0	0	0
a94d63fa-c622-11e3-bf01-24c6515278c0	0	0	0	0	6519	0	0	0	0	0	4537	0	0	0	0	1658	0	0	0	0	0	0	0	0	0	0	0	0	0	0	0	0	0	0	0	0	0	0	0	0	0	0	0	0	0	0	0	0
aabddb20-c622-11e3-bf01-24c6515278c0	824	236	0	0	3708	0	0	0	0	0	0	0	0	0	0	0	0	0	0	0	0	0	883	0	0	0	0	0	0	0	0	0	285	0	0	0	0	0	0	0	0	0	0	0	0	0	0	0
abbbe65c-c622-11e3-bf01-24c6515278c0	0	0	0	0	7683	0	0	0	0	0	0	0	0	0	0	3441	0	0	0	853	0	0	1250	0	0	0	0	0	0	0	0	0	402	0	0	0	0	0	0	0	0	0	0	0	0	0	0	0
adfbba82-c622-11e3-bf01-24c6515278c0	0	0	0	0	5334	0	0	0	0	0	1624	0	0	0	0	2060	0	0	0	0	0	0	760	0	0	0	0	0	0	0	0	0	0	0	0	0	0	0	0	0	0	0	0	0	0	0	0	0
af2cbdb6-c622-11e3-bf01-24c6515278c0	0	0	0	0	3393	0	0	0	0	0	1413	0	0	0	0	3001	0	0	0	299	0	0	0	0	0	0	0	0	0	0	0	0	0	0	0	0	0	0	0	0	0	0	0	0	0	0	0	0
b070af2a-c622-11e3-bf01-24c6515278c0	323	240	0	0	5020	0	0	0	0	0	1749	0	0	0	0	1342	269	0	0	0	0	0	0	0	0	0	0	0	0	0	0	0	0	0	0	0	0	0	0	0	0	0	0	0	0	0	0	0
b1f19de6-c622-11e3-bf01-24c6515278c0	0	124	0	0	5152	0	0	0	0	0	1729	0	0	0	0	1021	0	0	0	0	0	0	0	0	0	0	0	0	0	0	0	0	85	0	0	0	0	0	0	0	0	0	0	0	0	0	0	0
b32449c0-c622-11e3-bf01-24c6515278c0	0	0	0	0	7245	0	0	0	0	0	2330	0	0	0	0	2048	0	0	0	0	0	0	0	0	0	0	0	0	0	0	0	0	0	0	0	0	0	0	0	0	0	0	0	0	0	0	0	0
b421b9ca-c622-11e3-bf01-24c6515278c0	0	250	0	0	10301	0	0	0	0	0	3153	0	0	0	0	3949	376	0	0	0	0	0	0	0	0	0	0	0	0	0	0	0	201	961	0	0	0	0	0	0	0	0	0	0	0	0	0	0
b55751c4-c622-11e3-bf01-24c6515278c0	0	0	0	0	4157	0	0	0	0	0	0	0	0	0	0	2517	0	0	0	0	0	0	767	0	0	0	0	0	0	0	0	0	150	0	0	0	0	0	0	0	0	0	0	0	0	0	0	0
b67208c4-c622-11e3-bf01-24c6515278c0	0	0	0	0	3301	0	0	0	0	0	1538	0	0	0	0	2154	0	0	0	0	0	0	0	0	0	0	0	0	0	0	0	0	0	0	0	0	0	0	0	0	0	0	0	0	0	0	0	0
b77543e4-c622-11e3-bf01-24c6515278c0	0	193	0	0	5587	0	0	0	0	0	1998	0	0	0	0	2107	0	0	0	497	0	0	0	371	0	0	0	0	0	0	0	0	15	0	0	0	0	0	0	0	0	0	0	0	0	0	0	0
b86655a4-c622-11e3-bf01-24c6515278c0	219	0	0	0	3429	0	0	0	0	0	0	0	0	0	0	26	0	0	0	0	0	0	296	0	0	0	0	0	0	0	0	0	106	0	0	0	0	0	0	0	0	0	0	0	0	0	0	0
b994762c-c622-11e3-bf01-24c6515278c0	0	376	0	0	7811	0	0	0	0	0	4487	0	0	0	0	4771	0	0	0	1139	0	0	0	0	0	0	0	0	0	0	0	0	101	628	0	0	0	0	0	0	0	0	0	0	0	0	0	0
ba940092-c622-11e3-bf01-24c6515278c0	199	0	0	0	6599	0	0	0	0	0	0	0	0	0	0	4671	0	0	0	0	605	0	1330	0	0	0	0	0	0	0	0	0	0	0	0	0	0	0	0	0	0	0	0	0	0	0	0	0
bba106ce-c622-11e3-bf01-24c6515278c0	0	208	0	0	6394	0	0	0	0	0	3133	0	0	0	0	897	0	0	0	1104	0	0	0	0	0	0	0	0	0	0	0	0	12	0	0	0	0	0	0	0	0	0	0	0	0	0	0	0
bcc74a5e-c622-11e3-bf01-24c6515278c0	0	0	0	0	5861	0	0	0	0	0	2387	0	0	0	0	820	0	0	0	0	0	0	0	0	0	0	0	0	0	0	0	0	0	0	0	0	0	0	0	0	0	0	0	0	0	0	0	0
bdeeb1a6-c622-11e3-bf01-24c6515278c0	0	0	0	0	4314	0	0	0	0	0	1283	0	0	0	0	956	0	0	0	0	0	0	0	0	0	0	0	0	0	0	0	0	0	0	0	0	0	0	0	0	0	0	0	0	0	0	0	0
bef21282-c622-11e3-bf01-24c6515278c0	0	201	0	0	6465	0	0	0	0	0	0	0	0	0	0	3145	0	0	0	387	0	0	1604	0	0	0	0	0	0	0	0	0	450	1947	0	0	0	0	0	0	0	0	0	0	0	0	0	0
c021b61c-c622-11e3-bf01-24c6515278c0	23	0	0	0	5321	0	0	0	0	0	0	0	0	0	0	661	0	0	0	424	0	0	1391	0	0	0	0	0	0	0	0	0	260	0	0	0	0	0	0	0	0	0	0	0	0	0	0	0
c158ac2a-c622-11e3-bf01-24c6515278c0	0	0	0	0	1238	0	0	0	0	0	0	0	0	0	0	416	0	0	0	0	0	0	312	0	0	0	0	0	0	0	0	0	101	0	0	0	0	0	0	0	0	0	0	0	0	0	0	0
c271b7d2-c622-11e3-bf01-24c6515278c0	0	0	0	0	4609	0	0	0	0	0	1885	0	0	0	0	2954	0	0	0	0	0	0	0	0	0	0	0	0	0	0	0	0	0	0	0	0	0	0	0	0	0	0	0	0	0	0	0	0
c488a170-c622-11e3-bf01-24c6515278c0	0	0	0	0	5211	0	0	0	0	0	0	0	0	0	0	1008	0	0	0	0	0	0	1130	0	0	0	0	0	0	0	0	0	0	0	0	0	0	0	0	0	0	0	0	0	0	0	0	0
c5ad7238-c622-11e3-bf01-24c6515278c0	0	420	0	0	9562	0	0	0	0	0	0	0	0	0	0	2317	0	0	0	0	0	0	2132	0	0	0	0	0	0	0	0	0	0	1838	0	0	0	0	0	0	0	0	0	0	0	0	0	0
c6bb32f0-c622-11e3-bf01-24c6515278c0	0	0	0	0	12867	13499	0	0	0	0	0	0	0	0	0	7343	0	4158	0	0	0	0	0	0	0	4177	0	0	0	0	0	0	2389	0	0	0	0	0	0	0	0	0	0	0	0	0	0	0
c7d798b8-c622-11e3-bf01-24c6515278c0	0	0	0	0	5909	0	0	0	0	0	3184	0	0	0	0	2733	0	0	0	753	0	0	0	0	0	0	0	0	0	0	0	0	79	0	0	0	0	0	0	0	0	0	0	0	0	0	0	0
c906a13e-c622-11e3-bf01-24c6515278c0	0	0	0	0	5335	0	0	0	0	0	1917	0	0	0	0	747	215	0	0	0	0	0	0	0	0	0	0	0	0	0	0	0	0	0	0	0	0	0	0	0	0	0	0	0	0	0	0	0
ca5ded1c-c622-11e3-bf01-24c6515278c0	0	0	0	0	6411	0	0	0	0	0	2528	0	0	0	0	1346	0	0	0	0	0	0	0	0	0	0	0	0	0	0	0	0	120	0	0	0	0	0	0	0	0	0	0	0	0	0	0	0
cb86fbb6-c622-11e3-bf01-24c6515278c0	0	0	0	0	5343	0	0	0	0	0	1567	0	0	0	0	1651	0	0	0	0	0	296	0	0	0	0	0	0	0	0	0	0	0	0	0	0	0	0	0	0	0	0	0	0	0	0	0	0
cc792058-c622-11e3-bf01-24c6515278c0	0	0	0	0	6714	0	0	0	0	0	2354	0	0	0	0	1640	0	0	0	0	0	0	0	0	0	0	0	0	0	0	0	0	0	0	0	0	0	0	0	0	0	0	0	0	0	0	0	0
cdcc04fc-c622-11e3-bf01-24c6515278c0	0	313	0	0	5884	0	0	0	0	0	3031	0	0	0	0	6712	0	0	0	903	0	0	0	820	0	0	0	0	0	0	0	0	0	0	0	0	0	0	0	0	0	0	0	0	0	0	0	0
cf2d34c4-c622-11e3-bf01-24c6515278c0	0	0	0	0	6461	0	0	0	0	0	0	0	0	0	0	1568	0	0	0	0	659	1986	0	0	0	0	0	0	0	0	0	0	0	0	0	0	0	0	13218	0	0	0	0	0	0	0	0	0
d0469256-c622-11e3-bf01-24c6515278c0	0	0	0	0	8448	0	0	0	0	0	0	0	0	0	0	5196	0	0	0	543	0	0	2094	0	0	0	0	0	0	0	0	0	448	2470	0	0	0	0	0	0	0	0	0	0	0	0	0	0
d182b67c-c622-11e3-bf01-24c6515278c0	159	105	0	0	3489	0	0	0	0	0	1285	0	0	0	0	340	0	0	0	0	0	0	0	0	0	0	0	0	0	0	0	0	0	0	0	0	0	0	0	0	0	0	0	0	0	0	0	0
d2b7bb0a-c622-11e3-bf01-24c6515278c0	140	68	0	0	6245	0	0	0	0	0	0	0	0	0	0	1324	0	0	0	0	0	0	1210	0	0	0	0	0	0	0	0	0	0	0	0	0	0	0	0	0	0	0	0	0	0	0	0	0
d3ad5b5a-c622-11e3-bf01-24c6515278c0	0	166	0	0	4669	0	0	0	0	0	2061	0	0	0	0	1518	177	0	0	1080	0	0	0	0	0	0	0	0	0	0	0	0	80	0	0	0	0	0	0	0	0	0	0	0	0	0	0	0
d4c9e5c6-c622-11e3-bf01-24c6515278c0	0	0	0	0	8070	0	0	0	0	0	0	0	0	0	0	1374	0	0	0	511	0	0	2220	0	0	0	0	0	0	0	0	0	246	0	0	0	0	0	0	0	0	0	0	0	0	0	0	0
d60f880a-c622-11e3-bf01-24c6515278c0	0	225	0	0	8642	0	0	0	0	0	0	0	0	0	0	4149	0	0	0	663	0	0	1972	0	0	0	0	0	0	0	0	0	375	2071	0	0	0	0	0	0	0	0	0	0	0	0	0	0
d7578910-c622-11e3-bf01-24c6515278c0	0	0	0	0	3475	0	0	0	0	0	0	0	0	0	0	2817	0	0	0	2061	0	0	0	0	0	0	0	0	0	0	0	0	0	0	0	0	0	0	4982	0	0	0	0	0	0	0	0	0
d876d576-c622-11e3-bf01-24c6515278c0	204	0	0	0	5913	0	0	0	0	0	2548	0	0	0	0	1590	0	0	0	0	0	0	0	0	0	0	0	0	0	0	0	0	119	0	0	0	0	0	0	0	0	0	0	0	0	0	0	0
da5b9926-c622-11e3-bf01-24c6515278c0	636	408	0	0	2962	0	0	0	0	0	0	0	0	0	0	0	311	0	0	0	156	328	564	0	0	0	0	0	0	0	0	0	170	0	0	0	0	0	0	0	0	0	0	0	0	0	0	0
dbfa4e8a-c622-11e3-bf01-24c6515278c0	0	0	0	0	5020	0	0	0	0	0	2752	0	0	0	0	2674	0	0	0	234	0	0	0	0	0	0	0	0	0	0	0	0	55	0	0	0	0	0	0	0	0	0	0	0	0	0	0	0
dd2e7b3c-c622-11e3-bf01-24c6515278c0	0	0	0	0	6230	0	0	0	0	0	2005	0	0	0	0	4415	0	0	0	626	236	0	0	0	0	0	0	0	0	0	0	0	0	1179	0	0	0	0	0	0	0	0	0	0	0	0	0	0
de4f520c-c622-11e3-bf01-24c6515278c0	0	0	0	0	4977	0	0	0	0	0	0	0	0	0	0	1126	0	0	0	0	0	0	0	0	0	0	0	0	0	0	0	0	251	0	0	0	0	0	0	0	0	0	0	0	0	0	0	0
df9f8c80-c622-11e3-bf01-24c6515278c0	82	50	0	0	1240	0	0	0	0	0	0	0	0	0	0	70	0	0	0	0	0	0	131	0	0	0	0	0	0	0	0	0	71	0	0	0	0	0	0	0	0	0	0	0	0	0	0	0
e127e9e4-c622-11e3-bf01-24c6515278c0	0	0	0	0	7707	0	0	0	0	0	2847	0	0	0	0	2532	0	0	0	472	0	0	0	0	0	0	0	0	0	0	0	0	0	0	0	0	0	0	0	0	0	0	0	0	0	0	0	0
e23c591e-c622-11e3-bf01-24c6515278c0	0	0	0	0	5301	0	0	0	0	0	2307	0	0	0	0	2408	0	0	0	234	0	0	0	0	0	0	0	0	0	0	0	0	89	0	0	0	0	0	0	0	0	0	0	0	0	0	0	0
e34bcc5e-c622-11e3-bf01-24c6515278c0	0	202	0	0	6882	0	0	0	0	0	2857	0	0	0	0	2823	0	0	0	795	0	0	0	0	0	0	0	0	0	0	0	0	34	473	0	0	0	0	0	0	0	0	0	0	0	0	0	0
e4fd1b3e-c622-11e3-bf01-24c6515278c0	244	0	0	0	2551	0	0	0	0	0	0	0	0	0	0	203	0	0	0	0	0	0	419	0	0	0	0	0	0	0	0	0	80	0	0	0	0	0	0	0	0	0	0	0	0	0	0	0
e64e9f76-c622-11e3-bf01-24c6515278c0	266	0	0	0	4396	0	0	0	0	0	1113	0	0	0	0	898	0	0	0	0	0	0	0	0	0	0	0	0	0	0	0	0	0	0	0	0	0	0	0	0	0	0	0	0	0	0	0	0
e75fbf08-c622-11e3-bf01-24c6515278c0	0	145	0	0	4565	0	0	0	0	0	1570	0	0	0	0	445	159	0	0	561	0	0	0	0	0	0	0	0	0	0	0	0	62	0	0	0	0	0	0	0	0	0	0	0	0	0	0	0
e88397a6-c622-11e3-bf01-24c6515278c0	0	0	0	0	2099	0	0	0	0	0	1281	0	0	0	0	1196	0	0	0	471	0	0	0	0	0	0	0	0	0	0	0	0	84	0	0	0	0	0	0	0	0	0	0	0	0	0	0	0
e99ccc0c-c622-11e3-bf01-24c6515278c0	0	0	0	0	10474	0	0	0	0	0	0	0	0	0	0	3592	0	0	0	1088	0	0	2145	0	0	0	0	0	0	0	0	0	890	0	0	0	0	0	0	0	0	0	0	0	0	0	0	0
eb588266-c622-11e3-bf01-24c6515278c0	0	253	0	0	8085	0	0	0	0	0	3245	0	0	0	0	5024	0	0	0	603	0	0	0	0	0	0	0	0	0	0	0	0	128	697	0	0	0	0	0	0	0	0	0	0	0	0	0	0
ec5e2990-c622-11e3-bf01-24c6515278c0	0	207	0	0	6001	0	0	0	0	0	2252	0	0	0	0	1991	0	0	0	0	0	0	0	0	0	0	0	0	0	0	0	0	84	0	0	0	0	0	0	0	0	0	0	0	0	0	0	0
ed52e836-c622-11e3-bf01-24c6515278c0	0	0	0	0	2198	0	0	0	0	0	1002	0	0	0	0	1034	0	0	0	0	0	0	0	0	0	0	0	0	0	0	0	0	0	0	0	0	0	0	0	0	0	0	0	0	0	0	0	0
ee7b8074-c622-11e3-bf01-24c6515278c0	0	0	0	0	5299	0	0	0	0	0	0	0	0	0	0	2514	0	0	0	375	0	0	869	0	0	0	0	0	0	0	0	0	0	0	0	0	0	0	0	0	0	0	0	0	0	0	0	0
f064f762-c622-11e3-bf01-24c6515278c0	0	0	0	0	6063	0	0	0	0	0	2030	0	0	0	0	2595	0	0	0	773	0	0	0	0	0	0	0	0	0	0	0	0	136	0	0	0	0	0	0	0	0	0	0	0	0	0	0	0
f181848a-c622-11e3-bf01-24c6515278c0	165	0	0	0	6095	0	0	0	0	0	0	0	0	0	0	446	0	0	0	0	150	0	521	0	0	0	0	0	0	0	0	0	198	0	0	0	0	0	0	0	0	0	0	0	0	0	0	0
f2b2111c-c622-11e3-bf01-24c6515278c0	0	0	0	0	8134	0	0	0	0	0	3791	0	0	0	0	4193	0	0	0	820	0	0	0	710	0	0	0	0	0	0	0	0	190	466	0	0	0	0	0	0	0	0	0	0	0	0	0	0
f410b432-c622-11e3-bf01-24c6515278c0	0	104	0	0	8080	0	0	0	0	0	0	0	0	0	0	1560	0	0	0	595	0	0	1968	0	0	0	0	0	0	0	0	0	319	0	0	0	0	0	0	0	0	0	0	0	0	0	0	0
f4f48342-c622-11e3-bf01-24c6515278c0	168	0	0	0	4872	0	0	0	0	0	0	0	0	0	0	2611	0	0	0	0	0	0	1176	0	0	0	0	0	0	0	0	0	0	0	0	0	0	0	0	0	0	0	0	0	0	0	0	0
f61e794e-c622-11e3-bf01-24c6515278c0	0	0	0	2467	5382	0	0	0	0	0	0	0	0	0	0	1917	0	0	0	919	0	0	0	0	0	0	0	0	0	0	0	0	0	0	0	0	0	0	0	0	0	0	0	0	0	0	0	0
f8733b80-c622-11e3-bf01-24c6515278c0	0	131	0	0	5317	0	0	0	0	0	0	0	0	0	0	1319	0	0	0	0	0	0	1123	0	0	0	0	0	0	0	0	0	208	0	0	0	0	0	0	0	0	0	0	0	0	0	0	0
f9718c44-c622-11e3-bf01-24c6515278c0	0	0	0	0	7550	0	0	0	0	0	2646	0	0	0	0	1992	0	0	0	0	0	0	0	0	0	0	0	0	0	0	0	0	0	0	0	0	0	0	0	0	0	0	0	0	0	0	0	0
fabf1f6c-c622-11e3-bf01-24c6515278c0	0	0	0	0	10123	0	0	0	0	0	4447	0	0	0	0	4751	0	0	0	1386	0	0	0	0	0	0	0	0	0	0	0	0	0	0	0	0	0	0	0	0	0	0	0	0	0	0	0	0
fbd899a0-c622-11e3-bf01-24c6515278c0	0	0	0	4007	8068	0	0	0	0	0	0	0	0	0	0	6013	0	0	0	581	0	534	0	0	0	0	0	0	0	0	0	0	0	0	0	0	0	0	0	0	0	0	0	0	0	0	0	0
fdf9a814-c622-11e3-bf01-24c6515278c0	0	0	0	0	3855	0	0	0	0	0	1056	0	0	0	0	1038	0	0	0	0	0	0	0	0	0	0	0	0	0	0	0	0	0	0	0	0	0	0	0	0	0	0	0	0	0	0	0	0
ffad9288-c622-11e3-bf01-24c6515278c0	0	0	0	0	5687	0	0	0	0	0	1857	0	0	0	0	610	0	0	0	0	0	0	0	0	0	0	0	0	0	0	0	0	0	0	0	0	0	0	0	0	0	0	0	0	0	0	0	0
0176cf1d-0760-4769-a493-277f4bb7585e	0	1375	0	25563	8925	0	0	0	0	0	0	0	0	0	0	0	1192	0	0	0	0	0	4664	0	0	0	0	0	0	0	0	0	0	0	0	0	0	0	0	0	0	0	0	0	0	0	0	0
020fab36-c7de-4933-b2bf-dc7b019a1326	1182	484	1701	0	4693	0	0	0	0	0	1628	0	0	0	0	0	746	0	0	0	0	0	0	0	0	0	0	0	0	0	0	0	0	0	0	0	0	0	0	0	0	0	0	0	0	0	0	0
09bc8542-4ea1-4599-91b3-d606425b37e2	0	2373	0	0	5512	0	0	0	0	0	0	0	0	0	0	0	4328	0	0	0	0	0	4095	0	0	0	0	0	0	0	0	0	0	0	0	0	0	0	0	0	0	0	0	0	0	0	0	0
0b19bee7-5281-4915-9d98-c20eb3e84ecf	0	4934	0	65639	35695	0	0	0	0	0	0	0	0	0	0	0	6565	0	0	0	0	0	2954	0	0	0	0	0	0	0	0	0	0	0	0	0	0	0	0	0	0	0	0	0	0	0	0	0
0ce6f3ed-bdbc-4b70-9db4-2e48f4bf644d	138	0	0	0	364	0	0	0	0	0	0	0	0	0	0	0	0	0	0	0	0	0	87	0	0	0	0	0	0	0	0	0	0	0	0	0	0	0	0	0	0	0	0	0	0	0	0	0
14bf9bfb-14d6-4cac-a556-828f680e8a15	536	2076	0	10862	9517	0	0	0	0	0	0	0	0	0	0	0	2047	0	0	0	0	0	0	0	0	0	0	0	0	0	0	0	0	0	0	0	0	0	0	0	0	0	0	0	0	0	0	0
15e097e3-e468-466c-8e57-b59fba90bbf2	0	0	0	13922	5286	0	0	0	0	0	0	0	0	0	0	0	381	0	0	0	0	0	1528	0	0	0	0	0	0	0	0	0	0	0	0	0	0	0	0	0	0	0	0	0	0	0	0	0
199bbb0f-996c-40c1-b06d-2066f04be778	0	1959	0	24336	7793	0	0	0	0	0	0	0	0	0	0	0	1821	0	0	0	0	0	4057	0	0	0	0	0	0	0	0	0	0	0	0	0	0	0	0	0	0	0	0	0	0	0	0	0
23d77176-dfed-4bee-ac96-9934377d8d81	0	4547	0	70542	32278	0	0	0	0	0	5519	0	0	0	0	0	3880	0	0	0	0	1235	0	0	0	0	0	0	0	0	0	0	0	0	0	0	0	0	0	0	0	0	0	0	0	0	0	0
23d86395-9e20-4cf9-bf7e-f76544a1f772	0	2024	0	5784	4100	0	0	0	0	0	0	0	0	0	0	0	2526	0	0	0	0	0	0	0	0	0	0	0	0	0	0	0	0	0	0	0	0	0	0	0	0	0	0	0	0	0	0	0
2bde43e2-fd4e-413e-adc7-c50bca75d358	0	0	0	40160	9485	0	0	0	0	0	0	0	0	0	0	0	1491	0	0	0	0	0	4748	0	0	0	0	0	0	0	0	0	0	0	0	0	0	0	0	0	0	0	0	0	0	0	0	0
309f5324-5608-4f62-b744-5ab268b70927	377	97	0	0	1601	0	0	0	0	0	0	0	0	0	0	0	0	0	0	0	0	0	261	0	0	0	0	0	0	0	0	0	0	0	0	0	0	0	0	0	0	0	0	0	0	0	0	0
37d0cf1b-1743-4852-8073-372b16b5c17d	815	167	0	0	2754	0	0	0	0	0	0	0	0	0	0	0	159	0	0	0	0	0	400	0	0	0	0	0	0	0	0	0	0	0	0	0	0	0	0	0	0	0	0	0	0	0	0	0
3b20d548-2a7d-4031-85a1-425ca7201d7a	0	12390	0	80500	47194	0	0	0	0	0	7430	0	0	0	0	0	17240	0	0	0	0	0	0	0	0	0	0	0	0	0	0	0	0	0	0	0	0	0	0	0	0	0	0	0	0	0	0	0
46693a2b-5105-4770-a9e1-031dfedeb694	0	9022	0	18441	9429	0	0	0	0	0	0	0	0	0	0	0	3759	0	0	0	0	0	3076	0	0	0	0	0	0	0	0	0	0	0	0	0	0	0	0	0	0	0	0	0	0	0	0	0
49dec0c2-8e75-4f44-a253-82b2ea605890	0	9312	0	8842	10533	0	0	0	0	0	0	0	0	0	0	0	6714	0	0	0	3566	6973	0	0	0	0	0	0	0	2522	0	0	0	0	0	0	0	0	0	0	0	0	0	0	0	0	0	0
52910a60-bb15-4ba5-9d09-50d8ee6a445b	340	284	0	0	3409	0	0	0	0	0	0	0	0	0	0	0	239	0	0	0	0	0	1003	0	0	0	0	0	0	0	0	0	0	0	0	0	0	0	0	0	0	0	0	0	0	0	0	0
53bb7112-3e38-45fe-a9c4-1b0871babf4a	0	0	0	45815	11267	0	0	0	0	0	0	0	0	0	0	0	1159	0	0	0	0	0	5619	0	0	0	0	0	0	0	0	0	0	0	0	0	0	0	0	0	0	0	0	0	0	0	0	0
53d32d8b-5649-42b0-8c52-2c39af2a961b	0	379	0	18915	7154	0	0	0	0	0	0	0	0	0	0	0	573	0	0	0	0	0	0	0	0	0	0	0	0	0	0	0	0	0	0	0	0	0	0	0	0	0	0	0	0	0	0	0
5a7f3c88-ef02-4e97-8009-5622245b6a09	198	0	0	0	1782	0	0	0	0	0	0	0	0	0	0	0	0	0	0	0	0	0	135	0	0	0	0	0	0	0	0	0	0	0	0	0	0	0	0	0	0	0	0	0	0	0	0	0
6726c157-f688-491d-8b56-35628645df89	0	0	0	7667	3714	0	0	0	0	0	0	0	0	0	0	0	0	0	0	0	0	0	1780	0	0	0	0	0	0	0	0	0	0	0	0	0	0	0	0	0	0	0	0	0	0	0	0	0
68c2a355-862c-4657-b296-5776ed8447b0	0	0	0	0	4532	0	0	0	0	0	0	0	0	0	0	0	0	0	0	0	1153	1645	0	0	0	0	0	0	0	2815	0	0	0	0	0	0	0	0	0	0	0	0	0	0	0	0	0	0
9c7b3ac8-1352-49cd-8a8c-df6b19f6fd64	79	0	0	0	402	0	0	0	0	0	0	0	0	0	0	0	0	0	0	0	0	0	89	0	0	0	0	0	0	0	0	0	0	0	0	0	0	0	0	0	0	0	0	0	0	0	0	0
9ffcb7fa-424c-4f93-87a7-ce5e9053c613	0	1148	0	35906	11691	0	0	0	0	0	0	0	0	0	0	0	1458	0	0	0	0	0	0	0	0	0	0	0	0	0	0	0	0	0	0	0	0	0	0	0	0	0	0	0	0	0	0	0
b7f11036-7ac4-41bc-a9a4-64162725fdfc	0	11520	0	0	9490	0	0	0	0	0	0	0	0	0	0	0	9352	0	0	0	0	0	3007	0	0	0	0	0	0	0	0	0	0	0	0	0	0	0	0	0	0	0	0	0	0	0	0	0
bce88385-4a1b-4a8c-920c-060f6a2675d4	0	4703	0	22475	8872	0	0	0	0	0	0	0	0	0	0	0	4049	0	0	0	0	0	4465	0	0	0	0	0	0	0	0	0	0	0	0	0	0	0	0	0	0	0	0	0	0	0	0	0
bd3e88b3-b37c-4641-85fa-d8125ba324ca	0	1245	0	153529	12349	0	0	0	0	0	11606	0	0	0	0	0	2596	0	0	0	0	0	9328	0	0	0	0	0	0	0	0	0	0	0	0	0	0	0	0	0	0	0	0	0	0	0	0	0
bf7462a2-394f-4838-bcb6-4d0126fa48b1	750	251	0	0	1583	0	0	0	0	0	0	0	0	0	0	0	162	0	0	0	0	0	0	0	0	0	0	0	0	0	0	0	0	0	0	0	0	0	3645	0	0	0	0	0	0	0	0	0
c437535b-2acc-4236-beae-94e2c1336830	840	0	0	0	0	0	0	0	0	0	0	0	0	0	0	0	490	0	0	0	0	0	4798	0	0	0	0	0	0	0	0	0	0	0	0	0	0	0	9809	0	0	0	0	0	0	0	0	0
cd0aeed5-93a1-4287-8a88-fe6b7b5e3983	748	863	0	0	1586	0	0	0	0	0	0	0	0	0	0	0	589	0	0	0	0	0	0	0	0	0	0	0	0	0	0	0	0	0	0	0	0	0	4143	0	0	0	0	0	0	0	0	0
d5443922-fea5-4ff0-bd6e-8ce04e1951d8	0	1650	0	47087	11661	0	0	0	0	0	0	0	0	0	0	0	2425	0	0	0	0	0	5669	0	0	0	0	0	0	0	0	0	0	0	0	0	0	0	0	0	0	0	0	0	0	0	0	0
d9cd7f95-07d3-4b87-be83-87340b08d249	386	87	0	0	1214	0	0	0	0	0	0	0	0	0	0	0	0	0	0	0	0	0	125	0	0	0	0	0	0	0	0	0	0	0	0	0	0	0	0	0	0	0	0	0	0	0	0	0
dd09c7aa-744a-413d-839f-e75e1825f9f9	606	448	0	0	1861	0	0	0	0	0	811	0	0	0	0	0	310	0	0	0	0	0	0	0	0	0	0	0	0	0	0	0	0	0	0	0	0	0	0	0	0	0	0	0	0	0	0	0
de614a3e-1c0d-49c7-a2f1-28bc58e6e5c7	0	465	0	26139	7569	0	0	0	0	0	0	0	0	0	0	0	618	0	0	0	0	0	0	0	0	0	0	0	0	0	0	0	0	0	0	0	0	0	0	0	0	0	0	0	0	0	0	0
fa2c3620-7e82-4b12-b135-87986f0f2890	672	395	0	0	3289	0	0	0	0	0	1302	0	0	0	0	0	0	0	0	0	0	0	0	0	0	0	0	0	0	0	0	0	0	0	0	0	0	0	0	0	0	0	0	0	0	0	0	0
fa6a60f5-8949-4e01-9435-d3117601627f	702	249	0	0	3529	0	0	0	0	0	0	0	0	0	0	0	0	0	0	0	0	0	632	0	0	0	0	0	0	0	0	0	0	0	0	0	0	0	0	0	0	0	0	0	0	0	0	0
fa8844f8-c4b6-487a-8187-e30c12a7a453	0	313	0	10743	8374	0	0	0	0	0	2547	0	0	0	0	0	0	0	0	0	595	1675	0	0	0	0	0	0	0	0	0	0	0	0	0	0	0	0	0	0	0	0	0	0	0	0	0	0
0bbc7ede-5022-4084-925c-d65baaf7abc2	0	0	0	21066	16099	0	0	0	0	0	0	0	0	0	0	0	1240	0	0	0	0	0	4021	0	0	0	0	0	0	0	0	0	0	0	0	0	0	0	0	0	0	0	0	0	0	0	0	0
0e6654c9-cd5e-4f94-a6d4-54f2bb16de1f	0	0	0	13287	17600	0	0	0	0	0	5322	0	0	0	0	0	913	0	0	0	0	0	0	0	0	0	0	0	0	0	0	0	0	0	0	0	0	0	0	0	0	0	0	0	0	0	0	0
1c3df485-8e75-4378-87f6-c6463a520624	0	3120	0	23749	12104	0	0	0	0	0	0	0	0	0	0	0	6283	0	0	0	0	0	0	0	0	0	0	0	0	0	0	0	0	0	0	0	0	0	0	0	0	0	0	0	0	0	0	0
2045c788-9ea8-4ea5-a5e3-65fc16a62adb	0	22813	0	26791	32829	0	0	0	0	0	11328	0	0	0	0	0	42354	0	0	0	0	0	0	0	0	0	0	0	0	0	0	0	0	0	0	0	0	0	0	0	0	0	0	0	0	0	0	0
24badf07-8615-48a3-8d6e-45c3d783f18d	0	426	0	2254	7977	0	0	0	0	0	0	0	0	0	0	0	399	0	0	0	0	0	1491	0	0	0	0	0	0	0	0	0	0	0	0	0	0	0	0	0	0	0	0	0	0	0	0	0
25224aa0-cfdd-48ec-92e5-8f3992a3e574	0	1143	0	51675	17777	0	0	0	0	0	0	0	0	0	0	0	2067	0	0	0	0	0	6177	0	0	0	0	0	0	0	0	0	0	0	0	0	0	0	0	0	0	0	0	0	0	0	0	0
2fe2433b-9a55-431f-a869-2b5a63e8e8fc	0	2002	0	34848	7339	0	0	0	0	0	0	0	0	0	0	0	3153	0	0	0	0	0	5555	0	0	0	0	0	0	0	0	0	0	0	0	0	0	0	0	0	0	0	0	0	0	0	0	0
34881c6b-f59f-42c0-9f29-9c5c47262ae6	0	3916	0	6376	13356	0	0	0	0	0	0	0	0	0	0	0	3026	0	0	0	0	0	4391	0	0	0	0	0	0	0	0	0	0	0	0	0	0	0	0	0	0	0	0	0	0	0	0	0
369c06f2-8904-49cb-99d1-dd297ed0cd0c	663	2622	5828	0	4482	0	0	0	0	0	0	0	0	0	0	0	3335	0	0	0	0	0	1499	0	0	0	0	0	0	0	0	0	0	0	0	0	0	0	0	0	0	0	0	0	0	0	0	0
387c6519-6529-4074-a5ab-00f8052a5732	0	772	0	30388	22755	0	0	0	0	0	0	0	0	0	0	0	1200	0	0	0	0	0	0	0	0	0	0	0	0	0	0	0	0	0	0	0	0	0	0	0	0	0	0	0	0	0	0	0
43aa4123-0fe2-4071-8a81-cbdd0410b917	0	403	0	8088	11858	0	0	0	0	0	0	0	0	0	0	0	641	0	0	0	0	0	1419	0	0	0	0	0	0	0	0	0	0	0	0	0	0	0	0	0	0	0	0	0	0	0	0	0
448af8b4-e071-48b0-a65b-b4ad17afdc0c	0	503	0	15098	17250	0	0	0	0	0	3080	0	0	0	0	0	1113	0	0	0	0	0	0	0	0	0	0	0	0	0	0	0	0	0	0	0	0	0	0	0	0	0	0	0	0	0	0	0
45e16b70-c3ec-493e-86d1-505ffdf5056c	0	6003	0	20823	19408	0	0	0	0	0	3614	0	0	0	0	0	7235	0	0	0	0	0	0	0	0	0	0	0	0	0	0	0	0	0	0	0	0	0	0	0	0	0	0	0	0	0	0	0
48f68f73-3ac0-44ac-ba12-b8889fcb7f38	0	0	0	8693	12380	0	0	0	0	0	0	0	0	0	0	0	1091	0	0	0	0	0	1878	0	0	0	0	0	0	0	0	0	0	0	0	0	0	0	0	0	0	0	0	0	0	0	0	0
4c2ad4a0-5d57-4e27-9f35-058b2f205f50	0	2963	0	22559	20353	0	0	0	0	0	6868	0	0	0	0	0	6480	0	0	0	0	0	0	0	0	0	0	0	0	0	0	0	0	0	0	0	0	0	0	0	0	0	0	0	0	0	0	0
4c3840df-9824-40db-879e-6d24adc8c155	0	1859	0	13140	11867	0	0	0	0	0	0	0	0	0	0	0	2928	0	0	0	0	0	1915	0	0	0	0	0	0	0	0	0	0	0	0	0	0	0	0	0	0	0	0	0	0	0	0	0
504d4cb0-d2dd-420d-82e6-9ec14434a0fc	0	1347	0	24734	14790	0	0	0	0	0	0	0	0	0	0	0	2949	0	0	0	0	0	3326	0	0	0	0	0	0	0	0	0	0	0	0	0	0	0	0	0	0	0	0	0	0	0	0	0
649f2c20-5b50-40a8-a6fd-9a51f3d5b9df	0	2238	0	15127	19166	0	0	0	0	0	4840	0	0	0	0	0	2426	0	0	0	0	0	0	0	0	0	0	0	0	0	0	0	0	0	0	0	0	0	0	0	0	0	0	0	0	0	0	0
6962bc97-fbb8-4220-a600-e3c251e245cb	0	833	0	14940	22240	0	0	0	0	0	0	0	0	0	0	0	3059	0	0	0	0	0	0	0	0	0	0	0	0	0	0	0	0	0	0	0	0	0	0	0	0	0	0	0	0	0	0	0
706868b5-4920-433a-bea3-92e9bf83059b	0	1712	0	18907	18204	0	0	0	0	0	3174	0	0	0	0	0	3639	0	0	0	0	0	0	0	0	0	0	0	0	0	0	0	0	0	0	0	0	0	0	0	0	0	0	0	0	0	0	0
71a2b4a2-88dd-4911-a67e-70b3309c4a12	0	0	0	24749	21056	0	0	0	0	0	5538	0	0	0	0	0	1823	0	0	0	0	0	0	0	0	0	0	0	0	0	0	0	0	0	0	0	0	0	0	0	0	0	0	0	0	0	0	0
7731ef7f-25bd-42f5-9a20-be249306a711	0	5691	0	5390	6938	0	0	0	0	0	0	0	0	0	0	0	5582	0	0	0	0	0	0	0	0	0	0	0	0	0	0	0	0	0	0	0	0	0	0	0	0	0	0	0	0	0	0	0
79eb7bba-f0d8-462c-add7-20a2fb7843e1	0	1156	0	15400	15500	0	0	0	0	0	0	0	0	0	0	0	2721	0	0	0	0	0	1703	0	0	0	0	0	0	0	0	0	0	0	0	0	0	0	0	0	0	0	0	0	0	0	0	0
7ac0b303-d685-4fa5-bfec-34d2ba1dbc8e	1794	3815	0	29323	21427	0	0	0	0	0	6216	0	0	0	0	0	6973	0	0	0	0	0	0	0	0	0	0	0	0	0	0	6408	0	0	0	0	0	0	0	0	0	0	0	0	0	0	0	0
7dc5f8ba-0080-43d3-8426-bd527a970761	0	0	0	15723	24859	0	0	0	0	0	6422	0	0	0	0	0	1344	0	0	0	0	0	0	0	0	0	0	0	0	0	0	0	0	0	0	0	0	0	0	0	0	0	0	0	0	0	0	0
84e601b7-dfa5-4cd5-9fef-07f03967a0d4	0	2020	0	20261	20121	0	0	0	0	0	4914	0	0	0	0	0	2605	0	0	0	0	0	0	0	0	0	0	0	0	0	0	0	0	0	0	0	0	0	0	0	0	0	0	0	0	0	0	0
89c48e53-c8a9-4518-b3b8-509cdcaff52b	0	918	0	7169	17236	0	0	0	0	0	0	0	0	0	0	0	0	0	0	0	0	0	6485	0	0	0	0	0	0	0	0	0	0	0	0	0	0	0	0	0	0	0	0	0	0	0	0	0
8cf9b32d-3d6f-4898-8c7a-89511b754021	366	1329	0	0	1981	0	0	0	0	0	0	0	0	0	0	0	1714	0	0	0	0	0	0	0	0	0	0	0	0	0	0	0	0	0	0	0	0	0	0	0	0	0	0	0	0	0	0	0
935b113e-f5ed-4a07-8e1d-1603daba7f40	0	837	0	33645	17606	0	0	0	0	0	0	0	0	0	0	0	1912	0	0	0	0	0	3322	0	0	0	0	0	0	0	0	0	0	0	0	0	0	0	0	0	0	0	0	0	0	0	0	0
9623d295-c23d-4f2f-827c-69f767a26f1f	0	880	0	26434	27811	0	0	0	0	0	3653	0	0	0	0	0	2814	0	0	0	0	0	0	0	0	0	0	0	0	0	0	0	0	0	0	0	0	0	0	0	0	0	0	0	0	0	0	0
96dc785c-8417-4813-8d15-c32b22d78b74	0	3455	0	17490	22393	0	0	0	0	0	6520	0	0	0	0	0	4379	0	0	0	0	0	0	0	0	0	0	0	0	0	0	0	0	0	0	0	0	0	0	0	0	0	0	0	0	0	0	0
a762dd44-a8ac-4269-8163-bbf6d0f8d4b3	0	2796	0	19042	18366	0	0	0	0	0	0	0	0	0	0	0	3906	0	0	0	0	0	2884	0	0	0	0	0	0	0	0	0	0	0	0	0	0	0	0	0	0	0	0	0	0	0	0	0
a96eddfc-3afb-4bf8-a440-c91778113fbd	0	2274	0	25800	26209	0	0	0	0	0	9616	0	0	0	0	0	3985	0	0	0	0	0	0	0	0	0	0	0	0	0	0	0	0	0	0	0	0	0	0	0	0	0	0	0	0	0	0	0
abc94013-71f5-4ac6-88a4-01b4ef9f9d2f	0	0	0	14371	21266	0	0	0	0	0	3980	0	0	0	0	0	1509	0	0	0	0	0	0	0	0	0	0	0	0	0	0	0	0	0	0	0	0	0	0	0	0	0	0	0	0	0	0	0
ad41f1f3-e38e-4418-9c16-52bca5719f39	0	979	0	10101	14333	0	0	0	0	0	0	0	0	0	0	0	948	0	0	0	0	0	2851	0	0	0	0	0	0	0	0	0	0	0	0	0	0	0	0	0	0	0	0	0	0	0	0	0
b7a7d93b-38a7-4fc3-a433-3bb0a8cb7c42	0	689	0	9325	10891	0	0	0	0	0	0	0	0	0	0	0	846	0	0	0	0	0	0	0	0	0	0	0	0	0	0	0	0	0	0	0	0	0	0	0	0	0	0	0	0	0	0	0
b88f014e-bc0f-4775-8228-39e0b471c3b0	0	0	0	38785	27190	0	0	0	0	0	5334	0	0	0	0	0	2215	0	0	0	0	0	0	0	0	0	0	0	0	0	0	0	0	0	0	0	0	0	0	0	0	0	0	0	0	0	0	0
c48d7f4a-e98a-4077-a749-eb9f56f05b84	0	1019	0	26366	22193	0	0	0	0	0	0	0	0	0	0	0	1727	0	0	0	0	0	2295	0	0	0	0	0	0	0	0	0	0	0	0	0	0	0	0	0	0	0	0	0	0	0	0	0
d18c6e64-9598-488a-8ab3-3652072f9277	0	1930	0	30522	18899	0	0	0	0	0	5463	0	0	0	0	0	2846	0	0	0	0	0	0	0	0	0	0	0	0	0	0	0	0	0	0	0	0	0	0	0	0	0	0	0	0	0	0	0
d2ab2555-7288-47a4-a80c-bf62d65b67b8	0	705	0	10042	14271	0	0	0	0	0	4031	0	0	0	0	0	1089	0	0	0	0	0	0	0	0	0	0	0	0	0	0	0	0	0	0	0	0	0	0	0	0	0	0	0	0	0	0	0
d54ca81c-1bcc-41ea-b17a-9f7249ebe9c1	0	831	0	6313	10058	0	0	0	0	0	0	0	0	0	0	0	1520	0	0	0	0	0	0	0	0	0	0	0	0	0	0	0	0	0	0	0	0	0	0	0	0	0	0	0	0	0	0	0
e7ebc6fb-0926-4c8a-a67b-0c6b9c1ffaba	0	4433	0	0	10485	0	0	0	0	0	0	0	0	0	0	0	5969	0	0	0	0	0	4587	0	0	0	0	0	0	0	0	0	0	0	0	0	0	0	0	0	0	0	0	0	0	0	0	0
e9cb8877-8e83-46c0-93f0-ea20530c9400	0	8271	0	21114	16459	0	0	0	0	0	0	0	0	0	0	0	9243	0	0	0	0	0	0	0	0	0	0	0	0	0	0	0	0	0	0	0	0	0	0	0	0	0	0	0	0	0	0	0
ee6cc68e-8d2a-41ee-82c6-0fecdf7e6259	911	458	0	11315	13115	0	0	0	0	0	0	0	0	0	0	0	481	0	0	0	0	0	1175	0	0	0	0	0	0	0	0	1718	0	0	0	0	0	0	0	0	0	0	0	0	0	0	0	0
efe4d5dd-fffb-41df-ab86-be06cc16646f	0	532	0	14662	12946	0	0	0	0	0	2613	0	0	0	0	0	0	0	0	0	0	0	0	0	0	0	0	0	0	0	0	1265	0	0	0	0	0	0	0	0	0	0	0	0	0	0	0	0
fab3d6f4-de1c-4d6c-bdea-ac39a7884657	0	797	0	5432	16601	0	0	0	0	0	0	0	0	0	0	0	1821	0	0	0	0	0	0	0	0	0	0	0	0	0	0	0	0	0	0	0	0	0	0	0	0	0	0	0	0	0	0	0
fb0c6353-a90c-45e2-9355-7cd16cf756ff	0	3648	0	69716	34224	0	0	0	0	0	0	0	0	0	0	0	6833	0	0	0	0	0	4088	0	0	0	0	0	0	0	0	0	0	0	0	0	0	0	0	0	0	0	0	0	0	0	0	0
00b9d0e6-69dc-4345-bffd-ce32880c8eef	400	0	0	0	1798	0	0	0	0	0	0	1558	0	0	0	0	0	0	0	0	0	0	217	0	0	0	0	0	0	0	0	0	78	0	0	0	0	0	0	0	0	0	0	0	0	0	0	0
02917220-6a7a-46a1-8656-907e96bef88e	0	0	0	0	4259	0	0	0	0	0	0	16644	0	0	0	0	0	0	0	0	0	2340	0	0	0	0	0	0	0	0	0	0	0	0	0	0	0	0	0	0	0	0	0	0	0	0	0	0
03ad38a6-0902-4aaa-84a3-91ea88fa9883	492	0	0	0	3203	0	0	0	0	0	0	1206	0	0	0	0	0	0	0	0	0	0	581	0	0	0	0	0	0	0	0	0	216	0	0	0	0	0	0	0	0	0	0	0	0	0	0	0
05616329-e7ba-4efd-87b1-d79cd0f7af3d	614	0	0	0	4730	0	0	0	0	0	0	3342	0	0	0	0	0	0	0	0	0	337	422	0	0	0	0	0	0	0	0	0	375	0	0	0	0	0	0	0	0	0	0	0	0	0	0	0
068f4f69-d2fe-4f25-912e-ca7d4623efb6	619	0	0	0	3469	0	0	0	0	0	1514	1925	0	0	0	0	0	0	0	0	0	0	0	0	0	0	0	0	0	0	0	0	0	0	0	0	0	0	0	0	0	0	0	0	0	0	0	0
07835447-5d7e-4828-80fd-89b063989c9a	913	0	0	0	5603	0	0	0	0	0	0	2145	0	0	0	0	0	0	0	0	0	0	1374	0	0	0	0	0	0	0	0	0	229	0	0	0	0	0	0	0	0	0	0	0	0	0	0	0
0d569bd5-418d-4d72-87ca-8e14668c2119	818	0	0	0	6874	0	0	0	0	0	0	5369	0	0	0	0	0	0	0	0	0	0	0	0	0	0	0	0	0	0	0	0	0	0	0	0	0	0	0	0	0	0	0	0	0	0	0	0
0e7f46ca-6f5c-4538-b6d6-00af65d57fcf	0	0	0	0	20619	0	0	0	0	0	0	9079	0	0	0	0	0	0	0	0	9360	22530	0	0	0	0	0	0	0	5795	0	0	0	0	0	0	0	0	0	0	0	0	0	0	0	0	0	0
124d5b04-4588-44c3-9c00-61e064cf1bdb	614	0	0	0	4608	0	0	0	0	0	0	3111	0	0	0	0	0	0	0	0	0	0	0	0	0	0	0	0	0	0	0	0	0	0	3274	0	0	0	0	0	0	0	0	0	0	0	0	0
140d5fa9-afbe-444e-a7e7-6a4cb4ab2923	813	0	0	0	6662	0	0	0	0	0	0	3716	0	0	0	0	0	0	0	0	639	970	798	0	0	0	0	0	0	0	0	0	412	0	0	0	0	0	0	0	0	0	0	0	0	0	0	0
1494bb16-f1f0-42a4-b10e-c383574cbc8b	251	0	0	0	4595	0	0	0	0	0	0	5308	0	0	0	0	122	0	0	0	196	233	0	0	0	0	0	0	0	0	0	0	409	0	0	0	0	0	0	0	0	0	0	0	0	0	0	0
15678c3d-ce61-454d-849e-1d4ca358909b	737	0	0	0	4913	0	0	0	0	0	1714	4633	0	0	0	0	0	0	0	0	0	0	0	0	0	0	0	0	0	0	0	0	0	0	0	0	0	0	0	0	0	0	0	0	0	0	0	0
15dd024e-c0da-461a-84db-d01e60a22210	190	0	0	0	884	0	0	0	0	0	0	230	0	0	0	0	0	0	0	0	35	0	214	0	0	0	0	0	0	0	0	0	60	0	0	0	0	0	0	0	0	0	0	0	0	0	0	0
1a4633c4-72a0-4e30-8c4c-345e04337627	1032	0	0	0	7756	0	0	0	0	0	0	1950	0	0	0	0	0	0	0	0	267	380	2511	0	0	0	0	0	0	0	0	0	472	0	0	0	0	0	0	0	0	0	0	0	0	0	0	0
1d1eeba2-4d7b-4380-b0b6-26d246bc4158	371	0	0	0	1701	0	0	0	0	0	840	908	0	0	0	0	0	0	0	0	0	0	0	339	0	0	0	0	0	0	0	0	0	0	0	0	0	0	0	0	0	0	0	0	0	0	0	0
22578b9f-78dc-464c-9bb9-382f033283d0	279	72	0	0	1569	0	0	0	0	0	0	0	0	0	0	0	0	0	0	0	85	173	229	0	0	0	0	0	0	0	0	0	73	0	0	0	0	0	0	0	0	0	0	0	0	0	0	0
232b7754-b3c3-4530-9d24-3af40d9b2816	458	0	0	0	3604	0	0	0	0	0	0	2127	0	0	0	0	0	0	0	0	0	0	402	0	0	0	0	0	0	0	0	0	300	0	0	0	0	0	0	0	0	0	0	0	0	0	0	0
2439ec74-1713-4d47-a5d9-886f69dddcb6	813	295	0	0	5839	0	0	0	0	0	0	7765	0	0	0	0	0	0	0	0	0	0	1216	0	0	0	0	0	0	0	0	0	548	0	0	0	0	0	0	0	0	0	0	0	0	0	0	0
282b45ee-4af2-4c61-9acc-286eaf8d661a	897	0	0	0	3980	0	0	0	0	0	0	0	0	0	0	0	0	0	0	0	0	0	626	0	0	0	0	0	0	0	0	0	371	0	0	0	0	0	4209	0	0	0	0	0	0	0	0	0
28f8d45f-4763-472e-9c4d-6787ba00164b	174	0	0	0	1341	0	0	0	0	0	0	468	0	0	0	0	0	0	0	0	0	66	279	0	0	0	0	0	0	0	0	0	0	0	0	0	0	0	0	0	0	0	0	0	0	0	0	0
2b02e3ad-4423-491e-993a-561e80dc7bcf	316	0	0	0	2855	0	0	0	0	0	0	867	0	0	0	0	0	0	0	0	313	451	345	0	0	0	0	0	0	0	0	0	197	0	0	0	0	0	0	0	0	0	0	0	0	0	0	0
2b36ac4b-eed3-4591-8b4f-b44049dfc5ed	216	0	0	0	1701	0	0	0	0	0	0	440	0	0	0	0	0	0	0	0	240	576	0	0	0	0	0	0	0	0	0	0	0	0	0	0	0	0	0	0	0	0	0	0	0	0	0	0
2c3ada8b-9650-4859-9857-43209c0f7cea	673	0	0	0	4236	0	0	0	0	0	0	3735	0	0	0	0	0	0	0	0	0	0	567	0	0	0	0	0	0	0	0	0	0	0	0	0	0	0	0	0	0	0	0	0	0	0	0	0
2f0a660c-ba3c-49bb-90f7-39b0034cea82	195	0	0	0	1035	0	0	0	0	0	0	427	0	0	0	0	0	0	0	0	69	117	471	0	0	0	0	0	0	0	0	0	0	0	0	0	0	0	0	0	0	0	0	0	0	0	0	0
3b55c58d-f95a-4a1d-9aa1-8d2c026656a9	484	0	0	0	3373	0	0	0	0	0	0	890	0	0	0	0	0	0	0	0	0	0	360	0	0	0	0	0	0	0	0	0	199	0	0	0	0	0	0	0	0	0	0	0	0	0	0	0
3e012b50-06d1-4120-971b-5e54139b00ee	1484	749	0	0	16131	0	0	0	0	0	0	6938	0	0	0	0	0	0	0	0	0	0	2026	0	0	0	0	0	0	0	0	0	1509	0	0	0	0	0	0	0	0	0	0	0	0	0	0	0
3e7ccab5-5b1d-4147-b907-77cab8f0837e	889	0	0	0	5148	0	0	0	0	0	0	3368	0	0	0	0	0	0	0	0	0	0	867	0	0	0	0	0	0	0	0	0	337	0	0	0	0	0	0	0	0	0	0	0	0	0	0	0
3e94aa64-7dd3-4d63-a5de-b4050d3dfafa	386	0	0	0	2573	0	0	0	0	0	0	1006	0	0	0	0	0	0	0	0	0	0	416	0	0	0	0	0	0	0	0	0	184	0	0	0	0	0	0	0	0	0	0	0	0	0	0	0
41dba8d1-8aad-474c-a82b-20b28ab818bd	668	0	0	0	4631	0	0	0	0	0	2387	1586	0	0	0	0	0	0	0	0	0	0	0	0	0	0	0	0	0	0	0	0	0	0	0	0	0	0	0	0	0	0	0	0	0	0	0	0
461df2ae-fcf1-4b93-be0a-c14954fe7c42	1363	0	0	0	7702	0	0	0	0	0	0	3588	0	0	0	0	0	0	0	0	462	1215	2336	0	0	0	0	0	0	0	0	0	525	0	0	0	0	0	0	0	0	0	0	0	0	0	0	0
4a4309b0-2aca-4d6a-ac50-039b28406bba	804	93	0	0	3987	0	0	0	0	0	0	1261	0	0	0	0	0	0	0	0	0	350	0	0	0	0	0	0	0	0	0	0	208	0	0	0	0	0	0	0	0	0	0	0	0	0	0	0
4adc846a-42cb-4ebd-a954-e31eb29d7572	932	634	0	0	9066	0	0	0	0	0	0	8410	0	0	0	0	0	0	0	0	1268	2619	1972	0	0	0	0	0	0	0	0	0	899	0	0	0	0	0	0	0	0	0	0	0	0	0	0	0
4d1a4587-adb4-4a65-943e-f19efe8de142	232	0	0	0	1259	0	0	0	0	0	0	209	0	0	0	0	0	0	0	0	0	0	276	0	0	0	0	0	0	0	0	0	0	0	0	0	0	0	0	0	0	0	0	0	0	0	0	0
4d72d06d-b6af-4294-9eef-6e61e067761f	767	0	2558	0	3170	0	0	0	0	0	0	3208	0	0	0	0	0	0	0	0	0	0	0	0	0	0	0	0	0	0	0	0	404	0	0	0	0	0	0	0	0	0	0	0	0	0	0	0
4de7441f-a609-4a75-9fe7-17a647079ac1	187	0	0	0	906	0	0	0	0	0	0	447	0	0	0	0	0	0	0	0	0	0	212	0	0	0	0	0	0	0	0	0	0	0	0	0	0	0	0	0	0	0	0	0	0	0	0	0
4e7cdeda-6dc1-4f17-b853-72a68e5aa7e1	1722	0	0	0	17490	0	0	0	0	0	0	5828	0	0	0	0	0	0	0	0	854	2240	4364	0	0	0	0	0	0	0	0	0	1095	0	0	0	0	0	0	0	0	0	0	0	0	0	0	0
4e7e6e1f-c648-446f-bdf6-0b1fcc6dfa83	462	0	0	0	3319	0	0	0	0	0	0	4523	0	0	0	0	0	0	0	0	0	0	644	0	0	0	0	0	0	0	0	0	0	0	0	0	0	0	0	0	0	0	0	0	0	0	0	0
56e57223-264e-489d-bc9a-a07789065c40	510	0	0	0	3024	0	0	0	0	0	0	3087	0	0	0	0	0	0	0	0	0	0	509	0	0	0	0	0	0	0	0	0	386	0	0	0	0	0	0	0	0	0	0	0	0	0	0	0
578ba169-1d2f-4187-b174-082bbc6a5bd2	295	0	0	0	1748	0	0	0	0	0	0	1233	0	0	0	0	0	0	0	0	0	0	610	0	0	0	0	0	0	0	0	0	94	0	0	0	0	0	0	0	0	0	0	0	0	0	0	0
5bcf473f-417d-47a5-9745-ac7faf830b1f	594	0	0	0	0	0	0	0	0	0	0	1615	0	0	0	0	0	0	0	0	0	0	2124	0	0	0	0	0	0	0	0	0	0	0	0	0	0	0	6904	0	0	0	0	0	0	0	0	0
5f18b334-6616-406f-8f33-0592b56c14e6	235	0	0	0	1756	0	0	0	0	0	0	701	0	0	0	0	0	0	0	0	0	0	193	0	0	0	0	0	0	0	0	0	159	0	0	0	0	0	0	0	0	0	0	0	0	0	0	0
626c9788-d70c-449b-b9dc-5e3f6fc00991	589	0	0	0	3989	0	0	0	0	0	0	2011	0	0	0	0	0	0	0	0	0	0	723	0	0	0	0	0	0	0	0	0	595	0	0	0	0	0	5118	0	0	0	0	0	0	0	0	0
650fe009-da01-4717-89df-9c95fafe3d7e	460	0	0	0	3378	0	0	0	0	0	0	2490	0	0	0	0	0	0	0	0	0	0	282	0	0	0	0	0	0	0	0	0	474	0	0	0	0	0	0	0	0	0	0	0	0	0	0	0
687baf0b-aed9-4ab2-adb6-556a1d177a24	303	66	0	0	2148	0	0	0	0	0	0	651	0	0	0	0	0	0	0	0	0	0	271	0	0	0	0	0	0	0	0	0	151	0	0	0	0	0	0	0	0	0	0	0	0	0	0	0
71982a1b-52a4-440f-bd5d-62a0e6cc7fd9	321	0	0	0	4717	0	0	0	0	0	0	1486	0	0	0	0	0	0	0	0	0	247	802	0	0	0	0	0	0	0	0	0	229	0	0	0	0	0	0	0	0	0	0	0	0	0	0	0
76788f17-257d-47c7-ad85-ac5f959216b5	198	0	0	0	1781	0	0	0	0	0	0	1111	0	0	0	0	0	0	0	0	112	0	405	0	0	0	0	0	0	0	0	0	103	0	0	0	0	0	0	0	0	0	0	0	0	0	0	0
78bd2aa8-e5f6-4b4b-96f0-d406fbdbcee8	423	0	0	0	2480	0	0	0	0	0	0	0	0	0	0	0	0	0	0	0	0	0	337	0	0	0	0	0	0	0	0	0	104	0	0	0	0	0	0	0	0	0	0	0	0	0	0	0
79e81ab3-5466-4324-9387-2de00d62315c	224	0	0	0	923	0	0	0	0	0	0	465	0	0	0	0	0	0	0	0	88	126	270	0	0	0	0	0	0	0	0	0	0	0	0	0	0	0	0	0	0	0	0	0	0	0	0	0
81b4dd02-34ec-4ddc-8818-ed888a60ad88	358	0	0	0	2284	0	0	0	0	0	0	984	0	0	0	0	0	0	0	0	0	0	466	0	0	0	0	0	0	0	0	0	111	0	0	0	0	0	0	0	0	0	0	0	0	0	0	0
81cc0f39-6677-4f2e-9a75-d30152b188f3	490	0	0	0	5018	0	0	0	0	0	0	3561	0	0	0	0	0	0	0	0	0	0	345	0	0	0	0	0	0	0	0	0	341	0	0	0	0	0	0	0	0	0	0	0	0	0	0	0
82b8cda8-fbff-455e-b0db-7ff6528bd6c8	186	0	0	0	3242	0	0	0	0	0	0	0	0	0	0	0	0	0	0	0	0	266	1216	479	0	0	0	0	0	0	0	0	217	0	0	0	0	0	0	0	0	0	0	0	0	0	0	0
858631eb-4e91-4aad-809c-c3948519313d	707	545	4540	0	5416	0	0	0	0	0	0	4518	0	0	0	0	0	0	0	0	0	0	1442	0	0	0	0	0	0	0	0	0	519	0	0	0	0	0	0	0	0	0	0	0	0	0	0	0
866ecfe7-caa6-4565-9418-6b9d6c8a3b43	324	0	0	0	2776	0	0	0	0	0	0	548	0	0	0	0	0	0	0	0	0	143	397	0	0	0	0	0	0	0	0	0	114	0	0	0	0	0	0	0	0	0	0	0	0	0	0	0
874f64e9-8a0d-4f88-92c4-7e831842b1d1	222	0	0	0	1389	0	0	0	0	0	0	581	0	0	0	0	0	0	0	0	0	0	207	0	0	0	0	0	0	0	0	0	57	0	0	0	0	0	0	0	0	0	0	0	0	0	0	0
890e840c-1d1d-4874-a8eb-f9d9a2b50a1c	856	0	0	0	6257	0	0	0	0	0	0	7665	0	0	0	0	0	0	0	0	0	0	1490	0	0	0	0	0	0	0	0	0	642	0	0	0	0	0	0	0	0	0	0	0	0	0	0	0
8ddcf0d9-312f-4055-8984-55d463face34	253	0	0	0	1730	0	0	0	0	0	0	0	0	0	0	0	0	0	0	0	0	50	378	0	0	0	0	0	0	0	0	0	93	0	0	0	0	0	0	0	0	0	0	0	0	0	0	0
8fc11cb6-9d79-41c3-bb45-0dadda890e8d	612	0	0	0	3354	0	0	0	0	0	0	791	0	0	0	0	0	0	0	0	0	265	888	0	0	0	0	0	0	0	0	0	224	0	0	0	0	0	0	0	0	0	0	0	0	0	0	0
929f2216-6ab3-414f-a814-49b69d4b49d9	1423	0	0	0	11885	0	0	0	0	0	0	2427	0	0	0	0	0	0	0	0	1182	1554	3172	0	0	0	0	0	0	0	0	0	766	0	0	0	0	0	0	0	0	0	0	0	0	0	0	0
995a1ad2-faca-4a37-a59d-e62455985afb	1221	0	0	0	11476	0	0	0	0	0	0	2636	0	0	0	0	0	0	0	0	0	0	2529	0	0	0	0	0	0	0	0	0	0	0	0	0	0	0	0	0	0	0	0	0	0	0	0	0
9b3e7a03-cf8c-4da8-bc36-20129d7783ba	360	0	0	0	7357	0	0	0	0	0	0	4941	0	0	0	0	0	0	0	0	659	1855	1258	0	0	0	0	0	0	0	0	0	505	0	0	0	0	0	0	0	0	0	0	0	0	0	0	0
9c27fedd-b1b3-4af0-9e9b-20271854db08	338	913	0	0	10500	0	0	0	0	0	0	3337	0	0	0	0	538	0	0	0	190	2269	2034	0	0	0	0	0	0	0	0	0	0	0	0	0	0	0	0	0	0	0	0	0	0	0	0	0
9e842227-2bc6-4185-bedb-abeb03836b51	373	0	0	0	3848	0	0	0	0	0	0	1556	0	0	0	0	0	0	0	0	311	471	425	0	0	0	0	0	0	0	0	0	303	0	0	0	0	0	0	0	0	0	0	0	0	0	0	0
a31b6123-c1b7-4cd0-86d8-b2e640cce9da	260	49	0	0	888	0	0	0	0	0	0	400	0	0	0	0	0	0	0	0	0	0	204	159	0	0	0	0	0	0	0	0	0	0	0	0	0	0	0	0	0	0	0	0	0	0	0	0
aa20b9ab-dba9-4002-ad45-cafa2f85cef7	307	45	0	0	1483	0	0	0	0	0	0	490	0	0	0	0	0	0	0	0	0	0	246	0	0	0	0	0	0	0	0	0	0	0	0	0	0	0	0	0	0	0	0	0	0	0	0	0
abedd46c-47b8-4242-adb6-12835400cb3f	851	0	0	0	8977	0	0	0	0	0	0	9043	0	0	0	0	0	0	0	0	515	1772	1353	0	0	0	0	0	0	0	0	0	659	0	0	0	0	0	0	0	0	0	0	0	0	0	0	0
ac2c8928-33a2-4aa0-8bc1-cdfa1ca0b56a	298	0	0	0	1121	0	0	0	0	0	0	5258	0	0	0	0	0	0	0	0	0	0	632	0	0	0	0	0	0	0	0	0	0	0	0	0	0	0	0	0	0	0	0	0	0	0	0	0
ad0700e2-048a-4856-a77a-bc0b6f25f0e2	287	0	0	0	1088	0	0	0	0	0	0	251	0	0	0	0	0	0	0	0	0	0	399	0	0	0	0	0	0	0	0	0	54	0	0	0	0	0	0	0	0	0	0	0	0	0	0	0
b2190e26-1809-4aba-9f45-07c2edb3b4a4	391	0	0	0	2008	0	0	0	0	0	0	988	0	0	0	0	0	0	0	0	0	0	212	0	0	0	0	0	0	0	0	0	118	0	0	0	0	0	0	0	0	0	0	0	0	0	0	0
b330c50b-c45f-413d-918f-33275d0d8f91	250	30	0	0	928	0	0	0	0	0	0	270	0	0	0	0	0	0	0	0	39	0	300	0	0	0	0	0	0	0	0	0	0	0	0	0	0	0	0	0	0	0	0	0	0	0	0	0
b9dbc78e-44ce-427c-bbeb-de8d097bde2c	653	156	0	0	4468	0	0	0	0	0	0	976	0	0	0	0	0	0	0	0	0	0	1478	0	0	0	0	0	0	0	0	0	0	0	0	0	0	0	0	0	0	0	0	0	0	0	0	0
baa02e74-9cae-4996-858e-17d9f52d924b	527	0	0	0	4812	0	0	0	0	0	0	3051	0	0	0	0	0	0	0	0	0	0	397	0	0	0	0	0	0	0	0	0	478	0	0	0	0	0	0	0	0	0	0	0	0	0	0	0
bc1d5327-2e76-4e0e-b749-72a559469d0d	0	747	4084	0	3312	0	0	0	0	0	0	2155	0	0	0	0	1022	0	0	0	0	0	2571	0	0	0	0	0	0	0	0	0	0	0	0	0	0	0	0	0	0	0	0	0	0	0	0	0
bd6bd940-ef06-433a-80d9-dca5683e9cd2	534	0	0	0	3054	0	0	0	0	0	0	910	0	0	0	0	0	0	0	0	0	0	616	0	0	0	0	0	0	0	0	0	212	0	0	0	0	0	0	0	0	0	0	0	0	0	0	0
bdbcffb0-c7da-4e7d-8002-9feffe48533c	289	0	0	0	1967	0	0	0	0	0	0	722	0	0	0	0	0	0	0	0	0	144	140	0	0	0	0	0	0	0	0	0	143	0	0	0	0	0	0	0	0	0	0	0	0	0	0	0
c66926a8-474d-482c-bfb7-043029c8b737	618	525	0	0	2923	0	0	0	0	0	0	1137	0	0	0	0	0	0	0	0	0	0	1470	0	0	0	0	0	0	0	0	0	203	0	0	0	0	0	0	0	0	0	0	0	0	0	0	0
cc7bba1d-8990-4557-a565-9cff1085f023	154	0	0	0	1829	0	0	0	0	0	0	676	0	0	0	0	0	0	0	0	0	153	306	0	0	0	0	0	0	0	0	0	0	0	0	0	0	0	0	0	0	0	0	0	0	0	0	0
ce85ccf3-6621-4976-b187-2f28d45dd4d9	1004	0	0	0	13037	0	0	0	0	0	0	1848	0	0	0	0	0	0	0	0	0	0	1437	0	0	0	0	0	0	0	0	0	0	0	2615	0	0	0	0	0	0	0	0	0	0	0	0	0
d31cce9d-1b38-44fd-9378-0d128e12a011	360	0	0	0	2839	0	0	0	0	0	0	2184	0	0	0	0	0	0	0	0	0	0	490	0	0	0	0	0	0	0	0	0	321	0	0	0	0	0	0	0	0	0	0	0	0	0	0	0
d6ee68e5-ceb3-4a63-b3bd-e64fe5398102	356	0	0	0	2858	0	0	0	0	0	0	560	0	0	0	0	0	0	0	0	0	0	283	0	0	0	0	0	0	0	0	0	244	0	0	0	0	0	0	0	0	0	0	0	0	0	0	0
d733cf1a-4c42-4def-b6cb-5ef2c6a27fcd	1221	0	0	0	9587	0	0	0	0	0	0	7135	0	0	0	0	0	0	0	0	1642	2971	910	0	0	0	0	0	0	0	0	0	959	0	0	0	0	0	0	0	0	0	0	0	0	0	0	0
db9ce6c6-529c-4da6-92c4-f4f3fc3fe109	210	0	0	0	1607	0	0	0	0	0	0	1615	0	0	0	0	0	0	0	0	0	0	0	0	0	0	0	0	0	0	0	0	152	0	0	0	0	0	0	0	0	0	0	0	0	0	0	0
dbae3c4e-6d66-483a-a611-7285067bf85c	1018	783	0	0	12648	0	0	0	0	0	0	12672	0	0	0	0	0	0	0	0	0	0	2052	0	0	0	0	0	0	0	0	0	1394	0	0	0	0	0	0	0	0	0	0	0	0	0	0	0
dc4bc4c4-2cc1-4a2e-a9f2-613088af17bf	362	0	0	0	3016	0	0	0	0	0	0	2073	0	0	0	0	0	0	0	0	461	793	974	0	0	0	0	0	0	0	0	0	251	0	0	0	0	0	0	0	0	0	0	0	0	0	0	0
dd8f3e1c-6ed6-41c2-957d-6f679a3cb3ca	274	0	0	0	2085	0	0	0	0	0	0	986	0	0	0	0	0	0	0	0	0	0	567	0	0	0	0	0	0	0	0	0	157	0	0	0	0	0	0	0	0	0	0	0	0	0	0	0
df814571-57f1-4e55-bc1a-c892c568c4ba	291	0	0	0	1916	0	0	0	0	0	0	1094	0	0	0	0	0	0	0	0	0	90	288	0	0	0	0	0	0	0	0	0	79	0	0	0	0	0	0	0	0	0	0	0	0	0	0	0
e2b09705-c5c8-48ee-a90e-19648a7bf2cb	520	0	0	0	3895	0	0	0	0	0	0	2360	0	0	0	0	0	0	0	0	0	232	526	0	0	0	0	0	0	0	0	0	451	0	0	0	0	0	0	0	0	0	0	0	0	0	0	0
e2fa7251-507e-4d76-95a3-a228adc3885a	436	0	0	0	3332	0	0	0	0	0	0	2928	0	0	0	0	0	0	0	0	0	0	405	0	0	0	0	0	0	0	0	0	217	0	0	0	0	0	0	0	0	0	0	0	0	0	0	0
e6168db0-d12f-4218-8ab9-bd704201cb2b	846	474	0	0	10401	0	0	0	0	0	0	5613	0	0	0	0	0	0	0	0	1833	5234	1124	0	0	0	0	0	0	0	0	0	0	0	0	0	0	0	0	0	0	0	0	0	0	0	0	0
e84e0649-a2e8-4873-9cb6-1aa65601ae3a	770	1138	0	0	11482	0	0	0	0	0	0	7277	0	0	0	0	0	0	0	0	0	0	6539	0	0	0	0	0	0	0	0	0	1538	0	0	0	0	0	0	0	0	0	0	0	0	0	0	0
e98e4e23-a139-4fff-b017-35f3f976eddd	202	0	0	0	2512	0	0	0	0	0	0	1231	0	0	0	0	0	0	0	0	0	0	0	0	0	0	0	0	0	0	0	0	159	0	0	0	0	0	0	0	0	0	0	0	0	0	0	0
ebe0ed67-2d3f-45cd-8f9b-4912595b16a0	887	244	3644	0	3358	0	0	0	0	0	0	2792	0	0	0	0	0	0	0	0	0	0	0	0	0	0	0	0	0	0	0	0	352	0	0	0	0	0	0	0	0	0	0	0	0	0	0	0
f047cb85-8f88-45d5-83c3-0416c9f3fff7	492	0	0	0	3379	0	0	0	0	0	0	1201	0	0	0	0	0	0	0	0	0	0	372	0	0	0	0	0	0	0	0	0	201	0	0	0	0	0	0	0	0	0	0	0	0	0	0	0
f04aecf0-eb12-4ab9-928e-7bcf201b0b40	378	0	0	0	2133	0	0	0	0	0	0	1101	0	0	0	0	0	0	0	0	0	0	333	0	0	0	0	0	0	0	0	0	0	0	0	0	0	0	0	0	0	0	0	0	0	0	0	0
f075dcdb-4b6a-4186-bfc5-c1787c4a14ac	0	0	0	0	0	0	0	0	0	0	0	14852	0	0	0	0	0	0	0	0	0	545	0	0	0	0	0	0	0	0	0	0	0	0	0	0	0	0	0	0	0	0	0	0	0	0	0	0
f2c08ac1-4755-4c36-a11d-338d8df9fa0d	240	0	0	0	1897	0	0	0	0	0	0	502	0	0	0	0	0	0	0	0	0	0	359	0	0	0	0	0	0	0	0	0	113	0	0	0	0	0	0	0	0	0	0	0	0	0	0	0
f60007b3-0603-4ad1-8b47-d2d4c4c621e4	427	70	0	0	2064	0	0	0	0	0	0	928	0	0	0	0	0	0	0	0	0	216	326	0	0	0	0	0	0	0	0	0	163	0	0	0	0	0	0	0	0	0	0	0	0	0	0	0
f9837a56-7244-4846-a63d-266e6a92f168	362	0	0	0	3397	0	0	0	0	0	0	0	0	0	0	0	0	0	0	0	0	0	744	0	0	0	0	0	0	0	0	0	135	0	0	0	0	0	0	0	0	0	0	0	0	0	0	0
f9dc999f-6dde-448d-9cf1-2897ddcf7b0b	1662	7370	0	0	53195	0	0	0	0	0	0	23330	0	0	0	0	4737	0	0	0	0	9932	8072	0	0	0	0	0	0	2353	0	0	2740	0	0	0	0	0	0	0	0	0	0	0	0	0	0	0
fce8d8c6-f2a0-43a8-9a7a-b9c519a6686c	703	6919	0	0	18422	0	0	0	0	0	0	9195	0	0	0	0	1475	0	0	0	0	7052	0	0	0	0	0	0	0	824	0	0	0	0	0	0	0	0	0	0	0	0	0	0	0	0	0	0
fdf7dfb7-9285-46b3-be60-672164507705	0	0	0	0	6166	0	0	0	0	0	0	20431	0	0	0	0	0	0	0	0	0	0	3927	0	0	0	0	0	0	0	0	0	1568	0	0	0	0	0	0	0	0	0	0	0	0	0	0	0
08b5d0e4-4661-460e-a9f7-f2e687414711	0	0	0	0	4504	0	51911	16709	0	0	0	0	0	0	0	0	0	0	0	0	0	0	0	0	0	0	0	0	0	0	0	0	0	0	0	0	0	0	0	0	0	0	0	0	0	0	0	0
0ab4d782-9a50-48b9-96e4-6ce42b2ea034	133	0	0	0	11063	0	166569	41962	0	0	0	0	0	0	0	0	0	0	0	0	0	0	0	0	0	0	0	0	0	0	0	0	0	0	0	0	581	0	0	0	0	0	0	0	0	0	0	0
108749d2-5c62-4ef1-92df-aec6941ba53b	0	0	0	0	6804	0	77794	24367	0	0	0	0	0	0	0	0	0	0	0	0	0	0	0	0	0	0	0	0	0	0	0	0	0	0	0	0	0	0	0	0	0	0	0	0	0	0	0	0
12f1ae2f-2666-45be-9742-f502d212373d	0	0	0	0	10142	0	60253	15318	0	3241	0	0	0	0	0	0	0	0	0	0	0	0	0	0	0	0	0	0	0	0	0	0	1219	0	0	0	0	0	0	0	0	0	0	0	0	0	0	0
13c62975-9f5e-4d40-a461-dceab08a31ec	154	0	0	0	1635	0	434	0	0	392	0	0	0	0	0	0	0	0	0	0	0	0	0	0	0	0	0	0	0	0	0	0	0	0	0	0	181	0	0	0	0	0	0	0	0	0	0	0
142b6dbf-c943-4a7d-8ab6-13a975f48d7a	0	0	0	0	6414	0	44336	8233	0	0	0	0	0	0	0	0	0	0	0	0	0	0	0	0	0	0	0	0	0	0	0	0	0	0	0	0	1045	0	0	0	0	0	0	0	0	0	0	0
16d5519e-ecb9-4fc8-81f1-e0e4adf722a8	0	0	0	0	9463	0	109101	41558	8359	0	0	0	0	0	0	0	0	0	0	0	0	0	0	0	0	0	0	0	0	0	0	0	0	0	0	0	0	0	0	0	0	0	0	0	0	0	0	0
1ac15380-04a2-42dd-8ade-28556a570e80	313	656	2578	0	2194	0	0	0	0	0	0	0	0	0	0	0	406	0	0	0	0	0	674	0	0	0	0	0	0	0	0	0	0	0	0	0	0	0	0	0	0	0	0	0	0	0	0	0
1cd0acf2-3116-4dfa-a063-0a435b9f6da3	643	513	0	0	2660	0	0	0	0	0	0	0	0	0	0	0	261	0	0	0	0	0	0	0	0	0	0	0	0	0	0	0	237	0	0	0	0	0	3275	0	0	0	0	0	0	0	0	0
1d4a091d-fe65-49c0-8810-5a95243b108a	0	0	0	0	6331	0	107287	22239	7426	5262	0	0	0	0	0	0	0	0	0	0	0	0	0	0	0	0	0	0	0	0	0	0	1305	0	0	0	0	0	0	0	0	0	0	0	0	0	0	0
1daefc49-5248-4948-87ce-0ec19a248ef9	0	0	0	0	9623	0	55039	32978	9422	5985	0	0	0	0	0	0	0	0	0	0	0	0	0	0	0	0	0	0	0	0	0	0	1198	0	0	0	0	0	0	0	0	0	0	0	0	0	0	0
20e02396-e676-412d-9724-44a428919cdb	394	210	1538	0	1299	0	0	0	0	0	0	0	0	0	0	0	171	0	0	0	0	0	245	0	0	0	0	0	0	0	0	0	0	0	0	0	0	0	0	0	0	0	0	0	0	0	0	0
22d67778-61fc-4f15-95b8-7e7c6cc7112b	281	0	0	0	7983	0	59107	20131	0	0	0	0	0	0	0	0	0	0	0	0	0	0	0	0	0	0	0	0	0	0	0	0	1182	0	0	0	0	0	0	0	0	0	0	0	0	0	0	0
25103371-28ac-4f43-b0e2-2d376d0dcb84	389	0	0	0	6714	0	240853	51107	6862	5648	0	0	0	0	0	0	46	0	0	0	0	0	519	0	0	0	0	0	0	0	0	0	835	0	0	0	483	0	0	0	0	0	0	0	0	0	0	0
25e20393-752b-4796-9001-0e22ee04c586	0	0	0	0	8013	0	112231	13575	0	5778	0	0	0	0	0	0	0	0	0	0	0	0	0	0	0	0	0	0	0	0	0	0	0	0	0	0	743	0	0	0	0	0	0	0	0	0	0	0
2790b964-63e3-49aa-bf8c-9a00d3448c25	188	0	0	0	12080	0	209022	140709	11413	9340	0	0	0	0	0	0	0	0	0	0	0	0	0	0	0	0	0	0	0	0	0	0	470	0	0	0	287	0	0	0	0	0	0	0	0	0	0	0
28839c75-90a8-493f-b658-8c63e0ebd324	0	0	0	0	5633	0	46512	39456	5343	0	0	0	0	0	0	0	0	0	0	0	0	0	0	0	0	0	0	0	0	0	0	0	0	0	0	0	1607	0	0	0	0	0	0	0	0	0	0	0
2e76891c-b620-4cc0-9315-6f1217b09b1e	289	0	0	0	5342	0	31394	9841	0	0	0	0	0	0	0	0	0	0	0	0	0	0	0	0	0	0	0	0	0	0	0	0	0	0	0	0	2036	0	0	0	0	0	0	0	0	0	0	0
30600994-c1ec-44c9-a620-3f6c617eb928	187	0	0	0	16302	0	211740	19721	0	0	0	0	0	0	0	0	1	0	0	0	0	0	0	0	0	0	0	0	0	0	0	0	3263	0	0	0	354	0	0	0	0	0	0	0	0	0	0	0
3433b1f3-59d1-4ac2-9bbf-e0c4042b4ddc	0	409	5285	0	6275	0	760	0	0	0	0	0	0	0	0	0	595	0	0	0	0	0	1058	0	0	0	0	0	0	0	0	0	0	0	0	0	0	0	0	0	0	0	0	0	0	0	0	0
351db483-a70e-496d-b70a-7449875121ee	349	279	1200	0	1071	0	0	0	0	0	0	0	0	0	0	0	287	0	0	0	0	0	0	0	0	0	0	0	0	0	0	0	0	0	0	0	330	0	0	0	0	0	0	0	0	0	0	0
35a74e53-16ff-4764-8397-6a9b02dfe733	356	131	0	0	3073	0	0	0	0	0	0	0	0	0	0	0	127	0	0	0	0	0	361	0	0	0	0	0	0	0	0	0	168	0	0	0	610	0	0	0	0	0	0	0	0	0	0	0
39c476fd-273b-4136-874c-53352f1be008	0	0	0	0	4857	0	40168	12957	0	0	0	0	0	0	0	0	0	0	0	0	0	0	0	0	0	0	0	0	0	0	0	0	0	0	0	0	0	0	0	0	0	0	0	0	0	0	0	0
4e8396f7-9506-4401-96b6-bb2e89557d59	307	0	0	0	6016	0	8953	6528	0	1259	0	0	0	0	0	0	0	0	0	0	0	0	2344	0	0	0	0	0	0	0	0	0	0	0	0	0	0	0	0	477	0	0	0	0	0	0	0	0
51893d3f-e7f3-43f9-9fd0-c0f25ae96804	162	0	0	0	0	0	219234	86053	20655	2667	0	0	0	0	0	0	482	0	0	0	0	0	0	0	0	0	0	0	0	0	0	0	1274	0	0	0	1558	0	0	0	0	0	0	0	0	0	0	0
524bbd14-1e1f-479b-9a71-d27fce32d8bc	0	0	0	0	2901	0	3661	0	0	560	0	0	0	0	0	0	0	0	0	0	0	0	0	0	0	0	0	0	0	0	0	0	0	0	0	0	0	0	0	0	0	0	0	0	0	0	0	0
561fd34c-7c7d-4df0-bbfc-3d31147ca562	0	0	0	0	6634	0	45817	17551	3759	0	0	0	0	0	0	0	0	0	0	0	0	0	0	0	0	0	0	0	0	0	0	0	0	0	0	0	2827	0	0	0	0	0	0	0	0	0	0	0
56ddcb96-e90b-4fce-aa4c-c677bbfee488	285	161	0	0	2128	0	0	0	0	0	0	0	0	0	0	0	233	0	0	0	0	0	426	0	0	0	0	0	0	0	0	0	0	0	0	0	1997	0	0	0	0	0	0	0	0	0	0	0
58d3e932-b4a3-4cac-a6ac-73160e354a15	477	432	3321	0	1419	0	223	729	0	0	0	0	0	0	0	0	343	0	0	0	0	0	0	0	0	0	0	0	0	0	0	0	199	0	0	0	641	0	0	0	0	0	0	0	0	0	0	0
5912d4b3-2d5d-4b98-b967-1b4ff177097a	0	0	0	0	2395	0	23834	7275	0	0	0	0	0	0	0	0	0	0	0	0	0	0	0	0	0	0	0	0	0	0	0	0	0	0	0	0	0	0	0	0	0	0	0	0	0	0	0	0
5c3def3a-b515-41f6-8157-681b963534e7	241	0	0	0	15653	0	274063	165181	28465	11992	0	0	0	0	0	0	400	0	0	0	0	0	1276	0	0	0	0	0	0	0	0	0	2847	0	0	0	1391	0	0	0	0	0	0	0	0	0	0	0
60413de1-6cd2-4f74-8180-3bdd394d6d16	0	0	0	0	16881	0	723444	83443	58487	572	0	0	0	0	0	0	0	0	0	0	0	0	0	0	0	0	0	0	0	0	0	0	0	0	0	0	4599	0	0	0	0	0	0	0	0	0	0	0
63762458-902a-4329-a823-703b54cb5f9d	0	0	0	0	29132	0	221954	39656	15681	13983	0	0	0	0	0	0	1065	0	0	0	0	0	0	0	0	0	0	0	0	0	0	0	3037	0	0	0	2723	0	0	0	0	0	0	0	0	0	0	0
681e2301-2057-40e4-ab63-934775d63faa	0	0	0	0	8599	0	122468	29282	7669	0	0	0	0	0	0	0	0	0	0	0	0	0	0	0	0	0	0	0	0	0	0	0	0	0	0	0	0	0	0	0	0	0	0	0	0	0	0	0
6d4a548a-7e30-4b6b-9a13-72827eed439c	0	0	0	0	8440	0	58695	20705	5068	2219	0	0	0	0	0	0	0	0	0	0	0	0	0	0	0	0	0	0	0	0	0	0	0	0	0	0	0	0	0	0	0	0	0	0	0	0	0	0
7117854b-6f0a-4a43-b66c-506a3e29377d	0	0	0	0	6363	0	28500	12136	0	0	0	0	0	0	0	0	0	0	0	0	0	0	0	0	0	0	0	0	0	0	0	0	0	0	0	0	0	0	0	0	0	0	0	0	0	0	0	0
72108583-5320-46ec-945f-5ff173d7dc15	0	0	0	0	9546	0	99520	38583	6446	0	0	0	0	0	0	0	0	0	0	0	0	6460	0	0	0	0	0	0	0	0	0	0	0	0	0	0	0	0	0	0	0	0	0	0	0	0	0	0
74e5905f-6350-498a-9454-9ea0593d2f56	185	312	0	0	1779	0	0	0	0	0	0	0	0	0	0	0	195	0	0	0	0	0	0	0	0	0	0	0	0	0	0	0	0	0	0	0	1962	0	0	0	0	0	0	0	0	0	0	0
76a0d9c9-5e69-44e8-9ed2-6d2e387803fc	0	0	0	0	5199	0	32693	23574	3430	0	0	0	0	0	0	0	0	0	0	0	0	0	0	0	0	0	0	0	0	0	0	0	0	0	0	0	0	0	0	0	0	0	0	0	0	0	0	0
7ba70717-d65e-4a45-af79-60a976770526	0	0	0	0	7999	0	51699	15663	0	0	0	0	0	0	0	0	0	0	0	0	0	0	0	0	0	0	0	0	0	0	0	0	0	0	0	0	4551	0	0	0	0	0	0	0	0	0	0	0
7e22401d-f4cd-44c5-8a01-b08a439e5a31	0	0	0	0	4582	0	29278	9586	1193	1986	0	0	0	0	0	0	0	0	0	0	0	0	0	0	0	0	0	0	0	0	0	0	0	0	0	0	0	0	0	0	0	0	0	0	0	0	0	0
7edc42d3-d08e-4360-a3e1-aeb57cfc6640	766	0	0	0	3324	0	0	0	0	0	0	0	0	0	0	0	0	0	0	0	0	0	0	0	0	0	0	0	0	0	0	0	236	0	0	0	295	0	2853	0	0	0	0	0	0	0	0	0
7f031d71-3cb7-4744-86bd-a3beecfe166e	160	0	0	0	1048	0	541	0	0	138	0	0	0	0	0	0	0	0	0	0	0	0	0	0	0	0	0	0	0	0	0	0	0	0	0	0	275	0	0	0	0	0	0	0	0	0	0	0
83a1b304-2ec1-44ae-a9c5-8ad3a2a46a1f	0	0	0	0	6082	0	37874	9270	0	0	0	0	0	0	0	0	0	0	0	0	0	0	0	0	0	0	0	0	0	0	0	0	0	0	0	0	0	0	0	0	0	0	0	0	0	0	0	0
897ba508-d74b-46bf-8554-1210a66a36d1	0	0	0	0	6901	0	42256	12586	0	0	0	0	0	0	0	0	0	0	0	0	0	0	0	0	0	0	0	0	0	0	0	0	0	0	0	0	1504	0	0	0	0	0	0	0	0	0	0	0
8ca665f8-fe78-48bf-8c0f-c606d92885d4	0	0	0	0	6936	0	104682	44939	6616	5717	0	0	0	0	0	0	0	0	0	0	0	0	0	0	0	0	0	0	0	0	0	0	0	0	0	0	0	0	0	0	0	0	0	0	0	0	0	0
98e8f23c-5970-4fce-9551-4b11a772fe1b	0	0	0	0	20144	0	260324	150491	17900	5984	0	0	0	0	0	0	811	0	0	0	0	0	0	0	0	0	0	0	0	0	0	0	2157	0	0	0	1649	0	0	0	0	0	0	0	0	0	0	0
9e0009d1-c993-4247-9706-88ee84591dec	532	525	7503	0	2390	0	0	0	0	0	0	0	0	0	0	0	604	0	0	0	0	0	1652	0	0	0	0	0	0	0	0	0	284	0	0	0	0	0	0	0	0	0	0	0	0	0	0	0
9fc5b5c7-3973-42b4-8710-454de0cb5b50	775	0	0	0	12274	11138	101230	42565	5360	3625	0	0	0	0	0	0	0	0	0	0	0	0	0	0	5596	0	0	0	3336	0	0	0	0	0	0	0	0	0	0	0	0	0	0	0	0	0	0	0
a6e24c2a-26b9-409c-bbcd-a8fcdd1e437c	0	0	0	0	1799	0	6015	2587	390	440	0	0	0	0	0	0	0	0	0	0	0	0	0	0	0	0	0	0	0	0	0	0	0	0	0	0	0	0	0	0	0	0	0	0	0	0	0	0
a84915de-6562-4836-86f9-f2a05598296e	0	0	0	0	7603	0	79941	24690	0	6087	0	0	0	0	0	0	0	0	0	0	0	0	0	0	0	0	0	0	0	0	0	0	0	0	0	0	0	0	0	0	0	0	0	0	0	0	0	0
b35d9a68-29f4-49ab-b83e-b5151679e3af	720	0	7443	0	3183	0	4331	1216	342	832	0	0	0	0	0	0	0	0	0	0	0	0	1283	0	0	0	0	0	0	0	0	0	0	0	0	0	0	0	0	0	0	0	0	0	0	0	0	0
b3befa40-8f44-4eb6-ada0-ec395f460656	402	0	0	0	2946	0	0	0	0	0	0	0	0	0	0	0	0	0	0	0	0	0	879	0	0	0	0	0	0	0	0	0	0	0	0	0	892	0	3885	0	0	0	0	0	0	0	0	0
b42d183c-bc9c-4652-9e56-10c54c5ee96e	0	0	0	0	8977	0	59293	27425	0	0	0	0	0	0	0	0	0	0	0	0	0	0	0	0	0	0	0	0	0	0	0	0	0	0	0	0	0	0	0	0	0	0	0	0	0	0	0	0
bcefbf6a-80ff-4825-9d3a-492e2dceb35d	0	0	0	0	9429	0	83430	26642	0	0	0	0	0	0	0	0	0	0	0	0	0	0	0	0	0	0	0	0	0	0	0	0	0	0	0	0	0	0	0	0	0	0	0	0	0	0	0	0
bcf76f1a-7109-422d-94c9-5e8364895fa0	657	286	0	0	2883	0	0	0	0	0	0	0	0	0	0	0	471	0	0	0	0	0	2468	0	0	0	0	0	0	0	0	0	0	0	0	0	0	0	4784	0	0	0	0	0	0	0	0	0
c95a2b1b-726c-4608-9fff-d57b6f1aa75a	0	0	0	0	5687	0	78884	13212	4896	4243	0	0	0	0	0	0	0	0	0	0	0	0	0	0	0	0	0	0	0	0	0	0	1045	0	0	0	2119	0	0	0	0	0	0	0	0	0	0	0
ca004926-f3ac-4824-8ed5-d84e62efdfae	297	536	0	0	1547	0	0	0	0	0	0	0	0	0	0	0	386	0	0	0	0	0	0	0	0	0	0	0	0	0	0	0	0	0	0	0	0	0	3046	0	0	0	0	0	0	0	0	0
ca8fa9f5-3190-440d-9879-22e33d05ca6c	0	0	0	0	5679	0	165696	32958	7626	0	0	0	0	0	0	0	0	0	0	0	0	0	0	0	0	0	0	0	0	0	0	0	0	0	0	0	0	0	0	0	0	0	0	0	0	0	0	0
d2620dab-4319-499a-b8f1-9575aaf8f4f3	0	0	0	0	6228	0	32173	12860	0	0	0	0	0	0	0	0	0	0	0	0	0	0	0	0	0	0	0	0	0	0	0	0	0	0	0	0	0	0	0	0	0	0	0	0	0	0	0	0
deb9fbb6-656b-41ce-8299-554efc2379bd	280	0	0	0	17344	0	282971	120301	31877	9562	0	0	0	0	0	0	0	0	0	0	0	0	0	0	0	0	0	0	0	0	0	0	1558	0	0	0	0	0	0	0	0	0	0	0	0	0	0	0
e04bcdff-3206-4c25-bae9-09f0222b074a	427	0	0	0	2307	0	0	0	0	0	0	0	0	0	0	0	439	0	0	0	0	0	0	0	0	0	0	0	0	0	0	0	0	0	0	0	0	0	2724	0	0	0	0	0	0	0	0	0
e2b2357c-da6f-4ca3-9c07-a22f0423e8fe	0	0	0	0	7535	0	96586	36275	0	5666	0	0	0	0	0	0	0	0	0	0	0	0	0	0	0	0	0	0	0	0	0	0	0	0	0	0	0	0	0	0	0	0	0	0	0	0	0	0
ead1bc2e-42c3-46d9-8f6f-8cb16ba9d2c3	329	398	0	0	3187	0	0	0	0	0	0	0	0	0	0	0	0	0	0	0	0	0	814	0	0	0	0	0	0	0	0	0	0	0	0	0	316	0	0	0	0	0	0	0	0	0	0	0
eb9a8f12-6451-43cc-95b3-2e86cf704c96	366	0	0	0	9469	0	0	0	0	0	0	0	0	0	0	0	0	0	0	0	1042	5869	0	0	0	0	0	0	0	0	0	0	0	0	0	0	2912	0	0	0	0	0	0	0	0	0	0	0
eeddf701-93f9-4f10-85cb-9dce1760bae8	0	0	0	0	3900	0	12701	3291	0	0	0	0	0	0	0	0	0	0	0	0	0	0	0	0	0	0	0	0	0	0	0	0	0	0	0	0	0	0	0	0	0	0	0	0	0	0	0	0
f07b9192-c86f-4ee4-a3b5-feb9c5098bf4	0	0	0	0	8889	0	49925	13984	2555	3009	0	0	0	0	0	0	0	0	0	0	0	0	0	0	0	0	0	0	0	0	0	0	504	0	0	0	0	0	0	0	0	0	0	0	0	0	0	0
f24688a9-7952-49d8-ba80-2bbad472379c	0	0	0	0	6577	0	49849	17373	0	0	0	0	0	0	0	0	0	0	0	0	0	0	0	0	0	0	0	0	0	0	0	0	0	0	0	0	0	0	0	0	0	0	0	0	0	0	0	0
f81693ba-09ee-4201-a389-0ceeda8a4636	0	0	0	0	7702	0	73222	23750	5917	0	0	0	0	0	0	0	0	0	0	0	0	0	2138	0	0	0	0	0	0	0	0	0	0	0	0	0	0	0	0	0	0	0	0	0	0	0	0	0
fc009c3d-66fc-4b9c-ae43-014607e3723a	0	0	0	0	8847	0	91750	22542	0	0	0	0	0	0	0	0	0	0	0	0	0	0	0	0	0	0	0	0	0	0	0	0	1875	0	0	0	0	0	0	0	0	0	0	0	0	0	0	0
0f9e70b3-24cf-4d76-af7b-84ace66ec5a7	627	222	1031	0	3704	0	0	0	0	0	1140	0	0	0	0	0	373	0	0	0	0	0	0	0	0	0	0	0	0	0	0	0	0	0	0	0	0	0	0	0	0	0	0	0	0	0	0	0
1fdab6a6-7346-4229-aa8d-5dbd258f0c60	1084	808	0	0	4659	0	0	0	0	0	0	0	0	0	0	0	941	0	0	0	0	0	1599	0	0	0	0	0	0	0	0	0	0	0	0	0	0	0	0	0	0	0	0	0	0	0	0	0
1ff155dd-deb4-44e0-b3a2-e4875b618435	916	2874	0	0	4049	0	0	0	0	0	0	0	0	0	0	0	3645	0	0	0	0	0	1858	0	0	0	0	0	0	0	0	0	0	0	0	0	0	0	0	0	0	0	0	0	0	0	0	0
34d7b6cc-cfcf-4178-b075-f4d129ab18f7	376	0	0	0	616	0	0	0	0	0	0	0	0	0	0	0	0	0	0	0	0	0	421	0	0	0	0	0	0	0	0	0	0	0	0	0	0	0	1501	0	0	0	0	0	0	0	0	0
469eddf2-6e02-46bf-820f-6296a2b776e2	73	45	0	0	479	0	0	0	0	0	0	0	0	0	0	0	50	0	0	0	0	0	137	0	0	0	0	0	0	0	0	0	0	0	0	0	0	0	0	0	0	0	0	0	0	0	0	0
7625877a-7a2b-466f-944b-9e56689ad47b	701	448	0	0	3289	0	0	0	0	0	0	0	0	0	0	0	495	0	0	0	0	0	1531	0	0	0	0	0	0	0	0	0	0	0	0	0	0	0	0	0	0	0	0	0	0	0	0	0
9650640f-154d-4696-aa96-3611c6fcee7b	991	0	0	0	3092	0	0	0	0	0	0	0	0	0	0	0	0	0	0	0	0	0	1131	0	0	0	0	0	0	0	0	0	262	0	0	0	0	0	5237	0	0	0	0	0	0	0	0	0
9fb6b7be-0084-48f7-a256-6d170e72e97f	394	259	0	0	2044	0	0	0	0	0	0	0	0	0	0	0	453	0	0	0	0	0	626	0	0	0	0	0	0	0	0	0	0	0	0	0	0	0	0	0	0	0	0	0	0	0	0	0
bcc819eb-f4d8-4ddc-9fdc-a6307fb6741b	406	794	0	0	1850	0	0	0	0	0	0	0	0	0	0	0	785	0	0	0	0	0	743	0	0	0	0	0	0	0	0	0	0	0	0	0	0	0	0	0	0	0	0	0	0	0	0	0
ca137611-533a-4d20-a85d-8e4c3a1eab2d	662	606	0	0	3117	0	0	0	0	0	0	0	0	0	0	0	299	0	0	0	0	0	1133	0	0	0	0	0	0	0	0	0	0	0	0	0	0	0	0	0	0	0	0	0	0	0	0	0
e2e6a409-b64d-463c-ac3b-e7987a3124f0	962	3424	0	0	6433	0	0	0	0	0	0	0	0	0	0	0	2973	0	0	0	0	0	1385	0	0	0	0	0	0	0	0	0	0	0	0	0	0	0	0	0	0	0	0	0	0	0	0	0
f35f7712-d5c6-47f6-98ed-704edbbc1e19	849	7710	0	0	6595	0	0	0	0	0	0	0	0	0	0	0	8763	0	0	0	0	0	0	0	0	0	0	0	0	0	0	0	0	0	0	0	0	0	0	0	0	0	0	0	0	0	0	0
fb8b5ff5-4164-4276-b75b-b0ee6bda7329	746	2328	0	0	4797	0	0	0	0	0	0	0	0	0	0	0	3286	0	0	0	0	0	1398	0	0	0	0	0	0	0	0	0	0	0	0	0	0	0	0	0	0	0	0	0	0	0	0	0
0009b464-b376-4fbc-8a56-da538269a02f	563	862	2172	0	4898	0	0	0	0	0	3874	0	0	0	0	0	903	0	0	0	0	0	0	0	0	0	0	0	0	0	0	0	0	2455	0	0	0	0	0	0	0	0	0	0	0	0	0	0
01df36af-3617-40fc-9892-f54ce433cf71	534	0	0	0	1244	0	0	0	0	0	0	0	0	0	0	0	0	0	0	0	0	0	0	0	0	0	0	0	0	0	0	0	0	0	0	0	0	0	3916	0	0	0	0	0	0	0	0	0
09508a0d-ebe0-4fa1-b7b2-1710814181cd	561	0	0	0	3097	0	0	0	0	0	0	0	0	0	0	0	246	0	0	0	0	0	0	0	0	0	0	0	0	0	0	0	0	0	0	0	0	1321	4923	0	0	0	0	0	0	0	0	0
0d0793c1-df1b-4db1-ba36-adcb960cc0f5	313	0	8104	0	1571	0	0	0	0	0	0	0	0	0	0	0	0	0	0	0	0	0	796	0	0	0	0	0	0	0	0	0	305	0	0	0	0	0	0	0	0	0	0	0	0	0	0	0
123c9d1c-72ba-4d82-8e57-d5caa52a40ba	533	359	2077	0	2426	0	0	0	0	0	1375	0	0	0	0	0	575	0	0	0	0	0	0	0	0	0	0	0	0	0	0	0	0	0	0	0	0	0	0	0	0	0	0	0	0	0	0	0
12874085-a596-41ae-b4cd-817cb1ebb278	549	0	0	0	2699	0	0	0	0	0	0	0	0	0	0	0	0	0	0	0	0	0	0	0	0	0	0	0	0	0	0	0	277	0	0	0	0	0	5118	0	0	0	0	0	0	0	0	0
1659bae5-3140-4d05-891c-81b48277b2fc	513	0	0	0	2893	0	0	0	0	0	958	0	0	0	0	0	231	0	0	0	0	0	0	0	0	0	0	0	0	0	0	0	58	0	0	0	0	435	0	0	0	0	0	0	0	0	0	0
25f73b03-4ba8-47ba-ad80-6ccb82105c98	1108	0	2147	0	5661	0	0	0	0	0	2902	0	0	0	0	0	482	0	0	0	0	0	0	0	0	0	0	0	0	0	0	0	0	0	0	0	0	0	0	0	0	0	0	0	0	0	0	0
2a8d63eb-0174-4213-9214-413f391f512c	549	0	6925	0	3757	0	0	0	0	0	0	0	0	0	0	0	0	0	0	0	0	0	753	0	0	0	0	0	0	0	0	0	347	0	0	0	0	0	0	0	0	0	0	0	0	0	0	0
2b40a733-7a63-4bb8-a953-95a4ee28f962	361	133	5171	0	1322	0	0	0	0	0	0	0	0	0	0	0	0	0	0	0	0	0	564	0	0	0	0	0	0	0	0	0	0	0	0	0	0	0	0	0	0	0	0	0	0	0	0	0
2b4feb84-89e4-4c38-8561-5ffab02c8132	271	0	2592	0	1592	0	0	0	0	0	1545	0	0	0	0	0	0	0	0	0	0	0	0	0	0	0	0	0	0	0	0	0	0	0	0	0	0	0	0	0	0	0	0	0	0	0	0	0
3a6bce45-0431-49d8-82df-b1d9a738e5a6	672	0	0	0	1505	0	0	0	0	0	0	0	0	0	0	0	0	0	0	0	0	0	0	0	0	0	0	0	0	0	0	0	127	0	0	0	0	0	2899	0	0	0	0	0	0	0	0	0
3c2b1509-1eb9-4b79-9569-57810f291499	675	158	1673	0	2282	0	0	0	0	0	1690	0	0	0	0	0	210	0	0	0	0	0	0	0	0	0	0	0	0	0	0	0	0	0	0	0	0	0	0	0	0	0	0	0	0	0	0	0
42465bbd-289b-4e96-98fe-76809c5e1520	407	211	3945	0	1598	0	0	0	0	0	0	0	0	0	0	0	155	0	0	0	0	0	896	0	0	0	0	0	0	0	0	0	0	0	0	0	0	0	0	0	0	0	0	0	0	0	0	0
4679f37a-4f09-449b-a1d8-1f02847996da	265	156	5466	0	0	0	0	0	0	0	0	0	0	0	0	0	136	0	0	0	0	0	754	0	0	0	0	0	0	0	0	0	146	0	0	0	0	0	0	0	0	0	0	0	0	0	0	0
4e913899-eeb8-4630-ba9d-41a81ced8069	329	416	0	0	2822	0	0	0	0	0	0	0	0	0	0	0	1024	0	0	0	0	0	0	0	0	0	0	0	0	0	0	0	0	0	0	0	0	993	0	0	0	0	0	0	0	0	0	0
504cdfc5-6721-43ef-b31e-fdf52f0cd9cd	680	1319	0	0	3412	0	0	0	0	0	0	0	0	0	0	0	1538	0	0	0	0	0	882	0	0	0	0	0	0	0	0	0	0	1934	0	0	0	1024	0	0	0	0	0	0	0	0	0	0
51b25b37-f75c-4380-a0f6-5273e0b7ee33	390	224	5984	0	0	0	0	0	0	0	0	0	0	0	0	0	154	0	0	0	0	0	917	0	0	0	0	0	0	0	0	0	156	0	0	0	0	0	0	0	0	0	0	0	0	0	0	0
53bcbb68-addd-47fc-9910-cd1d3f38197d	563	166	0	0	4266	0	0	0	0	0	1939	0	0	0	0	0	0	0	0	0	0	0	0	0	0	0	0	0	0	0	0	0	0	0	0	0	0	1255	0	0	0	0	0	0	0	0	0	0
5b560f4c-d2a3-43fa-b394-abef78bdefc1	393	0	0	0	2599	0	0	0	0	0	1381	0	0	0	0	0	0	0	0	0	0	0	0	0	0	0	0	0	0	0	0	0	0	0	0	0	0	723	0	0	0	0	0	0	0	0	0	0
5d922e48-aa70-454d-9417-c9af686feebc	380	0	0	0	891	0	0	0	0	0	0	0	0	0	0	0	0	0	0	0	0	0	192	0	0	0	0	0	0	0	0	0	74	0	0	0	0	0	1377	0	0	0	0	0	0	0	0	0
669f0e01-28f6-4ed8-bdb5-73f84ea28f78	335	277	3991	0	2219	0	0	0	0	0	1820	0	0	0	0	0	519	0	0	0	0	0	0	0	0	0	0	0	0	0	0	0	0	0	0	0	0	0	0	0	0	0	0	0	0	0	0	0
6821446e-8e76-46fe-b0b9-47feb46d2585	653	0	0	0	3540	0	0	0	0	0	1080	0	0	0	0	0	0	0	0	0	0	0	0	0	0	0	0	0	0	0	0	0	87	0	0	0	0	1391	0	0	0	0	0	0	0	0	0	0
6c31d730-1734-44ac-92b3-760981528723	757	0	0	0	2007	0	0	0	0	0	0	0	0	0	0	0	0	0	0	0	0	0	0	0	0	0	0	0	0	0	0	0	0	0	0	0	0	505	3972	0	0	0	0	0	0	0	0	0
6ce42746-88aa-485f-a1c4-1759aad95914	754	0	0	0	3069	0	0	0	0	0	1212	0	0	0	0	0	0	0	0	0	0	0	0	0	0	0	0	0	0	0	0	0	0	0	0	0	0	460	0	0	0	0	0	0	0	0	0	0
6f981023-4269-4e8e-a4ab-2c92bb27273c	599	295	6081	0	0	0	0	0	0	0	1981	0	0	0	0	0	290	0	0	0	0	0	0	0	0	0	0	0	0	0	0	0	0	0	0	0	0	0	0	0	0	0	0	0	0	0	0	0
6fffe0cf-bb38-4e77-88ab-a256bd7fbbce	643	451	8616	0	0	0	0	0	0	0	4883	0	0	0	0	0	0	0	0	0	0	0	0	0	0	0	0	0	0	0	0	0	99	1660	0	0	0	0	0	0	0	0	0	0	0	0	0	0
745b8756-0eab-423f-8cde-e0ff1aaa6596	345	0	0	0	3336	0	0	0	0	0	2387	0	0	0	0	0	0	0	0	0	0	0	0	0	0	0	0	0	0	0	0	0	0	0	0	0	0	1477	0	0	0	0	0	0	0	0	0	0
7fdd07a4-4a27-40c3-af92-a0074e6391f5	583	118	0	0	1682	0	0	0	0	0	0	0	0	0	0	0	0	0	0	0	0	0	0	0	0	0	0	0	0	0	0	0	0	0	0	0	0	0	1752	0	0	0	0	0	0	0	0	0
86f23897-dba0-4e89-8381-d174eaa6fcc1	657	207	3471	0	4190	0	0	0	0	0	787	0	0	0	0	0	807	0	0	0	0	0	0	0	0	0	0	0	0	0	0	0	0	0	0	0	0	0	0	0	0	0	0	0	0	0	0	0
8888e808-594b-4c76-b2e4-62aa56736f7c	328	269	6135	0	3690	0	0	0	0	0	2018	0	0	0	0	0	676	0	0	0	0	0	0	0	0	0	0	0	0	0	0	0	0	1843	0	0	0	0	0	0	0	0	0	0	0	0	0	0
89dad92e-5b3f-479a-a6da-a94ee7df7f8a	496	0	0	0	1338	0	0	0	0	0	0	0	0	0	0	0	0	0	0	0	0	0	0	0	0	0	0	0	0	0	0	0	0	0	0	0	0	0	2601	0	0	0	0	0	0	0	0	0
8b28f6d2-4b7d-493b-826e-b119a4fb0cb4	909	0	6339	0	5001	0	0	0	0	0	0	0	0	0	0	0	349	0	0	0	0	0	1162	0	0	0	0	0	0	0	0	0	294	0	0	0	0	0	0	0	0	0	0	0	0	0	0	0
941fcb56-e059-403d-aab1-0692a3ecc45e	563	0	0	0	2338	0	0	0	0	0	0	0	0	0	0	0	0	0	0	0	0	0	0	0	0	0	0	0	0	0	0	0	186	0	0	0	0	951	3126	0	0	0	0	0	0	0	0	0
9aecfc8f-62ea-4acf-aa00-d1f0fe6c6556	242	71	0	0	1275	0	0	0	0	0	377	0	0	0	0	0	0	0	0	0	0	0	0	0	0	0	0	0	0	0	0	0	0	0	0	0	0	0	0	0	0	0	0	0	0	0	0	0
9e6806c4-d331-4025-abee-2f576e3bf182	552	329	8509	0	4784	0	0	0	0	0	3643	0	0	0	0	0	516	0	0	0	0	0	0	0	0	0	0	0	0	0	0	0	0	1608	0	0	0	0	0	0	0	0	0	0	0	0	0	0
a3135834-3af0-4e98-bc6f-ad8ddf33db80	505	369	11924	0	0	0	0	0	0	0	4501	0	0	0	0	0	0	0	0	0	0	0	0	0	0	0	0	0	0	0	0	0	0	0	0	0	0	0	0	0	0	0	0	0	0	0	0	0
a330a96e-9897-4605-b5f1-5b5ef45cd365	297	153	3961	0	2869	0	0	0	0	0	0	0	0	0	0	0	0	0	0	0	0	0	0	0	0	0	0	0	0	0	0	0	0	0	0	0	0	0	0	0	0	0	0	0	0	0	0	0
acd510de-b732-4a1a-8b72-6d22e763540b	891	301	7916	0	2812	0	0	0	0	0	0	0	0	0	0	0	296	0	0	0	0	0	1353	0	0	0	0	0	0	0	0	0	406	0	0	0	0	0	0	0	0	0	0	0	0	0	0	0
ae82fead-2671-4335-a342-67bb69935ad9	331	0	0	0	3236	0	0	0	0	0	0	0	0	0	0	0	276	0	0	0	0	0	3170	0	0	0	0	0	0	0	0	0	0	0	0	0	0	0	0	0	0	0	0	0	0	0	0	0
b75b2663-dcc6-411c-bfcc-574aa33cf388	261	148	2585	0	2018	0	0	0	0	0	1240	0	0	0	0	0	242	0	0	0	0	0	0	0	0	0	0	0	0	0	0	0	0	0	0	0	0	0	0	0	0	0	0	0	0	0	0	0
b97941dd-9844-4db2-9e25-42c725f47d70	149	50	0	0	1530	0	0	0	0	0	0	0	0	0	0	0	71	0	0	0	0	0	370	0	0	0	0	0	0	0	0	0	0	0	0	0	0	0	0	0	0	0	0	0	0	0	0	0
bbb2cf2f-8f32-43d4-846c-d1020e6329ec	538	112	0	0	3442	0	0	0	0	0	0	0	0	0	0	0	0	0	0	0	0	0	987	0	0	0	0	0	0	0	0	0	201	0	0	0	0	1186	0	0	0	0	0	0	0	0	0	0
bbe59385-5f83-43f6-a485-517c860bef6f	0	909	9629	0	0	0	0	0	0	0	0	0	0	0	0	0	1064	0	3470	0	0	0	0	0	0	0	0	0	22528	0	0	0	3164	0	0	0	0	0	0	0	0	0	0	0	0	0	0	0
bc9b66f5-fcb8-4545-ab2d-438bb810edc0	322	189	4341	0	2104	0	0	0	0	0	0	0	0	0	0	0	322	0	0	0	0	0	802	0	0	0	0	0	0	0	0	0	0	2489	0	0	0	0	0	0	0	0	0	0	0	0	0	0
c2ec7f57-8510-4bbf-a2e9-dbd9ce8dcad1	327	137	4788	0	1367	0	0	0	0	0	0	0	0	0	0	0	140	0	0	0	0	0	671	0	0	0	0	0	0	0	0	0	0	0	0	0	0	0	0	0	0	0	0	0	0	0	0	0
c767254e-b289-4904-a80f-050cf01ff8ba	433	184	11699	0	3966	0	0	0	0	0	0	0	0	0	0	0	781	0	0	0	0	0	0	0	0	0	0	0	0	0	0	0	283	0	0	0	0	0	0	0	0	0	0	0	0	0	0	0
cd9efdef-a7fb-49e5-9515-63606ae8bbfc	387	0	0	0	3317	0	0	0	0	0	0	0	0	0	0	0	94	0	0	0	0	0	464	0	0	0	0	0	0	0	0	0	132	0	0	0	0	918	0	0	0	0	0	0	0	0	0	0
cf6c7066-6611-43ec-aef1-295a976cce5b	618	0	8855	0	2739	0	0	0	0	0	0	0	0	0	0	0	0	0	0	0	0	0	1107	0	0	0	0	0	0	0	0	0	233	0	0	0	0	0	0	0	0	0	0	0	0	0	0	0
d2e4dc23-992d-4e44-add4-2972718083cb	188	91	3325	0	1657	0	0	0	0	0	1131	0	0	0	0	0	193	0	0	0	0	0	0	0	0	0	0	0	0	0	0	0	0	0	0	0	0	0	0	0	0	0	0	0	0	0	0	0
d392ded3-afc8-4c79-b278-40245f18f2f8	612	138	0	0	2428	0	0	0	0	0	0	0	0	0	0	0	111	0	0	0	0	0	482	0	0	0	0	0	0	0	0	0	0	0	0	0	0	0	0	0	0	0	0	0	0	0	0	0
d4bf6034-aeae-48a6-907b-10e2cc904015	610	292	9670	0	3403	0	0	0	0	0	0	0	0	0	0	0	522	0	0	0	0	0	757	0	0	0	0	0	0	0	0	0	0	0	0	0	0	0	0	0	0	0	0	0	0	0	0	0
d8c2b4b2-e12b-43d2-bafc-87b29f027797	521	222	14210	0	3257	0	0	0	0	0	0	0	0	0	0	0	417	0	0	0	0	0	796	0	0	0	0	0	0	0	0	0	282	0	0	0	0	0	0	0	0	0	0	0	0	0	0	0
d9e66fc5-9018-4568-b388-c5eb756f7823	389	123	3210	0	1651	0	0	0	0	0	1761	0	0	0	0	0	286	0	0	0	0	0	0	0	0	0	0	0	0	0	0	0	0	0	0	0	0	0	0	0	0	0	0	0	0	0	0	0
da43386c-47f8-4e03-b6ca-8b94e13792e7	633	281	9386	0	1739	0	0	0	0	0	0	0	0	0	0	0	0	0	0	0	0	0	1071	0	0	0	0	0	0	0	0	0	395	0	0	0	0	0	0	0	0	0	0	0	0	0	0	0
dbbd54db-4470-4df6-b5be-3e175c7133b0	390	260	6035	0	1239	0	0	0	0	0	0	0	0	0	0	0	331	0	0	0	0	0	592	0	0	0	0	0	0	0	0	0	0	0	0	0	0	0	0	0	0	0	0	0	0	0	0	0
dce54d09-9827-4fe2-abe1-c5b7d528ba7f	268	149	4090	0	1272	0	0	0	0	0	0	0	0	0	0	0	314	0	0	0	0	0	305	0	0	0	0	0	0	0	0	0	0	0	0	0	0	0	0	0	0	0	0	0	0	0	0	0
e45f3391-2e74-4767-817a-280cebac7c57	484	197	0	0	1927	0	0	0	0	0	0	0	0	0	0	0	368	0	0	0	0	0	0	0	0	0	0	0	0	0	0	0	0	0	0	0	0	0	3026	0	0	0	0	0	0	0	0	0
e4aaca83-3ae9-47f6-a975-c144767ad705	801	2074	5933	0	4427	0	0	0	0	0	0	0	0	0	0	0	5159	0	0	0	0	0	0	0	0	0	0	0	0	0	0	0	0	0	0	0	0	0	0	0	0	0	0	0	0	0	0	0
e6f7344b-951f-4f3f-b140-7bf53164c462	837	158	0	0	2888	0	0	0	0	0	0	0	0	0	0	0	250	0	0	0	0	0	783	0	0	0	0	0	0	0	0	0	0	0	0	0	0	0	0	0	0	0	0	0	0	0	0	0
e84debc4-b47d-48ed-a0d0-2859f0ebf987	390	178	3948	0	1499	0	0	0	0	0	0	0	0	0	0	0	235	0	0	0	0	0	500	0	0	0	0	0	0	0	0	0	0	0	0	0	0	0	0	0	0	0	0	0	0	0	0	0
efbec43c-0c16-4006-abe8-c3ec2ec42c05	369	179	4011	0	1360	0	0	0	0	0	0	0	0	0	0	0	178	0	0	0	0	0	560	0	0	0	0	0	0	0	0	0	148	0	0	0	0	0	0	0	0	0	0	0	0	0	0	0
efec3225-de07-4559-9a90-95223495cc61	293	217	4106	0	1148	0	0	0	0	0	0	0	0	0	0	0	325	0	0	0	0	0	416	0	0	0	0	0	0	0	0	0	0	0	0	0	0	0	0	0	0	0	0	0	0	0	0	0
f1504811-8363-41e6-b43c-62452b1262d3	586	480	0	0	3779	0	0	0	0	0	1554	0	0	0	0	0	703	0	0	0	0	0	0	0	0	0	0	0	0	0	0	0	213	0	0	0	0	1163	0	0	0	0	0	0	0	0	0	0
f26b1f44-12de-43ba-85bb-bc61741a5a88	387	571	7561	0	0	0	0	0	0	0	0	0	0	0	0	0	634	0	0	0	0	0	1045	0	0	0	0	0	0	0	0	0	213	0	0	0	0	0	0	0	0	0	0	0	0	0	0	0
f6189828-eeaa-4d21-b163-53bf3d47a640	265	0	4527	0	2996	0	0	0	0	0	2044	0	0	0	0	0	487	0	0	0	0	0	0	0	0	0	0	0	0	0	0	0	0	0	0	0	0	0	0	0	0	0	0	0	0	0	0	0
f6c811ff-f22e-490b-9b23-b527d20e6e6d	281	233	3855	0	1423	0	0	0	0	0	0	0	0	0	0	0	353	0	0	0	0	0	430	0	0	0	0	0	0	0	0	0	0	0	0	0	0	0	0	0	0	0	0	0	0	0	0	0
f858d813-f3c5-4ad9-8c20-9f231d6624d8	740	443	7148	0	3677	0	0	0	0	0	0	0	0	0	0	0	1304	0	0	0	0	0	856	0	0	0	0	0	0	0	0	0	0	0	0	0	0	0	0	0	0	0	0	0	0	0	0	0
f988e698-9b34-45ce-ba4c-74e06e9cae4a	327	187	4205	0	0	0	0	0	0	0	2009	0	0	0	0	0	206	0	0	0	0	0	0	0	0	0	0	0	0	0	0	0	0	0	0	0	0	0	0	0	0	0	0	0	0	0	0	0
052665d1-ab75-4f40-be5a-b88154c8beed	691	0	3264	0	3015	0	0	0	0	0	0	0	0	0	0	0	0	0	0	0	0	0	1043	0	0	0	0	0	0	0	0	0	184	0	0	0	0	0	0	0	0	0	0	0	0	0	0	0
0ae2193f-0d68-485a-b8c2-7568cbcce33e	270	44	0	0	1272	0	0	0	0	0	0	0	0	0	0	0	0	0	0	0	0	0	375	0	0	0	0	0	0	0	0	0	0	0	0	0	0	0	0	0	0	0	0	0	0	0	0	0
127b0f7d-d24e-48b7-ac25-d3f14a43952d	219	86	1716	0	1803	0	0	0	0	0	1361	0	0	0	0	0	168	0	0	0	0	0	0	0	0	0	0	0	0	0	0	0	0	0	0	0	0	0	0	0	0	0	0	0	0	0	0	0
1292e13b-d7c6-447b-a227-9a8113215580	574	319	11415	0	0	0	0	0	0	0	0	0	0	0	0	0	0	0	0	0	0	0	1476	0	0	0	0	0	0	0	0	0	348	0	0	0	0	0	0	0	0	0	0	0	0	0	0	0
129de5b2-d9b0-4762-9ef8-72d98231fb50	389	152	0	0	2670	0	0	0	0	0	1613	0	0	0	0	0	221	0	0	0	0	0	0	0	0	0	0	0	0	0	0	0	0	0	0	0	0	643	0	0	0	0	0	0	0	0	0	0
14ed7388-41ed-43d4-afb2-04cd6410d5d2	418	67	0	0	3107	0	0	0	0	0	0	0	0	0	0	0	126	0	0	0	0	0	550	0	0	0	0	0	0	0	0	0	0	0	0	0	0	0	0	0	0	0	0	0	0	0	0	0
16df7888-2480-4394-8856-d57a6ef371d2	531	128	0	0	1442	0	0	0	0	0	0	0	0	0	0	0	279	0	0	0	0	0	0	0	0	0	0	0	0	0	0	0	0	0	0	0	0	0	2727	0	0	0	0	0	0	0	0	0
17ed8831-a261-42d9-8ff3-cf75a6cb2a24	435	131	0	0	2864	0	0	0	0	0	1294	0	0	0	0	0	216	0	0	0	0	0	0	0	0	0	0	0	0	0	0	0	0	0	0	0	0	629	0	0	0	0	0	0	0	0	0	0
1be8fa2c-8fea-4e8c-90db-c04d9fcdbf49	537	87	0	0	1114	0	0	0	0	0	0	0	0	0	0	0	0	0	0	0	0	0	0	0	0	0	0	0	0	0	0	0	0	0	0	0	0	0	2276	0	0	0	0	0	0	0	0	0
1dc9e7fd-fc62-4b32-9619-4e02a266a385	853	262	9162	0	5714	0	0	0	0	0	3134	0	0	0	0	0	0	0	0	0	0	0	0	0	0	0	0	0	0	0	0	0	261	0	0	0	0	0	0	0	0	0	0	0	0	0	0	0
2c9dc04b-e9ec-4cf1-ab2c-a18edb30dd37	274	186	5689	0	0	0	0	0	0	0	0	0	0	0	0	0	249	0	0	0	0	0	898	0	0	0	0	0	0	0	0	0	0	0	0	0	0	0	0	0	0	0	0	0	0	0	0	0
2f2eaecc-6509-423f-b63a-8c3bea1ba4a4	317	118	0	0	3915	0	0	0	0	0	2031	0	0	0	0	0	0	0	0	0	0	0	0	0	0	0	0	0	0	0	0	0	0	0	0	0	0	1189	0	0	0	0	0	0	0	0	0	0
33ea81f2-db2c-4567-bd7b-4cb9aadfef88	549	211	7836	0	0	0	0	0	0	0	3145	0	0	0	0	0	0	0	0	0	0	0	0	0	0	0	0	0	0	0	0	0	0	0	0	0	0	0	0	0	0	0	0	0	0	0	0	0
35ceba07-0759-4fbe-b076-af821a528cf0	631	437	7658	0	0	0	0	0	0	0	2964	0	0	0	0	0	397	0	0	0	0	0	0	0	0	0	0	0	0	0	0	0	0	0	0	0	0	0	0	0	0	0	0	0	0	0	0	0
3a5eaed6-fcfd-437a-b61c-fd3725c64717	620	170	3071	0	3703	0	0	0	0	0	0	0	0	0	0	0	0	0	0	0	0	0	789	0	0	0	0	0	0	0	0	0	307	0	0	0	0	0	0	0	0	0	0	0	0	0	0	0
42af8f74-fd4b-486d-bc11-db53cc471d62	492	350	9095	0	0	0	0	0	0	0	0	0	0	0	0	0	0	0	0	0	0	0	1684	0	0	0	0	0	0	0	0	0	234	0	0	0	0	0	0	0	0	0	0	0	0	0	0	0
44eebc04-c027-45ae-beca-c4012b494f29	519	0	0	0	1820	0	0	0	0	0	0	0	0	0	0	0	0	0	0	0	0	0	0	0	0	0	0	0	0	0	0	0	0	0	0	0	0	0	4341	0	0	0	0	0	0	0	0	0
46f19b5c-3eba-4b23-a1ab-9748090ca4e5	339	462	5824	0	1595	0	0	0	0	0	0	0	0	0	0	0	575	0	0	0	0	0	918	0	0	0	0	0	0	0	0	0	0	0	0	0	0	0	0	0	0	0	0	0	0	0	0	0
5533240d-8fed-440d-b781-6092785a77ce	406	0	0	0	1148	0	0	0	0	0	0	0	0	0	0	0	81	0	0	0	0	0	0	0	0	0	0	0	0	0	0	0	0	0	0	0	0	0	1504	0	0	0	0	0	0	0	0	0
58faf969-bf37-4180-8807-2f44f2cc8eda	242	273	2532	0	2162	0	0	0	0	0	1824	0	0	0	0	0	332	0	0	0	0	0	0	0	0	0	0	0	0	0	0	0	0	0	0	0	0	0	0	0	0	0	0	0	0	0	0	0
5cc7c966-499e-49e3-b509-4eeb00ee03d4	387	123	4076	0	1327	0	0	0	0	0	0	0	0	0	0	0	162	0	0	0	0	0	519	0	0	0	0	0	0	0	0	0	0	0	0	0	0	0	0	0	0	0	0	0	0	0	0	0
6797443c-eb4a-4654-b957-c0056e5a4206	241	0	1708	0	1512	0	0	0	0	0	1127	0	0	0	0	0	0	0	0	0	0	0	0	0	0	0	0	0	0	0	0	0	0	0	0	0	0	0	0	0	0	0	0	0	0	0	0	0
7a921087-8e62-4a93-a757-fd8cdbe1eb8f	518	242	5393	0	3593	0	0	0	0	0	2912	0	0	0	0	0	489	0	0	0	0	0	0	0	0	0	0	0	0	0	0	0	0	0	0	0	0	0	0	0	0	0	0	0	0	0	0	0
8093649a-74d6-4832-9154-8cc0182fa381	966	248	0	0	2445	0	0	0	0	0	0	0	0	0	0	0	234	0	0	0	0	0	596	0	0	0	0	0	0	0	0	0	0	0	0	0	0	0	4598	0	0	0	0	0	0	0	0	0
80f02aec-c07a-4bcb-b547-e60f8c33a7b1	283	0	3471	0	1272	0	0	0	0	0	0	0	0	0	0	0	110	0	0	0	0	0	379	0	0	0	0	0	0	0	0	0	0	0	0	0	0	0	0	0	0	0	0	0	0	0	0	0
84ca6ab0-9edc-4636-9d27-55cdba334d7d	554	338	0	0	4613	0	0	0	0	0	2344	0	0	0	0	0	584	0	0	0	0	0	0	0	0	0	0	0	0	0	0	0	0	0	0	0	0	1253	0	0	0	0	0	0	0	0	0	0
8658f4f5-9a50-4195-8ea3-227951977647	236	84	2892	0	1087	0	0	0	0	0	0	0	0	0	0	0	236	0	0	0	0	0	379	0	0	0	0	0	0	0	0	0	0	0	0	0	0	1104	0	0	0	0	0	0	0	0	0	0
8a69f3ca-4e17-4daa-8722-a36316e345ba	294	188	3717	0	1099	0	0	0	0	0	0	0	0	0	0	0	275	0	0	0	0	0	429	0	0	0	0	0	0	0	0	0	118	0	0	0	0	0	0	0	0	0	0	0	0	0	0	0
9020b6a5-8325-4b0d-84d9-04371c857910	767	125	0	0	3832	0	0	0	0	0	0	0	0	0	0	0	331	0	0	0	0	0	757	0	0	0	0	0	0	0	0	0	137	0	0	0	0	0	0	0	0	0	0	0	0	0	0	0
95fc38ac-2b36-4c46-abbf-8d2d52ff9626	530	0	0	0	901	0	0	0	0	0	0	0	0	0	0	0	0	0	0	0	0	0	0	0	0	0	0	0	0	0	0	0	0	0	0	0	0	0	2662	0	0	0	0	0	0	0	0	0
9a5bb831-8cb8-4de0-b94b-088cb38def1a	688	511	13150	0	0	0	0	0	0	0	0	0	0	0	0	0	730	0	0	0	0	0	1055	0	0	0	0	0	0	0	0	0	295	0	0	0	0	0	0	0	0	0	0	0	0	0	0	0
a0bbb3b1-e774-4c75-9301-ba43fb803f20	978	260	6039	0	1785	0	0	0	0	0	0	0	0	0	0	0	0	0	0	0	0	0	905	0	0	0	0	0	0	0	0	0	296	0	0	0	0	0	0	0	0	0	0	0	0	0	0	0
a1fc7064-abf5-477d-983e-576a784e1d40	376	231	0	0	3469	0	0	0	0	0	1859	0	0	0	0	0	0	0	0	0	0	0	0	0	0	0	0	0	0	0	0	0	0	0	0	0	0	872	0	0	0	0	0	0	0	0	0	0
b243adb4-b3e7-4e0e-bc0d-625aa8dbb1be	280	106	0	0	2340	0	0	0	0	0	1044	0	0	0	0	0	151	0	0	0	0	0	0	0	0	0	0	0	0	0	0	0	0	0	0	0	0	339	0	0	0	0	0	0	0	0	0	0
bff518fb-6da7-4dfc-ae4c-bd3f641028e2	606	324	7027	0	3443	0	0	0	0	0	2659	0	0	0	0	0	647	0	0	0	0	0	0	0	0	0	0	0	0	0	0	0	0	0	0	0	0	0	0	0	0	0	0	0	0	0	0	0
c691d6b3-8e70-4951-8551-2ee4e4d0d10b	558	0	0	0	1715	0	0	0	0	0	0	0	0	0	0	0	0	0	0	0	0	0	0	0	0	0	0	0	0	0	0	0	0	0	0	0	0	0	3200	0	0	0	0	0	0	0	0	0
c9959f68-c385-4c1f-9188-8203844d288e	565	431	9768	0	0	0	0	0	0	0	0	0	0	0	0	0	316	0	0	0	0	0	854	0	0	0	0	0	0	0	0	0	283	0	0	0	0	0	0	0	0	0	0	0	0	0	0	0
d67cad13-e849-48b0-926c-10b6046ba0b9	926	298	3927	0	2899	0	0	0	0	0	0	0	0	0	0	0	315	0	0	0	0	0	952	0	0	0	0	0	0	0	0	0	256	0	0	0	0	0	0	0	0	0	0	0	0	0	0	0
e9d98643-01ee-40c3-a617-e004559625cd	322	117	0	0	1966	0	0	0	0	0	692	0	0	0	0	0	178	0	0	0	0	0	0	0	0	0	0	0	0	0	0	0	0	0	0	0	0	0	0	0	0	0	0	0	0	0	0	0
fea5827b-251d-474b-8713-fc76db995fe7	319	232	2935	0	2229	0	0	0	0	0	1888	0	0	0	0	0	421	0	0	0	0	0	0	0	0	0	0	0	0	0	0	0	0	0	0	0	0	0	0	0	0	0	0	0	0	0	0	0
ff3fe4a3-7d19-4d4d-81b6-aaa41ba5bf39	412	518	2956	0	2669	0	0	0	0	0	2553	0	0	0	0	0	648	0	0	0	0	0	0	0	0	0	0	0	0	0	0	0	0	0	0	0	0	0	0	0	0	0	0	0	0	0	0	0
02e5c36f-5bec-45e2-a048-875653b85ca1	789	141	0	0	3304	0	0	0	0	0	0	0	0	0	0	0	0	0	0	0	0	0	574	0	0	0	0	0	0	0	0	0	347	0	0	0	0	0	0	0	0	0	0	0	0	0	0	0
03c3c692-8a86-4843-85ae-e045f0fa6f88	1483	1481	6173	0	5374	0	0	0	0	0	0	0	0	0	0	0	532	0	0	0	0	1257	0	0	0	0	0	0	0	861	0	0	548	0	0	0	0	0	0	0	0	0	0	0	0	0	0	0
046d7386-95c8-4501-9e55-c85bec272a7a	834	195	0	0	2217	0	0	0	0	0	0	0	0	0	0	0	178	0	0	0	0	0	506	0	0	0	0	0	0	0	0	0	0	0	0	0	0	0	0	0	0	0	0	0	0	0	0	0
05070acd-3ec1-44bb-9c32-26d3a483a72a	1597	207	0	0	1926	0	0	0	0	0	0	0	0	0	0	0	0	0	0	0	0	0	524	0	0	0	0	0	0	0	0	0	232	0	0	0	0	0	0	0	0	0	0	0	0	0	0	0
0554ffe5-31f7-43f5-8372-2b73c9cf3527	291	346	0	0	2494	0	0	0	0	0	0	0	0	0	0	0	0	0	0	0	0	0	1839	0	0	0	0	0	0	0	0	0	173	0	0	0	0	0	0	0	0	0	0	0	0	0	0	0
0cf9bbc2-cbd5-4b64-8d90-cfa416307b39	1240	298	0	0	6276	0	0	0	0	0	0	0	0	0	0	0	287	0	0	0	0	706	1626	0	0	0	0	0	0	0	0	0	455	0	0	0	0	0	0	0	0	0	0	0	0	0	0	0
0fbd94b1-bb34-4620-841b-861a0b5e0c12	1118	0	0	0	5099	0	0	0	0	0	0	0	0	0	0	0	0	0	0	0	681	1790	701	0	0	0	0	0	0	522	0	0	0	0	0	0	0	0	0	0	0	0	0	0	0	0	0	0
1168944c-5451-4a18-8758-88bf5723bdd9	658	406	3395	0	2978	0	0	0	0	0	3055	0	0	0	0	0	486	0	0	0	0	0	0	0	0	0	0	0	0	0	0	0	0	0	0	0	0	0	0	0	0	0	0	0	0	0	0	0
12f038e1-00af-4c64-a2e0-9e63323492ef	851	308	0	0	5630	0	0	0	0	0	1752	0	0	0	0	0	634	0	0	0	0	0	0	0	0	0	0	0	0	0	0	0	0	0	0	0	0	0	0	0	0	0	0	0	0	0	0	0
1447c8cb-25d4-4092-8919-4df08f898d2d	728	111	0	0	2048	0	0	0	0	0	0	0	0	0	0	0	0	0	0	0	0	0	762	0	0	0	0	0	0	0	0	0	197	0	0	0	0	0	0	0	0	0	0	0	0	0	0	0
1a841850-fca0-48ab-8c78-db0bd5a64435	2010	452	0	0	4655	0	0	0	0	0	0	0	0	0	0	0	0	0	0	0	0	751	1081	0	0	0	0	0	0	0	0	0	471	0	0	0	0	0	0	0	0	0	0	0	0	0	0	0
1ac54c6e-a1e4-4f3b-b4a5-cdb327e0dca6	798	74	0	0	1933	0	0	0	0	0	0	0	0	0	0	0	0	0	0	0	0	0	413	0	0	0	0	0	0	0	0	0	139	0	0	0	0	0	0	0	0	0	0	0	0	0	0	0
1c9fbe26-1447-4335-aaab-06d6bb3e2741	906	158	0	0	2587	0	0	0	0	0	0	0	0	0	0	0	76	0	0	0	0	0	538	0	0	0	0	0	0	0	0	0	120	0	0	0	0	0	0	0	0	0	0	0	0	0	0	0
1e181878-c640-4e91-a620-3fc4b08a4de1	397	300	3139	0	1753	0	0	0	0	0	0	0	0	0	0	0	481	0	0	0	0	0	376	0	0	0	0	0	0	0	0	0	178	0	0	0	0	0	0	0	0	0	0	0	0	0	0	0
1f81a1b0-8089-44ef-87b5-b3359a407ad2	575	87	0	0	943	0	0	0	0	0	0	0	0	0	0	0	94	0	0	0	0	0	0	0	0	0	0	0	0	0	0	0	0	0	0	0	0	0	1546	0	0	0	0	0	0	0	0	0
20d1b88b-3ff6-4201-a748-6a993500c652	331	130	0	0	1198	0	0	0	0	0	0	0	0	0	0	0	92	0	0	0	0	0	481	0	0	0	0	0	0	0	0	0	67	0	0	0	0	0	0	0	0	0	0	0	0	0	0	0
2102558b-87b0-447b-bb9a-e4ae9df8b75e	1195	92	0	0	3813	0	0	0	0	0	0	0	0	0	0	0	0	0	0	0	0	230	854	0	0	0	0	0	0	0	0	0	257	0	0	0	0	0	0	0	0	0	0	0	0	0	0	0
21b1a37f-e91e-4ce1-83cf-bb89b8d0fb35	230	101	0	0	2303	0	0	0	0	0	0	0	0	0	0	0	0	0	0	0	0	0	998	0	0	0	0	0	0	0	0	0	110	0	0	0	0	0	0	0	0	0	0	0	0	0	0	0
241abdfd-e6de-4830-a233-4bbc5f622725	1697	2041	0	0	4310	0	0	0	0	0	0	0	0	0	0	0	1164	0	0	0	0	356	1106	0	0	0	0	0	0	0	0	0	328	0	0	0	0	0	0	0	0	0	0	0	0	0	0	0
25cf7449-8c5b-403e-aa75-e2af158598e8	992	0	0	0	1004	0	0	0	0	0	0	0	0	0	0	0	87	0	0	0	0	0	0	0	0	0	0	0	0	0	0	0	169	0	0	0	0	0	2485	0	0	0	0	0	0	0	0	0
2b6d4d66-7f0b-4bc0-b3d6-171956a937c5	798	230	0	0	2025	0	0	0	0	0	0	0	0	0	0	0	145	0	0	0	150	395	457	0	0	0	0	0	0	0	0	0	0	0	0	0	0	0	0	0	0	0	0	0	0	0	0	0
33061bf5-9b99-4735-a810-f2d5eeef6873	668	60	0	0	2092	0	0	0	0	0	0	0	0	0	0	0	0	0	0	0	0	0	260	0	0	0	0	0	0	0	0	0	138	0	0	0	0	0	0	0	0	0	0	0	0	0	0	0
33070975-0f35-4518-9ffb-4c6170c32534	1538	118	0	0	2583	0	0	0	0	0	0	0	0	0	0	0	0	0	0	0	0	0	867	0	0	0	0	0	0	0	0	0	183	0	0	0	0	0	0	0	0	0	0	0	0	0	0	0
3b526846-72d6-4e10-b7cd-8cdb45a92a1c	429	324	4732	0	2343	0	0	0	0	0	0	0	0	0	0	0	188	0	0	0	0	300	859	0	0	0	0	0	0	0	0	0	330	0	0	0	0	0	0	0	0	0	0	0	0	0	0	0
3bfbc33d-804b-4bb3-97ac-97563d77b13d	1198	285	0	0	2529	0	0	0	0	0	0	0	0	0	0	0	0	0	0	0	0	0	549	0	0	0	0	0	0	0	0	0	203	0	0	0	0	0	0	0	0	0	0	0	0	0	0	0
3c86ba21-7b11-4ec7-9d20-a2325197c676	1545	2949	0	0	3388	0	0	0	0	0	0	0	0	0	0	0	2271	0	0	0	0	0	0	0	0	0	0	0	0	0	0	0	0	0	0	0	0	0	0	0	0	0	0	0	0	0	0	0
3e4d0e50-8cf4-4eb0-a00a-ccf0484ecc2f	751	195	0	0	1307	0	0	0	0	0	0	0	0	0	0	0	0	0	0	0	0	0	396	0	0	0	0	0	0	0	0	0	0	0	0	0	0	0	0	0	0	0	0	0	0	0	0	0
4cbe411b-b05e-46bd-bea8-126289a0866c	1352	114	0	0	2257	0	0	0	0	0	0	0	0	0	0	0	0	0	0	0	0	0	735	0	0	0	0	0	0	0	0	0	191	0	0	0	0	0	0	0	0	0	0	0	0	0	0	0
4db9e471-0068-4ec6-9bcb-33ef5fdec33e	1174	192	0	0	2487	0	0	0	0	0	0	0	0	0	0	0	112	0	0	0	0	0	687	0	0	0	0	0	0	0	0	0	0	0	0	0	0	0	0	0	0	0	0	0	0	0	0	0
51458c86-0fdd-470e-b059-1ffbffc92a7f	768	2061	0	0	2628	0	0	0	0	0	0	0	0	0	0	0	400	0	0	0	0	0	0	0	0	0	0	0	0	0	0	0	0	0	0	0	0	0	0	0	0	0	0	0	0	0	0	0
5255d645-d3d2-422e-8449-046cd21f4935	1022	2295	0	0	6891	0	0	0	0	0	0	0	0	0	0	0	0	0	0	0	2681	4371	0	0	0	0	0	0	0	2084	0	0	0	0	0	0	0	0	0	0	0	0	0	0	0	0	0	0
53534b3c-cd15-4d68-a9b1-6902bb234c45	1444	434	4238	0	3409	0	0	0	0	0	0	0	0	0	0	0	469	0	0	0	0	0	896	0	0	0	0	0	0	0	0	0	399	0	0	0	0	0	0	0	0	0	0	0	0	0	0	0
5b41e033-6df8-411e-a13b-59eeb8afbf9b	2466	190	0	0	2942	0	0	0	0	0	0	0	0	0	0	0	0	0	0	0	0	0	996	0	0	0	0	0	0	0	0	0	247	0	0	0	0	0	0	0	0	0	0	0	0	0	0	0
5f94cb62-4019-47ff-bf6a-eeda8e9e033c	659	320	0	0	2056	0	0	0	0	0	0	0	0	0	0	0	145	0	0	0	0	216	474	0	0	0	0	0	0	0	0	0	179	0	0	0	0	0	0	155	0	0	0	0	0	0	0	0
60aff7a0-4960-4ed1-922b-3233ccbfdba1	877	320	0	0	2534	0	0	0	0	0	0	0	0	0	0	0	183	0	0	0	0	139	350	0	0	0	0	0	0	0	0	0	0	0	0	0	0	0	0	0	0	0	0	0	0	0	0	0
60e78c80-41a5-456a-9a81-9007d18fd72c	868	495	0	0	3237	0	0	0	0	0	0	0	0	0	0	0	307	0	0	0	0	0	581	0	0	0	0	0	0	0	0	0	240	0	0	0	0	0	0	0	0	0	0	0	0	0	0	0
654dba9f-cfe5-4121-97c7-868613cdef53	486	528	0	0	3332	0	0	0	0	0	0	0	0	0	0	0	411	0	0	0	0	0	1014	0	0	0	0	0	0	0	0	0	208	0	0	0	0	0	0	0	0	0	0	0	0	0	0	0
68ba1105-569a-4209-9b45-0e2d64931806	1124	136	0	0	2816	0	0	0	0	0	0	0	0	0	0	0	0	0	0	0	0	0	797	0	0	0	0	0	0	0	0	0	149	0	0	0	0	0	0	0	0	0	0	0	0	0	0	0
6bdf00f6-670f-466e-87fb-e853e41f000e	697	131	1070	0	971	0	0	0	0	0	0	0	0	0	0	0	0	0	0	0	0	0	393	0	0	0	0	0	0	0	0	0	0	0	0	0	0	0	0	0	0	0	0	0	0	0	0	0
71ef8379-03a0-4b81-92c9-1ba666fe4d7a	1486	202	0	0	2059	0	0	0	0	0	0	0	0	0	0	0	0	0	0	0	0	0	635	0	0	0	0	0	0	0	0	0	0	0	0	0	0	0	0	0	0	0	0	0	0	0	0	0
72a5e569-99d4-47bc-be1b-6296a5025080	1120	164	0	0	3621	0	0	0	0	0	0	0	0	0	0	0	0	0	0	0	0	232	897	0	0	0	0	0	0	0	0	0	220	0	0	0	0	0	0	0	0	0	0	0	0	0	0	0
7410c00d-ed0b-48dc-a4bf-eb76ac613980	1127	387	0	0	2210	0	0	0	0	0	0	0	0	0	0	0	0	0	0	0	0	659	0	0	0	0	0	0	0	0	0	0	0	0	0	0	0	0	3722	0	0	0	0	0	0	0	0	0
748d3ff3-8699-4519-8e0f-26b6a0581bff	1074	207	0	0	2126	0	0	0	0	0	0	0	0	0	0	0	0	0	0	0	0	0	387	0	0	0	0	0	0	0	0	0	123	0	0	0	0	0	0	0	0	0	0	0	0	0	0	0
75fac59c-3346-4c5a-bb9f-fb67fec8d13b	352	235	0	0	4252	0	0	0	0	0	0	0	0	0	0	0	0	0	0	0	0	760	0	0	0	0	0	0	0	969	0	0	0	0	0	0	0	0	0	0	0	0	0	0	0	0	0	0
78100212-65aa-4365-8b64-4b33f77732d5	1146	254	0	0	3961	0	0	0	0	0	1996	0	0	0	0	0	255	0	0	0	220	424	1008	0	0	0	0	0	0	0	0	0	0	0	0	0	0	0	0	0	0	0	0	0	0	0	0	0
7b318282-5df4-42bc-b1e0-0e4a66ba9204	452	0	0	0	1891	0	0	0	0	0	0	0	0	0	0	0	0	0	0	0	0	0	262	0	0	0	0	0	0	0	0	0	81	0	0	0	0	0	0	0	0	0	0	0	0	0	0	0
7cb71498-6ada-43c6-912b-bad4f93cf580	1104	414	6192	0	3545	0	0	0	0	0	0	0	0	0	0	0	788	0	0	0	0	0	729	0	0	0	0	0	0	0	0	0	415	0	0	0	0	0	0	0	0	0	0	0	0	0	0	0
7ccb9a4d-6f48-41c2-a630-27fde8c67d60	1492	244	0	0	3825	0	0	0	0	0	0	0	0	0	0	0	0	0	0	0	0	0	1174	0	0	0	0	0	0	0	0	0	272	0	0	0	0	0	0	0	0	0	0	0	0	0	0	0
7f42e118-aab6-438a-9e84-e7451fe12d7e	863	221	0	0	1610	0	0	0	0	0	0	0	0	0	0	0	0	0	0	0	0	397	0	0	0	0	0	0	0	0	0	0	0	0	0	0	0	0	2653	0	0	0	0	0	0	0	0	0
7fcd8af9-4d73-4c97-95cc-b30b09f21bb2	936	309	0	0	1541	0	0	0	0	0	1150	0	0	0	0	0	150	0	0	0	0	0	0	0	0	0	0	0	0	0	0	0	0	0	0	0	0	0	0	0	0	0	0	0	0	0	0	0
8454fe53-869d-41c8-b0c8-a7929d00eec3	839	292	3798	0	0	0	0	0	0	0	0	0	0	0	0	0	184	0	0	0	870	994	1233	0	0	0	0	0	0	0	0	0	343	0	0	0	0	0	0	0	0	0	0	0	0	0	0	0
84a6ea88-eeb8-4060-a90c-e4abac013ad4	728	354	5273	0	1810	0	0	0	0	0	0	0	0	0	0	0	282	0	0	0	0	192	867	0	0	0	0	0	0	0	0	0	346	0	0	0	0	0	0	0	0	0	0	0	0	0	0	0
88bc38ba-ad1d-431e-a67e-0a5a23678386	535	90	0	0	1901	0	0	0	0	0	0	0	0	0	0	0	0	0	0	0	0	0	313	0	0	0	0	0	0	0	0	0	100	0	0	0	0	0	0	0	0	0	0	0	0	0	0	0
88d5a8b2-daba-45ce-90bf-480fac85bf1d	1493	138	0	0	3089	0	0	0	0	0	0	0	0	0	0	0	110	0	0	0	0	0	554	0	0	0	0	0	0	0	0	0	196	0	0	0	0	0	0	0	0	0	0	0	0	0	0	0
8d67c121-37d0-4fc0-a349-2c9452589d65	984	221	0	0	2291	0	0	0	0	0	0	0	0	0	0	0	0	0	0	0	0	0	661	0	0	0	0	0	0	0	0	0	163	0	0	0	0	0	0	0	0	0	0	0	0	0	0	0
90b3c237-29a4-48b3-90b3-9f2c0ccb5928	1175	454	0	0	3256	0	0	0	0	0	0	0	0	0	0	0	0	0	0	0	0	288	858	0	0	0	0	0	0	0	0	0	171	0	0	0	0	0	0	0	0	0	0	0	0	0	0	0
9c399826-087f-44b9-98c0-bd881646b0f4	898	96	0	0	2356	0	0	0	0	0	0	0	0	0	0	0	121	0	0	0	0	0	922	0	0	0	0	0	0	0	0	0	189	0	0	0	0	0	0	0	0	0	0	0	0	0	0	0
9c857452-c81d-4b9e-87a8-5b41f4394f7c	575	0	0	0	1067	0	0	0	0	0	0	0	0	0	0	0	0	0	0	0	0	0	0	0	0	0	0	0	0	0	0	0	110	0	0	0	0	0	1680	0	0	0	0	0	0	0	0	0
9df57388-7de1-4c90-910e-ef63a246dff1	1358	178	0	0	1963	0	0	0	0	0	0	0	0	0	0	0	151	0	0	0	0	0	463	0	0	0	0	0	0	0	0	0	184	0	0	0	0	0	0	0	0	0	0	0	0	0	0	0
9ebac79d-8b38-4469-837e-b834725fe6d5	1033	1539	6091	0	0	0	0	0	0	0	0	0	0	0	0	0	2080	0	0	0	0	0	1003	0	0	0	0	0	0	0	0	0	376	0	0	0	0	0	0	0	0	0	0	0	0	0	0	0
a2238b5f-0513-487a-9b1b-7bef85ebf336	814	92	0	0	2526	0	0	0	0	0	0	0	0	0	0	0	173	0	0	0	0	0	937	0	0	0	0	0	0	0	0	0	198	0	0	0	0	0	0	0	0	0	0	0	0	0	0	0
a3edc9cc-f54a-4459-a5d0-097879c811e5	1048	0	0	0	2379	0	0	0	0	0	0	0	0	0	0	0	0	0	0	0	0	0	779	0	0	0	0	0	0	0	0	0	148	0	0	0	0	0	0	0	0	0	0	0	0	0	0	0
a492a32b-bf2f-4f8c-b06e-794a4baa2fe7	581	213	0	0	1456	0	0	0	0	0	747	0	0	0	0	0	132	0	0	0	0	0	356	0	0	0	0	0	0	0	0	0	0	0	0	0	0	0	0	0	0	0	0	0	0	0	0	0
a5346247-3f30-470a-b4ab-732180786291	999	125	0	0	2547	0	0	0	0	0	0	0	0	0	0	0	0	0	0	0	0	0	802	0	0	0	0	0	0	0	0	0	196	0	0	0	0	0	0	0	0	0	0	0	0	0	0	0
a5d5c238-0447-47fa-9a81-3b823cbdcea6	993	340	0	0	3143	0	0	0	0	0	0	0	0	0	0	0	0	0	0	0	0	0	1646	0	0	0	0	0	0	0	0	0	308	0	0	0	0	0	0	0	0	0	0	0	0	0	0	0
aa4a868a-df23-4eef-a618-e945aa2ce98a	2315	533	4500	0	8541	0	0	0	0	0	0	0	0	0	0	0	624	0	0	0	0	1132	0	0	0	0	0	0	0	0	0	0	893	0	0	0	0	0	0	0	0	0	0	0	0	0	0	0
b37d6283-6f95-4975-a794-f3d5c4bbc7b3	451	211	0	0	2044	0	0	0	0	0	0	0	0	0	0	0	0	0	0	0	0	0	280	0	0	0	0	0	0	0	0	0	95	0	0	0	0	0	0	0	0	0	0	0	0	0	0	0
b47aa163-eec9-4225-940b-4373e78152e2	870	110	0	0	2574	0	0	0	0	0	0	0	0	0	0	0	0	0	0	0	0	0	675	0	0	0	0	0	0	0	0	0	129	0	0	0	0	0	0	0	0	0	0	0	0	0	0	0
b5dd0bc9-6c1c-4272-b920-744de37d0aee	286	191	0	0	1293	0	0	0	0	0	0	0	0	0	0	0	0	0	0	0	0	0	181	0	0	0	0	0	0	0	0	0	0	0	0	0	0	0	0	0	0	0	0	0	0	0	0	0
b7008a98-5aa0-4cc9-9bee-af2a422266db	1404	698	0	0	6150	0	0	0	0	0	0	0	0	0	0	0	0	0	0	0	0	0	1274	0	0	0	0	0	0	0	0	0	261	0	0	0	0	0	0	0	0	0	0	0	0	0	0	0
bb8176a7-ea7c-42d7-a85a-cec1ca386f2e	640	128	0	0	1887	0	0	0	0	0	0	0	0	0	0	0	126	0	0	0	0	109	277	0	0	0	0	0	0	0	0	0	114	0	0	0	0	0	0	0	0	0	0	0	0	0	0	0
bbbc531a-dd41-40b7-ae59-e35508aea0c7	658	55	0	0	1097	0	0	0	0	0	0	0	0	0	0	0	0	0	0	0	0	0	262	0	0	0	0	0	0	0	0	0	84	0	0	0	0	0	0	0	0	0	0	0	0	0	0	0
cafe9603-a804-48fb-9217-e2d1c3c346c5	2043	591	0	0	4172	0	0	0	0	0	0	0	0	0	0	0	0	0	0	0	0	0	1852	0	0	0	0	0	0	0	0	0	429	0	0	0	0	0	0	0	0	0	0	0	0	0	0	0
cf072bfe-3191-4a71-9e0b-decaa28365e1	897	69	0	0	922	0	0	0	0	0	0	0	0	0	0	0	0	0	0	0	0	81	0	0	0	0	0	0	0	0	0	0	137	0	0	0	0	0	2549	0	0	0	0	0	0	0	0	0
cfe0bf13-2ff4-4164-9b6a-cd3615bf3ddc	779	0	0	0	1921	0	0	0	0	0	0	0	0	0	0	0	108	0	0	0	0	0	382	0	0	0	0	0	0	0	0	0	0	0	0	0	0	0	2179	0	0	0	0	0	0	0	0	0
d4907a1b-8b06-47c5-8bca-c781d9cddaf8	1285	251	0	0	3037	0	0	0	0	0	0	0	0	0	0	0	227	0	0	0	0	0	855	0	0	0	0	0	0	0	0	0	245	0	0	0	0	0	0	0	0	0	0	0	0	0	0	0
d91f487e-0895-44ef-aeb1-a62bd576f8b0	798	187	0	0	4111	0	0	0	0	0	0	0	0	0	0	0	0	0	0	0	0	0	2234	0	0	0	0	0	0	0	0	0	333	0	0	0	0	0	0	0	0	0	0	0	0	0	0	0
dc856038-f5f7-4dfc-a0a4-3e3a6b8d160f	1206	245	0	0	2319	0	0	0	0	0	0	0	0	0	0	0	0	0	0	0	0	0	803	0	0	0	0	0	0	0	0	0	0	0	0	0	0	0	0	0	0	0	0	0	0	0	0	0
e0aa815f-668a-4de9-bb32-3f215bb7f843	1263	273	0	0	3447	0	0	0	0	0	0	0	0	0	0	0	0	0	0	0	0	0	728	0	0	0	0	0	0	0	0	0	217	0	0	0	0	0	0	0	0	0	0	0	0	0	0	0
e56b0990-ff67-47c1-b9ad-87ef1d4aa2ae	1365	620	0	0	6645	0	0	0	0	0	0	0	0	0	0	0	229	0	0	0	0	1373	1040	0	0	0	0	0	0	0	0	0	287	0	0	0	0	0	0	0	0	0	0	0	0	0	0	0
e97ea3d7-9fcd-4df1-9ea8-587cb3be75ec	677	118	0	0	2466	0	0	0	0	0	0	0	0	0	0	0	111	0	0	0	0	0	1395	0	0	0	0	0	0	0	0	0	176	0	0	0	0	0	0	0	0	0	0	0	0	0	0	0
ec646623-6d33-4fbd-888e-89f55d82eb11	1175	676	0	0	3469	0	0	0	0	0	0	0	0	0	0	0	0	0	0	0	0	0	1627	0	0	0	0	0	0	0	0	0	0	0	0	0	0	0	0	0	0	0	0	0	0	0	0	0
edac1323-2497-45e6-9148-e9c955292ba2	1011	138	0	0	2919	0	0	0	0	0	0	0	0	0	0	0	139	0	0	0	0	0	398	0	0	0	0	0	0	0	0	0	119	0	0	0	0	0	0	0	0	0	0	0	0	0	0	0
ee5d5e7d-78cf-4a29-a9ee-56aa3da877dd	652	211	0	0	2300	0	0	0	0	0	0	0	0	0	0	0	122	0	0	0	0	95	503	0	0	0	0	0	0	0	0	0	127	0	0	0	0	0	0	0	0	0	0	0	0	0	0	0
ee8ba991-8c96-476e-b096-49f3aaaffc2f	1735	379	0	0	3438	0	0	0	0	0	0	0	0	0	0	0	207	0	0	0	0	574	997	0	0	0	0	0	0	0	0	0	223	0	0	0	0	0	0	0	0	0	0	0	0	0	0	0
ef3a0ccd-85bc-4e5f-a8c6-5a2e2d9e6717	1336	365	1546	0	2320	0	0	0	0	0	0	0	0	0	0	0	0	0	0	0	0	0	734	0	0	0	0	0	0	0	0	0	227	0	0	0	0	0	0	0	0	0	0	0	0	0	0	0
f1d9124e-dfa2-415e-b8b8-dd872fd3e2cb	910	270	0	0	2258	0	0	0	0	0	0	0	0	0	0	0	0	0	0	0	0	0	259	0	0	0	0	0	0	0	0	0	0	0	0	0	0	0	0	0	0	0	0	0	0	0	0	0
f4e926fd-006e-4c85-b71c-1433c325acb0	1006	289	0	0	1237	0	0	0	0	0	0	0	0	0	0	0	368	0	0	0	0	0	0	0	0	0	0	0	0	0	0	0	182	0	0	0	0	0	2761	0	0	0	0	0	0	0	0	0
f5bb7ae4-4bb4-4e87-b83c-bc8620584989	1109	0	0	0	1016	0	0	0	0	0	0	0	0	0	0	0	0	0	0	0	0	0	0	0	0	0	0	0	0	0	0	0	157	0	0	0	0	0	2465	0	0	0	0	0	0	0	0	0
f7702c0c-9636-4700-a8ae-7a58afd9fa71	1917	475	0	0	2896	0	0	0	0	0	0	0	0	0	0	0	0	0	0	0	0	0	824	0	0	0	0	0	0	0	0	0	265	0	0	0	0	0	0	0	0	0	0	0	0	0	0	0
fa54205f-7e51-4e5a-9f0a-5e8a2e40235f	606	201	0	0	1441	0	0	0	0	0	0	0	0	0	0	0	0	0	0	0	0	0	579	0	0	0	0	0	0	0	0	0	73	0	0	0	0	0	0	0	0	0	0	0	0	0	0	0
fbea74b5-b1a8-4767-af7c-e179ce8da071	188	47	0	0	1370	0	0	0	0	0	0	0	0	0	0	0	0	0	0	0	0	0	340	0	0	0	0	0	0	0	0	0	0	0	0	0	0	0	0	0	0	0	0	0	0	0	0	0
01b0848c-ae36-4ade-a3da-d297b003c99f	1965	1561	26754	0	0	0	0	0	0	0	0	0	0	0	0	0	1637	0	0	0	0	0	0	0	0	0	0	0	0	0	0	0	1071	0	0	0	0	0	0	0	0	0	0	0	0	0	0	0
02c97e2b-914e-4afc-bf50-78f0cfbfa67b	676	100	0	0	2251	0	0	0	0	0	0	0	0	0	0	0	66	0	0	0	0	0	367	0	0	0	0	0	0	0	0	0	140	0	0	0	0	0	0	0	0	0	0	0	0	0	0	0
079bcb09-a075-4313-9a3e-dd67734a8c5d	1405	749	0	0	3999	0	0	0	0	0	0	0	0	0	0	0	358	0	0	0	0	0	1293	0	0	0	0	0	0	0	0	0	337	0	0	0	0	0	0	0	0	0	0	0	0	0	0	0
0972bfcf-c6c6-48cc-b820-cdfa6279a4f3	968	887	0	0	3615	0	0	0	0	0	0	0	0	0	0	0	621	0	0	0	267	440	1230	0	0	0	0	0	0	0	0	0	358	0	0	0	0	0	0	0	0	0	0	0	0	0	0	0
09cb8bc5-13ac-44ac-9b7d-6de143373570	1565	382	0	0	3799	0	0	0	0	0	0	0	0	0	0	0	304	0	0	0	0	470	1035	0	0	0	0	0	0	0	0	0	235	0	0	0	0	0	0	0	0	0	0	0	0	0	0	0
09e1fe3e-bfd8-4175-ac42-0e1bf0ba5523	1057	123	0	0	3702	0	0	0	0	0	0	0	0	0	0	0	0	0	0	0	0	162	815	0	0	0	0	0	0	0	0	0	269	0	0	0	0	0	0	0	0	0	0	0	0	0	0	0
0b29c893-03bf-4131-b192-c14a2788d411	2500	705	0	0	5769	0	0	0	0	0	0	0	0	0	0	0	573	0	0	0	2785	4611	2522	0	0	0	0	0	0	0	0	0	0	0	0	0	0	0	0	0	0	0	0	0	0	0	0	0
0efee3f3-313b-44eb-b3b0-af975a1ded82	322	251	0	0	2194	0	0	0	0	0	0	0	0	0	0	0	0	0	0	0	0	0	0	0	0	0	0	0	0	0	0	0	0	0	0	0	0	0	2347	0	0	0	0	0	0	0	0	0
0fc63b79-7fff-441d-88fc-922d53c787ab	1034	0	0	0	1299	0	0	0	0	0	0	0	0	0	0	0	0	0	0	0	0	0	385	0	0	0	0	0	0	0	0	0	170	0	0	0	0	0	2285	0	0	0	0	0	0	0	0	0
129459c1-38be-45da-bb87-18848c97c544	985	251	0	0	4058	0	0	0	0	0	0	0	0	0	0	0	170	0	0	0	0	0	1849	0	0	0	0	0	0	0	0	0	319	0	0	0	0	0	0	0	0	0	0	0	0	0	0	0
1327bbd4-a466-4e26-905f-cf91315f1cc8	1119	340	0	0	2577	0	0	0	0	0	0	0	0	0	0	0	130	0	0	0	0	0	0	0	0	0	0	0	0	0	0	0	201	0	529	0	0	0	0	0	0	0	0	0	0	0	0	0
170ad241-9e24-469b-b7ca-3fd783a89b21	1814	506	0	0	3884	0	0	0	0	0	0	0	0	0	0	0	0	0	0	0	0	0	755	0	0	0	0	0	0	0	0	0	263	0	0	0	0	0	0	0	0	0	0	0	0	0	0	0
1776f326-b12f-4355-8107-80fa6fcd2159	740	117	0	0	2629	0	0	0	0	0	0	0	0	0	0	0	0	0	0	0	0	0	478	0	0	0	0	0	0	0	0	0	0	0	0	0	0	0	0	0	0	0	0	0	0	0	0	0
183b04f5-107f-496c-8e9a-8263dd00cffa	3515	210	0	0	6323	0	0	0	0	0	0	0	0	0	0	0	0	0	0	0	0	0	1823	0	0	0	0	0	0	0	0	0	626	0	0	0	0	0	0	0	0	0	0	0	0	0	0	0
1a0ef226-41a5-4b56-9078-4b7834f0c976	861	174	0	0	2549	0	0	0	0	0	0	0	0	0	0	0	129	0	0	0	0	0	853	0	0	0	0	0	0	0	0	0	230	0	0	0	0	0	0	0	0	0	0	0	0	0	0	0
1b0fe1d5-b286-4f49-ae92-94d9c6db9657	1008	200	0	0	2111	0	0	0	0	0	0	0	0	0	0	0	0	0	0	0	0	0	687	0	0	0	0	0	0	0	0	0	146	0	0	0	0	0	0	0	0	0	0	0	0	0	0	0
1c28e44a-6e6c-44ed-b58a-e3262c0e6759	875	229	0	0	2224	0	0	0	0	0	0	0	0	0	0	0	152	0	0	0	0	0	561	0	0	0	0	0	0	0	0	0	155	0	0	0	0	0	0	0	0	0	0	0	0	0	0	0
228fb827-c05e-494c-8a21-e1d925e100cb	1398	183	0	0	2744	0	0	0	0	0	0	0	0	0	0	0	0	0	0	0	0	0	598	0	0	0	0	0	0	0	0	0	159	0	0	0	0	0	0	0	0	0	0	0	0	0	0	0
230f53ef-be3f-495e-9b95-b0f670bd6908	225	0	0	0	197	0	0	0	0	0	0	0	0	0	0	0	0	0	0	0	0	0	0	0	0	0	0	0	0	0	0	0	0	0	0	0	0	0	620	0	0	0	0	0	0	0	0	0
2564a262-03e8-467b-9ea2-f3ab38d75ae1	1497	250	0	0	3022	0	0	0	0	0	0	0	0	0	0	0	0	0	0	0	0	0	0	0	0	0	0	0	0	0	0	0	256	0	1000	0	0	0	0	0	0	0	0	0	0	0	0	0
25c32aca-6738-43ef-a103-243f2f9a3b43	1086	196	0	0	2311	0	0	0	0	0	0	0	0	0	0	0	216	0	0	0	0	0	0	0	0	0	0	0	0	0	0	0	181	0	571	0	0	463	0	0	0	0	0	0	0	0	0	0
28f41a20-b6d6-4ecc-888f-72f779ad9af7	304	213	0	0	2542	0	0	0	0	0	0	0	0	0	0	0	0	0	0	0	0	0	0	0	0	0	0	0	0	0	0	0	0	0	0	0	0	0	2258	0	0	0	0	0	0	0	0	0
29a00d78-b9bb-4c6b-b142-d5b8bfa63455	762	103	0	0	2072	0	0	0	0	0	0	0	0	0	0	0	0	0	0	0	0	0	969	0	0	0	0	0	0	0	0	0	174	0	0	0	0	0	0	0	0	0	0	0	0	0	0	0
2b3837b3-ee29-4a08-848e-1206404da986	1283	236	0	0	2405	0	0	0	0	0	0	0	0	0	0	0	0	0	0	0	0	0	830	0	0	0	0	0	0	0	0	0	178	0	0	0	0	0	0	0	0	0	0	0	0	0	0	0
2bd9ccca-3fae-4b66-a762-6f30d6276222	1011	190	0	0	2777	0	0	0	0	0	0	0	0	0	0	0	103	0	0	0	0	0	0	0	0	0	0	0	0	0	0	0	255	0	647	0	0	0	0	0	0	0	0	0	0	0	0	0
2bf5b018-9f19-4fbd-9e1f-7d958aabe5d1	954	509	6977	0	5820	0	0	0	0	0	0	0	0	0	0	0	706	0	0	0	0	0	1181	0	0	0	0	0	0	0	0	0	0	0	0	0	0	0	0	0	0	0	0	0	0	0	0	0
2c48eefe-2a08-47bf-8e4d-cbaab6777150	339	144	0	0	1746	0	0	0	0	0	0	0	0	0	0	0	0	0	0	0	0	0	336	0	0	0	0	0	0	0	0	0	99	0	0	0	0	0	0	0	0	0	0	0	0	0	0	0
2e43e0ca-54ea-482e-acf2-0048d9187a5c	1248	124	0	0	3930	0	0	0	0	0	0	0	0	0	0	0	0	0	0	0	0	195	0	0	0	0	0	0	0	0	0	0	255	0	968	0	0	0	0	0	0	0	0	0	0	0	0	0
2fdfb06c-0d2f-4e1d-9756-bcb08a7f90af	918	261	0	0	2131	0	0	0	0	0	0	0	0	0	0	0	182	0	0	0	0	0	506	0	0	0	0	0	0	0	0	0	100	0	0	0	0	0	0	0	0	0	0	0	0	0	0	0
31c75873-abb4-4d88-9e2f-07497a6c892d	1565	1044	0	0	5351	0	0	0	0	0	0	0	0	0	0	0	367	0	0	0	461	1039	1359	0	0	0	0	0	0	0	0	0	412	0	0	0	0	0	0	0	0	0	0	0	0	0	0	0
32fa6457-c8bd-4d26-8106-925baf13df68	1065	218	0	0	2863	0	0	0	0	0	0	0	0	0	0	0	0	0	0	0	0	0	563	0	0	0	0	0	0	0	0	0	198	0	0	0	0	0	0	0	0	0	0	0	0	0	0	0
33bcd589-80db-4a58-8f83-a48cb60e0fda	907	152	0	0	2092	0	0	0	0	0	0	0	0	0	0	0	0	0	0	0	0	0	278	0	0	0	0	0	0	0	0	0	0	0	0	0	0	0	0	0	0	0	0	0	0	0	0	0
368e592d-260c-4f58-81c4-a9f1e6177a4b	2291	153	0	0	3548	0	0	0	0	0	0	0	0	0	0	0	0	0	0	0	0	144	827	0	0	0	0	0	0	0	0	0	243	0	0	0	0	0	0	0	0	0	0	0	0	0	0	0
3933c60d-73d6-4f74-ae02-fd545fc1f092	1039	459	0	0	3844	0	0	0	0	0	0	0	0	0	0	0	375	0	0	0	0	0	770	0	0	0	0	0	0	0	0	0	0	0	0	0	0	532	0	0	0	0	0	0	0	0	0	0
39c6c3b3-4683-4d11-984c-ed589188da65	1522	403	2221	0	3032	0	0	0	0	0	0	0	0	0	0	0	173	0	0	0	0	0	0	0	0	0	0	0	0	0	0	0	451	0	820	0	0	0	0	0	0	0	0	0	0	0	0	0
39d38c06-3779-4ca4-b103-1d096f93dae8	1090	169	0	0	2052	0	0	0	0	0	0	0	0	0	0	0	81	0	0	0	0	0	569	0	0	0	0	0	0	0	0	0	125	0	0	0	0	0	0	0	0	0	0	0	0	0	0	0
3ed783cf-2248-44a1-a2a2-d6b6519b91ef	852	236	5300	0	1686	0	0	0	0	0	0	0	0	0	0	0	310	0	0	0	0	0	1299	0	0	0	0	0	0	0	0	0	230	0	0	0	0	0	0	0	0	0	0	0	0	0	0	0
3fb8f017-576f-4901-b8bf-3a58e5d43de3	447	124	0	0	1258	0	0	0	0	0	0	0	0	0	0	0	59	0	0	0	0	0	370	0	0	0	0	0	0	0	0	0	91	0	0	0	0	0	0	0	0	0	0	0	0	0	0	0
3fba4880-cb7b-4ac5-ab5f-728614faa1ea	1531	467	0	0	3113	0	0	0	0	0	0	0	0	0	0	0	0	0	0	0	0	0	0	0	0	0	0	0	0	0	0	0	248	0	540	0	0	0	0	0	0	0	0	0	0	0	0	0
40378b7a-a65d-4510-aaba-a34c4058fac7	1256	543	0	0	3753	0	0	0	0	0	0	0	0	0	0	0	319	0	0	0	0	0	1003	0	0	0	0	0	0	0	0	0	0	0	0	0	0	0	0	0	0	0	0	0	0	0	0	0
42f00950-09c9-461a-8423-d5b04a96af10	1175	348	0	0	3008	0	0	0	0	0	0	0	0	0	0	0	215	0	0	0	0	0	0	0	0	0	0	0	0	0	0	0	307	0	631	0	0	0	0	0	0	0	0	0	0	0	0	0
441d2f21-b448-4fc8-8c54-9b85aca56237	1398	555	0	0	2900	0	0	0	0	0	0	0	0	0	0	0	0	0	0	0	0	0	0	0	0	0	0	0	0	0	0	0	205	0	581	0	0	0	0	0	0	0	0	0	0	0	0	0
4652ae03-b096-42d0-bdfa-3f6281d4f023	1528	920	0	0	4612	0	0	0	0	0	0	0	0	0	0	0	1222	0	0	0	0	0	1283	0	0	0	0	0	0	0	0	0	409	0	0	0	0	0	0	0	0	0	0	0	0	0	0	0
46e166fe-3b20-49ad-98db-42c854c61c93	964	155	0	0	2053	0	0	0	0	0	0	0	0	0	0	0	0	0	0	0	0	74	582	0	0	0	0	0	0	0	0	0	0	0	0	0	0	0	0	0	0	0	0	0	0	0	0	0
4a4e0397-8702-46ef-aaa8-3980f03a40bf	0	0	0	0	18	0	0	0	0	0	0	0	0	0	0	0	0	0	0	0	0	0	0	0	0	0	0	0	0	0	0	0	0	0	0	0	0	0	0	0	0	0	0	0	0	265	0	0
4a88981e-e409-440f-9bf0-71ca1bab8b4e	1165	153	0	0	2246	0	0	0	0	0	0	0	0	0	0	0	0	0	0	0	0	0	448	0	0	0	0	0	0	0	0	0	206	0	0	0	0	0	0	0	0	0	0	0	0	0	0	0
4aa7eabc-0419-4897-b7af-5dcccfd6ac2f	750	1038	4767	0	3046	0	0	0	0	0	1787	0	0	0	0	0	1633	0	0	0	318	859	0	0	0	0	0	0	0	0	0	0	185	0	0	0	0	0	0	0	0	0	0	0	0	0	0	0
4c027164-12de-456f-b933-6bc91f70b46f	1854	355	0	0	3103	0	0	0	0	0	0	0	0	0	0	0	0	0	0	0	0	0	638	0	0	0	0	0	0	0	0	0	223	0	0	0	0	0	0	0	0	0	0	0	0	0	0	0
4c4aa1b1-fda3-4c5b-b588-68aa727500ad	1245	501	0	0	3436	0	0	0	0	0	0	0	0	0	0	0	0	0	0	0	0	0	666	0	0	0	0	0	0	0	0	0	190	0	0	0	0	0	0	0	0	0	0	0	0	0	0	0
5187e77d-f412-4303-8049-11d1aa1a0235	1115	636	9401	0	2844	0	0	0	0	0	0	0	0	0	0	0	470	0	0	0	0	426	0	0	0	0	0	0	0	0	0	0	443	0	0	0	0	0	0	0	0	0	0	0	0	0	0	0
52f43b72-15ea-40a0-a3b4-4bf22bc0bf25	897	123	0	0	2108	0	0	0	0	0	0	0	0	0	0	0	0	0	0	0	0	0	514	0	0	0	0	0	0	0	0	0	114	0	0	0	0	0	0	0	0	0	0	0	0	0	0	0
53e6a756-bdcc-4217-afe7-27d776159544	757	79	698	0	1590	0	0	0	0	0	0	0	0	0	0	0	0	0	0	0	0	0	442	0	0	0	0	0	0	0	0	0	144	0	0	0	0	0	0	0	0	0	0	0	0	0	0	0
54195db3-94a9-4538-8bb8-9953d936acd4	535	382	7039	0	1998	0	0	0	0	0	0	0	0	0	0	0	0	0	0	0	0	0	1726	0	0	0	0	0	0	0	0	0	370	0	0	0	0	0	0	0	0	0	0	0	0	0	0	0
5650dc4e-8bce-4716-9199-cd5750d7a888	1051	332	0	0	2180	0	0	0	0	0	0	0	0	0	0	0	0	0	0	0	0	0	373	0	0	0	0	0	0	0	0	0	0	0	0	0	0	0	0	0	0	0	0	0	0	0	0	0
569ff1b4-de87-4309-8484-80549aaf9485	566	44	0	0	1139	0	0	0	0	0	0	0	0	0	0	0	0	0	0	0	0	0	209	0	0	0	0	0	0	0	0	0	0	0	0	0	0	0	0	0	0	0	0	0	0	0	0	0
5d9ff58c-5702-48fc-a66a-d1276327fd49	1112	493	5879	0	3899	0	0	0	0	0	0	0	0	0	0	0	0	0	0	0	512	831	0	0	0	0	0	0	0	0	0	0	721	0	1525	0	0	0	0	0	0	0	0	0	0	0	0	0
60c33e32-7e19-4e71-b075-a63fcf27e660	833	128	0	0	2293	0	0	0	0	0	0	0	0	0	0	0	0	0	0	0	0	0	512	0	0	0	0	0	0	0	0	0	146	0	0	0	0	0	0	0	0	0	0	0	0	0	0	0
6297aa77-37a0-4f46-987b-32bd8653c0c2	1370	124	0	0	2204	0	0	0	0	0	0	0	0	0	0	0	0	0	0	0	0	0	537	0	0	0	0	0	0	0	0	0	161	0	0	0	0	0	0	0	0	0	0	0	0	0	0	0
631ab9d0-5400-400c-b0bc-c3e576bcfe06	754	113	0	0	1891	0	0	0	0	0	0	0	0	0	0	0	0	0	0	0	0	0	347	0	0	0	0	0	0	0	0	0	114	0	0	0	0	0	0	0	0	0	0	0	0	0	0	0
644c669b-937b-4adc-81b9-6a1811cba9da	969	0	0	0	1808	0	0	0	0	0	0	0	0	0	0	0	0	0	0	0	0	0	415	0	0	0	0	0	0	0	0	0	119	0	0	0	0	0	0	0	0	0	0	0	0	0	0	0
65d2dbc3-a163-4696-b246-47a430e66572	1531	551	0	0	4175	0	0	0	0	0	0	0	0	0	0	0	192	0	0	0	0	252	0	0	0	0	0	0	0	0	0	0	314	0	673	0	0	0	0	0	0	0	0	0	0	0	0	0
66290cc6-1f1f-4a0b-83d1-423952da4840	1202	128	0	0	1911	0	0	0	0	0	0	0	0	0	0	0	0	0	0	0	0	0	587	0	0	0	0	0	0	0	0	0	147	0	0	0	0	0	0	0	0	0	0	0	0	0	0	0
6867811f-ac89-47da-b5dc-1270033c36e7	829	122	0	0	2219	0	0	0	0	0	0	0	0	0	0	0	0	0	0	0	0	0	419	0	0	0	0	0	0	0	0	0	137	0	0	0	0	0	0	0	0	0	0	0	0	0	0	0
6ad44218-d34e-4126-bf56-1be2140cd3fb	1281	210	0	0	2233	0	0	0	0	0	0	0	0	0	0	0	0	0	0	0	0	0	547	0	0	0	0	0	0	0	0	0	220	0	0	0	0	0	0	0	0	0	0	0	0	0	0	0
6b20f942-7b89-497c-8a2e-ccce74d20ca9	1378	164	0	0	2570	0	0	0	0	0	0	0	0	0	0	0	0	0	0	0	0	0	1083	0	0	0	0	0	0	0	0	0	202	0	0	0	0	0	0	0	0	0	0	0	0	0	0	0
6fc0cb07-9713-4355-8543-f85d1c5505c2	1849	0	0	0	6997	0	0	0	0	0	0	0	0	0	0	0	357	0	0	0	273	546	0	0	0	0	0	0	0	0	0	0	825	0	2564	0	0	0	0	0	0	0	0	0	0	0	0	0
70dd8453-11d3-4105-a8d0-6a755c52495d	1450	189	0	0	2178	0	0	0	0	0	0	0	0	0	0	0	0	0	0	0	0	0	540	0	0	0	0	0	0	0	0	0	133	0	0	0	0	0	0	0	0	0	0	0	0	0	0	0
7266ec7b-4824-4b88-910e-e9bfb848d55f	1488	112	0	0	2953	0	0	0	0	0	0	0	0	0	0	0	0	0	0	0	0	0	0	0	0	0	0	0	0	0	0	0	192	0	577	0	0	0	0	0	0	0	0	0	0	0	0	0
72f82fbd-9838-4082-b605-bc3d80226f16	1944	685	4969	0	3279	0	0	0	0	0	0	0	0	0	0	0	0	0	0	0	0	0	1348	0	0	0	0	0	0	0	0	0	461	0	0	0	0	0	0	0	0	0	0	0	0	0	0	0
73058c80-607e-4b55-b112-8f8f6775d014	1195	606	0	0	1110	0	0	0	0	0	0	0	0	0	0	0	692	0	0	0	0	0	0	0	0	0	0	0	0	0	0	0	0	0	0	0	0	0	4057	0	0	0	0	0	0	0	0	0
754d26af-f184-497c-856a-cd1ea7a5115c	1112	128	0	0	2892	0	0	0	0	0	0	0	0	0	0	0	0	0	0	0	0	122	609	0	0	0	0	0	0	0	0	0	166	0	0	0	0	0	0	0	0	0	0	0	0	0	0	0
75cd90ef-e884-4812-bbf3-5a524d95147e	983	326	0	0	2549	0	0	0	0	0	0	0	0	0	0	0	145	0	0	0	0	0	663	0	0	0	0	0	0	0	0	0	201	0	0	0	0	0	0	0	0	0	0	0	0	0	0	0
78103d9b-0b8a-431e-bb58-5c99fbea12e4	818	0	0	0	16476	0	0	0	0	0	0	0	0	0	0	0	0	5179	0	0	1687	824	0	0	5398	0	0	0	23834	0	0	0	1573	0	0	0	0	0	0	0	0	0	0	0	0	0	0	0
7981bbf3-dceb-4d89-900c-555967e97921	1184	115	0	0	2663	0	0	0	0	0	0	0	0	0	0	0	0	0	0	0	0	0	1391	0	0	0	0	0	0	0	0	0	177	0	0	0	0	0	0	0	0	0	0	0	0	0	0	0
7c43c006-d917-4915-b304-65995b6c0d46	1165	141	0	0	2458	0	0	0	0	0	0	0	0	0	0	0	98	0	0	0	0	383	489	0	0	0	0	0	0	0	0	0	137	0	0	0	0	0	0	0	0	0	0	0	0	0	0	0
7ccee959-1e87-4a39-b6b3-840ddcb94995	470	387	5966	0	1816	0	0	0	0	0	0	0	0	0	0	0	338	0	0	0	0	0	600	0	0	0	0	0	0	0	0	0	365	0	0	0	0	0	0	0	0	0	0	0	0	0	0	0
7d04f401-3505-410c-8def-0348ecd8aae2	1427	226	0	0	2704	0	0	0	0	0	0	0	0	0	0	0	96	0	0	0	0	0	820	0	0	0	0	0	0	0	0	0	158	0	0	0	0	0	0	0	0	0	0	0	0	0	0	0
7d7fff91-3f69-4123-b514-140ed3d9cd66	445	70	0	0	1206	0	0	0	0	0	0	0	0	0	0	0	0	0	0	0	0	0	425	0	0	0	0	0	0	0	0	0	102	0	0	0	0	0	0	0	0	0	0	0	0	0	0	0
7ef9fd9b-d349-4ec3-ab4d-1a1d11c0204b	574	0	0	0	1335	0	0	0	0	0	0	0	0	0	0	0	0	0	0	0	0	0	332	611	0	0	0	0	0	0	0	0	0	0	0	0	0	0	0	0	0	0	0	0	0	0	0	0
7f5fd36f-6e30-45ca-92a5-d8a8a8ee1bc2	718	88	0	0	2237	0	0	0	0	0	0	0	0	0	0	0	0	0	0	0	0	0	659	0	0	0	0	0	0	0	0	0	147	0	0	0	0	0	0	0	0	0	0	0	0	0	0	0
81bc7f0c-865d-4801-a935-2ab04170df53	1027	282	8952	0	3302	0	0	0	0	0	0	0	0	0	0	0	0	0	0	0	0	0	0	0	0	0	0	0	0	0	0	0	375	0	0	0	0	0	0	0	0	0	0	0	0	0	0	0
8282283d-247a-431d-9421-0fcc52f0a897	747	1099	5260	0	2848	0	0	0	0	0	0	0	0	0	0	0	2116	0	0	0	0	0	0	0	0	0	0	0	0	0	0	0	0	0	0	0	0	0	0	0	0	0	0	0	0	0	0	0
89195d56-1ef2-41df-b200-9f18e38f574a	785	420	0	0	2918	0	0	0	0	0	0	0	0	0	0	0	159	0	0	0	0	0	622	0	0	0	0	0	0	0	0	0	144	0	0	0	0	0	0	0	0	0	0	0	0	0	0	0
8be6b14d-286a-471b-a282-ab98bc6050c3	918	258	0	0	2393	0	0	0	0	0	0	0	0	0	0	0	89	0	0	0	0	0	656	0	0	0	0	0	0	0	0	0	218	0	0	0	0	0	0	0	0	0	0	0	0	0	0	0
8c233a11-3b2e-4273-bbe1-b5a5f5a351d5	572	150	0	0	1818	0	0	0	0	0	0	0	0	0	0	0	99	0	0	0	0	0	590	0	0	0	0	0	0	0	0	0	157	0	0	0	0	0	0	0	0	0	0	0	0	0	0	0
9011cf17-0783-4f9d-b355-4f0fc1a2e78b	816	200	0	0	2310	0	0	0	0	0	0	0	0	0	0	0	188	0	0	0	0	0	734	0	0	0	0	0	0	0	0	0	140	0	0	0	0	0	0	0	0	0	0	0	0	0	0	0
9078333d-73d3-496a-9fc3-a94353b7e107	909	159	0	0	2081	0	0	0	0	0	0	0	0	0	0	0	89	0	0	0	0	0	556	0	0	0	0	0	0	0	0	0	162	0	0	0	0	0	0	0	0	0	0	0	0	0	0	0
91b6fd6b-547a-47e4-8ecb-a6f1826ccfd3	714	138	0	0	1489	0	0	0	0	0	0	0	0	0	0	0	63	0	0	0	0	0	276	0	0	0	0	0	0	0	0	0	0	0	0	0	0	0	0	0	0	0	0	0	0	0	0	0
94652d14-2e4d-4f4a-a4f7-8df77df788c0	674	216	0	0	1487	0	0	0	0	0	0	0	0	0	0	0	110	0	0	0	0	0	468	0	0	0	0	0	0	0	0	0	103	0	0	0	0	0	0	0	0	0	0	0	0	0	0	0
95cc9620-7686-4805-a96c-cf8e659847c3	585	0	0	0	2872	0	0	0	0	0	0	0	0	0	0	0	0	0	0	0	0	0	1480	0	0	0	0	0	0	0	0	0	138	0	0	0	0	0	0	0	0	0	0	0	0	0	0	0
96ba50eb-3c12-41ad-ac7b-d23b2001fe44	2123	341	0	0	2752	0	0	0	0	0	0	0	0	0	0	0	0	0	0	0	0	0	0	0	0	0	0	0	0	0	0	0	414	0	0	0	0	0	5100	0	0	0	0	0	0	0	0	0
96cca60e-17dc-44c3-90f7-1b57b0e08e5f	1169	207	0	0	2347	0	0	0	0	0	0	0	0	0	0	0	0	0	0	0	0	0	496	0	0	0	0	0	0	0	0	0	0	0	0	0	0	0	0	0	0	0	0	0	0	0	0	0
97c46ede-b280-4344-8dbb-e860c6472239	970	349	0	0	3527	0	0	0	0	0	0	0	0	0	0	0	0	0	0	0	0	112	717	0	0	0	0	0	0	0	0	0	180	0	0	0	0	0	0	0	0	0	0	0	0	0	0	0
9ffe694e-b488-489e-bdbe-0800e505eec4	1620	152	0	0	2578	0	0	0	0	0	0	0	0	0	0	0	0	0	0	0	0	0	508	0	0	0	0	0	0	0	0	0	184	0	0	0	0	0	0	0	0	0	0	0	0	0	0	0
a3210fd0-344c-468e-8ff2-2d0869a2fb75	1099	663	0	0	2106	0	0	0	0	0	0	0	0	0	0	0	564	0	0	0	0	0	558	0	0	0	0	0	0	0	0	0	182	0	0	0	0	0	0	0	0	0	0	0	0	0	0	0
a7a56d67-1bd7-4d69-9237-34c2d261261b	498	213	4975	0	1023	0	0	0	0	0	0	0	0	0	0	0	0	0	0	0	0	0	0	0	0	0	0	0	0	0	0	0	320	0	0	0	0	0	0	0	0	0	0	0	0	0	0	0
ac02c38e-5fca-4995-b0cc-39b6189976a3	1956	350	0	0	4818	0	0	0	0	0	0	0	0	0	0	0	0	0	0	0	0	0	2196	0	0	0	0	0	0	0	0	0	402	0	0	0	0	0	0	0	0	0	0	0	0	0	0	0
af9cfac8-7fbe-49cb-aeca-8d68aea57994	1566	1034	0	0	4148	0	0	0	0	0	0	0	0	0	0	0	0	0	0	0	0	375	0	0	0	0	0	0	0	0	2588	0	0	0	0	0	0	0	5898	0	0	0	0	0	0	0	0	0
b04624d2-d8f8-4b51-be1b-72c73d8055f9	417	65	0	0	1556	0	0	0	0	0	0	0	0	0	0	0	0	0	0	0	0	0	695	0	0	0	0	0	0	0	0	0	102	0	0	0	0	0	0	0	0	0	0	0	0	0	0	0
b54b9433-ec10-4cb5-a860-4555da64917b	1495	326	0	0	2933	0	0	0	0	0	1568	0	0	0	0	0	231	0	0	0	0	0	486	0	0	0	0	0	0	0	0	0	0	0	0	0	0	0	0	0	0	0	0	0	0	0	0	0
b5cabba2-30a4-458e-897c-00ec3fefa6d2	1957	115	0	0	2803	0	0	0	0	0	0	0	0	0	0	0	0	0	0	0	0	0	766	0	0	0	0	0	0	0	0	0	216	0	0	0	0	0	0	0	0	0	0	0	0	0	0	0
b710b214-5666-4054-97ef-3b9ac2bd90ac	1153	105	0	0	2744	0	0	0	0	0	0	0	0	0	0	0	0	0	0	0	0	184	652	0	0	0	0	0	0	0	0	0	221	0	0	0	0	0	0	0	0	0	0	0	0	0	0	0
b80ca528-2c5f-400c-8df3-9c47869a64c2	1268	0	0	0	2698	0	0	0	0	0	0	0	0	0	0	0	0	0	0	0	0	0	481	0	0	0	0	0	0	0	0	0	121	0	0	0	0	0	0	0	0	0	0	0	0	0	0	0
b8270565-9e02-4d46-9534-08206bfd027a	631	0	0	0	775	0	0	0	0	0	0	0	0	0	0	0	0	0	0	0	0	0	188	0	0	0	0	0	0	0	0	0	0	0	0	0	0	0	1107	0	0	0	0	0	0	0	0	0
bbdd7393-024b-4073-b5bc-ef7a68c15b8a	676	966	10192	0	3454	0	0	0	0	0	0	0	0	0	0	0	2602	0	0	0	0	0	0	0	0	0	0	0	0	0	0	0	281	0	0	0	0	0	0	0	0	0	0	0	0	0	0	0
bbff7954-95ec-455c-b0bc-92f67a09ee77	917	222	0	0	2194	0	0	0	0	0	0	0	0	0	0	0	168	0	0	0	0	0	1180	0	0	0	0	0	0	0	0	0	276	0	0	0	0	0	0	0	0	0	0	0	0	0	0	0
bcef0b6c-6584-4090-9d28-ef784a7e5fbb	990	117	0	0	2102	0	0	0	0	0	0	0	0	0	0	0	104	0	0	0	0	0	737	0	0	0	0	0	0	0	0	0	223	0	0	0	0	0	0	0	0	0	0	0	0	0	0	0
c0523251-3ac2-4292-bb00-9ae9ea9009f6	1325	158	0	0	2210	0	0	0	0	0	0	0	0	0	0	0	0	0	0	0	0	0	806	0	0	0	0	0	0	0	0	0	242	0	0	0	0	0	0	0	0	0	0	0	0	0	0	0
c13fb736-614c-4d5f-83bf-2d7586f4fb53	1079	362	0	0	2833	0	0	0	0	0	0	0	0	0	0	0	336	0	0	0	0	0	597	0	0	0	0	0	0	0	0	0	0	0	0	0	0	0	0	0	0	0	0	0	0	0	0	0
c15a51cc-4fdc-4343-a410-13ddc238dac8	774	192	0	0	1351	0	0	0	0	0	0	0	0	0	0	0	139	0	0	0	0	0	444	0	0	0	0	0	0	0	0	0	105	0	0	0	0	0	0	0	0	0	0	0	0	0	0	0
c3679262-63d7-463e-9501-6ab3f177aee8	1996	121	0	0	2639	0	0	0	0	0	0	0	0	0	0	0	0	0	0	0	0	0	0	0	0	0	0	0	0	0	0	0	177	0	698	0	0	0	0	0	0	0	0	0	0	0	0	0
c741fb12-8160-43a7-bc70-2c545ea0031d	1757	173	0	0	4323	0	0	0	0	0	1110	0	0	0	0	0	180	0	0	0	0	0	0	0	0	0	0	0	0	0	0	0	0	0	0	0	0	0	0	0	0	0	0	0	0	0	0	0
c9e7c629-7b57-4ede-b315-0cea8c97c48e	967	320	0	0	3111	0	0	0	0	0	0	0	0	0	0	0	182	0	0	0	0	0	592	0	0	0	0	0	0	0	0	0	0	0	0	0	0	0	0	0	0	0	0	0	0	0	0	0
ca284012-bd06-47a3-8a9d-c6b185d87d85	1015	295	4257	0	1888	0	0	0	0	0	0	0	0	0	0	0	291	0	0	0	0	0	0	0	0	0	0	0	0	0	0	0	213	0	0	0	0	0	0	0	0	0	0	0	0	0	0	0
cb4608a7-6aec-4cba-b20f-489e214c9dbd	728	152	0	0	1027	0	0	0	0	0	0	0	0	0	0	0	0	0	0	0	0	0	0	0	0	0	0	0	0	0	0	0	0	0	0	0	0	0	1938	0	0	0	0	0	0	0	0	0
cba4de91-cce7-4edc-8450-d0a52c959586	271	345	0	0	1876	0	0	0	0	0	0	0	0	0	0	0	123	0	0	0	0	0	338	0	0	0	0	0	0	0	0	0	0	0	0	0	0	0	0	0	0	0	0	0	0	0	0	0
cc7af465-22ed-485d-a78c-282b840bf7c9	949	146	0	0	1995	0	0	0	0	0	0	0	0	0	0	0	0	0	0	0	0	0	425	0	0	0	0	0	0	0	0	0	141	0	0	0	0	0	0	0	0	0	0	0	0	0	0	0
d05ea63c-86a3-463a-a790-2edaa74b4da7	1396	330	0	0	2394	0	0	0	0	0	0	0	0	0	0	0	188	0	0	0	0	0	891	0	0	0	0	0	0	0	0	0	0	0	0	0	0	0	0	0	0	0	0	0	0	935	0	0
d1804679-e728-4597-ac69-49554c087b9e	1093	140	0	0	2311	0	0	0	0	0	912	0	0	0	0	0	155	0	0	0	0	156	0	0	0	0	0	0	0	0	0	0	95	0	0	0	0	0	0	0	0	0	0	0	0	0	0	0
d333b55b-8bac-4a99-9d23-3cc0c25057bf	424	132	0	0	2572	0	0	0	0	0	0	0	0	0	0	0	0	0	0	0	0	0	373	0	0	0	0	0	0	0	0	0	96	0	0	0	0	204	0	0	0	0	0	0	0	0	0	0
d5796835-d6cd-427e-a398-5fbef88b0648	1255	258	0	0	3338	0	0	0	0	0	0	0	0	0	0	0	0	0	0	0	420	763	0	0	0	0	0	0	0	776	0	0	0	0	574	0	0	0	0	0	0	0	0	0	0	0	0	0
d8de6de6-4cfe-4239-9ebd-3437aa65efb2	722	98	0	0	1560	0	0	0	0	0	0	0	0	0	0	0	0	0	0	0	0	0	296	0	0	0	0	0	0	0	0	0	85	0	0	0	0	0	0	0	0	0	0	0	0	0	0	0
da1ed4b9-f428-48aa-834d-1d9673999044	978	193	0	0	2513	0	0	0	0	0	0	0	0	0	0	0	115	0	0	0	0	0	765	0	0	0	0	0	0	0	0	0	156	0	0	0	0	0	0	0	0	0	0	0	0	0	0	0
db2a1df8-487d-4dad-a347-5c5ed539d5ad	1181	218	0	0	3181	0	0	0	0	0	0	0	0	0	0	0	0	0	0	0	0	0	803	0	0	0	0	0	0	0	0	0	242	0	0	0	0	0	0	0	0	0	0	0	0	0	0	0
ded2689b-8e37-480c-b37c-acc538e54ddf	1069	152	0	0	2301	0	0	0	0	0	0	0	0	0	0	0	83	0	0	0	0	0	413	0	0	0	0	0	0	0	0	0	0	0	0	0	0	0	0	0	0	0	0	0	0	0	0	0
e1df938f-1f23-4291-98ef-13db6debb796	956	111	0	0	2140	0	0	0	0	0	0	0	0	0	0	0	0	0	0	0	0	0	0	0	0	0	0	0	0	0	0	0	156	0	584	0	0	0	0	0	0	0	0	0	0	0	0	0
e4c8c7f0-5bac-4d59-91c4-c98207150548	570	149	5508	0	2225	0	0	0	0	0	0	0	0	0	0	0	324	0	0	0	0	0	0	0	0	0	0	0	0	0	0	0	214	0	0	0	0	0	0	0	0	0	0	0	0	0	0	0
e5193d7e-e8b7-4098-bf98-8b3a62781d13	1264	310	0	0	4088	0	0	0	0	0	0	0	0	0	0	0	0	0	0	0	0	145	1179	0	0	0	0	0	0	0	0	0	313	0	0	0	0	0	0	0	0	0	0	0	0	0	0	0
e6eda5db-4d4f-418e-b0d4-ed9b3e5259d3	693	0	0	0	823	0	0	0	0	0	0	0	0	0	0	0	0	0	0	0	0	0	0	0	0	0	0	0	0	0	0	0	106	0	0	0	0	0	1654	0	0	0	0	0	0	0	0	0
e7048a93-a1ed-4cdc-a1ab-fa507408ca77	863	187	0	0	1838	0	0	0	0	0	0	0	0	0	0	0	97	0	0	0	0	0	607	0	0	0	0	0	0	0	0	0	202	0	0	0	0	0	0	0	0	0	0	0	0	0	0	0
e7603fc8-9b73-4c17-86f9-46ca1bceeb1d	880	147	0	0	2343	0	0	0	0	0	0	0	0	0	0	0	92	0	0	0	0	0	485	0	0	0	0	0	0	0	0	0	122	0	0	0	0	0	0	0	0	0	0	0	0	0	0	0
ecfe388a-99f5-44b9-9226-a6ae6d892538	1235	228	0	0	2364	0	0	0	0	0	0	0	0	0	0	0	117	0	0	0	0	0	463	0	0	0	0	0	0	0	0	0	211	0	0	0	0	0	0	0	0	0	0	0	0	0	0	0
ef002c3d-358f-4fc0-98f3-2f8b89de4374	666	0	0	0	604	0	0	0	0	0	0	0	0	0	0	0	93	0	0	0	0	0	0	0	0	0	0	0	0	0	0	0	117	0	0	0	0	0	3555	0	0	0	0	0	0	0	0	0
efacd7d6-56cf-4f6a-87f0-1a7ab6b1a643	1161	142	0	0	2580	0	0	0	0	0	0	0	0	0	0	0	79	0	0	0	0	0	0	0	0	0	0	0	0	0	0	0	220	0	533	0	0	0	0	0	0	0	0	0	0	0	0	0
efc39172-083c-4297-b922-3f58df781332	1507	297	0	0	3392	0	0	0	0	0	0	0	0	0	0	0	0	0	0	0	0	0	360	0	0	0	0	0	0	0	0	0	155	0	0	0	0	0	0	0	0	0	0	0	0	0	0	0
f283ed80-8302-4f26-99ed-ea20d101289d	1116	119	0	0	2392	0	0	0	0	0	0	0	0	0	0	0	0	0	0	0	0	0	591	0	0	0	0	0	0	0	0	0	175	0	0	0	0	0	0	0	0	0	0	0	0	0	0	0
f4ada7a2-c4ac-4f89-ada7-4645861002cb	741	397	5357	0	1758	0	0	0	0	0	0	0	0	0	0	0	702	0	0	0	0	0	476	0	0	0	0	0	0	0	0	0	338	0	0	0	0	0	0	0	0	0	0	0	0	0	0	0
f4e673a9-5b85-46e7-bcac-2ce6e1026896	1325	816	0	0	3375	0	0	0	0	0	0	0	0	0	0	0	418	0	0	0	0	460	0	0	0	0	0	0	0	0	0	0	300	0	533	0	0	0	0	0	0	0	0	0	0	0	0	0
f94c4f69-8119-4eaf-97c1-5106890c14d4	2972	158	0	0	3755	0	0	0	0	0	0	0	0	0	0	0	0	0	0	0	0	0	609	0	0	0	0	0	0	0	0	0	229	0	0	0	0	0	0	0	0	0	0	0	0	0	0	0
fa9a3247-a465-4fdf-bb64-5afaa83a5d76	789	160	0	0	1489	0	0	0	0	0	0	0	0	0	0	0	0	0	0	0	0	0	566	0	0	0	0	0	0	0	0	0	99	0	0	0	0	0	0	0	0	0	0	0	0	0	0	0
fdbd0277-ddbf-4cc5-8ec3-3644b9553627	1084	55	0	0	2776	0	0	0	0	0	0	0	0	0	0	0	0	0	0	0	0	0	667	0	0	0	0	0	0	0	0	0	182	0	0	0	0	0	0	0	0	0	0	0	0	0	0	0
fe96d91c-3686-4125-af71-b8703a011ad4	1336	278	0	0	4830	0	0	0	0	0	0	0	0	0	0	0	0	0	0	0	0	0	0	0	0	0	0	0	0	0	0	0	383	0	927	0	0	0	0	0	0	0	0	0	0	0	0	0
ffe4bb51-e98a-41a7-a4e1-c3970386889c	751	602	0	0	1836	0	0	0	0	0	0	0	0	0	0	0	0	0	0	0	0	0	344	0	0	0	0	0	0	0	0	0	0	0	0	0	0	0	0	0	0	0	0	0	0	0	0	0
00508f2b-36bf-44fc-b66b-97e1f3e40bfa	172	84	0	0	1755	0	0	0	0	0	0	0	0	0	0	0	0	0	0	0	0	0	163	0	0	0	0	0	0	0	0	0	0	0	0	0	0	0	0	0	0	0	0	0	0	0	0	0
01c8e465-2b4e-4519-bdef-c3ac06b43eeb	0	0	0	0	3092	0	0	0	0	0	1000	0	0	0	0	0	0	0	0	0	0	0	0	0	0	0	0	0	0	0	0	0	0	0	0	0	0	0	0	0	0	0	0	0	0	0	0	0
0363fe2c-d765-450e-8b1a-d13a23d9af2a	39	22	0	0	940	0	0	0	0	0	0	0	0	0	0	0	0	0	0	0	0	0	0	0	0	0	0	0	0	0	0	0	0	0	0	0	0	0	0	0	0	0	0	0	0	0	0	0
051cb117-16fd-459e-81e5-002eca2b7eea	42	0	0	0	256	0	0	0	0	0	84	0	0	0	0	0	0	0	0	0	0	0	0	0	0	0	0	0	0	0	0	0	0	0	0	0	0	0	0	0	0	0	0	0	0	0	0	0
05c487aa-72d8-42e6-aa2b-b9b5ce273f5c	60	0	0	0	2412	0	0	0	0	0	0	0	0	0	0	0	0	0	0	212	0	0	0	0	0	0	0	0	0	0	0	0	63	0	0	0	0	0	0	0	0	0	0	0	0	0	0	0
074fd614-5d9c-4bcc-96ad-351aa14387e3	0	57	0	0	2891	0	0	0	0	0	0	0	0	0	0	0	0	0	0	0	0	0	436	0	0	0	0	0	0	0	0	0	98	0	0	0	0	0	0	0	0	0	0	0	0	0	0	0
0bafd9ae-64b3-492d-a6fd-12aa8edefcbe	267	26	0	0	1100	0	0	0	0	0	0	0	0	0	0	0	0	0	0	0	0	0	150	0	0	0	0	0	0	0	0	0	0	0	0	0	0	0	0	0	0	0	0	0	0	0	0	0
0e7ac212-0469-4f17-9432-205ab1831257	70	54	0	0	2706	0	0	0	0	0	0	0	0	0	0	0	0	0	0	0	0	0	655	0	0	0	0	0	0	0	0	0	0	0	0	0	0	0	0	0	0	0	0	0	0	0	0	0
16c6f975-48fd-4cda-946a-777cb922949d	506	0	0	0	1720	0	0	0	0	0	0	0	0	0	0	0	0	0	0	0	0	0	163	0	0	0	0	0	0	0	0	0	0	0	0	0	0	0	0	0	0	0	0	0	0	0	0	0
1a5bf97e-3d49-4d3f-b385-ffa7a295be9c	28	0	0	0	1030	0	0	0	0	0	0	0	0	0	0	0	0	0	0	0	0	0	85	0	0	0	0	0	0	0	0	0	0	0	0	0	0	0	0	0	0	0	0	0	0	0	0	0
1b7838c9-c685-41c3-b184-a2e40c7c4dc7	171	137	1364	0	1133	0	0	0	0	0	0	0	0	0	0	0	0	0	0	0	0	0	403	0	0	0	0	0	0	0	0	0	0	0	0	0	0	0	0	0	0	0	0	0	0	0	0	0
1eb1bc62-18f6-4bcb-a16d-aa6a91914031	219	125	0	0	641	0	0	0	0	0	0	0	0	0	0	0	0	0	0	0	0	0	0	0	0	0	0	0	0	0	0	0	0	0	0	0	0	0	2452	0	0	0	0	0	0	0	0	0
2660825c-68f0-4631-948e-6da158edbe9e	170	206	0	0	1568	0	0	0	0	0	557	0	0	0	0	0	198	0	0	0	0	0	0	0	0	0	0	0	0	0	0	0	0	0	0	0	0	0	0	0	0	0	0	0	0	0	0	0
274723ac-2bc1-4e2c-b31a-1907217b9f84	17	0	0	0	224	0	0	0	0	0	0	0	0	0	0	0	0	0	0	0	0	0	0	0	0	0	0	0	0	0	0	0	0	0	0	0	0	0	0	0	0	0	0	0	0	0	0	0
29127cde-548f-4c42-96cf-6f0020c3db9a	100	0	0	0	1584	0	0	0	0	0	327	0	0	0	0	0	0	0	0	0	0	0	0	0	0	0	0	0	0	0	0	0	0	0	0	0	0	0	0	0	0	0	0	0	0	0	0	0
3189bc97-afd8-4daf-80c9-2d78a08228d3	113	30	0	0	1632	0	0	0	0	0	0	0	0	0	0	0	0	0	0	0	0	0	0	0	0	0	0	0	0	0	0	0	0	0	0	0	0	0	0	0	0	0	0	0	0	0	0	0
33b99e90-741d-43f2-804b-75721199a0dc	0	0	0	0	116	0	0	0	0	0	0	0	0	0	0	0	0	0	0	0	0	0	0	0	0	0	0	0	0	0	0	0	0	0	1134	0	0	0	0	0	0	0	0	0	0	0	0	0
3728982b-4547-4249-bd42-72a91d3fda8c	38	0	0	0	850	0	0	0	0	0	0	0	0	0	0	0	0	0	0	0	0	0	303	0	0	0	0	0	0	0	0	0	0	0	0	0	0	0	0	0	0	0	0	0	0	0	0	0
3ad44032-01fb-4f84-b880-f01bb13a4359	0	0	0	0	1030	0	0	0	0	0	0	0	0	0	165	0	0	0	0	0	0	0	0	0	0	0	0	0	0	0	0	0	0	0	0	0	0	0	612	0	0	0	0	0	0	0	0	0
3ae3ce4a-54ec-4c3b-83f2-845696ea0fa1	39	0	0	0	837	0	0	0	0	0	0	0	0	0	0	0	0	0	0	0	0	0	0	0	0	0	0	0	593	0	0	0	0	0	0	0	0	0	0	0	0	0	0	0	0	0	0	0
3bb25b72-ceb1-4169-891e-339f22cb0f03	229	0	0	0	1574	0	0	0	0	0	0	0	0	0	0	0	0	0	0	0	0	0	0	0	0	0	0	0	0	0	0	0	0	0	0	0	0	0	2415	0	0	0	0	0	0	0	0	0
44406493-37f4-48c7-961b-8714be50773a	114	0	659	0	526	0	0	0	0	0	0	0	0	0	0	0	0	0	0	0	0	0	99	0	0	0	0	0	0	0	0	0	0	0	0	0	0	0	0	0	0	0	0	0	0	0	0	0
48b15122-b1e9-4c30-8fc5-70a07686779a	117	25	0	0	1120	0	0	0	0	0	0	0	0	0	0	0	36	0	0	0	0	0	181	0	0	0	0	0	0	0	0	0	0	0	0	0	0	0	0	0	0	0	0	0	0	0	0	0
4b5d9d8c-ff95-45f4-9287-2804e8a98ade	342	104	0	0	0	0	0	0	0	0	0	0	0	0	0	0	0	0	0	0	0	0	0	423	0	0	0	0	0	0	0	0	0	0	0	0	0	0	2431	0	0	0	0	0	0	0	0	0
5174f450-0bf7-4237-a53e-844064f0e701	120	0	0	0	1510	0	0	0	0	0	683	0	0	0	0	0	98	0	0	0	0	0	0	0	0	0	0	0	0	0	0	0	0	0	0	0	0	0	0	0	0	0	0	0	0	0	0	0
559c30f2-8ae7-43c8-819c-800261065e06	79	0	0	0	3036	0	0	0	0	0	0	0	0	0	0	0	110	0	0	0	0	0	1404	0	0	0	0	0	0	0	0	0	0	0	0	0	0	0	0	0	0	0	0	0	0	0	0	0
56425c2e-6bbf-4b20-ba07-79a526dd4603	33	0	0	0	551	0	0	0	0	0	0	0	0	0	0	0	0	0	0	0	0	0	0	0	0	0	0	0	0	0	0	0	0	0	0	0	0	0	0	0	0	0	0	0	0	0	0	0
5702affd-eafe-42a4-8f56-c1f22f8f184d	57	0	0	0	1866	0	0	0	0	0	0	0	0	0	0	0	0	0	0	0	0	0	0	0	0	0	0	0	0	0	0	0	0	0	0	0	0	0	0	0	0	0	0	0	0	0	0	0
589e0aea-9057-4b8c-8af1-74c74fe46a38	182	208	1649	0	2234	0	0	0	0	0	0	0	0	0	0	0	0	0	0	0	0	0	286	0	0	0	0	0	0	0	0	0	0	0	0	0	0	0	0	0	0	0	0	0	0	0	0	0
5935dd9d-d411-48f8-8512-aa73a63878b0	43	0	0	0	579	0	0	0	0	0	0	0	0	0	0	0	0	0	0	0	0	0	0	0	0	0	0	0	0	0	0	0	0	0	0	0	0	0	0	28	0	0	0	0	0	0	0	0
59e2d6d1-debd-4796-ab0c-6a5673a990fc	0	0	0	0	2061	0	0	0	0	0	1081	0	0	0	0	0	0	0	0	0	0	0	0	0	0	0	0	0	0	0	0	0	0	0	0	0	0	0	0	0	0	0	0	0	0	0	0	0
5ee28a35-7aa0-48e3-9c14-daca7b0241fe	0	0	0	0	1620	0	0	0	0	0	0	0	0	0	0	0	0	0	0	104	0	0	0	0	0	0	0	0	0	0	0	0	0	0	0	0	0	0	0	0	0	0	0	0	0	0	0	0
5f13e9b8-6c8e-4fd7-aef1-da4e5d5e2a5e	130	0	0	0	2568	0	0	0	0	0	0	0	0	0	0	0	0	0	0	0	0	0	0	0	0	0	0	0	0	0	0	0	0	0	0	0	0	0	0	0	0	0	0	0	0	0	0	0
606d7f5e-ff98-4245-a9ac-281f5074f97a	111	1169	0	0	2130	0	0	0	0	0	0	0	0	0	0	0	1280	0	0	0	0	0	0	0	0	0	0	0	0	0	0	0	0	0	0	0	0	0	0	0	0	0	0	0	0	0	0	0
63a907ff-1042-4f9c-a385-55a32b3e103b	133	0	0	0	1387	0	0	0	0	0	0	0	0	0	0	0	0	0	0	0	0	0	0	0	0	0	0	0	0	0	0	0	0	0	0	0	0	0	1236	0	0	0	0	0	0	0	0	0
69fe982d-6ab8-49b7-9efa-8349d60eb076	34	0	0	0	976	0	0	0	0	0	0	0	0	0	0	0	0	0	0	0	0	0	0	0	0	0	0	0	0	0	0	0	0	0	0	0	0	0	0	0	0	0	0	0	0	0	0	0
6c8f3dc9-21bf-4859-9599-231ac040eb7d	117	0	0	0	1325	0	0	0	0	0	494	0	0	0	0	0	0	0	0	0	0	0	0	0	0	0	0	0	0	0	0	0	0	0	0	0	0	0	0	0	0	0	0	0	0	0	0	0
6dc43234-4f07-4c53-8b07-8d78d9dbad3b	126	53	0	0	1546	0	0	0	0	0	0	0	0	0	0	0	75	0	0	0	0	0	144	0	0	0	0	0	0	0	0	0	0	0	0	0	0	0	0	0	0	0	0	0	0	0	0	0
6e776415-ddf4-4060-953f-08ef22441234	835	414	5334	0	3026	0	0	0	0	0	0	0	0	0	0	0	826	0	0	0	0	238	0	0	0	0	0	0	0	0	0	0	287	0	0	0	0	0	0	0	0	0	0	0	0	0	0	0
7243992d-0763-4b75-8066-e8e5309d0193	48	0	0	0	1056	0	0	0	0	0	0	0	0	0	0	0	0	0	0	0	0	0	0	0	0	0	0	0	0	0	0	0	0	0	0	0	0	0	0	0	0	0	0	0	0	0	0	0
724bf2b8-a246-4b6f-85f8-95824c03896e	668	0	0	0	5095	5041	0	0	0	0	0	0	0	0	0	0	0	0	0	0	0	0	0	0	0	0	0	0	0	0	0	0	957	0	0	0	0	0	0	0	0	0	0	0	0	0	0	0
79353875-9d86-4063-a8ea-1d998acb1e81	90	118	0	0	2778	0	0	0	0	0	0	0	0	0	0	0	0	0	0	0	0	0	305	0	0	0	0	0	0	0	0	0	107	0	0	0	0	0	0	0	0	0	0	0	0	0	0	0
7ae3671f-bf98-4693-8f35-3b762c9121d4	46	0	0	0	0	0	0	0	0	0	0	0	0	0	0	0	0	0	0	0	0	0	0	0	0	0	0	0	0	0	0	0	0	0	7514	0	0	0	0	0	0	0	0	0	0	0	0	0
7c477f01-8000-49dc-a692-e47fc15e0b4f	28	0	0	0	942	0	0	0	0	0	0	0	0	0	0	0	0	0	0	0	0	0	0	0	0	0	0	0	0	0	0	0	0	0	0	0	0	0	0	0	0	0	0	0	0	0	0	0
857a8354-9589-424e-98f4-98b9bfd6dcb0	109	48	0	0	1215	0	0	0	0	0	0	0	0	0	0	0	0	0	0	0	0	0	215	0	0	0	0	0	0	0	0	0	67	0	0	0	0	0	0	0	0	0	0	0	0	0	0	0
8c443bd0-7987-44de-b312-5b859e6d13a9	62	0	0	0	2436	0	0	0	0	0	0	0	0	0	0	0	0	0	0	0	0	0	0	0	0	0	0	0	0	0	0	0	208	0	0	0	0	0	0	0	0	0	0	0	0	0	0	0
8c4ebff2-8318-4046-98f5-da8f6b1a9e3b	43	89	0	0	1668	0	0	0	0	0	0	0	0	0	0	0	0	0	0	0	0	0	133	0	0	0	0	0	0	0	0	0	0	0	0	0	0	0	0	0	0	0	0	0	0	0	0	0
8cbd1752-7eea-46d3-8623-09e96dfb1fdf	0	0	0	0	0	0	0	0	0	0	0	0	0	0	0	0	0	0	0	0	0	0	0	0	0	0	0	0	0	0	0	0	0	0	8152	0	0	0	0	0	0	0	0	0	0	0	0	0
958d4d1d-25e2-43f2-a18b-59b2c66f0c05	13	0	0	0	232	0	0	0	0	0	0	0	0	0	0	0	0	0	0	0	0	0	0	0	0	0	0	0	0	0	0	0	0	0	0	0	0	0	0	0	0	0	0	0	0	0	0	0
96e99cf0-707e-49f3-9ec6-cb4f90ecf7e4	34	0	0	0	1210	0	0	0	0	0	0	0	0	0	0	0	0	0	0	0	0	0	0	0	0	0	0	0	0	0	0	0	0	0	0	0	0	0	0	0	0	0	0	0	0	0	0	0
9cfa4e8f-ea4d-433b-8c2c-54f66ecb7e43	156	121	0	0	2690	0	0	0	0	0	0	0	0	0	0	0	0	0	0	0	0	0	393	0	0	0	0	0	0	0	0	0	0	0	0	0	0	0	0	0	0	0	0	0	0	0	0	0
a4beedc3-0e96-4e1c-90b4-3674dfc01786	111	0	0	0	2561	0	0	0	0	0	0	0	0	0	0	0	44	0	0	0	0	0	0	0	0	0	0	0	0	0	0	0	0	0	0	0	0	0	0	0	0	0	0	0	0	0	0	0
aa215f18-ae1f-4f0e-89dd-ac59ee8c8c44	245	0	0	0	2195	0	0	0	0	0	0	0	0	0	491	0	0	0	0	0	0	0	0	0	0	0	0	0	0	0	0	0	0	0	0	0	0	0	2321	0	0	0	0	0	0	0	0	0
acb5e263-111b-43d8-9bd1-adb9a54e0fc0	49	88	0	0	1427	0	0	0	0	0	0	0	0	0	0	0	0	0	0	0	0	0	523	0	0	0	0	0	0	0	0	0	0	0	0	0	0	0	0	0	0	0	0	0	0	0	0	0
b24feafa-f2e9-4498-8471-a9e42c80cc9f	111	0	0	0	1518	0	0	0	0	0	655	0	0	0	0	0	0	0	0	0	0	0	0	0	0	0	0	0	0	0	0	0	0	0	0	0	0	0	0	0	0	0	0	0	0	0	0	0
b27b569a-2c79-4453-8a2d-41fd0b4dd28d	0	0	0	0	2930	0	0	0	0	0	0	0	0	0	0	0	0	0	0	0	0	0	175	0	0	0	0	0	0	0	0	0	73	0	0	0	0	0	0	0	0	0	0	0	0	0	0	0
b4860b5f-0a80-4fb2-81e1-4bafeb525b1c	64	0	0	0	737	0	0	0	0	0	0	0	0	0	0	0	20	0	0	0	0	0	0	0	0	0	0	0	0	0	0	0	0	0	0	0	0	0	0	0	0	0	0	0	0	0	0	0
b499032c-6cb8-4646-a95b-10af2a21a289	72	0	0	0	2274	0	0	0	0	0	0	0	0	0	0	0	0	0	0	0	0	0	83	0	0	0	0	0	0	0	0	0	0	0	0	0	0	0	0	0	0	0	0	0	0	0	0	0
b4e5626b-44fe-4cdb-a7d5-42028e0dbc4d	127	55	0	0	1467	0	0	0	0	0	0	0	0	0	0	0	0	0	0	0	0	0	143	0	0	0	0	0	0	0	0	0	0	0	0	0	0	0	0	0	0	0	0	0	0	0	0	0
b5cc4a6d-93a9-497c-a7bb-a5db82edc176	59	0	0	0	943	0	0	0	0	0	0	0	0	0	0	0	0	0	0	0	0	0	0	0	0	0	0	0	0	0	0	0	0	0	0	0	0	0	0	0	0	0	0	0	0	0	0	0
b8068cbb-4523-4ac9-ab17-edd4eb0e2975	25	0	0	0	1199	0	0	0	0	0	0	0	0	0	0	0	0	0	0	31	0	0	0	0	0	0	0	0	0	0	0	0	0	0	0	0	0	0	0	0	0	0	0	0	0	0	0	0
bf91afc4-aa2b-4365-80c5-b98c9d118e10	0	0	0	0	1603	0	0	0	0	0	0	0	0	0	0	0	36	0	0	0	0	0	79	0	0	0	0	0	0	0	0	0	0	0	0	0	0	0	0	0	0	0	0	0	0	0	0	0
c766274a-3c1e-443f-9ed4-c0e2b9c904d1	70	43	0	0	612	0	0	0	0	0	0	0	0	0	0	0	0	0	0	0	0	0	0	0	0	0	0	0	0	0	0	0	54	0	0	0	0	0	564	0	0	0	0	0	0	0	0	0
c9e7cff0-aec2-4ff2-8091-7cbea2bf5991	377	1069	5952	0	0	0	0	0	0	0	3636	0	0	0	0	0	0	0	0	0	0	0	0	0	0	0	0	0	0	0	0	0	0	0	0	0	0	0	0	0	0	0	0	0	0	0	0	0
cef1fb1c-18fa-453a-b87f-295d3b0bc12b	33	0	0	0	506	0	0	0	0	0	0	0	0	0	0	0	0	0	0	0	0	0	0	0	0	0	0	0	0	0	0	0	0	0	0	0	0	0	0	0	0	0	0	0	0	0	0	0
d404ac28-da11-4746-9c3b-cf0b1888f67b	0	959	0	0	1077	0	0	0	0	0	0	0	0	0	0	0	546	0	0	0	0	0	2679	0	0	0	0	0	0	0	0	0	0	0	0	0	0	0	0	0	0	0	0	0	0	0	0	0
d515c7d2-2314-46bf-9736-ff3f3d2ab599	0	2489	0	0	1940	0	0	0	0	0	0	0	0	0	0	0	1578	0	0	0	0	0	0	0	0	0	0	0	0	0	0	0	0	0	0	0	0	0	0	0	0	0	0	0	0	0	0	0
d6faafa5-7279-4dc3-be71-45af5c855b34	115	101	1061	0	1134	0	0	0	0	0	0	0	0	0	0	0	0	0	0	0	0	0	517	0	0	0	0	0	0	0	0	0	0	0	0	0	0	0	0	0	0	0	0	0	0	0	0	0
dc4ba4bc-6333-4fe9-8805-e058cc9e6e18	1219	251	0	0	5198	0	0	0	0	0	2295	0	0	0	0	0	264	0	0	0	0	0	0	0	0	0	0	0	0	0	0	0	0	0	0	0	0	0	0	0	0	0	0	0	0	0	0	0
dc57c2e7-4c5b-4e2b-93c6-f032fcebc2fa	98	17	0	0	1136	0	0	0	0	0	0	0	0	0	0	0	0	0	0	0	0	0	98	0	0	0	0	0	0	0	0	0	0	0	0	0	0	0	0	0	0	0	0	0	0	0	0	0
dc7faf84-4438-447b-abcf-a3af87043654	0	0	0	0	2711	0	0	0	0	0	1637	0	0	0	0	0	139	0	0	0	0	0	0	0	0	0	0	0	0	0	0	0	0	0	0	0	0	0	0	0	0	0	0	0	0	0	0	0
de4d6f9f-d64a-41b9-a928-64e79b9f7d5f	101	0	0	0	990	0	0	0	0	0	239	0	0	0	0	0	0	0	0	0	0	0	0	0	0	0	0	0	0	0	0	0	0	0	0	0	0	0	0	0	0	0	0	0	0	0	0	0
df2d41c4-7e79-4a46-aa4a-2a11c051ac40	0	0	0	0	0	0	0	0	0	0	0	0	0	0	0	0	0	0	0	0	0	0	0	0	0	0	0	0	0	0	0	0	0	0	24070	0	0	0	0	0	0	0	0	0	0	0	0	0
e07affb1-b6b2-40a4-9c54-0e72f5ea5045	85	0	0	0	1660	0	0	0	0	0	0	0	0	0	0	0	0	0	0	0	0	0	0	144	0	0	0	0	0	0	0	0	0	0	0	0	0	0	0	0	0	0	0	0	0	0	0	0
e3eb5217-50e4-49e2-a6fa-f847d091f3c9	133	0	0	0	1713	0	0	0	0	0	512	0	0	0	0	0	0	0	0	0	0	0	160	0	0	0	0	0	0	0	0	0	0	0	0	0	0	0	0	0	0	0	0	0	0	0	0	0
e541b5b9-546d-47bc-acd6-4006ce0eec1d	1950	142	0	0	0	0	0	0	0	0	0	0	0	0	0	0	0	0	0	0	0	0	0	0	0	0	0	0	0	0	0	0	0	0	0	0	0	0	3990	0	0	0	0	0	0	0	0	0
ed4b53cb-5473-4bc1-9d84-0b0ad93cbd57	0	0	0	0	1381	0	0	0	0	0	376	0	0	0	0	0	0	0	0	0	0	0	0	0	0	0	0	0	0	0	0	0	0	0	0	0	0	0	0	0	0	0	0	0	0	0	0	0
ee368301-b2f7-428f-9330-67c054c1a09d	131	0	0	0	865	0	0	0	0	0	0	0	0	0	0	0	0	0	0	0	0	0	0	0	0	0	0	0	0	0	0	0	0	0	0	0	0	0	0	0	0	0	0	0	0	0	0	0
f89ef95e-6e39-420b-a3c2-ccebcc69ce3b	116	294	0	0	2169	0	0	0	0	0	0	0	0	0	0	0	274	0	0	0	0	0	450	0	0	0	0	0	0	0	0	0	0	0	0	0	0	0	0	0	0	0	0	0	0	0	0	0
fe63d42b-d471-45b6-9bdf-1a3b55465d37	99	0	0	0	1405	0	0	0	0	0	483	0	0	0	0	0	0	0	0	0	0	0	578	0	0	0	0	0	0	0	0	0	0	0	0	0	0	0	0	0	0	0	0	0	0	0	0	0
003819bc-c415-4e76-887c-931d60ed39e7	17	0	0	0	87	0	0	0	0	0	0	0	0	0	0	0	0	0	0	0	0	0	0	0	0	0	0	0	0	0	0	0	0	0	0	0	0	0	0	0	0	0	0	0	0	0	0	0
02078f77-2b35-4fa3-ab02-2c017181295e	56	0	0	0	163	0	0	0	0	0	0	0	0	0	0	0	0	0	0	0	0	0	0	0	0	0	0	0	0	0	0	0	0	0	0	0	0	0	0	0	0	0	0	0	0	0	0	0
02706819-bcab-4c49-a569-a4a8c60db1c0	17	0	0	0	69	0	0	0	0	0	0	0	0	0	0	0	0	0	0	0	0	0	0	0	0	0	0	0	0	0	0	0	0	0	0	0	0	0	0	0	0	0	0	0	0	0	0	0
0292a46f-a282-4b7f-a7d6-ac55cc7324fb	43	0	0	0	240	0	0	0	0	0	0	0	0	0	0	0	0	0	0	0	0	0	0	0	0	0	0	0	0	0	0	0	0	0	0	0	0	0	0	0	0	0	0	0	0	0	0	0
031962d6-fc7d-4c6c-9d47-ffa45997b249	114	0	0	0	0	0	0	0	0	0	0	0	0	0	0	0	0	0	0	0	0	0	0	0	0	0	0	0	0	0	0	0	0	0	0	0	0	0	543	0	0	0	0	0	0	0	0	0
03b5268e-881e-49e7-824f-170c3fc8b11b	296	0	0	0	1160	0	0	0	0	0	0	0	0	0	0	0	0	0	0	0	0	0	273	0	0	0	0	0	0	0	0	0	0	0	0	0	0	0	0	0	0	0	0	0	0	0	0	0
04b9837e-9ab5-4eb9-9a9c-ef49e3a62662	274	0	0	0	770	0	0	0	0	0	0	0	0	0	0	0	0	0	0	0	0	0	305	0	0	0	0	0	0	0	0	0	0	0	0	0	0	0	0	0	0	0	0	0	0	0	0	0
06018aae-1107-4899-bd24-14e6b1f94709	25	0	0	0	173	0	0	0	0	0	0	0	0	0	0	0	0	0	0	0	0	0	0	0	0	0	0	0	0	0	0	0	0	0	0	0	0	0	0	0	0	0	0	0	0	0	0	0
0609b182-0396-4755-b463-10f949c5b8bb	131	0	0	0	908	0	0	0	0	0	0	0	0	0	0	0	0	0	0	0	0	0	347	0	0	0	0	0	0	0	0	0	52	0	0	0	0	0	0	0	0	0	0	0	0	0	0	0
0624eb1d-3aff-4037-a3c5-fc363a9edd02	149	0	0	0	808	0	0	0	0	0	0	0	0	0	0	0	0	0	0	0	0	0	168	0	0	0	0	0	0	0	0	0	0	0	0	0	0	0	0	0	0	0	0	0	0	0	0	0
0ba8f2e2-935a-4123-86aa-6e7f5de85bf4	936	0	0	0	1279	0	0	0	0	0	0	0	0	0	0	0	0	0	0	0	0	0	397	252	0	0	0	0	0	0	0	0	0	0	0	0	0	0	0	0	0	0	0	0	0	0	0	0
0c8f7e63-7a3e-42e8-9408-c5cbd2f52f9d	20	0	0	0	74	0	0	0	0	0	0	0	0	0	0	0	0	0	0	0	0	0	0	0	0	0	0	0	0	0	0	0	0	0	0	0	0	0	0	0	0	0	0	0	0	0	0	0
0db9309e-7b95-4ae3-b0ed-dfd4f38d11b0	302	0	0	0	1167	0	0	0	0	0	1034	0	0	0	0	0	0	0	0	0	0	0	0	0	0	0	0	0	0	0	0	0	0	0	0	0	0	0	0	0	0	0	0	0	0	0	0	0
0e1e628b-823a-4861-aa95-bed2fada7349	555	0	0	0	708	0	0	0	0	0	0	0	0	0	0	0	0	0	0	0	0	0	235	0	0	0	0	0	0	0	0	0	0	0	0	0	0	0	0	0	0	0	0	0	0	0	0	0
[truncated: 711 more rows]
