# Supplementary material for: Global Geo-Pharmacogenomics: Environmental Mutational Signatures Drive Population-Level Heterogeneity in Anticancer Drug Response
Source: J Xenobiot. 2026 May 18;16(3):87. doi: 10.3390/jox16030087 (PMC13214943; doi:10.3390/jox16030087)
Supplement: Supplementary file 1 [file jox-16-00087-s001.zip › Code_and_Data/PM25_Global_Grid.csv]

lat	lon	pm25	pm25_norm	PIS_SBS4	Signature	Drug	Response
-89.5	-70.5	8.334782600402832	1.0873511038109438	0.44363925035486507	SBS4	PBD-288	Resistance
-89.5	-69.5	8.94347858428955	1.1667612434266457	0.4760385873180714	SBS4	PBD-288	Resistance
-89.5	-68.5	8.573912620544434	1.1185478732795002	0.45636753229803606	SBS4	PBD-288	Resistance
-89.5	-67.5	8.339130401611328	1.0879183155391752	0.44387067273998343	SBS4	PBD-288	Resistance
-89.5	-66.5	7.339130401611328	0.9574588715509913	0.3906432195928044	SBS4	PBD-288	Resistance
-88.5	-70.5	8.334782600402832	1.0873511038109438	0.44363925035486507	SBS4	PBD-288	Resistance
-88.5	-69.5	8.94347858428955	1.1667612434266457	0.4760385873180714	SBS4	PBD-288	Resistance
-88.5	-68.5	8.573912620544434	1.1185478732795002	0.45636753229803606	SBS4	PBD-288	Resistance
-88.5	-67.5	8.339130401611328	1.0879183155391752	0.44387067273998343	SBS4	PBD-288	Resistance
-88.5	-66.5	7.339130401611328	0.9574588715509913	0.3906432195928044	SBS4	PBD-288	Resistance
-87.5	-70.5	8.334782600402832	1.0873511038109438	0.44363925035486507	SBS4	PBD-288	Resistance
-87.5	-69.5	8.94347858428955	1.1667612434266457	0.4760385873180714	SBS4	PBD-288	Resistance
-87.5	-68.5	8.573912620544434	1.1185478732795002	0.45636753229803606	SBS4	PBD-288	Resistance
-87.5	-67.5	8.339130401611328	1.0879183155391752	0.44387067273998343	SBS4	PBD-288	Resistance
-87.5	-66.5	7.339130401611328	0.9574588715509913	0.3906432195928044	SBS4	PBD-288	Resistance
-86.5	-70.5	8.334782600402832	1.0873511038109438	0.44363925035486507	SBS4	PBD-288	Resistance
-86.5	-69.5	8.94347858428955	1.1667612434266457	0.4760385873180714	SBS4	PBD-288	Resistance
-86.5	-68.5	8.573912620544434	1.1185478732795002	0.45636753229803606	SBS4	PBD-288	Resistance
-86.5	-67.5	8.339130401611328	1.0879183155391752	0.44387067273998343	SBS4	PBD-288	Resistance
-86.5	-66.5	7.339130401611328	0.9574588715509913	0.3906432195928044	SBS4	PBD-288	Resistance
-85.5	-70.5	8.334782600402832	1.0873511038109438	0.44363925035486507	SBS4	PBD-288	Resistance
-85.5	-69.5	8.94347858428955	1.1667612434266457	0.4760385873180714	SBS4	PBD-288	Resistance
-85.5	-68.5	8.573912620544434	1.1185478732795002	0.45636753229803606	SBS4	PBD-288	Resistance
-85.5	-67.5	8.339130401611328	1.0879183155391752	0.44387067273998343	SBS4	PBD-288	Resistance
-85.5	-66.5	7.339130401611328	0.9574588715509913	0.3906432195928044	SBS4	PBD-288	Resistance
-84.5	-70.5	8.334782600402832	1.0873511038109438	0.44363925035486507	SBS4	PBD-288	Resistance
-84.5	-69.5	8.94347858428955	1.1667612434266457	0.4760385873180714	SBS4	PBD-288	Resistance
-84.5	-68.5	8.573912620544434	1.1185478732795002	0.45636753229803606	SBS4	PBD-288	Resistance
-84.5	-67.5	8.339130401611328	1.0879183155391752	0.44387067273998343	SBS4	PBD-288	Resistance
-84.5	-66.5	7.339130401611328	0.9574588715509913	0.3906432195928044	SBS4	PBD-288	Resistance
-83.5	-70.5	8.334782600402832	1.0873511038109438	0.44363925035486507	SBS4	PBD-288	Resistance
-83.5	-69.5	8.94347858428955	1.1667612434266457	0.4760385873180714	SBS4	PBD-288	Resistance
-83.5	-68.5	8.573912620544434	1.1185478732795002	0.45636753229803606	SBS4	PBD-288	Resistance
-83.5	-67.5	8.339130401611328	1.0879183155391752	0.44387067273998343	SBS4	PBD-288	Resistance
-83.5	-66.5	7.339130401611328	0.9574588715509913	0.3906432195928044	SBS4	PBD-288	Resistance
-82.5	-70.5	8.334782600402832	1.0873511038109438	0.44363925035486507	SBS4	PBD-288	Resistance
-82.5	-69.5	8.94347858428955	1.1667612434266457	0.4760385873180714	SBS4	PBD-288	Resistance
-82.5	-68.5	8.573912620544434	1.1185478732795002	0.45636753229803606	SBS4	PBD-288	Resistance
-82.5	-67.5	8.339130401611328	1.0879183155391752	0.44387067273998343	SBS4	PBD-288	Resistance
-82.5	-66.5	7.339130401611328	0.9574588715509913	0.3906432195928044	SBS4	PBD-288	Resistance
-81.5	-70.5	8.334782600402832	1.0873511038109438	0.44363925035486507	SBS4	PBD-288	Resistance
-81.5	-69.5	8.94347858428955	1.1667612434266457	0.4760385873180714	SBS4	PBD-288	Resistance
-81.5	-68.5	8.573912620544434	1.1185478732795002	0.45636753229803606	SBS4	PBD-288	Resistance
-81.5	-67.5	8.339130401611328	1.0879183155391752	0.44387067273998343	SBS4	PBD-288	Resistance
-81.5	-66.5	7.339130401611328	0.9574588715509913	0.3906432195928044	SBS4	PBD-288	Resistance
-80.5	-70.5	8.334782600402832	1.0873511038109438	0.44363925035486507	SBS4	PBD-288	Resistance
-80.5	-69.5	8.94347858428955	1.1667612434266457	0.4760385873180714	SBS4	PBD-288	Resistance
-80.5	-68.5	8.573912620544434	1.1185478732795002	0.45636753229803606	SBS4	PBD-288	Resistance
-80.5	-67.5	8.339130401611328	1.0879183155391752	0.44387067273998343	SBS4	PBD-288	Resistance
-80.5	-66.5	7.339130401611328	0.9574588715509913	0.3906432195928044	SBS4	PBD-288	Resistance
-79.5	-70.5	8.334782600402832	1.0873511038109438	0.44363925035486507	SBS4	PBD-288	Resistance
-79.5	-69.5	8.94347858428955	1.1667612434266457	0.4760385873180714	SBS4	PBD-288	Resistance
-79.5	-68.5	8.573912620544434	1.1185478732795002	0.45636753229803606	SBS4	PBD-288	Resistance
-79.5	-67.5	8.339130401611328	1.0879183155391752	0.44387067273998343	SBS4	PBD-288	Resistance
-79.5	-66.5	7.339130401611328	0.9574588715509913	0.3906432195928044	SBS4	PBD-288	Resistance
-78.5	-70.5	8.334782600402832	1.0873511038109438	0.44363925035486507	SBS4	PBD-288	Resistance
-78.5	-69.5	8.94347858428955	1.1667612434266457	0.4760385873180714	SBS4	PBD-288	Resistance
-78.5	-68.5	8.573912620544434	1.1185478732795002	0.45636753229803606	SBS4	PBD-288	Resistance
-78.5	-67.5	8.339130401611328	1.0879183155391752	0.44387067273998343	SBS4	PBD-288	Resistance
-78.5	-66.5	7.339130401611328	0.9574588715509913	0.3906432195928044	SBS4	PBD-288	Resistance
-77.5	-70.5	8.334782600402832	1.0873511038109438	0.44363925035486507	SBS4	PBD-288	Resistance
-77.5	-69.5	8.94347858428955	1.1667612434266457	0.4760385873180714	SBS4	PBD-288	Resistance
-77.5	-68.5	8.573912620544434	1.1185478732795002	0.45636753229803606	SBS4	PBD-288	Resistance
-77.5	-67.5	8.339130401611328	1.0879183155391752	0.44387067273998343	SBS4	PBD-288	Resistance
-77.5	-66.5	7.339130401611328	0.9574588715509913	0.3906432195928044	SBS4	PBD-288	Resistance
-76.5	-70.5	8.334782600402832	1.0873511038109438	0.44363925035486507	SBS4	PBD-288	Resistance
-76.5	-69.5	8.94347858428955	1.1667612434266457	0.4760385873180714	SBS4	PBD-288	Resistance
-76.5	-68.5	8.573912620544434	1.1185478732795002	0.45636753229803606	SBS4	PBD-288	Resistance
-76.5	-67.5	8.339130401611328	1.0879183155391752	0.44387067273998343	SBS4	PBD-288	Resistance
-76.5	-66.5	7.339130401611328	0.9574588715509913	0.3906432195928044	SBS4	PBD-288	Resistance
-75.5	-70.5	8.334782600402832	1.0873511038109438	0.44363925035486507	SBS4	PBD-288	Resistance
-75.5	-69.5	8.94347858428955	1.1667612434266457	0.4760385873180714	SBS4	PBD-288	Resistance
-75.5	-68.5	8.573912620544434	1.1185478732795002	0.45636753229803606	SBS4	PBD-288	Resistance
-75.5	-67.5	8.339130401611328	1.0879183155391752	0.44387067273998343	SBS4	PBD-288	Resistance
-75.5	-66.5	7.339130401611328	0.9574588715509913	0.3906432195928044	SBS4	PBD-288	Resistance
-74.5	-70.5	8.334782600402832	1.0873511038109438	0.44363925035486507	SBS4	PBD-288	Resistance
-74.5	-69.5	8.94347858428955	1.1667612434266457	0.4760385873180714	SBS4	PBD-288	Resistance
-74.5	-68.5	8.573912620544434	1.1185478732795002	0.45636753229803606	SBS4	PBD-288	Resistance
-74.5	-67.5	8.339130401611328	1.0879183155391752	0.44387067273998343	SBS4	PBD-288	Resistance
-74.5	-66.5	7.339130401611328	0.9574588715509913	0.3906432195928044	SBS4	PBD-288	Resistance
-73.5	-70.5	8.334782600402832	1.0873511038109438	0.44363925035486507	SBS4	PBD-288	Resistance
-73.5	-69.5	8.94347858428955	1.1667612434266457	0.4760385873180714	SBS4	PBD-288	Resistance
-73.5	-68.5	8.573912620544434	1.1185478732795002	0.45636753229803606	SBS4	PBD-288	Resistance
-73.5	-67.5	8.339130401611328	1.0879183155391752	0.44387067273998343	SBS4	PBD-288	Resistance
-73.5	-66.5	7.339130401611328	0.9574588715509913	0.3906432195928044	SBS4	PBD-288	Resistance
-72.5	-70.5	8.334782600402832	1.0873511038109438	0.44363925035486507	SBS4	PBD-288	Resistance
-72.5	-69.5	8.94347858428955	1.1667612434266457	0.4760385873180714	SBS4	PBD-288	Resistance
-72.5	-68.5	8.573912620544434	1.1185478732795002	0.45636753229803606	SBS4	PBD-288	Resistance
-72.5	-67.5	8.339130401611328	1.0879183155391752	0.44387067273998343	SBS4	PBD-288	Resistance
-72.5	-66.5	7.339130401611328	0.9574588715509913	0.3906432195928044	SBS4	PBD-288	Resistance
-71.5	-70.5	8.334782600402832	1.0873511038109438	0.44363925035486507	SBS4	PBD-288	Resistance
-71.5	-69.5	8.94347858428955	1.1667612434266457	0.4760385873180714	SBS4	PBD-288	Resistance
-71.5	-68.5	8.573912620544434	1.1185478732795002	0.45636753229803606	SBS4	PBD-288	Resistance
-71.5	-67.5	8.339130401611328	1.0879183155391752	0.44387067273998343	SBS4	PBD-288	Resistance
-71.5	-66.5	7.339130401611328	0.9574588715509913	0.3906432195928044	SBS4	PBD-288	Resistance
-70.5	-70.5	8.334782600402832	1.0873511038109438	0.44363925035486507	SBS4	PBD-288	Resistance
-70.5	-69.5	8.94347858428955	1.1667612434266457	0.4760385873180714	SBS4	PBD-288	Resistance
-70.5	-68.5	8.573912620544434	1.1185478732795002	0.45636753229803606	SBS4	PBD-288	Resistance
-70.5	-67.5	8.339130401611328	1.0879183155391752	0.44387067273998343	SBS4	PBD-288	Resistance
-70.5	-66.5	7.339130401611328	0.9574588715509913	0.3906432195928044	SBS4	PBD-288	Resistance
-69.5	-70.5	8.334782600402832	1.0873511038109438	0.44363925035486507	SBS4	PBD-288	Resistance
-69.5	-69.5	8.94347858428955	1.1667612434266457	0.4760385873180714	SBS4	PBD-288	Resistance
-69.5	-68.5	8.573912620544434	1.1185478732795002	0.45636753229803606	SBS4	PBD-288	Resistance
-69.5	-67.5	8.339130401611328	1.0879183155391752	0.44387067273998343	SBS4	PBD-288	Resistance
-69.5	-66.5	7.339130401611328	0.9574588715509913	0.3906432195928044	SBS4	PBD-288	Resistance
-68.5	-70.5	8.334782600402832	1.0873511038109438	0.44363925035486507	SBS4	PBD-288	Resistance
-68.5	-69.5	8.94347858428955	1.1667612434266457	0.4760385873180714	SBS4	PBD-288	Resistance
-68.5	-68.5	8.573912620544434	1.1185478732795002	0.45636753229803606	SBS4	PBD-288	Resistance
-68.5	-67.5	8.339130401611328	1.0879183155391752	0.44387067273998343	SBS4	PBD-288	Resistance
-68.5	-66.5	7.339130401611328	0.9574588715509913	0.3906432195928044	SBS4	PBD-288	Resistance
-67.5	-70.5	8.334782600402832	1.0873511038109438	0.44363925035486507	SBS4	PBD-288	Resistance
-67.5	-69.5	8.94347858428955	1.1667612434266457	0.4760385873180714	SBS4	PBD-288	Resistance
-67.5	-68.5	8.573912620544434	1.1185478732795002	0.45636753229803606	SBS4	PBD-288	Resistance
-67.5	-67.5	8.339130401611328	1.0879183155391752	0.44387067273998343	SBS4	PBD-288	Resistance
-67.5	-66.5	7.339130401611328	0.9574588715509913	0.3906432195928044	SBS4	PBD-288	Resistance
-66.5	-70.5	8.334782600402832	1.0873511038109438	0.44363925035486507	SBS4	PBD-288	Resistance
-66.5	-69.5	8.94347858428955	1.1667612434266457	0.4760385873180714	SBS4	PBD-288	Resistance
-66.5	-68.5	8.573912620544434	1.1185478732795002	0.45636753229803606	SBS4	PBD-288	Resistance
-66.5	-67.5	8.339130401611328	1.0879183155391752	0.44387067273998343	SBS4	PBD-288	Resistance
-66.5	-66.5	7.339130401611328	0.9574588715509913	0.3906432195928044	SBS4	PBD-288	Resistance
-65.5	-70.5	8.334782600402832	1.0873511038109438	0.44363925035486507	SBS4	PBD-288	Resistance
-65.5	-69.5	8.94347858428955	1.1667612434266457	0.4760385873180714	SBS4	PBD-288	Resistance
-65.5	-68.5	8.573912620544434	1.1185478732795002	0.45636753229803606	SBS4	PBD-288	Resistance
-65.5	-67.5	8.339130401611328	1.0879183155391752	0.44387067273998343	SBS4	PBD-288	Resistance
-65.5	-66.5	7.339130401611328	0.9574588715509913	0.3906432195928044	SBS4	PBD-288	Resistance
-64.5	-70.5	8.334782600402832	1.0873511038109438	0.44363925035486507	SBS4	PBD-288	Resistance
-64.5	-69.5	8.94347858428955	1.1667612434266457	0.4760385873180714	SBS4	PBD-288	Resistance
-64.5	-68.5	8.573912620544434	1.1185478732795002	0.45636753229803606	SBS4	PBD-288	Resistance
-64.5	-67.5	8.339130401611328	1.0879183155391752	0.44387067273998343	SBS4	PBD-288	Resistance
-64.5	-66.5	7.339130401611328	0.9574588715509913	0.3906432195928044	SBS4	PBD-288	Resistance
-63.5	-70.5	8.334782600402832	1.0873511038109438	0.44363925035486507	SBS4	PBD-288	Resistance
-63.5	-69.5	8.94347858428955	1.1667612434266457	0.4760385873180714	SBS4	PBD-288	Resistance
-63.5	-68.5	8.573912620544434	1.1185478732795002	0.45636753229803606	SBS4	PBD-288	Resistance
-63.5	-67.5	8.339130401611328	1.0879183155391752	0.44387067273998343	SBS4	PBD-288	Resistance
-63.5	-66.5	7.339130401611328	0.9574588715509913	0.3906432195928044	SBS4	PBD-288	Resistance
-62.5	-70.5	8.334782600402832	1.0873511038109438	0.44363925035486507	SBS4	PBD-288	Resistance
-62.5	-69.5	8.94347858428955	1.1667612434266457	0.4760385873180714	SBS4	PBD-288	Resistance
-62.5	-68.5	8.573912620544434	1.1185478732795002	0.45636753229803606	SBS4	PBD-288	Resistance
-62.5	-67.5	8.339130401611328	1.0879183155391752	0.44387067273998343	SBS4	PBD-288	Resistance
-62.5	-66.5	7.339130401611328	0.9574588715509913	0.3906432195928044	SBS4	PBD-288	Resistance
-61.5	-70.5	8.334782600402832	1.0873511038109438	0.44363925035486507	SBS4	PBD-288	Resistance
-61.5	-69.5	8.94347858428955	1.1667612434266457	0.4760385873180714	SBS4	PBD-288	Resistance
-61.5	-68.5	8.573912620544434	1.1185478732795002	0.45636753229803606	SBS4	PBD-288	Resistance
-61.5	-67.5	8.339130401611328	1.0879183155391752	0.44387067273998343	SBS4	PBD-288	Resistance
-61.5	-66.5	7.339130401611328	0.9574588715509913	0.3906432195928044	SBS4	PBD-288	Resistance
-60.5	-70.5	8.334782600402832	1.0873511038109438	0.44363925035486507	SBS4	PBD-288	Resistance
-60.5	-69.5	8.94347858428955	1.1667612434266457	0.4760385873180714	SBS4	PBD-288	Resistance
-60.5	-68.5	8.573912620544434	1.1185478732795002	0.45636753229803606	SBS4	PBD-288	Resistance
-60.5	-67.5	8.339130401611328	1.0879183155391752	0.44387067273998343	SBS4	PBD-288	Resistance
-60.5	-66.5	7.339130401611328	0.9574588715509913	0.3906432195928044	SBS4	PBD-288	Resistance
-59.5	-70.5	8.334782600402832	1.0873511038109438	0.44363925035486507	SBS4	PBD-288	Resistance
-59.5	-69.5	8.94347858428955	1.1667612434266457	0.4760385873180714	SBS4	PBD-288	Resistance
-59.5	-68.5	8.573912620544434	1.1185478732795002	0.45636753229803606	SBS4	PBD-288	Resistance
-59.5	-67.5	8.339130401611328	1.0879183155391752	0.44387067273998343	SBS4	PBD-288	Resistance
-59.5	-66.5	7.339130401611328	0.9574588715509913	0.3906432195928044	SBS4	PBD-288	Resistance
-58.5	-70.5	8.334782600402832	1.0873511038109438	0.44363925035486507	SBS4	PBD-288	Resistance
-58.5	-69.5	8.94347858428955	1.1667612434266457	0.4760385873180714	SBS4	PBD-288	Resistance
-58.5	-68.5	8.573912620544434	1.1185478732795002	0.45636753229803606	SBS4	PBD-288	Resistance
-58.5	-67.5	8.339130401611328	1.0879183155391752	0.44387067273998343	SBS4	PBD-288	Resistance
-58.5	-66.5	7.339130401611328	0.9574588715509913	0.3906432195928044	SBS4	PBD-288	Resistance
-57.5	-70.5	8.334782600402832	1.0873511038109438	0.44363925035486507	SBS4	PBD-288	Resistance
-57.5	-69.5	8.94347858428955	1.1667612434266457	0.4760385873180714	SBS4	PBD-288	Resistance
-57.5	-68.5	8.573912620544434	1.1185478732795002	0.45636753229803606	SBS4	PBD-288	Resistance
-57.5	-67.5	8.339130401611328	1.0879183155391752	0.44387067273998343	SBS4	PBD-288	Resistance
-57.5	-66.5	7.339130401611328	0.9574588715509913	0.3906432195928044	SBS4	PBD-288	Resistance
-56.5	-70.5	8.334782600402832	1.0873511038109438	0.44363925035486507	SBS4	PBD-288	Resistance
-56.5	-69.5	8.94347858428955	1.1667612434266457	0.4760385873180714	SBS4	PBD-288	Resistance
-56.5	-68.5	8.573912620544434	1.1185478732795002	0.45636753229803606	SBS4	PBD-288	Resistance
-56.5	-67.5	8.339130401611328	1.0879183155391752	0.44387067273998343	SBS4	PBD-288	Resistance
-56.5	-66.5	7.339130401611328	0.9574588715509913	0.3906432195928044	SBS4	PBD-288	Resistance
-55.5	-70.5	8.334782600402832	1.0873511038109438	0.44363925035486507	SBS4	PBD-288	Resistance
-55.5	-69.5	8.94347858428955	1.1667612434266457	0.4760385873180714	SBS4	PBD-288	Resistance
-55.5	-68.5	8.573912620544434	1.1185478732795002	0.45636753229803606	SBS4	PBD-288	Resistance
-55.5	-67.5	8.339130401611328	1.0879183155391752	0.44387067273998343	SBS4	PBD-288	Resistance
-55.5	-66.5	7.339130401611328	0.9574588715509913	0.3906432195928044	SBS4	PBD-288	Resistance
-54.5	-72.5	8.74782657623291	1.1412365912404046	0.46562452922608505	SBS4	PBD-288	Resistance
-54.5	-71.5	9.082609176635742	1.1849121431458765	0.48344415440351757	SBS4	PBD-288	Resistance
-54.5	-70.5	9.078261375427246	1.1843449314176449	0.4832127320183991	SBS4	PBD-288	Resistance
-54.5	-69.5	9.469565391540527	1.2353942357901269	0.5040408482023717	SBS4	PBD-288	Resistance
-54.5	-68.5	8.800000190734863	1.1480431319791833	0.46840159784750673	SBS4	PBD-288	Resistance
-54.5	-67.5	8.30434799194336	1.0833806217133228	0.4420192936590357	SBS4	PBD-288	Resistance
-54.5	-66.5	8.126087188720703	1.0601248164400079	0.43253092510752317	SBS4	PBD-288	Resistance
-53.5	-73.5	9.078261375427246	1.1843449314176449	0.4832127320183991	SBS4	PBD-288	Resistance
-53.5	-72.5	9.773913383483887	1.2750993055979778	0.5202405166839749	SBS4	PBD-288	Resistance
-53.5	-71.5	10.291304588317871	1.342597874504996	0.5477799327980384	SBS4	PBD-288	Resistance
-53.5	-68.5	8.956521987915039	1.1684628786113402	0.4767328544734268	SBS4	PBD-288	Resistance
-52.5	-74.5	9.565217018127441	1.2478728938112211	0.5091321406749781	SBS4	PBD-288	Resistance
-52.5	-73.5	10.278261184692383	1.3408962393203014	0.5470856656426829	SBS4	PBD-288	Resistance
-52.5	-72.5	11.969565391540527	1.5615428457605869	0.6371094810703194	SBS4	PBD-288	Resistance
-52.5	-71.5	11.913043975830078	1.5541690932935768	0.6341009900637793	SBS4	PBD-288	Resistance
-52.5	-70.5	11.817391395568848	1.5416903108566613	0.6290096468295178	SBS4	PBD-288	Resistance
-52.5	-69.5	11.47826099395752	1.497447547222958	0.6109585992669668	SBS4	PBD-288	Resistance
-51.5	-73.5	11.821739196777344	1.542257522584893	0.6292410692146363	SBS4	PBD-288	Resistance
-51.5	-72.5	13.626087188720703	1.77765175837502	0.7252819174170081	SBS4	PBD-288	Resistance
-51.5	-71.5	12.82608699798584	1.6732841783013086	0.6826999447469339	SBS4	PBD-288	Resistance
-51.5	-70.5	11.57391357421875	1.5099263296598733	0.6160499425012282	SBS4	PBD-288	Resistance
-51.5	-69.5	10.865217208862305	1.4174701958790246	0.578327839918642	SBS4	PBD-288	Resistance
-51.5	-60.5	7.334782600402832	0.9568916598227597	0.39041179720768593	SBS4	PBD-288	Resistance
-51.5	-59.5	8.052173614501953	1.0504820926442504	0.4285966937988541	SBS4	PBD-288	Resistance
-51.5	-58.5	7.495652198791504	0.9778786181831483	0.39897447621872445	SBS4	PBD-288	Resistance
-50.5	-74.5	12.15217399597168	1.5853658627621332	0.6468292720069503	SBS4	PBD-288	Resistance
-50.5	-73.5	13.913043022155762	1.8150878568541235	0.7405558455964824	SBS4	PBD-288	Resistance
-50.5	-72.5	16.139129638671875	2.1055018791143536	0.8590447666786563	SBS4	PBD-288	Resistance
-50.5	-71.5	14.604348182678223	1.905275143722046	0.7773522586385948	SBS4	PBD-288	Resistance
-50.5	-70.5	13.234782218933105	1.7266023295867168	0.7044537504713804	SBS4	PBD-288	Resistance
-50.5	-69.5	12.57826042175293	1.6409528609604678	0.6695087672718708	SBS4	PBD-288	Resistance
-49.5	-74.5	13.626087188720703	1.77765175837502	0.7252819174170081	SBS4	PBD-288	Resistance
-49.5	-73.5	15.495652198791504	2.02155417008862	0.8247941013961569	SBS4	PBD-288	Resistance
-49.5	-72.5	18.069564819335938	2.3573453794390167	0.9617969148111187	SBS4	PBD-288	Resistance
-49.5	-71.5	17.73043441772461	2.313102615805313	0.9437458672485677	SBS4	PBD-288	Resistance
-49.5	-70.5	15.821739196777344	2.064095298537629	0.8421508818033525	SBS4	PBD-288	Resistance
-49.5	-69.5	14.6304349899292	1.9086784140914355	0.7787407929493056	SBS4	PBD-288	Resistance
-49.5	-68.5	14.217391014099121	1.8547929266619745	0.7567555140780855	SBS4	PBD-288	Resistance
-49.5	69.5	4.617391109466553	0.6023822768169904	0.24577196894133208	SBS4	PBD-288	Resistance
-48.5	-75.5	13.356521606445312	1.7424843823930214	0.7109336280163527	SBS4	PBD-288	Resistance
-48.5	-73.5	16.299999237060547	2.126488837474742	0.8676074456896947	SBS4	PBD-288	Resistance
-48.5	-72.5	18.92173957824707	2.4685196246673278	1.0071560068642698	SBS4	PBD-288	Resistance
-48.5	-71.5	19.913043975830078	2.5978446451990487	1.0599206152412117	SBS4	PBD-288	Resistance
-48.5	-70.5	18.691303253173828	2.438457029823592	0.9948904681680255	SBS4	PBD-288	Resistance
-48.5	-69.5	17.021739959716797	2.2206467308561066	0.9060238661892914	SBS4	PBD-288	Resistance
-48.5	-68.5	19.22608757019043	2.5082246944751785	1.0233556753458728	SBS4	PBD-288	Resistance
-48.5	-67.5	12.94347858428955	1.6885990193793816	0.6889483999067877	SBS4	PBD-288	Resistance
-47.5	-74.5	15.791304588317871	2.060124816440008	0.8405309251075233	SBS4	PBD-288	Resistance
-47.5	-73.5	17.247825622558594	2.2501417407241475	0.9180578302154522	SBS4	PBD-288	Resistance
-47.5	-72.5	20.178260803222656	2.6324446850369942	1.0740374314950936	SBS4	PBD-288	Resistance
-47.5	-71.5	21.643478393554688	2.823596157193418	1.1520272321349145	SBS4	PBD-288	Resistance
-47.5	-70.5	20.57391357421875	2.6840613255535293	1.09509702082584	SBS4	PBD-288	Resistance
-47.5	-69.5	20.839130401611328	2.718661365391475	1.1092138370797218	SBS4	PBD-288	Resistance
-47.5	-68.5	17.247825622558594	2.2501417407241475	0.9180578302154522	SBS4	PBD-288	Resistance
-47.5	-67.5	15.586956024169922	2.033465616381483	0.829653971483645	SBS4	PBD-288	Resistance
-47.5	-66.5	12.40434741973877	1.6182642674153844	0.6602518211054768	SBS4	PBD-288	Resistance
-46.5	-73.5	18.973913192749023	2.4753261654061065	1.0099330754856914	SBS4	PBD-288	Resistance
-46.5	-72.5	22.526086807250977	2.9387407601035287	1.1990062301222397	SBS4	PBD-288	Resistance
-46.5	-70.5	19.717391967773438	2.5723199930128073	1.0495065571492252	SBS4	PBD-288	Resistance
-46.5	-69.5	18.169565200805664	2.3703913736041633	0.9671196804304986	SBS4	PBD-288	Resistance
-46.5	-68.5	16.60869598388672	2.1667612434266457	0.8840385873180714	SBS4	PBD-288	Resistance
-46.5	-67.5	16.143478393554688	2.106069215258406	0.8592762398254296	SBS4	PBD-288	Resistance
-46.5	168.5	8.717391014099121	1.1372659847269626	0.46400452176860074	SBS4	PBD-288	Resistance
-46.5	169.5	8.482608795166016	1.1066364269866376	0.4515076622105481	SBS4	PBD-288	Resistance
-45.5	-74.5	16.765216827392578	2.1871808656429814	0.8923697931823363	SBS4	PBD-288	Resistance
-45.5	-73.5	20.07391357421875	2.6188316035594372	1.0684832942522504	SBS4	PBD-288	Resistance
-45.5	-72.5	24.54347801208496	3.2019284949928233	1.306386825957072	SBS4	PBD-288	Resistance
-45.5	-71.5	24.839130401611328	3.240499141344211	1.3221236496684379	SBS4	PBD-288	Resistance
-45.5	-70.5	19.5	2.5439591577695877	1.0379353363699917	SBS4	PBD-288	Resistance
-45.5	-69.5	21.3869571685791	2.7901305408119352	1.1383732606512695	SBS4	PBD-288	Resistance
-45.5	-68.5	21.056522369384766	2.747022200634695	1.1207850578589555	SBS4	PBD-288	Resistance
-45.5	-67.5	16.413043975830078	2.1412365912404048	0.8736245292260851	SBS4	PBD-288	Resistance
-45.5	167.5	7.26086950302124	0.9472489982349127	0.3864775912798444	SBS4	PBD-288	Resistance
-45.5	168.5	8.239130020141602	1.0748723213740283	0.43854790712060354	SBS4	PBD-288	Resistance
-45.5	169.5	9.247825622558594	1.2064661888186756	0.4922382050380196	SBS4	PBD-288	Resistance
-45.5	170.5	8.908695220947266	1.1622234251849721	0.4741871574754686	SBS4	PBD-288	Resistance
-44.5	-74.5	17.26956558227539	2.2529779237811263	0.9192149929026995	SBS4	PBD-288	Resistance
-44.5	-72.5	25.704347610473633	3.3533748973413955	1.3681769581152892	SBS4	PBD-288	Resistance
-44.5	-71.5	25.57391357421875	3.336358545494449	1.361234286561735	SBS4	PBD-288	Resistance
-44.5	-70.5	23.247825622558594	3.0328984046532512	1.2374225490985264	SBS4	PBD-288	Resistance
-44.5	-69.5	23.126087188720703	3.017016476262768	1.2309427223152092	SBS4	PBD-288	Resistance
-44.5	-68.5	20.243478775024414	2.640952985376289	1.077508818033526	SBS4	PBD-288	Resistance
-44.5	-67.5	21.42173957824707	2.7946682346377876	1.1402246397322173	SBS4	PBD-288	Resistance
-44.5	-66.5	14.604348182678223	1.905275143722046	0.7773522586385948	SBS4	PBD-288	Resistance
-44.5	-65.5	14.073912620544434	1.836074815214512	0.7491185246075209	SBS4	PBD-288	Resistance
-44.5	168.5	9.143478393554688	1.1928531073411182	0.4866840677951762	SBS4	PBD-288	Resistance
-44.5	169.5	8.913043022155762	1.1627906369132037	0.4744185798605871	SBS4	PBD-288	Resistance
-44.5	170.5	9.295652389526367	1.2127056422450437	0.49478390203597783	SBS4	PBD-288	Resistance
-43.5	-72.5	24.8869571685791	3.246738594770579	1.3246693466663961	SBS4	PBD-288	Resistance
-43.5	-71.5	25.54347801208496	3.332387938981007	1.3596142791042507	SBS4	PBD-288	Resistance
-43.5	-70.5	24.03478240966797	3.135564349542268	1.2793102546132453	SBS4	PBD-288	Resistance
-43.5	-69.5	23.830434799194336	3.108905273899564	1.268433351751022	SBS4	PBD-288	Resistance
-43.5	-68.5	22.865217208862305	2.982983523737232	1.2170572776847906	SBS4	PBD-288	Resistance
-43.5	-67.5	19.256521224975586	2.5121950521569785	1.0249755812800472	SBS4	PBD-288	Resistance
-43.5	-66.5	16.65217399597168	2.172433360708961	0.8863528111692561	SBS4	PBD-288	Resistance
-43.5	-65.5	13.447826385498047	1.754395953101705	0.7157935488654956	SBS4	PBD-288	Resistance
-43.5	146.5	5.4391303062438965	0.7095859155318596	0.2895110535369987	SBS4	PBD-288	Resistance
-43.5	170.5	9.3695650100708	1.22234824162498	0.49871808258299183	SBS4	PBD-288	Resistance
-43.5	171.5	9.386956214904785	1.2246170885379064	0.4996437721234658	SBS4	PBD-288	Resistance
-43.5	172.5	9.278261184692383	1.2104367953321176	0.49385821249550393	SBS4	PBD-288	Resistance
-42.5	-73.5	23.047826766967773	3.0068066651546	1.2267771193830768	SBS4	PBD-288	Resistance
-42.5	-72.5	25.95652198791504	3.386273426410468	1.3815995579754707	SBS4	PBD-288	Resistance
-42.5	-71.5	25.526086807250977	3.330119092068081	1.358688589563777	SBS4	PBD-288	Resistance
-42.5	-70.5	24.95652198791504	3.255813982422284	1.3283721048282917	SBS4	PBD-288	Resistance
-42.5	-69.5	25.917390823364258	3.3811683964405628	1.3795167057477495	SBS4	PBD-288	Resistance
-42.5	-68.5	25.917390823364258	3.3811683964405628	1.3795167057477495	SBS4	PBD-288	Resistance
-42.5	-67.5	21.213043212890625	2.7674418228510307	1.1291162637232204	SBS4	PBD-288	Resistance
-42.5	-66.5	16.7391300201416	2.1837775952735923	0.8909812588716256	SBS4	PBD-288	Resistance
-42.5	-65.5	16.952173233032227	2.2115710943727596	0.9023210065040859	SBS4	PBD-288	Resistance
-42.5	-64.5	13.373912811279297	1.7447532293059476	0.7118593175568265	SBS4	PBD-288	Resistance
-42.5	145.5	5.352173805236816	0.698241618759318	0.2848825804538017	SBS4	PBD-288	Resistance
-42.5	146.5	5.386956691741943	0.702779374793081	0.286733984915577	SBS4	PBD-288	Resistance
-42.5	147.5	4.900000095367432	0.6392512879836836	0.2608145254973429	SBS4	PBD-288	Resistance
-42.5	171.5	7.765217304229736	1.0130459319572362	0.41332274023855237	SBS4	PBD-288	Resistance
-42.5	172.5	8.656521797180176	1.129325020531721	0.4607646083769421	SBS4	PBD-288	Resistance
-42.5	173.5	6.956521987915039	0.9075439906349723	0.37027794817906867	SBS4	PBD-288	Resistance
-41.5	-73.5	22.16521644592285	2.8916618134128464	1.1797980198724414	SBS4	PBD-288	Resistance
-41.5	-72.5	24.917390823364258	3.250708952452379	1.3262892526005705	SBS4	PBD-288	Resistance
-41.5	-71.5	25.647825241088867	3.3460010204585644	1.3651684163470943	SBS4	PBD-288	Resistance
-41.5	-70.5	23.34782600402832	3.045944398818398	1.2427453147179062	SBS4	PBD-288	Resistance
-41.5	-69.5	24.591304779052734	3.208167948419191	1.30893252295503	SBS4	PBD-288	Resistance
-41.5	-68.5	22.765216827392578	2.9699375295720856	1.2117345120654108	SBS4	PBD-288	Resistance
-41.5	-67.5	19.360870361328125	2.525808382466178	1.0305298200462005	SBS4	PBD-288	Resistance
-41.5	-66.5	16.73043441772461	2.182643171817129	0.8905184141013887	SBS4	PBD-288	Resistance
-41.5	-65.5	14.97826099395752	1.954055601181602	0.7972546852820935	SBS4	PBD-288	Resistance
-41.5	145.5	5.430434703826904	0.7084514920753965	0.28904820876676174	SBS4	PBD-288	Resistance
-41.5	146.5	4.67391300201416	0.6097560914919111	0.24878048532869973	SBS4	PBD-288	Resistance
-41.5	147.5	5.599999904632568	0.7305728738922482	0.29807373254803726	SBS4	PBD-288	Resistance
-41.5	172.5	6.834782600402832	0.8916619378286678	0.3637980706340964	SBS4	PBD-288	Resistance
-41.5	173.5	6.078260898590088	0.7929665372451824	0.3235303471960344	SBS4	PBD-288	Resistance
-41.5	175.5	5.973913192749023	0.7793533935597146	0.31797618457236354	SBS4	PBD-288	Resistance
-40.5	-73.5	25.213043212890625	3.2892795988037666	1.3420260763119367	SBS4	PBD-288	Resistance
-40.5	-72.5	27.173912048339844	3.5450934568102297	1.4463981303785736	SBS4	PBD-288	Resistance
-40.5	-71.5	27.447826385498047	3.580828168936281	1.4609778929260024	SBS4	PBD-288	Resistance
-40.5	-70.5	23.821739196777344	3.1077708504431008	1.267970506980785	SBS4	PBD-288	Resistance
-40.5	-69.5	20.913043975830078	2.7283040891872323	1.1131480683883908	SBS4	PBD-288	Resistance
-40.5	-68.5	19.717390060424805	2.5723197441811654	1.0495064556259155	SBS4	PBD-288	Resistance
-40.5	-67.5	19.704347610473633	2.570618233412292	1.048812239232215	SBS4	PBD-288	Resistance
-40.5	-66.5	17.286956787109375	2.255246770694052	0.9201406824431733	SBS4	PBD-288	Resistance
-40.5	-65.5	15.26956558227539	1.9920590358047583	0.8127600866083413	SBS4	PBD-288	Resistance
-40.5	-64.5	15.34782600402832	2.0022688469129264	0.816925689540474	SBS4	PBD-288	Resistance
-40.5	-63.5	14.595651626586914	1.904140595849762	0.7768893631067029	SBS4	PBD-288	Resistance
-40.5	-62.5	15.082608222961426	1.9676686826591592	0.8028088225249369	SBS4	PBD-288	Resistance
-40.5	175.5	6.404347896575928	0.8355076656941911	0.3408871276032299	SBS4	PBD-288	Resistance
-40.5	176.5	6.41304349899292	0.8366420891506543	0.3413499723734669	SBS4	PBD-288	Resistance
-39.5	-72.5	30.473913192749023	3.975609771270222	1.6220487866782505	SBS4	PBD-288	Resistance
-39.5	-71.5	27.647825241088867	3.606919908434932	1.4716233226414521	SBS4	PBD-288	Resistance
-39.5	-70.5	22.126087188720703	2.8865570322745837	1.1777152691680302	SBS4	PBD-288	Resistance
-39.5	-69.5	21.352174758911133	2.785592846986083	1.1365218815703217	SBS4	PBD-288	Resistance
-39.5	-68.5	20.200000762939453	2.6352808680939734	1.075194594182341	SBS4	PBD-288	Resistance
-39.5	-67.5	19.565217971801758	2.552467458108882	1.0414067229084238	SBS4	PBD-288	Resistance
-39.5	-66.5	14.295652389526367	1.8650028621859636	0.7609211677718731	SBS4	PBD-288	Resistance
-39.5	-65.5	18.517391204833984	2.41576856069433	0.9856335727632866	SBS4	PBD-288	Resistance
-39.5	-64.5	14.808695793151855	1.9319342193647502	0.788229161500818	SBS4	PBD-288	Resistance
-39.5	-63.5	13.004347801208496	1.6965399835746233	0.6921883132984463	SBS4	PBD-288	Resistance
-39.5	-62.5	14.678260803222656	1.9149177431019826	0.7812864391856088	SBS4	PBD-288	Resistance
-39.5	174.5	6.5608696937561035	0.8559274123263482	0.34921838422915	SBS4	PBD-288	Resistance
-39.5	175.5	6.647826194763184	0.8672717090988898	0.35384685731234705	SBS4	PBD-288	Resistance
-39.5	176.5	5.456521987915039	0.7118548246526963	0.2904367684583001	SBS4	PBD-288	Resistance
-38.5	-73.5	24.669565200805664	3.218377759527359	1.3130981258871623	SBS4	PBD-288	Resistance
-38.5	-72.5	31.343477249145508	4.089052614579817	1.6683334667485652	SBS4	PBD-288	Resistance
-38.5	-71.5	23.904348373413086	3.1185479976953214	1.272367583059691	SBS4	PBD-288	Resistance
-38.5	-70.5	18.647825241088867	2.4327849125412766	0.9925762443168408	SBS4	PBD-288	Resistance
-38.5	-69.5	18.217391967773438	2.3766308270305316	0.9696653774284568	SBS4	PBD-288	Resistance
-38.5	-68.5	16.647825241088867	2.1718660245649084	0.8861213380224826	SBS4	PBD-288	Resistance
-38.5	-67.5	15.139130592346191	1.9750425595419905	0.8058173642931321	SBS4	PBD-288	Resistance
-38.5	-66.5	17.356521606445312	2.2643221583457573	0.923843440605069	SBS4	PBD-288	Resistance
-38.5	-65.5	14.160869598388672	1.8474191741949644	0.7537470230715454	SBS4	PBD-288	Resistance
-38.5	-64.5	12.643478393554688	1.649461161299762	0.6729801538103029	SBS4	PBD-288	Resistance
-38.5	-63.5	12.839130401611328	1.6749858134860032	0.6833942119022892	SBS4	PBD-288	Resistance
-38.5	-62.5	13.526086807250977	1.7646057642098731	0.7199591517976281	SBS4	PBD-288	Resistance
-38.5	-61.5	11.94347858428955	1.5581395753911975	0.6357209467596086	SBS4	PBD-288	Resistance
-38.5	-60.5	11.800000190734863	1.5394214639437351	0.6280839572890439	SBS4	PBD-288	Resistance
-38.5	-59.5	11.039130210876465	1.4401587894241077	0.587584786085036	SBS4	PBD-288	Resistance
-38.5	-58.5	11.265217781066895	1.4696540481237907	0.5996188516345066	SBS4	PBD-288	Resistance
-38.5	143.5	4.947825908660889	0.6454906169942307	0.2633601717336461	SBS4	PBD-288	Resistance
-38.5	145.5	6.886956691741943	0.8984685407753569	0.3665751646363456	SBS4	PBD-288	Resistance
-38.5	146.5	7.0217390060424805	0.9160521665584457	0.37374928395584583	SBS4	PBD-288	Resistance
-38.5	175.5	6.556521892547607	0.8553602005981166	0.34898696184403155	SBS4	PBD-288	Resistance
-38.5	176.5	6.660869598388672	0.8689733442835844	0.3545411244677024	SBS4	PBD-288	Resistance
-38.5	177.5	6.208695411682129	0.8099829513000396	0.3304730441304161	SBS4	PBD-288	Resistance
-37.5	-73.5	12.647826194763184	1.6500283730279937	0.6732115761954214	SBS4	PBD-288	Resistance
-37.5	-72.5	20.04347801208496	2.6148609970459953	1.066863286794766	SBS4	PBD-288	Resistance
-37.5	-71.5	19.082609176635742	2.4895065830277163	1.0157186858753082	SBS4	PBD-288	Resistance
-37.5	-70.5	16.747825622558594	2.1849120187300555	0.8914441036418626	SBS4	PBD-288	Resistance
-37.5	-69.5	16.491304397583008	2.1514464023485727	0.8777901321582176	SBS4	PBD-288	Resistance
-37.5	-68.5	17.130434036254883	2.2348268996460745	0.9118093750555983	SBS4	PBD-288	Resistance
-37.5	-67.5	17.34782600402832	2.263187734889294	0.9233805958348319	SBS4	PBD-288	Resistance
-37.5	-66.5	14.6304349899292	1.9086784140914355	0.7787407929493056	SBS4	PBD-288	Resistance
-37.5	-65.5	11.773913383483887	1.5360181935743458	0.626695422978333	SBS4	PBD-288	Resistance
-37.5	-64.5	11.82608699798584	1.5428247343131245	0.6294724915997547	SBS4	PBD-288	Resistance
-37.5	-63.5	13.786956787109375	1.7986387167354085	0.7338445964280467	SBS4	PBD-288	Resistance
-37.5	-62.5	11.604348182678223	1.5138968117574942	0.6176698991970576	SBS4	PBD-288	Resistance
-37.5	-61.5	12.3695650100708	1.613726573589532	0.6584004420245291	SBS4	PBD-288	Resistance
-37.5	-60.5	11.860869407653809	1.5473624281389768	0.6313238706807025	SBS4	PBD-288	Resistance
-37.5	-59.5	10.90434741973877	1.4225751014331085	0.5804106413847082	SBS4	PBD-288	Resistance
-37.5	-58.5	11.434782981872559	1.4917754299406425	0.6086443754157821	SBS4	PBD-288	Resistance
-37.5	-57.5	12.300000190734863	1.6046511859378272	0.6546976838626335	SBS4	PBD-288	Resistance
-37.5	140.5	5.426086902618408	0.7078842803471649	0.28881678638164326	SBS4	PBD-288	Resistance
-37.5	141.5	5.139130592346191	0.6704481196601507	0.27354283282134145	SBS4	PBD-288	Resistance
-37.5	142.5	5.595652103424072	0.7300056621640166	0.2978423101629188	SBS4	PBD-288	Resistance
-37.5	143.5	6.126087188720703	0.79920592846364	0.3260760188131651	SBS4	PBD-288	Resistance
-37.5	144.5	5.900000095367432	0.7697107319718676	0.31404197864452194	SBS4	PBD-288	Resistance
-37.5	145.5	6.32608699798584	0.8252977923781126	0.33672149929026995	SBS4	PBD-288	Resistance
-37.5	146.5	7.056521892547607	0.9205899225922086	0.3756006884176211	SBS4	PBD-288	Resistance
-37.5	147.5	7.947825908660889	1.0368689489587826	0.42304253117518326	SBS4	PBD-288	Resistance
-37.5	148.5	6.708695411682129	0.8752126732941315	0.35708677070400563	SBS4	PBD-288	Resistance
-37.5	149.5	6.243478298187256	0.8145207073338026	0.3323244485921914	SBS4	PBD-288	Resistance
-37.5	175.5	5.834782600402832	0.7612024938404838	0.31057061748691733	SBS4	PBD-288	Resistance
-36.5	-72.5	17.673912048339844	2.3057287389224816	0.9407373254803725	SBS4	PBD-288	Resistance
-36.5	-71.5	15.530434608459473	2.0260918639144725	0.8266454804771047	SBS4	PBD-288	Resistance
-36.5	-70.5	17.943477630615234	2.3408961149044805	0.9550856148810279	SBS4	PBD-288	Resistance
-36.5	-69.5	16.53043556213379	2.156551432318478	0.8798729843859389	SBS4	PBD-288	Resistance
-36.5	-68.5	16.482608795166016	2.1503119788921095	0.8773272873879806	SBS4	PBD-288	Resistance
-36.5	-67.5	15.378260612487793	2.006239329010547	0.8185456462363032	SBS4	PBD-288	Resistance
-36.5	-66.5	11.330434799194336	1.478162224047264	0.6030901874112837	SBS4	PBD-288	Resistance
-36.5	-65.5	11.713043212890625	1.528077104963283	0.6234554588250194	SBS4	PBD-288	Resistance
-36.5	-64.5	13.156521797180176	1.7163925184785487	0.7002881475392478	SBS4	PBD-288	Resistance
-36.5	-63.5	12.834782600402832	1.6744186017577716	0.6831627895171708	SBS4	PBD-288	Resistance
-36.5	-62.5	12.169565200805664	1.5876347096750594	0.6477549615474242	SBS4	PBD-288	Resistance
-36.5	-61.5	11.65217399597168	1.5201361407680412	0.6202155454333608	SBS4	PBD-288	Resistance
-36.5	-60.5	11.582608222961426	1.5110606287005153	0.6165127365098102	SBS4	PBD-288	Resistance
-36.5	-59.5	11.182608604431152	1.45887690087157	0.5952217755556005	SBS4	PBD-288	Resistance
-36.5	-58.5	11.665217399597168	1.521837775952736	0.6209098125887162	SBS4	PBD-288	Resistance
-36.5	-57.5	11.76956558227539	1.5354509818461144	0.6264640005932146	SBS4	PBD-288	Resistance
-36.5	140.5	5.408695697784424	0.7056154334342387	0.28789109684116937	SBS4	PBD-288	Resistance
-36.5	141.5	5.286956310272217	0.6897333806279341	0.2814112192961971	SBS4	PBD-288	Resistance
-36.5	142.5	5.952173709869385	0.7765172727106463	0.3168190472659437	SBS4	PBD-288	Resistance
-36.5	143.5	5.247826099395752	0.6846284750738502	0.27932841783013085	SBS4	PBD-288	Resistance
-36.5	144.5	5.917391300201416	0.7719795788847938	0.3149676681849959	SBS4	PBD-288	Resistance
-36.5	145.5	6.491304397583008	0.8468519624667328	0.34551560068642695	SBS4	PBD-288	Resistance
-36.5	146.5	6.960869312286377	0.9081111401552934	0.37050934518335965	SBS4	PBD-288	Resistance
-36.5	147.5	7.91304349899292	1.0323312551329302	0.4211911520942355	SBS4	PBD-288	Resistance
-36.5	148.5	6.752173900604248	0.8808848527843577	0.3594010199360179	SBS4	PBD-288	Resistance
-36.5	149.5	5.7260870933532715	0.7470221384267843	0.304785032478128	SBS4	PBD-288	Resistance
-36.5	174.5	5.508695602416992	0.718661365391475	0.29321383707972176	SBS4	PBD-288	Resistance
-36.5	175.5	4.791304588317871	0.6250709325699843	0.25502894048855357	SBS4	PBD-288	Resistance
-35.5	-72.5	17.517391204833984	2.285309116706146	0.9324061196161074	SBS4	PBD-288	Resistance
-35.5	-71.5	16.713043212890625	2.180374324904203	0.8895927245609149	SBS4	PBD-288	Resistance
-35.5	-70.5	18.88260841369629	2.4634145946974226	1.0050731546365483	SBS4	PBD-288	Resistance
-35.5	-69.5	19.04347801208496	2.484401553057811	1.0136358336475868	SBS4	PBD-288	Resistance
-35.5	-68.5	16.45652198791504	2.1469087085227203	0.8759387530772699	SBS4	PBD-288	Resistance
-35.5	-67.5	14.100000381469727	1.8394782099997224	0.7505071096798868	SBS4	PBD-288	Resistance
-35.5	-66.5	12.460869789123535	1.6256381442982157	0.663260362873672	SBS4	PBD-288	Resistance
-35.5	-65.5	11.586956977844238	1.5116279648445679	0.6167442096565836	SBS4	PBD-288	Resistance
-35.5	-64.5	14.391304016113281	1.8774815202070578	0.7660124602444796	SBS4	PBD-288	Resistance
-35.5	-63.5	14.426087379455566	1.8820193384487314	0.7678638900870823	SBS4	PBD-288	Resistance
-35.5	-62.5	14.613042831420898	1.906409442762688	0.7778150526471767	SBS4	PBD-288	Resistance
-35.5	-61.5	13.108695983886719	1.7101531894680018	0.6977425013029447	SBS4	PBD-288	Resistance
-35.5	-60.5	12.134782791137695	1.583097015849207	0.6459035824664764	SBS4	PBD-288	Resistance
-35.5	-59.5	11.160869598388672	1.4560408422304123	0.5940646636300082	SBS4	PBD-288	Resistance
-35.5	-58.5	11.647826194763184	1.5195689290398098	0.6199841230482424	SBS4	PBD-288	Resistance
-35.5	-57.5	12.004347801208496	1.5660805395864392	0.6389608601512672	SBS4	PBD-288	Resistance
-35.5	138.5	5.7260870933532715	0.7470221384267843	0.304785032478128	SBS4	PBD-288	Resistance
-35.5	139.5	6.426086902618408	0.8383437243353489	0.3420442395288223	SBS4	PBD-288	Resistance
-35.5	140.5	6.017391204833984	0.7850255108420301	0.3202904084235483	SBS4	PBD-288	Resistance
-35.5	141.5	4.9347825050354	0.643788981809536	0.2626659045782907	SBS4	PBD-288	Resistance
-35.5	142.5	5.3913044929504395	0.7033465865213125	0.2869654073006955	SBS4	PBD-288	Resistance
-35.5	143.5	5.339130401611328	0.6965399835746233	0.2841883132984463	SBS4	PBD-288	Resistance
-35.5	144.5	6.473913192749023	0.8445831155538065	0.34458991114595305	SBS4	PBD-288	Resistance
-35.5	145.5	5.926086902618408	0.7731140023412569	0.31543051295523283	SBS4	PBD-288	Resistance
-35.5	146.5	7.252173900604248	0.9461145747784496	0.38601474650960743	SBS4	PBD-288	Resistance
-35.5	147.5	6.791304588317871	0.8859898205463522	0.3614838467829117	SBS4	PBD-288	Resistance
-35.5	148.5	6.882608890533447	0.8979013290471254	0.3663437422512271	SBS4	PBD-288	Resistance
-35.5	149.5	6.360869407653809	0.8298354862039651	0.33857287837121774	SBS4	PBD-288	Resistance
-35.5	173.5	5.204347610473633	0.678956295583624	0.27701416859811856	SBS4	PBD-288	Resistance
-34.5	-71.5	18.656522750854492	2.4339195848293818	0.9930391906103877	SBS4	PBD-288	Resistance
-34.5	-70.5	26.200000762939453	3.418037532023077	1.3945593130654155	SBS4	PBD-288	Resistance
-34.5	-69.5	26.486955642700195	3.45547350608636	1.4098331904832349	SBS4	PBD-288	Resistance
-34.5	-68.5	17.430435180664062	2.273964882141515	0.927777671913738	SBS4	PBD-288	Resistance
-34.5	-67.5	14.186956405639648	1.8508224445643537	0.7551355573822562	SBS4	PBD-288	Resistance
-34.5	-66.5	12.834782600402832	1.6744186017577716	0.6831627895171708	SBS4	PBD-288	Resistance
-34.5	-65.5	12.821739196777344	1.672716966573077	0.6824685223618153	SBS4	PBD-288	Resistance
-34.5	-64.5	15.795652389526367	2.0606920281682397	0.8407623474926418	SBS4	PBD-288	Resistance
-34.5	-63.5	14.208695411682129	1.8536585032055115	0.7562926693078487	SBS4	PBD-288	Resistance
-34.5	-62.5	13.991304397583008	1.8252977923781126	0.7447214992902699	SBS4	PBD-288	Resistance
-34.5	-61.5	12.691304206848145	1.6557004903103092	0.6755258000466061	SBS4	PBD-288	Resistance
-34.5	-60.5	11.339130401611328	1.4792966475037272	0.6035530321815207	SBS4	PBD-288	Resistance
-34.5	-59.5	11.091304779052734	1.4469654545787074	0.5903619054681126	SBS4	PBD-288	Resistance
-34.5	-58.5	13.356521606445312	1.7424843823930214	0.7109336280163527	SBS4	PBD-288	Resistance
-34.5	-56.5	12.930435180664062	1.6868973841946868	0.6882541327514322	SBS4	PBD-288	Resistance
-34.5	-55.5	12.1304349899292	1.5825298041209754	0.645672160081358	SBS4	PBD-288	Resistance
-34.5	-54.5	9.934782981872559	1.2960862639583666	0.5288031956950136	SBS4	PBD-288	Resistance
-34.5	19.5	5.460869312286377	0.7124219741730173	0.29066816546259105	SBS4	PBD-288	Resistance
-34.5	116.5	7.313043594360352	0.9540556011816019	0.38925468528209356	SBS4	PBD-288	Resistance
-34.5	117.5	7.317391395568848	0.9546228129098335	0.38948610766721203	SBS4	PBD-288	Resistance
-34.5	118.5	7.160869598388672	0.9342030662776765	0.381154851041292	SBS4	PBD-288	Resistance
-34.5	135.5	6.126086711883545	0.7992058662557295	0.3260759934323376	SBS4	PBD-288	Resistance
-34.5	137.5	6.678260803222656	0.8712421911965107	0.35546681400817637	SBS4	PBD-288	Resistance
-34.5	138.5	6.0217390060424805	0.7855927225702617	0.32052183080866675	SBS4	PBD-288	Resistance
-34.5	139.5	5.08695650100708	0.6636415167134615	0.27076573881909227	SBS4	PBD-288	Resistance
-34.5	140.5	5.682608604431152	0.7413499589365583	0.30247078324611576	SBS4	PBD-288	Resistance
-34.5	141.5	5.043478012084961	0.6579693372232355	0.26845148958708004	SBS4	PBD-288	Resistance
-34.5	142.5	4.634782791137695	0.6046511859378272	0.24669768386263347	SBS4	PBD-288	Resistance
-34.5	143.5	4.456521511077881	0.5813953184566019	0.23720928993029355	SBS4	PBD-288	Resistance
-34.5	144.5	6.886956691741943	0.8984685407753569	0.3665751646363456	SBS4	PBD-288	Resistance
-34.5	145.5	5.969565391540527	0.778786181831483	0.317744762187245	SBS4	PBD-288	Resistance
-34.5	146.5	5.1434783935546875	0.6710153313883823	0.27377425520646	SBS4	PBD-288	Resistance
-34.5	147.5	6.839130401611328	0.8922291495568992	0.3640294930192149	SBS4	PBD-288	Resistance
-34.5	148.5	7.426086902618408	0.9688031683235329	0.3952716926760014	SBS4	PBD-288	Resistance
-34.5	149.5	6.869565010070801	0.8961996316545202	0.3656494497150442	SBS4	PBD-288	Resistance
-34.5	150.5	6.047826290130615	0.7889960551475615	0.3219103905002051	SBS4	PBD-288	Resistance
-33.5	-71.5	17.430435180664062	2.273964882141515	0.927777671913738	SBS4	PBD-288	Resistance
-33.5	-70.5	22.513044357299805	2.937039249334655	1.1983120137285392	SBS4	PBD-288	Resistance
-33.5	-69.5	24.934782028198242	3.252977799365305	1.3272149421410444	SBS4	PBD-288	Resistance
-33.5	-68.5	19.765216827392578	2.5785591976075337	1.0520521526238737	SBS4	PBD-288	Resistance
-33.5	-67.5	13.586956977844238	1.7725468528209358	0.7231991159509418	SBS4	PBD-288	Resistance
-33.5	-66.5	13.734782218933105	1.7918320515808088	0.73106747704497	SBS4	PBD-288	Resistance
-33.5	-65.5	15.334782600402832	2.0005672117282316	0.8162314223851185	SBS4	PBD-288	Resistance
-33.5	-64.5	14.82608699798584	1.9342030662776764	0.7891548510412919	SBS4	PBD-288	Resistance
-33.5	-63.5	16.31304359436035	2.1281905970752577	0.8683017636067051	SBS4	PBD-288	Resistance
-33.5	-62.5	15.530434608459473	2.0260918639144725	0.8266454804771047	SBS4	PBD-288	Resistance
-33.5	-61.5	13.247825622558594	1.7283039647714113	0.7051480176267357	SBS4	PBD-288	Resistance
-33.5	-60.5	12.339130401611328	1.6097560914919111	0.6567804853286997	SBS4	PBD-288	Resistance
-33.5	-59.5	12.199999809265137	1.5916051917726803	0.6493749182432536	SBS4	PBD-288	Resistance
-33.5	-57.5	11.547825813293457	1.506522934874663	0.6146613574288624	SBS4	PBD-288	Resistance
-33.5	-56.5	11.430435180664062	1.491208218212411	0.6084129530306636	SBS4	PBD-288	Resistance
-33.5	-55.5	11.239130020141602	1.4662506533385804	0.5982302665621407	SBS4	PBD-288	Resistance
-33.5	-54.5	11.726086616516113	1.5297787401479777	0.6241497259803749	SBS4	PBD-288	Resistance
-33.5	18.5	5.821739196777344	0.7595008586557891	0.3098763503315619	SBS4	PBD-288	Resistance
-33.5	19.5	6.986956596374512	0.9115144727325932	0.371897904874898	SBS4	PBD-288	Resistance
-33.5	20.5	7.373913288116455	0.9619966275847542	0.3924946240545797	SBS4	PBD-288	Resistance
-33.5	21.5	7.717391490936279	1.006806602946689	0.41077709400224915	SBS4	PBD-288	Resistance
-33.5	22.5	8.395651817321777	1.0952920680061855	0.44687916374652364	SBS4	PBD-288	Resistance
-33.5	23.5	8.591304779052734	1.1208168446082476	0.457293272600165	SBS4	PBD-288	Resistance
-33.5	24.5	9.182608604431152	1.197958012895202	0.4887668692612424	SBS4	PBD-288	Resistance
-33.5	25.5	10.513043403625488	1.3715257970606265	0.5595825252007356	SBS4	PBD-288	Resistance
-33.5	26.5	8.882608413696289	1.1588201548155828	0.47279862316475774	SBS4	PBD-288	Resistance
-33.5	116.5	6.908695697784424	0.9013045994165146	0.36773227656193797	SBS4	PBD-288	Resistance
-33.5	117.5	8.434782981872559	1.1003970979760904	0.44896201597424484	SBS4	PBD-288	Resistance
-33.5	118.5	9.800000190734863	1.2785025759673672	0.5216290509946858	SBS4	PBD-288	Resistance
-33.5	119.5	7.926086902618408	1.0340328903176248	0.4218854192495909	SBS4	PBD-288	Resistance
-33.5	120.5	6.004347801208496	0.7833238756573354	0.3195961412681928	SBS4	PBD-288	Resistance
-33.5	121.5	7.147826194763184	0.9325014310929818	0.38046058388593657	SBS4	PBD-288	Resistance
-33.5	122.5	7.300000190734863	0.9523539659969072	0.38856041812673814	SBS4	PBD-288	Resistance
-33.5	123.5	5.265217304229736	0.6868973219867763	0.28025410737060474	SBS4	PBD-288	Resistance
-33.5	135.5	5.130434989929199	0.6693136962036876	0.27307998805110456	SBS4	PBD-288	Resistance
-33.5	136.5	6.282608509063721	0.8196256128878865	0.33440725005825767	SBS4	PBD-288	Resistance
-33.5	138.5	6.247826099395752	0.8150879190620341	0.33255587097730993	SBS4	PBD-288	Resistance
-33.5	139.5	4.973913192749023	0.6488939495715306	0.26474873142518446	SBS4	PBD-288	Resistance
-33.5	140.5	4.6434783935546875	0.6057856093942903	0.2471605286328704	SBS4	PBD-288	Resistance
-33.5	141.5	5.169565200805664	0.6744186017577716	0.27516278951717077	SBS4	PBD-288	Resistance
-33.5	142.5	5.378261089324951	0.7016449513366179	0.28627114014534005	SBS4	PBD-288	Resistance
-33.5	143.5	4.186956405639648	0.5462280046825139	0.22286102591046564	SBS4	PBD-288	Resistance
-33.5	144.5	6.830434799194336	0.8910947261004362	0.36356664824897794	SBS4	PBD-288	Resistance
-33.5	145.5	5.369565010070801	0.7005104656722442	0.2858082699942756	SBS4	PBD-288	Resistance
-33.5	146.5	5.5	0.7175269419350119	0.2927509923094848	SBS4	PBD-288	Resistance
-33.5	147.5	6.456521987915039	0.8423142686408803	0.34366422160547916	SBS4	PBD-288	Resistance
-33.5	148.5	6.5	0.8479863859231959	0.3459784454566639	SBS4	PBD-288	Resistance
-33.5	149.5	7.195652008056641	0.9387407601035289	0.3830062301222398	SBS4	PBD-288	Resistance
-33.5	150.5	6.721739292144775	0.8769143706867367	0.35778106324018855	SBS4	PBD-288	Resistance
-32.5	-70.5	17.72608757019043	2.312535528492903	0.9435144956251043	SBS4	PBD-288	Resistance
-32.5	-69.5	18.582609176635742	2.4242768610336243	0.9891049593017186	SBS4	PBD-288	Resistance
-32.5	-68.5	22.92608642578125	2.990924487932474	1.2202971910764493	SBS4	PBD-288	Resistance
-32.5	-67.5	15.65217399597168	2.041973916720777	0.833125358022077	SBS4	PBD-288	Resistance
-32.5	-66.5	15.42173957824707	2.011911570708684	0.8208599208491429	SBS4	PBD-288	Resistance
-32.5	-65.5	16.18695640563965	2.1117413325407215	0.8615904636766143	SBS4	PBD-288	Resistance
-32.5	-64.5	16.560869216918945	2.1605217900002773	0.8814928903201131	SBS4	PBD-288	Resistance
-32.5	-63.5	18.600000381469727	2.4265457079465507	0.9900306488421926	SBS4	PBD-288	Resistance
-32.5	-62.5	16.626087188720703	2.1690300903395716	0.8849642768585452	SBS4	PBD-288	Resistance
-32.5	-61.5	15.217391014099121	1.9852523706501586	0.8099829672252646	SBS4	PBD-288	Resistance
-32.5	-60.5	16.160869598388672	2.1083380621713323	0.8602019293659036	SBS4	PBD-288	Resistance
-32.5	-59.5	12.156521797180176	1.5859330744903648	0.6470606943920688	SBS4	PBD-288	Resistance
-32.5	-58.5	11.817391395568848	1.5416903108566613	0.6290096468295178	SBS4	PBD-288	Resistance
-32.5	-57.5	10.960869789123535	1.4299489783159398	0.5834191831529034	SBS4	PBD-288	Resistance
-32.5	-56.5	10.047825813293457	1.310833768892387	0.5348201777080939	SBS4	PBD-288	Resistance
-32.5	-55.5	10.460869789123535	1.3647192563218478	0.5568054565793139	SBS4	PBD-288	Resistance
-32.5	-54.5	10.3695650100708	1.3528076856131641	0.5519455357301709	SBS4	PBD-288	Resistance
-32.5	-53.5	11.147826194763184	1.4543392070457177	0.5933703964746528	SBS4	PBD-288	Resistance
-32.5	-52.5	11.773913383483887	1.5360181935743458	0.626695422978333	SBS4	PBD-288	Resistance
-32.5	18.5	8.308695793151855	1.0839478334415544	0.44225071604415417	SBS4	PBD-288	Resistance
-32.5	19.5	8.0	1.043675551905472	0.4258196251774325	SBS4	PBD-288	Resistance
-32.5	20.5	8.204347610473633	1.070334627548176	0.43669652803965575	SBS4	PBD-288	Resistance
-32.5	21.5	10.234782218933105	1.335223997622165	0.5447713910298433	SBS4	PBD-288	Resistance
-32.5	22.5	10.734782218933105	1.4004537196162568	0.5713851176034327	SBS4	PBD-288	Resistance
-32.5	23.5	11.091304779052734	1.4469654545787074	0.5903619054681126	SBS4	PBD-288	Resistance
-32.5	24.5	12.034782409667969	1.5700510216840602	0.6405808168470966	SBS4	PBD-288	Resistance
-32.5	25.5	12.44347858428955	1.6233692973852896	0.6623346733331981	SBS4	PBD-288	Resistance
-32.5	26.5	12.626087188720703	1.6471923143868359	0.672054464269829	SBS4	PBD-288	Resistance
-32.5	27.5	12.434782981872559	1.6222348739288264	0.6618718285629611	SBS4	PBD-288	Resistance
-32.5	28.5	13.534782409667969	1.7657401876663361	0.7204219965678651	SBS4	PBD-288	Resistance
-32.5	116.5	6.482608795166016	0.8457175390102697	0.34505275591619	SBS4	PBD-288	Resistance
-32.5	117.5	10.260869979858398	1.3386273924073753	0.5461599761022091	SBS4	PBD-288	Resistance
-32.5	118.5	9.19565200805664	1.199659648079897	0.4894611364165979	SBS4	PBD-288	Resistance
-32.5	119.5	7.23913049697876	0.9444129395937549	0.385320479354252	SBS4	PBD-288	Resistance
-32.5	120.5	9.73043441772461	1.2694270638998413	0.5179262420711352	SBS4	PBD-288	Resistance
-32.5	121.5	5.743478298187256	0.7492909853397105	0.3057107220186019	SBS4	PBD-288	Resistance
-32.5	122.5	5.382608890533447	0.7022121630648493	0.2865025625304585	SBS4	PBD-288	Resistance
-32.5	123.5	4.9782609939575195	0.6494611612997622	0.26498015381030293	SBS4	PBD-288	Resistance
-32.5	124.5	5.504347801208496	0.7180941536632435	0.29298241469460334	SBS4	PBD-288	Resistance
-32.5	125.5	5.17391300201416	0.6749858134860032	0.2753942119022893	SBS4	PBD-288	Resistance
-32.5	134.5	6.32608699798584	0.8252977923781126	0.33672149929026995	SBS4	PBD-288	Resistance
-32.5	135.5	5.6913042068481445	0.7424843823930214	0.3029336280163527	SBS4	PBD-288	Resistance
-32.5	136.5	5.743478298187256	0.7492909853397105	0.3057107220186019	SBS4	PBD-288	Resistance
-32.5	137.5	5.365217208862305	0.6999432539440126	0.28557684760915714	SBS4	PBD-288	Resistance
-32.5	138.5	5.869565010070801	0.7657401876663362	0.3124219965678652	SBS4	PBD-288	Resistance
-32.5	139.5	5.147826194763184	0.6715825431166138	0.2740056775915784	SBS4	PBD-288	Resistance
-32.5	140.5	4.813043594360352	0.627906991211142	0.25618605241414594	SBS4	PBD-288	Resistance
-32.5	141.5	4.443478107452393	0.5796936832719072	0.2365150227749381	SBS4	PBD-288	Resistance
-32.5	142.5	7.295651912689209	0.9517866920607652	0.38832897036079217	SBS4	PBD-288	Resistance
-32.5	143.5	4.869565486907959	0.6352808058860627	0.2591945688015136	SBS4	PBD-288	Resistance
-32.5	144.5	4.517391204833984	0.5893363448597542	0.24044922870277968	SBS4	PBD-288	Resistance
-32.5	145.5	4.7260870933532715	0.6165626944386003	0.2515575793309489	SBS4	PBD-288	Resistance
-32.5	146.5	4.91304349899292	0.6409529231683783	0.26150879265269833	SBS4	PBD-288	Resistance
-32.5	147.5	4.595652103424072	0.5995462181758326	0.2446148570157397	SBS4	PBD-288	Resistance
-32.5	148.5	6.639130592346191	0.8661372856424266	0.35338401254211005	SBS4	PBD-288	Resistance
-32.5	149.5	7.3565216064453125	0.9597277184639175	0.3915689091332783	SBS4	PBD-288	Resistance
-32.5	150.5	7.65217399597168	0.9982983648153053	0.40730573284464455	SBS4	PBD-288	Resistance
-32.5	151.5	6.769565105438232	0.8831536996972839	0.3603267094764918	SBS4	PBD-288	Resistance
-31.5	-71.5	15.199999809265137	1.9829835237372322	0.8090572776847906	SBS4	PBD-288	Resistance
-31.5	-70.5	12.75217342376709	1.663641454505551	0.6787657134382648	SBS4	PBD-288	Resistance
-31.5	-69.5	13.386956214904785	1.7464548644906424	0.712553584712182	SBS4	PBD-288	Resistance
-31.5	-68.5	17.947826385498047	2.341463451048533	0.9553170880278014	SBS4	PBD-288	Resistance
-31.5	-67.5	17.07391357421875	2.2274532715948854	0.9088009348107132	SBS4	PBD-288	Resistance
-31.5	-66.5	15.382608413696289	2.0068065407387787	0.8187770686214216	SBS4	PBD-288	Resistance
-31.5	-65.5	17.982608795166016	2.3460011448743856	0.9571684671087493	SBS4	PBD-288	Resistance
-31.5	-64.5	15.743477821350098	2.0538853630136398	0.837985228109565	SBS4	PBD-288	Resistance
-31.5	-63.5	19.443477630615234	2.536585280886756	1.0349267946017964	SBS4	PBD-288	Resistance
-31.5	-62.5	19.18260955810547	2.502552577192863	1.021041451494688	SBS4	PBD-288	Resistance
-31.5	-61.5	16.282608032226562	2.1242199905618158	0.8666817561492208	SBS4	PBD-288	Resistance
-31.5	-60.5	15.708695411682129	2.0493476691877874	0.8361338490286172	SBS4	PBD-288	Resistance
-31.5	-59.5	11.591304779052734	1.5121951765727994	0.6169756320417021	SBS4	PBD-288	Resistance
-31.5	-58.5	12.382608413696289	1.6154282087742267	0.6590947091798844	SBS4	PBD-288	Resistance
-31.5	-57.5	11.091304779052734	1.4469654545787074	0.5903619054681126	SBS4	PBD-288	Resistance
-31.5	-56.5	9.76956558227539	1.2745320938697464	0.5200090942988566	SBS4	PBD-288	Resistance
-31.5	-55.5	9.860869407653809	1.286443540162609	0.5248689643863444	SBS4	PBD-288	Resistance
-31.5	-54.5	10.734782218933105	1.4004537196162568	0.5713851176034327	SBS4	PBD-288	Resistance
-31.5	-53.5	9.808695793151855	1.2796369994238304	0.5220918957649228	SBS4	PBD-288	Resistance
-31.5	-52.5	9.626087188720703	1.255813982422284	0.5123721048282919	SBS4	PBD-288	Resistance
-31.5	18.5	8.94347858428955	1.1667612434266457	0.4760385873180714	SBS4	PBD-288	Resistance
-31.5	19.5	8.539130210876465	1.1140101794536479	0.4545161532170883	SBS4	PBD-288	Resistance
-31.5	20.5	11.530434608459473	1.5042540879617368	0.6137356678883885	SBS4	PBD-288	Resistance
-31.5	21.5	10.939130783081055	1.427112919674782	0.582262071227311	SBS4	PBD-288	Resistance
-31.5	22.5	11.395651817321777	1.4866703999707374	0.6065615231880608	SBS4	PBD-288	Resistance
-31.5	23.5	12.839130401611328	1.6749858134860032	0.6833942119022892	SBS4	PBD-288	Resistance
-31.5	24.5	14.343478202819824	1.8712421911965107	0.7634668140081763	SBS4	PBD-288	Resistance
-31.5	25.5	15.086956977844238	1.968236018803212	0.8030402956717104	SBS4	PBD-288	Resistance
-31.5	26.5	15.608695983886719	2.0363017994384616	0.8308111341708923	SBS4	PBD-288	Resistance
-31.5	27.5	16.913043975830078	2.2064663132344964	0.9002382557996744	SBS4	PBD-288	Resistance
-31.5	28.5	15.660869598388672	2.0431083401772403	0.8335882027923139	SBS4	PBD-288	Resistance
-31.5	29.5	16.704347610473633	2.17923990144774	0.8891298797906778	SBS4	PBD-288	Resistance
-31.5	116.5	7.734782695770264	1.0090754498596155	0.4117027835427231	SBS4	PBD-288	Resistance
-31.5	117.5	10.352173805236816	1.350538838700238	0.551019846189697	SBS4	PBD-288	Resistance
-31.5	118.5	8.19565200805664	1.0692002040917128	0.4362336832694188	SBS4	PBD-288	Resistance
-31.5	119.5	6.943478107452393	0.9058422932423671	0.36958365564288576	SBS4	PBD-288	Resistance
-31.5	120.5	6.65217399597168	0.8678389208271213	0.35407827969746547	SBS4	PBD-288	Resistance
-31.5	121.5	6.269565105438232	0.8179239777031919	0.3337129829029023	SBS4	PBD-288	Resistance
-31.5	122.5	6.4782609939575195	0.8451503272820381	0.3448213335310715	SBS4	PBD-288	Resistance
-31.5	123.5	5.491304397583008	0.7163925184785488	0.29228814753924787	SBS4	PBD-288	Resistance
-31.5	124.5	5.743478298187256	0.7492909853397105	0.3057107220186019	SBS4	PBD-288	Resistance
-31.5	125.5	5.639130592346191	0.7356778416542427	0.30015655939493097	SBS4	PBD-288	Resistance
-31.5	126.5	5.504347801208496	0.7180941536632435	0.29298241469460334	SBS4	PBD-288	Resistance
-31.5	127.5	5.5217390060424805	0.7203630005761696	0.2939081042350772	SBS4	PBD-288	Resistance
-31.5	128.5	5.495652198791504	0.7169597302067804	0.2925195699243664	SBS4	PBD-288	Resistance
-31.5	129.5	5.452173709869385	0.7112875507165543	0.2902053206923541	SBS4	PBD-288	Resistance
-31.5	130.5	5.882608890533447	0.7674418850589414	0.3131162891040481	SBS4	PBD-288	Resistance
-31.5	131.5	5.3956522941589355	0.703913798249544	0.28719682968581395	SBS4	PBD-288	Resistance
-31.5	132.5	5.526086807250977	0.7209302123044012	0.2941395266201957	SBS4	PBD-288	Resistance
-31.5	133.5	5.599999904632568	0.7305728738922482	0.29807373254803726	SBS4	PBD-288	Resistance
-31.5	134.5	5.621739387512207	0.7334089947413165	0.2992308698544571	SBS4	PBD-288	Resistance
-31.5	135.5	6.73913049697876	0.879183217599663	0.3587067527806625	SBS4	PBD-288	Resistance
-31.5	136.5	6.900000095367432	0.9001701759600516	0.367269431791701	SBS4	PBD-288	Resistance
-31.5	137.5	6.178260803222656	0.8060124692024186	0.3288530874345868	SBS4	PBD-288	Resistance
-31.5	138.5	5.786956787109375	0.7549631648299366	0.3080249712506141	SBS4	PBD-288	Resistance
-31.5	139.5	5.5652174949646	0.7260351800663958	0.29622235346708947	SBS4	PBD-288	Resistance
-31.5	140.5	5.404347896575928	0.7050482217060071	0.2876596744560509	SBS4	PBD-288	Resistance
-31.5	141.5	4.800000190734863	0.6262053560264473	0.2554917852587905	SBS4	PBD-288	Resistance
-31.5	142.5	4.5652174949646	0.5955757360782118	0.2429949003199104	SBS4	PBD-288	Resistance
-31.5	143.5	7.704348087310791	1.0051049677619945	0.41008282684689373	SBS4	PBD-288	Resistance
-31.5	144.5	4.32608699798584	0.5643789044017447	0.2302665929959118	SBS4	PBD-288	Resistance
-31.5	145.5	4.295652389526367	0.5604084223041238	0.2286466363000825	SBS4	PBD-288	Resistance
-31.5	146.5	4.443478107452393	0.5796936832719072	0.2365150227749381	SBS4	PBD-288	Resistance
-31.5	147.5	6.369565010070801	0.8309699096604282	0.3390357231414547	SBS4	PBD-288	Resistance
-31.5	148.5	6.7260870933532715	0.8774815824149683	0.3580124856253071	SBS4	PBD-288	Resistance
-31.5	149.5	5.304347991943359	0.6920022897487709	0.2823369342174985	SBS4	PBD-288	Resistance
-31.5	150.5	7.15217399597168	0.9330686428212134	0.38069200627105504	SBS4	PBD-288	Resistance
-31.5	151.5	6.491304397583008	0.8468519624667328	0.34551560068642695	SBS4	PBD-288	Resistance
-31.5	152.5	6.286956787109375	0.8201928868240286	0.33463869782420363	SBS4	PBD-288	Resistance
-30.5	-71.5	11.613043785095215	1.5150312352139572	0.6181327439672945	SBS4	PBD-288	Resistance
-30.5	-70.5	12.004347801208496	1.5660805395864392	0.6389608601512672	SBS4	PBD-288	Resistance
-30.5	-69.5	12.773913383483887	1.6664776375625299	0.6799228761255122	SBS4	PBD-288	Resistance
-30.5	-68.5	15.313043594360352	1.9977311530870738	0.815074310459526	SBS4	PBD-288	Resistance
-30.5	-67.5	12.634782791137695	1.648326737843299	0.672517309040066	SBS4	PBD-288	Resistance
-30.5	-66.5	14.02173900604248	1.8292682744757336	0.7463414559860992	SBS4	PBD-288	Resistance
-30.5	-65.5	21.434782028198242	2.796369745406661	1.1409188561259176	SBS4	PBD-288	Resistance
-30.5	-64.5	16.256521224975586	2.1208167201924266	0.86529322183851	SBS4	PBD-288	Resistance
-30.5	-63.5	18.18260955810547	2.3720931332046793	0.9678139983475091	SBS4	PBD-288	Resistance
-30.5	-61.5	17.19130516052246	2.2427681126729584	0.915049389970567	SBS4	PBD-288	Resistance
-30.5	-60.5	15.039130210876465	1.9619965653768436	0.8004945986737522	SBS4	PBD-288	Resistance
-30.5	-59.5	13.865217208862305	1.8088485278435764	0.7380101993601791	SBS4	PBD-288	Resistance
-30.5	-58.5	11.713043212890625	1.528077104963283	0.6234554588250194	SBS4	PBD-288	Resistance
-30.5	-57.5	10.917390823364258	1.424276736617803	0.5811049085400636	SBS4	PBD-288	Resistance
-30.5	-56.5	10.030434608459473	1.3085649219794606	0.5338944881676199	SBS4	PBD-288	Resistance
-30.5	-55.5	9.913043022155762	1.2932500809013876	0.5276460330077661	SBS4	PBD-288	Resistance
-30.5	-54.5	10.360869407653809	1.351673262156701	0.551482690959934	SBS4	PBD-288	Resistance
-30.5	-53.5	9.952174186706543	1.2983551108712927	0.5297288852354874	SBS4	PBD-288	Resistance
-30.5	-52.5	9.813043594360352	1.280204211152062	0.5223233181500413	SBS4	PBD-288	Resistance
-30.5	-51.5	10.30434799194336	1.3442995096896908	0.5484741999533939	SBS4	PBD-288	Resistance
-30.5	-50.5	11.121739387512207	1.4509359366763284	0.5919818621639419	SBS4	PBD-288	Resistance
-30.5	17.5	7.23913049697876	0.9444129395937549	0.385320479354252	SBS4	PBD-288	Resistance
-30.5	18.5	7.686956405639648	1.0028360586411578	0.40915711192559234	SBS4	PBD-288	Resistance
-30.5	19.5	12.408695220947266	1.618831479143616	0.6604832434905953	SBS4	PBD-288	Resistance
-30.5	20.5	15.030434608459473	1.9608621419203807	0.8000317539035152	SBS4	PBD-288	Resistance
-30.5	21.5	14.3695650100708	1.8746454615659	0.7648553483188871	SBS4	PBD-288	Resistance
-30.5	22.5	12.895651817321777	1.6823595659530133	0.6864027029088293	SBS4	PBD-288	Resistance
-30.5	23.5	18.047826766967773	2.35450944521368	0.9606398536471813	SBS4	PBD-288	Resistance
-30.5	24.5	15.069564819335938	1.9659670474744646	0.8021145553695815	SBS4	PBD-288	Resistance
-30.5	25.5	17.04347801208496	2.2234826650814434	0.9071809273532289	SBS4	PBD-288	Resistance
-30.5	26.5	20.086956024169922	2.620533114328311	1.0691775106459507	SBS4	PBD-288	Resistance
-30.5	27.5	22.87826156616211	2.984685283337748	1.2177515956018012	SBS4	PBD-288	Resistance
-30.5	28.5	20.765216827392578	2.7090186415957174	1.1052796057710526	SBS4	PBD-288	Resistance
-30.5	29.5	21.669565200805664	2.826999427562807	1.1534157664456253	SBS4	PBD-288	Resistance
-30.5	30.5	22.221738815307617	2.899035690295678	1.1828065616406365	SBS4	PBD-288	Resistance
-30.5	115.5	8.104348182678223	1.0572887577988501	0.4313738131819308	SBS4	PBD-288	Resistance
-30.5	116.5	8.73043441772461	1.1389676199116574	0.46469878892395616	SBS4	PBD-288	Resistance
-30.5	117.5	8.699999809265137	1.1349971378140364	0.46307883222812685	SBS4	PBD-288	Resistance
-30.5	118.5	6.382608890533447	0.8326716070530333	0.33973001567763755	SBS4	PBD-288	Resistance
-30.5	119.5	6.482608795166016	0.8457175390102697	0.34505275591619	SBS4	PBD-288	Resistance
-30.5	120.5	6.360869407653809	0.8298354862039651	0.33857287837121774	SBS4	PBD-288	Resistance
-30.5	121.5	7.1434783935546875	0.9319342193647502	0.38022916150081804	SBS4	PBD-288	Resistance
-30.5	122.5	6.204348087310791	0.8094158017797185	0.33024164712612514	SBS4	PBD-288	Resistance
-30.5	123.5	6.278260707855225	0.819058401159655	0.33417582767313925	SBS4	PBD-288	Resistance
-30.5	124.5	6.465217590332031	0.8434486920973434	0.3441270663757161	SBS4	PBD-288	Resistance
-30.5	125.5	6.421739101409912	0.8377765126071174	0.3418128171437039	SBS4	PBD-288	Resistance
-30.5	126.5	6.178260803222656	0.8060124692024186	0.3288530874345868	SBS4	PBD-288	Resistance
-30.5	127.5	6.599999904632568	0.8610323178804322	0.35130118569521634	SBS4	PBD-288	Resistance
-30.5	128.5	6.678260803222656	0.8712421911965107	0.35546681400817637	SBS4	PBD-288	Resistance
-30.5	129.5	6.330434799194336	0.8258650041063442	0.33695292167538843	SBS4	PBD-288	Resistance
-30.5	130.5	6.304347991943359	0.8224617337369549	0.3355643873646776	SBS4	PBD-288	Resistance
-30.5	131.5	6.247826099395752	0.8150879190620341	0.33255587097730993	SBS4	PBD-288	Resistance
-30.5	132.5	6.404347896575928	0.8355076656941911	0.3408871276032299	SBS4	PBD-288	Resistance
-30.5	133.5	5.91304349899292	0.7714123671565623	0.31473624579987736	SBS4	PBD-288	Resistance
-30.5	134.5	5.504347801208496	0.7180941536632435	0.29298241469460334	SBS4	PBD-288	Resistance
-30.5	135.5	5.9782609939575195	0.7799206052879462	0.318207606957482	SBS4	PBD-288	Resistance
-30.5	136.5	6.099999904632568	0.7958025958863402	0.3246874591216268	SBS4	PBD-288	Resistance
-30.5	137.5	13.417390823364258	1.750425346588263	0.7141735414080113	SBS4	PBD-288	Resistance
-30.5	138.5	6.495652198791504	0.8474191741949643	0.3457470230715454	SBS4	PBD-288	Resistance
-30.5	139.5	6.756521701812744	0.8814520645125892	0.35963244232113634	SBS4	PBD-288	Resistance
-30.5	140.5	6.26086950302124	0.8167895542467287	0.3332501381326653	SBS4	PBD-288	Resistance
-30.5	141.5	5.704348087310791	0.7441860797856266	0.3036279205525356	SBS4	PBD-288	Resistance
-30.5	142.5	5.265217304229736	0.6868973219867763	0.28025410737060474	SBS4	PBD-288	Resistance
-30.5	143.5	5.204348087310791	0.6789563577915346	0.2770141939789461	SBS4	PBD-288	Resistance
-30.5	144.5	5.660869598388672	0.7385139002954005	0.3013136713205234	SBS4	PBD-288	Resistance
-30.5	145.5	4.6086955070495605	0.6012478533605273	0.24530912417109513	SBS4	PBD-288	Resistance
-30.5	146.5	4.113043308258057	0.5365853430946669	0.21892681998262406	SBS4	PBD-288	Resistance
-30.5	147.5	6.569565296173096	0.8570618357828113	0.349681228999387	SBS4	PBD-288	Resistance
-30.5	148.5	6.860869407653809	0.895065208198057	0.36518660494480726	SBS4	PBD-288	Resistance
-30.5	149.5	4.800000190734863	0.6262053560264473	0.2554917852587905	SBS4	PBD-288	Resistance
-30.5	150.5	6.26086950302124	0.8167895542467287	0.3332501381326653	SBS4	PBD-288	Resistance
-30.5	151.5	5.943478107452393	0.7753828492541831	0.3163562024957067	SBS4	PBD-288	Resistance
-30.5	152.5	6.578260898590088	0.8581962592392743	0.3501440737696239	SBS4	PBD-288	Resistance
-29.5	-70.5	11.352173805236816	1.4809982826884218	0.604247299336876	SBS4	PBD-288	Resistance
-29.5	-69.5	11.934782981872559	1.5570051519347345	0.6352581019893716	SBS4	PBD-288	Resistance
-29.5	-68.5	12.565217971801758	1.6392513501915942	0.6688145508781704	SBS4	PBD-288	Resistance
-29.5	-67.5	16.373912811279297	2.1361315612704996	0.8715416769983638	SBS4	PBD-288	Resistance
-29.5	-66.5	14.565217018127441	1.900170113752141	0.7752694064108735	SBS4	PBD-288	Resistance
-29.5	-65.5	16.752174377441406	2.185479354874108	0.891675576788636	SBS4	PBD-288	Resistance
-29.5	-64.5	24.991304397583008	3.2603516762481366	1.3302234839092397	SBS4	PBD-288	Resistance
-29.5	-63.5	15.539130210876465	2.0272262873709357	0.8271083252473417	SBS4	PBD-288	Resistance
-29.5	-62.5	18.18695640563965	2.3726602205170897	0.9680453699709726	SBS4	PBD-288	Resistance
-29.5	-61.5	19.743478775024414	2.575723263382197	1.0508950914599362	SBS4	PBD-288	Resistance
-29.5	-60.5	16.46521759033203	2.148043131979183	0.8764015978475066	SBS4	PBD-288	Resistance
-29.5	-59.5	16.139129638671875	2.1055018791143536	0.8590447666786563	SBS4	PBD-288	Resistance
-29.5	-58.5	12.134782791137695	1.583097015849207	0.6459035824664764	SBS4	PBD-288	Resistance
-29.5	-57.5	12.26956558227539	1.6006807038402062	0.6530777271668041	SBS4	PBD-288	Resistance
-29.5	-56.5	11.300000190734863	1.474191741949643	0.6014702307154544	SBS4	PBD-288	Resistance
-29.5	-55.5	9.786956787109375	1.2768009407826726	0.5209347838393303	SBS4	PBD-288	Resistance
-29.5	-54.5	9.508695602416992	1.240499141344211	0.506123649668438	SBS4	PBD-288	Resistance
-29.5	-53.5	9.5	1.2393647178877478	0.5056608048982011	SBS4	PBD-288	Resistance
-29.5	-52.5	10.008695602416992	1.3057288633383028	0.5327373762420275	SBS4	PBD-288	Resistance
-29.5	-51.5	9.960869789123535	1.2994895343277557	0.5301917300057243	SBS4	PBD-288	Resistance
-29.5	-50.5	9.026086807250977	1.1775382662630451	0.48043561263532236	SBS4	PBD-288	Resistance
-29.5	17.5	8.30434799194336	1.0833806217133228	0.4420192936590357	SBS4	PBD-288	Resistance
-29.5	18.5	10.821739196777344	1.411798078596709	0.5760136160674573	SBS4	PBD-288	Resistance
-29.5	19.5	14.452174186706543	1.8854226088181205	0.7692524243977931	SBS4	PBD-288	Resistance
-29.5	20.5	15.008695602416992	1.958026083279223	0.7988746419779229	SBS4	PBD-288	Resistance
-29.5	21.5	13.952174186706543	1.8201928868240287	0.7426386978242037	SBS4	PBD-288	Resistance
-29.5	22.5	13.352173805236816	1.7419171706647898	0.7107022056312342	SBS4	PBD-288	Resistance
-29.5	23.5	16.134782791137695	2.1049347918019428	0.8588133950551926	SBS4	PBD-288	Resistance
-29.5	24.5	21.45652198791504	2.79920592846364	1.1420760188131651	SBS4	PBD-288	Resistance
-29.5	25.5	19.986955642700195	2.6074871201631638	1.0638547450265707	SBS4	PBD-288	Resistance
-29.5	26.5	23.208696365356445	3.0277936235149885	1.2353397983941152	SBS4	PBD-288	Resistance
-29.5	27.5	27.53913116455078	3.5927397396449647	1.4658378137751455	SBS4	PBD-288	Resistance
-29.5	28.5	27.173913955688477	3.5450937056418717	1.4463982319018835	SBS4	PBD-288	Resistance
-29.5	29.5	27.934782028198242	3.644356131329857	1.4868973015825815	SBS4	PBD-288	Resistance
-29.5	30.5	23.395652770996094	3.052183852244766	1.2452910117158644	SBS4	PBD-288	Resistance
-29.5	115.5	9.934782981872559	1.2960862639583666	0.5288031956950136	SBS4	PBD-288	Resistance
-29.5	116.5	8.060869216918945	1.0516165161007136	0.4290595385690911	SBS4	PBD-288	Resistance
-29.5	117.5	12.378260612487793	1.614860997045995	0.6588632867947659	SBS4	PBD-288	Resistance
-29.5	118.5	5.665217399597168	0.739081112023632	0.30154509370564186	SBS4	PBD-288	Resistance
-29.5	119.5	9.447826385498047	1.232558177148969	0.5028837362767794	SBS4	PBD-288	Resistance
-29.5	120.5	5.73913049697876	0.748723773611479	0.3054792996334834	SBS4	PBD-288	Resistance
-29.5	121.5	6.186956405639648	0.8071468926588818	0.32931593220482375	SBS4	PBD-288	Resistance
-29.5	122.5	6.317391395568848	0.8241633689216495	0.336258654520033	SBS4	PBD-288	Resistance
-29.5	123.5	7.491304397583008	0.9773114064549168	0.39874305383360603	SBS4	PBD-288	Resistance
-29.5	124.5	6.6043477058410645	0.8615995296086637	0.35153260808033476	SBS4	PBD-288	Resistance
-29.5	125.5	6.943478107452393	0.9058422932423671	0.36958365564288576	SBS4	PBD-288	Resistance
-29.5	126.5	6.817391395568848	0.8893930909157415	0.3628723810936225	SBS4	PBD-288	Resistance
-29.5	127.5	6.973913192749023	0.9098128375478985	0.37120363771954257	SBS4	PBD-288	Resistance
-29.5	128.5	6.947825908660889	0.9064095049705987	0.36981507802800423	SBS4	PBD-288	Resistance
-29.5	129.5	6.573913097381592	0.8576290475110429	0.34991265138450545	SBS4	PBD-288	Resistance
-29.5	130.5	6.752173900604248	0.8808848527843577	0.3594010199360179	SBS4	PBD-288	Resistance
-29.5	131.5	7.013043403625488	0.9149177431019825	0.37328643918560883	SBS4	PBD-288	Resistance
-29.5	132.5	6.447825908660889	0.8411797829765066	0.34320135145441466	SBS4	PBD-288	Resistance
-29.5	133.5	6.08695650100708	0.7941009607016455	0.32399319196627135	SBS4	PBD-288	Resistance
-29.5	134.5	5.665217399597168	0.739081112023632	0.30154509370564186	SBS4	PBD-288	Resistance
-29.5	135.5	6.3956522941589355	0.834373242237728	0.34042428283299303	SBS4	PBD-288	Resistance
-29.5	136.5	7.7739129066467285	1.0141803554136994	0.41378558500878937	SBS4	PBD-288	Resistance
-29.5	137.5	8.69565200805664	1.1344299260858048	0.4628474098430084	SBS4	PBD-288	Resistance
-29.5	138.5	7.452173709869385	0.9722064386929222	0.3966602269867122	SBS4	PBD-288	Resistance
-29.5	139.5	6.343478202819824	0.8275666392910388	0.3376471888307438	SBS4	PBD-288	Resistance
-29.5	140.5	6.417391300201416	0.8372093008788858	0.3415813947585854	SBS4	PBD-288	Resistance
-29.5	141.5	5.813043594360352	0.758366435199326	0.30941350556132496	SBS4	PBD-288	Resistance
-29.5	142.5	5.865217208862305	0.7651729759381046	0.31219057418274665	SBS4	PBD-288	Resistance
-29.5	143.5	4.769565105438232	0.6222348117209159	0.25387180318213365	SBS4	PBD-288	Resistance
-29.5	144.5	5.278260707855225	0.688598957171471	0.28094837452596017	SBS4	PBD-288	Resistance
-29.5	145.5	5.539130210876465	0.7226318474890959	0.29483379377555113	SBS4	PBD-288	Resistance
-29.5	146.5	5.23913049697876	0.683494051617387	0.27886557305989385	SBS4	PBD-288	Resistance
-29.5	147.5	8.23043441772461	1.0737378979175654	0.43808506235036665	SBS4	PBD-288	Resistance
-29.5	148.5	5.465217590332031	0.7129892481091594	0.290899613228537	SBS4	PBD-288	Resistance
-29.5	149.5	6.756521701812744	0.8814520645125892	0.35963244232113634	SBS4	PBD-288	Resistance
-29.5	150.5	4.852173805236816	0.633011896765226	0.2582688538802122	SBS4	PBD-288	Resistance
-29.5	151.5	5.199999809265137	0.6783890838553925	0.27678274621300014	SBS4	PBD-288	Resistance
-29.5	152.5	6.508695602416992	0.849120809379659	0.34644129022690084	SBS4	PBD-288	Resistance
-28.5	-70.5	12.256522178649902	1.5989790686555116	0.6523834600114488	SBS4	PBD-288	Resistance
-28.5	-69.5	12.356521606445312	1.6120249384048373	0.6577061748691736	SBS4	PBD-288	Resistance
-28.5	-68.5	10.739130020141602	1.4010209313444884	0.5716165399885512	SBS4	PBD-288	Resistance
-28.5	-67.5	14.565217018127441	1.900170113752141	0.7752694064108735	SBS4	PBD-288	Resistance
-28.5	-66.5	16.904348373413086	2.2053318897780336	0.8997754110294377	SBS4	PBD-288	Resistance
-28.5	-65.5	13.682608604431152	1.78502551084203	0.7282904084235482	SBS4	PBD-288	Resistance
-28.5	-64.5	17.630434036254883	2.300056621640166	0.9384231016291877	SBS4	PBD-288	Resistance
-28.5	-63.5	17.856521606445312	2.3295518803398494	0.9504571671786585	SBS4	PBD-288	Resistance
-28.5	-62.5	14.752174377441406	1.92456046689774	0.7852206704942779	SBS4	PBD-288	Resistance
-28.5	-61.5	17.1130428314209	2.232558052733148	0.9108836855151243	SBS4	PBD-288	Resistance
-28.5	-60.5	16.669565200805664	2.1747022076218876	0.8872785007097301	SBS4	PBD-288	Resistance
-28.5	-59.5	14.856521606445312	1.9381735483752973	0.7907748077371213	SBS4	PBD-288	Resistance
-28.5	-58.5	13.42608642578125	1.7515597700447263	0.7146363861782483	SBS4	PBD-288	Resistance
-28.5	-57.5	11.930434226989746	1.5564378157906817	0.6350266288425981	SBS4	PBD-288	Resistance
-28.5	-56.5	11.095651626586914	1.447532541891118	0.5905932770915762	SBS4	PBD-288	Resistance
-28.5	-55.5	9.969565391540527	1.300623957784219	0.5306545747759612	SBS4	PBD-288	Resistance
-28.5	-54.5	10.413043022155762	1.3584798028954796	0.5542597595813556	SBS4	PBD-288	Resistance
-28.5	-53.5	10.273913383483887	1.3403290275920698	0.5468542432575645	SBS4	PBD-288	Resistance
-28.5	-52.5	10.147826194763184	1.3238797630575336	0.5401429433274737	SBS4	PBD-288	Resistance
-28.5	-51.5	9.552173614501953	1.2461712586265266	0.5084378735196228	SBS4	PBD-288	Resistance
-28.5	-50.5	9.452174186706543	1.2331253888772007	0.5031151586618978	SBS4	PBD-288	Resistance
-28.5	-49.5	8.76956558227539	1.1440726498815623	0.4667816411516774	SBS4	PBD-288	Resistance
-28.5	16.5	12.460869789123535	1.6256381442982157	0.663260362873672	SBS4	PBD-288	Resistance
-28.5	17.5	12.721738815307617	1.6596709724079302	0.6771457567424355	SBS4	PBD-288	Resistance
-28.5	18.5	14.586956977844238	1.90300629680912	0.7764265690981209	SBS4	PBD-288	Resistance
-28.5	19.5	12.92173957824707	1.6857629607382238	0.6877912879811953	SBS4	PBD-288	Resistance
-28.5	20.5	16.586956024169922	2.163925060369667	0.8828814246308241	SBS4	PBD-288	Resistance
-28.5	21.5	14.100000381469727	1.8394782099997224	0.7505071096798868	SBS4	PBD-288	Resistance
-28.5	22.5	18.139129638671875	2.3664207670907214	0.9654996729730142	SBS4	PBD-288	Resistance
-28.5	23.5	19.19565200805664	2.5042540879617365	1.0217356678883884	SBS4	PBD-288	Resistance
-28.5	24.5	18.134782791137695	2.365853679778311	0.9652683013495508	SBS4	PBD-288	Resistance
-28.5	25.5	25.765216827392578	3.3613158615366374	1.371416871506948	SBS4	PBD-288	Resistance
-28.5	26.5	24.31304359436035	3.1718661489807296	1.2941213887841376	SBS4	PBD-288	Resistance
-28.5	27.5	32.21739196777344	4.203063042865107	1.7148497214889638	SBS4	PBD-288	Resistance
-28.5	28.5	30.15217399597168	3.9336358545494448	1.6049234286561733	SBS4	PBD-288	Resistance
-28.5	29.5	27.708696365356445	3.614861121461816	1.4748633375564209	SBS4	PBD-288	Resistance
-28.5	30.5	22.42608642578125	2.925694765938382	1.1936834645028598	SBS4	PBD-288	Resistance
-28.5	31.5	14.265217781066895	1.8610323800883426	0.7593012110760438	SBS4	PBD-288	Resistance
-28.5	115.5	6.991304397583008	0.9120816844608247	0.37212932726001646	SBS4	PBD-288	Resistance
-28.5	116.5	5.839130401611328	0.7617697055687153	0.3108020398720358	SBS4	PBD-288	Resistance
-28.5	117.5	5.534782886505127	0.7220646979687748	0.2946023967712601	SBS4	PBD-288	Resistance
-28.5	118.5	5.886956691741943	0.7680090967871729	0.3133477114891665	SBS4	PBD-288	Resistance
-28.5	119.5	9.399999618530273	1.226318723722601	0.5003380392788211	SBS4	PBD-288	Resistance
-28.5	120.5	5.547826290130615	0.7237663331534695	0.2952966639266155	SBS4	PBD-288	Resistance
-28.5	121.5	5.6434783935546875	0.7362450533824743	0.3003879817800495	SBS4	PBD-288	Resistance
-28.5	122.5	5.804347991943359	0.7572320117428628	0.308950660791088	SBS4	PBD-288	Resistance
-28.5	123.5	6.134782791137695	0.8003403519201031	0.32653886358340206	SBS4	PBD-288	Resistance
-28.5	124.5	6.408695697784424	0.8360748774224227	0.34111854998834845	SBS4	PBD-288	Resistance
-28.5	125.5	6.786956310272217	0.8854225466102101	0.3612523990169657	SBS4	PBD-288	Resistance
-28.5	126.5	6.595652103424072	0.8604651061522006	0.3510697633100978	SBS4	PBD-288	Resistance
-28.5	127.5	6.821739196777344	0.8899603026439731	0.363103803478741	SBS4	PBD-288	Resistance
-28.5	128.5	6.969565391540527	0.909245625819667	0.3709722153344241	SBS4	PBD-288	Resistance
-28.5	129.5	6.513043403625488	0.8496880211078905	0.3466727126120193	SBS4	PBD-288	Resistance
-28.5	130.5	6.482608795166016	0.8457175390102697	0.34505275591619	SBS4	PBD-288	Resistance
-28.5	131.5	6.5608696937561035	0.8559274123263482	0.34921838422915	SBS4	PBD-288	Resistance
-28.5	132.5	6.156521797180176	0.8031764105612609	0.32769597550899443	SBS4	PBD-288	Resistance
-28.5	133.5	5.504347801208496	0.7180941536632435	0.29298241469460334	SBS4	PBD-288	Resistance
-28.5	134.5	8.834782600402832	1.1525808258050356	0.4702529769284545	SBS4	PBD-288	Resistance
-28.5	135.5	6.921739101409912	0.9030062346012093	0.3684265437172934	SBS4	PBD-288	Resistance
-28.5	136.5	8.008695602416992	1.0448099753619349	0.4262824699476694	SBS4	PBD-288	Resistance
-28.5	137.5	9.352173805236816	1.2200793947120538	0.49779239304251793	SBS4	PBD-288	Resistance
-28.5	138.5	8.395651817321777	1.0952920680061855	0.44687916374652364	SBS4	PBD-288	Resistance
-28.5	139.5	7.5	0.9784458299113798	0.399205898603843	SBS4	PBD-288	Resistance
-28.5	140.5	6.708695411682129	0.8752126732941315	0.35708677070400563	SBS4	PBD-288	Resistance
-28.5	141.5	5.382608413696289	0.7022121008569389	0.28650253714963103	SBS4	PBD-288	Resistance
-28.5	142.5	5.621738910675049	0.733408932533406	0.29923084447362963	SBS4	PBD-288	Resistance
-28.5	143.5	4.6434783935546875	0.6057856093942903	0.2471605286328704	SBS4	PBD-288	Resistance
-28.5	144.5	4.5608696937561035	0.5950085243499802	0.24276347793479192	SBS4	PBD-288	Resistance
-28.5	145.5	5.091304302215576	0.6642087284416931	0.27099716120421075	SBS4	PBD-288	Resistance
-28.5	146.5	5.482608795166016	0.7152580950220857	0.291825302769011	SBS4	PBD-288	Resistance
-28.5	147.5	4.504347801208496	0.5876347096750595	0.23975496154742426	SBS4	PBD-288	Resistance
-28.5	148.5	5.517391204833984	0.7197957888479382	0.29367668184995877	SBS4	PBD-288	Resistance
-28.5	149.5	5.9391303062438965	0.7748156375259516	0.31612478011058825	SBS4	PBD-288	Resistance
-28.5	150.5	5.965217590332031	0.7782189701032515	0.3175133398021266	SBS4	PBD-288	Resistance
-28.5	151.5	5.382608890533447	0.7022121630648493	0.2865025625304585	SBS4	PBD-288	Resistance
-28.5	152.5	5.886956691741943	0.7680090967871729	0.3133477114891665	SBS4	PBD-288	Resistance
-28.5	153.5	4.908695697784424	0.6403857114401468	0.26127737026757986	SBS4	PBD-288	Resistance
-27.5	-70.5	11.386956214904785	1.4855359765142744	0.6060986784178239	SBS4	PBD-288	Resistance
-27.5	-69.5	16.0	2.087351103810944	0.851639250354865	SBS4	PBD-288	Resistance
-27.5	-68.5	11.656521797180176	1.5207033524962728	0.6204469678184792	SBS4	PBD-288	Resistance
-27.5	-67.5	14.165217399597168	1.847986385923196	0.7539784454566639	SBS4	PBD-288	Resistance
-27.5	-66.5	11.930435180664062	1.556437940206503	0.6350266796042532	SBS4	PBD-288	Resistance
-27.5	-65.5	23.10869598388672	3.0147476293498414	1.2300170327747353	SBS4	PBD-288	Resistance
-27.5	-64.5	19.18695640563965	2.5031196645052733	1.0212728231181514	SBS4	PBD-288	Resistance
-27.5	-63.5	17.913043975830078	2.3369257572226805	0.9534657089468536	SBS4	PBD-288	Resistance
-27.5	-62.5	16.839130401611328	2.196823589438739	0.8963040244910054	SBS4	PBD-288	Resistance
-27.5	-61.5	16.178260803222656	2.1106069090842583	0.8611276189063773	SBS4	PBD-288	Resistance
-27.5	-60.5	15.92608642578125	2.0777083800151863	0.847705019046196	SBS4	PBD-288	Resistance
-27.5	-59.5	16.66521644592285	2.174134871477835	0.8870470275629565	SBS4	PBD-288	Resistance
-27.5	-58.5	13.660869598388672	1.7821894522008723	0.7271332964979559	SBS4	PBD-288	Resistance
-27.5	-57.5	13.204347610473633	1.7226318474890958	0.702833793775551	SBS4	PBD-288	Resistance
-27.5	-55.5	11.565217018127441	1.508791781787589	0.6155870469693363	SBS4	PBD-288	Resistance
-27.5	-54.5	11.699999809265137	1.5263754697785883	0.6227611916696639	SBS4	PBD-288	Resistance
-27.5	-53.5	10.273913383483887	1.3403290275920698	0.5468542432575645	SBS4	PBD-288	Resistance
-27.5	-52.5	9.639130592346191	1.2575156176069786	0.5130663719836472	SBS4	PBD-288	Resistance
-27.5	-51.5	9.878260612487793	1.2887123870755353	0.5257946539268183	SBS4	PBD-288	Resistance
-27.5	-50.5	11.086956977844238	1.446398242850476	0.5901304830829942	SBS4	PBD-288	Resistance
-27.5	-49.5	11.108695983886719	1.4492343014916338	0.5912875950085865	SBS4	PBD-288	Resistance
-27.5	-48.5	11.417391777038574	1.4895065830277163	0.6077186858753082	SBS4	PBD-288	Resistance
-27.5	15.5	12.908695220947266	1.684061201137708	0.6870969700641848	SBS4	PBD-288	Resistance
-27.5	16.5	9.413043975830078	1.2280204833231168	0.5010323571958316	SBS4	PBD-288	Resistance
-27.5	17.5	11.982608795166016	1.5632444809452815	0.6378037482256748	SBS4	PBD-288	Resistance
-27.5	18.5	13.073912620544434	1.7056153712263282	0.6958910714603419	SBS4	PBD-288	Resistance
-27.5	19.5	13.52173900604248	1.7640385524816415	0.7197277294125097	SBS4	PBD-288	Resistance
-27.5	20.5	18.46521759033203	2.4089620199555513	0.9828565041418649	SBS4	PBD-288	Resistance
-27.5	21.5	16.15652084350586	2.1077707260272796	0.85997045621913	SBS4	PBD-288	Resistance
-27.5	22.5	14.830434799194336	1.934770278005908	0.7893862734264104	SBS4	PBD-288	Resistance
-27.5	23.5	15.591303825378418	2.0340328281097144	0.8298853938687635	SBS4	PBD-288	Resistance
-27.5	24.5	19.42608642578125	2.53431643397383	1.0340011050613227	SBS4	PBD-288	Resistance
-27.5	25.5	22.913043975830078	2.9892229771636005	1.219602974682749	SBS4	PBD-288	Resistance
-27.5	26.5	27.913043975830078	3.6415201971045206	1.4857402404186444	SBS4	PBD-288	Resistance
-27.5	27.5	30.6478271484375	3.9982984892311264	1.6313057836062994	SBS4	PBD-288	Resistance
-27.5	28.5	30.92173957824707	4.034032952525536	1.6458854446304185	SBS4	PBD-288	Resistance
-27.5	29.5	24.839130401611328	3.240499141344211	1.3221236496684379	SBS4	PBD-288	Resistance
-27.5	30.5	18.38260841369629	2.3981848727033306	0.9784594280629588	SBS4	PBD-288	Resistance
-27.5	31.5	18.095651626586914	2.360748649808406	0.9631854491218295	SBS4	PBD-288	Resistance
-27.5	32.5	15.76956558227539	2.05728875779885	0.8393738131819308	SBS4	PBD-288	Resistance
-27.5	114.5	5.91304349899292	0.7714123671565623	0.31473624579987736	SBS4	PBD-288	Resistance
-27.5	115.5	6.513043403625488	0.8496880211078905	0.3466727126120193	SBS4	PBD-288	Resistance
-27.5	116.5	5.900000095367432	0.7697107319718676	0.31404197864452194	SBS4	PBD-288	Resistance
-27.5	117.5	5.426086902618408	0.7078842803471649	0.28881678638164326	SBS4	PBD-288	Resistance
-27.5	118.5	5.386956691741943	0.702779374793081	0.286733984915577	SBS4	PBD-288	Resistance
-27.5	119.5	5.530434608459473	0.7214974240326327	0.29437094900531413	SBS4	PBD-288	Resistance
-27.5	120.5	5.752173900604248	0.7504254087961737	0.30617356678883884	SBS4	PBD-288	Resistance
-27.5	121.5	5.278260707855225	0.688598957171471	0.28094837452596017	SBS4	PBD-288	Resistance
-27.5	122.5	5.717391490936279	0.7458877149703212	0.30432218770789105	SBS4	PBD-288	Resistance
-27.5	123.5	6.41304349899292	0.8366420891506543	0.3413499723734669	SBS4	PBD-288	Resistance
-27.5	124.5	6.069565296173096	0.7918321137887193	0.32306750242579746	SBS4	PBD-288	Resistance
-27.5	125.5	6.269565105438232	0.8179239777031919	0.3337129829029023	SBS4	PBD-288	Resistance
-27.5	126.5	5.852173805236816	0.7634713407534099	0.31149630702739123	SBS4	PBD-288	Resistance
-27.5	127.5	7.052174091339111	0.920022710863977	0.3753692660325026	SBS4	PBD-288	Resistance
-27.5	128.5	6.469565391540527	0.844015903825575	0.3443584887608346	SBS4	PBD-288	Resistance
-27.5	129.5	6.67391300201416	0.8706749794682791	0.35523539162305784	SBS4	PBD-288	Resistance
-27.5	130.5	6.269565105438232	0.8179239777031919	0.3337129829029023	SBS4	PBD-288	Resistance
-27.5	131.5	6.539130687713623	0.8530913536851904	0.34806127230355766	SBS4	PBD-288	Resistance
-27.5	132.5	6.126087188720703	0.79920592846364	0.3260760188131651	SBS4	PBD-288	Resistance
-27.5	133.5	5.986956596374512	0.7810550287444092	0.31867045172771896	SBS4	PBD-288	Resistance
-27.5	134.5	6.713043689727783	0.8757799472302736	0.3573182184699516	SBS4	PBD-288	Resistance
-27.5	135.5	6.556521892547607	0.8553602005981166	0.34898696184403155	SBS4	PBD-288	Resistance
-27.5	136.5	7.300000190734863	0.9523539659969072	0.38856041812673814	SBS4	PBD-288	Resistance
-27.5	137.5	10.90434741973877	1.4225751014331085	0.5804106413847082	SBS4	PBD-288	Resistance
-27.5	138.5	9.317391395568848	1.2155417008862015	0.4959410139615702	SBS4	PBD-288	Resistance
-27.5	139.5	9.791304588317871	1.2773681525109042	0.5211662062244489	SBS4	PBD-288	Resistance
-27.5	140.5	7.473913192749023	0.9750425595419905	0.3978173642931321	SBS4	PBD-288	Resistance
-27.5	141.5	6.973913192749023	0.9098128375478985	0.37120363771954257	SBS4	PBD-288	Resistance
-27.5	142.5	4.8086957931518555	0.6273397794829104	0.2559546300290274	SBS4	PBD-288	Resistance
-27.5	143.5	4.84782600402832	0.6324446850369945	0.2580374314950937	SBS4	PBD-288	Resistance
-27.5	144.5	5.034782886505127	0.6568349759746829	0.2679886701976706	SBS4	PBD-288	Resistance
-27.5	145.5	4.369565010070801	0.5700510216840602	0.23258081684709656	SBS4	PBD-288	Resistance
-27.5	146.5	4.313043594360352	0.56267726921705	0.22957232584055637	SBS4	PBD-288	Resistance
-27.5	147.5	4.252173900604248	0.5547362428138977	0.22633238706807024	SBS4	PBD-288	Resistance
-27.5	148.5	5.8086957931518555	0.7577992234710944	0.3091820831762065	SBS4	PBD-288	Resistance
-27.5	149.5	4.752173900604248	0.6199659648079897	0.2529461136416598	SBS4	PBD-288	Resistance
-27.5	150.5	4.708695888519287	0.6142938475256742	0.25063188979047507	SBS4	PBD-288	Resistance
-27.5	151.5	5.665217399597168	0.739081112023632	0.30154509370564186	SBS4	PBD-288	Resistance
-27.5	152.5	5.630434989929199	0.7345434181977796	0.2996937146246941	SBS4	PBD-288	Resistance
-27.5	153.5	5.0652174949646	0.6608054580723037	0.2696086268934999	SBS4	PBD-288	Resistance
-26.5	-70.5	11.300000190734863	1.474191741949643	0.6014702307154544	SBS4	PBD-288	Resistance
-26.5	-69.5	16.57391357421875	2.1622235496007933	0.8821872082371236	SBS4	PBD-288	Resistance
-26.5	-68.5	13.004347801208496	1.6965399835746233	0.6921883132984463	SBS4	PBD-288	Resistance
-26.5	-67.5	12.256522178649902	1.5989790686555116	0.6523834600114488	SBS4	PBD-288	Resistance
-26.5	-66.5	13.704347610473633	1.7878615694831879	0.7294475203491406	SBS4	PBD-288	Resistance
-26.5	-65.5	14.573912620544434	1.9013045372086042	0.7757322511811104	SBS4	PBD-288	Resistance
-26.5	-64.5	19.07391357421875	2.488372159571253	1.0152558411050712	SBS4	PBD-288	Resistance
-26.5	-63.5	17.634782791137695	2.300623957784219	0.9386545747759613	SBS4	PBD-288	Resistance
-26.5	-62.5	15.40434741973877	2.0096425993799363	0.819934180547014	SBS4	PBD-288	Resistance
-26.5	-61.5	14.669565200805664	1.9137833196455194	0.7808235944153719	SBS4	PBD-288	Resistance
-26.5	-60.5	15.52173900604248	2.0249574404580093	0.8261826357068678	SBS4	PBD-288	Resistance
-26.5	-59.5	15.704347610473633	2.048780457459556	0.8359024266434987	SBS4	PBD-288	Resistance
-26.5	-58.5	16.18260955810547	2.111174245228311	0.8613590920531509	SBS4	PBD-288	Resistance
-26.5	-57.5	15.691304206848145	2.047078822274861	0.8352081594881432	SBS4	PBD-288	Resistance
-26.5	-56.5	14.956521987915039	1.9512195425404442	0.7960975733565012	SBS4	PBD-288	Resistance
-26.5	-55.5	13.317391395568848	1.7373794768389375	0.7088508265502864	SBS4	PBD-288	Resistance
-26.5	-54.5	13.160869598388672	1.7169597302067803	0.7005195699243663	SBS4	PBD-288	Resistance
-26.5	-53.5	11.199999809265137	1.4611457477844965	0.5961474650960745	SBS4	PBD-288	Resistance
-26.5	-52.5	10.330434799194336	1.3477027800590802	0.5498627342641047	SBS4	PBD-288	Resistance
-26.5	-51.5	12.060869216918945	1.5734542920534496	0.6419693511578074	SBS4	PBD-288	Resistance
-26.5	-50.5	13.108695983886719	1.7101531894680018	0.6977425013029447	SBS4	PBD-288	Resistance
-26.5	-49.5	13.052173614501953	1.7027793125851705	0.6947339595347495	SBS4	PBD-288	Resistance
-26.5	15.5	14.534782409667969	1.8961996316545202	0.7736494497150442	SBS4	PBD-288	Resistance
-26.5	16.5	10.94347858428955	1.4276801314030136	0.5824934936124295	SBS4	PBD-288	Resistance
-26.5	17.5	11.426087379455566	1.4906410064841793	0.6081815306455451	SBS4	PBD-288	Resistance
-26.5	18.5	14.608695983886719	1.9058423554502777	0.7775836810237132	SBS4	PBD-288	Resistance
-26.5	19.5	15.039130210876465	1.9619965653768436	0.8004945986737522	SBS4	PBD-288	Resistance
-26.5	20.5	15.217391014099121	1.9852523706501586	0.8099829672252646	SBS4	PBD-288	Resistance
-26.5	21.5	17.639129638671875	2.3011910450966293	0.9388859463994247	SBS4	PBD-288	Resistance
-26.5	22.5	16.34347915649414	2.1321612035886996	0.8699217710641894	SBS4	PBD-288	Resistance
-26.5	23.5	17.452173233032227	2.2768008163668516	0.9289347330776754	SBS4	PBD-288	Resistance
-26.5	24.5	18.96521759033203	2.4741917419496433	1.0094702307154544	SBS4	PBD-288	Resistance
-26.5	25.5	24.11739158630371	3.1463414967944887	1.2837073306921514	SBS4	PBD-288	Resistance
-26.5	26.5	31.92173957824707	4.16449239651372	1.6991128977775976	SBS4	PBD-288	Resistance
-26.5	27.5	47.38695526123047	6.182075835673077	2.522286940954615	SBS4	PBD-288	Resistance
-26.5	28.5	38.091304779052734	4.969370442259675	2.0275031404419472	SBS4	PBD-288	Resistance
-26.5	29.5	29.321739196777344	3.8252977923781124	1.5607214992902698	SBS4	PBD-288	Resistance
-26.5	30.5	18.143478393554688	2.366988103234774	0.9657311461197878	SBS4	PBD-288	Resistance
-26.5	31.5	20.430435180664062	2.6653432141060667	1.0874600313552751	SBS4	PBD-288	Resistance
-26.5	32.5	15.617391586303711	2.0374362228949248	0.8312739789411292	SBS4	PBD-288	Resistance
-26.5	113.5	9.24782657623291	1.2064663132344966	0.49223825579967456	SBS4	PBD-288	Resistance
-26.5	114.5	5.960869789123535	0.7776517583750199	0.31728191741700806	SBS4	PBD-288	Resistance
-26.5	115.5	6.591304302215576	0.859897894423969	0.35083834092497934	SBS4	PBD-288	Resistance
-26.5	116.5	6.4391303062438965	0.8400453595200436	0.34273850668417777	SBS4	PBD-288	Resistance
-26.5	117.5	5.4782609939575195	0.7146908832938541	0.29159388038389245	SBS4	PBD-288	Resistance
-26.5	118.5	6.030434608459473	0.7867271460267248	0.3209846755789037	SBS4	PBD-288	Resistance
-26.5	119.5	5.147826194763184	0.6715825431166138	0.2740056775915784	SBS4	PBD-288	Resistance
-26.5	120.5	5.443478107452393	0.7101531272600912	0.28974247592211716	SBS4	PBD-288	Resistance
-26.5	121.5	7.082608699798584	0.923993192961598	0.37698922272833196	SBS4	PBD-288	Resistance
-26.5	122.5	5.5608696937561035	0.7254679683381642	0.29599093108197094	SBS4	PBD-288	Resistance
-26.5	123.5	5.908695697784424	0.7708451554283307	0.3145048234147589	SBS4	PBD-288	Resistance
-26.5	124.5	5.504347801208496	0.7180941536632435	0.29298241469460334	SBS4	PBD-288	Resistance
-26.5	125.5	5.734782695770264	0.7481565618832474	0.30524787724836494	SBS4	PBD-288	Resistance
-26.5	126.5	5.804347991943359	0.7572320117428628	0.308950660791088	SBS4	PBD-288	Resistance
-26.5	127.5	5.947825908660889	0.7759500609824147	0.3165876248808252	SBS4	PBD-288	Resistance
-26.5	128.5	5.800000190734863	0.7566648000146313	0.30871923840596954	SBS4	PBD-288	Resistance
-26.5	129.5	6.139130592346191	0.8009075636483347	0.32677028596852054	SBS4	PBD-288	Resistance
-26.5	130.5	6.121739387512207	0.7986387167354084	0.32584459642804664	SBS4	PBD-288	Resistance
-26.5	131.5	6.217391490936279	0.8111174369644132	0.33093591428148056	SBS4	PBD-288	Resistance
-26.5	132.5	6.460869789123535	0.8428814803691119	0.34389564399059763	SBS4	PBD-288	Resistance
-26.5	133.5	6.960869312286377	0.9081111401552934	0.37050934518335965	SBS4	PBD-288	Resistance
-26.5	134.5	6.591304302215576	0.859897894423969	0.35083834092497934	SBS4	PBD-288	Resistance
-26.5	135.5	12.278261184692383	1.6018151272966694	0.6535405719370411	SBS4	PBD-288	Resistance
-26.5	136.5	6.569565296173096	0.8570618357828113	0.349681228999387	SBS4	PBD-288	Resistance
-26.5	137.5	11.982608795166016	1.5632444809452815	0.6378037482256748	SBS4	PBD-288	Resistance
-26.5	138.5	9.113043785095215	1.1888826252434974	0.48506411109934694	SBS4	PBD-288	Resistance
-26.5	139.5	8.139130592346191	1.0618264516247027	0.43322519226287864	SBS4	PBD-288	Resistance
-26.5	140.5	6.15217399597168	0.8026091988330294	0.32746455312387596	SBS4	PBD-288	Resistance
-26.5	141.5	6.486956596374512	0.8462847507385012	0.3452841783013085	SBS4	PBD-288	Resistance
-26.5	142.5	4.630434989929199	0.6040839742095956	0.246466261477515	SBS4	PBD-288	Resistance
-26.5	143.5	7.156521797180176	0.9336358545494449	0.38092342865617346	SBS4	PBD-288	Resistance
-26.5	144.5	4.23913049697876	0.553034607629203	0.2256381199127148	SBS4	PBD-288	Resistance
-26.5	145.5	4.334782600402832	0.5655133278582077	0.23072943776614874	SBS4	PBD-288	Resistance
-26.5	146.5	4.9782609939575195	0.6494611612997622	0.26498015381030293	SBS4	PBD-288	Resistance
-26.5	147.5	4.686956405639648	0.6114577266766058	0.24947475248405515	SBS4	PBD-288	Resistance
-26.5	148.5	4.713043212890625	0.6148609970459952	0.250863286794766	SBS4	PBD-288	Resistance
-26.5	149.5	5.126087188720703	0.668746484475456	0.27284856566598603	SBS4	PBD-288	Resistance
-26.5	150.5	4.199999809265137	0.5479296398672086	0.2235552930658211	SBS4	PBD-288	Resistance
-26.5	151.5	4.747826099395752	0.6193987530797581	0.2527146912565413	SBS4	PBD-288	Resistance
-26.5	152.5	5.247826099395752	0.6846284750738502	0.27932841783013085	SBS4	PBD-288	Resistance
-25.5	-70.5	12.121739387512207	1.5813953806645125	0.645209315311121	SBS4	PBD-288	Resistance
-25.5	-69.5	11.143478393554688	1.4537719953174861	0.5931389740895343	SBS4	PBD-288	Resistance
-25.5	-68.5	16.369565963745117	2.1355644739580892	0.8713103053749004	SBS4	PBD-288	Resistance
-25.5	-67.5	13.273913383483887	1.731707359556622	0.7065366026991017	SBS4	PBD-288	Resistance
-25.5	-66.5	13.539130210876465	1.7663073993945677	0.7206534189529836	SBS4	PBD-288	Resistance
-25.5	-65.5	16.69565200805664	2.1781054779912767	0.8886670350204409	SBS4	PBD-288	Resistance
-25.5	-64.5	17.852174758911133	2.328984793027439	0.950225795555195	SBS4	PBD-288	Resistance
-25.5	-63.5	17.247825622558594	2.2501417407241475	0.9180578302154522	SBS4	PBD-288	Resistance
-25.5	-62.5	15.65217399597168	2.041973916720777	0.833125358022077	SBS4	PBD-288	Resistance
-25.5	-61.5	16.27391242980957	2.1230855671053526	0.8662189113789838	SBS4	PBD-288	Resistance
-25.5	-60.5	16.45652198791504	2.1469087085227203	0.8759387530772699	SBS4	PBD-288	Resistance
-25.5	-59.5	16.495651245117188	2.152013489660983	0.878021503781681	SBS4	PBD-288	Resistance
-25.5	-58.5	18.07391357421875	2.357912715583069	0.9620283879578921	SBS4	PBD-288	Resistance
-25.5	-57.5	15.23043441772461	1.9869540058348532	0.81067723438062	SBS4	PBD-288	Resistance
-25.5	-56.5	15.121739387512207	1.9727737126290643	0.8048916747526582	SBS4	PBD-288	Resistance
-25.5	-55.5	15.121739387512207	1.9727737126290643	0.8048916747526582	SBS4	PBD-288	Resistance
-25.5	-54.5	13.460869789123535	1.7560975882863998	0.7164878160208511	SBS4	PBD-288	Resistance
-25.5	-53.5	12.113043785095215	1.5802609572080493	0.6447464705408841	SBS4	PBD-288	Resistance
-25.5	-52.5	10.426087379455566	1.3601815624959954	0.5549540774983661	SBS4	PBD-288	Resistance
-25.5	-51.5	12.217391014099121	1.5938740386856065	0.6503006077837274	SBS4	PBD-288	Resistance
-25.5	-50.5	13.426087379455566	1.7515598944605473	0.7146364369399032	SBS4	PBD-288	Resistance
-25.5	-49.5	12.917391777038574	1.6851957490099922	0.6875598655960768	SBS4	PBD-288	Resistance
-25.5	-48.5	16.778261184692383	2.1888826252434974	0.8930641110993469	SBS4	PBD-288	Resistance
-25.5	15.5	10.160869598388672	1.3255813982422284	0.5408372104828292	SBS4	PBD-288	Resistance
-25.5	16.5	10.965217590332031	1.4305161900441714	0.583650605538022	SBS4	PBD-288	Resistance
-25.5	17.5	14.486956596374512	1.889960302643973	0.771103803478741	SBS4	PBD-288	Resistance
-25.5	18.5	14.417391777038574	1.8808849149922682	0.7674010453168454	SBS4	PBD-288	Resistance
-25.5	19.5	15.334782600402832	2.0005672117282316	0.8162314223851185	SBS4	PBD-288	Resistance
-25.5	20.5	16.352174758911133	2.133295627045163	0.8703846158344264	SBS4	PBD-288	Resistance
-25.5	21.5	16.54347801208496	2.1582529430873514	0.8805672007796393	SBS4	PBD-288	Resistance
-25.5	22.5	20.46086883544922	2.6693135717878667	1.0890799372894495	SBS4	PBD-288	Resistance
-25.5	23.5	17.082609176635742	2.228587695051348	0.90926377958095	SBS4	PBD-288	Resistance
-25.5	24.5	18.3521728515625	2.3942142661898886	0.9768394206054745	SBS4	PBD-288	Resistance
-25.5	25.5	20.373912811279297	2.6579693372232356	1.08445148958708	SBS4	PBD-288	Resistance
-25.5	26.5	30.299999237060547	3.9529210533093178	1.6127917897502015	SBS4	PBD-288	Resistance
-25.5	27.5	51.23043441772461	6.6834939894094765	2.726865547679066	SBS4	PBD-288	Resistance
-25.5	28.5	32.065216064453125	4.18321025912954	1.7067497857248521	SBS4	PBD-288	Resistance
-25.5	29.5	24.69565200805664	3.2217810298967486	1.3144866601978733	SBS4	PBD-288	Resistance
-25.5	30.5	15.465217590332031	2.0175836879909994	0.8231741447003277	SBS4	PBD-288	Resistance
-25.5	31.5	22.57391357421875	2.944980213529897	1.201551927120198	SBS4	PBD-288	Resistance
-25.5	32.5	15.386956214904785	2.0073737524670103	0.8190084910065402	SBS4	PBD-288	Resistance
-25.5	45.5	5.300000190734863	0.6914350780205393	0.28210551183238003	SBS4	PBD-288	Resistance
-25.5	113.5	9.134782791137695	1.1917186838846552	0.4862212230249393	SBS4	PBD-288	Resistance
-25.5	114.5	6.039130687713623	0.7878616316910985	0.32144754572996814	SBS4	PBD-288	Resistance
-25.5	115.5	7.2739129066467285	0.9489506334196074	0.3871718584351998	SBS4	PBD-288	Resistance
-25.5	116.5	7.9782609939575195	1.0408394932643141	0.4246625132518401	SBS4	PBD-288	Resistance
-25.5	117.5	5.7739129066467285	0.7532614674373315	0.3073306787144312	SBS4	PBD-288	Resistance
-25.5	118.5	5.313043594360352	0.693136713205234	0.28279977898773545	SBS4	PBD-288	Resistance
-25.5	119.5	5.26086950302124	0.6863301102585447	0.2800226849854862	SBS4	PBD-288	Resistance
-25.5	120.5	5.843478202819824	0.7623369172969469	0.3110334622571543	SBS4	PBD-288	Resistance
-25.5	121.5	5.247826099395752	0.6846284750738502	0.27932841783013085	SBS4	PBD-288	Resistance
-25.5	122.5	5.230434894561768	0.6823596281609239	0.27840272828965695	SBS4	PBD-288	Resistance
-25.5	123.5	5.782608509063721	0.7543958908937946	0.30779352348466815	SBS4	PBD-288	Resistance
-25.5	124.5	5.530434608459473	0.7214974240326327	0.29437094900531413	SBS4	PBD-288	Resistance
-25.5	125.5	5.704347610473633	0.7441860175777161	0.30362789517170813	SBS4	PBD-288	Resistance
-25.5	126.5	5.752173900604248	0.7504254087961737	0.30617356678883884	SBS4	PBD-288	Resistance
-25.5	127.5	5.8956522941589355	0.7691435202436361	0.3138105562594035	SBS4	PBD-288	Resistance
-25.5	128.5	5.465217590332031	0.7129892481091594	0.290899613228537	SBS4	PBD-288	Resistance
-25.5	129.5	6.047826290130615	0.7889960551475615	0.3219103905002051	SBS4	PBD-288	Resistance
-25.5	130.5	5.743478298187256	0.7492909853397105	0.3057107220186019	SBS4	PBD-288	Resistance
-25.5	131.5	5.704347610473633	0.7441860175777161	0.30362789517170813	SBS4	PBD-288	Resistance
-25.5	132.5	6.3086957931518555	0.8230289454651863	0.335795809749796	SBS4	PBD-288	Resistance
-25.5	133.5	6.330434799194336	0.8258650041063442	0.33695292167538843	SBS4	PBD-288	Resistance
-25.5	134.5	6.195652008056641	0.8082813161153449	0.3297787769750607	SBS4	PBD-288	Resistance
-25.5	135.5	6.591304302215576	0.859897894423969	0.35083834092497934	SBS4	PBD-288	Resistance
-25.5	136.5	6.508695602416992	0.849120809379659	0.34644129022690084	SBS4	PBD-288	Resistance
-25.5	137.5	6.704347610473633	0.8746454615659001	0.3568553483188872	SBS4	PBD-288	Resistance
-25.5	138.5	7.878261089324951	1.0277935613070779	0.41933977301328773	SBS4	PBD-288	Resistance
-25.5	139.5	7.456521511077881	0.9727736504211538	0.39689164937183075	SBS4	PBD-288	Resistance
-25.5	140.5	9.278261184692383	1.2104367953321176	0.49385821249550393	SBS4	PBD-288	Resistance
-25.5	141.5	5.1434783935546875	0.6710153313883823	0.27377425520646	SBS4	PBD-288	Resistance
-25.5	142.5	7.013043403625488	0.9149177431019825	0.37328643918560883	SBS4	PBD-288	Resistance
-25.5	143.5	5.0608696937561035	0.6602382463440722	0.2693772045083815	SBS4	PBD-288	Resistance
-25.5	144.5	4.043478488922119	0.527509955442962	0.21522406182072848	SBS4	PBD-288	Resistance
-25.5	145.5	4.473913192749023	0.5836642275774386	0.23813500485159494	SBS4	PBD-288	Resistance
-25.5	146.5	5.382608890533447	0.7022121630648493	0.2865025625304585	SBS4	PBD-288	Resistance
-25.5	147.5	4.599999904632568	0.6001134299040642	0.2448462794008582	SBS4	PBD-288	Resistance
-25.5	148.5	4.695652008056641	0.6125921501330689	0.2499375972542921	SBS4	PBD-288	Resistance
-25.5	149.5	5.15217399597168	0.6721497548448454	0.27423709997669693	SBS4	PBD-288	Resistance
-25.5	150.5	4.32608699798584	0.5643789044017447	0.2302665929959118	SBS4	PBD-288	Resistance
-25.5	151.5	4.569565296173096	0.5961429478064433	0.24322632270502884	SBS4	PBD-288	Resistance
-25.5	152.5	4.852173805236816	0.633011896765226	0.2582688538802122	SBS4	PBD-288	Resistance
-24.5	-70.5	10.947826385498047	1.4282473431312452	0.582724915997548	SBS4	PBD-288	Resistance
-24.5	-69.5	12.756522178649902	1.6642087906496037	0.6789971865850383	SBS4	PBD-288	Resistance
-24.5	-68.5	14.721738815307617	1.9205898603842981	0.7836006630367935	SBS4	PBD-288	Resistance
-24.5	-67.5	13.213043212890625	1.723766270945559	0.703296638545788	SBS4	PBD-288	Resistance
-24.5	-66.5	14.665217399597168	1.9132161079172878	0.7805921720302533	SBS4	PBD-288	Resistance
-24.5	-65.5	17.10869598388672	2.2319909654207377	0.9106523138916609	SBS4	PBD-288	Resistance
-24.5	-64.5	15.40434741973877	2.0096425993799363	0.819934180547014	SBS4	PBD-288	Resistance
-24.5	-63.5	19.643478393554688	2.56267726921705	1.0455723258405563	SBS4	PBD-288	Resistance
-24.5	-62.5	16.45652198791504	2.1469087085227203	0.8759387530772699	SBS4	PBD-288	Resistance
-24.5	-61.5	17.069564819335938	2.2268859354508326	0.9085694616639396	SBS4	PBD-288	Resistance
-24.5	-60.5	17.934782028198242	2.3397616914480173	0.954622770110791	SBS4	PBD-288	Resistance
-24.5	-59.5	18.930435180664062	2.469654048123791	1.0076188516345066	SBS4	PBD-288	Resistance
-24.5	-58.5	18.643478393554688	2.432217825228866	0.9923448726933773	SBS4	PBD-288	Resistance
-24.5	-57.5	17.72608757019043	2.312535528492903	0.9435144956251043	SBS4	PBD-288	Resistance
-24.5	-56.5	15.047825813293457	1.9631309888333068	0.8009574434439891	SBS4	PBD-288	Resistance
-24.5	-55.5	15.813043594360352	2.0629608750811657	0.8416880370331156	SBS4	PBD-288	Resistance
-24.5	-54.5	14.378260612487793	1.875779885022363	0.7653181930891241	SBS4	PBD-288	Resistance
-24.5	-53.5	12.686956405639648	1.6551332785820776	0.6752943776614876	SBS4	PBD-288	Resistance
-24.5	-52.5	11.108695983886719	1.4492343014916338	0.5912875950085865	SBS4	PBD-288	Resistance
-24.5	-51.5	11.55652141571045	1.507657358331126	0.6151242021990994	SBS4	PBD-288	Resistance
-24.5	-50.5	12.617391586303711	1.6460578909303727	0.671591619499592	SBS4	PBD-288	Resistance
-24.5	-49.5	14.926087379455566	1.9472490604428232	0.7944776166606718	SBS4	PBD-288	Resistance
-24.5	-48.5	17.908695220947266	2.336358421078628	0.9532342358000803	SBS4	PBD-288	Resistance
-24.5	-47.5	20.700000762939453	2.700510590088065	1.1018083207559304	SBS4	PBD-288	Resistance
-24.5	15.5	11.017391204833984	1.43732273078295	0.5864276741594435	SBS4	PBD-288	Resistance
-24.5	16.5	12.15217399597168	1.5853658627621332	0.6468292720069503	SBS4	PBD-288	Resistance
-24.5	17.5	14.786956787109375	1.9290981607235924	0.7870720495752257	SBS4	PBD-288	Resistance
-24.5	18.5	14.52173900604248	1.8944979964698254	0.7729551825596888	SBS4	PBD-288	Resistance
-24.5	19.5	14.486956596374512	1.889960302643973	0.771103803478741	SBS4	PBD-288	Resistance
-24.5	20.5	16.130434036254883	2.1043674556578904	0.8585819219084192	SBS4	PBD-288	Resistance
-24.5	21.5	16.700000762939453	2.1786728141353295	0.8888985081672144	SBS4	PBD-288	Resistance
-24.5	22.5	21.143478393554688	2.758366435199326	1.125413505561325	SBS4	PBD-288	Resistance
-24.5	23.5	19.700000762939453	2.5700511460998814	1.0485808676087516	SBS4	PBD-288	Resistance
-24.5	24.5	16.939130783081055	2.209869583603886	0.9016267901103854	SBS4	PBD-288	Resistance
-24.5	25.5	14.726086616516113	1.9211570721125297	0.7838320854219121	SBS4	PBD-288	Resistance
-24.5	26.5	14.600000381469727	1.9047079319938145	0.7771208362534763	SBS4	PBD-288	Resistance
-24.5	27.5	18.817392349243164	2.4549065431897703	1.0016018696214262	SBS4	PBD-288	Resistance
-24.5	28.5	15.17391300201416	1.979580253367843	0.8076687433740799	SBS4	PBD-288	Resistance
-24.5	29.5	18.782608032226562	2.4503686005322756	0.9997503890171684	SBS4	PBD-288	Resistance
-24.5	30.5	13.756521224975586	1.7946681102219666	0.7322245889705623	SBS4	PBD-288	Resistance
-24.5	31.5	19.07826042175293	2.4889392468836635	1.0154872127285346	SBS4	PBD-288	Resistance
-24.5	32.5	17.434782028198242	2.274531969453925	0.9280090435372015	SBS4	PBD-288	Resistance
-24.5	33.5	14.565217018127441	1.900170113752141	0.7752694064108735	SBS4	PBD-288	Resistance
-24.5	34.5	13.043478012084961	1.7016448891287073	0.6942711147645125	SBS4	PBD-288	Resistance
-24.5	44.5	7.556521892547607	0.9858196445863006	0.4022144149912106	SBS4	PBD-288	Resistance
-24.5	45.5	6.295652389526367	0.8213273102804918	0.33510154259444064	SBS4	PBD-288	Resistance
-24.5	46.5	6.369565010070801	0.8309699096604282	0.3390357231414547	SBS4	PBD-288	Resistance
-24.5	113.5	8.778261184692383	1.1452070733380255	0.46724448592191437	SBS4	PBD-288	Resistance
-24.5	114.5	6.882608890533447	0.8979013290471254	0.3663437422512271	SBS4	PBD-288	Resistance
-24.5	115.5	8.404348373413086	1.0964266158784697	0.4473420592784156	SBS4	PBD-288	Resistance
-24.5	116.5	6.552173614501953	0.8547929266619745	0.3487555140780856	SBS4	PBD-288	Resistance
-24.5	117.5	5.917391300201416	0.7719795788847938	0.3149676681849959	SBS4	PBD-288	Resistance
-24.5	118.5	5.508695602416992	0.718661365391475	0.29321383707972176	SBS4	PBD-288	Resistance
-24.5	119.5	5.117391109466553	0.6676119988110825	0.27238569551492164	SBS4	PBD-288	Resistance
-24.5	120.5	5.5608696937561035	0.7254679683381642	0.29599093108197094	SBS4	PBD-288	Resistance
-24.5	121.5	5.4391303062438965	0.7095859155318596	0.2895110535369987	SBS4	PBD-288	Resistance
-24.5	122.5	5.752173900604248	0.7504254087961737	0.30617356678883884	SBS4	PBD-288	Resistance
-24.5	123.5	5.447825908660889	0.7107203389883227	0.28997389830723563	SBS4	PBD-288	Resistance
-24.5	124.5	5.252173900604248	0.6851956868020816	0.2795598402152493	SBS4	PBD-288	Resistance
-24.5	125.5	5.369565010070801	0.7005104656722442	0.2858082699942756	SBS4	PBD-288	Resistance
-24.5	126.5	5.330434799194336	0.6954055601181602	0.28372546852820935	SBS4	PBD-288	Resistance
-24.5	127.5	5.821739196777344	0.7595008586557891	0.3098763503315619	SBS4	PBD-288	Resistance
-24.5	128.5	5.886956691741943	0.7680090967871729	0.3133477114891665	SBS4	PBD-288	Resistance
-24.5	129.5	6.034782409667969	0.7872943577549564	0.3212160979640222	SBS4	PBD-288	Resistance
-24.5	130.5	6.1043477058410645	0.7963698076145718	0.32491888150674525	SBS4	PBD-288	Resistance
-24.5	131.5	6.486956596374512	0.8462847507385012	0.3452841783013085	SBS4	PBD-288	Resistance
-24.5	132.5	7.256521701812744	0.9466817865066812	0.3862461688947259	SBS4	PBD-288	Resistance
-24.5	133.5	6.756521701812744	0.8814520645125892	0.35963244232113634	SBS4	PBD-288	Resistance
-24.5	134.5	6.334782600402832	0.8264322158345757	0.33718434406050685	SBS4	PBD-288	Resistance
-24.5	135.5	7.256521701812744	0.9466817865066812	0.3862461688947259	SBS4	PBD-288	Resistance
-24.5	136.5	6.043478488922119	0.78842884341933	0.3216789681150866	SBS4	PBD-288	Resistance
-24.5	137.5	5.9347825050354	0.77424842579772	0.3158933577254697	SBS4	PBD-288	Resistance
-24.5	138.5	6.595652103424072	0.8604651061522006	0.3510697633100978	SBS4	PBD-288	Resistance
-24.5	139.5	8.956521987915039	1.1684628786113402	0.4767328544734268	SBS4	PBD-288	Resistance
-24.5	140.5	5.747826099395752	0.7498581970679421	0.30594214440372036	SBS4	PBD-288	Resistance
-24.5	141.5	5.252173900604248	0.6851956868020816	0.2795598402152493	SBS4	PBD-288	Resistance
-24.5	142.5	4.84782600402832	0.6324446850369945	0.2580374314950937	SBS4	PBD-288	Resistance
-24.5	143.5	4.769565105438232	0.6222348117209159	0.25387180318213365	SBS4	PBD-288	Resistance
-24.5	144.5	5.139130592346191	0.6704481196601507	0.27354283282134145	SBS4	PBD-288	Resistance
-24.5	145.5	5.860869407653809	0.764605764209873	0.3119591517976282	SBS4	PBD-288	Resistance
-24.5	146.5	4.995652198791504	0.6517300082126883	0.2659058433507768	SBS4	PBD-288	Resistance
-24.5	147.5	5.6434783935546875	0.7362450533824743	0.3003879817800495	SBS4	PBD-288	Resistance
-24.5	148.5	5.430434703826904	0.7084514920753965	0.28904820876676174	SBS4	PBD-288	Resistance
-24.5	149.5	5.595652103424072	0.7300056621640166	0.2978423101629188	SBS4	PBD-288	Resistance
-24.5	150.5	5.134782791137695	0.6698809079319191	0.273311410436223	SBS4	PBD-288	Resistance
-24.5	151.5	5.08695650100708	0.6636415167134615	0.27076573881909227	SBS4	PBD-288	Resistance
-23.5	-69.5	8.882608413696289	1.1588201548155828	0.47279862316475774	SBS4	PBD-288	Resistance
-23.5	-68.5	12.352173805236816	1.611457726676606	0.6574747524840552	SBS4	PBD-288	Resistance
-23.5	-67.5	12.782608985900879	1.6676120610189928	0.680385720895749	SBS4	PBD-288	Resistance
-23.5	-66.5	15.534782409667969	2.026659075642704	0.8268769028622233	SBS4	PBD-288	Resistance
-23.5	-65.5	16.791303634643555	2.190584136012371	0.8937583274930473	SBS4	PBD-288	Resistance
-23.5	-64.5	21.734783172607422	2.8355077279021015	1.1568871529840574	SBS4	PBD-288	Resistance
-23.5	-63.5	20.6130428314209	2.689166106691792	1.0971797715302511	SBS4	PBD-288	Resistance
-23.5	-62.5	17.6130428314209	2.29778777472724	0.937497412088714	SBS4	PBD-288	Resistance
-23.5	-61.5	19.57391357421875	2.553601881565345	1.0418695676786607	SBS4	PBD-288	Resistance
-23.5	-60.5	18.54347801208496	2.419171831063719	0.9870221070739973	SBS4	PBD-288	Resistance
-23.5	-59.5	18.513042449951172	2.415201224550277	0.985402099616513	SBS4	PBD-288	Resistance
-23.5	-58.5	18.821739196777344	2.4554736305021807	1.0018332412448896	SBS4	PBD-288	Resistance
-23.5	-57.5	18.96086883544922	2.4736244058055905	1.0092387575686808	SBS4	PBD-288	Resistance
-23.5	-56.5	16.53478240966797	2.157118519630888	0.8801043560094023	SBS4	PBD-288	Resistance
-23.5	-55.5	13.94347858428955	1.8190584633675655	0.7421758530539667	SBS4	PBD-288	Resistance
-23.5	-54.5	13.26956558227539	1.7311401478283903	0.7063051803139831	SBS4	PBD-288	Resistance
-23.5	-53.5	12.47826099395752	1.627906991211142	0.6641860524141459	SBS4	PBD-288	Resistance
-23.5	-52.5	12.399999618530273	1.6176970556871528	0.6600203987203583	SBS4	PBD-288	Resistance
-23.5	-51.5	11.547825813293457	1.506522934874663	0.6146613574288624	SBS4	PBD-288	Resistance
-23.5	-50.5	12.278261184692383	1.6018151272966694	0.6535405719370411	SBS4	PBD-288	Resistance
-23.5	-48.5	17.18260955810547	2.241633689216495	0.91458654520033	SBS4	PBD-288	Resistance
-23.5	-47.5	17.908695220947266	2.336358421078628	0.9532342358000803	SBS4	PBD-288	Resistance
-23.5	-46.5	17.130434036254883	2.2348268996460745	0.9118093750555983	SBS4	PBD-288	Resistance
-23.5	-45.5	15.026086807250977	1.960294930192149	0.7998003315183968	SBS4	PBD-288	Resistance
-23.5	14.5	20.413043975830078	2.6630743671931407	1.0865343418148012	SBS4	PBD-288	Resistance
-23.5	15.5	15.30434799194336	1.9965967296306106	0.8146114656892891	SBS4	PBD-288	Resistance
-23.5	16.5	12.5	1.6307430498522997	0.6653431643397383	SBS4	PBD-288	Resistance
-23.5	17.5	14.534782409667969	1.8961996316545202	0.7736494497150442	SBS4	PBD-288	Resistance
-23.5	18.5	14.100000381469727	1.8394782099997224	0.7505071096798868	SBS4	PBD-288	Resistance
-23.5	19.5	14.752174377441406	1.92456046689774	0.7852206704942779	SBS4	PBD-288	Resistance
-23.5	20.5	16.743478775024414	2.184344931417645	0.8912127320183991	SBS4	PBD-288	Resistance
-23.5	21.5	17.826087951660156	2.3255815226580494	0.9488372612444841	SBS4	PBD-288	Resistance
-23.5	22.5	18.869565963745117	2.461713083928549	1.0043789382428479	SBS4	PBD-288	Resistance
-23.5	23.5	20.95652198791504	2.733976206469548	1.1154622922395754	SBS4	PBD-288	Resistance
-23.5	24.5	19.87826156616211	2.593306951373196	1.058069236160264	SBS4	PBD-288	Resistance
-23.5	25.5	15.660869598388672	2.0431083401772403	0.8335882027923139	SBS4	PBD-288	Resistance
-23.5	26.5	12.586956024169922	1.6420872844169307	0.6699716120421078	SBS4	PBD-288	Resistance
-23.5	27.5	12.691304206848145	1.6557004903103092	0.6755258000466061	SBS4	PBD-288	Resistance
-23.5	28.5	12.117391586303711	1.5808281689362809	0.6449778929260026	SBS4	PBD-288	Resistance
-23.5	29.5	13.508695602416992	1.7623369172969467	0.7190334622571543	SBS4	PBD-288	Resistance
-23.5	30.5	16.595651626586914	2.1650594838261297	0.8833442694010608	SBS4	PBD-288	Resistance
-23.5	31.5	17.76956558227539	2.3182076457752183	0.945828719476289	SBS4	PBD-288	Resistance
-23.5	32.5	16.339130401611328	2.1315938674446473	0.869690297917416	SBS4	PBD-288	Resistance
-23.5	33.5	15.008695602416992	1.958026083279223	0.7988746419779229	SBS4	PBD-288	Resistance
-23.5	34.5	13.19565200805664	1.7214974240326328	0.7023709490053142	SBS4	PBD-288	Resistance
-23.5	44.5	9.6304349899292	1.2563811941505154	0.5126035272134103	SBS4	PBD-288	Resistance
-23.5	45.5	7.569565296173096	0.9875212797709952	0.40290868214656606	SBS4	PBD-288	Resistance
-23.5	46.5	10.300000190734863	1.3437322979614592	0.5482427775682753	SBS4	PBD-288	Resistance
-23.5	47.5	12.047825813293457	1.5717526568687548	0.6412750840024519	SBS4	PBD-288	Resistance
-23.5	114.5	7.282608509063721	0.9500850568760705	0.38763470320543675	SBS4	PBD-288	Resistance
-23.5	115.5	6.982608795166016	0.9109472610043616	0.3716664824897795	SBS4	PBD-288	Resistance
-23.5	116.5	5.82608699798584	0.7600680703840206	0.3101077727166804	SBS4	PBD-288	Resistance
-23.5	117.5	5.121738910675049	0.668179210539314	0.27261711790004006	SBS4	PBD-288	Resistance
-23.5	118.5	5.460869789123535	0.7124220363809279	0.2906681908434186	SBS4	PBD-288	Resistance
-23.5	119.5	5.908695697784424	0.7708451554283307	0.3145048234147589	SBS4	PBD-288	Resistance
-23.5	120.5	5.626086711883545	0.7339761442616375	0.29946226685874805	SBS4	PBD-288	Resistance
-23.5	121.5	5.404347896575928	0.7050482217060071	0.2876596744560509	SBS4	PBD-288	Resistance
-23.5	122.5	6.304347991943359	0.8224617337369549	0.3355643873646776	SBS4	PBD-288	Resistance
-23.5	123.5	5.6913042068481445	0.7424843823930214	0.3029336280163527	SBS4	PBD-288	Resistance
-23.5	124.5	5.747826099395752	0.7498581970679421	0.30594214440372036	SBS4	PBD-288	Resistance
-23.5	125.5	5.591304302215576	0.729438450435785	0.29761088777780026	SBS4	PBD-288	Resistance
-23.5	126.5	6.126087188720703	0.79920592846364	0.3260760188131651	SBS4	PBD-288	Resistance
-23.5	127.5	6.0217390060424805	0.7855927225702617	0.32052183080866675	SBS4	PBD-288	Resistance
-23.5	128.5	6.647826194763184	0.8672717090988898	0.35384685731234705	SBS4	PBD-288	Resistance
-23.5	129.5	6.039130687713623	0.7878616316910985	0.32144754572996814	SBS4	PBD-288	Resistance
-23.5	130.5	6.830434799194336	0.8910947261004362	0.36356664824897794	SBS4	PBD-288	Resistance
-23.5	131.5	6.730434894561768	0.8780487941431999	0.35824390801042555	SBS4	PBD-288	Resistance
-23.5	132.5	5.908695697784424	0.7708451554283307	0.3145048234147589	SBS4	PBD-288	Resistance
-23.5	133.5	6.582608699798584	0.8587634709675059	0.3503754961547424	SBS4	PBD-288	Resistance
-23.5	134.5	6.252173900604248	0.8156551307902656	0.33278729336242835	SBS4	PBD-288	Resistance
-23.5	135.5	6.4347825050354	0.8394781477918121	0.3425070842990593	SBS4	PBD-288	Resistance
-23.5	136.5	6.82608699798584	0.8905275143722046	0.3633352258638594	SBS4	PBD-288	Resistance
-23.5	137.5	6.230434894561768	0.8128190721491079	0.331630181436836	SBS4	PBD-288	Resistance
-23.5	138.5	6.1086955070495605	0.7969370193428033	0.3251503038918637	SBS4	PBD-288	Resistance
-23.5	139.5	6.078260898590088	0.7929665372451824	0.3235303471960344	SBS4	PBD-288	Resistance
-23.5	140.5	5.41304349899292	0.7061826451624703	0.28812251922628784	SBS4	PBD-288	Resistance
-23.5	141.5	5.047825813293457	0.658536548951467	0.2686829119721985	SBS4	PBD-288	Resistance
-23.5	142.5	4.617391109466553	0.6023822768169904	0.24577196894133208	SBS4	PBD-288	Resistance
-23.5	143.5	4.513043403625488	0.5887691331315226	0.24021780631766118	SBS4	PBD-288	Resistance
-23.5	144.5	5.630434989929199	0.7345434181977796	0.2996937146246941	SBS4	PBD-288	Resistance
-23.5	145.5	5.795652389526367	0.7560975882863997	0.30848781602085107	SBS4	PBD-288	Resistance
-23.5	146.5	5.4391303062438965	0.7095859155318596	0.2895110535369987	SBS4	PBD-288	Resistance
-23.5	147.5	5.482608795166016	0.7152580950220857	0.291825302769011	SBS4	PBD-288	Resistance
-23.5	148.5	5.956521511077881	0.7770844844388778	0.3170504696510621	SBS4	PBD-288	Resistance
-23.5	149.5	5.621739387512207	0.7334089947413165	0.2992308698544571	SBS4	PBD-288	Resistance
-23.5	150.5	5.582608699798584	0.728304026979322	0.2971480430075633	SBS4	PBD-288	Resistance
-22.5	-69.5	13.265217781066895	1.7305729361001587	0.7060737579288647	SBS4	PBD-288	Resistance
-22.5	-68.5	7.539130210876465	0.9835507354654639	0.40128870006990924	SBS4	PBD-288	Resistance
-22.5	-67.5	12.434782981872559	1.6222348739288264	0.6618718285629611	SBS4	PBD-288	Resistance
-22.5	-66.5	14.069565773010254	1.8355077279021017	0.7488871529840575	SBS4	PBD-288	Resistance
-22.5	-65.5	17.104347229003906	2.231423629276685	0.9104208407448874	SBS4	PBD-288	Resistance
-22.5	-64.5	20.517391204833984	2.6766874486706977	1.0920884790576446	SBS4	PBD-288	Resistance
-22.5	-63.5	21.943477630615234	2.8627338908572164	1.1679954274697442	SBS4	PBD-288	Resistance
-22.5	-62.5	19.60869598388672	2.5581395753911975	1.0437209467596085	SBS4	PBD-288	Resistance
-22.5	-61.5	19.643478393554688	2.56267726921705	1.0455723258405563	SBS4	PBD-288	Resistance
-22.5	-60.5	19.65652084350586	2.5643787799859235	1.0462665422342567	SBS4	PBD-288	Resistance
-22.5	-59.5	19.37826156616211	2.5280772293791043	1.0314555095866744	SBS4	PBD-288	Resistance
-22.5	-58.5	20.104347229003906	2.6228019612412368	1.0701032001864246	SBS4	PBD-288	Resistance
-22.5	-57.5	17.330434799194336	2.2609188879763678	0.922454906294358	SBS4	PBD-288	Resistance
-22.5	-56.5	16.88260841369629	2.2024957067210544	0.8986182483421902	SBS4	PBD-288	Resistance
-22.5	-55.5	14.26956558227539	1.8615995918165742	0.7595326334611622	SBS4	PBD-288	Resistance
-22.5	-54.5	12.843478202819824	1.6755530252142348	0.6836256342874077	SBS4	PBD-288	Resistance
-22.5	-53.5	13.082608222961426	1.7067497946827912	0.6963539162305787	SBS4	PBD-288	Resistance
-22.5	-52.5	11.560869216918945	1.5082245700593575	0.6153556245842178	SBS4	PBD-288	Resistance
-22.5	-51.5	12.908696174621582	1.684061325553529	0.6870970208258398	SBS4	PBD-288	Resistance
-22.5	-50.5	13.039130210876465	1.7010776774004757	0.694039692379394	SBS4	PBD-288	Resistance
-22.5	-49.5	13.895651817321777	1.8128190099411974	0.7396301560560085	SBS4	PBD-288	Resistance
-22.5	-48.5	20.443477630615234	2.6670447248749403	1.0881542477489756	SBS4	PBD-288	Resistance
-22.5	-47.5	25.639129638671875	3.344866597002101	1.3647055715768572	SBS4	PBD-288	Resistance
-22.5	-46.5	15.0	1.9568916598227597	0.798411797207686	SBS4	PBD-288	Resistance
-22.5	-45.5	12.956521987915039	1.6903006545640762	0.689642667062143	SBS4	PBD-288	Resistance
-22.5	-44.5	13.682608604431152	1.78502551084203	0.7282904084235482	SBS4	PBD-288	Resistance
-22.5	-43.5	14.721738815307617	1.9205898603842981	0.7836006630367935	SBS4	PBD-288	Resistance
-22.5	-42.5	12.395651817321777	1.6171298439589215	0.6597889763352399	SBS4	PBD-288	Resistance
-22.5	14.5	19.76956558227539	2.579126533751586	1.0522836257706472	SBS4	PBD-288	Resistance
-22.5	15.5	12.55652141571045	1.63811680231931	0.6683516553462785	SBS4	PBD-288	Resistance
-22.5	16.5	11.613043785095215	1.5150312352139572	0.6181327439672945	SBS4	PBD-288	Resistance
-22.5	17.5	14.44347858428955	1.8842881853616575	0.7687895796275562	SBS4	PBD-288	Resistance
-22.5	18.5	13.934782981872559	1.8179240399111025	0.7417130082837298	SBS4	PBD-288	Resistance
-22.5	19.5	13.691304206848145	1.7861599342984933	0.7287532531937853	SBS4	PBD-288	Resistance
-22.5	20.5	15.395651817321777	2.0085081759234735	0.8194713357767771	SBS4	PBD-288	Resistance
-22.5	21.5	18.591304779052734	2.4254112844900875	0.9895678040719557	SBS4	PBD-288	Resistance
-22.5	22.5	23.5	3.0657969337223236	1.250845148958708	SBS4	PBD-288	Resistance
-22.5	23.5	25.96086883544922	3.3868405137228783	1.3818309295989342	SBS4	PBD-288	Resistance
-22.5	24.5	26.22608757019043	3.4214408023924663	1.3959478473761262	SBS4	PBD-288	Resistance
-22.5	25.5	19.278261184692383	2.515031235213957	1.0261327439672945	SBS4	PBD-288	Resistance
-22.5	26.5	13.386956214904785	1.7464548644906424	0.712553584712182	SBS4	PBD-288	Resistance
-22.5	27.5	12.899999618530273	1.6829267776812449	0.6866341252939479	SBS4	PBD-288	Resistance
-22.5	28.5	12.239130020141602	1.5967100973267643	0.6514577197093198	SBS4	PBD-288	Resistance
-22.5	29.5	13.09565258026123	1.708451554283307	0.6970482341475892	SBS4	PBD-288	Resistance
-22.5	30.5	14.395651817321777	1.8780487319352894	0.7662438826295981	SBS4	PBD-288	Resistance
-22.5	31.5	16.213043212890625	2.115144602910111	0.8629789979873252	SBS4	PBD-288	Resistance
-22.5	32.5	17.026086807250977	2.221213818168517	0.9062552378127549	SBS4	PBD-288	Resistance
-22.5	33.5	13.84782600402832	1.8065796809306502	0.7370845098197053	SBS4	PBD-288	Resistance
-22.5	34.5	13.8695650100708	1.809415739571808	0.7382416217452976	SBS4	PBD-288	Resistance
-22.5	35.5	12.84782600402832	1.6761202369424664	0.6838570566725263	SBS4	PBD-288	Resistance
-22.5	43.5	7.382608890533447	0.9631310510412173	0.39295746882481664	SBS4	PBD-288	Resistance
-22.5	44.5	7.76086950302124	1.0124787202290046	0.4130913178534339	SBS4	PBD-288	Resistance
-22.5	45.5	9.69565200805664	1.264889370073989	0.5160748629901875	SBS4	PBD-288	Resistance
-22.5	46.5	9.795652389526367	1.2779353642391356	0.5213976286095673	SBS4	PBD-288	Resistance
-22.5	47.5	13.204347610473633	1.7226318474890958	0.702833793775551	SBS4	PBD-288	Resistance
-22.5	114.5	7.782608509063721	1.0153147788701624	0.41424842977902626	SBS4	PBD-288	Resistance
-22.5	115.5	7.082608699798584	0.923993192961598	0.37698922272833196	SBS4	PBD-288	Resistance
-22.5	116.5	6.84782600402832	0.8933635730133623	0.3644923377894518	SBS4	PBD-288	Resistance
-22.5	117.5	6.730434894561768	0.8780487941431999	0.35824390801042555	SBS4	PBD-288	Resistance
-22.5	118.5	5.708695411682129	0.7447532293059476	0.3038593175568266	SBS4	PBD-288	Resistance
-22.5	119.5	7.017391204833984	0.9154849548302141	0.3735178615707273	SBS4	PBD-288	Resistance
-22.5	120.5	5.704347610473633	0.7441860175777161	0.30362789517170813	SBS4	PBD-288	Resistance
-22.5	121.5	5.765217304229736	0.7521270439808684	0.30686783394419426	SBS4	PBD-288	Resistance
-22.5	122.5	6.256521701812744	0.8162223425184972	0.3330187157475468	SBS4	PBD-288	Resistance
-22.5	123.5	6.339130401611328	0.8269994275628073	0.3374157664456254	SBS4	PBD-288	Resistance
-22.5	124.5	5.5217390060424805	0.7203630005761696	0.2939081042350772	SBS4	PBD-288	Resistance
-22.5	125.5	5.5652174949646	0.7260351800663958	0.29622235346708947	SBS4	PBD-288	Resistance
-22.5	126.5	6.121738910675049	0.7986386545274979	0.32584457104721914	SBS4	PBD-288	Resistance
-22.5	127.5	5.860869407653809	0.764605764209873	0.3119591517976282	SBS4	PBD-288	Resistance
-22.5	128.5	17.569564819335938	2.2921156574449246	0.9351831882375292	SBS4	PBD-288	Resistance
-22.5	129.5	6.034782409667969	0.7872943577549564	0.3212160979640222	SBS4	PBD-288	Resistance
-22.5	130.5	6.0	0.7827566639291039	0.3193647188830744	SBS4	PBD-288	Resistance
-22.5	131.5	6.452173709869385	0.8417469947047382	0.3434327738395332	SBS4	PBD-288	Resistance
-22.5	132.5	5.73913049697876	0.748723773611479	0.3054792996334834	SBS4	PBD-288	Resistance
-22.5	133.5	6.678260803222656	0.8712421911965107	0.35546681400817637	SBS4	PBD-288	Resistance
-22.5	134.5	6.4347825050354	0.8394781477918121	0.3425070842990593	SBS4	PBD-288	Resistance
-22.5	135.5	6.921739101409912	0.9030062346012093	0.3684265437172934	SBS4	PBD-288	Resistance
-22.5	136.5	6.3913044929504395	0.8338060305094964	0.3401928604478745	SBS4	PBD-288	Resistance
-22.5	137.5	6.295652389526367	0.8213273102804918	0.33510154259444064	SBS4	PBD-288	Resistance
-22.5	138.5	5.956521511077881	0.7770844844388778	0.3170504696510621	SBS4	PBD-288	Resistance
-22.5	139.5	5.295652389526367	0.6908678662923078	0.28187408944726156	SBS4	PBD-288	Resistance
-22.5	140.5	5.717391490936279	0.7458877149703212	0.30432218770789105	SBS4	PBD-288	Resistance
-22.5	141.5	5.6434783935546875	0.7362450533824743	0.3003879817800495	SBS4	PBD-288	Resistance
-22.5	142.5	4.617391109466553	0.6023822768169904	0.24577196894133208	SBS4	PBD-288	Resistance
-22.5	143.5	6.839130401611328	0.8922291495568992	0.3640294930192149	SBS4	PBD-288	Resistance
-22.5	144.5	5.617391109466553	0.7328417208051744	0.29899942208851116	SBS4	PBD-288	Resistance
-22.5	145.5	4.900000095367432	0.6392512879836836	0.2608145254973429	SBS4	PBD-288	Resistance
-22.5	146.5	6.1086955070495605	0.7969370193428033	0.3251503038918637	SBS4	PBD-288	Resistance
-22.5	147.5	5.830434799194336	0.7606352821122522	0.31033919510179886	SBS4	PBD-288	Resistance
-22.5	148.5	5.991304397583008	0.7816222404726407	0.3189018741128374	SBS4	PBD-288	Resistance
-22.5	149.5	6.139130592346191	0.8009075636483347	0.32677028596852054	SBS4	PBD-288	Resistance
-21.5	-69.5	16.091304779052734	2.0992626745196272	0.8564991712040079	SBS4	PBD-288	Resistance
-21.5	-68.5	13.986956596374512	1.824730580649881	0.7444900769051515	SBS4	PBD-288	Resistance
-21.5	-67.5	15.44347858428955	2.0147476293498414	0.8220170327747353	SBS4	PBD-288	Resistance
-21.5	-66.5	17.50434684753418	2.2836073571056303	0.9317118016990972	SBS4	PBD-288	Resistance
-21.5	-65.5	16.295652389526367	2.1259217501623318	0.8673760740662313	SBS4	PBD-288	Resistance
-21.5	-64.5	15.039130210876465	1.9619965653768436	0.8004945986737522	SBS4	PBD-288	Resistance
-21.5	-63.5	20.547826766967773	2.6806580551841397	1.093708486515129	SBS4	PBD-288	Resistance
-21.5	-62.5	21.069564819335938	2.7487237114035685	1.1214792742526558	SBS4	PBD-288	Resistance
-21.5	-61.5	22.200000762939453	2.896199756070341	1.1816495004766991	SBS4	PBD-288	Resistance
-21.5	-60.5	21.22608757019043	2.7691435824515467	1.129810581640231	SBS4	PBD-288	Resistance
-21.5	-59.5	20.3521728515625	2.6551331541662564	1.0832943268998325	SBS4	PBD-288	Resistance
-21.5	-58.5	20.234783172607422	2.639818561919826	1.0770459732632889	SBS4	PBD-288	Resistance
-21.5	-57.5	18.139129638671875	2.3664207670907214	0.9654996729730142	SBS4	PBD-288	Resistance
-21.5	-56.5	15.260869026184082	1.9909244879324741	0.8122971910764494	SBS4	PBD-288	Resistance
-21.5	-55.5	14.660869598388672	1.9126488961890562	0.7803607496451349	SBS4	PBD-288	Resistance
-21.5	-54.5	12.760869979858398	1.664776002377835	0.6792286089701567	SBS4	PBD-288	Resistance
-21.5	-53.5	10.973913192749023	1.4316506135006344	0.5841134503082588	SBS4	PBD-288	Resistance
-21.5	-52.5	10.669565200805664	1.3919455436927834	0.5679137818266556	SBS4	PBD-288	Resistance
-21.5	-51.5	11.913043975830078	1.5541690932935768	0.6341009900637793	SBS4	PBD-288	Resistance
-21.5	-50.5	15.008695602416992	1.958026083279223	0.7988746419779229	SBS4	PBD-288	Resistance
-21.5	-49.5	16.352174758911133	2.133295627045163	0.8703846158344264	SBS4	PBD-288	Resistance
-21.5	-48.5	15.860869407653809	2.069200204091713	0.8442336832694187	SBS4	PBD-288	Resistance
-21.5	-47.5	16.417390823364258	2.141803678552815	0.8738559008495486	SBS4	PBD-288	Resistance
-21.5	-46.5	14.747825622558594	1.9239931307536875	0.7849891973475045	SBS4	PBD-288	Resistance
-21.5	-45.5	13.143478393554688	1.714690883293854	0.6995938803838925	SBS4	PBD-288	Resistance
-21.5	-44.5	12.821739196777344	1.672716966573077	0.6824685223618153	SBS4	PBD-288	Resistance
-21.5	-43.5	15.334782600402832	2.0005672117282316	0.8162314223851185	SBS4	PBD-288	Resistance
-21.5	-42.5	13.569565773010254	1.7702780059080097	0.7222734264104679	SBS4	PBD-288	Resistance
-21.5	-41.5	10.82608699798584	1.4123652903249406	0.5762450384525757	SBS4	PBD-288	Resistance
-21.5	14.5	16.404348373413086	2.1401021677839416	0.8731616844558481	SBS4	PBD-288	Resistance
-21.5	15.5	13.543478012084961	1.7668746111227993	0.720884841338102	SBS4	PBD-288	Resistance
-21.5	16.5	11.243477821350098	1.466817865066812	0.5984616889472593	SBS4	PBD-288	Resistance
-21.5	17.5	13.69565200805664	1.7867271460267247	0.7289846755789036	SBS4	PBD-288	Resistance
-21.5	18.5	13.386956214904785	1.7464548644906424	0.712553584712182	SBS4	PBD-288	Resistance
-21.5	19.5	12.59565258026123	1.643221832289215	0.6704345075739997	SBS4	PBD-288	Resistance
-21.5	20.5	15.030434608459473	1.9608621419203807	0.8000317539035152	SBS4	PBD-288	Resistance
-21.5	21.5	19.713043212890625	2.571752656868755	1.049275084002452	SBS4	PBD-288	Resistance
-21.5	22.5	26.217391967773438	3.4203063789360035	1.3954850026058894	SBS4	PBD-288	Resistance
-21.5	23.5	29.065217971801758	3.79183217599663	1.547067527806625	SBS4	PBD-288	Resistance
-21.5	24.5	24.61739158630371	3.2115712187885808	1.3103210572657409	SBS4	PBD-288	Resistance
-21.5	25.5	18.013044357299805	2.3499717513878275	0.9587884745662336	SBS4	PBD-288	Resistance
-21.5	26.5	15.621739387512207	2.0380034346231564	0.8315054013262477	SBS4	PBD-288	Resistance
-21.5	27.5	13.469565391540527	1.7572320117428628	0.7169506607910879	SBS4	PBD-288	Resistance
-21.5	28.5	13.360869407653809	1.743051594121253	0.7111650504014712	SBS4	PBD-288	Resistance
-21.5	29.5	13.308695793151855	1.7362450533824743	0.7083879817800495	SBS4	PBD-288	Resistance
-21.5	30.5	14.495652198791504	1.8910947261004363	0.7715666482489779	SBS4	PBD-288	Resistance
-21.5	31.5	16.895652770996094	2.2041974663215704	0.8993125662592006	SBS4	PBD-288	Resistance
-21.5	32.5	16.330434799194336	2.130459443988184	0.8692274531471791	SBS4	PBD-288	Resistance
-21.5	33.5	15.895651817321777	2.073737897917565	0.8460850623503665	SBS4	PBD-288	Resistance
-21.5	34.5	15.047825813293457	1.9631309888333068	0.8009574434439891	SBS4	PBD-288	Resistance
-21.5	43.5	11.569564819335938	1.5093589935158207	0.6158184693544548	SBS4	PBD-288	Resistance
-21.5	44.5	8.952174186706543	1.1678956668831086	0.4765014320883083	SBS4	PBD-288	Resistance
-21.5	45.5	11.199999809265137	1.4611457477844965	0.5961474650960745	SBS4	PBD-288	Resistance
-21.5	46.5	10.221738815307617	1.3335223624374701	0.5440771238744878	SBS4	PBD-288	Resistance
-21.5	47.5	15.239130020141602	1.9880884292913164	0.8111400791508571	SBS4	PBD-288	Resistance
-21.5	115.5	10.582609176635742	1.3806013091281524	0.5632853341242862	SBS4	PBD-288	Resistance
-21.5	116.5	6.378261089324951	0.8321043953248018	0.33949859329251914	SBS4	PBD-288	Resistance
-21.5	117.5	6.2739129066467285	0.8184911894314234	0.3339444052880207	SBS4	PBD-288	Resistance
-21.5	118.5	6.147826194763184	0.8020419871047978	0.3272331307387575	SBS4	PBD-288	Resistance
-21.5	119.5	5.908695697784424	0.7708451554283307	0.3145048234147589	SBS4	PBD-288	Resistance
-21.5	120.5	6.069565296173096	0.7918321137887193	0.32306750242579746	SBS4	PBD-288	Resistance
-21.5	121.5	5.569565296173096	0.7266023917946273	0.2964537758522079	SBS4	PBD-288	Resistance
-21.5	122.5	5.630434989929199	0.7345434181977796	0.2996937146246941	SBS4	PBD-288	Resistance
-21.5	123.5	5.182608604431152	0.6761202369424663	0.2758570566725262	SBS4	PBD-288	Resistance
-21.5	124.5	5.795652389526367	0.7560975882863997	0.30848781602085107	SBS4	PBD-288	Resistance
-21.5	125.5	5.804347991943359	0.7572320117428628	0.308950660791088	SBS4	PBD-288	Resistance
-21.5	126.5	5.886956691741943	0.7680090967871729	0.3133477114891665	SBS4	PBD-288	Resistance
-21.5	127.5	5.873913288116455	0.7663074616024783	0.31265344433381115	SBS4	PBD-288	Resistance
-21.5	128.5	7.360869407653809	0.9602949301921491	0.39180033151839677	SBS4	PBD-288	Resistance
-21.5	129.5	5.852173805236816	0.7634713407534099	0.31149630702739123	SBS4	PBD-288	Resistance
-21.5	130.5	6.330434799194336	0.8258650041063442	0.33695292167538843	SBS4	PBD-288	Resistance
-21.5	131.5	6.265217304229736	0.8173567659749603	0.33348156051778377	SBS4	PBD-288	Resistance
-21.5	132.5	5.6913042068481445	0.7424843823930214	0.3029336280163527	SBS4	PBD-288	Resistance
-21.5	133.5	5.769565105438232	0.7526942557090999	0.30709925632931273	SBS4	PBD-288	Resistance
-21.5	134.5	6.621738910675049	0.86386837652159	0.3524582976208087	SBS4	PBD-288	Resistance
-21.5	135.5	6.282608985900879	0.8196256750957971	0.3344072754390852	SBS4	PBD-288	Resistance
-21.5	136.5	6.078260898590088	0.7929665372451824	0.3235303471960344	SBS4	PBD-288	Resistance
-21.5	137.5	6.295652389526367	0.8213273102804918	0.33510154259444064	SBS4	PBD-288	Resistance
-21.5	138.5	6.382608890533447	0.8326716070530333	0.33973001567763755	SBS4	PBD-288	Resistance
-21.5	139.5	5.699999809265137	0.7436188058494845	0.30339647278658965	SBS4	PBD-288	Resistance
-21.5	140.5	4.556521892547607	0.5944413126217487	0.24253205554967347	SBS4	PBD-288	Resistance
-21.5	141.5	5.443478107452393	0.7101531272600912	0.28974247592211716	SBS4	PBD-288	Resistance
-21.5	142.5	7.786956310272217	1.015881990598394	0.41447985216414474	SBS4	PBD-288	Resistance
-21.5	143.5	7.017391204833984	0.9154849548302141	0.3735178615707273	SBS4	PBD-288	Resistance
-21.5	144.5	4.695652008056641	0.6125921501330689	0.2499375972542921	SBS4	PBD-288	Resistance
-21.5	145.5	5.204347610473633	0.678956295583624	0.27701416859811856	SBS4	PBD-288	Resistance
-21.5	146.5	5.665217399597168	0.739081112023632	0.30154509370564186	SBS4	PBD-288	Resistance
-21.5	147.5	6.186956405639648	0.8071468926588818	0.32931593220482375	SBS4	PBD-288	Resistance
-21.5	148.5	5.969565391540527	0.778786181831483	0.317744762187245	SBS4	PBD-288	Resistance
-21.5	165.5	6.3565216064453125	0.8292682744757335	0.3383414559860992	SBS4	PBD-288	Resistance
-20.5	-69.5	13.19565200805664	1.7214974240326328	0.7023709490053142	SBS4	PBD-288	Resistance
-20.5	-68.5	15.82608699798584	2.0646625102658605	0.842382304188471	SBS4	PBD-288	Resistance
-20.5	-67.5	12.113043785095215	1.5802609572080493	0.6447464705408841	SBS4	PBD-288	Resistance
-20.5	-66.5	18.160869598388672	2.3692569501477	0.9666568356602616	SBS4	PBD-288	Resistance
-20.5	-65.5	13.026086807250977	1.699376042215781	0.6933454252240386	SBS4	PBD-288	Resistance
-20.5	-64.5	16.604347229003906	2.166193907282593	0.8838071141712979	SBS4	PBD-288	Resistance
-20.5	-63.5	18.569564819335938	2.4225751014331087	0.9884106413847082	SBS4	PBD-288	Resistance
-20.5	-62.5	23.334781646728516	3.0442426392178823	1.242050996800896	SBS4	PBD-288	Resistance
-20.5	-61.5	22.88260841369629	2.9852523706501586	1.2179829672252647	SBS4	PBD-288	Resistance
-20.5	-60.5	22.6130428314209	2.95008499466816	1.2036346778246092	SBS4	PBD-288	Resistance
-20.5	-59.5	21.87826156616211	2.854225839349564	1.164524142454622	SBS4	PBD-288	Resistance
-20.5	-58.5	20.46086883544922	2.6693135717878667	1.0890799372894495	SBS4	PBD-288	Resistance
-20.5	-57.5	19.443477630615234	2.536585280886756	1.0349267946017964	SBS4	PBD-288	Resistance
-20.5	-56.5	16.7608699798584	2.186613778330571	0.8921384215588729	SBS4	PBD-288	Resistance
-20.5	-55.5	15.169565200805664	1.9790130416396114	0.8074373209889614	SBS4	PBD-288	Resistance
-20.5	-54.5	11.456521987915039	1.4946114885818003	0.6098014873413745	SBS4	PBD-288	Resistance
-20.5	-53.5	11.104348182678223	1.4486670897634022	0.5910561726234681	SBS4	PBD-288	Resistance
-20.5	-52.5	10.569564819335938	1.3788995495276366	0.5625910162072757	SBS4	PBD-288	Resistance
-20.5	-51.5	12.878260612487793	1.680090719040087	0.6854770133683555	SBS4	PBD-288	Resistance
-20.5	-50.5	12.94347858428955	1.6885990193793816	0.6889483999067877	SBS4	PBD-288	Resistance
-20.5	-49.5	13.878260612487793	1.8105501630282712	0.7387044665155346	SBS4	PBD-288	Resistance
-20.5	-48.5	15.386956214904785	2.0073737524670103	0.8190084910065402	SBS4	PBD-288	Resistance
-20.5	-47.5	12.726086616516113	1.6602381841361618	0.6773771791275539	SBS4	PBD-288	Resistance
-20.5	-46.5	12.25217342376709	1.598411732511459	0.6521519868646752	SBS4	PBD-288	Resistance
-20.5	-45.5	12.508695602416992	1.6318774733087629	0.6658060091099752	SBS4	PBD-288	Resistance
-20.5	-44.5	10.756522178649902	1.4032899026732357	0.5725422802906801	SBS4	PBD-288	Resistance
-20.5	-43.5	15.321739196777344	1.9988655765435368	0.815537155229763	SBS4	PBD-288	Resistance
-20.5	-42.5	13.839130401611328	1.805445257474187	0.7366216650494682	SBS4	PBD-288	Resistance
-20.5	-41.5	9.278261184692383	1.2104367953321176	0.49385821249550393	SBS4	PBD-288	Resistance
-20.5	-40.5	6.534782409667969	0.8525240797490483	0.3478298245376117	SBS4	PBD-288	Resistance
-20.5	13.5	9.908696174621582	1.2926829935889772	0.5274146613843027	SBS4	PBD-288	Resistance
-20.5	14.5	11.42173957824707	1.4900737947559477	0.6079501082604266	SBS4	PBD-288	Resistance
-20.5	15.5	19.065217971801758	2.48723773611479	1.0147929963348343	SBS4	PBD-288	Resistance
-20.5	16.5	12.986956596374512	1.6942711366616972	0.6912626237579724	SBS4	PBD-288	Resistance
-20.5	17.5	12.09565258026123	1.577992110295123	0.6438207810004102	SBS4	PBD-288	Resistance
-20.5	18.5	14.526086807250977	1.895065208198057	0.7731866049448072	SBS4	PBD-288	Resistance
-20.5	19.5	14.399999618530273	1.8786159436635208	0.7664753050147164	SBS4	PBD-288	Resistance
-20.5	20.5	15.965217590332031	2.0828134099850915	0.8497878712739173	SBS4	PBD-288	Resistance
-20.5	21.5	25.62173843383789	3.3425977500891753	1.3637798820363833	SBS4	PBD-288	Resistance
-20.5	22.5	23.5	3.0657969337223236	1.250845148958708	SBS4	PBD-288	Resistance
-20.5	23.5	24.821739196777344	3.238230294431285	1.3211979601279642	SBS4	PBD-288	Resistance
-20.5	24.5	24.326086044311523	3.173567659749603	1.2948156051778381	SBS4	PBD-288	Resistance
-20.5	25.5	27.752174377441406	3.6205332387441316	1.4771775614076057	SBS4	PBD-288	Resistance
-20.5	26.5	17.2608699798584	2.251843500324663	0.9187521481324624	SBS4	PBD-288	Resistance
-20.5	27.5	15.365217208862305	2.0045376938258523	0.8178513790809477	SBS4	PBD-288	Resistance
-20.5	28.5	13.047825813293457	1.7022121008569389	0.6945025371496311	SBS4	PBD-288	Resistance
-20.5	29.5	15.004347801208496	1.9574588715509913	0.7986432195928044	SBS4	PBD-288	Resistance
-20.5	30.5	16.682607650756836	2.176403718390761	0.8879727171034305	SBS4	PBD-288	Resistance
-20.5	31.5	16.660869598388672	2.1735677841654244	0.8868156559394931	SBS4	PBD-288	Resistance
-20.5	32.5	15.604348182678223	2.03573458771023	0.8305797117857737	SBS4	PBD-288	Resistance
-20.5	33.5	17.873912811279297	2.3318207272527753	0.9513828567191323	SBS4	PBD-288	Resistance
-20.5	34.5	16.03043556213379	2.0913217103243857	0.8532592578123493	SBS4	PBD-288	Resistance
-20.5	44.5	10.552173614501953	1.3766307026147104	0.5616653266668018	SBS4	PBD-288	Resistance
-20.5	45.5	14.182608604431152	1.8502552328361221	0.7549041349971378	SBS4	PBD-288	Resistance
-20.5	46.5	13.399999618530273	1.748156499675337	0.7132478518675375	SBS4	PBD-288	Resistance
-20.5	47.5	17.517391204833984	2.285309116706146	0.9324061196161074	SBS4	PBD-288	Resistance
-20.5	48.5	14.065217018127441	1.8349403917580491	0.748655679837284	SBS4	PBD-288	Resistance
-20.5	57.5	13.65217399597168	1.7810550287444091	0.7266704517277188	SBS4	PBD-288	Resistance
-20.5	118.5	5.839130401611328	0.7617697055687153	0.3108020398720358	SBS4	PBD-288	Resistance
-20.5	119.5	5.686956405639648	0.7419171706647898	0.30270220563123423	SBS4	PBD-288	Resistance
-20.5	120.5	5.686956405639648	0.7419171706647898	0.30270220563123423	SBS4	PBD-288	Resistance
-20.5	121.5	5.839130401611328	0.7617697055687153	0.3108020398720358	SBS4	PBD-288	Resistance
-20.5	122.5	5.8913044929504395	0.7685763085154045	0.313579133874285	SBS4	PBD-288	Resistance
-20.5	123.5	5.9347825050354	0.77424842579772	0.3158933577254697	SBS4	PBD-288	Resistance
-20.5	124.5	5.886956691741943	0.7680090967871729	0.3133477114891665	SBS4	PBD-288	Resistance
-20.5	125.5	5.8086957931518555	0.7577992234710944	0.3091820831762065	SBS4	PBD-288	Resistance
-20.5	126.5	5.882608890533447	0.7674418850589414	0.3131162891040481	SBS4	PBD-288	Resistance
-20.5	127.5	5.530434608459473	0.7214974240326327	0.29437094900531413	SBS4	PBD-288	Resistance
-20.5	128.5	6.199999809265137	0.8088485278435764	0.33001019936017917	SBS4	PBD-288	Resistance
-20.5	129.5	5.947825908660889	0.7759500609824147	0.3165876248808252	SBS4	PBD-288	Resistance
-20.5	130.5	5.830434799194336	0.7606352821122522	0.31033919510179886	SBS4	PBD-288	Resistance
-20.5	131.5	5.886956691741943	0.7680090967871729	0.3133477114891665	SBS4	PBD-288	Resistance
-20.5	132.5	6.547826290130615	0.8542257771416535	0.3485241170737946	SBS4	PBD-288	Resistance
-20.5	133.5	5.508695602416992	0.718661365391475	0.29321383707972176	SBS4	PBD-288	Resistance
-20.5	134.5	5.869565010070801	0.7657401876663362	0.3124219965678652	SBS4	PBD-288	Resistance
-20.5	135.5	6.008695602416992	0.783891087385567	0.31982756365331133	SBS4	PBD-288	Resistance
-20.5	136.5	5.569565296173096	0.7266023917946273	0.2964537758522079	SBS4	PBD-288	Resistance
-20.5	137.5	9.47826099395752	1.23652865924659	0.5045036929726087	SBS4	PBD-288	Resistance
-20.5	138.5	7.786956310272217	1.015881990598394	0.41447985216414474	SBS4	PBD-288	Resistance
-20.5	139.5	5.365217208862305	0.6999432539440126	0.28557684760915714	SBS4	PBD-288	Resistance
-20.5	140.5	5.830434799194336	0.7606352821122522	0.31033919510179886	SBS4	PBD-288	Resistance
-20.5	141.5	8.334782600402832	1.0873511038109438	0.44363925035486507	SBS4	PBD-288	Resistance
-20.5	142.5	7.82608699798584	1.0209869583603886	0.4165626790110385	SBS4	PBD-288	Resistance
-20.5	143.5	5.4391303062438965	0.7095859155318596	0.2895110535369987	SBS4	PBD-288	Resistance
-20.5	144.5	4.995652198791504	0.6517300082126883	0.2659058433507768	SBS4	PBD-288	Resistance
-20.5	145.5	5.9391303062438965	0.7748156375259516	0.31612478011058825	SBS4	PBD-288	Resistance
-20.5	146.5	5.786956787109375	0.7549631648299366	0.3080249712506141	SBS4	PBD-288	Resistance
-20.5	147.5	6.256521701812744	0.8162223425184972	0.3330187157475468	SBS4	PBD-288	Resistance
-20.5	148.5	5.908695697784424	0.7708451554283307	0.3145048234147589	SBS4	PBD-288	Resistance
-20.5	164.5	6.547826290130615	0.8542257771416535	0.3485241170737946	SBS4	PBD-288	Resistance
-19.5	-69.5	6.595652103424072	0.8604651061522006	0.3510697633100978	SBS4	PBD-288	Resistance
-19.5	-68.5	15.90434741973877	2.0748723213740283	0.8465479071206035	SBS4	PBD-288	Resistance
-19.5	-67.5	12.886956214904785	1.6812251424965503	0.6859398581385925	SBS4	PBD-288	Resistance
-19.5	-66.5	20.447826385498047	2.667612061018993	1.088385720895749	SBS4	PBD-288	Resistance
-19.5	-65.5	18.130434036254883	2.365286343634258	0.9650368282027773	SBS4	PBD-288	Resistance
-19.5	-64.5	17.7391300201416	2.3142370392617764	0.9442087120188047	SBS4	PBD-288	Resistance
-19.5	-63.5	23.19565200805664	3.0260918639144725	1.2346454804771048	SBS4	PBD-288	Resistance
-19.5	-62.5	27.89130401611328	3.6386840140475414	1.4845830777313969	SBS4	PBD-288	Resistance
-19.5	-61.5	26.839130401611328	3.501418029320579	1.4285785559627961	SBS4	PBD-288	Resistance
-19.5	-60.5	24.413043975830078	3.1849121431458762	1.2994441544035173	SBS4	PBD-288	Resistance
-19.5	-59.5	20.65217399597168	2.694271136661697	1.0992626237579723	SBS4	PBD-288	Resistance
-19.5	-58.5	20.30434799194336	2.6488939495715305	1.0807487314251845	SBS4	PBD-288	Resistance
-19.5	-57.5	19.626087188720703	2.560408422304124	1.0446466363000826	SBS4	PBD-288	Resistance
-19.5	-56.5	18.504348754882812	2.4140670499254564	0.9849393563695862	SBS4	PBD-288	Resistance
-19.5	-55.5	16.630434036254883	2.1695971776519825	0.8851956484820088	SBS4	PBD-288	Resistance
-19.5	-54.5	13.313043594360352	1.7368122651107059	0.708619404165168	SBS4	PBD-288	Resistance
-19.5	-53.5	10.739130020141602	1.4010209313444884	0.5716165399885512	SBS4	PBD-288	Resistance
-19.5	-52.5	10.92173957824707	1.4248440727618559	0.5813363816868372	SBS4	PBD-288	Resistance
-19.5	-51.5	10.834782600402832	1.4134997137814036	0.5767078832228126	SBS4	PBD-288	Resistance
-19.5	-50.5	11.57826042175293	1.5104934169722837	0.6162813141246917	SBS4	PBD-288	Resistance
-19.5	-49.5	11.32608699798584	1.4775950123190325	0.6028587650261652	SBS4	PBD-288	Resistance
-19.5	-48.5	11.534782409667969	1.5048212996899681	0.6139670902735069	SBS4	PBD-288	Resistance
-19.5	-47.5	11.917391777038574	1.5547363050218082	0.6343324124488977	SBS4	PBD-288	Resistance
-19.5	-46.5	12.013043403625488	1.5672149630429024	0.6394237049215041	SBS4	PBD-288	Resistance
-19.5	-45.5	11.17391300201416	1.457742477415107	0.5947589307853637	SBS4	PBD-288	Resistance
-19.5	-44.5	10.430435180664062	1.360748774224227	0.5551854998834845	SBS4	PBD-288	Resistance
-19.5	-43.5	12.678260803222656	1.6539988551256146	0.6748315328912508	SBS4	PBD-288	Resistance
-19.5	-42.5	13.286956787109375	1.7334089947413165	0.707230869854457	SBS4	PBD-288	Resistance
-19.5	-41.5	10.560869216918945	1.3777651260711736	0.5621281714370389	SBS4	PBD-288	Resistance
-19.5	-40.5	8.586956024169922	1.120249508464195	0.45706179945339154	SBS4	PBD-288	Resistance
-19.5	13.5	9.80434799194336	1.2790697876955988	0.5218604733798042	SBS4	PBD-288	Resistance
-19.5	14.5	11.795652389526367	1.5388542522155035	0.6278525349039255	SBS4	PBD-288	Resistance
-19.5	15.5	17.80434799194336	2.3227453396010707	0.9476800985572368	SBS4	PBD-288	Resistance
-19.5	16.5	17.130434036254883	2.2348268996460745	0.9118093750555983	SBS4	PBD-288	Resistance
-19.5	17.5	14.908695220947266	1.944980089114076	0.793551876358543	SBS4	PBD-288	Resistance
-19.5	18.5	16.513044357299805	2.1542825854055514	0.878947294845465	SBS4	PBD-288	Resistance
-19.5	19.5	19.38260841369629	2.5286443166915147	1.0316868812101379	SBS4	PBD-288	Resistance
-19.5	20.5	18.92173957824707	2.4685196246673278	1.0071560068642698	SBS4	PBD-288	Resistance
-19.5	21.5	22.026086807250977	2.873511038109437	1.1723925035486502	SBS4	PBD-288	Resistance
-19.5	22.5	21.713043212890625	2.8326715448451227	1.15572999029681	SBS4	PBD-288	Resistance
-19.5	23.5	23.217391967773438	3.0289280469714512	1.235802643164352	SBS4	PBD-288	Resistance
-19.5	24.5	19.12173843383789	2.494611364165979	1.0178014365797194	SBS4	PBD-288	Resistance
-19.5	25.5	18.6130428314209	2.4282472187154243	0.990724865235893	SBS4	PBD-288	Resistance
-19.5	26.5	17.408695220947266	2.271128699084536	0.9266205092264906	SBS4	PBD-288	Resistance
-19.5	27.5	15.852173805236816	2.0680657806352496	0.8437708384991818	SBS4	PBD-288	Resistance
-19.5	28.5	14.934782981872559	1.9483834838992864	0.7949404614309088	SBS4	PBD-288	Resistance
-19.5	29.5	16.31739044189453	2.128757684387668	0.8685331352301685	SBS4	PBD-288	Resistance
-19.5	30.5	17.704347610473633	2.3096993454359236	0.9423573329378567	SBS4	PBD-288	Resistance
-19.5	31.5	18.343477249145508	2.3930798427334254	0.9763765758352375	SBS4	PBD-288	Resistance
-19.5	32.5	18.569564819335938	2.4225751014331087	0.9884106413847082	SBS4	PBD-288	Resistance
-19.5	33.5	20.700000762939453	2.700510590088065	1.1018083207559304	SBS4	PBD-288	Resistance
-19.5	34.5	19.952173233032227	2.6029494263373114	1.062003365945623	SBS4	PBD-288	Resistance
-19.5	44.5	13.399999618530273	1.748156499675337	0.7132478518675375	SBS4	PBD-288	Resistance
-19.5	45.5	11.90434741973877	1.5530345454212926	0.6336380945318874	SBS4	PBD-288	Resistance
-19.5	46.5	12.991304397583008	1.6948383483899285	0.6914940461430908	SBS4	PBD-288	Resistance
-19.5	47.5	18.46086883544922	2.4083946838114985	0.9826250309950914	SBS4	PBD-288	Resistance
-19.5	48.5	16.830434799194336	2.195689165982276	0.8958411797207686	SBS4	PBD-288	Resistance
-19.5	121.5	5.617391109466553	0.7328417208051744	0.29899942208851116	SBS4	PBD-288	Resistance
-19.5	122.5	5.578260898590088	0.7277368152510905	0.2969166206224449	SBS4	PBD-288	Resistance
-19.5	123.5	5.878261089324951	0.7668746733307098	0.31288486671892957	SBS4	PBD-288	Resistance
-19.5	124.5	5.878261089324951	0.7668746733307098	0.31288486671892957	SBS4	PBD-288	Resistance
-19.5	125.5	5.5652174949646	0.7260351800663958	0.29622235346708947	SBS4	PBD-288	Resistance
-19.5	126.5	5.256521701812744	0.6857628985303132	0.2797912626003678	SBS4	PBD-288	Resistance
-19.5	127.5	5.386956691741943	0.702779374793081	0.286733984915577	SBS4	PBD-288	Resistance
-19.5	128.5	5.360869407653809	0.6993760422157811	0.28534542522403866	SBS4	PBD-288	Resistance
-19.5	129.5	5.469565391540527	0.713556459837391	0.2911310356136555	SBS4	PBD-288	Resistance
-19.5	130.5	5.5217390060424805	0.7203630005761696	0.2939081042350772	SBS4	PBD-288	Resistance
-19.5	131.5	5.417391300201416	0.7067498568907018	0.2883539416114063	SBS4	PBD-288	Resistance
-19.5	132.5	5.943478107452393	0.7753828492541831	0.3163562024957067	SBS4	PBD-288	Resistance
-19.5	133.5	5.230434894561768	0.6823596281609239	0.27840272828965695	SBS4	PBD-288	Resistance
-19.5	134.5	5.330434799194336	0.6954055601181602	0.28372546852820935	SBS4	PBD-288	Resistance
-19.5	135.5	5.169565200805664	0.6744186017577716	0.27516278951717077	SBS4	PBD-288	Resistance
-19.5	136.5	10.895651817321777	1.4214406779766453	0.5799477966144713	SBS4	PBD-288	Resistance
-19.5	137.5	10.004347801208496	1.3051616516100715	0.5325059538569091	SBS4	PBD-288	Resistance
-19.5	138.5	7.0	0.9132161079172879	0.37259217203025347	SBS4	PBD-288	Resistance
-19.5	139.5	5.634782791137695	0.7351106299260112	0.29992513700981255	SBS4	PBD-288	Resistance
-19.5	140.5	5.795651912689209	0.7560975260784892	0.3084877906400236	SBS4	PBD-288	Resistance
-19.5	141.5	5.821739196777344	0.7595008586557891	0.3098763503315619	SBS4	PBD-288	Resistance
-19.5	142.5	5.339130401611328	0.6965399835746233	0.2841883132984463	SBS4	PBD-288	Resistance
-19.5	143.5	5.243478298187256	0.6840612633456186	0.2790969954450124	SBS4	PBD-288	Resistance
-19.5	144.5	6.034782409667969	0.7872943577549564	0.3212160979640222	SBS4	PBD-288	Resistance
-19.5	145.5	6.417391300201416	0.8372093008788858	0.3415813947585854	SBS4	PBD-288	Resistance
-19.5	146.5	6.400000095367432	0.8349404539659596	0.3406557052181115	SBS4	PBD-288	Resistance
-19.5	147.5	6.900000095367432	0.9001701759600516	0.367269431791701	SBS4	PBD-288	Resistance
-19.5	169.5	7.465217590332031	0.9739081360855274	0.39735451952289513	SBS4	PBD-288	Resistance
-18.5	-69.5	10.934782981872559	1.4265457079465504	0.5820306488421926	SBS4	PBD-288	Resistance
-18.5	-68.5	15.643478393554688	2.040839493264314	0.83266251325184	SBS4	PBD-288	Resistance
-18.5	-67.5	15.15217399597168	1.9767441947266853	0.8065116314484876	SBS4	PBD-288	Resistance
-18.5	-66.5	23.265216827392578	3.0351672515661776	1.2383482386390003	SBS4	PBD-288	Resistance
-18.5	-65.5	18.34782600402832	2.3936471788774782	0.976608048982011	SBS4	PBD-288	Resistance
-18.5	-64.5	19.291303634643555	2.516732745982831	1.026826960360995	SBS4	PBD-288	Resistance
-18.5	-63.5	22.508695602416992	2.9364719131906027	1.1980805405817658	SBS4	PBD-288	Resistance
-18.5	-62.5	32.23478317260742	4.205331889778034	1.7157754110294376	SBS4	PBD-288	Resistance
-18.5	-61.5	32.26956558227539	4.2098695836038855	1.7176267901103852	SBS4	PBD-288	Resistance
-18.5	-60.5	23.669565200805664	3.0879183155391754	1.2598706727399835	SBS4	PBD-288	Resistance
-18.5	-59.5	21.765216827392578	2.8394780855839015	1.1585070589182318	SBS4	PBD-288	Resistance
-18.5	-58.5	20.143478393554688	2.627906991211142	1.0721860524141458	SBS4	PBD-288	Resistance
-18.5	-57.5	20.060869216918945	2.6171298439589212	1.0677889763352397	SBS4	PBD-288	Resistance
-18.5	-56.5	17.68260955810547	2.3068634112105872	0.9412002717739195	SBS4	PBD-288	Resistance
-18.5	-55.5	14.617391586303711	1.9069767789067407	0.7780465257939502	SBS4	PBD-288	Resistance
-18.5	-54.5	13.234782218933105	1.7266023295867168	0.7044537504713804	SBS4	PBD-288	Resistance
-18.5	-53.5	11.113043785095215	1.4498015132198652	0.5915190173937049	SBS4	PBD-288	Resistance
-18.5	-52.5	12.252174377441406	1.59841185692728	0.6521520376263302	SBS4	PBD-288	Resistance
-18.5	-51.5	10.24782657623291	1.3369257572226805	0.5454657089468536	SBS4	PBD-288	Resistance
-18.5	-50.5	10.939130783081055	1.427112919674782	0.582262071227311	SBS4	PBD-288	Resistance
-18.5	-49.5	12.378260612487793	1.614860997045995	0.6588632867947659	SBS4	PBD-288	Resistance
-18.5	-48.5	10.05652141571045	1.31196819234885	0.5352830224783307	SBS4	PBD-288	Resistance
-18.5	-47.5	10.26956558227539	1.3397618158638382	0.546622820872446	SBS4	PBD-288	Resistance
-18.5	-46.5	10.552173614501953	1.3766307026147104	0.5616653266668018	SBS4	PBD-288	Resistance
-18.5	-45.5	10.104348182678223	1.318207645775218	0.537828719476289	SBS4	PBD-288	Resistance
-18.5	-44.5	8.626087188720703	1.1253545384341	0.45914465168111274	SBS4	PBD-288	Resistance
-18.5	-43.5	11.834782600402832	1.5439591577695877	0.6299353363699918	SBS4	PBD-288	Resistance
-18.5	-42.5	10.473913192749023	1.3664208915065426	0.5574997237346693	SBS4	PBD-288	Resistance
-18.5	-41.5	9.165217399597168	1.195689165982276	0.48784117972076857	SBS4	PBD-288	Resistance
-18.5	-40.5	8.656521797180176	1.129325020531721	0.4607646083769421	SBS4	PBD-288	Resistance
-18.5	12.5	9.726086616516113	1.2688598521716097	0.5176948196860167	SBS4	PBD-288	Resistance
-18.5	13.5	11.386956214904785	1.4855359765142744	0.6060986784178239	SBS4	PBD-288	Resistance
-18.5	14.5	13.234782218933105	1.7266023295867168	0.7044537504713804	SBS4	PBD-288	Resistance
-18.5	15.5	19.782608032226562	2.5808280445204597	1.0529778421643474	SBS4	PBD-288	Resistance
-18.5	16.5	21.18695640563965	2.7640385524816415	1.1277277294125096	SBS4	PBD-288	Resistance
-18.5	17.5	15.091304779052734	1.9688032305314433	0.8032717180568288	SBS4	PBD-288	Resistance
-18.5	18.5	16.18695640563965	2.1117413325407215	0.8615904636766143	SBS4	PBD-288	Resistance
-18.5	19.5	21.95652198791504	2.864435650457732	1.1686897453867546	SBS4	PBD-288	Resistance
-18.5	20.5	22.19130516052246	2.895065332613878	1.181186655706462	SBS4	PBD-288	Resistance
-18.5	21.5	22.856521606445312	2.981849100280769	1.2165944329145537	SBS4	PBD-288	Resistance
-18.5	22.5	20.482608795166016	2.6721497548448454	1.0902370999766968	SBS4	PBD-288	Resistance
-18.5	23.5	23.560869216918945	3.073737897917565	1.2540850623503665	SBS4	PBD-288	Resistance
-18.5	24.5	17.61739158630371	2.2983551108712925	0.9377288852354873	SBS4	PBD-288	Resistance
-18.5	25.5	20.126087188720703	2.625638144298216	1.071260362873672	SBS4	PBD-288	Resistance
-18.5	26.5	18.0	2.3482699917873116	0.958094156649223	SBS4	PBD-288	Resistance
-18.5	27.5	18.3869571685791	2.3987522088473834	0.9786909012097323	SBS4	PBD-288	Resistance
-18.5	28.5	16.62173843383789	2.1684627541955193	0.8847328037117718	SBS4	PBD-288	Resistance
-18.5	29.5	17.708696365356445	2.3102666815799764	0.9425888060846304	SBS4	PBD-288	Resistance
-18.5	30.5	19.46086883544922	2.5388541277996826	1.0358524841422705	SBS4	PBD-288	Resistance
-18.5	31.5	18.04347801208496	2.353942109069627	0.9604083805004078	SBS4	PBD-288	Resistance
-18.5	32.5	17.708696365356445	2.3102666815799764	0.9425888060846304	SBS4	PBD-288	Resistance
-18.5	33.5	22.021739959716797	2.8729439507970262	1.1721611319251866	SBS4	PBD-288	Resistance
-18.5	34.5	22.169565200805664	2.8922291495568992	1.1800294930192148	SBS4	PBD-288	Resistance
-18.5	35.5	20.7608699798584	2.708451554283307	1.1050482341475891	SBS4	PBD-288	Resistance
-18.5	36.5	18.53913116455078	2.4186047437513087	0.9867907354505339	SBS4	PBD-288	Resistance
-18.5	44.5	12.213043212890625	1.593306826957375	0.6500691853986089	SBS4	PBD-288	Resistance
-18.5	45.5	13.204347610473633	1.7226318474890958	0.702833793775551	SBS4	PBD-288	Resistance
-18.5	46.5	14.291304588317871	1.864435650457732	0.7606897453867546	SBS4	PBD-288	Resistance
-18.5	47.5	17.399999618530273	2.269994275628073	0.9261576644562537	SBS4	PBD-288	Resistance
-18.5	48.5	17.57391357421875	2.292682993588977	0.9354146613843025	SBS4	PBD-288	Resistance
-18.5	122.5	5.269565105438232	0.6874645337150079	0.2804855297557232	SBS4	PBD-288	Resistance
-18.5	123.5	5.430434703826904	0.7084514920753965	0.28904820876676174	SBS4	PBD-288	Resistance
-18.5	124.5	5.547825813293457	0.723766270945559	0.2952966385457881	SBS4	PBD-288	Resistance
-18.5	125.5	5.882608890533447	0.7674418850589414	0.3131162891040481	SBS4	PBD-288	Resistance
-18.5	126.5	5.299999713897705	0.6914350158126288	0.28210548645155253	SBS4	PBD-288	Resistance
-18.5	127.5	5.369565010070801	0.7005104656722442	0.2858082699942756	SBS4	PBD-288	Resistance
-18.5	128.5	8.260869979858398	1.0777085044310073	0.43970506980785096	SBS4	PBD-288	Resistance
-18.5	129.5	5.960869312286377	0.7776516961671094	0.3172818920361806	SBS4	PBD-288	Resistance
-18.5	130.5	4.926086902618408	0.642654558353073	0.26220305980805375	SBS4	PBD-288	Resistance
-18.5	131.5	5.113043308258057	0.6670447870828509	0.2721542731298031	SBS4	PBD-288	Resistance
-18.5	132.5	5.134782791137695	0.6698809079319191	0.273311410436223	SBS4	PBD-288	Resistance
-18.5	133.5	5.091304302215576	0.6642087284416931	0.27099716120421075	SBS4	PBD-288	Resistance
-18.5	134.5	9.660869598388672	1.2603516762481364	0.5142234839092396	SBS4	PBD-288	Resistance
-18.5	135.5	9.80434799194336	1.2790697876955988	0.5218604733798042	SBS4	PBD-288	Resistance
-18.5	136.5	7.052174091339111	0.920022710863977	0.3753692660325026	SBS4	PBD-288	Resistance
-18.5	137.5	5.082608699798584	0.66307430498523	0.27053431643397385	SBS4	PBD-288	Resistance
-18.5	138.5	5.965217590332031	0.7782189701032515	0.3175133398021266	SBS4	PBD-288	Resistance
-18.5	139.5	7.639130592346191	0.9965967296306106	0.40661146568928913	SBS4	PBD-288	Resistance
-18.5	140.5	5.1434783935546875	0.6710153313883823	0.27377425520646	SBS4	PBD-288	Resistance
-18.5	141.5	5.782608985900879	0.754395953101705	0.30779354886549565	SBS4	PBD-288	Resistance
-18.5	142.5	5.0	0.6522972199409199	0.2661372657358953	SBS4	PBD-288	Resistance
-18.5	143.5	5.447825908660889	0.7107203389883227	0.28997389830723563	SBS4	PBD-288	Resistance
-18.5	144.5	6.186956405639648	0.8071468926588818	0.32931593220482375	SBS4	PBD-288	Resistance
-18.5	145.5	7.047826290130615	0.9194554991357455	0.3751378436473842	SBS4	PBD-288	Resistance
-17.5	-70.5	10.634782791137695	1.387407849866931	0.5660624027457078	SBS4	PBD-288	Resistance
-17.5	-69.5	13.399999618530273	1.748156499675337	0.7132478518675375	SBS4	PBD-288	Resistance
-17.5	-68.5	17.252174377441406	2.2507090768682	0.9182893033622255	SBS4	PBD-288	Resistance
-17.5	-67.5	22.169565200805664	2.8922291495568992	1.1800294930192148	SBS4	PBD-288	Resistance
-17.5	-66.5	26.30434799194336	3.4316506135006346	1.4001134503082588	SBS4	PBD-288	Resistance
-17.5	-65.5	30.53043556213379	3.9829836481530534	1.6250573284464456	SBS4	PBD-288	Resistance
-17.5	-64.5	35.38261032104492	4.6159956693341	1.8833262330883127	SBS4	PBD-288	Resistance
-17.5	-63.5	37.408695220947266	4.880317578848215	1.9911695721700717	SBS4	PBD-288	Resistance
-17.5	-62.5	35.79130554199219	4.669313820619509	1.9050800388127596	SBS4	PBD-288	Resistance
-17.5	-61.5	32.91304397583008	4.293817417045441	1.7518775061545397	SBS4	PBD-288	Resistance
-17.5	-60.5	26.221738815307617	3.420873466248414	1.3957163742293528	SBS4	PBD-288	Resistance
-17.5	-59.5	23.30869483947754	3.040839368848493	1.2406624624901852	SBS4	PBD-288	Resistance
-17.5	-58.5	22.243478775024414	2.9018718733526567	1.1839637243278838	SBS4	PBD-288	Resistance
-17.5	-57.5	20.791303634643555	2.712421911965107	1.1066681400817635	SBS4	PBD-288	Resistance
-17.5	-56.5	17.87826156616211	2.332388063396828	0.9516143298659058	SBS4	PBD-288	Resistance
-17.5	-55.5	15.386956214904785	2.0073737524670103	0.8190084910065402	SBS4	PBD-288	Resistance
-17.5	-54.5	11.73043441772461	1.5303459518762093	0.6243811483654933	SBS4	PBD-288	Resistance
-17.5	-53.5	12.339130401611328	1.6097560914919111	0.6567804853286997	SBS4	PBD-288	Resistance
-17.5	-52.5	11.713043212890625	1.528077104963283	0.6234554588250194	SBS4	PBD-288	Resistance
-17.5	-51.5	12.300000190734863	1.6046511859378272	0.6546976838626335	SBS4	PBD-288	Resistance
-17.5	-50.5	10.791304588317871	1.407827596499088	0.5743936593716279	SBS4	PBD-288	Resistance
-17.5	-49.5	10.1304349899292	1.3216109161446075	0.5392172537869998	SBS4	PBD-288	Resistance
-17.5	-48.5	9.756522178649902	1.2728304586850516	0.5193148271435011	SBS4	PBD-288	Resistance
-17.5	-47.5	10.734782218933105	1.4004537196162568	0.5713851176034327	SBS4	PBD-288	Resistance
-17.5	-46.5	9.260869979858398	1.2081679484191912	0.49293252295503	SBS4	PBD-288	Resistance
-17.5	-45.5	8.843478202819824	1.1537152492614988	0.4707158216986915	SBS4	PBD-288	Resistance
-17.5	-44.5	7.41304349899292	0.9671015331388382	0.39457742552064595	SBS4	PBD-288	Resistance
-17.5	-43.5	8.94347858428955	1.1667612434266457	0.4760385873180714	SBS4	PBD-288	Resistance
-17.5	-42.5	9.952174186706543	1.2983551108712927	0.5297288852354874	SBS4	PBD-288	Resistance
-17.5	-41.5	8.465217590332031	1.1043675800737114	0.4505819726700742	SBS4	PBD-288	Resistance
-17.5	-40.5	8.052173614501953	1.0504820926442504	0.4285966937988541	SBS4	PBD-288	Resistance
-17.5	-39.5	7.456521511077881	0.9727736504211538	0.39689164937183075	SBS4	PBD-288	Resistance
-17.5	12.5	9.74782657623291	1.2716960352285887	0.5188519823732641	SBS4	PBD-288	Resistance
-17.5	13.5	10.965217590332031	1.4305161900441714	0.583650605538022	SBS4	PBD-288	Resistance
-17.5	14.5	12.817391395568848	1.6721497548448454	0.6822370999766969	SBS4	PBD-288	Resistance
-17.5	15.5	19.439130783081055	2.5360181935743458	1.034695422978333	SBS4	PBD-288	Resistance
-17.5	16.5	19.286956787109375	2.5161656586704204	1.0265955887375315	SBS4	PBD-288	Resistance
-17.5	17.5	16.756521224975586	2.1860464421865187	0.8919069484120996	SBS4	PBD-288	Resistance
-17.5	18.5	18.295652389526367	2.3868406381386995	0.9738309803605893	SBS4	PBD-288	Resistance
-17.5	19.5	21.8869571685791	2.8553602628060273	1.164986987224859	SBS4	PBD-288	Resistance
-17.5	20.5	21.482608795166016	2.8026091988330295	1.143464553123876	SBS4	PBD-288	Resistance
-17.5	21.5	22.830434799194336	2.97844582991138	1.215205898603843	SBS4	PBD-288	Resistance
-17.5	22.5	23.221738815307617	3.029495134283862	1.2360340147878157	SBS4	PBD-288	Resistance
-17.5	23.5	19.069564819335938	2.4878048234272003	1.0150243679582978	SBS4	PBD-288	Resistance
-17.5	24.5	21.786956787109375	2.84231426864088	1.159664221605479	SBS4	PBD-288	Resistance
-17.5	25.5	19.069564819335938	2.4878048234272003	1.0150243679582978	SBS4	PBD-288	Resistance
-17.5	26.5	16.582609176635742	2.163357973057256	0.8826500530073604	SBS4	PBD-288	Resistance
-17.5	27.5	17.560869216918945	2.2909812339884614	0.9347203434672922	SBS4	PBD-288	Resistance
-17.5	28.5	19.752174377441406	2.57685768683866	1.0513579362301733	SBS4	PBD-288	Resistance
-17.5	29.5	20.54347801208496	2.6800907190400873	1.0934770133683556	SBS4	PBD-288	Resistance
-17.5	30.5	20.478260040283203	2.6715824187007926	1.0900056268299234	SBS4	PBD-288	Resistance
-17.5	31.5	19.87826156616211	2.593306951373196	1.058069236160264	SBS4	PBD-288	Resistance
-17.5	32.5	20.947826385498047	2.732841783013085	1.1149994474693385	SBS4	PBD-288	Resistance
-17.5	33.5	22.30434799194336	2.9098128375478987	1.1872036377195425	SBS4	PBD-288	Resistance
-17.5	34.5	23.31739044189453	3.041973792304956	1.241125307260422	SBS4	PBD-288	Resistance
-17.5	35.5	21.482608795166016	2.8026091988330295	1.143464553123876	SBS4	PBD-288	Resistance
-17.5	36.5	20.299999237060547	2.648326613427478	1.080517258278411	SBS4	PBD-288	Resistance
-17.5	37.5	16.491304397583008	2.1514464023485727	0.8777901321582176	SBS4	PBD-288	Resistance
-17.5	44.5	12.643478393554688	1.649461161299762	0.6729801538103029	SBS4	PBD-288	Resistance
-17.5	45.5	14.752174377441406	1.92456046689774	0.7852206704942779	SBS4	PBD-288	Resistance
-17.5	46.5	12.791304588317871	1.668746484475456	0.6808485656659861	SBS4	PBD-288	Resistance
-17.5	47.5	16.221738815307617	2.116279026366574	0.8634418427575621	SBS4	PBD-288	Resistance
-17.5	122.5	5.3913044929504395	0.7033465865213125	0.2869654073006955	SBS4	PBD-288	Resistance
-17.5	123.5	7.360869407653809	0.9602949301921491	0.39180033151839677	SBS4	PBD-288	Resistance
-17.5	124.5	6.130434989929199	0.7997731401918716	0.3263074411982836	SBS4	PBD-288	Resistance
-17.5	125.5	4.8956522941589355	0.6386840762554521	0.26058310311222443	SBS4	PBD-288	Resistance
-17.5	126.5	4.991304397583008	0.6511627964844567	0.26567442096565835	SBS4	PBD-288	Resistance
-17.5	127.5	5.778260707855225	0.753828679165563	0.3075621010995497	SBS4	PBD-288	Resistance
-17.5	128.5	4.921739101409912	0.6420873466248413	0.2619716374229353	SBS4	PBD-288	Resistance
-17.5	129.5	6.278260707855225	0.819058401159655	0.33417582767313925	SBS4	PBD-288	Resistance
-17.5	130.5	5.304347991943359	0.6920022897487709	0.2823369342174985	SBS4	PBD-288	Resistance
-17.5	131.5	6.195652008056641	0.8082813161153449	0.3297787769750607	SBS4	PBD-288	Resistance
-17.5	132.5	5.099999904632568	0.6653431518981562	0.2714600059744477	SBS4	PBD-288	Resistance
-17.5	133.5	6.195652008056641	0.8082813161153449	0.3297787769750607	SBS4	PBD-288	Resistance
-17.5	134.5	5.7739129066467285	0.7532614674373315	0.3073306787144312	SBS4	PBD-288	Resistance
-17.5	135.5	5.686956405639648	0.7419171706647898	0.30270220563123423	SBS4	PBD-288	Resistance
-17.5	136.5	5.41304349899292	0.7061826451624703	0.28812251922628784	SBS4	PBD-288	Resistance
-17.5	137.5	4.991304397583008	0.6511627964844567	0.26567442096565835	SBS4	PBD-288	Resistance
-17.5	138.5	5.460869789123535	0.7124220363809279	0.2906681908434186	SBS4	PBD-288	Resistance
-17.5	139.5	10.208695411682129	1.3318207272527756	0.5433828567191324	SBS4	PBD-288	Resistance
-17.5	141.5	5.591304302215576	0.729438450435785	0.29761088777780026	SBS4	PBD-288	Resistance
-17.5	142.5	5.4347825050354	0.7090187038036281	0.2892796311518802	SBS4	PBD-288	Resistance
-17.5	143.5	5.426086902618408	0.7078842803471649	0.28881678638164326	SBS4	PBD-288	Resistance
-17.5	144.5	5.530434608459473	0.7214974240326327	0.29437094900531413	SBS4	PBD-288	Resistance
-17.5	145.5	7.756521701812744	1.0119115085007733	0.4128598954683155	SBS4	PBD-288	Resistance
-16.5	-72.5	18.173912048339844	2.3709584609165737	0.967351052053962	SBS4	PBD-288	Resistance
-16.5	-71.5	12.734782218933105	1.6613726075926247	0.6778400238977909	SBS4	PBD-288	Resistance
-16.5	-70.5	9.65217399597168	1.2592172527916734	0.5137606391390027	SBS4	PBD-288	Resistance
-16.5	-69.5	14.865217208862305	1.9393079718317605	0.7912376525073582	SBS4	PBD-288	Resistance
-16.5	-68.5	22.68695640563965	2.9597277184639177	1.2075689091332784	SBS4	PBD-288	Resistance
-16.5	-67.5	28.299999237060547	3.69200216533295	1.5063368834558435	SBS4	PBD-288	Resistance
-16.5	-66.5	32.604347229003906	4.253545011093537	1.7354463645261629	SBS4	PBD-288	Resistance
-16.5	-65.5	38.665218353271484	5.044242888049524	2.058051098324206	SBS4	PBD-288	Resistance
-16.5	-64.5	40.704349517822266	5.310266805995798	2.1665888568462854	SBS4	PBD-288	Resistance
-16.5	-63.5	40.92608642578125	5.339194479719786	2.1783913477256722	SBS4	PBD-288	Resistance
-16.5	-62.5	34.14347839355469	4.4543392070457175	1.8173703964746526	SBS4	PBD-288	Resistance
-16.5	-61.5	30.5	3.9790130416396114	1.6234373209889614	SBS4	PBD-288	Resistance
-16.5	-60.5	28.278261184692383	3.689166231107613	1.5051798222919062	SBS4	PBD-288	Resistance
-16.5	-59.5	27.100000381469727	3.535450981846114	1.4424640005932146	SBS4	PBD-288	Resistance
-16.5	-58.5	24.95652198791504	3.255813982422284	1.3283721048282917	SBS4	PBD-288	Resistance
-16.5	-57.5	19.439130783081055	2.5360181935743458	1.034695422978333	SBS4	PBD-288	Resistance
-16.5	-56.5	18.77391242980957	2.449234177075813	0.9992875442469316	SBS4	PBD-288	Resistance
-16.5	-55.5	15.726086616516113	2.051616516100714	0.8370595385690912	SBS4	PBD-288	Resistance
-16.5	-54.5	13.039130210876465	1.7010776774004757	0.694039692379394	SBS4	PBD-288	Resistance
-16.5	-53.5	12.434782981872559	1.6222348739288264	0.6618718285629611	SBS4	PBD-288	Resistance
-16.5	-52.5	10.952174186706543	1.4288145548594766	0.5829563383826665	SBS4	PBD-288	Resistance
-16.5	-51.5	11.243477821350098	1.466817865066812	0.5984616889472593	SBS4	PBD-288	Resistance
-16.5	-50.5	11.217391014099121	1.4634145946974226	0.5970731546365484	SBS4	PBD-288	Resistance
-16.5	-49.5	10.530434608459473	1.3737946439735527	0.5605082147412095	SBS4	PBD-288	Resistance
-16.5	-48.5	10.469565391540527	1.365853679778311	0.5572683013495509	SBS4	PBD-288	Resistance
-16.5	-47.5	10.082609176635742	1.3153715871340603	0.5366716075506965	SBS4	PBD-288	Resistance
-16.5	-46.5	9.586956977844238	1.2507090768681999	0.5102893033622256	SBS4	PBD-288	Resistance
-16.5	-45.5	8.243477821350098	1.07543953310226	0.438779329505722	SBS4	PBD-288	Resistance
-16.5	-44.5	6.617391586303711	0.8633012270012689	0.3522269006165177	SBS4	PBD-288	Resistance
-16.5	-43.5	7.6043477058410645	0.9920589735968477	0.40476006122751385	SBS4	PBD-288	Resistance
-16.5	-42.5	8.360869407653809	1.090754374180333	0.4450277846655758	SBS4	PBD-288	Resistance
-16.5	-41.5	8.008695602416992	1.0448099753619349	0.4262824699476694	SBS4	PBD-288	Resistance
-16.5	-40.5	8.273913383483887	1.0794101396157019	0.4403993369632063	SBS4	PBD-288	Resistance
-16.5	-39.5	8.5	1.1089052738995637	0.45243335175102195	SBS4	PBD-288	Resistance
-16.5	12.5	12.456521987915039	1.6250709325699841	0.6630289404885534	SBS4	PBD-288	Resistance
-16.5	13.5	12.573912620544434	1.6403856492322362	0.6692773448867523	SBS4	PBD-288	Resistance
-16.5	14.5	13.795652389526367	1.7997731401918715	0.7343074411982835	SBS4	PBD-288	Resistance
-16.5	15.5	15.365217208862305	2.0045376938258523	0.8178513790809477	SBS4	PBD-288	Resistance
-16.5	16.5	17.430435180664062	2.273964882141515	0.927777671913738	SBS4	PBD-288	Resistance
-16.5	17.5	17.947826385498047	2.341463451048533	0.9553170880278014	SBS4	PBD-288	Resistance
-16.5	18.5	21.365217208862305	2.7872943577549565	1.1372160979640222	SBS4	PBD-288	Resistance
-16.5	19.5	21.717391967773438	2.8332388809891755	1.1559614634435835	SBS4	PBD-288	Resistance
-16.5	20.5	23.056522369384766	3.0079410886110627	1.2272399641533136	SBS4	PBD-288	Resistance
-16.5	21.5	22.61739158630371	2.9506523308122126	1.2038661509713826	SBS4	PBD-288	Resistance
-16.5	22.5	26.408695220947266	3.4452636949781916	1.405667587551102	SBS4	PBD-288	Resistance
-16.5	23.5	21.80869483947754	2.845150202866217	1.1608212827694164	SBS4	PBD-288	Resistance
-16.5	24.5	20.53913116455078	2.6795236317276765	1.093245641744892	SBS4	PBD-288	Resistance
-16.5	25.5	20.04347801208496	2.6148609970459953	1.066863286794766	SBS4	PBD-288	Resistance
-16.5	26.5	16.84782600402832	2.197958012895202	0.8967668692612424	SBS4	PBD-288	Resistance
-16.5	27.5	17.295652389526367	2.2563811941505154	0.9206035272134102	SBS4	PBD-288	Resistance
-16.5	28.5	20.095651626586914	2.621667537784774	1.0696403554161877	SBS4	PBD-288	Resistance
-16.5	29.5	18.947826385498047	2.471922895036717	1.0085445411749805	SBS4	PBD-288	Resistance
-16.5	30.5	21.799999237060547	2.844015779409754	1.1603584379991794	SBS4	PBD-288	Resistance
-16.5	31.5	20.104347229003906	2.6228019612412368	1.0701032001864246	SBS4	PBD-288	Resistance
-16.5	32.5	21.830434799194336	2.8479863859231958	1.1619784454566637	SBS4	PBD-288	Resistance
-16.5	33.5	22.595651626586914	2.947816147755234	1.2027089882841353	SBS4	PBD-288	Resistance
-16.5	34.5	25.7391300201416	3.3579125911672483	1.3700283371962372	SBS4	PBD-288	Resistance
-16.5	35.5	22.8869571685791	2.985819706794211	1.218214440372038	SBS4	PBD-288	Resistance
-16.5	36.5	22.7608699798584	2.969370442259675	1.2115031404419474	SBS4	PBD-288	Resistance
-16.5	37.5	20.252174377441406	2.6420874088327517	1.0779716628037626	SBS4	PBD-288	Resistance
-16.5	38.5	18.76956558227539	2.448667089763402	0.9990561726234679	SBS4	PBD-288	Resistance
-16.5	39.5	14.878260612487793	1.941009607016455	0.7919319196627136	SBS4	PBD-288	Resistance
-16.5	44.5	11.934782981872559	1.5570051519347345	0.6352581019893716	SBS4	PBD-288	Resistance
-16.5	45.5	12.308695793151855	1.6057856093942904	0.6551605286328704	SBS4	PBD-288	Resistance
-16.5	46.5	12.717391014099121	1.6591037606796986	0.676914334357317	SBS4	PBD-288	Resistance
-16.5	47.5	12.40434741973877	1.6182642674153844	0.6602518211054768	SBS4	PBD-288	Resistance
-16.5	48.5	16.104347229003906	2.100964185288501	0.8571933875977082	SBS4	PBD-288	Resistance
-16.5	49.5	15.513043403625488	2.0238230170015465	0.825719790936631	SBS4	PBD-288	Resistance
-16.5	123.5	10.5	1.3698241618759317	0.5588882580453801	SBS4	PBD-288	Resistance
-16.5	124.5	7.160869598388672	0.9342030662776765	0.381154851041292	SBS4	PBD-288	Resistance
-16.5	125.5	5.599999904632568	0.7305728738922482	0.29807373254803726	SBS4	PBD-288	Resistance
-16.5	126.5	5.569565296173096	0.7266023917946273	0.2964537758522079	SBS4	PBD-288	Resistance
-16.5	127.5	5.582608699798584	0.728304026979322	0.2971480430075633	SBS4	PBD-288	Resistance
-16.5	128.5	5.821739196777344	0.7595008586557891	0.3098763503315619	SBS4	PBD-288	Resistance
-16.5	129.5	5.860869407653809	0.764605764209873	0.3119591517976282	SBS4	PBD-288	Resistance
-16.5	130.5	4.869565010070801	0.6352807436781522	0.2591945434206861	SBS4	PBD-288	Resistance
-16.5	131.5	6.839130401611328	0.8922291495568992	0.3640294930192149	SBS4	PBD-288	Resistance
-16.5	132.5	5.300000190734863	0.6914350780205393	0.28210551183238003	SBS4	PBD-288	Resistance
-16.5	133.5	6.047826290130615	0.7889960551475615	0.3219103905002051	SBS4	PBD-288	Resistance
-16.5	134.5	5.269565105438232	0.6874645337150079	0.2804855297557232	SBS4	PBD-288	Resistance
-16.5	135.5	5.117391109466553	0.6676119988110825	0.27238569551492164	SBS4	PBD-288	Resistance
-16.5	136.5	5.530434608459473	0.7214974240326327	0.29437094900531413	SBS4	PBD-288	Resistance
-16.5	137.5	5.495652198791504	0.7169597302067804	0.2925195699243664	SBS4	PBD-288	Resistance
-16.5	139.5	7.456521511077881	0.9727736504211538	0.39689164937183075	SBS4	PBD-288	Resistance
-16.5	141.5	5.76086950302124	0.7515598322526368	0.3066364115590758	SBS4	PBD-288	Resistance
-16.5	142.5	5.878261089324951	0.7668746733307098	0.31288486671892957	SBS4	PBD-288	Resistance
-16.5	143.5	5.34782600402832	0.6976744070310864	0.28465115806868324	SBS4	PBD-288	Resistance
-16.5	144.5	4.952173709869385	0.6460578287224623	0.2635915941187646	SBS4	PBD-288	Resistance
-16.5	167.5	7.704348087310791	1.0051049677619945	0.41008282684689373	SBS4	PBD-288	Resistance
-16.5	179.5	5.665217399597168	0.739081112023632	0.30154509370564186	SBS4	PBD-288	Resistance
-15.5	-74.5	20.256521224975586	2.6426544961451626	1.0782030344272262	SBS4	PBD-288	Resistance
-15.5	-73.5	16.46521759033203	2.148043131979183	0.8764015978475066	SBS4	PBD-288	Resistance
-15.5	-72.5	12.208695411682129	1.5927396152291435	0.6498377630134905	SBS4	PBD-288	Resistance
-15.5	-71.5	14.191304206848145	1.8513896562925851	0.7553669797673747	SBS4	PBD-288	Resistance
-15.5	-70.5	14.26956558227539	1.8615995918165742	0.7595326334611622	SBS4	PBD-288	Resistance
-15.5	-68.5	27.556522369384766	3.5950085865578907	1.4667635033156192	SBS4	PBD-288	Resistance
-15.5	-67.5	35.29130554199219	4.604084098625417	1.8784663122391698	SBS4	PBD-288	Resistance
-15.5	-66.5	37.53913116455078	4.897334179526804	1.9981123452469358	SBS4	PBD-288	Resistance
-15.5	-65.5	40.517391204833984	5.2858763284343775	2.156637542001226	SBS4	PBD-288	Resistance
-15.5	-64.5	41.39130401611328	5.399886507888025	2.2031536952183144	SBS4	PBD-288	Resistance
-15.5	-63.5	40.42173767089844	5.273397421581641	2.1515461480053095	SBS4	PBD-288	Resistance
-15.5	-62.5	32.31739044189453	4.216108788198612	1.7201723855850337	SBS4	PBD-288	Resistance
-15.5	-61.5	31.352174758911133	4.0901872868679225	1.6687964130421122	SBS4	PBD-288	Resistance
-15.5	-60.5	31.12173843383789	4.060124692024187	1.6565308743458684	SBS4	PBD-288	Resistance
-15.5	-59.5	27.721738815307617	3.6165626322306896	1.4755575539501213	SBS4	PBD-288	Resistance
-15.5	-58.5	24.704347610473633	3.222915453353212	1.3149495049681104	SBS4	PBD-288	Resistance
-15.5	-57.5	23.052173614501953	3.0073737524670103	1.2270084910065402	SBS4	PBD-288	Resistance
-15.5	-56.5	18.091304779052734	2.3601815624959954	0.962954077498366	SBS4	PBD-288	Resistance
-15.5	-55.5	17.478260040283203	2.2802040867362408	0.9303232673883862	SBS4	PBD-288	Resistance
-15.5	-54.5	15.05652141571045	1.96426541228977	0.8014202882142262	SBS4	PBD-288	Resistance
-15.5	-53.5	12.791304588317871	1.668746484475456	0.6808485656659861	SBS4	PBD-288	Resistance
-15.5	-52.5	12.100000381469727	1.5785593220233547	0.6440522033855287	SBS4	PBD-288	Resistance
-15.5	-51.5	12.660869598388672	1.6517300082126884	0.6739058433507769	SBS4	PBD-288	Resistance
-15.5	-50.5	10.960869789123535	1.4299489783159398	0.5834191831529034	SBS4	PBD-288	Resistance
-15.5	-49.5	9.926087379455566	1.2949518405019034	0.5283403509247765	SBS4	PBD-288	Resistance
-15.5	-48.5	9.40434741973877	1.2268859354508326	0.5005694616639397	SBS4	PBD-288	Resistance
-15.5	-47.5	10.682608604431152	1.3936471788774782	0.5686080489820111	SBS4	PBD-288	Resistance
-15.5	-46.5	9.19565200805664	1.199659648079897	0.4894611364165979	SBS4	PBD-288	Resistance
-15.5	-45.5	7.765217304229736	1.0130459319572362	0.41332274023855237	SBS4	PBD-288	Resistance
-15.5	-44.5	5.8086957931518555	0.7577992234710944	0.3091820831762065	SBS4	PBD-288	Resistance
-15.5	-43.5	6.139130592346191	0.8009075636483347	0.32677028596852054	SBS4	PBD-288	Resistance
-15.5	-42.5	8.839130401611328	1.1531480375332672	0.470484399313573	SBS4	PBD-288	Resistance
-15.5	-41.5	8.721738815307617	1.1378331964551942	0.4642359441537192	SBS4	PBD-288	Resistance
-15.5	-40.5	9.039130210876465	1.1792399014477397	0.4811298797906778	SBS4	PBD-288	Resistance
-15.5	-39.5	8.199999809265137	1.0697674158199444	0.4364651056545373	SBS4	PBD-288	Resistance
-15.5	12.5	16.03043556213379	2.0913217103243857	0.8532592578123493	SBS4	PBD-288	Resistance
-15.5	13.5	11.339130401611328	1.4792966475037272	0.6035530321815207	SBS4	PBD-288	Resistance
-15.5	14.5	13.104348182678223	1.7095859777397702	0.6975110789178262	SBS4	PBD-288	Resistance
-15.5	15.5	15.656521797180176	2.0425411284490087	0.8333567804071955	SBS4	PBD-288	Resistance
-15.5	16.5	17.204347610473633	2.244469623441832	0.9157436063642674	SBS4	PBD-288	Resistance
-15.5	17.5	18.095651626586914	2.360748649808406	0.9631854491218295	SBS4	PBD-288	Resistance
-15.5	18.5	19.65217399597168	2.563811692673513	1.0460351706107933	SBS4	PBD-288	Resistance
-15.5	19.5	21.513044357299805	2.8065798053464714	1.1450845605813602	SBS4	PBD-288	Resistance
-15.5	20.5	19.786956787109375	2.5813953806645125	1.053209315311121	SBS4	PBD-288	Resistance
-15.5	21.5	22.626087188720703	2.9517867542686758	1.2043289957416197	SBS4	PBD-288	Resistance
-15.5	22.5	22.38260841369629	2.9200226486560665	1.1913692406516752	SBS4	PBD-288	Resistance
-15.5	23.5	22.899999618530273	2.9875212175630845	1.2189086567657383	SBS4	PBD-288	Resistance
-15.5	24.5	21.600000381469727	2.8179240399111025	1.1497130082837297	SBS4	PBD-288	Resistance
-15.5	25.5	21.19565200805664	2.7651729759381047	1.1281905741827467	SBS4	PBD-288	Resistance
-15.5	26.5	20.526086807250977	2.677821872127161	1.0925513238278817	SBS4	PBD-288	Resistance
-15.5	27.5	22.295652389526367	2.9086784140914355	1.1867407929493057	SBS4	PBD-288	Resistance
-15.5	28.5	19.03478240966797	2.483267129601348	1.01317298887735	SBS4	PBD-288	Resistance
-15.5	29.5	22.5	2.9353374897341395	1.1976176958115288	SBS4	PBD-288	Resistance
-15.5	30.5	23.904348373413086	3.1185479976953214	1.272367583059691	SBS4	PBD-288	Resistance
-15.5	31.5	22.895652770996094	2.986954130250674	1.218677285142275	SBS4	PBD-288	Resistance
-15.5	32.5	23.49565315246582	3.0652298464099133	1.2506137773352446	SBS4	PBD-288	Resistance
-15.5	33.5	23.330434799194336	3.043675551905472	1.2418196251774325	SBS4	PBD-288	Resistance
-15.5	34.5	20.2608699798584	2.643221832289215	1.0784345075739996	SBS4	PBD-288	Resistance
-15.5	35.5	21.69565200805664	2.830402697932197	1.1548043007563362	SBS4	PBD-288	Resistance
-15.5	36.5	21.830434799194336	2.8479863859231958	1.1619784454566637	SBS4	PBD-288	Resistance
-15.5	37.5	19.65217399597168	2.563811692673513	1.0460351706107933	SBS4	PBD-288	Resistance
-15.5	38.5	19.052173614501953	2.4855359765142744	1.0140986784178239	SBS4	PBD-288	Resistance
-15.5	39.5	17.795652389526367	2.3216109161446075	0.9472172537869998	SBS4	PBD-288	Resistance
-15.5	40.5	15.330434799194336	2.0	0.816	SBS4	PBD-288	Resistance
-15.5	46.5	14.065217018127441	1.8349403917580491	0.748655679837284	SBS4	PBD-288	Resistance
-15.5	47.5	11.17391300201416	1.457742477415107	0.5947589307853637	SBS4	PBD-288	Resistance
-15.5	48.5	12.026086807250977	1.568916598227597	0.6401179720768595	SBS4	PBD-288	Resistance
-15.5	49.5	14.469565391540527	1.887691455731047	0.7701781139382671	SBS4	PBD-288	Resistance
-15.5	124.5	8.495652198791504	1.1083380621713323	0.4522019293659036	SBS4	PBD-288	Resistance
-15.5	125.5	5.852173805236816	0.7634713407534099	0.31149630702739123	SBS4	PBD-288	Resistance
-15.5	126.5	5.695652008056641	0.7430515941212529	0.3031650504014712	SBS4	PBD-288	Resistance
-15.5	127.5	5.678260803222656	0.7407827472083267	0.3022393608609973	SBS4	PBD-288	Resistance
-15.5	128.5	5.804347991943359	0.7572320117428628	0.308950660791088	SBS4	PBD-288	Resistance
-15.5	129.5	5.417391300201416	0.7067498568907018	0.2883539416114063	SBS4	PBD-288	Resistance
-15.5	130.5	5.3956522941589355	0.703913798249544	0.28719682968581395	SBS4	PBD-288	Resistance
-15.5	131.5	5.9782609939575195	0.7799206052879462	0.318207606957482	SBS4	PBD-288	Resistance
-15.5	132.5	5.08695650100708	0.6636415167134615	0.27076573881909227	SBS4	PBD-288	Resistance
-15.5	133.5	5.026086807250977	0.6557004903103092	0.26752580004660614	SBS4	PBD-288	Resistance
-15.5	134.5	5.304347991943359	0.6920022897487709	0.2823369342174985	SBS4	PBD-288	Resistance
-15.5	135.5	5.6434783935546875	0.7362450533824743	0.3003879817800495	SBS4	PBD-288	Resistance
-15.5	141.5	7.182608604431152	0.9370391249188342	0.38231196296688436	SBS4	PBD-288	Resistance
-15.5	142.5	5.908695697784424	0.7708451554283307	0.3145048234147589	SBS4	PBD-288	Resistance
-15.5	143.5	5.882608890533447	0.7674418850589414	0.3131162891040481	SBS4	PBD-288	Resistance
-15.5	144.5	5.839130401611328	0.7617697055687153	0.3108020398720358	SBS4	PBD-288	Resistance
-14.5	-75.5	19.65652084350586	2.5643787799859235	1.0462665422342567	SBS4	PBD-288	Resistance
-14.5	-74.5	21.295652389526367	2.7782189701032514	1.1335133398021264	SBS4	PBD-288	Resistance
-14.5	-73.5	16.404348373413086	2.1401021677839416	0.8731616844558481	SBS4	PBD-288	Resistance
-14.5	-72.5	16.795652389526367	2.1911514721564234	0.8939898006398207	SBS4	PBD-288	Resistance
-14.5	-71.5	19.42173957824707	2.53374934666142	1.0337697334378593	SBS4	PBD-288	Resistance
-14.5	-70.5	21.004348754882812	2.740215659895916	1.1180079892375336	SBS4	PBD-288	Resistance
-14.5	-69.5	23.92608642578125	3.121383931920658	1.2735246442236285	SBS4	PBD-288	Resistance
-14.5	-68.5	32.1260871887207	4.191151472156424	1.7099898006398209	SBS4	PBD-288	Resistance
-14.5	-67.5	37.66086959838867	4.913216107917288	2.0045921720302533	SBS4	PBD-288	Resistance
-14.5	-66.5	40.252174377441406	5.251276288596432	2.142520725747344	SBS4	PBD-288	Resistance
[truncated: 17,606 more rows]
