# Supplementary material for: Global Geo-Pharmacogenomics: Environmental Mutational Signatures Drive Population-Level Heterogeneity in Anticancer Drug Response
Source: J Xenobiot. 2026 May 18;16(3):87. doi: 10.3390/jox16030087 (PMC13214943; doi:10.3390/jox16030087)
Supplement: Supplementary file 1 [file jox-16-00087-s001.zip › Code_and_Data/PUBMED_mutational_signatures_env_factors.csv]

Signature	Associated Factor	Category	Reference	Title	Journal	Snippet
CN12	toxin	chemicals	PMID:15182366 | del Río-Portilla, Hernández-Marín, Pimienta et al. (2004)	NMR solution structure of Cn12, a novel peptide from the Mexican scorpion Centruroides noxius with a typical beta-toxin sequence but with alpha-like physiological activity.	European journal of biochemistry	The amino-acid sequence of Cn12 resembles the beta scorpion toxin class, although patch-clamp experiments showed the induction of supplementary slow inactivation of Na(+) channels in F-11 cells (mouse neuroblastoma N18TG-2 x rat DRG2), which means that it behaves more like an alpha scorpion toxin.
CN5	ROS	oxidative	PMID:19203934 | Costa E Silva, Shvaleva, Broetto et al. (2009)	Acclimation to short-term low temperatures in two Eucalyptus globulus clones with contrasting drought resistance.	Tree physiology	We tested the hypothesis that Eucalyptus globulus Labill. genotypes that are more resistant to dry environments might also exhibit higher cold tolerances than drought-sensitive plants. The effect of low temperatures was evaluated in acclimated and un...
SV2	ROS	oxidative	PMID:37226896 | Joensuu, Syed, Saber et al. (2023)	Presynaptic targeting of botulinum neurotoxin type A requires a tripartite PSG-Syt1-SV2 plasma membrane nanocluster for synaptic vesicle entry.	The EMBO journal	Live-cell super-resolution imaging and electron microscopy of catalytically inactivated BoNT/A wildtype and receptor-binding-deficient mutants in cultured hippocampal neurons demonstrated that BoNT/A must bind coincidentally to a PSG and SV2 to target synaptic vesicles.
SV2	toxin	chemicals	PMID:37226896 | Joensuu, Syed, Saber et al. (2023)	Presynaptic targeting of botulinum neurotoxin type A requires a tripartite PSG-Syt1-SV2 plasma membrane nanocluster for synaptic vesicle entry.	The EMBO journal	The unique nerve terminal targeting of botulinum neurotoxin type A (BoNT/A) is due to its capacity to bind two receptors on the neuronal plasma membrane: polysialoganglioside (PSG) and synaptic vesicle glycoprotein 2 (SV2).
SBS32	lead	metals	PMID:40430005 | Rueda-Zarazua, Gutiérrez, García-Ortiz et al. (2025)	A Pilot Study: Contrasting Genomic Profiles of Lung Adenocarcinoma Between Patients of European and Latin American Ancestry.	International journal of molecular sciences	Lung cancer remains as the leading cause of cancer mortality worldwide. However, while current evidence suggests the existence of genomic differences between populations, indicating different risk factors associated with population-level genetic back...
SBS32	carcinogen	chemicals	PMID:40430005 | Rueda-Zarazua, Gutiérrez, García-Ortiz et al. (2025)	A Pilot Study: Contrasting Genomic Profiles of Lung Adenocarcinoma Between Patients of European and Latin American Ancestry.	International journal of molecular sciences	Lung cancer remains as the leading cause of cancer mortality worldwide. However, while current evidence suggests the existence of genomic differences between populations, indicating different risk factors associated with population-level genetic back...
SBS32	smoking	tobacco	PMID:40430005 | Rueda-Zarazua, Gutiérrez, García-Ortiz et al. (2025)	A Pilot Study: Contrasting Genomic Profiles of Lung Adenocarcinoma Between Patients of European and Latin American Ancestry.	International journal of molecular sciences	Lung cancer remains as the leading cause of cancer mortality worldwide. However, while current evidence suggests the existence of genomic differences between populations, indicating different risk factors associated with population-level genetic back...
SBS4	lead	metals	PMID:40430005 | Rueda-Zarazua, Gutiérrez, García-Ortiz et al. (2025)	A Pilot Study: Contrasting Genomic Profiles of Lung Adenocarcinoma Between Patients of European and Latin American Ancestry.	International journal of molecular sciences	Lung cancer remains as the leading cause of cancer mortality worldwide. However, while current evidence suggests the existence of genomic differences between populations, indicating different risk factors associated with population-level genetic back...
SBS4	carcinogen	chemicals	PMID:40430005 | Rueda-Zarazua, Gutiérrez, García-Ortiz et al. (2025)	A Pilot Study: Contrasting Genomic Profiles of Lung Adenocarcinoma Between Patients of European and Latin American Ancestry.	International journal of molecular sciences	Lung cancer remains as the leading cause of cancer mortality worldwide. However, while current evidence suggests the existence of genomic differences between populations, indicating different risk factors associated with population-level genetic back...
SBS4	smoking	tobacco	PMID:40430005 | Rueda-Zarazua, Gutiérrez, García-Ortiz et al. (2025)	A Pilot Study: Contrasting Genomic Profiles of Lung Adenocarcinoma Between Patients of European and Latin American Ancestry.	International journal of molecular sciences	Interestingly, the smoking-associated signature SBS4, present in 67.6% of smokers in the reference cohort, was absent in smoking Mexican patients (<i>p</i> < 0.01656).
SBS19	lead	metals	PMID:40430005 | Rueda-Zarazua, Gutiérrez, García-Ortiz et al. (2025)	A Pilot Study: Contrasting Genomic Profiles of Lung Adenocarcinoma Between Patients of European and Latin American Ancestry.	International journal of molecular sciences	Lung cancer remains as the leading cause of cancer mortality worldwide. However, while current evidence suggests the existence of genomic differences between populations, indicating different risk factors associated with population-level genetic back...
SBS19	carcinogen	chemicals	PMID:40430005 | Rueda-Zarazua, Gutiérrez, García-Ortiz et al. (2025)	A Pilot Study: Contrasting Genomic Profiles of Lung Adenocarcinoma Between Patients of European and Latin American Ancestry.	International journal of molecular sciences	Lung cancer remains as the leading cause of cancer mortality worldwide. However, while current evidence suggests the existence of genomic differences between populations, indicating different risk factors associated with population-level genetic back...
SBS19	smoking	tobacco	PMID:40430005 | Rueda-Zarazua, Gutiérrez, García-Ortiz et al. (2025)	A Pilot Study: Contrasting Genomic Profiles of Lung Adenocarcinoma Between Patients of European and Latin American Ancestry.	International journal of molecular sciences	Lung cancer remains as the leading cause of cancer mortality worldwide. However, while current evidence suggests the existence of genomic differences between populations, indicating different risk factors associated with population-level genetic back...
SBS85	lead	metals	PMID:40430005 | Rueda-Zarazua, Gutiérrez, García-Ortiz et al. (2025)	A Pilot Study: Contrasting Genomic Profiles of Lung Adenocarcinoma Between Patients of European and Latin American Ancestry.	International journal of molecular sciences	Lung cancer remains as the leading cause of cancer mortality worldwide. However, while current evidence suggests the existence of genomic differences between populations, indicating different risk factors associated with population-level genetic back...
SBS85	carcinogen	chemicals	PMID:40430005 | Rueda-Zarazua, Gutiérrez, García-Ortiz et al. (2025)	A Pilot Study: Contrasting Genomic Profiles of Lung Adenocarcinoma Between Patients of European and Latin American Ancestry.	International journal of molecular sciences	Lung cancer remains as the leading cause of cancer mortality worldwide. However, while current evidence suggests the existence of genomic differences between populations, indicating different risk factors associated with population-level genetic back...
SBS85	smoking	tobacco	PMID:40430005 | Rueda-Zarazua, Gutiérrez, García-Ortiz et al. (2025)	A Pilot Study: Contrasting Genomic Profiles of Lung Adenocarcinoma Between Patients of European and Latin American Ancestry.	International journal of molecular sciences	Lung cancer remains as the leading cause of cancer mortality worldwide. However, while current evidence suggests the existence of genomic differences between populations, indicating different risk factors associated with population-level genetic back...
SBS12	lead	metals	PMID:40430005 | Rueda-Zarazua, Gutiérrez, García-Ortiz et al. (2025)	A Pilot Study: Contrasting Genomic Profiles of Lung Adenocarcinoma Between Patients of European and Latin American Ancestry.	International journal of molecular sciences	Lung cancer remains as the leading cause of cancer mortality worldwide. However, while current evidence suggests the existence of genomic differences between populations, indicating different risk factors associated with population-level genetic back...
SBS12	carcinogen	chemicals	PMID:40430005 | Rueda-Zarazua, Gutiérrez, García-Ortiz et al. (2025)	A Pilot Study: Contrasting Genomic Profiles of Lung Adenocarcinoma Between Patients of European and Latin American Ancestry.	International journal of molecular sciences	Lung cancer remains as the leading cause of cancer mortality worldwide. However, while current evidence suggests the existence of genomic differences between populations, indicating different risk factors associated with population-level genetic back...
SBS12	smoking	tobacco	PMID:40430005 | Rueda-Zarazua, Gutiérrez, García-Ortiz et al. (2025)	A Pilot Study: Contrasting Genomic Profiles of Lung Adenocarcinoma Between Patients of European and Latin American Ancestry.	International journal of molecular sciences	Lung cancer remains as the leading cause of cancer mortality worldwide. However, while current evidence suggests the existence of genomic differences between populations, indicating different risk factors associated with population-level genetic back...
SV5	pesticide	chemicals	PMID:36309268 | How, Kuo, Huang et al. (2023)	Assessing the ecological risk and ecotoxicity of the microbially mediated restoration of heavy metal-contaminated river sediment.	The Science of the total environment	Anthropogenic activities such as mining, smelting industries, and the application of pesticides in agriculture might result in contamination of multiple heavy metals in the environment. Heavy metal contamination of sediment is a serious environmental...
SV5	chemical	chemicals	PMID:36309268 | How, Kuo, Huang et al. (2023)	Assessing the ecological risk and ecotoxicity of the microbially mediated restoration of heavy metal-contaminated river sediment.	The Science of the total environment	Anthropogenic activities such as mining, smelting industries, and the application of pesticides in agriculture might result in contamination of multiple heavy metals in the environment. Heavy metal contamination of sediment is a serious environmental...
SV5	heavy metal	metals	PMID:36309268 | How, Kuo, Huang et al. (2023)	Assessing the ecological risk and ecotoxicity of the microbially mediated restoration of heavy metal-contaminated river sediment.	The Science of the total environment	Anthropogenic activities such as mining, smelting industries, and the application of pesticides in agriculture might result in contamination of multiple heavy metals in the environment. Heavy metal contamination of sediment is a serious environmental...
SV5	contamination	environmental	PMID:36309268 | How, Kuo, Huang et al. (2023)	Assessing the ecological risk and ecotoxicity of the microbially mediated restoration of heavy metal-contaminated river sediment.	The Science of the total environment	Anthropogenic activities such as mining, smelting industries, and the application of pesticides in agriculture might result in contamination of multiple heavy metals in the environment. Heavy metal contamination of sediment is a serious environmental...
ID2	pathway analysis	analysis_methods	PMID:36749560 | Dey, Shrivastava, Joshi et al. (2023)	Hypoxia Induces Early Neurogenesis in Human Fetal Neural Stem Cells by Activating the WNT Pathway.	Molecular neurobiology	Fetal neural stem cells (FNSCs) present in the human fetal brain differentiate into cells of neuronal and glial lineages. The developing fetus is exposed to lower oxygen concentrations than adults, and this physiological hypoxia may influence the gro...
ID2	exposure	environmental	PMID:36749560 | Dey, Shrivastava, Joshi et al. (2023)	Hypoxia Induces Early Neurogenesis in Human Fetal Neural Stem Cells by Activating the WNT Pathway.	Molecular neurobiology	Increased expression of downstream targets of the WNT signaling pathway, TCF4 and ID2, by qPCR (n = 9) and increased protein expression of CTNNB1 (β-catenin) and ID2 by Western blot (n = 3) indicated its involvement in mediating neuronal differentiation upon exposure to hypoxia.
SBS40	smoking	tobacco	PMID:39194330 | Karihtala, Kilpivaara, Porvari (2025)	Mutational signatures and their association with cancer survival and gene expression in multiple cancer types.	International journal of cancer	Different endogenous and exogenous mutational processes cause specific patterns of somatic mutations and mutational signatures. Although their biological research has been intensive, there are only rare studies assessing the possible prognostic role ...
SBS5	smoking	tobacco	PMID:39194330 | Karihtala, Kilpivaara, Porvari (2025)	Mutational signatures and their association with cancer survival and gene expression in multiple cancer types.	International journal of cancer	Different endogenous and exogenous mutational processes cause specific patterns of somatic mutations and mutational signatures. Although their biological research has been intensive, there are only rare studies assessing the possible prognostic role ...
SV1	heavy metal	metals	PMID:29157901 | Thomas, Ram, Singh (2018)	Inducible cellulase production from an organic solvent tolerant Bacillus sp. SV1 and evolutionary divergence of endoglucanase in different species of the genus Bacillus.	Brazilian journal of microbiology : [publication of the Brazilian Society for Microbiology]	Bacteria are important sources of cellulases with various industrial and biotechnological applications. In view of this, a non-hemolytic bacterial strain, tolerant to various environmental pollutants (heavy metals and organic solvents), showing high ...
SV1	pollutant	environmental	PMID:29157901 | Thomas, Ram, Singh (2018)	Inducible cellulase production from an organic solvent tolerant Bacillus sp. SV1 and evolutionary divergence of endoglucanase in different species of the genus Bacillus.	Brazilian journal of microbiology : [publication of the Brazilian Society for Microbiology]	Bacteria are important sources of cellulases with various industrial and biotechnological applications. In view of this, a non-hemolytic bacterial strain, tolerant to various environmental pollutants (heavy metals and organic solvents), showing high ...
SV5	ROS	oxidative	PMID:28283804 | Wu, Nakano, Suzuki et al. (2017)	Enhancement of adherence of Helicobacter pylori to host cells by virus: possible mechanism of development of symptoms of gastric disease.	Medical molecular morphology	pylori mixed with SV5 were observed by light microscopy, scanning and transmission electron microscopies.
ID1	ROS	oxidative	PMID:32188700 | Duren, Chen, Xin et al. (2020)	Time course regulatory analysis based on paired expression and chromatin accessibility data.	Genome research	A time course experiment is a widely used design in the study of cellular processes such as differentiation or response to stimuli. In this paper, we propose <u>time</u> course <u>reg</u>ulatory analysis (TimeReg) as a method for the analysis of gene...
ID1	chromatin	epigenetics	PMID:32188700 | Duren, Chen, Xin et al. (2020)	Time course regulatory analysis based on paired expression and chromatin accessibility data.	Genome research	A time course experiment is a widely used design in the study of cellular processes such as differentiation or response to stimuli. In this paper, we propose <u>time</u> course <u>reg</u>ulatory analysis (TimeReg) as a method for the analysis of gene...
SBS42	exposure	environmental	PMID:40814292 | AlJabban, Azevedo, Antel et al. (2025)	Mutational signature analysis of chronic lymphocytic leukemia uncovering genomic patterns and prognostic implications.	American journal of clinical pathology	A notable 13.3% of the cohort exhibited the SBS42 signature, suggesting a link to occupational haloalkane exposure, representing a potential new environmental risk factor for CLL.
SBS84	exposure	environmental	PMID:40814292 | AlJabban, Azevedo, Antel et al. (2025)	Mutational signature analysis of chronic lymphocytic leukemia uncovering genomic patterns and prognostic implications.	American journal of clinical pathology	To identify the mutational signature(s) for patients with diagnosed chronic lymphocytic leukemia (CLL) and their correlation with clinical and genetic classifications. All CLL samples sequenced on several versions of OncoPanel, from 2013 to 2022, wer...
CN16	reactive oxygen	oxidative	PMID:34661696 | Li, Liu, Wang et al. (2022)	Characterization and fine mapping of a lesion mimic mutant (Lm5) with enhanced stripe rust and powdery mildew resistance in bread wheat (Triticum aestivum L.).	TAG. Theoretical and applied genetics. Theoretische und angewandte Genetik	A novel light intensity-dependent lesion mimic mutant with enhanced disease resistance was physiologically, biochemically, and genetically characterized, and the causative gene was fine mapped to a 1.28 Mbp interval containing 17 high-confidence gene...
CN16	chemical	chemicals	PMID:34661696 | Li, Liu, Wang et al. (2022)	Characterization and fine mapping of a lesion mimic mutant (Lm5) with enhanced stripe rust and powdery mildew resistance in bread wheat (Triticum aestivum L.).	TAG. Theoretical and applied genetics. Theoretische und angewandte Genetik	A novel light intensity-dependent lesion mimic mutant with enhanced disease resistance was physiologically, biochemically, and genetically characterized, and the causative gene was fine mapped to a 1.28 Mbp interval containing 17 high-confidence gene...
CN1	chemotherapy	chemotherapy	PMID:35905781 | Ghatasheh, Huang, Su et al. (2022)	Evaluation of risk-tailored individualized selection of radiation therapy target volume for head and neck carcinoma of unknown primary.	Radiotherapy and oncology : journal of the European Society for Therapeutic Radiology and Oncology	Intensity-modulated radiation therapy (IMRT) has enabled risk-tailored approach to elective mucosal and nodal clinical target volumes (CTVs) in treatment of head and neck carcinoma of unknown primary (HNCUP). This study report outcomes following such...
CN1	radiation	uv	PMID:35905781 | Ghatasheh, Huang, Su et al. (2022)	Evaluation of risk-tailored individualized selection of radiation therapy target volume for head and neck carcinoma of unknown primary.	Radiotherapy and oncology : journal of the European Society for Therapeutic Radiology and Oncology	Intensity-modulated radiation therapy (IMRT) has enabled risk-tailored approach to elective mucosal and nodal clinical target volumes (CTVs) in treatment of head and neck carcinoma of unknown primary (HNCUP). This study report outcomes following such...
CN2B	chemotherapy	chemotherapy	PMID:35905781 | Ghatasheh, Huang, Su et al. (2022)	Evaluation of risk-tailored individualized selection of radiation therapy target volume for head and neck carcinoma of unknown primary.	Radiotherapy and oncology : journal of the European Society for Therapeutic Radiology and Oncology	Intensity-modulated radiation therapy (IMRT) has enabled risk-tailored approach to elective mucosal and nodal clinical target volumes (CTVs) in treatment of head and neck carcinoma of unknown primary (HNCUP). This study report outcomes following such...
CN2B	radiation	uv	PMID:35905781 | Ghatasheh, Huang, Su et al. (2022)	Evaluation of risk-tailored individualized selection of radiation therapy target volume for head and neck carcinoma of unknown primary.	Radiotherapy and oncology : journal of the European Society for Therapeutic Radiology and Oncology	Intensity-modulated radiation therapy (IMRT) has enabled risk-tailored approach to elective mucosal and nodal clinical target volumes (CTVs) in treatment of head and neck carcinoma of unknown primary (HNCUP). This study report outcomes following such...
CN2C	chemotherapy	chemotherapy	PMID:35905781 | Ghatasheh, Huang, Su et al. (2022)	Evaluation of risk-tailored individualized selection of radiation therapy target volume for head and neck carcinoma of unknown primary.	Radiotherapy and oncology : journal of the European Society for Therapeutic Radiology and Oncology	Within cN2-3 subgroup (n = 189): cN2c-N3, HPV-negative status and older age predicted lower OS, while concurrent chemotherapy was associated with better OS.
CN2C	radiation	uv	PMID:35905781 | Ghatasheh, Huang, Su et al. (2022)	Evaluation of risk-tailored individualized selection of radiation therapy target volume for head and neck carcinoma of unknown primary.	Radiotherapy and oncology : journal of the European Society for Therapeutic Radiology and Oncology	Intensity-modulated radiation therapy (IMRT) has enabled risk-tailored approach to elective mucosal and nodal clinical target volumes (CTVs) in treatment of head and neck carcinoma of unknown primary (HNCUP). This study report outcomes following such...
CN3	chemotherapy	chemotherapy	PMID:35905781 | Ghatasheh, Huang, Su et al. (2022)	Evaluation of risk-tailored individualized selection of radiation therapy target volume for head and neck carcinoma of unknown primary.	Radiotherapy and oncology : journal of the European Society for Therapeutic Radiology and Oncology	Intensity-modulated radiation therapy (IMRT) has enabled risk-tailored approach to elective mucosal and nodal clinical target volumes (CTVs) in treatment of head and neck carcinoma of unknown primary (HNCUP). This study report outcomes following such...
CN3	radiation	uv	PMID:35905781 | Ghatasheh, Huang, Su et al. (2022)	Evaluation of risk-tailored individualized selection of radiation therapy target volume for head and neck carcinoma of unknown primary.	Radiotherapy and oncology : journal of the European Society for Therapeutic Radiology and Oncology	Intensity-modulated radiation therapy (IMRT) has enabled risk-tailored approach to elective mucosal and nodal clinical target volumes (CTVs) in treatment of head and neck carcinoma of unknown primary (HNCUP). This study report outcomes following such...
CN2	chemotherapy	chemotherapy	PMID:35905781 | Ghatasheh, Huang, Su et al. (2022)	Evaluation of risk-tailored individualized selection of radiation therapy target volume for head and neck carcinoma of unknown primary.	Radiotherapy and oncology : journal of the European Society for Therapeutic Radiology and Oncology	Within cN2-3 subgroup (n = 189): cN2c-N3, HPV-negative status and older age predicted lower OS, while concurrent chemotherapy was associated with better OS.
CN2	radiation	uv	PMID:35905781 | Ghatasheh, Huang, Su et al. (2022)	Evaluation of risk-tailored individualized selection of radiation therapy target volume for head and neck carcinoma of unknown primary.	Radiotherapy and oncology : journal of the European Society for Therapeutic Radiology and Oncology	Intensity-modulated radiation therapy (IMRT) has enabled risk-tailored approach to elective mucosal and nodal clinical target volumes (CTVs) in treatment of head and neck carcinoma of unknown primary (HNCUP). This study report outcomes following such...
CN2A	chemotherapy	chemotherapy	PMID:35905781 | Ghatasheh, Huang, Su et al. (2022)	Evaluation of risk-tailored individualized selection of radiation therapy target volume for head and neck carcinoma of unknown primary.	Radiotherapy and oncology : journal of the European Society for Therapeutic Radiology and Oncology	Intensity-modulated radiation therapy (IMRT) has enabled risk-tailored approach to elective mucosal and nodal clinical target volumes (CTVs) in treatment of head and neck carcinoma of unknown primary (HNCUP). This study report outcomes following such...
CN2A	radiation	uv	PMID:35905781 | Ghatasheh, Huang, Su et al. (2022)	Evaluation of risk-tailored individualized selection of radiation therapy target volume for head and neck carcinoma of unknown primary.	Radiotherapy and oncology : journal of the European Society for Therapeutic Radiology and Oncology	Intensity-modulated radiation therapy (IMRT) has enabled risk-tailored approach to elective mucosal and nodal clinical target volumes (CTVs) in treatment of head and neck carcinoma of unknown primary (HNCUP). This study report outcomes following such...
SBS3	ROS	oxidative	PMID:38072760 | Orme, Taza, De Sarkar et al. (2024)	Co-occurring BRCA2/SPOP Mutations Predict Exceptional Poly (ADP-ribose) Polymerase Inhibitor Sensitivity in Metastatic Castration-Resistant Prostate Cancer.	European urology oncology	BRCA2 mutations in metastatic castration-resistant prostate cancer (mCRPC) confer sensitivity to poly (ADP-ribose) polymerase (PARP) inhibitors. However, additional factors predicting PARP inhibitor efficacy in mCRPC are needed. Preclinical studies s...
SBS3	chemical	chemicals	PMID:38072760 | Orme, Taza, De Sarkar et al. (2024)	Co-occurring BRCA2/SPOP Mutations Predict Exceptional Poly (ADP-ribose) Polymerase Inhibitor Sensitivity in Metastatic Castration-Resistant Prostate Cancer.	European urology oncology	BRCA2 mutations in metastatic castration-resistant prostate cancer (mCRPC) confer sensitivity to poly (ADP-ribose) polymerase (PARP) inhibitors. However, additional factors predicting PARP inhibitor efficacy in mCRPC are needed. Preclinical studies s...
CN1	ROS	oxidative	PMID:30311140 | Shanmugam, Valamparampil, Reddy et al. (2019)	Auxiliary Partial Orthotopic Liver Transplantation for Monogenic Metabolic Liver Diseases: Single-Centre Experience.	JIMD reports	Auxiliary partial orthotopic liver transplantation (APOLT) in metabolic liver disease (MLD) has the advantage of correcting the metabolic defect, preserving the native liver for gene therapy in the future with the possibility of withdrawal of immunos...
CN2	lead	metals	PMID:31087362 | Israel, Tanaka, Castro et al. (2019)	Na<sub>V</sub> 1.6 regulates excitability of mechanosensitive sensory neurons.	The Journal of physiology	Voltage-gated sodium channels are critical for peripheral sensory neuron transduction and have been implicated in a number of painful and painless disorders. The β-scorpion toxin, Cn2, is selective for Na<sub>V</sub> 1.6 in dorsal root ganglion neuro...
CN2	toxin	chemicals	PMID:31087362 | Israel, Tanaka, Castro et al. (2019)	Na<sub>V</sub> 1.6 regulates excitability of mechanosensitive sensory neurons.	The Journal of physiology	The β-scorpion toxin, Cn2, is selective for Na<sub>V</sub> 1.6 in dorsal root ganglion neurons.
SBS36	mutagen	chemicals	PMID:38290979 | Ohno, Takano, Hidaka et al. (2024)	Oxidative stress accelerates intestinal tumorigenesis by enhancing 8-oxoguanine-mediated mutagenesis in MUTYH-deficient mice.	Genome research	Oxidative stress-induced DNA damage and its repair systems are related to cancer etiology; however, the molecular basis triggering tumorigenesis is not well understood. Here, we aimed to explore the causal relationship between oxidative stress, somat...
SBS36	oxidative stress	oxidative	PMID:38290979 | Ohno, Takano, Hidaka et al. (2024)	Oxidative stress accelerates intestinal tumorigenesis by enhancing 8-oxoguanine-mediated mutagenesis in MUTYH-deficient mice.	Genome research	Oxidative stress-induced DNA damage and its repair systems are related to cancer etiology; however, the molecular basis triggering tumorigenesis is not well understood. Here, we aimed to explore the causal relationship between oxidative stress, somat...
SBS36	8-oxoguanine	oxidative	PMID:38290979 | Ohno, Takano, Hidaka et al. (2024)	Oxidative stress accelerates intestinal tumorigenesis by enhancing 8-oxoguanine-mediated mutagenesis in MUTYH-deficient mice.	Genome research	Oxidative stress-induced DNA damage and its repair systems are related to cancer etiology; however, the molecular basis triggering tumorigenesis is not well understood. Here, we aimed to explore the causal relationship between oxidative stress, somat...
SBS36	lead	metals	PMID:38290979 | Ohno, Takano, Hidaka et al. (2024)	Oxidative stress accelerates intestinal tumorigenesis by enhancing 8-oxoguanine-mediated mutagenesis in MUTYH-deficient mice.	Genome research	Oxidative stress-induced DNA damage and its repair systems are related to cancer etiology; however, the molecular basis triggering tumorigenesis is not well understood. Here, we aimed to explore the causal relationship between oxidative stress, somat...
ID30	UV	uv	PMID:40009272 | Türkoğlu, Parlak, Tuncer-Göktuna et al. (2025)	Duration of the antibody response following intradermal administration of a quarter-dose oil adjuvant foot-and-mouth disease vaccine in sheep.	Veterinary research communications	Foot-and-mouth disease is a significant viral disease affecting cloven-hoofed domestic and wild animals. One of the most effective measures for combating this disease is vaccination. However, sheep are often excluded from vaccination campaigns becaus...
ID18	UV	uv	PMID:40009272 | Türkoğlu, Parlak, Tuncer-Göktuna et al. (2025)	Duration of the antibody response following intradermal administration of a quarter-dose oil adjuvant foot-and-mouth disease vaccine in sheep.	Veterinary research communications	Foot-and-mouth disease is a significant viral disease affecting cloven-hoofed domestic and wild animals. One of the most effective measures for combating this disease is vaccination. However, sheep are often excluded from vaccination campaigns becaus...
ID11	lead	metals	PMID:37393385 | Farmanbar, Kneller, Firouzi (2023)	Mutational signatures reveal mutual exclusivity of homologous recombination and mismatch repair deficiencies in colorectal and stomach tumors.	Scientific data	Decomposing somatic mutation spectra into mutational signatures and their corresponding etiologies provides a powerful approach for investigating the mechanism of DNA damage and repair. Assessing microsatellite (in)stability (MSI/MSS) status and inte...
ID11	ROS	oxidative	PMID:37393385 | Farmanbar, Kneller, Firouzi (2023)	Mutational signatures reveal mutual exclusivity of homologous recombination and mismatch repair deficiencies in colorectal and stomach tumors.	Scientific data	Decomposing somatic mutation spectra into mutational signatures and their corresponding etiologies provides a powerful approach for investigating the mechanism of DNA damage and repair. Assessing microsatellite (in)stability (MSI/MSS) status and inte...
ID11	DNA repair	analysis_methods	PMID:37393385 | Farmanbar, Kneller, Firouzi (2023)	Mutational signatures reveal mutual exclusivity of homologous recombination and mismatch repair deficiencies in colorectal and stomach tumors.	Scientific data	Decomposing somatic mutation spectra into mutational signatures and their corresponding etiologies provides a powerful approach for investigating the mechanism of DNA damage and repair. Assessing microsatellite (in)stability (MSI/MSS) status and inte...
SBS5	mutagen	chemicals	PMID:35947558 | Ocsenas, Reimand (2022)	Chromatin accessibility of primary human cancers ties regional mutational processes and signatures with tissues of origin.	PLoS computational biology	Somatic mutations in cancer genomes are associated with DNA replication timing (RT) and chromatin accessibility (CA), however these observations are based on normal tissues and cell lines while primary cancer epigenomes remain uncharacterised. Here w...
SBS5	carcinogen	chemicals	PMID:35947558 | Ocsenas, Reimand (2022)	Chromatin accessibility of primary human cancers ties regional mutational processes and signatures with tissues of origin.	PLoS computational biology	The genomic distributions of mutational signatures are also shaped by the epigenomes of matched cancer and tissue types, with SBS5/40, carcinogenic and unknown signatures most accurately predicted by our models.
SBS5	chromatin	epigenetics	PMID:35947558 | Ocsenas, Reimand (2022)	Chromatin accessibility of primary human cancers ties regional mutational processes and signatures with tissues of origin.	PLoS computational biology	Somatic mutations in cancer genomes are associated with DNA replication timing (RT) and chromatin accessibility (CA), however these observations are based on normal tissues and cell lines while primary cancer epigenomes remain uncharacterised. Here w...
ID17	radiation	uv	PMID:19655968 | Bräuer-Krisch, Requardt, Brochard et al. (2009)	New technology enables high precision multislit collimators for microbeam radiation therapy.	The Review of scientific instruments	During the past decade microbeam radiation therapy has evolved from preclinical studies to a stage in which clinical trials can be planned, using spatially fractionated, highly collimated and high intensity beams like those generated at the x-ray ID17 beamline of the European Synchrotron Radiation Facility.
ID13	ROS	oxidative	PMID:19096170 | Davies, Burghammer, Riekel (2009)	A combined microRaman and microdiffraction set-up at the European Synchrotron Radiation Facility ID13 beamline.	Journal of synchrotron radiation	This article describes the current status of the microRaman set-up at the ID13 beamline of the European Synchrotron Radiation Facility. This offers an in situ on-axis microprobe which has a common focal position to the X-ray microbeam and can collect...
ID13	radiation	uv	PMID:19096170 | Davies, Burghammer, Riekel (2009)	A combined microRaman and microdiffraction set-up at the European Synchrotron Radiation Facility ID13 beamline.	Journal of synchrotron radiation	This article describes the current status of the microRaman set-up at the ID13 beamline of the European Synchrotron Radiation Facility.
ID1	exposure	environmental	PMID:20130285 | Du, Xiao, Yip (2010)	Regulation of retinal progenitor cell differentiation by bone morphogenetic protein 4 is mediated by the smad/id cascade.	Investigative ophthalmology & visual science	Exposure of RPCs to BMP4 upregulated Id1-3 expression levels, mediated through the phosphorylation of Smad1/5/8 proteins.
ID2	chromatin	epigenetics	PMID:24573694 | Ferrer-Vicens, Riffo-Campos, Zaragozá et al. (2014)	In vivo genome-wide binding of Id2 to E2F4 target genes as part of a reversible program in mice liver.	Cellular and molecular life sciences : CMLS	An Id2-containing complex was bound to a common sequence downstream from the TSS on a subset of 442 E2F4 target genes mainly related to cell development and chromatin structure.
SBS25	radiation	uv	PMID:36751942 | Hagiwara, Natarajan, Wang et al. (2023)	Dynamics of Age- versus Therapy-Related Clonal Hematopoiesis in Long-term Survivors of Pediatric Cancer.	Cancer discovery	We present the first comprehensive investigation of clonal hematopoiesis (CH) in 2,860 long-term survivors of pediatric cancer with a median follow-up time of 23.5 years. Deep sequencing over 39 CH-related genes reveals mutations in 15% of the surviv...
SBS25	exposure	environmental	PMID:36751942 | Hagiwara, Natarajan, Wang et al. (2023)	Dynamics of Age- versus Therapy-Related Clonal Hematopoiesis in Long-term Survivors of Pediatric Cancer.	Cancer discovery	Single-cell profiling of peripheral blood samples revealed STAT3 mutations predominantly present in T cells and contributed by SBS25, a mutational signature associated with procarbazine exposure.
CN5	contamination	environmental	PMID:12149343 | Luo, Mitchell (2002)	Rapid identification of pathogenic fungi directly from cultures by using multiplex PCR.	Journal of clinical microbiology	A multiplex PCR method was developed to identify simultaneously multiple fungal pathogens in a single reaction. Five sets of species-specific primers were designed from the internal transcribed spacer (ITS) regions, ITS1 and ITS2, of the rRNA gene to...
CN4	contamination	environmental	PMID:12149343 | Luo, Mitchell (2002)	Rapid identification of pathogenic fungi directly from cultures by using multiplex PCR.	Journal of clinical microbiology	A multiplex PCR method was developed to identify simultaneously multiple fungal pathogens in a single reaction. Five sets of species-specific primers were designed from the internal transcribed spacer (ITS) regions, ITS1 and ITS2, of the rRNA gene to...
ID3	ROS	oxidative	PMID:28785583 | Avecilla, Doke, Felty (2017)	Contribution of Inhibitor of DNA Binding/Differentiation-3 and Endocrine Disrupting Chemicals to Pathophysiological Aspects of Chronic Disease.	BioMed research international	The overwhelming increase in the global incidence of obesity and its associated complications such as insulin resistance, atherosclerosis, pulmonary disease, and degenerative disorders including dementia constitutes a serious public health problem. T...
ID3	chemical	chemicals	PMID:28785583 | Avecilla, Doke, Felty (2017)	Contribution of Inhibitor of DNA Binding/Differentiation-3 and Endocrine Disrupting Chemicals to Pathophysiological Aspects of Chronic Disease.	BioMed research international	Based on the increasing number of reports that suggest chronic exposure to and accumulation of endocrine disrupting chemicals (EDCs) within the human body are associated with metabolic disorders, we will also consider the impact of these chemicals on ID3.
ID3	pollutant	environmental	PMID:28785583 | Avecilla, Doke, Felty (2017)	Contribution of Inhibitor of DNA Binding/Differentiation-3 and Endocrine Disrupting Chemicals to Pathophysiological Aspects of Chronic Disease.	BioMed research international	Improved understanding of the ID3 pathways by which exposure to EDCs can potentiate complex chronic diseases in populations with metabolic disorders (obesity, metabolic syndrome, and glucose intolerance) will likely provide useful knowledge in the prevention and control of complex chronic diseases associated with exposure to environmental pollutants.
ID3	exposure	environmental	PMID:28785583 | Avecilla, Doke, Felty (2017)	Contribution of Inhibitor of DNA Binding/Differentiation-3 and Endocrine Disrupting Chemicals to Pathophysiological Aspects of Chronic Disease.	BioMed research international	Based on the increasing number of reports that suggest chronic exposure to and accumulation of endocrine disrupting chemicals (EDCs) within the human body are associated with metabolic disorders, we will also consider the impact of these chemicals on ID3.
ID5	ROS	oxidative	PMID:9815853 | Xu, Stack, Boyer et al. (1997)	Heregulin and agonistic anti-p185(c-erbB2) antibodies inhibit proliferation but increase invasiveness of breast cancer cells that overexpress p185(c-erbB2): increased invasiveness may contribute to poor prognosis.	Clinical cancer research : an official journal of the American Association for Cancer Research	ID5 induced tyrosine phosphorylation of p185(c-erbB2), increased invasiveness, and increased expression of CD44.
SV4	UV	uv	PMID:12366528 | Tellam, Smart, Qian et al. (2002)	An artificial peptide with corticotropin-releasing factor receptor-2 (CRF-R2) selective properties: the role of primary structure in the induction of signal transduction pathways.	The journal of peptide research : official journal of the American Peptide Society	SV4 utilizes adenylate cyclase as the principal secondary messenger of R2 signal transduction but, unlike urocortin or sauvagine, does not activate guanylate cyclase-, calcium- or mitogen-activated protein (MAP) kinase-mediated pathways.
SBS30	ROS	oxidative	PMID:38862093 | Jan, Lu, Lam (2024)	Comparison of genomic profiling of patient-matched primary colorectal and surgical resected distant metastatic (stage IV) colorectal carcinoma for drug actionability.	Human pathology	It is often difficult to obtain adequate tissue for genomic study from distant metastases for assessment of targeted therapy in colorectal carcinomas. The study aims to explore the genomic differences between matched distant metastatic colorectal car...
SBS30	chemotherapy	chemotherapy	PMID:38862093 | Jan, Lu, Lam (2024)	Comparison of genomic profiling of patient-matched primary colorectal and surgical resected distant metastatic (stage IV) colorectal carcinoma for drug actionability.	Human pathology	The mutational signature analysis identified de novo signatures consistent with known single base substitution patterns such as SBS11 (alkylation agents) and SBS30 (base excision repair deficiency) post-chemotherapy.
SBS11	ROS	oxidative	PMID:38862093 | Jan, Lu, Lam (2024)	Comparison of genomic profiling of patient-matched primary colorectal and surgical resected distant metastatic (stage IV) colorectal carcinoma for drug actionability.	Human pathology	It is often difficult to obtain adequate tissue for genomic study from distant metastases for assessment of targeted therapy in colorectal carcinomas. The study aims to explore the genomic differences between matched distant metastatic colorectal car...
SBS11	chemotherapy	chemotherapy	PMID:38862093 | Jan, Lu, Lam (2024)	Comparison of genomic profiling of patient-matched primary colorectal and surgical resected distant metastatic (stage IV) colorectal carcinoma for drug actionability.	Human pathology	The mutational signature analysis identified de novo signatures consistent with known single base substitution patterns such as SBS11 (alkylation agents) and SBS30 (base excision repair deficiency) post-chemotherapy.
CN21	ROS	oxidative	PMID:37394125 | Gao, Lin, Sun et al. (2023)	Activation of the N-methyl-D-aspartate receptor and calcium/calmodulin-dependent protein kinase IIα signal in the rostral anterior cingulate cortex is involved in pain-related aversion in rats with peripheral nerve injury.	Behavioural brain research	The rostral anterior cingulate cortex (rACC) of rat brain is associated with pain-related emotions. However, the underlying molecular mechanism remains unclear. Here, we investigated the effects of the N-methyl-D-aspartate (NMDA) receptor and Ca<sup>...
ID1	cisplatin	chemotherapy	PMID:24599933 | Li, Tsao, Chan et al. (2014)	Id1-induced IGF-II and its autocrine/endocrine promotion of esophageal cancer progression and chemoresistance--implications for IGF-II and IGF-IR-targeted therapy.	Clinical cancer research : an official journal of the American Association for Cancer Research	To investigate the autocrine/endocrine role of Id1-induced insulin-like growth factor-II (IGF-II) in esophageal cancer, and evaluate the potential of IGF-II- and IGF-type I receptor (IGF-IR)-targeted therapies. Antibody array-based screening was used...
SV5	ROS	oxidative	PMID:20172545 | Chang, Xu, Watanabe et al. (2010)	Enhanced oncolytic activity of vesicular stomatitis virus encoding SV5-F protein against prostate cancer.	The Journal of urology	We report the construction of the recombinant, replication restricted vesicular stomatitis virus encoding SV5-F, which can induce syncytial formation with enhanced oncolytic properties against TRAMP-C2 tumors in an immunocompetent mouse model of prostate cancer.
ID4	ROS	oxidative	PMID:40086448 | Whelan, Swain, Sussman et al. (2025)	Single-cell multiomic comparison of mouse and rat spermatogenesis reveals gene regulatory networks conserved for over 20 million years.	Stem cell reports	Spermatogenesis is driven by dramatic changes in chromatin regulation, gene transcription, and protein expression. To assess the mechanistic bases for these developmental changes, we utilized multiomic single-cell/nucleus RNA sequencing (sc/snRNA-seq...
ID4	chromatin	epigenetics	PMID:40086448 | Whelan, Swain, Sussman et al. (2025)	Single-cell multiomic comparison of mouse and rat spermatogenesis reveals gene regulatory networks conserved for over 20 million years.	Stem cell reports	We characterized the relationships between the transcriptomes and chromatin of both species, including the divergent expression of Id4 in spermatogonial stem cells between species.
SBS1	ROS	oxidative	PMID:33779796 | Roufas, Georgakopoulos-Soares, Zaravinos (2021)	Distinct genomic features across cytolytic subgroups in skin melanoma.	Cancer immunology, immunotherapy : CII	SBS7a/b, SBS5 and SBS1 were the most prevalent mutational signatures across both cytolytic subgroups, but SBS1 differed significantly between them.
SBS5	ROS	oxidative	PMID:33779796 | Roufas, Georgakopoulos-Soares, Zaravinos (2021)	Distinct genomic features across cytolytic subgroups in skin melanoma.	Cancer immunology, immunotherapy : CII	SBS7a/b, SBS5 and SBS1 were the most prevalent mutational signatures across both cytolytic subgroups, but SBS1 differed significantly between them.
SBS7A	ROS	oxidative	PMID:33779796 | Roufas, Georgakopoulos-Soares, Zaravinos (2021)	Distinct genomic features across cytolytic subgroups in skin melanoma.	Cancer immunology, immunotherapy : CII	SBS7a/b, SBS5 and SBS1 were the most prevalent mutational signatures across both cytolytic subgroups, but SBS1 differed significantly between them.
SBS13	tobacco	tobacco	PMID:34663923 | Moody, Senkin, Islam et al. (2021)	Mutational signatures in esophageal squamous cell carcinoma from eight countries with varying incidence.	Nature genetics	Esophageal squamous cell carcinoma (ESCC) shows remarkable variation in incidence that is not fully explained by known lifestyle and environmental risk factors. It has been speculated that an unknown exogenous exposure(s) could be responsible. Here w...
SBS13	ROS	oxidative	PMID:34663923 | Moody, Senkin, Islam et al. (2021)	Mutational signatures in esophageal squamous cell carcinoma from eight countries with varying incidence.	Nature genetics	Esophageal squamous cell carcinoma (ESCC) shows remarkable variation in incidence that is not fully explained by known lifestyle and environmental risk factors. It has been speculated that an unknown exogenous exposure(s) could be responsible. Here w...
SBS13	exposure	environmental	PMID:34663923 | Moody, Senkin, Islam et al. (2021)	Mutational signatures in esophageal squamous cell carcinoma from eight countries with varying incidence.	Nature genetics	Esophageal squamous cell carcinoma (ESCC) shows remarkable variation in incidence that is not fully explained by known lifestyle and environmental risk factors. It has been speculated that an unknown exogenous exposure(s) could be responsible. Here w...
SV1	ROS	oxidative	PMID:26831808 | Inouye (2016)	[Structure and Function of the Nuclear Receptor Constitutive Androstane Receptor].	Yakugaku zasshi : Journal of the Pharmaceutical Society of Japan	Animal defense mechanisms against both endogenous and exogenous toxic compounds function mainly through receptor-type transcription factors, including the constitutive androstane receptor (CAR). Following xenobiotic stimulation, CAR translocates into...
SBS2	ROS	oxidative	PMID:32791233 | Caso, Sanchez-Vega, Tan et al. (2020)	The Underlying Tumor Genomics of Predominant Histologic Subtypes in Lung Adenocarcinoma.	Journal of thoracic oncology : official publication of the International Association for the Study of Lung Cancer	Across all tumors, mutational signatures attributed to APOBEC activity were associated with the highest risk of postresection recurrence: SBS2 (p = 0.021) and SBS13 (p = 0.005).
SBS13	ROS	oxidative	PMID:32791233 | Caso, Sanchez-Vega, Tan et al. (2020)	The Underlying Tumor Genomics of Predominant Histologic Subtypes in Lung Adenocarcinoma.	Journal of thoracic oncology : official publication of the International Association for the Study of Lung Cancer	Across all tumors, mutational signatures attributed to APOBEC activity were associated with the highest risk of postresection recurrence: SBS2 (p = 0.021) and SBS13 (p = 0.005).
SV5	chemical	chemicals	PMID:39609907 | González-Fernández, Mencía-Ares, García-Iglesias et al. (2024)	TbpB-based oral mucosal vaccine provides heterologous protection against Glässer's disease caused by different serovars of Spanish field isolates of Glaesserella parasuis.	Porcine health management	Glaesserella parasuis (G. parasuis) is the primary agent of Glässer's disease, significantly affecting nursery and early fattening piglets. Current prophylactic measures, mainly serovar-specific bacterins administered to sows, are limited by maternal...
SV1	chemical	chemicals	PMID:39609907 | González-Fernández, Mencía-Ares, García-Iglesias et al. (2024)	TbpB-based oral mucosal vaccine provides heterologous protection against Glässer's disease caused by different serovars of Spanish field isolates of Glaesserella parasuis.	Porcine health management	Glaesserella parasuis (G. parasuis) is the primary agent of Glässer's disease, significantly affecting nursery and early fattening piglets. Current prophylactic measures, mainly serovar-specific bacterins administered to sows, are limited by maternal...
SV7	chemical	chemicals	PMID:39609907 | González-Fernández, Mencía-Ares, García-Iglesias et al. (2024)	TbpB-based oral mucosal vaccine provides heterologous protection against Glässer's disease caused by different serovars of Spanish field isolates of Glaesserella parasuis.	Porcine health management	Glaesserella parasuis (G. parasuis) is the primary agent of Glässer's disease, significantly affecting nursery and early fattening piglets. Current prophylactic measures, mainly serovar-specific bacterins administered to sows, are limited by maternal...
SV4	chemical	chemicals	PMID:39609907 | González-Fernández, Mencía-Ares, García-Iglesias et al. (2024)	TbpB-based oral mucosal vaccine provides heterologous protection against Glässer's disease caused by different serovars of Spanish field isolates of Glaesserella parasuis.	Porcine health management	Glaesserella parasuis (G. parasuis) is the primary agent of Glässer's disease, significantly affecting nursery and early fattening piglets. Current prophylactic measures, mainly serovar-specific bacterins administered to sows, are limited by maternal...
CN12	ROS	oxidative	PMID:17369183 | Tang, Ren, Fu et al. (2007)	[Variation of Rye-Specific repetitive DNA pSc119.1 among sister T1RS.1BL translocations].	Yi chuan = Hereditas	Specific primers were designed according to the rye-specific repetitive sequence pSc119.1 and were used for polymerase chain reaction (PCR) analysis using the genomic DNA of two sets of sister T1RS.1BL translocations, CN12, CN17, CN18, 96 I 176-1 and...
CN12	epigenetic	epigenetics	PMID:17369183 | Tang, Ren, Fu et al. (2007)	[Variation of Rye-Specific repetitive DNA pSc119.1 among sister T1RS.1BL translocations].	Yi chuan = Hereditas	Specific primers were designed according to the rye-specific repetitive sequence pSc119.1 and were used for polymerase chain reaction (PCR) analysis using the genomic DNA of two sets of sister T1RS.1BL translocations, CN12, CN17, CN18, 96 I 176-1 and...
CN18	ROS	oxidative	PMID:17369183 | Tang, Ren, Fu et al. (2007)	[Variation of Rye-Specific repetitive DNA pSc119.1 among sister T1RS.1BL translocations].	Yi chuan = Hereditas	Specific primers were designed according to the rye-specific repetitive sequence pSc119.1 and were used for polymerase chain reaction (PCR) analysis using the genomic DNA of two sets of sister T1RS.1BL translocations, CN12, CN17, CN18, 96 I 176-1 and...
CN18	epigenetic	epigenetics	PMID:17369183 | Tang, Ren, Fu et al. (2007)	[Variation of Rye-Specific repetitive DNA pSc119.1 among sister T1RS.1BL translocations].	Yi chuan = Hereditas	Specific primers were designed according to the rye-specific repetitive sequence pSc119.1 and were used for polymerase chain reaction (PCR) analysis using the genomic DNA of two sets of sister T1RS.1BL translocations, CN12, CN17, CN18, 96 I 176-1 and...
CN17	ROS	oxidative	PMID:17369183 | Tang, Ren, Fu et al. (2007)	[Variation of Rye-Specific repetitive DNA pSc119.1 among sister T1RS.1BL translocations].	Yi chuan = Hereditas	Specific primers were designed according to the rye-specific repetitive sequence pSc119.1 and were used for polymerase chain reaction (PCR) analysis using the genomic DNA of two sets of sister T1RS.1BL translocations, CN12, CN17, CN18, 96 I 176-1 and...
CN17	epigenetic	epigenetics	PMID:17369183 | Tang, Ren, Fu et al. (2007)	[Variation of Rye-Specific repetitive DNA pSc119.1 among sister T1RS.1BL translocations].	Yi chuan = Hereditas	Specific primers were designed according to the rye-specific repetitive sequence pSc119.1 and were used for polymerase chain reaction (PCR) analysis using the genomic DNA of two sets of sister T1RS.1BL translocations, CN12, CN17, CN18, 96 I 176-1 and...
ID2	lead	metals	PMID:33084303 | Humphreys, Woods, Smith et al. (2020)	Optogenetic Control of the BMP Signaling Pathway.	ACS synthetic biology	We demonstrate the utility of the optoBMP system in multiple human cell lines to initiate signal transduction through phosphorylation and nuclear translocation of SMAD1/5, leading to upregulation of BMP target genes including <i>Inhibitors of DNA binding ID2</i> and <i>ID4</i>.
ID2	ROS	oxidative	PMID:33084303 | Humphreys, Woods, Smith et al. (2020)	Optogenetic Control of the BMP Signaling Pathway.	ACS synthetic biology	Bone morphogenetic proteins (BMPs) are members of the transforming growth factor β (TGFβ) superfamily and have crucial roles during development; including mesodermal patterning and specification of renal, hepatic, and skeletal tissues. <i>In vitro</i...
ID4	lead	metals	PMID:33084303 | Humphreys, Woods, Smith et al. (2020)	Optogenetic Control of the BMP Signaling Pathway.	ACS synthetic biology	We demonstrate the utility of the optoBMP system in multiple human cell lines to initiate signal transduction through phosphorylation and nuclear translocation of SMAD1/5, leading to upregulation of BMP target genes including <i>Inhibitors of DNA binding ID2</i> and <i>ID4</i>.
ID4	ROS	oxidative	PMID:33084303 | Humphreys, Woods, Smith et al. (2020)	Optogenetic Control of the BMP Signaling Pathway.	ACS synthetic biology	Bone morphogenetic proteins (BMPs) are members of the transforming growth factor β (TGFβ) superfamily and have crucial roles during development; including mesodermal patterning and specification of renal, hepatic, and skeletal tissues. <i>In vitro</i...
ID24	ROS	oxidative	PMID:25343790 | Kantor, Labiche, Collet et al. (2014)	A new detector for sub-millisecond EXAFS spectroscopy at the European Synchrotron Radiation Facility.	Journal of synchrotron radiation	A new FReLoN (Fast-Readout Low-Noise) high-frame-rate detector adopted for the fast continuous collection of X-ray absorption spectra is presented. The detector is installed on the energy-dispersive X-ray absorption beamline ID24 at the ESRF and is c...
ID24	radiation	uv	PMID:25343790 | Kantor, Labiche, Collet et al. (2014)	A new detector for sub-millisecond EXAFS spectroscopy at the European Synchrotron Radiation Facility.	Journal of synchrotron radiation	A new FReLoN (Fast-Readout Low-Noise) high-frame-rate detector adopted for the fast continuous collection of X-ray absorption spectra is presented. The detector is installed on the energy-dispersive X-ray absorption beamline ID24 at the ESRF and is c...
ID24	exposure	environmental	PMID:25343790 | Kantor, Labiche, Collet et al. (2014)	A new detector for sub-millisecond EXAFS spectroscopy at the European Synchrotron Radiation Facility.	Journal of synchrotron radiation	The detector is installed on the energy-dispersive X-ray absorption beamline ID24 at the ESRF and is capable of full time-resolved EXAFS spectra collection with over 4 kHz repetition rate and 0.2 ms exposure time.
SV0	ROS	oxidative	PMID:14978227 | Jinno, Tanaka-Kagawa, Hanioka et al. (2004)	Identification of novel alternative splice variants of human constitutive androstane receptor and characterization of their expression in the liver.	Molecular pharmacology	Human constitutive androstane (or active) receptor (hCAR), a member of the nuclear receptor superfamily NR1I3, regulates the expression of several genes that are mainly involved in the metabolism of endogenous and xenobiotic compounds (e.g., CYP2B6, ...
SV1	ROS	oxidative	PMID:14978227 | Jinno, Tanaka-Kagawa, Hanioka et al. (2004)	Identification of novel alternative splice variants of human constitutive androstane receptor and characterization of their expression in the liver.	Molecular pharmacology	Human constitutive androstane (or active) receptor (hCAR), a member of the nuclear receptor superfamily NR1I3, regulates the expression of several genes that are mainly involved in the metabolism of endogenous and xenobiotic compounds (e.g., CYP2B6, ...
SV2	ROS	oxidative	PMID:14978227 | Jinno, Tanaka-Kagawa, Hanioka et al. (2004)	Identification of novel alternative splice variants of human constitutive androstane receptor and characterization of their expression in the liver.	Molecular pharmacology	Human constitutive androstane (or active) receptor (hCAR), a member of the nuclear receptor superfamily NR1I3, regulates the expression of several genes that are mainly involved in the metabolism of endogenous and xenobiotic compounds (e.g., CYP2B6, ...
SV3	ROS	oxidative	PMID:14978227 | Jinno, Tanaka-Kagawa, Hanioka et al. (2004)	Identification of novel alternative splice variants of human constitutive androstane receptor and characterization of their expression in the liver.	Molecular pharmacology	Human constitutive androstane (or active) receptor (hCAR), a member of the nuclear receptor superfamily NR1I3, regulates the expression of several genes that are mainly involved in the metabolism of endogenous and xenobiotic compounds (e.g., CYP2B6, ...
SV4	ROS	oxidative	PMID:14978227 | Jinno, Tanaka-Kagawa, Hanioka et al. (2004)	Identification of novel alternative splice variants of human constitutive androstane receptor and characterization of their expression in the liver.	Molecular pharmacology	Human constitutive androstane (or active) receptor (hCAR), a member of the nuclear receptor superfamily NR1I3, regulates the expression of several genes that are mainly involved in the metabolism of endogenous and xenobiotic compounds (e.g., CYP2B6, ...
ID8	lead	metals	PMID:39922130 | Jin, Qian, Jiao et al. (2025)	Niraparib restricts intraperitoneal metastases of ovarian cancer by eliciting CD36-dependent ferroptosis.	Redox biology	Ovarian cancer (OC) is prone to peritoneum or omentum dissemination, thus giving rise to the formidable challenge of unresectable surgery and a dismal survival rate. Although niraparib holds a pivotal role in the maintenance treatment of OC, its effe...
ID8	ROS	oxidative	PMID:39922130 | Jin, Qian, Jiao et al. (2025)	Niraparib restricts intraperitoneal metastases of ovarian cancer by eliciting CD36-dependent ferroptosis.	Redox biology	Ovarian cancer (OC) is prone to peritoneum or omentum dissemination, thus giving rise to the formidable challenge of unresectable surgery and a dismal survival rate. Although niraparib holds a pivotal role in the maintenance treatment of OC, its effe...
ID8	UV	uv	PMID:39922130 | Jin, Qian, Jiao et al. (2025)	Niraparib restricts intraperitoneal metastases of ovarian cancer by eliciting CD36-dependent ferroptosis.	Redox biology	Ovarian cancer (OC) is prone to peritoneum or omentum dissemination, thus giving rise to the formidable challenge of unresectable surgery and a dismal survival rate. Although niraparib holds a pivotal role in the maintenance treatment of OC, its effe...
ID8	exposure	environmental	PMID:39922130 | Jin, Qian, Jiao et al. (2025)	Niraparib restricts intraperitoneal metastases of ovarian cancer by eliciting CD36-dependent ferroptosis.	Redox biology	Ovarian cancer (OC) is prone to peritoneum or omentum dissemination, thus giving rise to the formidable challenge of unresectable surgery and a dismal survival rate. Although niraparib holds a pivotal role in the maintenance treatment of OC, its effe...
CN5	ROS	oxidative	PMID:28088477 | Corzo, Espino-Solis (2017)	Selected scorpion toxin exposures induce cytokine release in human peripheral blood mononuclear cells.	Toxicon : official journal of the International Society on Toxinology	A cytokine screening on human peripheral blood mononuclear cells (PBMCs) stimulated with selected scorpion toxins (ScTx's) was performed in order to evaluate their effect on human immune cells. The ScTx's chosen for this report were three typical but...
CN5	toxin	chemicals	PMID:28088477 | Corzo, Espino-Solis (2017)	Selected scorpion toxin exposures induce cytokine release in human peripheral blood mononuclear cells.	Toxicon : official journal of the International Society on Toxinology	The ScTx's chosen for this report were three typical buthid scorpion venom peptides, one with lethal effects on mammals Centruroides suffussus suffusus toxin II (CssII), another, with lethal effects on insects and crustaceans Centruroides noxius toxin 5 (Cn5), and one more without lethal effects Tityus discrepans toxin (Discrepin).
CN5	exposure	environmental	PMID:28088477 | Corzo, Espino-Solis (2017)	Selected scorpion toxin exposures induce cytokine release in human peripheral blood mononuclear cells.	Toxicon : official journal of the International Society on Toxinology	A cytokine screening on human peripheral blood mononuclear cells (PBMCs) stimulated with selected scorpion toxins (ScTx's) was performed in order to evaluate their effect on human immune cells. The ScTx's chosen for this report were three typical but...
ID2	ROS	oxidative	PMID:39058976 | Palacios-Berraquero, Rodriguez-Marquez, Calleja-Cervantes et al. (2024)	Molecular mechanisms promoting long-term cytopenia after BCMA CAR-T therapy in multiple myeloma.	Blood advances	Hematologic toxicity is a common side effect of chimeric antigen receptor T-cell (CAR-T) therapies, being particularly severe among patients with relapsed or refractory multiple myeloma (MM). In this study, we characterized 48 patients treated with B...
SV9	ROS	oxidative	PMID:8384560 | Neefjes, Dierx, Ploegh (1993)	The effect of anchor residue modifications on the stability of major histocompatibility complex class I-peptide interactions.	European journal of immunology	We have compared the kinetics of association of a Sendai virus nucleoprotein-derived peptide (FAPGNYPAL, termed SV9) with H-2Kb class I molecules, and the same peptide iodinated on the anchor residue tyrosine (125I-SV9).
SBS39	mutagen	chemicals	PMID:31748270 | Shen, Kamath-Loeb, Kohrn et al. (2019)	A high-resolution landscape of mutations in the <i>BCL6</i> super-enhancer in normal human B cells.	Proceedings of the National Academy of Sciences of the United States of America	The super-enhancers (SEs) of lineage-specific genes in B cells are off-target sites of somatic hypermutation. However, the inability to detect sufficient numbers of mutations in normal human B cells has precluded the generation of a high-resolution m...
SBS39	ROS	oxidative	PMID:31748270 | Shen, Kamath-Loeb, Kohrn et al. (2019)	A high-resolution landscape of mutations in the <i>BCL6</i> super-enhancer in normal human B cells.	Proceedings of the National Academy of Sciences of the United States of America	The super-enhancers (SEs) of lineage-specific genes in B cells are off-target sites of somatic hypermutation. However, the inability to detect sufficient numbers of mutations in normal human B cells has precluded the generation of a high-resolution m...
SBS85	mutagen	chemicals	PMID:31748270 | Shen, Kamath-Loeb, Kohrn et al. (2019)	A high-resolution landscape of mutations in the <i>BCL6</i> super-enhancer in normal human B cells.	Proceedings of the National Academy of Sciences of the United States of America	The super-enhancers (SEs) of lineage-specific genes in B cells are off-target sites of somatic hypermutation. However, the inability to detect sufficient numbers of mutations in normal human B cells has precluded the generation of a high-resolution m...
SBS85	ROS	oxidative	PMID:31748270 | Shen, Kamath-Loeb, Kohrn et al. (2019)	A high-resolution landscape of mutations in the <i>BCL6</i> super-enhancer in normal human B cells.	Proceedings of the National Academy of Sciences of the United States of America	The super-enhancers (SEs) of lineage-specific genes in B cells are off-target sites of somatic hypermutation. However, the inability to detect sufficient numbers of mutations in normal human B cells has precluded the generation of a high-resolution m...
SBS37	mutagen	chemicals	PMID:31748270 | Shen, Kamath-Loeb, Kohrn et al. (2019)	A high-resolution landscape of mutations in the <i>BCL6</i> super-enhancer in normal human B cells.	Proceedings of the National Academy of Sciences of the United States of America	The super-enhancers (SEs) of lineage-specific genes in B cells are off-target sites of somatic hypermutation. However, the inability to detect sufficient numbers of mutations in normal human B cells has precluded the generation of a high-resolution m...
SBS37	ROS	oxidative	PMID:31748270 | Shen, Kamath-Loeb, Kohrn et al. (2019)	A high-resolution landscape of mutations in the <i>BCL6</i> super-enhancer in normal human B cells.	Proceedings of the National Academy of Sciences of the United States of America	The super-enhancers (SEs) of lineage-specific genes in B cells are off-target sites of somatic hypermutation. However, the inability to detect sufficient numbers of mutations in normal human B cells has precluded the generation of a high-resolution m...
ID3	reactive oxygen	oxidative	PMID:25636209 | Bensellam, Montgomery, Luzuriaga et al. (2015)	Inhibitor of differentiation proteins protect against oxidative stress by regulating the antioxidant-mitochondrial response in mouse beta cells.	Diabetologia	Oxidative stress is implicated in beta cell glucotoxicity in type 2 diabetes. Inhibitor of differentiation (ID) proteins are transcriptional regulators induced by hyperglycaemia in islets, but the mechanisms involved and their role in beta cells are ...
ID3	oxidative stress	oxidative	PMID:25636209 | Bensellam, Montgomery, Luzuriaga et al. (2015)	Inhibitor of differentiation proteins protect against oxidative stress by regulating the antioxidant-mitochondrial response in mouse beta cells.	Diabetologia	Oxidative stress is implicated in beta cell glucotoxicity in type 2 diabetes. Inhibitor of differentiation (ID) proteins are transcriptional regulators induced by hyperglycaemia in islets, but the mechanisms involved and their role in beta cells are ...
ID1	reactive oxygen	oxidative	PMID:25636209 | Bensellam, Montgomery, Luzuriaga et al. (2015)	Inhibitor of differentiation proteins protect against oxidative stress by regulating the antioxidant-mitochondrial response in mouse beta cells.	Diabetologia	Oxidative stress is implicated in beta cell glucotoxicity in type 2 diabetes. Inhibitor of differentiation (ID) proteins are transcriptional regulators induced by hyperglycaemia in islets, but the mechanisms involved and their role in beta cells are ...
ID1	oxidative stress	oxidative	PMID:25636209 | Bensellam, Montgomery, Luzuriaga et al. (2015)	Inhibitor of differentiation proteins protect against oxidative stress by regulating the antioxidant-mitochondrial response in mouse beta cells.	Diabetologia	Id1/3 inhibition reduced the expression of multiple antioxidant genes and potentiated oxidative stress-induced apoptosis.
ID8	lead	metals	PMID:37258040 | Ranoa, Sharma, Schane et al. (2023)	Single CAR-T cell treatment controls disseminated ovarian cancer in a syngeneic mouse model.	Journal for immunotherapy of cancer	Treatment of some blood cancers with T cells that express a chimeric antigen receptor (CAR) against CD19 have shown remarkable results. In contrast, CAR-T cell efficacy against solid tumors has been difficult to achieve. To examine the potential of C...
ID4	chemotherapy	chemotherapy	PMID:32527287 | Baker, Holliday, Roden et al. (2020)	Proteogenomic analysis of Inhibitor of Differentiation 4 (ID4) in basal-like breast cancer.	Breast cancer research : BCR	Basal-like breast cancer (BLBC) is a poorly characterised, heterogeneous disease. Patients are diagnosed with aggressive, high-grade tumours and often relapse with chemotherapy resistance. Detailed understanding of the molecular underpinnings of this...
ID4	DNA repair	analysis_methods	PMID:32527287 | Baker, Holliday, Roden et al. (2020)	Proteogenomic analysis of Inhibitor of Differentiation 4 (ID4) in basal-like breast cancer.	Breast cancer research : BCR	Through MDC1, ID4 interacts with other DNA repair proteins (γH2AX and BRCA1) at fragile chromatin sites.
ID4	chromatin	epigenetics	PMID:32527287 | Baker, Holliday, Roden et al. (2020)	Proteogenomic analysis of Inhibitor of Differentiation 4 (ID4) in basal-like breast cancer.	Breast cancer research : BCR	Through MDC1, ID4 interacts with other DNA repair proteins (γH2AX and BRCA1) at fragile chromatin sites.
SV7	ROS	oxidative	PMID:9299634 | Yuen, Kwak (1997)	R7, a spontaneous mutant of Moloney murine sarcoma virus 124 with three direct repeats and an in-frame truncated gag-mos gene, induces brain lesions.	Virology	Like SV7, R7 induces subcutaneous fibrosarcomas, spleen tumors, and mesentery tumors infiltrated by proliferating vessels lined by transformed endothelial cells.
ID21	ROS	oxidative	PMID:30476537 | Delfino, Biasotto, Candido et al. (2019)	Gadolinium tissue deposition in the periodontal ligament of mice with reduced renal function exposed to Gd-based contrast agents.	Toxicology letters	Gadolinium deposition in tissue is linked to nephrogenic systemic fibrosis (NSF): a rare disorder occurring in patients with severe chronic kidney disease and associated with administration of Gd-based contrast agents (GBCAs) for Magnetic Resonance I...
ID12	ROS	oxidative	PMID:32724645 | Wang, Lyu, Gu et al. (2020)	Selection of aptamers targeted to food-borne pathogenic bacteria <i>Vibrio parahaemolyticus</i>.	Food science & nutrition	<i>Vibrio parahaemolyticus</i> (<i>Vp</i>) is a common marine halophilic food-borne pathogen, mainly found in seafood and food with a high salt content. Gastrointestinal reactions such as diarrhea, headache, vomiting, nausea, and abdominal cramps may...
SBS22	mutagen	chemicals	PMID:40247187 | Peng, Song, Qin et al. (2025)	Genomic subtypes of non-muscle-invasive bladder cancer: guiding immunotherapy decision-making for patients exposed to aristolochic acid.	Molecular medicine (Cambridge, Mass.)	The AA-like subtype presented a high frequency of gene mutations along with a pronounced AA mutagenesis signature of SBS22 (Fisher test: P-value 3.5e-4, OR 25.25) even after temporal dissection.
SBS22	carcinogen	chemicals	PMID:40247187 | Peng, Song, Qin et al. (2025)	Genomic subtypes of non-muscle-invasive bladder cancer: guiding immunotherapy decision-making for patients exposed to aristolochic acid.	Molecular medicine (Cambridge, Mass.)	The limited genomic data on non-muscle-invasive bladder cancer (NMIBC) hampers our understanding of its carcinogenesis and development. Specifically, Aristolochic acid (AA), a potent human carcinogenic compound from aristolochia plants and commonly f...
SBS22	aristolochic	food_toxins	PMID:40247187 | Peng, Song, Qin et al. (2025)	Genomic subtypes of non-muscle-invasive bladder cancer: guiding immunotherapy decision-making for patients exposed to aristolochic acid.	Molecular medicine (Cambridge, Mass.)	The limited genomic data on non-muscle-invasive bladder cancer (NMIBC) hampers our understanding of its carcinogenesis and development. Specifically, Aristolochic acid (AA), a potent human carcinogenic compound from aristolochia plants and commonly f...
SBS22	ROS	oxidative	PMID:40247187 | Peng, Song, Qin et al. (2025)	Genomic subtypes of non-muscle-invasive bladder cancer: guiding immunotherapy decision-making for patients exposed to aristolochic acid.	Molecular medicine (Cambridge, Mass.)	The limited genomic data on non-muscle-invasive bladder cancer (NMIBC) hampers our understanding of its carcinogenesis and development. Specifically, Aristolochic acid (AA), a potent human carcinogenic compound from aristolochia plants and commonly f...
ID25	ROS	oxidative	PMID:8357001 | Spangler (1993)	Gastrointestinal damage demonstrated with nabumetone or etodolac in preclinical studies.	The American journal of medicine	Nabumetone, a nonacidic, nonsteroidal antiinflammatory drug (NSAID), and etodolac, an acidic NSAID, were compared to assess the gastrointestinal (GI) tolerability of these agents and their effects on gastric prostaglandins in rats. In a single-dose s...
ID3	chromatin	epigenetics	PMID:21948191 | Naito, Tanaka, Naoe et al. (2011)	Transcriptional control of T-cell development.	International immunology	T lymphocytes, which are central players in orchestrating immune responses, consist of several subtypes with distinct functions. The thymus is an organ where hematopoietic progenitors undergo sequential developmental processes to give rise to this va...
ID4	epigenetic	epigenetics	PMID:30139383 | Nasif, Campoy, Laurito et al. (2018)	Epigenetic regulation of ID4 in breast cancer: tumor suppressor or oncogene?	Clinical epigenetics	Inhibitor of differentiation protein 4 (ID4) is a dominant negative regulator of the basic helix-loop-helix (bHLH) family of transcription factors. During tumorigenesis, ID4 may act as a tumor suppressor or as an oncogene in different tumor types. Ho...
ID4	methylation	epigenetics	PMID:30139383 | Nasif, Campoy, Laurito et al. (2018)	Epigenetic regulation of ID4 in breast cancer: tumor suppressor or oncogene?	Clinical epigenetics	ID4 overexpression induced a reduction in ER levels in ER+ cell lines, while estrogen deprivation with fulvestrant did not induce changes neither in ID4 methylation nor in ID4 expression.
CN13	ROS	oxidative	PMID:21192789 | Zou, Li, Zhu et al. (2010)	SPC-P1: a pathogenicity-associated prophage of Salmonella paratyphi C.	BMC genomics	Salmonella paratyphi C is one of the few human-adapted pathogens along with S. typhi, S. paratyphi A and S. paratyphi B that cause typhoid, but it is not clear whether these bacteria cause the disease by the same or different pathogenic mechanisms. N...
ID4	chemotherapy	chemotherapy	PMID:24409060 | Harder, Müller, Fuchs et al. (2013)	Inhibitor of differentiation proteins do not influence prognosis of biliary tract cancer.	World journal of gastroenterology	To investigate the expression and clinical relevance of inhibitor of differentiation (ID) proteins in biliary tract cancer. ID protein expression was analyzed in 129 samples from patients with advanced biliary tract cancer (BTC) (45 extrahepatic, 50 ...
ID1	chemotherapy	chemotherapy	PMID:24409060 | Harder, Müller, Fuchs et al. (2013)	Inhibitor of differentiation proteins do not influence prognosis of biliary tract cancer.	World journal of gastroenterology	To investigate the expression and clinical relevance of inhibitor of differentiation (ID) proteins in biliary tract cancer. ID protein expression was analyzed in 129 samples from patients with advanced biliary tract cancer (BTC) (45 extrahepatic, 50 ...
ID18	ROS	oxidative	PMID:25931089 | Friedman, Yudkin, Nowik et al. (2015)	Synchrotron radiation Mössbauer spectra of a rotating absorber with implications for testing velocity and acceleration time dilation.	Journal of synchrotron radiation	Many Mössbauer spectroscopy (MS) experiments have used a rotating absorber in order to measure the second-order transverse Doppler (TD) shift, and to test the validity of the Einstein time dilation theory. From these experiments, one may also test th...
ID18	radiation	uv	PMID:25931089 | Friedman, Yudkin, Nowik et al. (2015)	Synchrotron radiation Mössbauer spectra of a rotating absorber with implications for testing velocity and acceleration time dilation.	Journal of synchrotron radiation	Many Mössbauer spectroscopy (MS) experiments have used a rotating absorber in order to measure the second-order transverse Doppler (TD) shift, and to test the validity of the Einstein time dilation theory. From these experiments, one may also test th...
CN6	ROS	oxidative	PMID:36166785 | Heo, Lambert (2023)	Ocular Motor Nerve Palsy After Traumatic Brain Injury: A Claims Database Study.	Journal of neuro-ophthalmology : the official journal of the North American Neuro-Ophthalmology Society	Traumatic brain injury (TBI) is one of the common causes of ocular motor nerve (oculomotor nerve [CN3], trochlear nerve [CN4], and abducens nerve [CN6]) palsies, but there has been no large study of ocular motor nerve palsy caused by TBI. This study ...
CN3	ROS	oxidative	PMID:36166785 | Heo, Lambert (2023)	Ocular Motor Nerve Palsy After Traumatic Brain Injury: A Claims Database Study.	Journal of neuro-ophthalmology : the official journal of the North American Neuro-Ophthalmology Society	Traumatic brain injury (TBI) is one of the common causes of ocular motor nerve (oculomotor nerve [CN3], trochlear nerve [CN4], and abducens nerve [CN6]) palsies, but there has been no large study of ocular motor nerve palsy caused by TBI. This study ...
CN4	ROS	oxidative	PMID:36166785 | Heo, Lambert (2023)	Ocular Motor Nerve Palsy After Traumatic Brain Injury: A Claims Database Study.	Journal of neuro-ophthalmology : the official journal of the North American Neuro-Ophthalmology Society	Traumatic brain injury (TBI) is one of the common causes of ocular motor nerve (oculomotor nerve [CN3], trochlear nerve [CN4], and abducens nerve [CN6]) palsies, but there has been no large study of ocular motor nerve palsy caused by TBI. This study ...
CN1	lead	metals	PMID:39520209 | Ebrahim, Lasheen, Mokhtar et al. (2024)	Axillary Lymph Node Dissection versus Loco-regional Radiotherapy in Management of the Axilla in Node-Negative Locally Advanced Breast Cancer Post Neoadjuvant Chemotherapy.	Chirurgia (Bucharest, Romania : 1990)	<b>Background:</b> The evolution of axillary management in breast cancer has witnessed significant changes in recent decades, leading to an overall reduction in surgical interventions. There have been notable shifts in practice, aiming to minimize mo...
CN1	chemotherapy	chemotherapy	PMID:39520209 | Ebrahim, Lasheen, Mokhtar et al. (2024)	Axillary Lymph Node Dissection versus Loco-regional Radiotherapy in Management of the Axilla in Node-Negative Locally Advanced Breast Cancer Post Neoadjuvant Chemotherapy.	Chirurgia (Bucharest, Romania : 1990)	<b>Background:</b> The evolution of axillary management in breast cancer has witnessed significant changes in recent decades, leading to an overall reduction in surgical interventions. There have been notable shifts in practice, aiming to minimize mo...
CN1	UV	uv	PMID:39520209 | Ebrahim, Lasheen, Mokhtar et al. (2024)	Axillary Lymph Node Dissection versus Loco-regional Radiotherapy in Management of the Axilla in Node-Negative Locally Advanced Breast Cancer Post Neoadjuvant Chemotherapy.	Chirurgia (Bucharest, Romania : 1990)	<b>Background:</b> The evolution of axillary management in breast cancer has witnessed significant changes in recent decades, leading to an overall reduction in surgical interventions. There have been notable shifts in practice, aiming to minimize mo...
CN1	radiation	uv	PMID:39520209 | Ebrahim, Lasheen, Mokhtar et al. (2024)	Axillary Lymph Node Dissection versus Loco-regional Radiotherapy in Management of the Axilla in Node-Negative Locally Advanced Breast Cancer Post Neoadjuvant Chemotherapy.	Chirurgia (Bucharest, Romania : 1990)	<b>Background:</b> The evolution of axillary management in breast cancer has witnessed significant changes in recent decades, leading to an overall reduction in surgical interventions. There have been notable shifts in practice, aiming to minimize mo...
CN0	lead	metals	PMID:39520209 | Ebrahim, Lasheen, Mokhtar et al. (2024)	Axillary Lymph Node Dissection versus Loco-regional Radiotherapy in Management of the Axilla in Node-Negative Locally Advanced Breast Cancer Post Neoadjuvant Chemotherapy.	Chirurgia (Bucharest, Romania : 1990)	<b>Background:</b> The evolution of axillary management in breast cancer has witnessed significant changes in recent decades, leading to an overall reduction in surgical interventions. There have been notable shifts in practice, aiming to minimize mo...
CN0	chemotherapy	chemotherapy	PMID:39520209 | Ebrahim, Lasheen, Mokhtar et al. (2024)	Axillary Lymph Node Dissection versus Loco-regional Radiotherapy in Management of the Axilla in Node-Negative Locally Advanced Breast Cancer Post Neoadjuvant Chemotherapy.	Chirurgia (Bucharest, Romania : 1990)	<b>Background:</b> The evolution of axillary management in breast cancer has witnessed significant changes in recent decades, leading to an overall reduction in surgical interventions. There have been notable shifts in practice, aiming to minimize mo...
CN0	UV	uv	PMID:39520209 | Ebrahim, Lasheen, Mokhtar et al. (2024)	Axillary Lymph Node Dissection versus Loco-regional Radiotherapy in Management of the Axilla in Node-Negative Locally Advanced Breast Cancer Post Neoadjuvant Chemotherapy.	Chirurgia (Bucharest, Romania : 1990)	<b>Background:</b> The evolution of axillary management in breast cancer has witnessed significant changes in recent decades, leading to an overall reduction in surgical interventions. There have been notable shifts in practice, aiming to minimize mo...
CN0	radiation	uv	PMID:39520209 | Ebrahim, Lasheen, Mokhtar et al. (2024)	Axillary Lymph Node Dissection versus Loco-regional Radiotherapy in Management of the Axilla in Node-Negative Locally Advanced Breast Cancer Post Neoadjuvant Chemotherapy.	Chirurgia (Bucharest, Romania : 1990)	<b>Background:</b> The evolution of axillary management in breast cancer has witnessed significant changes in recent decades, leading to an overall reduction in surgical interventions. There have been notable shifts in practice, aiming to minimize mo...
ID1	ROS	oxidative	PMID:33436697 | Omiya, Yamaguchi, Watanabe et al. (2021)	BMP signaling suppresses Gemc1 expression and ependymal differentiation of mouse telencephalic progenitors.	Scientific reports	The lateral ventricles of the adult mammalian brain are lined by a single layer of multiciliated ependymal cells, which generate a flow of cerebrospinal fluid through directional beating of their cilia as well as regulate neurogenesis through interac...
ID1	exposure	environmental	PMID:33436697 | Omiya, Yamaguchi, Watanabe et al. (2021)	BMP signaling suppresses Gemc1 expression and ependymal differentiation of mouse telencephalic progenitors.	Scientific reports	The lateral ventricles of the adult mammalian brain are lined by a single layer of multiciliated ependymal cells, which generate a flow of cerebrospinal fluid through directional beating of their cilia as well as regulate neurogenesis through interac...
ID8	lead	metals	PMID:38972639 | Dong, Yang, Zhang et al. (2024)	Biomimetic nanomedicine cocktail enables selective cell targeting to enhance ovarian Cancer chemo- and immunotherapy.	Journal of controlled release : official journal of the Controlled Release Society	IM@Cube-DOX can be selectively taken up by ID8 cells, leading to effective cell killing, while OMV@Cube-OVA targets and activates DC2.4 cells in vitro.
ID8	chemotherapy	chemotherapy	PMID:38972639 | Dong, Yang, Zhang et al. (2024)	Biomimetic nanomedicine cocktail enables selective cell targeting to enhance ovarian Cancer chemo- and immunotherapy.	Journal of controlled release : official journal of the Controlled Release Society	Ovarian cancer is one of the deadliest cancers, and combined chemo- and immunotherapies are potential strategies to combat it. However, the anti-cancer efficacy of the combined therapies may be limited by the non-selective co-delivery of chemotherapy...
SBS22	carcinogen	chemicals	PMID:38355797 | Chen, Zhang, Xue et al. (2024)	Deep whole-genome analysis of 494 hepatocellular carcinomas.	Nature	Over half of hepatocellular carcinoma (HCC) cases diagnosed worldwide are in China<sup>1-3</sup>. However, whole-genome analysis of hepatitis B virus (HBV)-associated HCC in Chinese individuals is limited<sup>4-8</sup>, with current analyses of HCC m...
SBS22	aristolochic	food_toxins	PMID:38355797 | Chen, Zhang, Xue et al. (2024)	Deep whole-genome analysis of 494 hepatocellular carcinomas.	Nature	Pentanucleotide context analysis and experimental validation confirmed that SBS_H8 was distinct to the aristolochic-acid-associated SBS22.
SBS22	pathway analysis	analysis_methods	PMID:38355797 | Chen, Zhang, Xue et al. (2024)	Deep whole-genome analysis of 494 hepatocellular carcinomas.	Nature	Over half of hepatocellular carcinoma (HCC) cases diagnosed worldwide are in China<sup>1-3</sup>. However, whole-genome analysis of hepatitis B virus (HBV)-associated HCC in Chinese individuals is limited<sup>4-8</sup>, with current analyses of HCC m...
CN15	ROS	oxidative	PMID:36315298 | Li, Ren, Li et al. (2022)	Organic materials with high C/N ratio: more beneficial to soil improvement and soil health.	Biotechnology letters	In order to figure out the effect of organic fertilizers with different carbon-nitrogen (C/N) ratios on the soil improvement and the healthy cultivation, the pot experiment method was used to study effects on the physical and chemical properties and ...
CN15	chemical	chemicals	PMID:36315298 | Li, Ren, Li et al. (2022)	Organic materials with high C/N ratio: more beneficial to soil improvement and soil health.	Biotechnology letters	In order to figure out the effect of organic fertilizers with different carbon-nitrogen (C/N) ratios on the soil improvement and the healthy cultivation, the pot experiment method was used to study effects on the physical and chemical properties and the bacterial community structure of sandy loam soil using five treatments of chemical fertilizer application with the C/N ratios of 15 (CN15), 20 (C…
CN25	ROS	oxidative	PMID:36315298 | Li, Ren, Li et al. (2022)	Organic materials with high C/N ratio: more beneficial to soil improvement and soil health.	Biotechnology letters	In order to figure out the effect of organic fertilizers with different carbon-nitrogen (C/N) ratios on the soil improvement and the healthy cultivation, the pot experiment method was used to study effects on the physical and chemical properties and ...
CN25	chemical	chemicals	PMID:36315298 | Li, Ren, Li et al. (2022)	Organic materials with high C/N ratio: more beneficial to soil improvement and soil health.	Biotechnology letters	In order to figure out the effect of organic fertilizers with different carbon-nitrogen (C/N) ratios on the soil improvement and the healthy cultivation, the pot experiment method was used to study effects on the physical and chemical properties and the bacterial community structure of sandy loam soil using five treatments of chemical fertilizer application with the C/N ratios of 15 (CN15), 20 (C…
CN30	ROS	oxidative	PMID:36315298 | Li, Ren, Li et al. (2022)	Organic materials with high C/N ratio: more beneficial to soil improvement and soil health.	Biotechnology letters	In order to figure out the effect of organic fertilizers with different carbon-nitrogen (C/N) ratios on the soil improvement and the healthy cultivation, the pot experiment method was used to study effects on the physical and chemical properties and ...
CN30	chemical	chemicals	PMID:36315298 | Li, Ren, Li et al. (2022)	Organic materials with high C/N ratio: more beneficial to soil improvement and soil health.	Biotechnology letters	In order to figure out the effect of organic fertilizers with different carbon-nitrogen (C/N) ratios on the soil improvement and the healthy cultivation, the pot experiment method was used to study effects on the physical and chemical properties and the bacterial community structure of sandy loam soil using five treatments of chemical fertilizer application with the C/N ratios of 15 (CN15), 20 (C…
CN20	ROS	oxidative	PMID:36315298 | Li, Ren, Li et al. (2022)	Organic materials with high C/N ratio: more beneficial to soil improvement and soil health.	Biotechnology letters	In order to figure out the effect of organic fertilizers with different carbon-nitrogen (C/N) ratios on the soil improvement and the healthy cultivation, the pot experiment method was used to study effects on the physical and chemical properties and ...
CN20	chemical	chemicals	PMID:36315298 | Li, Ren, Li et al. (2022)	Organic materials with high C/N ratio: more beneficial to soil improvement and soil health.	Biotechnology letters	In order to figure out the effect of organic fertilizers with different carbon-nitrogen (C/N) ratios on the soil improvement and the healthy cultivation, the pot experiment method was used to study effects on the physical and chemical properties and the bacterial community structure of sandy loam soil using five treatments of chemical fertilizer application with the C/N ratios of 15 (CN15), 20 (C…
SV3	lead	metals	PMID:25588700 | Courand, Grandjean, Charles et al. (2015)	R Wave in aVL Lead is a Robust Index of Left Ventricular Hypertrophy: A Cardiac MRI Study.	American journal of hypertension	In patients free from overt cardiac disease, R wave in aVL lead (RaVL) is strongly correlated with left ventricular mass index (LVMI) assessed by transthoracic echocardiography. The aim of the present study was to extend this finding to other setting...
SV2	toxin	chemicals	PMID:37741939 | Li, Wang, Liu et al. (2023)	Tetanus toxin and botulinum neurotoxin-derived fusion molecules are effective bivalent vaccines.	Applied microbiology and biotechnology	Tetanus toxin (TeNT) and botulinum neurotoxins (BoNTs) are neuroprotein toxins, with the latter being the most toxic known protein. They are structurally similar and contain three functional domains: an N-terminal catalytic domain (light chain), an i...
ID8	mutagen	chemicals	PMID:40402512 | Diamond, Chahar, Jain et al. (2025)	Mutagenic Impact and Evolutionary Influence of Chemoradiotherapy in Hematologic Malignancies.	Blood cancer discovery	Yet ID8 was detected after exposure to both RT and mutagenic chemotherapy (i.e., platinum and melphalan).
ID8	lead	metals	PMID:40402512 | Diamond, Chahar, Jain et al. (2025)	Mutagenic Impact and Evolutionary Influence of Chemoradiotherapy in Hematologic Malignancies.	Blood cancer discovery	In solid tumors, RT-induced double-strand breaks lead to the accumulation of insertion-deletions (indels; ID), and their repair by nonhomologous end joining has been linked to the ID8 mutational signature in surviving cells.
ID8	chemotherapy	chemotherapy	PMID:40402512 | Diamond, Chahar, Jain et al. (2025)	Mutagenic Impact and Evolutionary Influence of Chemoradiotherapy in Hematologic Malignancies.	Blood cancer discovery	Yet ID8 was detected after exposure to both RT and mutagenic chemotherapy (i.e., platinum and melphalan).
ID8	exposure	environmental	PMID:40402512 | Diamond, Chahar, Jain et al. (2025)	Mutagenic Impact and Evolutionary Influence of Chemoradiotherapy in Hematologic Malignancies.	Blood cancer discovery	Yet ID8 was detected after exposure to both RT and mutagenic chemotherapy (i.e., platinum and melphalan).
SBS87	chemotherapy	chemotherapy	PMID:37085581 | Donker, van Es, Tamminga et al. (2023)	Using genomic scars to select immunotherapy beneficiaries in advanced non-small cell lung cancer.	Scientific reports	We found that tobacco smoking signature (SBS4) and thiopurine chemotherapy exposure-associated signature (SBS87) were linked to durable benefit.
SBS87	smoking	tobacco	PMID:37085581 | Donker, van Es, Tamminga et al. (2023)	Using genomic scars to select immunotherapy beneficiaries in advanced non-small cell lung cancer.	Scientific reports	We found that tobacco smoking signature (SBS4) and thiopurine chemotherapy exposure-associated signature (SBS87) were linked to durable benefit.
SBS87	ROS	oxidative	PMID:37085581 | Donker, van Es, Tamminga et al. (2023)	Using genomic scars to select immunotherapy beneficiaries in advanced non-small cell lung cancer.	Scientific reports	In advanced non-small cell lung cancer (NSCLC), response to immunotherapy is difficult to predict from pre-treatment information. Given the toxicity of immunotherapy and its financial burden on the healthcare system, we set out to identify patients f...
SBS87	mutagen	chemicals	PMID:37085581 | Donker, van Es, Tamminga et al. (2023)	Using genomic scars to select immunotherapy beneficiaries in advanced non-small cell lung cancer.	Scientific reports	In advanced non-small cell lung cancer (NSCLC), response to immunotherapy is difficult to predict from pre-treatment information. Given the toxicity of immunotherapy and its financial burden on the healthcare system, we set out to identify patients f...
SBS87	exposure	environmental	PMID:37085581 | Donker, van Es, Tamminga et al. (2023)	Using genomic scars to select immunotherapy beneficiaries in advanced non-small cell lung cancer.	Scientific reports	We found that tobacco smoking signature (SBS4) and thiopurine chemotherapy exposure-associated signature (SBS87) were linked to durable benefit.
SBS87	tobacco	tobacco	PMID:37085581 | Donker, van Es, Tamminga et al. (2023)	Using genomic scars to select immunotherapy beneficiaries in advanced non-small cell lung cancer.	Scientific reports	We found that tobacco smoking signature (SBS4) and thiopurine chemotherapy exposure-associated signature (SBS87) were linked to durable benefit.
SBS4	chemotherapy	chemotherapy	PMID:37085581 | Donker, van Es, Tamminga et al. (2023)	Using genomic scars to select immunotherapy beneficiaries in advanced non-small cell lung cancer.	Scientific reports	We found that tobacco smoking signature (SBS4) and thiopurine chemotherapy exposure-associated signature (SBS87) were linked to durable benefit.
SBS4	smoking	tobacco	PMID:37085581 | Donker, van Es, Tamminga et al. (2023)	Using genomic scars to select immunotherapy beneficiaries in advanced non-small cell lung cancer.	Scientific reports	We found that tobacco smoking signature (SBS4) and thiopurine chemotherapy exposure-associated signature (SBS87) were linked to durable benefit.
SBS4	ROS	oxidative	PMID:37085581 | Donker, van Es, Tamminga et al. (2023)	Using genomic scars to select immunotherapy beneficiaries in advanced non-small cell lung cancer.	Scientific reports	In advanced non-small cell lung cancer (NSCLC), response to immunotherapy is difficult to predict from pre-treatment information. Given the toxicity of immunotherapy and its financial burden on the healthcare system, we set out to identify patients f...
SBS4	mutagen	chemicals	PMID:37085581 | Donker, van Es, Tamminga et al. (2023)	Using genomic scars to select immunotherapy beneficiaries in advanced non-small cell lung cancer.	Scientific reports	In advanced non-small cell lung cancer (NSCLC), response to immunotherapy is difficult to predict from pre-treatment information. Given the toxicity of immunotherapy and its financial burden on the healthcare system, we set out to identify patients f...
SBS4	exposure	environmental	PMID:37085581 | Donker, van Es, Tamminga et al. (2023)	Using genomic scars to select immunotherapy beneficiaries in advanced non-small cell lung cancer.	Scientific reports	We found that tobacco smoking signature (SBS4) and thiopurine chemotherapy exposure-associated signature (SBS87) were linked to durable benefit.
SBS4	tobacco	tobacco	PMID:37085581 | Donker, van Es, Tamminga et al. (2023)	Using genomic scars to select immunotherapy beneficiaries in advanced non-small cell lung cancer.	Scientific reports	We found that tobacco smoking signature (SBS4) and thiopurine chemotherapy exposure-associated signature (SBS87) were linked to durable benefit.
ID4	lead	metals	PMID:24330748 | Knowell, Patel, Morton et al. (2013)	Id4 dependent acetylation restores mutant-p53 transcriptional activity.	Molecular cancer	Gain of Id4 resulted in increased acetylation of mutant p53 whereas loss of Id4 lead to decreased acetylation in DU145 and LNCaP cells respectively.
ID4	ROS	oxidative	PMID:24330748 | Knowell, Patel, Morton et al. (2013)	Id4 dependent acetylation restores mutant-p53 transcriptional activity.	Molecular cancer	Here we demonstrate that Id4, an HLH transcriptional regulator and a tumor suppressor, can restore the mutant p53 transcriptional activity in prostate cancer cells.
ID5	chemical	chemicals	PMID:8406995 | al Saati, Clamens, Cohen-Knafo et al. (1993)	Production of monoclonal antibodies to human estrogen-receptor protein (ER) using recombinant ER (RER).	International journal of cancer	Two monoclonal antibodies (MAbs), IC5 and ID5, were produced using spleen cells from BALB/c mice immunized with recombinant estrogen-receptor protein (RER). On immunoblotting, both MAbs reacted with the 67-kDa polypeptide chain obtained by transforma...
CN8	radiation	uv	PMID:11300811 | Rombaut, Verelst, Golhen et al. (2001)	Structural and photomagnetic studies of two compounds in the system Cu(2+)/Mo(CN8)(4-): from trinuclear molecule to infinite network.	Inorganic chemistry	The syntheses and structural and physical characterization of the compounds [Cu(bipy)(2)](2)[Mo(CN)(8)].5H(2)O. CH(3)OH (1) with bipy = 2,2'-bipyridine and M(II)(2)[Mo(IV)(CN)(8)].xH(2)O (2 with M = Cu, x = 7.5; 3 with M = Mn, x = 9.5) are presented....
CN1	ROS	oxidative	PMID:22595848 | Chen, Liu, Deng et al. (2012)	Chromosomal copy number alterations are associated with persistent lymph node metastasis after chemoradiation in locally advanced rectal cancer.	Diseases of the colon and rectum	Lymph node metastasis is an important indicator of oncologic outcome for patients with rectal cancer. Identifying predictive biomarkers of lymph node metastasis could therefore be clinically useful. The aim of this study was to assess whether chromos...
CN1	radiation	uv	PMID:22595848 | Chen, Liu, Deng et al. (2012)	Chromosomal copy number alterations are associated with persistent lymph node metastasis after chemoradiation in locally advanced rectal cancer.	Diseases of the colon and rectum	Lymph node metastasis is an important indicator of oncologic outcome for patients with rectal cancer. Identifying predictive biomarkers of lymph node metastasis could therefore be clinically useful. The aim of this study was to assess whether chromos...
CN1	predictive model	analysis_methods	PMID:22595848 | Chen, Liu, Deng et al. (2012)	Chromosomal copy number alterations are associated with persistent lymph node metastasis after chemoradiation in locally advanced rectal cancer.	Diseases of the colon and rectum	Lymph node metastasis is an important indicator of oncologic outcome for patients with rectal cancer. Identifying predictive biomarkers of lymph node metastasis could therefore be clinically useful. The aim of this study was to assess whether chromos...
CN0	ROS	oxidative	PMID:22595848 | Chen, Liu, Deng et al. (2012)	Chromosomal copy number alterations are associated with persistent lymph node metastasis after chemoradiation in locally advanced rectal cancer.	Diseases of the colon and rectum	Lymph node metastasis is an important indicator of oncologic outcome for patients with rectal cancer. Identifying predictive biomarkers of lymph node metastasis could therefore be clinically useful. The aim of this study was to assess whether chromos...
CN0	radiation	uv	PMID:22595848 | Chen, Liu, Deng et al. (2012)	Chromosomal copy number alterations are associated with persistent lymph node metastasis after chemoradiation in locally advanced rectal cancer.	Diseases of the colon and rectum	Lymph node metastasis is an important indicator of oncologic outcome for patients with rectal cancer. Identifying predictive biomarkers of lymph node metastasis could therefore be clinically useful. The aim of this study was to assess whether chromos...
CN0	predictive model	analysis_methods	PMID:22595848 | Chen, Liu, Deng et al. (2012)	Chromosomal copy number alterations are associated with persistent lymph node metastasis after chemoradiation in locally advanced rectal cancer.	Diseases of the colon and rectum	Lymph node metastasis is an important indicator of oncologic outcome for patients with rectal cancer. Identifying predictive biomarkers of lymph node metastasis could therefore be clinically useful. The aim of this study was to assess whether chromos...
ID2	ROS	oxidative	PMID:34137174 | Lemonidis, Arkinson, Rennie et al. (2022)	Mechanism, specificity, and function of FANCD2-FANCI ubiquitination and deubiquitination.	The FEBS journal	Fanconi anemia (FA) is a rare genetic disorder caused by mutations in any of the currently 22 known FA genes. The products of these genes, along with other FA-associated proteins, participate in a biochemical pathway, known as the FA pathway. This pa...
ID2	chemical	chemicals	PMID:34137174 | Lemonidis, Arkinson, Rennie et al. (2022)	Mechanism, specificity, and function of FANCD2-FANCI ubiquitination and deubiquitination.	The FEBS journal	Fanconi anemia (FA) is a rare genetic disorder caused by mutations in any of the currently 22 known FA genes. The products of these genes, along with other FA-associated proteins, participate in a biochemical pathway, known as the FA pathway. This pa...
SBS13	mutagen	chemicals	PMID:37873386 | Richenberg, Francis, Owen et al. (2023)	The tumor multi-omic landscape of endometrial cancers developed on a germline genetic background of adiposity.	medRxiv : the preprint server for health sciences	High BMI germline PGS was associated with (i) upregulated tumor gene expression in the <i>IL6-JAK</i>-<i>STAT3</i> pathway (FDR=4.2×10<sup>-7</sup>); (ii) increased estimated intra-tumor activated mast cell infiltration (FDR=0.008); (iii) increased single base substitution (SBS) mutational signatures 1 (FDR=0.03) and 5 (FDR=0.09) and decreased SBS13 (FDR=0.09), implicating age-related and APOBEC …
SBS13	ROS	oxidative	PMID:37873386 | Richenberg, Francis, Owen et al. (2023)	The tumor multi-omic landscape of endometrial cancers developed on a germline genetic background of adiposity.	medRxiv : the preprint server for health sciences	High body mass index (BMI) is a causal risk factor for endometrial cancer but the tumor molecular mechanisms affected by adiposity and their therapeutic relevance remain poorly understood. Here we characterize the tumor multi-omic landscape of endome...
SBS13	exposure	environmental	PMID:37873386 | Richenberg, Francis, Owen et al. (2023)	The tumor multi-omic landscape of endometrial cancers developed on a germline genetic background of adiposity.	medRxiv : the preprint server for health sciences	High body mass index (BMI) is a causal risk factor for endometrial cancer but the tumor molecular mechanisms affected by adiposity and their therapeutic relevance remain poorly understood. Here we characterize the tumor multi-omic landscape of endome...
ID3	lead	metals	PMID:31380118 | Avecilla (2019)	Effect of Transcriptional Regulator ID3 on Pulmonary Arterial Hypertension and Hereditary Hemorrhagic Telangiectasia.	International journal of vascular medicine	Pulmonary arterial hypertension (PAH) can be discovered in patients who have a loss of function mutation of activin A receptor-like type 1 (<i>ACVRL1</i>) gene, a bone morphogenetic protein (<i>BMP</i>) type 1 receptor. Additionally, <i>ACVRL1</i> mu...
ID3	PAH	tobacco	PMID:31380118 | Avecilla (2019)	Effect of Transcriptional Regulator ID3 on Pulmonary Arterial Hypertension and Hereditary Hemorrhagic Telangiectasia.	International journal of vascular medicine	Transcriptional regulator Inhibitor of DNA-Binding/Differentiation-3 (<i>ID3</i>) has been demonstrated to be involved in both PAH and HTT; however, the role of its overlapping molecular mechanistic effects has yet to be seen.
CN1	ROS	oxidative	PMID:40514269 | Scilipoti, Moschini, Zaurito et al. (2025)	Prognostic Implications of Patients With Clinically Node Positive Bladder Cancer Undergoing Radical Cystectomy.	Clinical genitourinary cancer	Patients with clinically node-positive (cN+) bladder cancer (BCa) form a biologically and prognostically diverse group. As systemic therapy reshapes management in this setting, this study examines oncological outcomes after radical cystectomy (RC) wi...
CN1	UV	uv	PMID:40514269 | Scilipoti, Moschini, Zaurito et al. (2025)	Prognostic Implications of Patients With Clinically Node Positive Bladder Cancer Undergoing Radical Cystectomy.	Clinical genitourinary cancer	Patients with clinically node-positive (cN+) bladder cancer (BCa) form a biologically and prognostically diverse group. As systemic therapy reshapes management in this setting, this study examines oncological outcomes after radical cystectomy (RC) wi...
SV4	lead	metals	PMID:12810655 | Kim, Gleason-Guzman, Izbicka et al. (2003)	The different biological effects of telomestatin and TMPyP4 can be attributed to their selectivity for interaction with intramolecular or intermolecular G-quadruplex structures.	Cancer research	Demonstration of the existence of G-quadruplex structures in telomeres of Stylonychia macronuclei and in the promoter of c-myc in human cells has validated these secondary DNA structures as potential targets for drug design. The next important issue ...
ID7	solar	uv	PMID:36748439 | Misra, Dixit, Singh (2023)	Effect of Laser Parameters on Laser-Induced Graphene Filter Fabrication and Its Performance for Desalination and Water Purification.	ACS applied materials & interfaces	IE was done in Joule heating (JH) and solar heating (SH) modes, and the UP010-ID7 LIG filter showed the highest JH evaporation rates of ∼1.1, 1.8, and 2.82 kg m<sup>-2</sup> h<sup>-1</sup> in single, double, and triple stacked configurations, respectively.
ID7	chemical	chemicals	PMID:36748439 | Misra, Dixit, Singh (2023)	Effect of Laser Parameters on Laser-Induced Graphene Filter Fabrication and Its Performance for Desalination and Water Purification.	ACS applied materials & interfaces	Laser-induced graphene (LIG) is a low-cost, chemical-free single-step fabrication process and has shown its potential in water treatment, electronics, and sensing. LIG fabrication optimization is mostly explored for dense polyimide (PI) polymers. How...
ID15	chemical	chemicals	PMID:10356091 | Rosales, Jang, Piñero et al. (1999)	Iron deficiency in young rats alters the distribution of vitamin A between plasma and liver and between hepatic retinol and retinyl esters.	The Journal of nutrition	We assessed whether iron deficiency alters the concentration of vitamin A (VA) in plasma or liver and the chemical distribution between hepatic unesterified and esterified retinol. Weanling male Sprague-Dawley rats (n = 10/group) were allocated to on...
ID3	chemical	chemicals	PMID:10356091 | Rosales, Jang, Piñero et al. (1999)	Iron deficiency in young rats alters the distribution of vitamin A between plasma and liver and between hepatic retinol and retinyl esters.	The Journal of nutrition	We assessed whether iron deficiency alters the concentration of vitamin A (VA) in plasma or liver and the chemical distribution between hepatic unesterified and esterified retinol. Weanling male Sprague-Dawley rats (n = 10/group) were allocated to on...
ID4	UV	uv	PMID:35264567 | Ma, Zhu, Xiao et al. (2022)	Restoring nuclear entry of Sirtuin 2 in oligodendrocyte progenitor cells promotes remyelination during ageing.	Nature communications	We show that the effects on myelination are mediated via the NAD<sup>+</sup>-SIRT2-H3K18Ac-ID4 axis, and SIRT2 is required for rejuvenating OPCs.
CN12	chemical	chemicals	PMID:28158297 | Li, Zhong, Sun et al. (2017)	Differential effect of whole-ear shading after heading on the physiology, biochemistry and yield index of stay-green and non-stay-green wheat genotypes.	PloS one	Shading had a smaller effect on the net photosynthetic rate (Pn), intercellular CO2 concentration (Ci), stomatal conductance (Gs), maximal photochemical efficiency of PSII (Fv/Fm) and coefficient of non-photochemical fluorescence quenching (qN) but a greater effect on both superoxide dismutase (SOD) and catalase (CAT) activities in CN12 than it did in CN19.
CN19	chemical	chemicals	PMID:28158297 | Li, Zhong, Sun et al. (2017)	Differential effect of whole-ear shading after heading on the physiology, biochemistry and yield index of stay-green and non-stay-green wheat genotypes.	PloS one	Shading had a smaller effect on the net photosynthetic rate (Pn), intercellular CO2 concentration (Ci), stomatal conductance (Gs), maximal photochemical efficiency of PSII (Fv/Fm) and coefficient of non-photochemical fluorescence quenching (qN) but a greater effect on both superoxide dismutase (SOD) and catalase (CAT) activities in CN12 than it did in CN19.
SV1	ROS	oxidative	PMID:27310707 | McNeilly, Cosh, Vu et al. (2016)	Predicted Coverage and Immuno-Safety of a Recombinant C-Repeat Region Based Streptococcus pyogenes Vaccine Candidate.	PloS one	The C-terminal region of the M-protein of Streptococcus pyogenes is a major target for vaccine development. The major feature is the C-repeat region, consisting of 35-42 amino acid repeat units that display high but not perfect identity. SV1 is a S. ...
CN17	ROS	oxidative	PMID:16775402 | Luo, Ren (2006)	Wheat leaf chlorosis controlled by a single recessive gene.	Zhi wu sheng li yu fen zi sheng wu xue xue bao = Journal of plant physiology and molecular biology	Significant difference in physiological and yield indices between chlorotic and non-chlorotic plants were observed in 10 F3 segregating families of the cross combination CN17/AIM9.
CN1	ROS	oxidative	PMID:32719436 | Yang, Li, Wei et al. (2020)	Retrospective study of preoperative chemoradiotherapy with capecitabine versus capecitabine plus oxaliplatin for locally advanced rectal cancer.	Scientific reports	We retrospectively analysed 73 LARC patients (cT2-4 and/or cN1-2) who received preoperative CRT with capecitabine followed by surgery (arm A, 43 patients) or capecitabine plus oxaliplatin followed by surgery (arm B, 30 patients).
CN1	UV	uv	PMID:32719436 | Yang, Li, Wei et al. (2020)	Retrospective study of preoperative chemoradiotherapy with capecitabine versus capecitabine plus oxaliplatin for locally advanced rectal cancer.	Scientific reports	This study aimed to evaluate whether the addition of oxaliplatin to a neoadjuvant chemoradiotherapy (CRT) regimen could improve survival benefit in locally advanced rectal cancer (LARC) patients. We retrospectively analysed 73 LARC patients (cT2-4 an...
CN1	ROS	oxidative	PMID:26081982 | Peters, Lanthaler, Amberger et al. (2015)	Carnosine metabolism in diabetes is altered by reactive metabolites.	Amino acids	NO S-nitrosylated CN1 and decreased CN1 efficiency for carnosine by 70 % (p < 0.01), but not for anserine.
CN1	reactive oxygen	oxidative	PMID:26081982 | Peters, Lanthaler, Amberger et al. (2015)	Carnosine metabolism in diabetes is altered by reactive metabolites.	Amino acids	Carnosinase 1 (CN1) contributes to diabetic nephropathy by cleaving histidine-dipeptides which scavenge reactive oxygen and carbonyl species and increase nitric oxide (NO) production.
CN1	NO2	air_pollution	PMID:26081982 | Peters, Lanthaler, Amberger et al. (2015)	Carnosine metabolism in diabetes is altered by reactive metabolites.	Amino acids	Carnosinase 1 (CN1) contributes to diabetic nephropathy by cleaving histidine-dipeptides which scavenge reactive oxygen and carbonyl species and increase nitric oxide (NO) production. In diabetic mice renal CN1 activity is increased, the regulatory m...
CN0	ROS	oxidative	PMID:35513590 | Motoori, Kurokawa, Takeuchi et al. (2022)	Risk Factors for Para-Aortic Lymph Node Metastasis in Esophagogastric Junction Cancer: Results from a Prospective Nationwide Multicenter Study.	Annals of surgical oncology	Several studies have reported a high incidence of metastasis to para-aortic station 16a2lat (no. 16a2lat) among patients with esophagogastric junction (EGJ) cancer. However, the risk factors for no. 16a2lat metastasis are unclear. This study aimed to...
CN2	ROS	oxidative	PMID:35513590 | Motoori, Kurokawa, Takeuchi et al. (2022)	Risk Factors for Para-Aortic Lymph Node Metastasis in Esophagogastric Junction Cancer: Results from a Prospective Nationwide Multicenter Study.	Annals of surgical oncology	Several studies have reported a high incidence of metastasis to para-aortic station 16a2lat (no. 16a2lat) among patients with esophagogastric junction (EGJ) cancer. However, the risk factors for no. 16a2lat metastasis are unclear. This study aimed to...
SV3	mutagen	chemicals	PMID:368619 | Pueyo (1978)	Forward mutations to arabinose resistance in Salmonella typhimurium strains: a sensitive assay for mutagenicity testing.	Mutation research	The forward-mutation assay using the L-arabinose-sensitive strain SV3 of Salmonella typhimurium has been calibrated against a selected set of mutagens.
SV3	chemical	chemicals	PMID:368619 | Pueyo (1978)	Forward mutations to arabinose resistance in Salmonella typhimurium strains: a sensitive assay for mutagenicity testing.	Mutation research	Strain SV3 is sensitive to chemicals causing base-pair substitutions, frameshift mutations and deletions.
SV7	ROS	oxidative	PMID:1661076 | Yuen, Matherne, Molinari-Storey (1991)	SV7, a molecular clone of Moloney murine sarcoma virus 349, transforms vascular endothelial cells.	The American journal of pathology	SV7, a progeny of Moloney murine sarcoma virus 349 cells, was molecularly cloned. SV7 induced sarcomas consisting of vascular and fibrous components. The large blood-filled vascular dilatations appeared grossly as dark red spots in the tumors and con...
ID1	lead	metals	PMID:22099397 | Meurer, Esser, Tihaa et al. (2012)	BMP-7/TGF-β1 signalling in myoblasts: components involved in signalling and BMP-7-dependent blockage of TGF-β-mediated CTGF expression.	European journal of cell biology	We and others have recently described the antagonistic role of Bone morphogenetic protein-7 (BMP-7) in TGF-β signalling and myogenic differentiation. To specify the underlying mechanism(s), we here analysed the expression and function of the individu...
SV2A	mutagen	chemicals	PMID:37095076 | Liu, Lee, Krez et al. (2023)	Structural basis for botulinum neurotoxin E recognition of synaptic vesicle protein 2.	Nature communications	Structure-based mutagenesis and functional studies demonstrate that both the protein-protein and protein-glycan associations are essential for SV2A-mediated cell entry of BoNT/E and for its potent neurotoxicity.
SV2A	toxin	chemicals	PMID:37095076 | Liu, Lee, Krez et al. (2023)	Structural basis for botulinum neurotoxin E recognition of synaptic vesicle protein 2.	Nature communications	Botulinum neurotoxin E (BoNT/E) is one of the major causes of human botulism and paradoxically also a promising therapeutic agent. Here we determined the co-crystal structures of the receptor-binding domain of BoNT/E (H<sub>C</sub>E) in complex with ...
SV2C	mutagen	chemicals	PMID:37095076 | Liu, Lee, Krez et al. (2023)	Structural basis for botulinum neurotoxin E recognition of synaptic vesicle protein 2.	Nature communications	Botulinum neurotoxin E (BoNT/E) is one of the major causes of human botulism and paradoxically also a promising therapeutic agent. Here we determined the co-crystal structures of the receptor-binding domain of BoNT/E (H<sub>C</sub>E) in complex with ...
SV2C	toxin	chemicals	PMID:37095076 | Liu, Lee, Krez et al. (2023)	Structural basis for botulinum neurotoxin E recognition of synaptic vesicle protein 2.	Nature communications	Botulinum neurotoxin E (BoNT/E) is one of the major causes of human botulism and paradoxically also a promising therapeutic agent. Here we determined the co-crystal structures of the receptor-binding domain of BoNT/E (H<sub>C</sub>E) in complex with ...
SV2B	mutagen	chemicals	PMID:37095076 | Liu, Lee, Krez et al. (2023)	Structural basis for botulinum neurotoxin E recognition of synaptic vesicle protein 2.	Nature communications	Botulinum neurotoxin E (BoNT/E) is one of the major causes of human botulism and paradoxically also a promising therapeutic agent. Here we determined the co-crystal structures of the receptor-binding domain of BoNT/E (H<sub>C</sub>E) in complex with ...
SV2B	toxin	chemicals	PMID:37095076 | Liu, Lee, Krez et al. (2023)	Structural basis for botulinum neurotoxin E recognition of synaptic vesicle protein 2.	Nature communications	Botulinum neurotoxin E (BoNT/E) is one of the major causes of human botulism and paradoxically also a promising therapeutic agent. Here we determined the co-crystal structures of the receptor-binding domain of BoNT/E (H<sub>C</sub>E) in complex with ...
SV2	mutagen	chemicals	PMID:37095076 | Liu, Lee, Krez et al. (2023)	Structural basis for botulinum neurotoxin E recognition of synaptic vesicle protein 2.	Nature communications	Structure-based mutagenesis and functional studies demonstrate that both the protein-protein and protein-glycan associations are essential for SV2A-mediated cell entry of BoNT/E and for its potent neurotoxicity.
SV2	toxin	chemicals	PMID:37095076 | Liu, Lee, Krez et al. (2023)	Structural basis for botulinum neurotoxin E recognition of synaptic vesicle protein 2.	Nature communications	Botulinum neurotoxin E (BoNT/E) is one of the major causes of human botulism and paradoxically also a promising therapeutic agent. Here we determined the co-crystal structures of the receptor-binding domain of BoNT/E (H<sub>C</sub>E) in complex with ...
CN3	lead	metals	PMID:40819731 | Wu, Li, Yan et al. (2025)	Identification and analysis of caspase genes in bivalves and their expression patterns in noble scallop Chlamys nobilis under low-temperature stress.	Fish & shellfish immunology	Apoptosis is essential for a variety of biological processes, such as tissue homeostasis, organism development, and responses to environmental stresses. As central regulators of apoptosis, cysteine-aspartic proteases (caspases) orchestrate the interm...
CN3	ROS	oxidative	PMID:40819731 | Wu, Li, Yan et al. (2025)	Identification and analysis of caspase genes in bivalves and their expression patterns in noble scallop Chlamys nobilis under low-temperature stress.	Fish & shellfish immunology	Apoptosis is essential for a variety of biological processes, such as tissue homeostasis, organism development, and responses to environmental stresses. As central regulators of apoptosis, cysteine-aspartic proteases (caspases) orchestrate the interm...
CN8	lead	metals	PMID:40819731 | Wu, Li, Yan et al. (2025)	Identification and analysis of caspase genes in bivalves and their expression patterns in noble scallop Chlamys nobilis under low-temperature stress.	Fish & shellfish immunology	Apoptosis is essential for a variety of biological processes, such as tissue homeostasis, organism development, and responses to environmental stresses. As central regulators of apoptosis, cysteine-aspartic proteases (caspases) orchestrate the interm...
CN8	ROS	oxidative	PMID:40819731 | Wu, Li, Yan et al. (2025)	Identification and analysis of caspase genes in bivalves and their expression patterns in noble scallop Chlamys nobilis under low-temperature stress.	Fish & shellfish immunology	Apoptosis is essential for a variety of biological processes, such as tissue homeostasis, organism development, and responses to environmental stresses. As central regulators of apoptosis, cysteine-aspartic proteases (caspases) orchestrate the interm...
CN2	lead	metals	PMID:40819731 | Wu, Li, Yan et al. (2025)	Identification and analysis of caspase genes in bivalves and their expression patterns in noble scallop Chlamys nobilis under low-temperature stress.	Fish & shellfish immunology	Apoptosis is essential for a variety of biological processes, such as tissue homeostasis, organism development, and responses to environmental stresses. As central regulators of apoptosis, cysteine-aspartic proteases (caspases) orchestrate the interm...
CN2	ROS	oxidative	PMID:40819731 | Wu, Li, Yan et al. (2025)	Identification and analysis of caspase genes in bivalves and their expression patterns in noble scallop Chlamys nobilis under low-temperature stress.	Fish & shellfish immunology	Apoptosis is essential for a variety of biological processes, such as tissue homeostasis, organism development, and responses to environmental stresses. As central regulators of apoptosis, cysteine-aspartic proteases (caspases) orchestrate the interm...
CN3D	lead	metals	PMID:40819731 | Wu, Li, Yan et al. (2025)	Identification and analysis of caspase genes in bivalves and their expression patterns in noble scallop Chlamys nobilis under low-temperature stress.	Fish & shellfish immunology	Apoptosis is essential for a variety of biological processes, such as tissue homeostasis, organism development, and responses to environmental stresses. As central regulators of apoptosis, cysteine-aspartic proteases (caspases) orchestrate the interm...
CN3D	ROS	oxidative	PMID:40819731 | Wu, Li, Yan et al. (2025)	Identification and analysis of caspase genes in bivalves and their expression patterns in noble scallop Chlamys nobilis under low-temperature stress.	Fish & shellfish immunology	Apoptosis is essential for a variety of biological processes, such as tissue homeostasis, organism development, and responses to environmental stresses. As central regulators of apoptosis, cysteine-aspartic proteases (caspases) orchestrate the interm...
CN11	chemical	chemicals	PMID:36814143 | Singh, Singh, Li et al. (2024)	Nitrogen fixation and phytohormone stimulation of sugarcane plant through plant growth promoting diazotrophic <i>Pseudomonas</i>.	Biotechnology & genetic engineering reviews	Diazotrophic microorganisms are free-living groups of organisms that can convert atmospheric nitrogen (N) into bioavailable nitrogen for plants, which increases crop development and production. The purpose of the current study was to ascertain how di...
ID2	carcinogen	chemicals	PMID:35729325 | Heo, Lee, Nam et al. (2022)	The CDK1/TFCP2L1/ID2 cascade offers a novel combination therapy strategy in a preclinical model of bladder cancer.	Experimental & molecular medicine	Aberrant activation of embryogenesis-related molecular programs in urothelial bladder cancer (BC) is associated with stemness features related to oncogenic dedifferentiation and tumor metastasis. Recently, we reported that overexpression of transcrip...
ID2	chemical	chemicals	PMID:35729325 | Heo, Lee, Nam et al. (2022)	The CDK1/TFCP2L1/ID2 cascade offers a novel combination therapy strategy in a preclinical model of bladder cancer.	Experimental & molecular medicine	Consistent with these findings, ectopic expression of ID2 or treatment with apigenin, a chemical activator of ID2, triggered apoptosis and impaired the proliferation, suppressed the stemness features, and reduced the invasive capacity of BC cells.
SBS24	DNA repair	analysis_methods	PMID:39387543 | Luzadder, Minko, Vartanian et al. (2025)	The Distinct Roles of NEIL1 and XPA in Limiting Aflatoxin B1-Induced Mutagenesis in Mice.	Molecular cancer research : MCR	Dietary exposure to aflatoxin B1 (AFB1) is a risk factor for the development of hepatocellular carcinomas. Following metabolic activation, AFB1 reacts with guanines to form covalent DNA adducts, which induce high-frequency G > T transversions. The mo...
SBS24	carcinogen	chemicals	PMID:39387543 | Luzadder, Minko, Vartanian et al. (2025)	The Distinct Roles of NEIL1 and XPA in Limiting Aflatoxin B1-Induced Mutagenesis in Mice.	Molecular cancer research : MCR	Dietary exposure to aflatoxin B1 (AFB1) is a risk factor for the development of hepatocellular carcinomas. Following metabolic activation, AFB1 reacts with guanines to form covalent DNA adducts, which induce high-frequency G > T transversions. The mo...
SBS24	toxin	chemicals	PMID:39387543 | Luzadder, Minko, Vartanian et al. (2025)	The Distinct Roles of NEIL1 and XPA in Limiting Aflatoxin B1-Induced Mutagenesis in Mice.	Molecular cancer research : MCR	Dietary exposure to aflatoxin B1 (AFB1) is a risk factor for the development of hepatocellular carcinomas. Following metabolic activation, AFB1 reacts with guanines to form covalent DNA adducts, which induce high-frequency G > T transversions. The mo...
SBS24	chromatin	epigenetics	PMID:39387543 | Luzadder, Minko, Vartanian et al. (2025)	The Distinct Roles of NEIL1 and XPA in Limiting Aflatoxin B1-Induced Mutagenesis in Mice.	Molecular cancer research : MCR	Dietary exposure to aflatoxin B1 (AFB1) is a risk factor for the development of hepatocellular carcinomas. Following metabolic activation, AFB1 reacts with guanines to form covalent DNA adducts, which induce high-frequency G > T transversions. The mo...
SBS24	exposure	environmental	PMID:39387543 | Luzadder, Minko, Vartanian et al. (2025)	The Distinct Roles of NEIL1 and XPA in Limiting Aflatoxin B1-Induced Mutagenesis in Mice.	Molecular cancer research : MCR	Dietary exposure to aflatoxin B1 (AFB1) is a risk factor for the development of hepatocellular carcinomas. Following metabolic activation, AFB1 reacts with guanines to form covalent DNA adducts, which induce high-frequency G > T transversions. The mo...
SBS24	mutagen	chemicals	PMID:39387543 | Luzadder, Minko, Vartanian et al. (2025)	The Distinct Roles of NEIL1 and XPA in Limiting Aflatoxin B1-Induced Mutagenesis in Mice.	Molecular cancer research : MCR	Dietary exposure to aflatoxin B1 (AFB1) is a risk factor for the development of hepatocellular carcinomas. Following metabolic activation, AFB1 reacts with guanines to form covalent DNA adducts, which induce high-frequency G > T transversions. The mo...
SBS24	DNA adduct	dna_adducts	PMID:39387543 | Luzadder, Minko, Vartanian et al. (2025)	The Distinct Roles of NEIL1 and XPA in Limiting Aflatoxin B1-Induced Mutagenesis in Mice.	Molecular cancer research : MCR	Dietary exposure to aflatoxin B1 (AFB1) is a risk factor for the development of hepatocellular carcinomas. Following metabolic activation, AFB1 reacts with guanines to form covalent DNA adducts, which induce high-frequency G > T transversions. The mo...
SBS24	aflatoxin	food_toxins	PMID:39387543 | Luzadder, Minko, Vartanian et al. (2025)	The Distinct Roles of NEIL1 and XPA in Limiting Aflatoxin B1-Induced Mutagenesis in Mice.	Molecular cancer research : MCR	Dietary exposure to aflatoxin B1 (AFB1) is a risk factor for the development of hepatocellular carcinomas. Following metabolic activation, AFB1 reacts with guanines to form covalent DNA adducts, which induce high-frequency G > T transversions. The mo...
SBS35	lead	metals	PMID:38330765 | Pire, Hirsch, Morcrette et al. (2024)	Mutational signature, cancer driver genes mutations and transcriptomic subgroups predict hepatoblastoma survival.	European journal of cancer (Oxford, England : 1990)	Hepatoblastoma is the most frequent pediatric liver cancer. The current treatments lead to 80% of survival rate at 5 years. In this study, we evaluated the clinical relevance of molecular features to identify patients at risk of chemoresistance, rela...
SBS35	chemotherapy	chemotherapy	PMID:38330765 | Pire, Hirsch, Morcrette et al. (2024)	Mutational signature, cancer driver genes mutations and transcriptomic subgroups predict hepatoblastoma survival.	European journal of cancer (Oxford, England : 1990)	After neoadjuvant chemotherapy, disease-specific survival and poor response to neoadjuvant chemotherapy were associated with 'Liver Progenitor' (p = 0.00049, p < 0.0001) and 'Immune Cold' (p = 0.0011, p < 0.0001) transcriptomic tumor subtypes, SBS35 cisplatin mutational signature (p = 0.018, p = 0.001), mutations in rare cancer driver genes (p = 0.0039, p = 0.0017) and embryonal predominant histo…
SBS35	UV	uv	PMID:38330765 | Pire, Hirsch, Morcrette et al. (2024)	Mutational signature, cancer driver genes mutations and transcriptomic subgroups predict hepatoblastoma survival.	European journal of cancer (Oxford, England : 1990)	After neoadjuvant chemotherapy, disease-specific survival and poor response to neoadjuvant chemotherapy were associated with 'Liver Progenitor' (p = 0.00049, p < 0.0001) and 'Immune Cold' (p = 0.0011, p < 0.0001) transcriptomic tumor subtypes, SBS35 cisplatin mutational signature (p = 0.018, p = 0.001), mutations in rare cancer driver genes (p = 0.0039, p = 0.0017) and embryonal predominant histo…
SBS35	ROS	oxidative	PMID:38330765 | Pire, Hirsch, Morcrette et al. (2024)	Mutational signature, cancer driver genes mutations and transcriptomic subgroups predict hepatoblastoma survival.	European journal of cancer (Oxford, England : 1990)	Hepatoblastoma is the most frequent pediatric liver cancer. The current treatments lead to 80% of survival rate at 5 years. In this study, we evaluated the clinical relevance of molecular features to identify patients at risk of chemoresistance, rela...
SBS35	cisplatin	chemotherapy	PMID:38330765 | Pire, Hirsch, Morcrette et al. (2024)	Mutational signature, cancer driver genes mutations and transcriptomic subgroups predict hepatoblastoma survival.	European journal of cancer (Oxford, England : 1990)	After neoadjuvant chemotherapy, disease-specific survival and poor response to neoadjuvant chemotherapy were associated with 'Liver Progenitor' (p = 0.00049, p < 0.0001) and 'Immune Cold' (p = 0.0011, p < 0.0001) transcriptomic tumor subtypes, SBS35 cisplatin mutational signature (p = 0.018, p = 0.001), mutations in rare cancer driver genes (p = 0.0039, p = 0.0017) and embryonal predominant histo…
SV2A	toxin	chemicals	PMID:31394034 | Stout, Dunn, Hoffman et al. (2019)	The Synaptic Vesicle Glycoprotein 2: Structure, Function, and Disease Relevance.	ACS chemical neuroscience	The synaptic vesicle glycoprotein 2 (SV2) family is comprised of three paralogues: SV2A, SV2B, and SV2C. In vertebrates, SV2s are 12-transmembrane proteins present on every secretory vesicle, including synaptic vesicles, and are critical to neurotran...
SV2S	toxin	chemicals	PMID:31394034 | Stout, Dunn, Hoffman et al. (2019)	The Synaptic Vesicle Glycoprotein 2: Structure, Function, and Disease Relevance.	ACS chemical neuroscience	The synaptic vesicle glycoprotein 2 (SV2) family is comprised of three paralogues: SV2A, SV2B, and SV2C. In vertebrates, SV2s are 12-transmembrane proteins present on every secretory vesicle, including synaptic vesicles, and are critical to neurotran...
SV2C	toxin	chemicals	PMID:31394034 | Stout, Dunn, Hoffman et al. (2019)	The Synaptic Vesicle Glycoprotein 2: Structure, Function, and Disease Relevance.	ACS chemical neuroscience	The synaptic vesicle glycoprotein 2 (SV2) family is comprised of three paralogues: SV2A, SV2B, and SV2C. In vertebrates, SV2s are 12-transmembrane proteins present on every secretory vesicle, including synaptic vesicles, and are critical to neurotran...
SV2B	toxin	chemicals	PMID:31394034 | Stout, Dunn, Hoffman et al. (2019)	The Synaptic Vesicle Glycoprotein 2: Structure, Function, and Disease Relevance.	ACS chemical neuroscience	The synaptic vesicle glycoprotein 2 (SV2) family is comprised of three paralogues: SV2A, SV2B, and SV2C. In vertebrates, SV2s are 12-transmembrane proteins present on every secretory vesicle, including synaptic vesicles, and are critical to neurotran...
SV2	toxin	chemicals	PMID:31394034 | Stout, Dunn, Hoffman et al. (2019)	The Synaptic Vesicle Glycoprotein 2: Structure, Function, and Disease Relevance.	ACS chemical neuroscience	SV2 proteins also act as the target by which potent neurotoxins, particularly botulinum, gain access to neurons and exert their toxicity.
SBS1	ROS	oxidative	PMID:39760242 | Wang, Guo, Wang et al. (2025)	Tumor Mutation Signature Reveals the Risk Factors of Lung Adenocarcinoma with <i>EGFR</i> or <i>KRAS</i> Mutation.	Cancer control : journal of the Moffitt Cancer Center	<i>EGFR</i> and <i>KRAS</i> mutations are frequently detected in lung adenocarcinoma (LUAD). Tumor mutational signature (TMS) determination is an approach to identify somatic mutational patterns associated with pathogenic factors. In this study, thro...
SBS1	smoking	tobacco	PMID:39760242 | Wang, Guo, Wang et al. (2025)	Tumor Mutation Signature Reveals the Risk Factors of Lung Adenocarcinoma with <i>EGFR</i> or <i>KRAS</i> Mutation.	Cancer control : journal of the Moffitt Cancer Center	<i>EGFR</i> and <i>KRAS</i> mutations are frequently detected in lung adenocarcinoma (LUAD). Tumor mutational signature (TMS) determination is an approach to identify somatic mutational patterns associated with pathogenic factors. In this study, thro...
SBS4	ROS	oxidative	PMID:39760242 | Wang, Guo, Wang et al. (2025)	Tumor Mutation Signature Reveals the Risk Factors of Lung Adenocarcinoma with <i>EGFR</i> or <i>KRAS</i> Mutation.	Cancer control : journal of the Moffitt Cancer Center	<i>EGFR</i> and <i>KRAS</i> mutations are frequently detected in lung adenocarcinoma (LUAD). Tumor mutational signature (TMS) determination is an approach to identify somatic mutational patterns associated with pathogenic factors. In this study, thro...
SBS4	smoking	tobacco	PMID:39760242 | Wang, Guo, Wang et al. (2025)	Tumor Mutation Signature Reveals the Risk Factors of Lung Adenocarcinoma with <i>EGFR</i> or <i>KRAS</i> Mutation.	Cancer control : journal of the Moffitt Cancer Center	In LUAD with <i>KRAS</i> mutations, TMS analysis indicated that the smoking-related SBS4 signature was enriched.
SBS13	ROS	oxidative	PMID:39760242 | Wang, Guo, Wang et al. (2025)	Tumor Mutation Signature Reveals the Risk Factors of Lung Adenocarcinoma with <i>EGFR</i> or <i>KRAS</i> Mutation.	Cancer control : journal of the Moffitt Cancer Center	<i>EGFR</i> and <i>KRAS</i> mutations are frequently detected in lung adenocarcinoma (LUAD). Tumor mutational signature (TMS) determination is an approach to identify somatic mutational patterns associated with pathogenic factors. In this study, thro...
SBS13	smoking	tobacco	PMID:39760242 | Wang, Guo, Wang et al. (2025)	Tumor Mutation Signature Reveals the Risk Factors of Lung Adenocarcinoma with <i>EGFR</i> or <i>KRAS</i> Mutation.	Cancer control : journal of the Moffitt Cancer Center	<i>EGFR</i> and <i>KRAS</i> mutations are frequently detected in lung adenocarcinoma (LUAD). Tumor mutational signature (TMS) determination is an approach to identify somatic mutational patterns associated with pathogenic factors. In this study, thro...
SBS2	ROS	oxidative	PMID:39760242 | Wang, Guo, Wang et al. (2025)	Tumor Mutation Signature Reveals the Risk Factors of Lung Adenocarcinoma with <i>EGFR</i> or <i>KRAS</i> Mutation.	Cancer control : journal of the Moffitt Cancer Center	<i>EGFR</i> and <i>KRAS</i> mutations are frequently detected in lung adenocarcinoma (LUAD). Tumor mutational signature (TMS) determination is an approach to identify somatic mutational patterns associated with pathogenic factors. In this study, thro...
SBS2	smoking	tobacco	PMID:39760242 | Wang, Guo, Wang et al. (2025)	Tumor Mutation Signature Reveals the Risk Factors of Lung Adenocarcinoma with <i>EGFR</i> or <i>KRAS</i> Mutation.	Cancer control : journal of the Moffitt Cancer Center	<i>EGFR</i> and <i>KRAS</i> mutations are frequently detected in lung adenocarcinoma (LUAD). Tumor mutational signature (TMS) determination is an approach to identify somatic mutational patterns associated with pathogenic factors. In this study, thro...
SBS15	ROS	oxidative	PMID:39760242 | Wang, Guo, Wang et al. (2025)	Tumor Mutation Signature Reveals the Risk Factors of Lung Adenocarcinoma with <i>EGFR</i> or <i>KRAS</i> Mutation.	Cancer control : journal of the Moffitt Cancer Center	<i>EGFR</i> and <i>KRAS</i> mutations are frequently detected in lung adenocarcinoma (LUAD). Tumor mutational signature (TMS) determination is an approach to identify somatic mutational patterns associated with pathogenic factors. In this study, thro...
SBS15	smoking	tobacco	PMID:39760242 | Wang, Guo, Wang et al. (2025)	Tumor Mutation Signature Reveals the Risk Factors of Lung Adenocarcinoma with <i>EGFR</i> or <i>KRAS</i> Mutation.	Cancer control : journal of the Moffitt Cancer Center	<i>EGFR</i> and <i>KRAS</i> mutations are frequently detected in lung adenocarcinoma (LUAD). Tumor mutational signature (TMS) determination is an approach to identify somatic mutational patterns associated with pathogenic factors. In this study, thro...
CN1	ROS	oxidative	PMID:33793745 | Hartmann, Kühn, de Boniface et al. (2021)	Carbon tattooing for targeted lymph node biopsy after primary systemic therapy in breast cancer: prospective multicentre TATTOO trial.	The British journal of surgery	Patients with initially cT1-4c cN1-3 cM0 invasive breast cancer were included in this prospective multicentre trial.
CN1	radiation	uv	PMID:33793745 | Hartmann, Kühn, de Boniface et al. (2021)	Carbon tattooing for targeted lymph node biopsy after primary systemic therapy in breast cancer: prospective multicentre TATTOO trial.	The British journal of surgery	Several techniques for targeted lymph node biopsy in patients with node-positive breast cancer receiving primary systemic therapy are in use, each with their inherent advantages and disadvantages. The aim of the TATTOO trial was to evaluate the feasi...
CN1	exposure	environmental	PMID:33793745 | Hartmann, Kühn, de Boniface et al. (2021)	Carbon tattooing for targeted lymph node biopsy after primary systemic therapy in breast cancer: prospective multicentre TATTOO trial.	The British journal of surgery	Several techniques for targeted lymph node biopsy in patients with node-positive breast cancer receiving primary systemic therapy are in use, each with their inherent advantages and disadvantages. The aim of the TATTOO trial was to evaluate the feasi...
CN5	chemical	chemicals	PMID:37947475 | Justine, Jang, Lee et al. (2024)	Comparative anti-inflammatory effect of extract from novel Korean strawberry cultivars (Fragaria × ananassa) on lipopolysaccharide-induced RAW264.7 macrophages and mouse model.	Journal of the science of food and agriculture	We determined the phytochemical contents of extracts from a new Korean strawberry cultivar, with the CN7 cultivar extract possessing the highest total polyphenol and flavonoid contents compared to the CN5 and Seolhyang cultivar extracts.
CN7	chemical	chemicals	PMID:37947475 | Justine, Jang, Lee et al. (2024)	Comparative anti-inflammatory effect of extract from novel Korean strawberry cultivars (Fragaria × ananassa) on lipopolysaccharide-induced RAW264.7 macrophages and mouse model.	Journal of the science of food and agriculture	We determined the phytochemical contents of extracts from a new Korean strawberry cultivar, with the CN7 cultivar extract possessing the highest total polyphenol and flavonoid contents compared to the CN5 and Seolhyang cultivar extracts.
SBS40	UV	uv	PMID:38965255 | Niavarani (2024)	The role of distinct APOBEC/ADAR mRNA levels in mutational signatures linked to aging and ultraviolet radiation.	Scientific reports	Multivariate regression analysis was used to assess the impact of the PCs on each COSMIC mutational signature among pancancer exomes/genomes and particular cancers, identifying several novel links, including SBS17b, SBS18, and ID7 mainly determined by APOBEC1 mRNA levels; SBS40, ID1, and ID2 by age; SBS3 and SBS16 by APOBEC3A/APOBEC3B mRNA levels; ID5 and DBS9 by DNA repair/replication (DRR) defe…
SBS40	ultraviolet	uv	PMID:38965255 | Niavarani (2024)	The role of distinct APOBEC/ADAR mRNA levels in mutational signatures linked to aging and ultraviolet radiation.	Scientific reports	Multivariate regression analysis was used to assess the impact of the PCs on each COSMIC mutational signature among pancancer exomes/genomes and particular cancers, identifying several novel links, including SBS17b, SBS18, and ID7 mainly determined by APOBEC1 mRNA levels; SBS40, ID1, and ID2 by age; SBS3 and SBS16 by APOBEC3A/APOBEC3B mRNA levels; ID5 and DBS9 by DNA repair/replication (DRR) defe…
SBS40	radiation	uv	PMID:38965255 | Niavarani (2024)	The role of distinct APOBEC/ADAR mRNA levels in mutational signatures linked to aging and ultraviolet radiation.	Scientific reports	Multivariate regression analysis was used to assess the impact of the PCs on each COSMIC mutational signature among pancancer exomes/genomes and particular cancers, identifying several novel links, including SBS17b, SBS18, and ID7 mainly determined by APOBEC1 mRNA levels; SBS40, ID1, and ID2 by age; SBS3 and SBS16 by APOBEC3A/APOBEC3B mRNA levels; ID5 and DBS9 by DNA repair/replication (DRR) defe…
SBS40	DNA repair	analysis_methods	PMID:38965255 | Niavarani (2024)	The role of distinct APOBEC/ADAR mRNA levels in mutational signatures linked to aging and ultraviolet radiation.	Scientific reports	Multivariate regression analysis was used to assess the impact of the PCs on each COSMIC mutational signature among pancancer exomes/genomes and particular cancers, identifying several novel links, including SBS17b, SBS18, and ID7 mainly determined by APOBEC1 mRNA levels; SBS40, ID1, and ID2 by age; SBS3 and SBS16 by APOBEC3A/APOBEC3B mRNA levels; ID5 and DBS9 by DNA repair/replication (DRR) defe…
SBS3	UV	uv	PMID:38965255 | Niavarani (2024)	The role of distinct APOBEC/ADAR mRNA levels in mutational signatures linked to aging and ultraviolet radiation.	Scientific reports	Multivariate regression analysis was used to assess the impact of the PCs on each COSMIC mutational signature among pancancer exomes/genomes and particular cancers, identifying several novel links, including SBS17b, SBS18, and ID7 mainly determined by APOBEC1 mRNA levels; SBS40, ID1, and ID2 by age; SBS3 and SBS16 by APOBEC3A/APOBEC3B mRNA levels; ID5 and DBS9 by DNA repair/replication (DRR) defe…
SBS3	ultraviolet	uv	PMID:38965255 | Niavarani (2024)	The role of distinct APOBEC/ADAR mRNA levels in mutational signatures linked to aging and ultraviolet radiation.	Scientific reports	Multivariate regression analysis was used to assess the impact of the PCs on each COSMIC mutational signature among pancancer exomes/genomes and particular cancers, identifying several novel links, including SBS17b, SBS18, and ID7 mainly determined by APOBEC1 mRNA levels; SBS40, ID1, and ID2 by age; SBS3 and SBS16 by APOBEC3A/APOBEC3B mRNA levels; ID5 and DBS9 by DNA repair/replication (DRR) defe…
SBS3	radiation	uv	PMID:38965255 | Niavarani (2024)	The role of distinct APOBEC/ADAR mRNA levels in mutational signatures linked to aging and ultraviolet radiation.	Scientific reports	Multivariate regression analysis was used to assess the impact of the PCs on each COSMIC mutational signature among pancancer exomes/genomes and particular cancers, identifying several novel links, including SBS17b, SBS18, and ID7 mainly determined by APOBEC1 mRNA levels; SBS40, ID1, and ID2 by age; SBS3 and SBS16 by APOBEC3A/APOBEC3B mRNA levels; ID5 and DBS9 by DNA repair/replication (DRR) defe…
SBS3	DNA repair	analysis_methods	PMID:38965255 | Niavarani (2024)	The role of distinct APOBEC/ADAR mRNA levels in mutational signatures linked to aging and ultraviolet radiation.	Scientific reports	Multivariate regression analysis was used to assess the impact of the PCs on each COSMIC mutational signature among pancancer exomes/genomes and particular cancers, identifying several novel links, including SBS17b, SBS18, and ID7 mainly determined by APOBEC1 mRNA levels; SBS40, ID1, and ID2 by age; SBS3 and SBS16 by APOBEC3A/APOBEC3B mRNA levels; ID5 and DBS9 by DNA repair/replication (DRR) defe…
ID5	UV	uv	PMID:38965255 | Niavarani (2024)	The role of distinct APOBEC/ADAR mRNA levels in mutational signatures linked to aging and ultraviolet radiation.	Scientific reports	Multivariate regression analysis was used to assess the impact of the PCs on each COSMIC mutational signature among pancancer exomes/genomes and particular cancers, identifying several novel links, including SBS17b, SBS18, and ID7 mainly determined by APOBEC1 mRNA levels; SBS40, ID1, and ID2 by age; SBS3 and SBS16 by APOBEC3A/APOBEC3B mRNA levels; ID5 and DBS9 by DNA repair/replication (DRR) defe…
ID5	ultraviolet	uv	PMID:38965255 | Niavarani (2024)	The role of distinct APOBEC/ADAR mRNA levels in mutational signatures linked to aging and ultraviolet radiation.	Scientific reports	Multivariate regression analysis was used to assess the impact of the PCs on each COSMIC mutational signature among pancancer exomes/genomes and particular cancers, identifying several novel links, including SBS17b, SBS18, and ID7 mainly determined by APOBEC1 mRNA levels; SBS40, ID1, and ID2 by age; SBS3 and SBS16 by APOBEC3A/APOBEC3B mRNA levels; ID5 and DBS9 by DNA repair/replication (DRR) defe…
ID5	radiation	uv	PMID:38965255 | Niavarani (2024)	The role of distinct APOBEC/ADAR mRNA levels in mutational signatures linked to aging and ultraviolet radiation.	Scientific reports	Multivariate regression analysis was used to assess the impact of the PCs on each COSMIC mutational signature among pancancer exomes/genomes and particular cancers, identifying several novel links, including SBS17b, SBS18, and ID7 mainly determined by APOBEC1 mRNA levels; SBS40, ID1, and ID2 by age; SBS3 and SBS16 by APOBEC3A/APOBEC3B mRNA levels; ID5 and DBS9 by DNA repair/replication (DRR) defe…
ID5	DNA repair	analysis_methods	PMID:38965255 | Niavarani (2024)	The role of distinct APOBEC/ADAR mRNA levels in mutational signatures linked to aging and ultraviolet radiation.	Scientific reports	Multivariate regression analysis was used to assess the impact of the PCs on each COSMIC mutational signature among pancancer exomes/genomes and particular cancers, identifying several novel links, including SBS17b, SBS18, and ID7 mainly determined by APOBEC1 mRNA levels; SBS40, ID1, and ID2 by age; SBS3 and SBS16 by APOBEC3A/APOBEC3B mRNA levels; ID5 and DBS9 by DNA repair/replication (DRR) defe…
SBS38	UV	uv	PMID:38965255 | Niavarani (2024)	The role of distinct APOBEC/ADAR mRNA levels in mutational signatures linked to aging and ultraviolet radiation.	Scientific reports	Multivariate regression analysis was used to assess the impact of the PCs on each COSMIC mutational signature among pancancer exomes/genomes and particular cancers, identifying several novel links, including SBS17b, SBS18, and ID7 mainly determined by APOBEC1 mRNA levels; SBS40, ID1, and ID2 by age; SBS3 and SBS16 by APOBEC3A/APOBEC3B mRNA levels; ID5 and DBS9 by DNA repair/replication (DRR) defe…
SBS38	ultraviolet	uv	PMID:38965255 | Niavarani (2024)	The role of distinct APOBEC/ADAR mRNA levels in mutational signatures linked to aging and ultraviolet radiation.	Scientific reports	Multivariate regression analysis was used to assess the impact of the PCs on each COSMIC mutational signature among pancancer exomes/genomes and particular cancers, identifying several novel links, including SBS17b, SBS18, and ID7 mainly determined by APOBEC1 mRNA levels; SBS40, ID1, and ID2 by age; SBS3 and SBS16 by APOBEC3A/APOBEC3B mRNA levels; ID5 and DBS9 by DNA repair/replication (DRR) defe…
SBS38	radiation	uv	PMID:38965255 | Niavarani (2024)	The role of distinct APOBEC/ADAR mRNA levels in mutational signatures linked to aging and ultraviolet radiation.	Scientific reports	Multivariate regression analysis was used to assess the impact of the PCs on each COSMIC mutational signature among pancancer exomes/genomes and particular cancers, identifying several novel links, including SBS17b, SBS18, and ID7 mainly determined by APOBEC1 mRNA levels; SBS40, ID1, and ID2 by age; SBS3 and SBS16 by APOBEC3A/APOBEC3B mRNA levels; ID5 and DBS9 by DNA repair/replication (DRR) defe…
SBS38	DNA repair	analysis_methods	PMID:38965255 | Niavarani (2024)	The role of distinct APOBEC/ADAR mRNA levels in mutational signatures linked to aging and ultraviolet radiation.	Scientific reports	Multivariate regression analysis was used to assess the impact of the PCs on each COSMIC mutational signature among pancancer exomes/genomes and particular cancers, identifying several novel links, including SBS17b, SBS18, and ID7 mainly determined by APOBEC1 mRNA levels; SBS40, ID1, and ID2 by age; SBS3 and SBS16 by APOBEC3A/APOBEC3B mRNA levels; ID5 and DBS9 by DNA repair/replication (DRR) defe…
SBS16	UV	uv	PMID:38965255 | Niavarani (2024)	The role of distinct APOBEC/ADAR mRNA levels in mutational signatures linked to aging and ultraviolet radiation.	Scientific reports	Multivariate regression analysis was used to assess the impact of the PCs on each COSMIC mutational signature among pancancer exomes/genomes and particular cancers, identifying several novel links, including SBS17b, SBS18, and ID7 mainly determined by APOBEC1 mRNA levels; SBS40, ID1, and ID2 by age; SBS3 and SBS16 by APOBEC3A/APOBEC3B mRNA levels; ID5 and DBS9 by DNA repair/replication (DRR) defe…
SBS16	ultraviolet	uv	PMID:38965255 | Niavarani (2024)	The role of distinct APOBEC/ADAR mRNA levels in mutational signatures linked to aging and ultraviolet radiation.	Scientific reports	Multivariate regression analysis was used to assess the impact of the PCs on each COSMIC mutational signature among pancancer exomes/genomes and particular cancers, identifying several novel links, including SBS17b, SBS18, and ID7 mainly determined by APOBEC1 mRNA levels; SBS40, ID1, and ID2 by age; SBS3 and SBS16 by APOBEC3A/APOBEC3B mRNA levels; ID5 and DBS9 by DNA repair/replication (DRR) defe…
SBS16	radiation	uv	PMID:38965255 | Niavarani (2024)	The role of distinct APOBEC/ADAR mRNA levels in mutational signatures linked to aging and ultraviolet radiation.	Scientific reports	Multivariate regression analysis was used to assess the impact of the PCs on each COSMIC mutational signature among pancancer exomes/genomes and particular cancers, identifying several novel links, including SBS17b, SBS18, and ID7 mainly determined by APOBEC1 mRNA levels; SBS40, ID1, and ID2 by age; SBS3 and SBS16 by APOBEC3A/APOBEC3B mRNA levels; ID5 and DBS9 by DNA repair/replication (DRR) defe…
SBS16	DNA repair	analysis_methods	PMID:38965255 | Niavarani (2024)	The role of distinct APOBEC/ADAR mRNA levels in mutational signatures linked to aging and ultraviolet radiation.	Scientific reports	Multivariate regression analysis was used to assess the impact of the PCs on each COSMIC mutational signature among pancancer exomes/genomes and particular cancers, identifying several novel links, including SBS17b, SBS18, and ID7 mainly determined by APOBEC1 mRNA levels; SBS40, ID1, and ID2 by age; SBS3 and SBS16 by APOBEC3A/APOBEC3B mRNA levels; ID5 and DBS9 by DNA repair/replication (DRR) defe…
ID1	UV	uv	PMID:38965255 | Niavarani (2024)	The role of distinct APOBEC/ADAR mRNA levels in mutational signatures linked to aging and ultraviolet radiation.	Scientific reports	Multivariate regression analysis was used to assess the impact of the PCs on each COSMIC mutational signature among pancancer exomes/genomes and particular cancers, identifying several novel links, including SBS17b, SBS18, and ID7 mainly determined by APOBEC1 mRNA levels; SBS40, ID1, and ID2 by age; SBS3 and SBS16 by APOBEC3A/APOBEC3B mRNA levels; ID5 and DBS9 by DNA repair/replication (DRR) defe…
ID1	ultraviolet	uv	PMID:38965255 | Niavarani (2024)	The role of distinct APOBEC/ADAR mRNA levels in mutational signatures linked to aging and ultraviolet radiation.	Scientific reports	Multivariate regression analysis was used to assess the impact of the PCs on each COSMIC mutational signature among pancancer exomes/genomes and particular cancers, identifying several novel links, including SBS17b, SBS18, and ID7 mainly determined by APOBEC1 mRNA levels; SBS40, ID1, and ID2 by age; SBS3 and SBS16 by APOBEC3A/APOBEC3B mRNA levels; ID5 and DBS9 by DNA repair/replication (DRR) defe…
ID1	radiation	uv	PMID:38965255 | Niavarani (2024)	The role of distinct APOBEC/ADAR mRNA levels in mutational signatures linked to aging and ultraviolet radiation.	Scientific reports	Multivariate regression analysis was used to assess the impact of the PCs on each COSMIC mutational signature among pancancer exomes/genomes and particular cancers, identifying several novel links, including SBS17b, SBS18, and ID7 mainly determined by APOBEC1 mRNA levels; SBS40, ID1, and ID2 by age; SBS3 and SBS16 by APOBEC3A/APOBEC3B mRNA levels; ID5 and DBS9 by DNA repair/replication (DRR) defe…
ID1	DNA repair	analysis_methods	PMID:38965255 | Niavarani (2024)	The role of distinct APOBEC/ADAR mRNA levels in mutational signatures linked to aging and ultraviolet radiation.	Scientific reports	Multivariate regression analysis was used to assess the impact of the PCs on each COSMIC mutational signature among pancancer exomes/genomes and particular cancers, identifying several novel links, including SBS17b, SBS18, and ID7 mainly determined by APOBEC1 mRNA levels; SBS40, ID1, and ID2 by age; SBS3 and SBS16 by APOBEC3A/APOBEC3B mRNA levels; ID5 and DBS9 by DNA repair/replication (DRR) defe…
SBS17B	UV	uv	PMID:38965255 | Niavarani (2024)	The role of distinct APOBEC/ADAR mRNA levels in mutational signatures linked to aging and ultraviolet radiation.	Scientific reports	Multivariate regression analysis was used to assess the impact of the PCs on each COSMIC mutational signature among pancancer exomes/genomes and particular cancers, identifying several novel links, including SBS17b, SBS18, and ID7 mainly determined by APOBEC1 mRNA levels; SBS40, ID1, and ID2 by age; SBS3 and SBS16 by APOBEC3A/APOBEC3B mRNA levels; ID5 and DBS9 by DNA repair/replication (DRR) defe…
SBS17B	ultraviolet	uv	PMID:38965255 | Niavarani (2024)	The role of distinct APOBEC/ADAR mRNA levels in mutational signatures linked to aging and ultraviolet radiation.	Scientific reports	Multivariate regression analysis was used to assess the impact of the PCs on each COSMIC mutational signature among pancancer exomes/genomes and particular cancers, identifying several novel links, including SBS17b, SBS18, and ID7 mainly determined by APOBEC1 mRNA levels; SBS40, ID1, and ID2 by age; SBS3 and SBS16 by APOBEC3A/APOBEC3B mRNA levels; ID5 and DBS9 by DNA repair/replication (DRR) defe…
SBS17B	radiation	uv	PMID:38965255 | Niavarani (2024)	The role of distinct APOBEC/ADAR mRNA levels in mutational signatures linked to aging and ultraviolet radiation.	Scientific reports	Multivariate regression analysis was used to assess the impact of the PCs on each COSMIC mutational signature among pancancer exomes/genomes and particular cancers, identifying several novel links, including SBS17b, SBS18, and ID7 mainly determined by APOBEC1 mRNA levels; SBS40, ID1, and ID2 by age; SBS3 and SBS16 by APOBEC3A/APOBEC3B mRNA levels; ID5 and DBS9 by DNA repair/replication (DRR) defe…
SBS17B	DNA repair	analysis_methods	PMID:38965255 | Niavarani (2024)	The role of distinct APOBEC/ADAR mRNA levels in mutational signatures linked to aging and ultraviolet radiation.	Scientific reports	Multivariate regression analysis was used to assess the impact of the PCs on each COSMIC mutational signature among pancancer exomes/genomes and particular cancers, identifying several novel links, including SBS17b, SBS18, and ID7 mainly determined by APOBEC1 mRNA levels; SBS40, ID1, and ID2 by age; SBS3 and SBS16 by APOBEC3A/APOBEC3B mRNA levels; ID5 and DBS9 by DNA repair/replication (DRR) defe…
ID7	UV	uv	PMID:38965255 | Niavarani (2024)	The role of distinct APOBEC/ADAR mRNA levels in mutational signatures linked to aging and ultraviolet radiation.	Scientific reports	Multivariate regression analysis was used to assess the impact of the PCs on each COSMIC mutational signature among pancancer exomes/genomes and particular cancers, identifying several novel links, including SBS17b, SBS18, and ID7 mainly determined by APOBEC1 mRNA levels; SBS40, ID1, and ID2 by age; SBS3 and SBS16 by APOBEC3A/APOBEC3B mRNA levels; ID5 and DBS9 by DNA repair/replication (DRR) defe…
ID7	ultraviolet	uv	PMID:38965255 | Niavarani (2024)	The role of distinct APOBEC/ADAR mRNA levels in mutational signatures linked to aging and ultraviolet radiation.	Scientific reports	Multivariate regression analysis was used to assess the impact of the PCs on each COSMIC mutational signature among pancancer exomes/genomes and particular cancers, identifying several novel links, including SBS17b, SBS18, and ID7 mainly determined by APOBEC1 mRNA levels; SBS40, ID1, and ID2 by age; SBS3 and SBS16 by APOBEC3A/APOBEC3B mRNA levels; ID5 and DBS9 by DNA repair/replication (DRR) defe…
ID7	radiation	uv	PMID:38965255 | Niavarani (2024)	The role of distinct APOBEC/ADAR mRNA levels in mutational signatures linked to aging and ultraviolet radiation.	Scientific reports	Multivariate regression analysis was used to assess the impact of the PCs on each COSMIC mutational signature among pancancer exomes/genomes and particular cancers, identifying several novel links, including SBS17b, SBS18, and ID7 mainly determined by APOBEC1 mRNA levels; SBS40, ID1, and ID2 by age; SBS3 and SBS16 by APOBEC3A/APOBEC3B mRNA levels; ID5 and DBS9 by DNA repair/replication (DRR) defe…
ID7	DNA repair	analysis_methods	PMID:38965255 | Niavarani (2024)	The role of distinct APOBEC/ADAR mRNA levels in mutational signatures linked to aging and ultraviolet radiation.	Scientific reports	Multivariate regression analysis was used to assess the impact of the PCs on each COSMIC mutational signature among pancancer exomes/genomes and particular cancers, identifying several novel links, including SBS17b, SBS18, and ID7 mainly determined by APOBEC1 mRNA levels; SBS40, ID1, and ID2 by age; SBS3 and SBS16 by APOBEC3A/APOBEC3B mRNA levels; ID5 and DBS9 by DNA repair/replication (DRR) defe…
DBS1	UV	uv	PMID:38965255 | Niavarani (2024)	The role of distinct APOBEC/ADAR mRNA levels in mutational signatures linked to aging and ultraviolet radiation.	Scientific reports	Multivariate regression analysis was used to assess the impact of the PCs on each COSMIC mutational signature among pancancer exomes/genomes and particular cancers, identifying several novel links, including SBS17b, SBS18, and ID7 mainly determined by APOBEC1 mRNA levels; SBS40, ID1, and ID2 by age; SBS3 and SBS16 by APOBEC3A/APOBEC3B mRNA levels; ID5 and DBS9 by DNA repair/replication (DRR) defe…
DBS1	ultraviolet	uv	PMID:38965255 | Niavarani (2024)	The role of distinct APOBEC/ADAR mRNA levels in mutational signatures linked to aging and ultraviolet radiation.	Scientific reports	Multivariate regression analysis was used to assess the impact of the PCs on each COSMIC mutational signature among pancancer exomes/genomes and particular cancers, identifying several novel links, including SBS17b, SBS18, and ID7 mainly determined by APOBEC1 mRNA levels; SBS40, ID1, and ID2 by age; SBS3 and SBS16 by APOBEC3A/APOBEC3B mRNA levels; ID5 and DBS9 by DNA repair/replication (DRR) defe…
DBS1	radiation	uv	PMID:38965255 | Niavarani (2024)	The role of distinct APOBEC/ADAR mRNA levels in mutational signatures linked to aging and ultraviolet radiation.	Scientific reports	Multivariate regression analysis was used to assess the impact of the PCs on each COSMIC mutational signature among pancancer exomes/genomes and particular cancers, identifying several novel links, including SBS17b, SBS18, and ID7 mainly determined by APOBEC1 mRNA levels; SBS40, ID1, and ID2 by age; SBS3 and SBS16 by APOBEC3A/APOBEC3B mRNA levels; ID5 and DBS9 by DNA repair/replication (DRR) defe…
DBS1	DNA repair	analysis_methods	PMID:38965255 | Niavarani (2024)	The role of distinct APOBEC/ADAR mRNA levels in mutational signatures linked to aging and ultraviolet radiation.	Scientific reports	Multivariate regression analysis was used to assess the impact of the PCs on each COSMIC mutational signature among pancancer exomes/genomes and particular cancers, identifying several novel links, including SBS17b, SBS18, and ID7 mainly determined by APOBEC1 mRNA levels; SBS40, ID1, and ID2 by age; SBS3 and SBS16 by APOBEC3A/APOBEC3B mRNA levels; ID5 and DBS9 by DNA repair/replication (DRR) defe…
DBS9	UV	uv	PMID:38965255 | Niavarani (2024)	The role of distinct APOBEC/ADAR mRNA levels in mutational signatures linked to aging and ultraviolet radiation.	Scientific reports	Multivariate regression analysis was used to assess the impact of the PCs on each COSMIC mutational signature among pancancer exomes/genomes and particular cancers, identifying several novel links, including SBS17b, SBS18, and ID7 mainly determined by APOBEC1 mRNA levels; SBS40, ID1, and ID2 by age; SBS3 and SBS16 by APOBEC3A/APOBEC3B mRNA levels; ID5 and DBS9 by DNA repair/replication (DRR) defe…
DBS9	ultraviolet	uv	PMID:38965255 | Niavarani (2024)	The role of distinct APOBEC/ADAR mRNA levels in mutational signatures linked to aging and ultraviolet radiation.	Scientific reports	Multivariate regression analysis was used to assess the impact of the PCs on each COSMIC mutational signature among pancancer exomes/genomes and particular cancers, identifying several novel links, including SBS17b, SBS18, and ID7 mainly determined by APOBEC1 mRNA levels; SBS40, ID1, and ID2 by age; SBS3 and SBS16 by APOBEC3A/APOBEC3B mRNA levels; ID5 and DBS9 by DNA repair/replication (DRR) defe…
DBS9	radiation	uv	PMID:38965255 | Niavarani (2024)	The role of distinct APOBEC/ADAR mRNA levels in mutational signatures linked to aging and ultraviolet radiation.	Scientific reports	Multivariate regression analysis was used to assess the impact of the PCs on each COSMIC mutational signature among pancancer exomes/genomes and particular cancers, identifying several novel links, including SBS17b, SBS18, and ID7 mainly determined by APOBEC1 mRNA levels; SBS40, ID1, and ID2 by age; SBS3 and SBS16 by APOBEC3A/APOBEC3B mRNA levels; ID5 and DBS9 by DNA repair/replication (DRR) defe…
DBS9	DNA repair	analysis_methods	PMID:38965255 | Niavarani (2024)	The role of distinct APOBEC/ADAR mRNA levels in mutational signatures linked to aging and ultraviolet radiation.	Scientific reports	Multivariate regression analysis was used to assess the impact of the PCs on each COSMIC mutational signature among pancancer exomes/genomes and particular cancers, identifying several novel links, including SBS17b, SBS18, and ID7 mainly determined by APOBEC1 mRNA levels; SBS40, ID1, and ID2 by age; SBS3 and SBS16 by APOBEC3A/APOBEC3B mRNA levels; ID5 and DBS9 by DNA repair/replication (DRR) defe…
ID4	UV	uv	PMID:38965255 | Niavarani (2024)	The role of distinct APOBEC/ADAR mRNA levels in mutational signatures linked to aging and ultraviolet radiation.	Scientific reports	Multivariate regression analysis was used to assess the impact of the PCs on each COSMIC mutational signature among pancancer exomes/genomes and particular cancers, identifying several novel links, including SBS17b, SBS18, and ID7 mainly determined by APOBEC1 mRNA levels; SBS40, ID1, and ID2 by age; SBS3 and SBS16 by APOBEC3A/APOBEC3B mRNA levels; ID5 and DBS9 by DNA repair/replication (DRR) defe…
ID4	ultraviolet	uv	PMID:38965255 | Niavarani (2024)	The role of distinct APOBEC/ADAR mRNA levels in mutational signatures linked to aging and ultraviolet radiation.	Scientific reports	Multivariate regression analysis was used to assess the impact of the PCs on each COSMIC mutational signature among pancancer exomes/genomes and particular cancers, identifying several novel links, including SBS17b, SBS18, and ID7 mainly determined by APOBEC1 mRNA levels; SBS40, ID1, and ID2 by age; SBS3 and SBS16 by APOBEC3A/APOBEC3B mRNA levels; ID5 and DBS9 by DNA repair/replication (DRR) defe…
ID4	radiation	uv	PMID:38965255 | Niavarani (2024)	The role of distinct APOBEC/ADAR mRNA levels in mutational signatures linked to aging and ultraviolet radiation.	Scientific reports	Multivariate regression analysis was used to assess the impact of the PCs on each COSMIC mutational signature among pancancer exomes/genomes and particular cancers, identifying several novel links, including SBS17b, SBS18, and ID7 mainly determined by APOBEC1 mRNA levels; SBS40, ID1, and ID2 by age; SBS3 and SBS16 by APOBEC3A/APOBEC3B mRNA levels; ID5 and DBS9 by DNA repair/replication (DRR) defe…
ID4	DNA repair	analysis_methods	PMID:38965255 | Niavarani (2024)	The role of distinct APOBEC/ADAR mRNA levels in mutational signatures linked to aging and ultraviolet radiation.	Scientific reports	Multivariate regression analysis was used to assess the impact of the PCs on each COSMIC mutational signature among pancancer exomes/genomes and particular cancers, identifying several novel links, including SBS17b, SBS18, and ID7 mainly determined by APOBEC1 mRNA levels; SBS40, ID1, and ID2 by age; SBS3 and SBS16 by APOBEC3A/APOBEC3B mRNA levels; ID5 and DBS9 by DNA repair/replication (DRR) defe…
ID8	UV	uv	PMID:38965255 | Niavarani (2024)	The role of distinct APOBEC/ADAR mRNA levels in mutational signatures linked to aging and ultraviolet radiation.	Scientific reports	Multivariate regression analysis was used to assess the impact of the PCs on each COSMIC mutational signature among pancancer exomes/genomes and particular cancers, identifying several novel links, including SBS17b, SBS18, and ID7 mainly determined by APOBEC1 mRNA levels; SBS40, ID1, and ID2 by age; SBS3 and SBS16 by APOBEC3A/APOBEC3B mRNA levels; ID5 and DBS9 by DNA repair/replication (DRR) defe…
ID8	ultraviolet	uv	PMID:38965255 | Niavarani (2024)	The role of distinct APOBEC/ADAR mRNA levels in mutational signatures linked to aging and ultraviolet radiation.	Scientific reports	Multivariate regression analysis was used to assess the impact of the PCs on each COSMIC mutational signature among pancancer exomes/genomes and particular cancers, identifying several novel links, including SBS17b, SBS18, and ID7 mainly determined by APOBEC1 mRNA levels; SBS40, ID1, and ID2 by age; SBS3 and SBS16 by APOBEC3A/APOBEC3B mRNA levels; ID5 and DBS9 by DNA repair/replication (DRR) defe…
ID8	radiation	uv	PMID:38965255 | Niavarani (2024)	The role of distinct APOBEC/ADAR mRNA levels in mutational signatures linked to aging and ultraviolet radiation.	Scientific reports	Multivariate regression analysis was used to assess the impact of the PCs on each COSMIC mutational signature among pancancer exomes/genomes and particular cancers, identifying several novel links, including SBS17b, SBS18, and ID7 mainly determined by APOBEC1 mRNA levels; SBS40, ID1, and ID2 by age; SBS3 and SBS16 by APOBEC3A/APOBEC3B mRNA levels; ID5 and DBS9 by DNA repair/replication (DRR) defe…
ID8	DNA repair	analysis_methods	PMID:38965255 | Niavarani (2024)	The role of distinct APOBEC/ADAR mRNA levels in mutational signatures linked to aging and ultraviolet radiation.	Scientific reports	Multivariate regression analysis was used to assess the impact of the PCs on each COSMIC mutational signature among pancancer exomes/genomes and particular cancers, identifying several novel links, including SBS17b, SBS18, and ID7 mainly determined by APOBEC1 mRNA levels; SBS40, ID1, and ID2 by age; SBS3 and SBS16 by APOBEC3A/APOBEC3B mRNA levels; ID5 and DBS9 by DNA repair/replication (DRR) defe…
SBS18	UV	uv	PMID:38965255 | Niavarani (2024)	The role of distinct APOBEC/ADAR mRNA levels in mutational signatures linked to aging and ultraviolet radiation.	Scientific reports	Multivariate regression analysis was used to assess the impact of the PCs on each COSMIC mutational signature among pancancer exomes/genomes and particular cancers, identifying several novel links, including SBS17b, SBS18, and ID7 mainly determined by APOBEC1 mRNA levels; SBS40, ID1, and ID2 by age; SBS3 and SBS16 by APOBEC3A/APOBEC3B mRNA levels; ID5 and DBS9 by DNA repair/replication (DRR) defe…
SBS18	ultraviolet	uv	PMID:38965255 | Niavarani (2024)	The role of distinct APOBEC/ADAR mRNA levels in mutational signatures linked to aging and ultraviolet radiation.	Scientific reports	Multivariate regression analysis was used to assess the impact of the PCs on each COSMIC mutational signature among pancancer exomes/genomes and particular cancers, identifying several novel links, including SBS17b, SBS18, and ID7 mainly determined by APOBEC1 mRNA levels; SBS40, ID1, and ID2 by age; SBS3 and SBS16 by APOBEC3A/APOBEC3B mRNA levels; ID5 and DBS9 by DNA repair/replication (DRR) defe…
SBS18	radiation	uv	PMID:38965255 | Niavarani (2024)	The role of distinct APOBEC/ADAR mRNA levels in mutational signatures linked to aging and ultraviolet radiation.	Scientific reports	Multivariate regression analysis was used to assess the impact of the PCs on each COSMIC mutational signature among pancancer exomes/genomes and particular cancers, identifying several novel links, including SBS17b, SBS18, and ID7 mainly determined by APOBEC1 mRNA levels; SBS40, ID1, and ID2 by age; SBS3 and SBS16 by APOBEC3A/APOBEC3B mRNA levels; ID5 and DBS9 by DNA repair/replication (DRR) defe…
SBS18	DNA repair	analysis_methods	PMID:38965255 | Niavarani (2024)	The role of distinct APOBEC/ADAR mRNA levels in mutational signatures linked to aging and ultraviolet radiation.	Scientific reports	Multivariate regression analysis was used to assess the impact of the PCs on each COSMIC mutational signature among pancancer exomes/genomes and particular cancers, identifying several novel links, including SBS17b, SBS18, and ID7 mainly determined by APOBEC1 mRNA levels; SBS40, ID1, and ID2 by age; SBS3 and SBS16 by APOBEC3A/APOBEC3B mRNA levels; ID5 and DBS9 by DNA repair/replication (DRR) defe…
ID13	UV	uv	PMID:38965255 | Niavarani (2024)	The role of distinct APOBEC/ADAR mRNA levels in mutational signatures linked to aging and ultraviolet radiation.	Scientific reports	Multivariate regression analysis was used to assess the impact of the PCs on each COSMIC mutational signature among pancancer exomes/genomes and particular cancers, identifying several novel links, including SBS17b, SBS18, and ID7 mainly determined by APOBEC1 mRNA levels; SBS40, ID1, and ID2 by age; SBS3 and SBS16 by APOBEC3A/APOBEC3B mRNA levels; ID5 and DBS9 by DNA repair/replication (DRR) defe…
ID13	ultraviolet	uv	PMID:38965255 | Niavarani (2024)	The role of distinct APOBEC/ADAR mRNA levels in mutational signatures linked to aging and ultraviolet radiation.	Scientific reports	Multivariate regression analysis was used to assess the impact of the PCs on each COSMIC mutational signature among pancancer exomes/genomes and particular cancers, identifying several novel links, including SBS17b, SBS18, and ID7 mainly determined by APOBEC1 mRNA levels; SBS40, ID1, and ID2 by age; SBS3 and SBS16 by APOBEC3A/APOBEC3B mRNA levels; ID5 and DBS9 by DNA repair/replication (DRR) defe…
ID13	radiation	uv	PMID:38965255 | Niavarani (2024)	The role of distinct APOBEC/ADAR mRNA levels in mutational signatures linked to aging and ultraviolet radiation.	Scientific reports	Multivariate regression analysis was used to assess the impact of the PCs on each COSMIC mutational signature among pancancer exomes/genomes and particular cancers, identifying several novel links, including SBS17b, SBS18, and ID7 mainly determined by APOBEC1 mRNA levels; SBS40, ID1, and ID2 by age; SBS3 and SBS16 by APOBEC3A/APOBEC3B mRNA levels; ID5 and DBS9 by DNA repair/replication (DRR) defe…
ID13	DNA repair	analysis_methods	PMID:38965255 | Niavarani (2024)	The role of distinct APOBEC/ADAR mRNA levels in mutational signatures linked to aging and ultraviolet radiation.	Scientific reports	Multivariate regression analysis was used to assess the impact of the PCs on each COSMIC mutational signature among pancancer exomes/genomes and particular cancers, identifying several novel links, including SBS17b, SBS18, and ID7 mainly determined by APOBEC1 mRNA levels; SBS40, ID1, and ID2 by age; SBS3 and SBS16 by APOBEC3A/APOBEC3B mRNA levels; ID5 and DBS9 by DNA repair/replication (DRR) defe…
ID2	UV	uv	PMID:38965255 | Niavarani (2024)	The role of distinct APOBEC/ADAR mRNA levels in mutational signatures linked to aging and ultraviolet radiation.	Scientific reports	Multivariate regression analysis was used to assess the impact of the PCs on each COSMIC mutational signature among pancancer exomes/genomes and particular cancers, identifying several novel links, including SBS17b, SBS18, and ID7 mainly determined by APOBEC1 mRNA levels; SBS40, ID1, and ID2 by age; SBS3 and SBS16 by APOBEC3A/APOBEC3B mRNA levels; ID5 and DBS9 by DNA repair/replication (DRR) defe…
ID2	ultraviolet	uv	PMID:38965255 | Niavarani (2024)	The role of distinct APOBEC/ADAR mRNA levels in mutational signatures linked to aging and ultraviolet radiation.	Scientific reports	Multivariate regression analysis was used to assess the impact of the PCs on each COSMIC mutational signature among pancancer exomes/genomes and particular cancers, identifying several novel links, including SBS17b, SBS18, and ID7 mainly determined by APOBEC1 mRNA levels; SBS40, ID1, and ID2 by age; SBS3 and SBS16 by APOBEC3A/APOBEC3B mRNA levels; ID5 and DBS9 by DNA repair/replication (DRR) defe…
ID2	radiation	uv	PMID:38965255 | Niavarani (2024)	The role of distinct APOBEC/ADAR mRNA levels in mutational signatures linked to aging and ultraviolet radiation.	Scientific reports	Multivariate regression analysis was used to assess the impact of the PCs on each COSMIC mutational signature among pancancer exomes/genomes and particular cancers, identifying several novel links, including SBS17b, SBS18, and ID7 mainly determined by APOBEC1 mRNA levels; SBS40, ID1, and ID2 by age; SBS3 and SBS16 by APOBEC3A/APOBEC3B mRNA levels; ID5 and DBS9 by DNA repair/replication (DRR) defe…
ID2	DNA repair	analysis_methods	PMID:38965255 | Niavarani (2024)	The role of distinct APOBEC/ADAR mRNA levels in mutational signatures linked to aging and ultraviolet radiation.	Scientific reports	Multivariate regression analysis was used to assess the impact of the PCs on each COSMIC mutational signature among pancancer exomes/genomes and particular cancers, identifying several novel links, including SBS17b, SBS18, and ID7 mainly determined by APOBEC1 mRNA levels; SBS40, ID1, and ID2 by age; SBS3 and SBS16 by APOBEC3A/APOBEC3B mRNA levels; ID5 and DBS9 by DNA repair/replication (DRR) defe…
SBS7A	UV	uv	PMID:38965255 | Niavarani (2024)	The role of distinct APOBEC/ADAR mRNA levels in mutational signatures linked to aging and ultraviolet radiation.	Scientific reports	Multivariate regression analysis was used to assess the impact of the PCs on each COSMIC mutational signature among pancancer exomes/genomes and particular cancers, identifying several novel links, including SBS17b, SBS18, and ID7 mainly determined by APOBEC1 mRNA levels; SBS40, ID1, and ID2 by age; SBS3 and SBS16 by APOBEC3A/APOBEC3B mRNA levels; ID5 and DBS9 by DNA repair/replication (DRR) defe…
SBS7A	ultraviolet	uv	PMID:38965255 | Niavarani (2024)	The role of distinct APOBEC/ADAR mRNA levels in mutational signatures linked to aging and ultraviolet radiation.	Scientific reports	Multivariate regression analysis was used to assess the impact of the PCs on each COSMIC mutational signature among pancancer exomes/genomes and particular cancers, identifying several novel links, including SBS17b, SBS18, and ID7 mainly determined by APOBEC1 mRNA levels; SBS40, ID1, and ID2 by age; SBS3 and SBS16 by APOBEC3A/APOBEC3B mRNA levels; ID5 and DBS9 by DNA repair/replication (DRR) defe…
SBS7A	radiation	uv	PMID:38965255 | Niavarani (2024)	The role of distinct APOBEC/ADAR mRNA levels in mutational signatures linked to aging and ultraviolet radiation.	Scientific reports	Multivariate regression analysis was used to assess the impact of the PCs on each COSMIC mutational signature among pancancer exomes/genomes and particular cancers, identifying several novel links, including SBS17b, SBS18, and ID7 mainly determined by APOBEC1 mRNA levels; SBS40, ID1, and ID2 by age; SBS3 and SBS16 by APOBEC3A/APOBEC3B mRNA levels; ID5 and DBS9 by DNA repair/replication (DRR) defe…
SBS7A	DNA repair	analysis_methods	PMID:38965255 | Niavarani (2024)	The role of distinct APOBEC/ADAR mRNA levels in mutational signatures linked to aging and ultraviolet radiation.	Scientific reports	Multivariate regression analysis was used to assess the impact of the PCs on each COSMIC mutational signature among pancancer exomes/genomes and particular cancers, identifying several novel links, including SBS17b, SBS18, and ID7 mainly determined by APOBEC1 mRNA levels; SBS40, ID1, and ID2 by age; SBS3 and SBS16 by APOBEC3A/APOBEC3B mRNA levels; ID5 and DBS9 by DNA repair/replication (DRR) defe…
CN1	ROS	oxidative	PMID:24791649 | Attenberger, Pilz, Morelli et al. (2014)	Multi-parametric MRI of rectal cancer - do quantitative functional MR measurements correlate with radiologic and pathologic tumor stages?	European journal of radiology	The purpose of this study is two-fold. First, to evaluate, whether functional rectal MRI techniques can be analyzed in a reproducible manner by different readers and second, to assess whether different clinical and pathologic T and N stages can be di...
CN1	UV	uv	PMID:24791649 | Attenberger, Pilz, Morelli et al. (2014)	Multi-parametric MRI of rectal cancer - do quantitative functional MR measurements correlate with radiologic and pathologic tumor stages?	European journal of radiology	The purpose of this study is two-fold. First, to evaluate, whether functional rectal MRI techniques can be analyzed in a reproducible manner by different readers and second, to assess whether different clinical and pathologic T and N stages can be di...
CN2	ROS	oxidative	PMID:24791649 | Attenberger, Pilz, Morelli et al. (2014)	Multi-parametric MRI of rectal cancer - do quantitative functional MR measurements correlate with radiologic and pathologic tumor stages?	European journal of radiology	The purpose of this study is two-fold. First, to evaluate, whether functional rectal MRI techniques can be analyzed in a reproducible manner by different readers and second, to assess whether different clinical and pathologic T and N stages can be di...
CN2	UV	uv	PMID:24791649 | Attenberger, Pilz, Morelli et al. (2014)	Multi-parametric MRI of rectal cancer - do quantitative functional MR measurements correlate with radiologic and pathologic tumor stages?	European journal of radiology	The purpose of this study is two-fold. First, to evaluate, whether functional rectal MRI techniques can be analyzed in a reproducible manner by different readers and second, to assess whether different clinical and pathologic T and N stages can be di...
ID1	exposure	environmental	PMID:23604119 | Hill, Erdogan, Khoor et al. (2014)	Protein kinase Cα suppresses Kras-mediated lung tumor formation through activation of a p38 MAPK-TGFβ signaling axis.	Oncogene	Protein kinase C alpha (PKCα) can activate both pro- and anti-tumorigenic signaling depending upon cellular context. Here, we investigated the role of PKCα in lung tumorigenesis in vivo. Gene expression data sets revealed that primary human non-small...
SBS2	mutagen	chemicals	PMID:39314309 | Song, Zeng, Dávalos et al. (2024)	Human and bats genome robustness under COSMIC mutational signatures.	bioRxiv : the preprint server for biology	Carcinogenesis is an evolutionary process, and mutations can fix the selected phenotypes in selective microenvironments. Both normal and neoplastic cells are robust to the mutational stressors in the microenvironment to the extent that secure their f...
SBS2	carcinogen	chemicals	PMID:39314309 | Song, Zeng, Dávalos et al. (2024)	Human and bats genome robustness under COSMIC mutational signatures.	bioRxiv : the preprint server for biology	Carcinogenesis is an evolutionary process, and mutations can fix the selected phenotypes in selective microenvironments. Both normal and neoplastic cells are robust to the mutational stressors in the microenvironment to the extent that secure their f...
SBS2	ROS	oxidative	PMID:39314309 | Song, Zeng, Dávalos et al. (2024)	Human and bats genome robustness under COSMIC mutational signatures.	bioRxiv : the preprint server for biology	Carcinogenesis is an evolutionary process, and mutations can fix the selected phenotypes in selective microenvironments. Both normal and neoplastic cells are robust to the mutational stressors in the microenvironment to the extent that secure their f...
SBS3	tobacco	tobacco	PMID:39256447 | Rodrigues, Maistro, Katayama et al. (2024)	Prevalence of germline variants in Brazilian pancreatic carcinoma patients.	Scientific reports	We evaluated the prevalence of pathogenic/likely pathogenic germline variants (PGV) in Brazilian pancreatic adenocarcinoma (PC) patients, that represent a multiethnic population, in a cross-sectional study. We included 192 PC patients unselected for ...
SBS3	ROS	oxidative	PMID:39256447 | Rodrigues, Maistro, Katayama et al. (2024)	Prevalence of germline variants in Brazilian pancreatic carcinoma patients.	Scientific reports	We evaluated the prevalence of pathogenic/likely pathogenic germline variants (PGV) in Brazilian pancreatic adenocarcinoma (PC) patients, that represent a multiethnic population, in a cross-sectional study. We included 192 PC patients unselected for ...
SBS3	reactive oxygen	oxidative	PMID:39256447 | Rodrigues, Maistro, Katayama et al. (2024)	Prevalence of germline variants in Brazilian pancreatic carcinoma patients.	Scientific reports	We evaluated the prevalence of pathogenic/likely pathogenic germline variants (PGV) in Brazilian pancreatic adenocarcinoma (PC) patients, that represent a multiethnic population, in a cross-sectional study. We included 192 PC patients unselected for ...
SBS3	smoking	tobacco	PMID:39256447 | Rodrigues, Maistro, Katayama et al. (2024)	Prevalence of germline variants in Brazilian pancreatic carcinoma patients.	Scientific reports	We evaluated the prevalence of pathogenic/likely pathogenic germline variants (PGV) in Brazilian pancreatic adenocarcinoma (PC) patients, that represent a multiethnic population, in a cross-sectional study. We included 192 PC patients unselected for ...
SBS1	tobacco	tobacco	PMID:39256447 | Rodrigues, Maistro, Katayama et al. (2024)	Prevalence of germline variants in Brazilian pancreatic carcinoma patients.	Scientific reports	In tumor samples from PGV carriers in ACD, BRIP1, MRE11, POLE, SDHA, TERF2IP, which were examined through exome sequencing, the main single base substitutions (SBS) mutational signature was SBS1+5+18, probably associated with age, tobacco smoking and reactive oxygen species.
SBS1	ROS	oxidative	PMID:39256447 | Rodrigues, Maistro, Katayama et al. (2024)	Prevalence of germline variants in Brazilian pancreatic carcinoma patients.	Scientific reports	We evaluated the prevalence of pathogenic/likely pathogenic germline variants (PGV) in Brazilian pancreatic adenocarcinoma (PC) patients, that represent a multiethnic population, in a cross-sectional study. We included 192 PC patients unselected for ...
SBS1	reactive oxygen	oxidative	PMID:39256447 | Rodrigues, Maistro, Katayama et al. (2024)	Prevalence of germline variants in Brazilian pancreatic carcinoma patients.	Scientific reports	In tumor samples from PGV carriers in ACD, BRIP1, MRE11, POLE, SDHA, TERF2IP, which were examined through exome sequencing, the main single base substitutions (SBS) mutational signature was SBS1+5+18, probably associated with age, tobacco smoking and reactive oxygen species.
SBS1	smoking	tobacco	PMID:39256447 | Rodrigues, Maistro, Katayama et al. (2024)	Prevalence of germline variants in Brazilian pancreatic carcinoma patients.	Scientific reports	In tumor samples from PGV carriers in ACD, BRIP1, MRE11, POLE, SDHA, TERF2IP, which were examined through exome sequencing, the main single base substitutions (SBS) mutational signature was SBS1+5+18, probably associated with age, tobacco smoking and reactive oxygen species.
ID15	mutagen	chemicals	PMID:40427126 | Farmanbar, Kneller, Firouzi (2025)	The Use of Mutational Signatures to Decipher the Inter-Relationship of Reactive Oxygen Species with Homologous Recombination and Non-Homologous End-Joining Deficiencies as Well as Their Effects on APOBEC Mutagenesis in Breast Cancer.	Cancers	<b>Background:</b> Defective DNA repair systems result in the accumulation of mutations, loss of genomic integrity, and eventually cancer. Following initial malignant transformation due to specific DNA damage and defective DNA repair, cancer cells be...
ID15	ROS	oxidative	PMID:40427126 | Farmanbar, Kneller, Firouzi (2025)	The Use of Mutational Signatures to Decipher the Inter-Relationship of Reactive Oxygen Species with Homologous Recombination and Non-Homologous End-Joining Deficiencies as Well as Their Effects on APOBEC Mutagenesis in Breast Cancer.	Cancers	On the other hand, the ID15 signature, with currently unknown etiology, co-occurred with SBS8, SBS39, HRd, NHEJd and DBS2, while having an inverse relationship with MMRd and ROS.
ID15	reactive oxygen	oxidative	PMID:40427126 | Farmanbar, Kneller, Firouzi (2025)	The Use of Mutational Signatures to Decipher the Inter-Relationship of Reactive Oxygen Species with Homologous Recombination and Non-Homologous End-Joining Deficiencies as Well as Their Effects on APOBEC Mutagenesis in Breast Cancer.	Cancers	<b>Background:</b> Defective DNA repair systems result in the accumulation of mutations, loss of genomic integrity, and eventually cancer. Following initial malignant transformation due to specific DNA damage and defective DNA repair, cancer cells be...
ID15	DNA repair	analysis_methods	PMID:40427126 | Farmanbar, Kneller, Firouzi (2025)	The Use of Mutational Signatures to Decipher the Inter-Relationship of Reactive Oxygen Species with Homologous Recombination and Non-Homologous End-Joining Deficiencies as Well as Their Effects on APOBEC Mutagenesis in Breast Cancer.	Cancers	<b>Background:</b> Defective DNA repair systems result in the accumulation of mutations, loss of genomic integrity, and eventually cancer. Following initial malignant transformation due to specific DNA damage and defective DNA repair, cancer cells be...
ID1	mutagen	chemicals	PMID:40427126 | Farmanbar, Kneller, Firouzi (2025)	The Use of Mutational Signatures to Decipher the Inter-Relationship of Reactive Oxygen Species with Homologous Recombination and Non-Homologous End-Joining Deficiencies as Well as Their Effects on APOBEC Mutagenesis in Breast Cancer.	Cancers	<b>Background:</b> Defective DNA repair systems result in the accumulation of mutations, loss of genomic integrity, and eventually cancer. Following initial malignant transformation due to specific DNA damage and defective DNA repair, cancer cells be...
ID1	ROS	oxidative	PMID:40427126 | Farmanbar, Kneller, Firouzi (2025)	The Use of Mutational Signatures to Decipher the Inter-Relationship of Reactive Oxygen Species with Homologous Recombination and Non-Homologous End-Joining Deficiencies as Well as Their Effects on APOBEC Mutagenesis in Breast Cancer.	Cancers	ID1 and ID2 signatures co-occur with ROS and have mutual exclusivity with HRd, SBS8, SBS39 and NHEJd.
ID1	reactive oxygen	oxidative	PMID:40427126 | Farmanbar, Kneller, Firouzi (2025)	The Use of Mutational Signatures to Decipher the Inter-Relationship of Reactive Oxygen Species with Homologous Recombination and Non-Homologous End-Joining Deficiencies as Well as Their Effects on APOBEC Mutagenesis in Breast Cancer.	Cancers	<b>Background:</b> Defective DNA repair systems result in the accumulation of mutations, loss of genomic integrity, and eventually cancer. Following initial malignant transformation due to specific DNA damage and defective DNA repair, cancer cells be...
ID1	DNA repair	analysis_methods	PMID:40427126 | Farmanbar, Kneller, Firouzi (2025)	The Use of Mutational Signatures to Decipher the Inter-Relationship of Reactive Oxygen Species with Homologous Recombination and Non-Homologous End-Joining Deficiencies as Well as Their Effects on APOBEC Mutagenesis in Breast Cancer.	Cancers	<b>Background:</b> Defective DNA repair systems result in the accumulation of mutations, loss of genomic integrity, and eventually cancer. Following initial malignant transformation due to specific DNA damage and defective DNA repair, cancer cells be...
DBS2	mutagen	chemicals	PMID:40427126 | Farmanbar, Kneller, Firouzi (2025)	The Use of Mutational Signatures to Decipher the Inter-Relationship of Reactive Oxygen Species with Homologous Recombination and Non-Homologous End-Joining Deficiencies as Well as Their Effects on APOBEC Mutagenesis in Breast Cancer.	Cancers	<b>Background:</b> Defective DNA repair systems result in the accumulation of mutations, loss of genomic integrity, and eventually cancer. Following initial malignant transformation due to specific DNA damage and defective DNA repair, cancer cells be...
DBS2	ROS	oxidative	PMID:40427126 | Farmanbar, Kneller, Firouzi (2025)	The Use of Mutational Signatures to Decipher the Inter-Relationship of Reactive Oxygen Species with Homologous Recombination and Non-Homologous End-Joining Deficiencies as Well as Their Effects on APOBEC Mutagenesis in Breast Cancer.	Cancers	On the other hand, the ID15 signature, with currently unknown etiology, co-occurred with SBS8, SBS39, HRd, NHEJd and DBS2, while having an inverse relationship with MMRd and ROS.
DBS2	reactive oxygen	oxidative	PMID:40427126 | Farmanbar, Kneller, Firouzi (2025)	The Use of Mutational Signatures to Decipher the Inter-Relationship of Reactive Oxygen Species with Homologous Recombination and Non-Homologous End-Joining Deficiencies as Well as Their Effects on APOBEC Mutagenesis in Breast Cancer.	Cancers	<b>Background:</b> Defective DNA repair systems result in the accumulation of mutations, loss of genomic integrity, and eventually cancer. Following initial malignant transformation due to specific DNA damage and defective DNA repair, cancer cells be...
DBS2	DNA repair	analysis_methods	PMID:40427126 | Farmanbar, Kneller, Firouzi (2025)	The Use of Mutational Signatures to Decipher the Inter-Relationship of Reactive Oxygen Species with Homologous Recombination and Non-Homologous End-Joining Deficiencies as Well as Their Effects on APOBEC Mutagenesis in Breast Cancer.	Cancers	<b>Background:</b> Defective DNA repair systems result in the accumulation of mutations, loss of genomic integrity, and eventually cancer. Following initial malignant transformation due to specific DNA damage and defective DNA repair, cancer cells be...
ID4	mutagen	chemicals	PMID:40427126 | Farmanbar, Kneller, Firouzi (2025)	The Use of Mutational Signatures to Decipher the Inter-Relationship of Reactive Oxygen Species with Homologous Recombination and Non-Homologous End-Joining Deficiencies as Well as Their Effects on APOBEC Mutagenesis in Breast Cancer.	Cancers	<b>Background:</b> Defective DNA repair systems result in the accumulation of mutations, loss of genomic integrity, and eventually cancer. Following initial malignant transformation due to specific DNA damage and defective DNA repair, cancer cells be...
ID4	ROS	oxidative	PMID:40427126 | Farmanbar, Kneller, Firouzi (2025)	The Use of Mutational Signatures to Decipher the Inter-Relationship of Reactive Oxygen Species with Homologous Recombination and Non-Homologous End-Joining Deficiencies as Well as Their Effects on APOBEC Mutagenesis in Breast Cancer.	Cancers	The ID4 signature, with currently unknown etiology, has mutual exclusivity with HRd and NHEJd and co-occurred with ROS.
ID4	reactive oxygen	oxidative	PMID:40427126 | Farmanbar, Kneller, Firouzi (2025)	The Use of Mutational Signatures to Decipher the Inter-Relationship of Reactive Oxygen Species with Homologous Recombination and Non-Homologous End-Joining Deficiencies as Well as Their Effects on APOBEC Mutagenesis in Breast Cancer.	Cancers	<b>Background:</b> Defective DNA repair systems result in the accumulation of mutations, loss of genomic integrity, and eventually cancer. Following initial malignant transformation due to specific DNA damage and defective DNA repair, cancer cells be...
ID4	DNA repair	analysis_methods	PMID:40427126 | Farmanbar, Kneller, Firouzi (2025)	The Use of Mutational Signatures to Decipher the Inter-Relationship of Reactive Oxygen Species with Homologous Recombination and Non-Homologous End-Joining Deficiencies as Well as Their Effects on APOBEC Mutagenesis in Breast Cancer.	Cancers	<b>Background:</b> Defective DNA repair systems result in the accumulation of mutations, loss of genomic integrity, and eventually cancer. Following initial malignant transformation due to specific DNA damage and defective DNA repair, cancer cells be...
SBS8	mutagen	chemicals	PMID:40427126 | Farmanbar, Kneller, Firouzi (2025)	The Use of Mutational Signatures to Decipher the Inter-Relationship of Reactive Oxygen Species with Homologous Recombination and Non-Homologous End-Joining Deficiencies as Well as Their Effects on APOBEC Mutagenesis in Breast Cancer.	Cancers	<b>Background:</b> Defective DNA repair systems result in the accumulation of mutations, loss of genomic integrity, and eventually cancer. Following initial malignant transformation due to specific DNA damage and defective DNA repair, cancer cells be...
SBS8	ROS	oxidative	PMID:40427126 | Farmanbar, Kneller, Firouzi (2025)	The Use of Mutational Signatures to Decipher the Inter-Relationship of Reactive Oxygen Species with Homologous Recombination and Non-Homologous End-Joining Deficiencies as Well as Their Effects on APOBEC Mutagenesis in Breast Cancer.	Cancers	ID1 and ID2 signatures co-occur with ROS and have mutual exclusivity with HRd, SBS8, SBS39 and NHEJd.
SBS8	reactive oxygen	oxidative	PMID:40427126 | Farmanbar, Kneller, Firouzi (2025)	The Use of Mutational Signatures to Decipher the Inter-Relationship of Reactive Oxygen Species with Homologous Recombination and Non-Homologous End-Joining Deficiencies as Well as Their Effects on APOBEC Mutagenesis in Breast Cancer.	Cancers	<b>Background:</b> Defective DNA repair systems result in the accumulation of mutations, loss of genomic integrity, and eventually cancer. Following initial malignant transformation due to specific DNA damage and defective DNA repair, cancer cells be...
SBS8	DNA repair	analysis_methods	PMID:40427126 | Farmanbar, Kneller, Firouzi (2025)	The Use of Mutational Signatures to Decipher the Inter-Relationship of Reactive Oxygen Species with Homologous Recombination and Non-Homologous End-Joining Deficiencies as Well as Their Effects on APOBEC Mutagenesis in Breast Cancer.	Cancers	<b>Background:</b> Defective DNA repair systems result in the accumulation of mutations, loss of genomic integrity, and eventually cancer. Following initial malignant transformation due to specific DNA damage and defective DNA repair, cancer cells be...
SBS39	mutagen	chemicals	PMID:40427126 | Farmanbar, Kneller, Firouzi (2025)	The Use of Mutational Signatures to Decipher the Inter-Relationship of Reactive Oxygen Species with Homologous Recombination and Non-Homologous End-Joining Deficiencies as Well as Their Effects on APOBEC Mutagenesis in Breast Cancer.	Cancers	<b>Background:</b> Defective DNA repair systems result in the accumulation of mutations, loss of genomic integrity, and eventually cancer. Following initial malignant transformation due to specific DNA damage and defective DNA repair, cancer cells be...
SBS39	ROS	oxidative	PMID:40427126 | Farmanbar, Kneller, Firouzi (2025)	The Use of Mutational Signatures to Decipher the Inter-Relationship of Reactive Oxygen Species with Homologous Recombination and Non-Homologous End-Joining Deficiencies as Well as Their Effects on APOBEC Mutagenesis in Breast Cancer.	Cancers	ID1 and ID2 signatures co-occur with ROS and have mutual exclusivity with HRd, SBS8, SBS39 and NHEJd.
SBS39	reactive oxygen	oxidative	PMID:40427126 | Farmanbar, Kneller, Firouzi (2025)	The Use of Mutational Signatures to Decipher the Inter-Relationship of Reactive Oxygen Species with Homologous Recombination and Non-Homologous End-Joining Deficiencies as Well as Their Effects on APOBEC Mutagenesis in Breast Cancer.	Cancers	<b>Background:</b> Defective DNA repair systems result in the accumulation of mutations, loss of genomic integrity, and eventually cancer. Following initial malignant transformation due to specific DNA damage and defective DNA repair, cancer cells be...
SBS39	DNA repair	analysis_methods	PMID:40427126 | Farmanbar, Kneller, Firouzi (2025)	The Use of Mutational Signatures to Decipher the Inter-Relationship of Reactive Oxygen Species with Homologous Recombination and Non-Homologous End-Joining Deficiencies as Well as Their Effects on APOBEC Mutagenesis in Breast Cancer.	Cancers	<b>Background:</b> Defective DNA repair systems result in the accumulation of mutations, loss of genomic integrity, and eventually cancer. Following initial malignant transformation due to specific DNA damage and defective DNA repair, cancer cells be...
ID2	mutagen	chemicals	PMID:40427126 | Farmanbar, Kneller, Firouzi (2025)	The Use of Mutational Signatures to Decipher the Inter-Relationship of Reactive Oxygen Species with Homologous Recombination and Non-Homologous End-Joining Deficiencies as Well as Their Effects on APOBEC Mutagenesis in Breast Cancer.	Cancers	<b>Background:</b> Defective DNA repair systems result in the accumulation of mutations, loss of genomic integrity, and eventually cancer. Following initial malignant transformation due to specific DNA damage and defective DNA repair, cancer cells be...
ID2	ROS	oxidative	PMID:40427126 | Farmanbar, Kneller, Firouzi (2025)	The Use of Mutational Signatures to Decipher the Inter-Relationship of Reactive Oxygen Species with Homologous Recombination and Non-Homologous End-Joining Deficiencies as Well as Their Effects on APOBEC Mutagenesis in Breast Cancer.	Cancers	ID1 and ID2 signatures co-occur with ROS and have mutual exclusivity with HRd, SBS8, SBS39 and NHEJd.
ID2	reactive oxygen	oxidative	PMID:40427126 | Farmanbar, Kneller, Firouzi (2025)	The Use of Mutational Signatures to Decipher the Inter-Relationship of Reactive Oxygen Species with Homologous Recombination and Non-Homologous End-Joining Deficiencies as Well as Their Effects on APOBEC Mutagenesis in Breast Cancer.	Cancers	<b>Background:</b> Defective DNA repair systems result in the accumulation of mutations, loss of genomic integrity, and eventually cancer. Following initial malignant transformation due to specific DNA damage and defective DNA repair, cancer cells be...
ID2	DNA repair	analysis_methods	PMID:40427126 | Farmanbar, Kneller, Firouzi (2025)	The Use of Mutational Signatures to Decipher the Inter-Relationship of Reactive Oxygen Species with Homologous Recombination and Non-Homologous End-Joining Deficiencies as Well as Their Effects on APOBEC Mutagenesis in Breast Cancer.	Cancers	<b>Background:</b> Defective DNA repair systems result in the accumulation of mutations, loss of genomic integrity, and eventually cancer. Following initial malignant transformation due to specific DNA damage and defective DNA repair, cancer cells be...
SBS22	carcinogen	chemicals	PMID:40445366 | Yang, Lin, Shi et al. (2025)	Whether aristolochic acid directly drives hepatocarcinogenesis: comprehensive investigations from mutational signatures to animal models.	Archives of toxicology	In 2017, 78% (76/98) of hepatocellular carcinoma (HCC) samples collected from two Taiwanese hospitals exhibited the characteristic mutational signature COSMIC SBS22, sparking a global debate on whether AA contributes to liver carcinogenesis.
SBS22	genotoxicity	analysis_methods	PMID:40445366 | Yang, Lin, Shi et al. (2025)	Whether aristolochic acid directly drives hepatocarcinogenesis: comprehensive investigations from mutational signatures to animal models.	Archives of toxicology	Aristolochic Acid (AA) is a class of naturally occurring compounds characterized by potent genotoxicity and carcinogenicity, predominantly found in plants of the Aristolochia genus. The 1993 Belgian weight-loss incident and subsequent research unequi...
SBS22	exposure	environmental	PMID:40445366 | Yang, Lin, Shi et al. (2025)	Whether aristolochic acid directly drives hepatocarcinogenesis: comprehensive investigations from mutational signatures to animal models.	Archives of toxicology	Aristolochic Acid (AA) is a class of naturally occurring compounds characterized by potent genotoxicity and carcinogenicity, predominantly found in plants of the Aristolochia genus. The 1993 Belgian weight-loss incident and subsequent research unequi...
SBS22	DNA adduct	dna_adducts	PMID:40445366 | Yang, Lin, Shi et al. (2025)	Whether aristolochic acid directly drives hepatocarcinogenesis: comprehensive investigations from mutational signatures to animal models.	Archives of toxicology	Aristolochic Acid (AA) is a class of naturally occurring compounds characterized by potent genotoxicity and carcinogenicity, predominantly found in plants of the Aristolochia genus. The 1993 Belgian weight-loss incident and subsequent research unequi...
SBS22	aristolochic	food_toxins	PMID:40445366 | Yang, Lin, Shi et al. (2025)	Whether aristolochic acid directly drives hepatocarcinogenesis: comprehensive investigations from mutational signatures to animal models.	Archives of toxicology	Aristolochic Acid (AA) is a class of naturally occurring compounds characterized by potent genotoxicity and carcinogenicity, predominantly found in plants of the Aristolochia genus. The 1993 Belgian weight-loss incident and subsequent research unequi...
CN20	UV	uv	PMID:2698914 | Soberón, Olamendi, Rodríguez et al. (1989)	Role of glutamine aminotransferase in glutamine catabolism by Saccharomyces cerevisiae under microaerophilic conditions.	Journal of general microbiology	Finally, we were able to isolate a mutant, strain CN20, derived from the rho- strain and unable to utilize glutamine as the sole nitrogen source, which was severely affected in pyruvate-dependent but not in glyoxylate-dependent aminotransferase activity.
ID5	toxin	chemicals	PMID:10404066 | Boyer, Pusztai, Wiener et al. (1999)	Relative cytotoxic activity of immunotoxins reactive with different epitopes on the extracellular domain of the c-erbB-2 (HER-2/neu) gene product p185.	International journal of cancer	Different epitopes on the extracellular domain of the HER-2 receptor can serve as distinct targets for immunotoxins. To determine the optimal epitope target for immunotoxin therapy, 7 anti-HER-2 ricin A chain murine monoclonal immunotoxins, each reac...
ID4	epigenetic	epigenetics	PMID:39001993 | Abbas, Hamzah (2024)	Assessment of ID family proteins expression in colorectal cancer of Iraqi patients.	Molecular biology reports	Colorectal cancer (CRC) is the second most deathly worldwide and third most common cancer, CRC is a very heterogeneous disease where tumors can form by both environmental and genetic risk factors and includes epigenetic and genetic alternations. Inhi...
ID2	epigenetic	epigenetics	PMID:39001993 | Abbas, Hamzah (2024)	Assessment of ID family proteins expression in colorectal cancer of Iraqi patients.	Molecular biology reports	Colorectal cancer (CRC) is the second most deathly worldwide and third most common cancer, CRC is a very heterogeneous disease where tumors can form by both environmental and genetic risk factors and includes epigenetic and genetic alternations. Inhi...
ID3	epigenetic	epigenetics	PMID:39001993 | Abbas, Hamzah (2024)	Assessment of ID family proteins expression in colorectal cancer of Iraqi patients.	Molecular biology reports	Colorectal cancer (CRC) is the second most deathly worldwide and third most common cancer, CRC is a very heterogeneous disease where tumors can form by both environmental and genetic risk factors and includes epigenetic and genetic alternations. Inhi...
ID1	epigenetic	epigenetics	PMID:39001993 | Abbas, Hamzah (2024)	Assessment of ID family proteins expression in colorectal cancer of Iraqi patients.	Molecular biology reports	Colorectal cancer (CRC) is the second most deathly worldwide and third most common cancer, CRC is a very heterogeneous disease where tumors can form by both environmental and genetic risk factors and includes epigenetic and genetic alternations. Inhi...
SV3	chemical	chemicals	PMID:21657560 | Czechowska, van der Meer (2011)	A flow cytometry based oligotrophic pollutant exposure test to detect bacterial growth inhibition and cell injury.	Environmental science & technology	Toxicity of chemical pollutants in aquatic environments is often addressed by assays that inquire reproductive inhibition of test microorganisms, such as algae or bacteria. Those tests, however, assess growth of populations as a whole via macroscopic...
SV3	pollutant	environmental	PMID:21657560 | Czechowska, van der Meer (2011)	A flow cytometry based oligotrophic pollutant exposure test to detect bacterial growth inhibition and cell injury.	Environmental science & technology	Here we use flow cytometry to interrogate the fate of individual cells in low-density populations of the bacterium Pseudomonas fluorescens SV3 exposed or not under oligotrophic conditions to a number of common pollutants, some of which derive from oil contamination.
SV3	contamination	environmental	PMID:21657560 | Czechowska, van der Meer (2011)	A flow cytometry based oligotrophic pollutant exposure test to detect bacterial growth inhibition and cell injury.	Environmental science & technology	Here we use flow cytometry to interrogate the fate of individual cells in low-density populations of the bacterium Pseudomonas fluorescens SV3 exposed or not under oligotrophic conditions to a number of common pollutants, some of which derive from oil contamination.
SV3	ROS	oxidative	PMID:21657560 | Czechowska, van der Meer (2011)	A flow cytometry based oligotrophic pollutant exposure test to detect bacterial growth inhibition and cell injury.	Environmental science & technology	Toxicity of chemical pollutants in aquatic environments is often addressed by assays that inquire reproductive inhibition of test microorganisms, such as algae or bacteria. Those tests, however, assess growth of populations as a whole via macroscopic...
SV3	exposure	environmental	PMID:21657560 | Czechowska, van der Meer (2011)	A flow cytometry based oligotrophic pollutant exposure test to detect bacterial growth inhibition and cell injury.	Environmental science & technology	Toxicity of chemical pollutants in aquatic environments is often addressed by assays that inquire reproductive inhibition of test microorganisms, such as algae or bacteria. Those tests, however, assess growth of populations as a whole via macroscopic...
SV3	methylation	epigenetics	PMID:24277870 | Guo, Yang, Ju et al. (2014)	Alternative splicing, promoter methylation, and functional SNPs of sperm flagella 2 gene in testis and mature spermatozoa of Holstein bulls.	Reproduction (Cambridge, England)	The sperm flagella 2 (SPEF2) gene is essential for development of normal sperm tail and male fertility. In this study, we characterized first the splice variants, promoter and its methylation, and functional single-nucleotide polymorphisms (SNPs) of ...
SV1	methylation	epigenetics	PMID:24277870 | Guo, Yang, Ju et al. (2014)	Alternative splicing, promoter methylation, and functional SNPs of sperm flagella 2 gene in testis and mature spermatozoa of Holstein bulls.	Reproduction (Cambridge, England)	The sperm flagella 2 (SPEF2) gene is essential for development of normal sperm tail and male fertility. In this study, we characterized first the splice variants, promoter and its methylation, and functional single-nucleotide polymorphisms (SNPs) of ...
SV2	methylation	epigenetics	PMID:24277870 | Guo, Yang, Ju et al. (2014)	Alternative splicing, promoter methylation, and functional SNPs of sperm flagella 2 gene in testis and mature spermatozoa of Holstein bulls.	Reproduction (Cambridge, England)	The sperm flagella 2 (SPEF2) gene is essential for development of normal sperm tail and male fertility. In this study, we characterized first the splice variants, promoter and its methylation, and functional single-nucleotide polymorphisms (SNPs) of ...
ID7	pollution	environmental	PMID:34549387 | Mondal, Mitra, Dey et al. (2021)	Assessment of the anthropogenic interventions and related responses of Karala River, Jalpaiguri, India: a multiple indicator-based analysis.	Environmental monitoring and assessment	It is also revealed that the change in the bar area (ID7), vegetation condition (ID3), non-point sources of pollution (NPSP), and channel width (ID8) indicate also an alarming condition within the lower part of the river channel.
ID3	pollution	environmental	PMID:34549387 | Mondal, Mitra, Dey et al. (2021)	Assessment of the anthropogenic interventions and related responses of Karala River, Jalpaiguri, India: a multiple indicator-based analysis.	Environmental monitoring and assessment	It is also revealed that the change in the bar area (ID7), vegetation condition (ID3), non-point sources of pollution (NPSP), and channel width (ID8) indicate also an alarming condition within the lower part of the river channel.
ID8	pollution	environmental	PMID:34549387 | Mondal, Mitra, Dey et al. (2021)	Assessment of the anthropogenic interventions and related responses of Karala River, Jalpaiguri, India: a multiple indicator-based analysis.	Environmental monitoring and assessment	It is also revealed that the change in the bar area (ID7), vegetation condition (ID3), non-point sources of pollution (NPSP), and channel width (ID8) indicate also an alarming condition within the lower part of the river channel.
CN19	ROS	oxidative	PMID:16944595 | Luo, Zhang, Zhang et al. (2006)	Diagnostic detection and genetic analysis of wheat stripe rust resistant gene YrCN19.	Fen zi xi bao sheng wu xue bao = Journal of molecular cell biology	The results suggested that the resistance expression and separation of YrCN19 was distinct in the various genetic backgrounds or cross combinations.
CN18	ROS	oxidative	PMID:16944595 | Luo, Zhang, Zhang et al. (2006)	Diagnostic detection and genetic analysis of wheat stripe rust resistant gene YrCN19.	Fen zi xi bao sheng wu xue bao = Journal of molecular cell biology	The results also proved that the resistance descent in the cross combination Yanfu188/AIM6 complied with the single dominant gene genetic law (3 resistant: 1 susceptible), while the resistance inheritance in other cross combinations (CN18/AIM6, Lu955159/AIM6 and Shu3110/ AIM6) complied with two gene complementary genetic law (9 resistant: 7 susceptible).
SBS26	lead	metals	PMID:34285259 | Erkizan, Sukhadia, Natarajan et al. (2021)	Exome sequencing identifies novel somatic variants in African American esophageal squamous cell carcinoma.	Scientific reports	Esophageal cancer has a strikingly low survival rate mainly due to the lack of diagnostic markers for early detection and effective therapies. In the U.S., 75% of individuals diagnosed with esophageal squamous cell carcinoma (ESCC) are of African des...
SBS26	ROS	oxidative	PMID:34285259 | Erkizan, Sukhadia, Natarajan et al. (2021)	Exome sequencing identifies novel somatic variants in African American esophageal squamous cell carcinoma.	Scientific reports	SBS26 was also detected, suggesting possible defects in mismatch repair and microsatellite instability.
SBS16	lead	metals	PMID:34285259 | Erkizan, Sukhadia, Natarajan et al. (2021)	Exome sequencing identifies novel somatic variants in African American esophageal squamous cell carcinoma.	Scientific reports	Esophageal cancer has a strikingly low survival rate mainly due to the lack of diagnostic markers for early detection and effective therapies. In the U.S., 75% of individuals diagnosed with esophageal squamous cell carcinoma (ESCC) are of African des...
SBS16	ROS	oxidative	PMID:34285259 | Erkizan, Sukhadia, Natarajan et al. (2021)	Exome sequencing identifies novel somatic variants in African American esophageal squamous cell carcinoma.	Scientific reports	Esophageal cancer has a strikingly low survival rate mainly due to the lack of diagnostic markers for early detection and effective therapies. In the U.S., 75% of individuals diagnosed with esophageal squamous cell carcinoma (ESCC) are of African des...
CN25	ROS	oxidative	PMID:38723196 | Li, Sun, Zhao et al. (2024)	Molecular Cytogenetic Characterization of Novel Wheat-Rye T1RS.1AL Translocation Lines with Resistance to Powdery Mildew and Stripe Rust Derived from the Chinese Rye Landrace Qinling.	Phytopathology	In this study, nine novel T1RS.1AL translocation lines were developed from the cross of wheat cultivar Chuannong25 (CN25) and a Chinese rye Qinling.
ID7	ROS	oxidative	PMID:9620572 | Tsutsumi, Nagata, Yoshida et al. (1998)	Anti-idiotype monoclonal antibodies against anti-microcystin antibody and their use in enzyme immunoassay.	Toxicon : official journal of the International Society on Toxinology	Microcystins (MCs), a group of heptapeptide hepatotoxins produced by cyanobacteria, are suspected as tumor-promoter contaminants of environmental water. We have previously developed an enzyme-linked immunosorbent assay (ELISA) for MCs based on an ant...
ID7	toxin	chemicals	PMID:9620572 | Tsutsumi, Nagata, Yoshida et al. (1998)	Anti-idiotype monoclonal antibodies against anti-microcystin antibody and their use in enzyme immunoassay.	Toxicon : official journal of the International Society on Toxinology	Microcystins (MCs), a group of heptapeptide hepatotoxins produced by cyanobacteria, are suspected as tumor-promoter contaminants of environmental water. We have previously developed an enzyme-linked immunosorbent assay (ELISA) for MCs based on an ant...
CN1	chemotherapy	chemotherapy	PMID:31960171 | Fayanju, Ren, Greenup et al. (2020)	Extent of axillary surgery in inflammatory breast cancer: a survival analysis of 3500 patients.	Breast cancer research and treatment	Inflammatory breast cancer (IBC) is an aggressive variant for which axillary lymph node (LN) dissection following neoadjuvant chemotherapy (NACT) remains standard of care. But with increasingly effective systemic therapy, it is unclear whether more l...
CN1	UV	uv	PMID:31960171 | Fayanju, Ren, Greenup et al. (2020)	Extent of axillary surgery in inflammatory breast cancer: a survival analysis of 3500 patients.	Breast cancer research and treatment	Inflammatory breast cancer (IBC) is an aggressive variant for which axillary lymph node (LN) dissection following neoadjuvant chemotherapy (NACT) remains standard of care. But with increasingly effective systemic therapy, it is unclear whether more l...
CN0	chemotherapy	chemotherapy	PMID:31960171 | Fayanju, Ren, Greenup et al. (2020)	Extent of axillary surgery in inflammatory breast cancer: a survival analysis of 3500 patients.	Breast cancer research and treatment	Inflammatory breast cancer (IBC) is an aggressive variant for which axillary lymph node (LN) dissection following neoadjuvant chemotherapy (NACT) remains standard of care. But with increasingly effective systemic therapy, it is unclear whether more l...
CN0	UV	uv	PMID:31960171 | Fayanju, Ren, Greenup et al. (2020)	Extent of axillary surgery in inflammatory breast cancer: a survival analysis of 3500 patients.	Breast cancer research and treatment	Inflammatory breast cancer (IBC) is an aggressive variant for which axillary lymph node (LN) dissection following neoadjuvant chemotherapy (NACT) remains standard of care. But with increasingly effective systemic therapy, it is unclear whether more l...
CN2	chemotherapy	chemotherapy	PMID:31960171 | Fayanju, Ren, Greenup et al. (2020)	Extent of axillary surgery in inflammatory breast cancer: a survival analysis of 3500 patients.	Breast cancer research and treatment	Inflammatory breast cancer (IBC) is an aggressive variant for which axillary lymph node (LN) dissection following neoadjuvant chemotherapy (NACT) remains standard of care. But with increasingly effective systemic therapy, it is unclear whether more l...
CN2	UV	uv	PMID:31960171 | Fayanju, Ren, Greenup et al. (2020)	Extent of axillary surgery in inflammatory breast cancer: a survival analysis of 3500 patients.	Breast cancer research and treatment	Inflammatory breast cancer (IBC) is an aggressive variant for which axillary lymph node (LN) dissection following neoadjuvant chemotherapy (NACT) remains standard of care. But with increasingly effective systemic therapy, it is unclear whether more l...
CN1	ROS	oxidative	PMID:28815081 | van der Horst, Weijs, Ruurda et al. (2017)	Robot-assisted minimally invasive thoraco-laparoscopic esophagectomy for esophageal cancer in the upper mediastinum.	Journal of thoracic disease	Patients with upper third esophageal cancer or esophageal cancer with upper mediastinal paratracheal lymph node metastases are often precluded from surgery because of technical difficulties. With the aid of robotic surgery, an excellent overview and ...
CN1	UV	uv	PMID:28815081 | van der Horst, Weijs, Ruurda et al. (2017)	Robot-assisted minimally invasive thoraco-laparoscopic esophagectomy for esophageal cancer in the upper mediastinum.	Journal of thoracic disease	Patients with upper third esophageal cancer or esophageal cancer with upper mediastinal paratracheal lymph node metastases are often precluded from surgery because of technical difficulties. With the aid of robotic surgery, an excellent overview and ...
SBS42	DNA adduct	dna_adducts	PMID:39456974 | Hasegawa, Shoji, Kato et al. (2024)	Whole Genome Sequencing Analysis of Model Organisms Elucidates the Association Between Environmental Factors and Human Cancer Development.	International journal of molecular sciences	Determining a novel etiology and mechanism of human cancer requires extraction of characteristic mutational signatures derived from chemical substances. This study explored the mutational signatures of <i>N</i>-nitroso bile acid conjugates using <i>S...
SBS42	ROS	oxidative	PMID:39456974 | Hasegawa, Shoji, Kato et al. (2024)	Whole Genome Sequencing Analysis of Model Organisms Elucidates the Association Between Environmental Factors and Human Cancer Development.	International journal of molecular sciences	Determining a novel etiology and mechanism of human cancer requires extraction of characteristic mutational signatures derived from chemical substances. This study explored the mutational signatures of <i>N</i>-nitroso bile acid conjugates using <i>S...
SBS42	chemical	chemicals	PMID:39456974 | Hasegawa, Shoji, Kato et al. (2024)	Whole Genome Sequencing Analysis of Model Organisms Elucidates the Association Between Environmental Factors and Human Cancer Development.	International journal of molecular sciences	Determining a novel etiology and mechanism of human cancer requires extraction of characteristic mutational signatures derived from chemical substances. This study explored the mutational signatures of <i>N</i>-nitroso bile acid conjugates using <i>S...
SBS42	exposure	environmental	PMID:39456974 | Hasegawa, Shoji, Kato et al. (2024)	Whole Genome Sequencing Analysis of Model Organisms Elucidates the Association Between Environmental Factors and Human Cancer Development.	International journal of molecular sciences	COSMIC database-based similarity analysis revealed that Signature B1 closely resembled SBS42, which is associated with occupational cholangiocarcinoma caused by overexposure to 1,2-dichlolopropane (1,2-DCP) and/or dichloromethane (DCM).
DBS1	ROS	oxidative	PMID:39392932 | van der Weyden, Del Castillo Velasco-Herrera, Cheema et al. (2025)	Comprehensive mutational profiling identifies new driver events in cutaneous leiomyosarcoma.	The British journal of dermatology	Cutaneous leiomyosarcoma (cLMS) is a rare soft-tissue neoplasm, showing smooth muscle differentiation, that arises from the mesenchymal cells of the dermis. To date, genetic investigation of these tumours has involved studies with small sample sizes ...
DBS1	ultraviolet	uv	PMID:39392932 | van der Weyden, Del Castillo Velasco-Herrera, Cheema et al. (2025)	Comprehensive mutational profiling identifies new driver events in cutaneous leiomyosarcoma.	The British journal of dermatology	COSMIC mutational signatures SBS7a/b and DBS1 were recurrent; thus, ultraviolet light exposure may be an aetiological factor driving cLMS.
DBS1	exposure	environmental	PMID:39392932 | van der Weyden, Del Castillo Velasco-Herrera, Cheema et al. (2025)	Comprehensive mutational profiling identifies new driver events in cutaneous leiomyosarcoma.	The British journal of dermatology	COSMIC mutational signatures SBS7a/b and DBS1 were recurrent; thus, ultraviolet light exposure may be an aetiological factor driving cLMS.
SBS7A	ROS	oxidative	PMID:39392932 | van der Weyden, Del Castillo Velasco-Herrera, Cheema et al. (2025)	Comprehensive mutational profiling identifies new driver events in cutaneous leiomyosarcoma.	The British journal of dermatology	Cutaneous leiomyosarcoma (cLMS) is a rare soft-tissue neoplasm, showing smooth muscle differentiation, that arises from the mesenchymal cells of the dermis. To date, genetic investigation of these tumours has involved studies with small sample sizes ...
SBS7A	ultraviolet	uv	PMID:39392932 | van der Weyden, Del Castillo Velasco-Herrera, Cheema et al. (2025)	Comprehensive mutational profiling identifies new driver events in cutaneous leiomyosarcoma.	The British journal of dermatology	COSMIC mutational signatures SBS7a/b and DBS1 were recurrent; thus, ultraviolet light exposure may be an aetiological factor driving cLMS.
SBS7A	exposure	environmental	PMID:39392932 | van der Weyden, Del Castillo Velasco-Herrera, Cheema et al. (2025)	Comprehensive mutational profiling identifies new driver events in cutaneous leiomyosarcoma.	The British journal of dermatology	COSMIC mutational signatures SBS7a/b and DBS1 were recurrent; thus, ultraviolet light exposure may be an aetiological factor driving cLMS.
SV6	lead	metals	PMID:137689 | Raunio, Rissanen, Lampainen (1976)	Significance of a prominent S wave in leads I and V6 in the electrocardiograms of middle-aged and elderly hospital patients.	Annals of clinical research	The significance of a priminent S wave leads I and/or V6 in electrocardiograms of persons aged 30 years or over was studied in 1249 patients who died at hospital. A priminent S wave was found in 4.1% in lead I, in 10.5% in lead V6, and in 2.3% simult...
SV3	UV	uv	PMID:29854578 | Debouki-Joudi, Mhirsi, Mokni-Baizig et al. (2018)	Overexpression of the Oncogenic Variant (KLF6-SV1) in Young NPC Patients and Correlation with Lack of E-Cadherin.	Analytical cellular pathology (Amsterdam)	The transcription factor Krüppel-like factor 6 (KLF6) regulates various cellular functions, such as metabolism, cell proliferation, and differentiation. KLF6 plays a key role in the development and progression of multiple human cancers. Fifty primary...
SV1	UV	uv	PMID:29854578 | Debouki-Joudi, Mhirsi, Mokni-Baizig et al. (2018)	Overexpression of the Oncogenic Variant (KLF6-SV1) in Young NPC Patients and Correlation with Lack of E-Cadherin.	Analytical cellular pathology (Amsterdam)	Interestingly, KLF6-SV1 is associated with the juvenile form (<i>p</i> = 0.0003) which is more aggressive than the adult form of NPC.
SV2	UV	uv	PMID:29854578 | Debouki-Joudi, Mhirsi, Mokni-Baizig et al. (2018)	Overexpression of the Oncogenic Variant (KLF6-SV1) in Young NPC Patients and Correlation with Lack of E-Cadherin.	Analytical cellular pathology (Amsterdam)	The transcription factor Krüppel-like factor 6 (KLF6) regulates various cellular functions, such as metabolism, cell proliferation, and differentiation. KLF6 plays a key role in the development and progression of multiple human cancers. Fifty primary...
ID3	ROS	oxidative	PMID:31561945 | Bonnardel, T'Jonck, Gaublomme et al. (2019)	Stellate Cells, Hepatocytes, and Endothelial Cells Imprint the Kupffer Cell Identity on Monocytes Colonizing the Liver Macrophage Niche.	Immunity	Macrophages are strongly adapted to their tissue of residence. Yet, little is known about the cell-cell interactions that imprint the tissue-specific identities of macrophages in their respective niches. Using conditional depletion of liver Kupffer c...
CN19	ROS	oxidative	PMID:18956025 | Luo, Hu, Ren et al. (2008)	Allelic analysis of stripe rust resistance genes on wheat chromosome 2BS.	Genome	To screen microsatellite (SSR) markers linked with YrCN19, F1, F2, and F3 populations derived from cross Ch377/CN19 were screened with race CYR32 and 35 SSR primer pairs.
CN21	BaP	tobacco	PMID:24895284 | Li, Zhu, Ishikura et al. (2014)	Ca²⁺ signals promote GLUT4 exocytosis and reduce its endocytosis in muscle cells.	American journal of physiology. Endocrinology and metabolism	Elevating cytosolic Ca(2+) stimulates glucose uptake in skeletal muscle, but how Ca(2+) affects intracellular traffic of GLUT4 is unknown. In tissue, changes in Ca(2+) leading to contraction preclude analysis of the impact of individual, Ca(2+)-deriv...
CN21	lead	metals	PMID:24895284 | Li, Zhu, Ishikura et al. (2014)	Ca²⁺ signals promote GLUT4 exocytosis and reduce its endocytosis in muscle cells.	American journal of physiology. Endocrinology and metabolism	Elevating cytosolic Ca(2+) stimulates glucose uptake in skeletal muscle, but how Ca(2+) affects intracellular traffic of GLUT4 is unknown. In tissue, changes in Ca(2+) leading to contraction preclude analysis of the impact of individual, Ca(2+)-deriv...
SBS5	mutagen	chemicals	PMID:36149294 | Gelova, Doherty, Alasmar et al. (2022)	Intrinsic base substitution patterns in diverse species reveal links to cancer and metabolism.	Genetics	We investigated the mechanistic origins of the SBS5-like mutational pattern in Saccharomyces cerevisiae, and show that translesion DNA synthesis and sugar metabolism are directly linked to this form of mutagenesis.
SBS5	ROS	oxidative	PMID:36149294 | Gelova, Doherty, Alasmar et al. (2022)	Intrinsic base substitution patterns in diverse species reveal links to cancer and metabolism.	Genetics	SBS5 is ubiquitous in cancers and also present in normal human cells, suggesting that similar patterns of genetic variation across so many species are likely due to conserved biochemistry.
SV8	ROS	oxidative	PMID:2460261 | Lessard (1988)	Two monoclonal antibodies to actin: one muscle selective and one generally reactive.	Cell motility and the cytoskeleton	Two IgG1, kappa monoclonal antibodies (Mab) against actin have been obtained from a fusion in which chicken gizzard actin was used as the immunogen. One Mab, designated B4, shows a preferential reactivity toward enteric smooth muscle actin but also c...
SBS1	lead	metals	PMID:40855317 | Ward, Soriano, Thorn et al. (2025)	Replication-associated mechanisms contribute to an increased CpG > TpG mutation burden in mismatch repair-deficient cancers.	Genome medicine	However, other evidence indicated that the SBS1 excess in dMutSα cancers did not come from 5'-methylcytosine deamination alone: non-CpG C > T mutations were also increased in dMutSα cancers; and, in contrast to tumours deficient in BER, CpG > TpG mutations were biased to the leading DNA replication strand, at similar levels in dMutSα and dMutLα cancers, suggesting an origin in DNA replication.
SBS1	methylation	epigenetics	PMID:40855317 | Ward, Soriano, Thorn et al. (2025)	Replication-associated mechanisms contribute to an increased CpG > TpG mutation burden in mismatch repair-deficient cancers.	Genome medicine	Single base substitution (SBS) mutations, particularly C > T and T > C, are increased owing to unrepaired DNA replication errors in mismatch repair-deficient (MMRd) cancers. Excess CpG > TpG mutations have been reported in MMRd cancers defective in m...
SBS10B	lead	metals	PMID:40855317 | Ward, Soriano, Thorn et al. (2025)	Replication-associated mechanisms contribute to an increased CpG > TpG mutation burden in mismatch repair-deficient cancers.	Genome medicine	Single base substitution (SBS) mutations, particularly C > T and T > C, are increased owing to unrepaired DNA replication errors in mismatch repair-deficient (MMRd) cancers. Excess CpG > TpG mutations have been reported in MMRd cancers defective in m...
SBS10B	methylation	epigenetics	PMID:40855317 | Ward, Soriano, Thorn et al. (2025)	Replication-associated mechanisms contribute to an increased CpG > TpG mutation burden in mismatch repair-deficient cancers.	Genome medicine	Single base substitution (SBS) mutations, particularly C > T and T > C, are increased owing to unrepaired DNA replication errors in mismatch repair-deficient (MMRd) cancers. Excess CpG > TpG mutations have been reported in MMRd cancers defective in m...
ID16	ROS	oxidative	PMID:40411950 | Isik, Asicioglu, Koenhemsi et al. (2025)	Determining the specificity of the 36-InDelplex panel among species.	Journal of forensic and legal medicine	Insertion-deletion polymorphisms are insertions or deletions of nucleotide bases in the human genome. They have emerged as a promising alternative to Short Tandem Repeats and Single Nucleotide Polymorphisms. This study aimed to evaluate the human spe...
ID28	ROS	oxidative	PMID:40411950 | Isik, Asicioglu, Koenhemsi et al. (2025)	Determining the specificity of the 36-InDelplex panel among species.	Journal of forensic and legal medicine	Insertion-deletion polymorphisms are insertions or deletions of nucleotide bases in the human genome. They have emerged as a promising alternative to Short Tandem Repeats and Single Nucleotide Polymorphisms. This study aimed to evaluate the human spe...
ID1	ROS	oxidative	PMID:37505532 | Beccacece, Costa, Pascali et al. (2023)	Cross-Species Transcriptomics Analysis Highlights Conserved Molecular Responses to Per- and Polyfluoroalkyl Substances.	Toxics	In recent decades, per- and polyfluoroalkyl substances (PFASs) have garnered widespread public attention due to their persistence in the environment and detrimental effects on the health of living organisms, spurring the generation of several transcr...
ID1	exposure	environmental	PMID:37505532 | Beccacece, Costa, Pascali et al. (2023)	Cross-Species Transcriptomics Analysis Highlights Conserved Molecular Responses to Per- and Polyfluoroalkyl Substances.	Toxics	In recent decades, per- and polyfluoroalkyl substances (PFASs) have garnered widespread public attention due to their persistence in the environment and detrimental effects on the health of living organisms, spurring the generation of several transcr...
SV2	ROS	oxidative	PMID:31959215 | Tao-Cheng (2020)	Immunogold labeling of synaptic vesicle proteins in developing hippocampal neurons.	Molecular brain	Synaptic vesicles (SV) contain high concentrations of specific proteins. How these proteins are transported from soma to synapses, and how they become concentrated at SV clusters at presynaptic terminals were examined by immunogold electron microscop...
CN12	ROS	oxidative	PMID:36438572 | Reissig, Geyer, Winkler et al. (2022)	Detailed characterizations of cranial nerve anatomy in E14.5 mouse embryos/fetuses and their use as reference for diagnosing subtle, but potentially lethal malformations in mutants.	Frontiers in cell and developmental biology	Careful phenotype analysis of genetically altered mouse embryos/fetuses is vital for deciphering the function of pre- and perinatally lethal genes. Usually this involves comparing the anatomy of mutants with that of wild types of identical developmen...
CN3	ROS	oxidative	PMID:36438572 | Reissig, Geyer, Winkler et al. (2022)	Detailed characterizations of cranial nerve anatomy in E14.5 mouse embryos/fetuses and their use as reference for diagnosing subtle, but potentially lethal malformations in mutants.	Frontiers in cell and developmental biology	Careful phenotype analysis of genetically altered mouse embryos/fetuses is vital for deciphering the function of pre- and perinatally lethal genes. Usually this involves comparing the anatomy of mutants with that of wild types of identical developmen...
CN5	ROS	oxidative	PMID:36438572 | Reissig, Geyer, Winkler et al. (2022)	Detailed characterizations of cranial nerve anatomy in E14.5 mouse embryos/fetuses and their use as reference for diagnosing subtle, but potentially lethal malformations in mutants.	Frontiers in cell and developmental biology	Careful phenotype analysis of genetically altered mouse embryos/fetuses is vital for deciphering the function of pre- and perinatally lethal genes. Usually this involves comparing the anatomy of mutants with that of wild types of identical developmen...
CN7	ROS	oxidative	PMID:36438572 | Reissig, Geyer, Winkler et al. (2022)	Detailed characterizations of cranial nerve anatomy in E14.5 mouse embryos/fetuses and their use as reference for diagnosing subtle, but potentially lethal malformations in mutants.	Frontiers in cell and developmental biology	Careful phenotype analysis of genetically altered mouse embryos/fetuses is vital for deciphering the function of pre- and perinatally lethal genes. Usually this involves comparing the anatomy of mutants with that of wild types of identical developmen...
DBS2	ROS	oxidative	PMID:28087460 | Wagamitsu, Takase, Aoki et al. (2017)	Identification of the Doublesex protein binding sites that activate expression of lozenge in the female genital disc in Drosophila melanogaster.	Mechanisms of development	Normal sexual differentiation in the genital organs is essential for the animal species that use sexual reproduction. Although it is known that doublesex (dsx) is required for the sexual development of the genitalia in various insect species, the dir...
DBS1	ROS	oxidative	PMID:28087460 | Wagamitsu, Takase, Aoki et al. (2017)	Identification of the Doublesex protein binding sites that activate expression of lozenge in the female genital disc in Drosophila melanogaster.	Mechanisms of development	Normal sexual differentiation in the genital organs is essential for the animal species that use sexual reproduction. Although it is known that doublesex (dsx) is required for the sexual development of the genitalia in various insect species, the dir...
ID17	lead	metals	PMID:39063171 | Salas-Bruggink, Guzmán, Espina et al. (2024)	Recombinant Expression and Characterization of a Novel Thermo-Alkaline Lipase with Increased Solvent Stability from the Antarctic Thermophilic Bacterium <i>Geobacillus</i> sp. ID17.	International journal of molecular sciences	Lipases are enzymes that hydrolyze long-chain carboxylic esters, and in the presence of organic solvents, they catalyze organic synthesis reactions. However, the use of solvents in these processes often results in enzyme denaturation, leading to a re...
ID1	cisplatin	chemotherapy	PMID:39123206 | Phadte, Bishnu, Dey et al. (2024)	Autophagy-mediated ID1 turnover dictates chemo-resistant fate in ovarian cancer stem cells.	Journal of experimental & clinical cancer research : CR	Pharmacological and genetic approaches along with Annexin-PI assay, ChIP assay, western blotting, qRT-PCR and ICP-MS were used to evaluate effects on cisplatin sensitivity, apoptosis, SLC31A1 expression, promoter binding, and intracellular platinum accumulation in ID1 depleted backdrop.
ID1	ROS	oxidative	PMID:39123206 | Phadte, Bishnu, Dey et al. (2024)	Autophagy-mediated ID1 turnover dictates chemo-resistant fate in ovarian cancer stem cells.	Journal of experimental & clinical cancer research : CR	The mechanisms enabling dynamic shifts between drug-resistant and drug-sensitive states in cancer cells are still underexplored. This study investigated the role of targeted autophagic protein degradation in regulating ovarian cancer stem cell (CSC) ...
ID1	chemical	chemicals	PMID:39123206 | Phadte, Bishnu, Dey et al. (2024)	Autophagy-mediated ID1 turnover dictates chemo-resistant fate in ovarian cancer stem cells.	Journal of experimental & clinical cancer research : CR	Further autophagy stimulation by serum-starvation and chemical modes triggered proteolysis of the stemness regulator ID1, driving the differentiation of chemo-resistant CSCs into chemo-sensitive non-CSCs.
ID1	ROS	oxidative	PMID:12596737 | Cross, Baczyk, Dobric et al. (2003)	Genes, development and evolution of the placenta.	Placenta	Through studies of transgenic and mutant mice, it is possible to describe molecular pathways that control the development of all major trophoblast cell subtypes and structures of the placenta. For example, the proliferation of trophoblast stem cells ...
CN2	ROS	oxidative	PMID:29617404 | Luengo-Gil, Gonzalez-Billalabeitia, Perez-Henarejos et al. (2018)	Angiogenic role of miR-20a in breast cancer.	PloS one	Angiogenesis is a key process for tumor progression and a target for treatment. However, the regulation of breast cancer angiogenesis and its relevance for clinical resistance to antiangiogenic drugs is still incompletely understood. Recent developme...
CN2	chemotherapy	chemotherapy	PMID:29617404 | Luengo-Gil, Gonzalez-Billalabeitia, Perez-Henarejos et al. (2018)	Angiogenic role of miR-20a in breast cancer.	PloS one	Angiogenesis is a key process for tumor progression and a target for treatment. However, the regulation of breast cancer angiogenesis and its relevance for clinical resistance to antiangiogenic drugs is still incompletely understood. Recent developme...
CN2	UV	uv	PMID:29617404 | Luengo-Gil, Gonzalez-Billalabeitia, Perez-Henarejos et al. (2018)	Angiogenic role of miR-20a in breast cancer.	PloS one	Angiogenesis is a key process for tumor progression and a target for treatment. However, the regulation of breast cancer angiogenesis and its relevance for clinical resistance to antiangiogenic drugs is still incompletely understood. Recent developme...
CN1	lead	metals	PMID:31092094 | Steventon (2020)	Uridine diphosphate glucuronosyltransferase 1A1.	Xenobiotica; the fate of foreign compounds in biological systems	This individual isoenzyme is responsible for both the mono and di-glucuronidation of bilirubin together with the glucuronidation of a number of xenobiotics of clinical interest (irinotecan, belinostat, atazanavir, pegvisomant).The review then discusses the roles that the various allelic variants of the UGT1A1 gene play in bilirubin metabolism and in particular how these allelic variants are invol…
CN1	exposure	environmental	PMID:31092094 | Steventon (2020)	Uridine diphosphate glucuronosyltransferase 1A1.	Xenobiotica; the fate of foreign compounds in biological systems	This individual isoenzyme is responsible for both the mono and di-glucuronidation of bilirubin together with the glucuronidation of a number of xenobiotics of clinical interest (irinotecan, belinostat, atazanavir, pegvisomant).The review then discusses the roles that the various allelic variants of the UGT1A1 gene play in bilirubin metabolism and in particular how these allelic variants are invol…
CN2	lead	metals	PMID:31092094 | Steventon (2020)	Uridine diphosphate glucuronosyltransferase 1A1.	Xenobiotica; the fate of foreign compounds in biological systems	This individual isoenzyme is responsible for both the mono and di-glucuronidation of bilirubin together with the glucuronidation of a number of xenobiotics of clinical interest (irinotecan, belinostat, atazanavir, pegvisomant).The review then discusses the roles that the various allelic variants of the UGT1A1 gene play in bilirubin metabolism and in particular how these allelic variants are invol…
CN2	exposure	environmental	PMID:31092094 | Steventon (2020)	Uridine diphosphate glucuronosyltransferase 1A1.	Xenobiotica; the fate of foreign compounds in biological systems	This individual isoenzyme is responsible for both the mono and di-glucuronidation of bilirubin together with the glucuronidation of a number of xenobiotics of clinical interest (irinotecan, belinostat, atazanavir, pegvisomant).The review then discusses the roles that the various allelic variants of the UGT1A1 gene play in bilirubin metabolism and in particular how these allelic variants are invol…
CN1	ROS	oxidative	PMID:28753897 | Necchi, Mariani, Lo Vullo et al. (2019)	Lack of Effectiveness of Postchemotherapy Lymphadenectomy in Bladder Cancer Patients with Clinical Evidence of Metastatic Pelvic or Retroperitoneal Lymph Nodes Only: A Propensity Score-based Analysis.	European urology focus	Limited data is available on the role, and extent of, postchemotherapy lymphadenectomy (PC-LND) in patients with clinical evidence of pelvic (cN1-3) or retroperitoneal (RP) lymph node spread from urothelial bladder carcinoma. To compare the outcomes ...
CN1	chemotherapy	chemotherapy	PMID:28753897 | Necchi, Mariani, Lo Vullo et al. (2019)	Lack of Effectiveness of Postchemotherapy Lymphadenectomy in Bladder Cancer Patients with Clinical Evidence of Metastatic Pelvic or Retroperitoneal Lymph Nodes Only: A Propensity Score-based Analysis.	European urology focus	Limited data is available on the role, and extent of, postchemotherapy lymphadenectomy (PC-LND) in patients with clinical evidence of pelvic (cN1-3) or retroperitoneal (RP) lymph node spread from urothelial bladder carcinoma.
ID11	temozolomide	chemotherapy	PMID:37373179 | Kerr, Duffy, McInerney et al. (2023)	Evaluation of Radiosensitization and Cytokine Modulation by Differentially PEGylated Gold Nanoparticles in Glioblastoma Cells.	International journal of molecular sciences	Glioblastoma (GBM) is known as the most aggressive type of malignant brain tumour, with an extremely poor prognosis of approximately 12 months following standard-of-care treatment with surgical resection, radiotherapy (RT), and temozolomide treatment...
ID11	chemical	chemicals	PMID:37373179 | Kerr, Duffy, McInerney et al. (2023)	Evaluation of Radiosensitization and Cytokine Modulation by Differentially PEGylated Gold Nanoparticles in Glioblastoma Cells.	International journal of molecular sciences	Glioblastoma (GBM) is known as the most aggressive type of malignant brain tumour, with an extremely poor prognosis of approximately 12 months following standard-of-care treatment with surgical resection, radiotherapy (RT), and temozolomide treatment...
ID12	temozolomide	chemotherapy	PMID:37373179 | Kerr, Duffy, McInerney et al. (2023)	Evaluation of Radiosensitization and Cytokine Modulation by Differentially PEGylated Gold Nanoparticles in Glioblastoma Cells.	International journal of molecular sciences	Glioblastoma (GBM) is known as the most aggressive type of malignant brain tumour, with an extremely poor prognosis of approximately 12 months following standard-of-care treatment with surgical resection, radiotherapy (RT), and temozolomide treatment...
ID12	chemical	chemicals	PMID:37373179 | Kerr, Duffy, McInerney et al. (2023)	Evaluation of Radiosensitization and Cytokine Modulation by Differentially PEGylated Gold Nanoparticles in Glioblastoma Cells.	International journal of molecular sciences	Glioblastoma (GBM) is known as the most aggressive type of malignant brain tumour, with an extremely poor prognosis of approximately 12 months following standard-of-care treatment with surgical resection, radiotherapy (RT), and temozolomide treatment...
SBS2	lead	metals	PMID:39896515 | Durfee, Bergstrom, Díaz-Gay et al. (2025)	Tobacco smoke carcinogens exacerbate APOBEC mutagenesis and carcinogenesis.	bioRxiv : the preprint server for biology	Here we challenge the dogma that mutational processes are thought to occur independently and with additive impact by showing that 4-nitroquinoline 1-oxide (NQO), a model carcinogen for tobacco exposure, sensitizes cells to APOBEC3B (A3B) mutagenesis and leads to synergistic increases in both SBS2 mutation loads and oral carcinomas <i>in vivo</i>.
SBS2	carcinogen	chemicals	PMID:39896515 | Durfee, Bergstrom, Díaz-Gay et al. (2025)	Tobacco smoke carcinogens exacerbate APOBEC mutagenesis and carcinogenesis.	bioRxiv : the preprint server for biology	Here we challenge the dogma that mutational processes are thought to occur independently and with additive impact by showing that 4-nitroquinoline 1-oxide (NQO), a model carcinogen for tobacco exposure, sensitizes cells to APOBEC3B (A3B) mutagenesis and leads to synergistic increases in both SBS2 mutation loads and oral carcinomas <i>in vivo</i>.
SBS2	chemical	chemicals	PMID:39896515 | Durfee, Bergstrom, Díaz-Gay et al. (2025)	Tobacco smoke carcinogens exacerbate APOBEC mutagenesis and carcinogenesis.	bioRxiv : the preprint server for biology	Mutations in somatic cells are inflicted by both extrinsic and intrinsic sources and contribute over time to cancer. Tobacco smoke contains chemical carcinogens that have been causatively implicated with cancers of the lung and head & neck<sup>1,2</s...
SBS2	mutagen	chemicals	PMID:39896515 | Durfee, Bergstrom, Díaz-Gay et al. (2025)	Tobacco smoke carcinogens exacerbate APOBEC mutagenesis and carcinogenesis.	bioRxiv : the preprint server for biology	Here we challenge the dogma that mutational processes are thought to occur independently and with additive impact by showing that 4-nitroquinoline 1-oxide (NQO), a model carcinogen for tobacco exposure, sensitizes cells to APOBEC3B (A3B) mutagenesis and leads to synergistic increases in both SBS2 mutation loads and oral carcinomas <i>in vivo</i>.
SBS2	exposure	environmental	PMID:39896515 | Durfee, Bergstrom, Díaz-Gay et al. (2025)	Tobacco smoke carcinogens exacerbate APOBEC mutagenesis and carcinogenesis.	bioRxiv : the preprint server for biology	Here we challenge the dogma that mutational processes are thought to occur independently and with additive impact by showing that 4-nitroquinoline 1-oxide (NQO), a model carcinogen for tobacco exposure, sensitizes cells to APOBEC3B (A3B) mutagenesis and leads to synergistic increases in both SBS2 mutation loads and oral carcinomas <i>in vivo</i>.
SBS2	tobacco	tobacco	PMID:39896515 | Durfee, Bergstrom, Díaz-Gay et al. (2025)	Tobacco smoke carcinogens exacerbate APOBEC mutagenesis and carcinogenesis.	bioRxiv : the preprint server for biology	APOBEC family DNA cytosine deaminases have emerged as endogenous sources of mutation in cancer, with hallmark mutational signatures (SBS2/SBS13) that often co-occur in tumors of tobacco smokers with an equally diagnostic mutational signature (SBS4)<sup>3,4</sup>.
SBS2	DNA adduct	dna_adducts	PMID:39896515 | Durfee, Bergstrom, Díaz-Gay et al. (2025)	Tobacco smoke carcinogens exacerbate APOBEC mutagenesis and carcinogenesis.	bioRxiv : the preprint server for biology	Interestingly, a large proportion of A3B-catalyzed SBS2 mutations occurs as strand-coordinated pairs within 32 nucleotides of each other in transcribed regions, suggesting a mechanism in which removal of NQO-DNA adducts by nucleotide excision repair exposes short single-stranded DNA tracts to enzymatic deamination.
SBS13	lead	metals	PMID:39896515 | Durfee, Bergstrom, Díaz-Gay et al. (2025)	Tobacco smoke carcinogens exacerbate APOBEC mutagenesis and carcinogenesis.	bioRxiv : the preprint server for biology	Mutations in somatic cells are inflicted by both extrinsic and intrinsic sources and contribute over time to cancer. Tobacco smoke contains chemical carcinogens that have been causatively implicated with cancers of the lung and head & neck<sup>1,2</s...
SBS13	carcinogen	chemicals	PMID:39896515 | Durfee, Bergstrom, Díaz-Gay et al. (2025)	Tobacco smoke carcinogens exacerbate APOBEC mutagenesis and carcinogenesis.	bioRxiv : the preprint server for biology	Mutations in somatic cells are inflicted by both extrinsic and intrinsic sources and contribute over time to cancer. Tobacco smoke contains chemical carcinogens that have been causatively implicated with cancers of the lung and head & neck<sup>1,2</s...
SBS13	chemical	chemicals	PMID:39896515 | Durfee, Bergstrom, Díaz-Gay et al. (2025)	Tobacco smoke carcinogens exacerbate APOBEC mutagenesis and carcinogenesis.	bioRxiv : the preprint server for biology	Mutations in somatic cells are inflicted by both extrinsic and intrinsic sources and contribute over time to cancer. Tobacco smoke contains chemical carcinogens that have been causatively implicated with cancers of the lung and head & neck<sup>1,2</s...
SBS13	mutagen	chemicals	PMID:39896515 | Durfee, Bergstrom, Díaz-Gay et al. (2025)	Tobacco smoke carcinogens exacerbate APOBEC mutagenesis and carcinogenesis.	bioRxiv : the preprint server for biology	Mutations in somatic cells are inflicted by both extrinsic and intrinsic sources and contribute over time to cancer. Tobacco smoke contains chemical carcinogens that have been causatively implicated with cancers of the lung and head & neck<sup>1,2</s...
SBS13	exposure	environmental	PMID:39896515 | Durfee, Bergstrom, Díaz-Gay et al. (2025)	Tobacco smoke carcinogens exacerbate APOBEC mutagenesis and carcinogenesis.	bioRxiv : the preprint server for biology	Mutations in somatic cells are inflicted by both extrinsic and intrinsic sources and contribute over time to cancer. Tobacco smoke contains chemical carcinogens that have been causatively implicated with cancers of the lung and head & neck<sup>1,2</s...
SBS13	tobacco	tobacco	PMID:39896515 | Durfee, Bergstrom, Díaz-Gay et al. (2025)	Tobacco smoke carcinogens exacerbate APOBEC mutagenesis and carcinogenesis.	bioRxiv : the preprint server for biology	APOBEC family DNA cytosine deaminases have emerged as endogenous sources of mutation in cancer, with hallmark mutational signatures (SBS2/SBS13) that often co-occur in tumors of tobacco smokers with an equally diagnostic mutational signature (SBS4)<sup>3,4</sup>.
SBS13	DNA adduct	dna_adducts	PMID:39896515 | Durfee, Bergstrom, Díaz-Gay et al. (2025)	Tobacco smoke carcinogens exacerbate APOBEC mutagenesis and carcinogenesis.	bioRxiv : the preprint server for biology	Mutations in somatic cells are inflicted by both extrinsic and intrinsic sources and contribute over time to cancer. Tobacco smoke contains chemical carcinogens that have been causatively implicated with cancers of the lung and head & neck<sup>1,2</s...
SBS4	lead	metals	PMID:39896515 | Durfee, Bergstrom, Díaz-Gay et al. (2025)	Tobacco smoke carcinogens exacerbate APOBEC mutagenesis and carcinogenesis.	bioRxiv : the preprint server for biology	Mutations in somatic cells are inflicted by both extrinsic and intrinsic sources and contribute over time to cancer. Tobacco smoke contains chemical carcinogens that have been causatively implicated with cancers of the lung and head & neck<sup>1,2</s...
SBS4	carcinogen	chemicals	PMID:39896515 | Durfee, Bergstrom, Díaz-Gay et al. (2025)	Tobacco smoke carcinogens exacerbate APOBEC mutagenesis and carcinogenesis.	bioRxiv : the preprint server for biology	This increase in carcinogenesis is accompanied by a synergistic increase in mutations from APOBEC signature SBS2, but not from NQO signature SBS4.
SBS4	chemical	chemicals	PMID:39896515 | Durfee, Bergstrom, Díaz-Gay et al. (2025)	Tobacco smoke carcinogens exacerbate APOBEC mutagenesis and carcinogenesis.	bioRxiv : the preprint server for biology	Mutations in somatic cells are inflicted by both extrinsic and intrinsic sources and contribute over time to cancer. Tobacco smoke contains chemical carcinogens that have been causatively implicated with cancers of the lung and head & neck<sup>1,2</s...
SBS4	mutagen	chemicals	PMID:39896515 | Durfee, Bergstrom, Díaz-Gay et al. (2025)	Tobacco smoke carcinogens exacerbate APOBEC mutagenesis and carcinogenesis.	bioRxiv : the preprint server for biology	Mutations in somatic cells are inflicted by both extrinsic and intrinsic sources and contribute over time to cancer. Tobacco smoke contains chemical carcinogens that have been causatively implicated with cancers of the lung and head & neck<sup>1,2</s...
SBS4	exposure	environmental	PMID:39896515 | Durfee, Bergstrom, Díaz-Gay et al. (2025)	Tobacco smoke carcinogens exacerbate APOBEC mutagenesis and carcinogenesis.	bioRxiv : the preprint server for biology	Mutations in somatic cells are inflicted by both extrinsic and intrinsic sources and contribute over time to cancer. Tobacco smoke contains chemical carcinogens that have been causatively implicated with cancers of the lung and head & neck<sup>1,2</s...
SBS4	tobacco	tobacco	PMID:39896515 | Durfee, Bergstrom, Díaz-Gay et al. (2025)	Tobacco smoke carcinogens exacerbate APOBEC mutagenesis and carcinogenesis.	bioRxiv : the preprint server for biology	APOBEC family DNA cytosine deaminases have emerged as endogenous sources of mutation in cancer, with hallmark mutational signatures (SBS2/SBS13) that often co-occur in tumors of tobacco smokers with an equally diagnostic mutational signature (SBS4)<sup>3,4</sup>.
SBS4	DNA adduct	dna_adducts	PMID:39896515 | Durfee, Bergstrom, Díaz-Gay et al. (2025)	Tobacco smoke carcinogens exacerbate APOBEC mutagenesis and carcinogenesis.	bioRxiv : the preprint server for biology	Mutations in somatic cells are inflicted by both extrinsic and intrinsic sources and contribute over time to cancer. Tobacco smoke contains chemical carcinogens that have been causatively implicated with cancers of the lung and head & neck<sup>1,2</s...
CN0	chemotherapy	chemotherapy	PMID:37062416 | Gluz, Kuemmel, Nitz et al. (2023)	Nab-paclitaxel weekly versus dose-dense solvent-based paclitaxel followed by dose-dense epirubicin plus cyclophosphamide in high-risk HR+/HER2- early breast cancer: results from the neoadjuvant part of the WSG-ADAPT-HR+/HER2- trial.	Annals of oncology : official journal of the European Society for Medical Oncology	In high-risk hormone receptor-positive/human epidermal growth factor receptor 2-negative (HR+/HER2-) early breast cancer (EBC), nanoparticle albumin-bound (nab)-paclitaxel showed promising efficacy versus solvent-based (sb)-paclitaxel in neoadjuvant ...
CN0	UV	uv	PMID:37062416 | Gluz, Kuemmel, Nitz et al. (2023)	Nab-paclitaxel weekly versus dose-dense solvent-based paclitaxel followed by dose-dense epirubicin plus cyclophosphamide in high-risk HR+/HER2- early breast cancer: results from the neoadjuvant part of the WSG-ADAPT-HR+/HER2- trial.	Annals of oncology : official journal of the European Society for Medical Oncology	Within the WSG-ADAPT trial (NCT01779206), high-risk HR+/HER2- EBC patients were randomized to (neo)adjuvant 4× sb-paclitaxel 175 mg/m<sup>2</sup> q2w or 8× nab-paclitaxel 125 mg/m<sup>2</sup> q1w, followed by 4× epirubicin + cyclophosphamide (90 mg + 600 mg) q2w; inclusion criteria: (i) cN0-1, RS 12-25, and post-ET Ki67 >10%; (ii) cN0-1 with RS >25.
CN0	cyclophosphamide	chemotherapy	PMID:37062416 | Gluz, Kuemmel, Nitz et al. (2023)	Nab-paclitaxel weekly versus dose-dense solvent-based paclitaxel followed by dose-dense epirubicin plus cyclophosphamide in high-risk HR+/HER2- early breast cancer: results from the neoadjuvant part of the WSG-ADAPT-HR+/HER2- trial.	Annals of oncology : official journal of the European Society for Medical Oncology	Within the WSG-ADAPT trial (NCT01779206), high-risk HR+/HER2- EBC patients were randomized to (neo)adjuvant 4× sb-paclitaxel 175 mg/m<sup>2</sup> q2w or 8× nab-paclitaxel 125 mg/m<sup>2</sup> q1w, followed by 4× epirubicin + cyclophosphamide (90 mg + 600 mg) q2w; inclusion criteria: (i) cN0-1, RS 12-25, and post-ET Ki67 >10%; (ii) cN0-1 with RS >25.
CN2	chemotherapy	chemotherapy	PMID:37062416 | Gluz, Kuemmel, Nitz et al. (2023)	Nab-paclitaxel weekly versus dose-dense solvent-based paclitaxel followed by dose-dense epirubicin plus cyclophosphamide in high-risk HR+/HER2- early breast cancer: results from the neoadjuvant part of the WSG-ADAPT-HR+/HER2- trial.	Annals of oncology : official journal of the European Society for Medical Oncology	In high-risk hormone receptor-positive/human epidermal growth factor receptor 2-negative (HR+/HER2-) early breast cancer (EBC), nanoparticle albumin-bound (nab)-paclitaxel showed promising efficacy versus solvent-based (sb)-paclitaxel in neoadjuvant ...
CN2	UV	uv	PMID:37062416 | Gluz, Kuemmel, Nitz et al. (2023)	Nab-paclitaxel weekly versus dose-dense solvent-based paclitaxel followed by dose-dense epirubicin plus cyclophosphamide in high-risk HR+/HER2- early breast cancer: results from the neoadjuvant part of the WSG-ADAPT-HR+/HER2- trial.	Annals of oncology : official journal of the European Society for Medical Oncology	In high-risk hormone receptor-positive/human epidermal growth factor receptor 2-negative (HR+/HER2-) early breast cancer (EBC), nanoparticle albumin-bound (nab)-paclitaxel showed promising efficacy versus solvent-based (sb)-paclitaxel in neoadjuvant ...
CN2	cyclophosphamide	chemotherapy	PMID:37062416 | Gluz, Kuemmel, Nitz et al. (2023)	Nab-paclitaxel weekly versus dose-dense solvent-based paclitaxel followed by dose-dense epirubicin plus cyclophosphamide in high-risk HR+/HER2- early breast cancer: results from the neoadjuvant part of the WSG-ADAPT-HR+/HER2- trial.	Annals of oncology : official journal of the European Society for Medical Oncology	In high-risk hormone receptor-positive/human epidermal growth factor receptor 2-negative (HR+/HER2-) early breast cancer (EBC), nanoparticle albumin-bound (nab)-paclitaxel showed promising efficacy versus solvent-based (sb)-paclitaxel in neoadjuvant ...
CN7	mutagen	chemicals	PMID:23057711 | Wang, Huang, He et al. (2012)	Improving the thermostability of alpha-amylase by combinatorial coevolving-site saturation mutagenesis.	BMC bioinformatics	The generation of focused mutant libraries at hotspot residues is an important strategy in directed protein evolution. Existing methods, such as combinatorial active site testing and residual coupling analysis, depend primarily on the evolutionary co...
SBS22	DNA repair	analysis_methods	PMID:34569060 | Karanović, Ardin, Tang et al. (2022)	Molecular profiles and urinary biomarkers of upper tract urothelial carcinomas associated with aristolochic acid exposure.	International journal of cancer	Recurrent upper tract urothelial carcinomas (UTUCs) arise in the context of nephropathy linked to exposure to the herbal carcinogen aristolochic acid (AA). Here we delineated the molecular programs underlying UTUC tumorigenesis in patients from endem...
SBS22	carcinogen	chemicals	PMID:34569060 | Karanović, Ardin, Tang et al. (2022)	Molecular profiles and urinary biomarkers of upper tract urothelial carcinomas associated with aristolochic acid exposure.	International journal of cancer	Recurrent upper tract urothelial carcinomas (UTUCs) arise in the context of nephropathy linked to exposure to the herbal carcinogen aristolochic acid (AA). Here we delineated the molecular programs underlying UTUC tumorigenesis in patients from endem...
SBS22	chemical	chemicals	PMID:34569060 | Karanović, Ardin, Tang et al. (2022)	Molecular profiles and urinary biomarkers of upper tract urothelial carcinomas associated with aristolochic acid exposure.	International journal of cancer	Recurrent upper tract urothelial carcinomas (UTUCs) arise in the context of nephropathy linked to exposure to the herbal carcinogen aristolochic acid (AA). Here we delineated the molecular programs underlying UTUC tumorigenesis in patients from endem...
SBS22	chromatin	epigenetics	PMID:34569060 | Karanović, Ardin, Tang et al. (2022)	Molecular profiles and urinary biomarkers of upper tract urothelial carcinomas associated with aristolochic acid exposure.	International journal of cancer	Recurrent upper tract urothelial carcinomas (UTUCs) arise in the context of nephropathy linked to exposure to the herbal carcinogen aristolochic acid (AA). Here we delineated the molecular programs underlying UTUC tumorigenesis in patients from endem...
SBS22	ROS	oxidative	PMID:34569060 | Karanović, Ardin, Tang et al. (2022)	Molecular profiles and urinary biomarkers of upper tract urothelial carcinomas associated with aristolochic acid exposure.	International journal of cancer	Recurrent upper tract urothelial carcinomas (UTUCs) arise in the context of nephropathy linked to exposure to the herbal carcinogen aristolochic acid (AA). Here we delineated the molecular programs underlying UTUC tumorigenesis in patients from endem...
SBS22	exposure	environmental	PMID:34569060 | Karanović, Ardin, Tang et al. (2022)	Molecular profiles and urinary biomarkers of upper tract urothelial carcinomas associated with aristolochic acid exposure.	International journal of cancer	Recurrent upper tract urothelial carcinomas (UTUCs) arise in the context of nephropathy linked to exposure to the herbal carcinogen aristolochic acid (AA). Here we delineated the molecular programs underlying UTUC tumorigenesis in patients from endem...
SBS22	aristolochic	food_toxins	PMID:34569060 | Karanović, Ardin, Tang et al. (2022)	Molecular profiles and urinary biomarkers of upper tract urothelial carcinomas associated with aristolochic acid exposure.	International journal of cancer	Recurrent upper tract urothelial carcinomas (UTUCs) arise in the context of nephropathy linked to exposure to the herbal carcinogen aristolochic acid (AA). Here we delineated the molecular programs underlying UTUC tumorigenesis in patients from endem...
ID19	ROS	oxidative	PMID:22482644 | Pacureanu, Langer, Boller et al. (2012)	Nanoscale imaging of the bone cell network with synchrotron X-ray tomography: optimization of acquisition setup.	Medical physics	The fundamental role of the osteocyte cell network in regulating the bone remodeling has become evident in the last years. This has raised the necessity to explore this complex three-dimensional interconnected structure, but the existing investigatio...
ID19	radiation	uv	PMID:22482644 | Pacureanu, Langer, Boller et al. (2012)	Nanoscale imaging of the bone cell network with synchrotron X-ray tomography: optimization of acquisition setup.	Medical physics	The fundamental role of the osteocyte cell network in regulating the bone remodeling has become evident in the last years. This has raised the necessity to explore this complex three-dimensional interconnected structure, but the existing investigatio...
SBS54	lead	metals	PMID:38293061 | Gulhan, Viswanadham, Muyas et al. (2024)	Predicting response to immune checkpoint blockade therapy among mismatch repair-deficient patients using mutational signatures.	medRxiv : the preprint server for health sciences	Despite the overall efficacy of immune checkpoint blockade (ICB) for mismatch repair deficiency (MMRD) across tumor types, a sizable fraction of patients with MMRD still do not respond to ICB. We performed mutational signature analysis of panel seque...
SBS54	ROS	oxidative	PMID:38293061 | Gulhan, Viswanadham, Muyas et al. (2024)	Predicting response to immune checkpoint blockade therapy among mismatch repair-deficient patients using mutational signatures.	medRxiv : the preprint server for health sciences	Despite the overall efficacy of immune checkpoint blockade (ICB) for mismatch repair deficiency (MMRD) across tumor types, a sizable fraction of patients with MMRD still do not respond to ICB. We performed mutational signature analysis of panel seque...
SBS54	DNA repair	analysis_methods	PMID:38293061 | Gulhan, Viswanadham, Muyas et al. (2024)	Predicting response to immune checkpoint blockade therapy among mismatch repair-deficient patients using mutational signatures.	medRxiv : the preprint server for health sciences	Despite the overall efficacy of immune checkpoint blockade (ICB) for mismatch repair deficiency (MMRD) across tumor types, a sizable fraction of patients with MMRD still do not respond to ICB. We performed mutational signature analysis of panel seque...
SBS26	lead	metals	PMID:38293061 | Gulhan, Viswanadham, Muyas et al. (2024)	Predicting response to immune checkpoint blockade therapy among mismatch repair-deficient patients using mutational signatures.	medRxiv : the preprint server for health sciences	Despite the overall efficacy of immune checkpoint blockade (ICB) for mismatch repair deficiency (MMRD) across tumor types, a sizable fraction of patients with MMRD still do not respond to ICB. We performed mutational signature analysis of panel seque...
SBS26	ROS	oxidative	PMID:38293061 | Gulhan, Viswanadham, Muyas et al. (2024)	Predicting response to immune checkpoint blockade therapy among mismatch repair-deficient patients using mutational signatures.	medRxiv : the preprint server for health sciences	Despite the overall efficacy of immune checkpoint blockade (ICB) for mismatch repair deficiency (MMRD) across tumor types, a sizable fraction of patients with MMRD still do not respond to ICB. We performed mutational signature analysis of panel seque...
SBS26	DNA repair	analysis_methods	PMID:38293061 | Gulhan, Viswanadham, Muyas et al. (2024)	Predicting response to immune checkpoint blockade therapy among mismatch repair-deficient patients using mutational signatures.	medRxiv : the preprint server for health sciences	Tumors with a high burden of SBS26 show over-expression and enriched mutations of genes involved in double-strand break repair and other DNA repair pathways.
ID2	lead	metals	PMID:35437308 | Rätze, Koorman, Sijnesael et al. (2022)	Loss of E-cadherin leads to Id2-dependent inhibition of cell cycle progression in metastatic lobular breast cancer.	Oncogene	Invasive lobular breast carcinoma (ILC) is characterized by proliferative indolence and long-term latency relapses. This study aimed to identify how disseminating ILC cells control the balance between quiescence and cell cycle re-entry. In the absenc...
ID3	exposure	environmental	PMID:21288770 | Lee, Jameson, Hogquist (2011)	Alternative memory in the CD8 T cell lineage.	Trends in immunology	A prominent population of innate CD8+ T cells develops in the thymus of several gene-deficient mouse strains, including Itk, KLF2, CBP and Id3. These cells have the phenotype and function of memory CD8+ T cells, without previous exposure to antigen. ...
CN3S	ROS	oxidative	PMID:16678748 | Demer, Ortube, Engle et al. (2006)	High-resolution magnetic resonance imaging demonstrates abnormalities of motor nerves and extraocular muscles in patients with neuropathic strabismus.	Journal of AAPOS : the official publication of the American Association for Pediatric Ophthalmology and Strabismus	Although the ocular motility examination has been used traditionally in the diagnosis of strabismus that is a result of cranial nerve (CN) abnormalities, magnetic resonance imaging (MRI) now permits the direct imaging of lesions in CN palsies. Prospe...
CN6	ROS	oxidative	PMID:16678748 | Demer, Ortube, Engle et al. (2006)	High-resolution magnetic resonance imaging demonstrates abnormalities of motor nerves and extraocular muscles in patients with neuropathic strabismus.	Journal of AAPOS : the official publication of the American Association for Pediatric Ophthalmology and Strabismus	Patients with congenital fibrosis exhibited severe hypoplasia of CN3, moderate hypoplasia of CN6, and EOM hypoplasia, particularly severe for the superior rectus and levator muscles.
CN3	ROS	oxidative	PMID:16678748 | Demer, Ortube, Engle et al. (2006)	High-resolution magnetic resonance imaging demonstrates abnormalities of motor nerves and extraocular muscles in patients with neuropathic strabismus.	Journal of AAPOS : the official publication of the American Association for Pediatric Ophthalmology and Strabismus	Patients with congenital fibrosis exhibited severe hypoplasia of CN3, moderate hypoplasia of CN6, and EOM hypoplasia, particularly severe for the superior rectus and levator muscles.
CN4	ROS	oxidative	PMID:16678748 | Demer, Ortube, Engle et al. (2006)	High-resolution magnetic resonance imaging demonstrates abnormalities of motor nerves and extraocular muscles in patients with neuropathic strabismus.	Journal of AAPOS : the official publication of the American Association for Pediatric Ophthalmology and Strabismus	Although the ocular motility examination has been used traditionally in the diagnosis of strabismus that is a result of cranial nerve (CN) abnormalities, magnetic resonance imaging (MRI) now permits the direct imaging of lesions in CN palsies. Prospe...
SBS17A	chemotherapy	chemotherapy	PMID:39313594 | Kopetz, Murphy, Pu et al. (2024)	Molecular profiling of BRAF-V600E-mutant metastatic colorectal cancer in the phase 3 BEACON CRC trial.	Nature medicine	The BEACON CRC study demonstrated that encorafenib (Enco)+cetuximab (Cetux)±binimetinib (Bini) significantly improved overall survival (OS) versus Cetux + chemotherapy in previously treated patients with BRAF-V600E-mutant mCRC, providing the basis fo...
ID8	ROS	oxidative	PMID:34860006 | Xiong, Wu, Chen et al. (2021)	Cancer-Erythrocyte Hybrid Membrane-Camouflaged Magnetic Nanoparticles with Enhanced Photothermal-Immunotherapy for Ovarian Cancer.	ACS nano	Cell-membrane-coated nanoparticles are widely studied due to their inherent cellular properties, such as immune escape and homologous homing. A cell membrane coating can also maintain the relative stability of nanoparticles during circulation in a co...
SBS2	ROS	oxidative	PMID:38978580 | Hayes, Jiang, Tapinos et al. (2024)	Kataegis associated mutational processes linked to adverse prostate cancer presentation in African men.	Research square	Kataegis, the focal hypermutation of single base substitutions (SBS) in tumour genomes, has received little attention with respect to prostate cancer (PCa) associated molecular and clinical features. Most notably, data is lacking with regards to this...
SBS2	exposure	environmental	PMID:38978580 | Hayes, Jiang, Tapinos et al. (2024)	Kataegis associated mutational processes linked to adverse prostate cancer presentation in African men.	Research square	Kataegis, the focal hypermutation of single base substitutions (SBS) in tumour genomes, has received little attention with respect to prostate cancer (PCa) associated molecular and clinical features. Most notably, data is lacking with regards to this...
ID1	predictive model	analysis_methods	PMID:40343466 | Wang, Zhao, Wang et al. (2025)	Identification of novel biomarkers and drug targets for frailty-related skeletal muscle aging: a multi-omics study.	QJM : monthly journal of the Association of Physicians	Skeletal muscle aging is the major cause and hallmark of frailty, which poses a significant challenge to the healthcare system. This study aimed to identify the potential biomarkers for the early detection and therapeutic intervention of this age-rel...
SBS23	lead	metals	PMID:35981075 | Johnson, Maekawa, Fujita et al. (2023)	Genomic features of renal cell carcinoma developed during end-stage renal disease and dialysis.	Human molecular genetics	Patients with end-stage renal disease (ESRD) or receiving dialysis have a much higher risk for renal cell carcinoma (RCC), but carcinogenic mechanisms and genomic features remain little explored and undefined. This study's goal was to identify the ge...
SBS23	carcinogen	chemicals	PMID:35981075 | Johnson, Maekawa, Fujita et al. (2023)	Genomic features of renal cell carcinoma developed during end-stage renal disease and dialysis.	Human molecular genetics	Patients with end-stage renal disease (ESRD) or receiving dialysis have a much higher risk for renal cell carcinoma (RCC), but carcinogenic mechanisms and genomic features remain little explored and undefined. This study's goal was to identify the ge...
SBS23	exposure	environmental	PMID:35981075 | Johnson, Maekawa, Fujita et al. (2023)	Genomic features of renal cell carcinoma developed during end-stage renal disease and dialysis.	Human molecular genetics	Patients with end-stage renal disease (ESRD) or receiving dialysis have a much higher risk for renal cell carcinoma (RCC), but carcinogenic mechanisms and genomic features remain little explored and undefined. This study's goal was to identify the ge...
SBS23	reactive oxygen	oxidative	PMID:35981075 | Johnson, Maekawa, Fujita et al. (2023)	Genomic features of renal cell carcinoma developed during end-stage renal disease and dialysis.	Human molecular genetics	Patients with end-stage renal disease (ESRD) or receiving dialysis have a much higher risk for renal cell carcinoma (RCC), but carcinogenic mechanisms and genomic features remain little explored and undefined. This study's goal was to identify the ge...
SBS23	DNA repair	analysis_methods	PMID:35981075 | Johnson, Maekawa, Fujita et al. (2023)	Genomic features of renal cell carcinoma developed during end-stage renal disease and dialysis.	Human molecular genetics	Patients with end-stage renal disease (ESRD) or receiving dialysis have a much higher risk for renal cell carcinoma (RCC), but carcinogenic mechanisms and genomic features remain little explored and undefined. This study's goal was to identify the ge...
ID4	lead	metals	PMID:32054109 | Donzelli, Sacconi, Turco et al. (2020)	Paracrine Signaling from Breast Cancer Cells Causes Activation of ID4 Expression in Tumor-Associated Macrophages.	Cells	We previously showed that high expression of the ID4 protein in triple-negative BC cells leads to the induction of a proangiogenic program in TAMs also through the downregulation of miR-107.
CN11	ROS	oxidative	PMID:36068440 | Li, Chen, Ou et al. (2022)	Identification of a stable major-effect quantitative trait locus for pre-harvest sprouting in common wheat (Triticum aestivum L.) via high-density SNP-based genotyping.	TAG. Theoretical and applied genetics. Theoretische und angewandte Genetik	In this study, a recombinant inbred line (RIL) population containing 304 lines derived from the cross of Chuan-nong17 (CN17) and Chuan-nong11 (CN11) was genotyped using the Wheat55K single-nucleotide polymorphism array.
CN17	ROS	oxidative	PMID:36068440 | Li, Chen, Ou et al. (2022)	Identification of a stable major-effect quantitative trait locus for pre-harvest sprouting in common wheat (Triticum aestivum L.) via high-density SNP-based genotyping.	TAG. Theoretical and applied genetics. Theoretische und angewandte Genetik	In this study, a recombinant inbred line (RIL) population containing 304 lines derived from the cross of Chuan-nong17 (CN17) and Chuan-nong11 (CN11) was genotyped using the Wheat55K single-nucleotide polymorphism array.
ID11	ROS	oxidative	PMID:24214342 | Caudle, Miller, Rokyta (2014)	Environment determines epistatic patterns for a ssDNA virus.	Genetics	Despite the accumulation of substantial quantities of information about epistatic interactions among both deleterious and beneficial mutations in a wide array of experimental systems, neither consistent patterns nor causal explanations for these inte...
ID2	ROS	oxidative	PMID:22253220 | Chen, Zhang, Cai et al. (2012)	ID2: A negative transcription factor regulating oligodendroglia differentiation.	Journal of neuroscience research	Remyelination of the central nervous system in multiple sclerosis patients is often incomplete. Remyelination depends on normal oligodendrogenesis and the differentiation of oligodendrocyte precursor cells (OPC) into mature oligodendrocytes (OL). Inh...
ID2	histone	epigenetics	PMID:22253220 | Chen, Zhang, Cai et al. (2012)	ID2: A negative transcription factor regulating oligodendroglia differentiation.	Journal of neuroscience research	ID2 expression is regulated by Wnt and histone deacetylases during the differentiation of OPC.
ID4	ROS	oxidative	PMID:22253220 | Chen, Zhang, Cai et al. (2012)	ID2: A negative transcription factor regulating oligodendroglia differentiation.	Journal of neuroscience research	Remyelination of the central nervous system in multiple sclerosis patients is often incomplete. Remyelination depends on normal oligodendrogenesis and the differentiation of oligodendrocyte precursor cells (OPC) into mature oligodendrocytes (OL). Inh...
ID4	histone	epigenetics	PMID:22253220 | Chen, Zhang, Cai et al. (2012)	ID2: A negative transcription factor regulating oligodendroglia differentiation.	Journal of neuroscience research	Remyelination of the central nervous system in multiple sclerosis patients is often incomplete. Remyelination depends on normal oligodendrogenesis and the differentiation of oligodendrocyte precursor cells (OPC) into mature oligodendrocytes (OL). Inh...
ID8	chemotherapy	chemotherapy	PMID:27530326 | Walton, Blagih, Ennis et al. (2016)	CRISPR/Cas9-Mediated Trp53 and Brca2 Knockout to Generate Improved Murine Models of Ovarian High-Grade Serous Carcinoma.	Cancer research	There is a need for transplantable murine models of ovarian high-grade serous carcinoma (HGSC) with regard to mutations in the human disease to assist investigations of the relationships between tumor genotype, chemotherapy response, and immune micro...
CN2	ROS	oxidative	PMID:31220530 | Ye, Ding, Atay et al. (2020)	Trimodality vs Chemoradiation and Salvage Resection in cN2 Stage IIIA Non-Small Cell Lung Cancer.	Seminars in thoracic and cardiovascular surgery	To determine the overall survival (OS) in patients who underwent planned trimodality therapy (TMT) and those who underwent definitive concurrent chemoradiation (CRT), but later received salvage resection (SR) for stage IIIA (cN2) (AJCC 7th ed.) non-s...
CN2	radiation	uv	PMID:31220530 | Ye, Ding, Atay et al. (2020)	Trimodality vs Chemoradiation and Salvage Resection in cN2 Stage IIIA Non-Small Cell Lung Cancer.	Seminars in thoracic and cardiovascular surgery	To determine the overall survival (OS) in patients who underwent planned trimodality therapy (TMT) and those who underwent definitive concurrent chemoradiation (CRT), but later received salvage resection (SR) for stage IIIA (cN2) (AJCC 7th ed.) non-small cell lung cancer.
SBS40	mutagen	chemicals	PMID:37018193 | Matsuda, Uchimura, Satoh et al. (2023)	Spectra and characteristics of somatic mutations induced by ionizing radiation in hematopoietic stem cells.	Proceedings of the National Academy of Sciences of the United States of America	Base substitution patterns in the SNVs suggested a role of reactive oxygen species in radiation mutagenesis, and signature analysis of single base substitutions (SBS) revealed a dose-dependent increase of SBS40.
SBS40	reactive oxygen	oxidative	PMID:37018193 | Matsuda, Uchimura, Satoh et al. (2023)	Spectra and characteristics of somatic mutations induced by ionizing radiation in hematopoietic stem cells.	Proceedings of the National Academy of Sciences of the United States of America	Base substitution patterns in the SNVs suggested a role of reactive oxygen species in radiation mutagenesis, and signature analysis of single base substitutions (SBS) revealed a dose-dependent increase of SBS40.
SBS40	radiation	uv	PMID:37018193 | Matsuda, Uchimura, Satoh et al. (2023)	Spectra and characteristics of somatic mutations induced by ionizing radiation in hematopoietic stem cells.	Proceedings of the National Academy of Sciences of the United States of America	Base substitution patterns in the SNVs suggested a role of reactive oxygen species in radiation mutagenesis, and signature analysis of single base substitutions (SBS) revealed a dose-dependent increase of SBS40.
ID2	lead	metals	PMID:29753724 | Fan, Huang, Long et al. (2018)	ID2 protects retinal pigment epithelium cells from oxidative damage through p-ERK1/2/ID2/NRF2.	Archives of biochemistry and biophysics	Age-related macular degeneration (AMD) is the leading cause of blindness during aging. The degeneration of retinal pigment epithelium (RPE) is the main pathologic characteristic of AMD. ID2 is a member of the Inhibitor of DNA binding proteins (ID) fa...
ID2	ROS	oxidative	PMID:29753724 | Fan, Huang, Long et al. (2018)	ID2 protects retinal pigment epithelium cells from oxidative damage through p-ERK1/2/ID2/NRF2.	Archives of biochemistry and biophysics	Knockdown of ID2 promoted cell apoptosis and increased ROS level in RPE cells that were subjected to oxidative damage.
ID2	oxidative stress	oxidative	PMID:29753724 | Fan, Huang, Long et al. (2018)	ID2 protects retinal pigment epithelium cells from oxidative damage through p-ERK1/2/ID2/NRF2.	Archives of biochemistry and biophysics	Here we showed that oxidative stress increased ID2 expression in RPE cells.
ID8	lead	metals	PMID:35158887 | Jin, Sivakumar, Mironchik et al. (2022)	PD-L1 near Infrared Photoimmunotherapy of Ovarian Cancer Model.	Cancers	(1) Background: Despite advances in surgical approaches and drug development, ovarian cancer is still a leading cause of death from gynecological malignancies. Patients diagnosed with late-stage disease are treated with aggressive surgical resection ...
ID8	chemotherapy	chemotherapy	PMID:35158887 | Jin, Sivakumar, Mironchik et al. (2022)	PD-L1 near Infrared Photoimmunotherapy of Ovarian Cancer Model.	Cancers	(1) Background: Despite advances in surgical approaches and drug development, ovarian cancer is still a leading cause of death from gynecological malignancies. Patients diagnosed with late-stage disease are treated with aggressive surgical resection ...
ID4	lead	metals	PMID:28327358 | Eun, Jeon, Kim et al. (2017)	A cell-autonomous positive-signaling circuit associated with the PDGF-NO-ID4-regulatory axis in glioblastoma cells.	Biochemical and biophysical research communications	Previously, we demonstrated that platelet-derived growth factor (PDGF) activates Notch signaling through nitric oxide (NO)-signaling-driven activation of inhibitor of differentiation 4 (ID4) in glioblastoma (GBM) stem cells (GSCs) and endothelial cells in the vascular niche of GBM, leading to maintenance of GSC traits and GBM progression.
CN4	ROS	oxidative	PMID:38863070 | Zhao, Guo, Li et al. (2024)	Phylodynamics unveils invading and diffusing patterns of dengue virus serotype-1 in Guangdong, China from 1990 to 2019 under a global genotyping framework.	Infectious diseases of poverty	The strong invasiveness and rapid expansion of dengue virus (DENV) pose a great challenge to global public health. However, dengue epidemic patterns and mechanisms at a genetic scale, particularly in term of cross-border transmissions, remain poorly ...
ID2	methylation	epigenetics	PMID:23342267 | Sharma, Chinaranagari, Patel et al. (2012)	Epigenetic inactivation of inhibitor of differentiation 4 (Id4) correlates with prostate cancer.	Cancer medicine	The inhibitor of DNA-binding (Id) proteins, Id1-4 are negative regulators of basic helix-loop-helix (bHLH) transcription factors. As key regulators of cell cycle and differentiation, expression of Id proteins are increasingly observed in many cancers...
ID2	ROS	oxidative	PMID:23342267 | Sharma, Chinaranagari, Patel et al. (2012)	Epigenetic inactivation of inhibitor of differentiation 4 (Id4) correlates with prostate cancer.	Cancer medicine	Of all the four Id proteins, the expression of Id1, Id2, and to a lesser extent, Id3 in prostate cancer and the underlying molecular mechanism is relatively well known.
ID2	epigenetic	epigenetics	PMID:23342267 | Sharma, Chinaranagari, Patel et al. (2012)	Epigenetic inactivation of inhibitor of differentiation 4 (Id4) correlates with prostate cancer.	Cancer medicine	The inhibitor of DNA-binding (Id) proteins, Id1-4 are negative regulators of basic helix-loop-helix (bHLH) transcription factors. As key regulators of cell cycle and differentiation, expression of Id proteins are increasingly observed in many cancers...
ID4	methylation	epigenetics	PMID:23342267 | Sharma, Chinaranagari, Patel et al. (2012)	Epigenetic inactivation of inhibitor of differentiation 4 (Id4) correlates with prostate cancer.	Cancer medicine	In the present study, we extend these observations and demonstrate that Id4 is down-regulated in prostate cancer due to promoter hypermethylation.
ID4	ROS	oxidative	PMID:23342267 | Sharma, Chinaranagari, Patel et al. (2012)	Epigenetic inactivation of inhibitor of differentiation 4 (Id4) correlates with prostate cancer.	Cancer medicine	On the contrary, our previous results demonstrated that Id4 acts as a potential tumor suppressor in prostate cancer.
ID4	epigenetic	epigenetics	PMID:23342267 | Sharma, Chinaranagari, Patel et al. (2012)	Epigenetic inactivation of inhibitor of differentiation 4 (Id4) correlates with prostate cancer.	Cancer medicine	Conversely, Id4 promoter hypermethylation increased in LNCaP-C81 cells suggesting epigenetic silencing.
ID3	methylation	epigenetics	PMID:23342267 | Sharma, Chinaranagari, Patel et al. (2012)	Epigenetic inactivation of inhibitor of differentiation 4 (Id4) correlates with prostate cancer.	Cancer medicine	The inhibitor of DNA-binding (Id) proteins, Id1-4 are negative regulators of basic helix-loop-helix (bHLH) transcription factors. As key regulators of cell cycle and differentiation, expression of Id proteins are increasingly observed in many cancers...
ID3	ROS	oxidative	PMID:23342267 | Sharma, Chinaranagari, Patel et al. (2012)	Epigenetic inactivation of inhibitor of differentiation 4 (Id4) correlates with prostate cancer.	Cancer medicine	Of all the four Id proteins, the expression of Id1, Id2, and to a lesser extent, Id3 in prostate cancer and the underlying molecular mechanism is relatively well known.
ID3	epigenetic	epigenetics	PMID:23342267 | Sharma, Chinaranagari, Patel et al. (2012)	Epigenetic inactivation of inhibitor of differentiation 4 (Id4) correlates with prostate cancer.	Cancer medicine	The inhibitor of DNA-binding (Id) proteins, Id1-4 are negative regulators of basic helix-loop-helix (bHLH) transcription factors. As key regulators of cell cycle and differentiation, expression of Id proteins are increasingly observed in many cancers...
ID1	methylation	epigenetics	PMID:23342267 | Sharma, Chinaranagari, Patel et al. (2012)	Epigenetic inactivation of inhibitor of differentiation 4 (Id4) correlates with prostate cancer.	Cancer medicine	The inhibitor of DNA-binding (Id) proteins, Id1-4 are negative regulators of basic helix-loop-helix (bHLH) transcription factors. As key regulators of cell cycle and differentiation, expression of Id proteins are increasingly observed in many cancers...
ID1	ROS	oxidative	PMID:23342267 | Sharma, Chinaranagari, Patel et al. (2012)	Epigenetic inactivation of inhibitor of differentiation 4 (Id4) correlates with prostate cancer.	Cancer medicine	Of all the four Id proteins, the expression of Id1, Id2, and to a lesser extent, Id3 in prostate cancer and the underlying molecular mechanism is relatively well known.
ID1	epigenetic	epigenetics	PMID:23342267 | Sharma, Chinaranagari, Patel et al. (2012)	Epigenetic inactivation of inhibitor of differentiation 4 (Id4) correlates with prostate cancer.	Cancer medicine	The inhibitor of DNA-binding (Id) proteins, Id1-4 are negative regulators of basic helix-loop-helix (bHLH) transcription factors. As key regulators of cell cycle and differentiation, expression of Id proteins are increasingly observed in many cancers...
ID3	chromatin	epigenetics	PMID:32760207 | Wang, Zhao, Fei et al. (2020)	LEF1/Id3/HRAS axis promotes the tumorigenesis and progression of esophageal squamous cell carcinoma.	International journal of biological sciences	Our previous study demonstrated that lymphoid enhancer-binding factor 1 (LEF1) could promote the progression of esophageal squamous cell carcinoma (ESCC). However, the regulatory mechanism of LEF1 was not clear thoroughly. Herein, we continued to exp...
ID13	ROS	oxidative	PMID:19925868 | Leccia, Gourrier, Doucet et al. (2010)	Hard alpha-keratin degradation inside a tissue under high flux X-ray synchrotron micro-beam: a multi-scale time-resolved study.	Journal of structural biology	To assess the damages caused by hard X-ray micro-beams (1 microm(2) cross-section), short exposure time scattering SAXS/WAXS patterns have been recorded at beamline ID13 (ESRF) after various irradiation times.
ID13	radiation	uv	PMID:19925868 | Leccia, Gourrier, Doucet et al. (2010)	Hard alpha-keratin degradation inside a tissue under high flux X-ray synchrotron micro-beam: a multi-scale time-resolved study.	Journal of structural biology	To assess the damages caused by hard X-ray micro-beams (1 microm(2) cross-section), short exposure time scattering SAXS/WAXS patterns have been recorded at beamline ID13 (ESRF) after various irradiation times.
ID13	exposure	environmental	PMID:19925868 | Leccia, Gourrier, Doucet et al. (2010)	Hard alpha-keratin degradation inside a tissue under high flux X-ray synchrotron micro-beam: a multi-scale time-resolved study.	Journal of structural biology	To assess the damages caused by hard X-ray micro-beams (1 microm(2) cross-section), short exposure time scattering SAXS/WAXS patterns have been recorded at beamline ID13 (ESRF) after various irradiation times.
SV1	ROS	oxidative	PMID:35485815 | Novikova, Troitsky, Selyatitskaya et al. (2022)	[Dynamics of sperm indicators in men with chronic prostatitis associated with secondary infertility based on the use of ANDROEXPERT SV1 suppositories].	Urologiia (Moscow, Russia : 1999)	The purpose of the study was to evaluate the dynamics of spermogram parameters as a result of the use of suppositories with oxidised dextran "ANDROEXPERT SV1" in men with chronic prostatitis associated with secondary infertility.
SBS24	toxin	chemicals	PMID:40815496 | Guo, Jiang, Alkali et al. (2025)	Aflatoxin exposure, chronic hepatitis infection, and HLA diversity converge to shape patient survival in hepatocellular carcinoma.	Cancer epidemiology, biomarkers & prevention : a publication of the American Association for Cancer Research, cosponsored by the American Society of Preventive Oncology	Aflatoxin burden was quantified by single-base-substitution signature 24 (SBS24).
SBS24	ROS	oxidative	PMID:40815496 | Guo, Jiang, Alkali et al. (2025)	Aflatoxin exposure, chronic hepatitis infection, and HLA diversity converge to shape patient survival in hepatocellular carcinoma.	Cancer epidemiology, biomarkers & prevention : a publication of the American Association for Cancer Research, cosponsored by the American Society of Preventive Oncology	Aflatoxin remains an under-recognized hepatocellular‑carcinoma (HCC) risk factor in the United States, where the permissible food limit (20 ppb) is five‑fold higher than in Europe. We analyzed 350 TCGA-HCC cases with whole‑exome, RNA‑seq, and clinic...
SBS24	exposure	environmental	PMID:40815496 | Guo, Jiang, Alkali et al. (2025)	Aflatoxin exposure, chronic hepatitis infection, and HLA diversity converge to shape patient survival in hepatocellular carcinoma.	Cancer epidemiology, biomarkers & prevention : a publication of the American Association for Cancer Research, cosponsored by the American Society of Preventive Oncology	Aflatoxin remains an under-recognized hepatocellular‑carcinoma (HCC) risk factor in the United States, where the permissible food limit (20 ppb) is five‑fold higher than in Europe. We analyzed 350 TCGA-HCC cases with whole‑exome, RNA‑seq, and clinic...
SBS24	aristolochic	food_toxins	PMID:40815496 | Guo, Jiang, Alkali et al. (2025)	Aflatoxin exposure, chronic hepatitis infection, and HLA diversity converge to shape patient survival in hepatocellular carcinoma.	Cancer epidemiology, biomarkers & prevention : a publication of the American Association for Cancer Research, cosponsored by the American Society of Preventive Oncology	Aflatoxin remains an under-recognized hepatocellular‑carcinoma (HCC) risk factor in the United States, where the permissible food limit (20 ppb) is five‑fold higher than in Europe. We analyzed 350 TCGA-HCC cases with whole‑exome, RNA‑seq, and clinic...
SBS24	aflatoxin	food_toxins	PMID:40815496 | Guo, Jiang, Alkali et al. (2025)	Aflatoxin exposure, chronic hepatitis infection, and HLA diversity converge to shape patient survival in hepatocellular carcinoma.	Cancer epidemiology, biomarkers & prevention : a publication of the American Association for Cancer Research, cosponsored by the American Society of Preventive Oncology	Aflatoxin burden was quantified by single-base-substitution signature 24 (SBS24).
ID15	ROS	oxidative	PMID:25624521 | Withers (2015)	Fracture mechanics by three-dimensional crack-tip synchrotron X-ray microscopy.	Philosophical transactions. Series A, Mathematical, physical, and engineering sciences	To better understand the relationship between the nucleation and growth of defects and the local stresses and phase changes that cause them, we need both imaging and stress mapping. Here, we explore how this can be achieved by bringing together synch...
ID15	radiation	uv	PMID:25624521 | Withers (2015)	Fracture mechanics by three-dimensional crack-tip synchrotron X-ray microscopy.	Philosophical transactions. Series A, Mathematical, physical, and engineering sciences	Conventionally, these are undertaken on separate synchrotron beamlines; however, instruments capable of both imaging and diffraction are beginning to emerge, such as ID15 at the European Synchrotron Radiation Facility and JEEP at the Diamond Light Source.
ID21	ROS	oxidative	PMID:20950687 | Ducić, Quintes, Nave et al. (2011)	Structure and composition of myelinated axons: a multimodal synchrotron spectro-microscopy study.	Journal of structural biology	We report elemental mappings on the sub-cellular level of myelinated sciatic neurons isolated from wild type mice, with high spatial resolution. The distribution of P, S, Cl, Na, K, Fe, Mn, Cu was imaged in freeze-dried as well as cryo-preserved spec...
ID21	chemical	chemicals	PMID:20950687 | Ducić, Quintes, Nave et al. (2011)	Structure and composition of myelinated axons: a multimodal synchrotron spectro-microscopy study.	Journal of structural biology	We report elemental mappings on the sub-cellular level of myelinated sciatic neurons isolated from wild type mice, with high spatial resolution. The distribution of P, S, Cl, Na, K, Fe, Mn, Cu was imaged in freeze-dried as well as cryo-preserved spec...
ID21	radiation	uv	PMID:20950687 | Ducić, Quintes, Nave et al. (2011)	Structure and composition of myelinated axons: a multimodal synchrotron spectro-microscopy study.	Journal of structural biology	The distribution of P, S, Cl, Na, K, Fe, Mn, Cu was imaged in freeze-dried as well as cryo-preserved specimen, using the recently developed cryogenic sample environment at beamline ID21 at the European Synchrotron Radiation Facility (ESRF).
SBS88	mutagen	chemicals	PMID:40034755 | Díaz-Gay, Dos Santos, Moody et al. (2025)	Geographic and age-related variations in mutational processes in colorectal cancer.	medRxiv : the preprint server for health sciences	Signatures SBS88 and ID18, caused by the bacteria-produced mutagen colibactin, had higher mutation loads in countries with higher colorectal cancer incidence rates.
SBS88	ROS	oxidative	PMID:40034755 | Díaz-Gay, Dos Santos, Moody et al. (2025)	Geographic and age-related variations in mutational processes in colorectal cancer.	medRxiv : the preprint server for health sciences	Colorectal cancer incidence rates vary geographically and have changed over time. Notably, in the past two decades, the incidence of early-onset colorectal cancer, affecting individuals under the age of 50 years, has doubled in many countries. The re...
SBS88	exposure	environmental	PMID:40034755 | Díaz-Gay, Dos Santos, Moody et al. (2025)	Geographic and age-related variations in mutational processes in colorectal cancer.	medRxiv : the preprint server for health sciences	Colorectal cancer incidence rates vary geographically and have changed over time. Notably, in the past two decades, the incidence of early-onset colorectal cancer, affecting individuals under the age of 50 years, has doubled in many countries. The re...
ID18	mutagen	chemicals	PMID:40034755 | Díaz-Gay, Dos Santos, Moody et al. (2025)	Geographic and age-related variations in mutational processes in colorectal cancer.	medRxiv : the preprint server for health sciences	Signatures SBS88 and ID18, caused by the bacteria-produced mutagen colibactin, had higher mutation loads in countries with higher colorectal cancer incidence rates.
ID18	ROS	oxidative	PMID:40034755 | Díaz-Gay, Dos Santos, Moody et al. (2025)	Geographic and age-related variations in mutational processes in colorectal cancer.	medRxiv : the preprint server for health sciences	Colorectal cancer incidence rates vary geographically and have changed over time. Notably, in the past two decades, the incidence of early-onset colorectal cancer, affecting individuals under the age of 50 years, has doubled in many countries. The re...
ID18	exposure	environmental	PMID:40034755 | Díaz-Gay, Dos Santos, Moody et al. (2025)	Geographic and age-related variations in mutational processes in colorectal cancer.	medRxiv : the preprint server for health sciences	Colibactin exposure was further linked to <i>APC</i> driver mutations, with ID18 responsible for about 25% of <i>APC</i> driver indels in colibactin-positive cases.
SBS3	ROS	oxidative	PMID:38063999 | Chan, Clendenning, Joseland et al. (2024)	Inherited BRCA1 and RNF43 pathogenic variants in a familial colorectal cancer type X family.	Familial cancer	Genetic susceptibility to familial colorectal cancer (CRC), including for individuals classified as Familial Colorectal Cancer Type X (FCCTX), remains poorly understood. We describe a multi-generation CRC-affected family segregating pathogenic varian...
ID6	ROS	oxidative	PMID:38063999 | Chan, Clendenning, Joseland et al. (2024)	Inherited BRCA1 and RNF43 pathogenic variants in a familial colorectal cancer type X family.	Familial cancer	Genetic susceptibility to familial colorectal cancer (CRC), including for individuals classified as Familial Colorectal Cancer Type X (FCCTX), remains poorly understood. We describe a multi-generation CRC-affected family segregating pathogenic varian...
SBS57	ROS	oxidative	PMID:39231944 | Basyuni, Heskin, Degasperi et al. (2024)	Large-scale analysis of whole genome sequencing data from formalin-fixed paraffin-embedded cancer specimens demonstrates preservation of clinical utility.	Nature communications	Whole genome sequencing (WGS) provides comprehensive, individualised cancer genomic information. However, routine tumour biopsies are formalin-fixed and paraffin-embedded (FFPE), damaging DNA, historically limiting their use in WGS. Here we analyse F...
SBS1	ROS	oxidative	PMID:37188696 | Yaacov, Rosenberg, Simon (2023)	Mutational signatures association with replication timing in normal cells reveals similarities and differences with matched cancer tissues.	Scientific reports	We found that many mutational processes are active mainly or solely in early RT, such as SBS16 in hepatocytes and SBS88 in the colon, or in late RT, such as SBS4 in lung and hepatocytes, and SBS18 across many tissues.
SBS88	ROS	oxidative	PMID:37188696 | Yaacov, Rosenberg, Simon (2023)	Mutational signatures association with replication timing in normal cells reveals similarities and differences with matched cancer tissues.	Scientific reports	We found that many mutational processes are active mainly or solely in early RT, such as SBS16 in hepatocytes and SBS88 in the colon, or in late RT, such as SBS4 in lung and hepatocytes, and SBS18 across many tissues.
SBS4	ROS	oxidative	PMID:37188696 | Yaacov, Rosenberg, Simon (2023)	Mutational signatures association with replication timing in normal cells reveals similarities and differences with matched cancer tissues.	Scientific reports	We found that many mutational processes are active mainly or solely in early RT, such as SBS16 in hepatocytes and SBS88 in the colon, or in late RT, such as SBS4 in lung and hepatocytes, and SBS18 across many tissues.
SBS5	ROS	oxidative	PMID:37188696 | Yaacov, Rosenberg, Simon (2023)	Mutational signatures association with replication timing in normal cells reveals similarities and differences with matched cancer tissues.	Scientific reports	The two ubiquitous signatures, SBS1 and SBS5, showed late and early bias, respectively, across multiple tissues and in mutations representing germ cells.
SBS16	ROS	oxidative	PMID:37188696 | Yaacov, Rosenberg, Simon (2023)	Mutational signatures association with replication timing in normal cells reveals similarities and differences with matched cancer tissues.	Scientific reports	We found that many mutational processes are active mainly or solely in early RT, such as SBS16 in hepatocytes and SBS88 in the colon, or in late RT, such as SBS4 in lung and hepatocytes, and SBS18 across many tissues.
SBS18	ROS	oxidative	PMID:37188696 | Yaacov, Rosenberg, Simon (2023)	Mutational signatures association with replication timing in normal cells reveals similarities and differences with matched cancer tissues.	Scientific reports	We found that many mutational processes are active mainly or solely in early RT, such as SBS16 in hepatocytes and SBS88 in the colon, or in late RT, such as SBS4 in lung and hepatocytes, and SBS18 across many tissues.
SV2A	toxin	chemicals	PMID:23244111 | Bandala, Miliar-García, Mejía-Barradas et al. (2012)	Synaptic vesicle protein 2 (SV2) isoforms.	Asian Pacific journal of cancer prevention : APJCP	New molecular markers of cancer had emerged with novel applications in cancer prevention and therapeutics, including for breast cancer of unknown causes, which has a high impact on the health of women worldwide. The purpose of this research was to de...
SV2C	toxin	chemicals	PMID:23244111 | Bandala, Miliar-García, Mejía-Barradas et al. (2012)	Synaptic vesicle protein 2 (SV2) isoforms.	Asian Pacific journal of cancer prevention : APJCP	New molecular markers of cancer had emerged with novel applications in cancer prevention and therapeutics, including for breast cancer of unknown causes, which has a high impact on the health of women worldwide. The purpose of this research was to de...
SV2B	toxin	chemicals	PMID:23244111 | Bandala, Miliar-García, Mejía-Barradas et al. (2012)	Synaptic vesicle protein 2 (SV2) isoforms.	Asian Pacific journal of cancer prevention : APJCP	New molecular markers of cancer had emerged with novel applications in cancer prevention and therapeutics, including for breast cancer of unknown causes, which has a high impact on the health of women worldwide. The purpose of this research was to de...
SV2	toxin	chemicals	PMID:23244111 | Bandala, Miliar-García, Mejía-Barradas et al. (2012)	Synaptic vesicle protein 2 (SV2) isoforms.	Asian Pacific journal of cancer prevention : APJCP	These findings suggest a possible cellular transdifferentiation to neural character in breast cancer, of possible relevance to cancer development, and point to possible use of SV2 as molecular marker and a vehicle for cancer treatment with botulinum toxin.
SBS5	ROS	oxidative	PMID:35637530 | Creaney, Patch, Addala et al. (2022)	Comprehensive genomic and tumour immune profiling reveals potential therapeutic targets in malignant pleural mesothelioma.	Genome medicine	Malignant pleural mesothelioma (MPM) has a poor overall survival with few treatment options. Whole genome sequencing (WGS) combined with the immune features of MPM offers the prospect of identifying changes that could inform future clinical trials. W...
SV1	carcinogen	chemicals	PMID:24921656 | Liang, Wang, Xiao et al. (2014)	Identification of miRNAs that specifically target tumor suppressive KLF6-FL rather than oncogenic KLF6-SV1 isoform.	RNA biology	The Krüppel like factor 6 (KLF6) gene encodes multiple protein isoforms derived from alternative mRNA splicing, most of which are intimately involved in hepatocarcinogenesis and tumor progression. Recent bioinformatics analysis shows that alternative...
SV1	histone	epigenetics	PMID:24921656 | Liang, Wang, Xiao et al. (2014)	Identification of miRNAs that specifically target tumor suppressive KLF6-FL rather than oncogenic KLF6-SV1 isoform.	RNA biology	The Krüppel like factor 6 (KLF6) gene encodes multiple protein isoforms derived from alternative mRNA splicing, most of which are intimately involved in hepatocarcinogenesis and tumor progression. Recent bioinformatics analysis shows that alternative...
SV1	methylation	epigenetics	PMID:24921656 | Liang, Wang, Xiao et al. (2014)	Identification of miRNAs that specifically target tumor suppressive KLF6-FL rather than oncogenic KLF6-SV1 isoform.	RNA biology	The Krüppel like factor 6 (KLF6) gene encodes multiple protein isoforms derived from alternative mRNA splicing, most of which are intimately involved in hepatocarcinogenesis and tumor progression. Recent bioinformatics analysis shows that alternative...
ID4	ROS	oxidative	PMID:23160862 | Nio-Kobayashi, Narayanan, Giakoumelou et al. (2013)	Expression and localization of inhibitor of differentiation (ID) proteins during tissue and vascular remodelling in the human corpus luteum.	Molecular human reproduction	Members of the transforming growth factor-β (TGF-β) superfamily are likely to have major roles in the regulation of tissue and vascular remodelling in the corpus luteum (CL). There are four inhibitor-of-differentiation (ID1-4) genes that are regulate...
ID2	ROS	oxidative	PMID:23160862 | Nio-Kobayashi, Narayanan, Giakoumelou et al. (2013)	Expression and localization of inhibitor of differentiation (ID) proteins during tissue and vascular remodelling in the human corpus luteum.	Molecular human reproduction	Members of the transforming growth factor-β (TGF-β) superfamily are likely to have major roles in the regulation of tissue and vascular remodelling in the corpus luteum (CL). There are four inhibitor-of-differentiation (ID1-4) genes that are regulate...
ID3	ROS	oxidative	PMID:23160862 | Nio-Kobayashi, Narayanan, Giakoumelou et al. (2013)	Expression and localization of inhibitor of differentiation (ID) proteins during tissue and vascular remodelling in the human corpus luteum.	Molecular human reproduction	Members of the transforming growth factor-β (TGF-β) superfamily are likely to have major roles in the regulation of tissue and vascular remodelling in the corpus luteum (CL). There are four inhibitor-of-differentiation (ID1-4) genes that are regulate...
ID1	ROS	oxidative	PMID:23160862 | Nio-Kobayashi, Narayanan, Giakoumelou et al. (2013)	Expression and localization of inhibitor of differentiation (ID) proteins during tissue and vascular remodelling in the human corpus luteum.	Molecular human reproduction	ID1-4 can be localized to multiple cell types in the CL across the luteal phase.
SV40	chemotherapy	chemotherapy	PMID:15938631 | Besaratinia, Pfeifer (2005)	Investigating DNA adduct-targeted mutagenicity of tamoxifen: preferential formation of tamoxifen-DNA adducts in the human p53 gene in SV40 immortalized hepatocytes but not endometrial carcinoma cells.	Biochemistry	Tamoxifen is a widely used drug for chemotherapy and chemoprevention of breast cancer worldwide. Tamoxifen therapy is, however, associated with an increased incidence of endometrial cancer. The carcinogenicity of tamoxifen is ascribed to its genotoxi...
SV40	carcinogen	chemicals	PMID:15938631 | Besaratinia, Pfeifer (2005)	Investigating DNA adduct-targeted mutagenicity of tamoxifen: preferential formation of tamoxifen-DNA adducts in the human p53 gene in SV40 immortalized hepatocytes but not endometrial carcinoma cells.	Biochemistry	Tamoxifen is a widely used drug for chemotherapy and chemoprevention of breast cancer worldwide. Tamoxifen therapy is, however, associated with an increased incidence of endometrial cancer. The carcinogenicity of tamoxifen is ascribed to its genotoxi...
SV40	genotoxicity	analysis_methods	PMID:15938631 | Besaratinia, Pfeifer (2005)	Investigating DNA adduct-targeted mutagenicity of tamoxifen: preferential formation of tamoxifen-DNA adducts in the human p53 gene in SV40 immortalized hepatocytes but not endometrial carcinoma cells.	Biochemistry	We investigated DNA adduct-targeted mutagenicity of tamoxifen as a function of its genotoxicity in the cII transgene in Big Blue mouse embryonic fibroblasts and mapped the formation of tamoxifen-induced DNA adducts in the p53 tumor suppressor gene in SV40 immortalized human hepatocytes and human endometrial carcinoma cells.
SV40	mutagen	chemicals	PMID:15938631 | Besaratinia, Pfeifer (2005)	Investigating DNA adduct-targeted mutagenicity of tamoxifen: preferential formation of tamoxifen-DNA adducts in the human p53 gene in SV40 immortalized hepatocytes but not endometrial carcinoma cells.	Biochemistry	We investigated DNA adduct-targeted mutagenicity of tamoxifen as a function of its genotoxicity in the cII transgene in Big Blue mouse embryonic fibroblasts and mapped the formation of tamoxifen-induced DNA adducts in the p53 tumor suppressor gene in SV40 immortalized human hepatocytes and human endometrial carcinoma cells.
SV40	DNA adduct	dna_adducts	PMID:15938631 | Besaratinia, Pfeifer (2005)	Investigating DNA adduct-targeted mutagenicity of tamoxifen: preferential formation of tamoxifen-DNA adducts in the human p53 gene in SV40 immortalized hepatocytes but not endometrial carcinoma cells.	Biochemistry	We investigated DNA adduct-targeted mutagenicity of tamoxifen as a function of its genotoxicity in the cII transgene in Big Blue mouse embryonic fibroblasts and mapped the formation of tamoxifen-induced DNA adducts in the p53 tumor suppressor gene in SV40 immortalized human hepatocytes and human endometrial carcinoma cells.
CN1	ROS	oxidative	PMID:28119186 | Le, Kailaivasan, Chow et al. (2017)	Phytosterols isolated from Clinacanthus nutans induce immunosuppressive activity in murine cells.	International immunopharmacology	Using NMR spectroscopic analysis, these compounds were identified to be shaftoside (CN1), stigmasterol (CN2), β-sitosterol (CN3) and a triterpenoid lupeol (CN4).
CN3	ROS	oxidative	PMID:28119186 | Le, Kailaivasan, Chow et al. (2017)	Phytosterols isolated from Clinacanthus nutans induce immunosuppressive activity in murine cells.	International immunopharmacology	Using NMR spectroscopic analysis, these compounds were identified to be shaftoside (CN1), stigmasterol (CN2), β-sitosterol (CN3) and a triterpenoid lupeol (CN4).
CN2	ROS	oxidative	PMID:28119186 | Le, Kailaivasan, Chow et al. (2017)	Phytosterols isolated from Clinacanthus nutans induce immunosuppressive activity in murine cells.	International immunopharmacology	Using NMR spectroscopic analysis, these compounds were identified to be shaftoside (CN1), stigmasterol (CN2), β-sitosterol (CN3) and a triterpenoid lupeol (CN4).
CN4	ROS	oxidative	PMID:28119186 | Le, Kailaivasan, Chow et al. (2017)	Phytosterols isolated from Clinacanthus nutans induce immunosuppressive activity in murine cells.	International immunopharmacology	Using NMR spectroscopic analysis, these compounds were identified to be shaftoside (CN1), stigmasterol (CN2), β-sitosterol (CN3) and a triterpenoid lupeol (CN4).
CN25	ROS	oxidative	PMID:36142406 | Ren, Sun, Ren et al. (2022)	Development and Molecular Cytogenetic Characterization of a Novel Wheat-Rye T6RS.6AL Translocation Line from <i>Secale cereale</i> L. Qinling with Resistance to Stripe Rust and Powdery Mildew.	International journal of molecular sciences	In this study, a novel T6RS.6AL translocation line, 117-6, was selected from a cross between common Chuannong25 (CN25) wheat and Qinling rye.
ID2	temozolomide	chemotherapy	PMID:25773386 | Zhao, He, Wang et al. (2015)	Downregulation of Id2 increases chemosensitivity of glioma.	Tumour biology : the journal of the International Society for Oncodevelopmental Biology and Medicine	This study demonstrated that Id2 was significantly upregulated in glioma tissues, and Id2 correlated well with the advancement of glioma grade and a worse prognosis in response to temozolomide treatment.
ID13	radiation	uv	PMID:10739928 | Grimm, Klebe, Ficner et al. (2000)	Screening orthologs as an important variable in crystallization: preliminary X-ray diffraction studies of the tRNA-modifying enzyme S-adenosyl-methionine:tRNA ribosyl transferase/isomerase.	Acta crystallographica. Section D, Biological crystallography	Using highly focused synchrotron radiation from the EMBL/ESRF beamline ID13 (Grenoble, France), diffraction to at least 3.2 A could be achieved.
ID13	radiation	uv	PMID:11468408 | Renault, Hanzal-Bayer, Hillig (2001)	Coexpression, copurification, crystallization and preliminary X-ray analysis of a complex of ARL2-GTP and PDE delta.	Acta crystallographica. Section D, Biological crystallography	The small GTPase ARL2 (from Mus musculus) and an effector protein, the delta subunit of human cGMP phosphodiesterase (hPDE delta), were coexpressed and copurified from Escherichia coli as a stable complex. Coexpression significantly increased the oth...
ID4	cisplatin	chemotherapy	PMID:27537399 | Qi, Li, Li et al. (2016)	Id4 promotes cisplatin resistance in lung cancer through the p38 MAPK pathway.	Anti-cancer drugs	Our study showed that Id4 expression in cisplatin-resistant A549/DDP cells was higher than that in parental A549 cells.
SBS55	chemotherapy	chemotherapy	PMID:37387466 | Yang, Yu, Liu et al. (2023)	Mutational pattern off homologous recombination repair (HRR)-related genes in upper tract urothelial carcinoma.	Cancer medicine	Homologous recombination (HR) repair (HRR) has been indicated to be a biomarker for immunotherapy, chemotherapy, and poly-ADP ribose polymerase inhibitors inhibitors (PARPis). Nonetheless, their molecular correlates in upper tract urothelial carcinom...
SBS55	aristolochic	food_toxins	PMID:37387466 | Yang, Yu, Liu et al. (2023)	Mutational pattern off homologous recombination repair (HRR)-related genes in upper tract urothelial carcinoma.	Cancer medicine	Homologous recombination (HR) repair (HRR) has been indicated to be a biomarker for immunotherapy, chemotherapy, and poly-ADP ribose polymerase inhibitors inhibitors (PARPis). Nonetheless, their molecular correlates in upper tract urothelial carcinom...
SV40	lead	metals	PMID:15036122 | Burmeister, Schwerdtle, Poser et al. (2004)	Effects of asbestos on initiation of DNA damage, induction of DNA-strand breaks, P53-expression and apoptosis in primary, SV40-transformed and malignant human mesothelial cells.	Mutation research	Human mesothelial cells (HMC), the progenitor cells of asbestos-induced mesothelioma, are particularly sensitive to the genotoxic effects of asbestos, although the molecular mechanisms by which asbestos induces injury in HMC are not well known. The h...
SV40	asbestos	chemicals	PMID:15036122 | Burmeister, Schwerdtle, Poser et al. (2004)	Effects of asbestos on initiation of DNA damage, induction of DNA-strand breaks, P53-expression and apoptosis in primary, SV40-transformed and malignant human mesothelial cells.	Mutation research	The aim of this study was to investigate the asbestos-induced DNA damage in cultured HMC and SV40-transformed HMC (MeT-5A) compared with their malignant counterparts, i.e.
SV40	exposure	environmental	PMID:15036122 | Burmeister, Schwerdtle, Poser et al. (2004)	Effects of asbestos on initiation of DNA damage, induction of DNA-strand breaks, P53-expression and apoptosis in primary, SV40-transformed and malignant human mesothelial cells.	Mutation research	The presence of SV40-Tag in MeT-5A and MSTO cells results in an increased expression of P53, but not in additive genotoxic effects after exposure to asbestos.
ID1	ROS	oxidative	PMID:31895076 | Thomas, Vanthoor, Vos et al. (2020)	Risk factors and molecular characterization of penile cancer: impact on prognosis and potential targets for systemic therapy.	Current opinion in urology	To provide a comprehensive summary of risk factors, molecular machinery as well as potential therapeutic targets with a particular focus on literature published in the last 2 years on prognosis and treatment of penile cancer (PeCa). E2F, LAMC2, MAML2...
ID1	chemotherapy	chemotherapy	PMID:31895076 | Thomas, Vanthoor, Vos et al. (2020)	Risk factors and molecular characterization of penile cancer: impact on prognosis and potential targets for systemic therapy.	Current opinion in urology	To provide a comprehensive summary of risk factors, molecular machinery as well as potential therapeutic targets with a particular focus on literature published in the last 2 years on prognosis and treatment of penile cancer (PeCa). E2F, LAMC2, MAML2...
CN16	ROS	oxidative	PMID:26961208 | Kang, Zhang, Xu et al. (2016)	Characterization of wheat - Psathyrostachys huashanica small segment translocation line with enhanced kernels per spike and stripe rust resistance.	Genome	Psathyrostachys huashanica Keng (2n = 2x = 14, NsNs), a distant wild relative of common wheat, possesses rich potentially valuable traits, such as disease resistance and more spikelets and kernels per spike, that could be useful for wheat genetic imp...
CN19O	mutagen	chemicals	PMID:21984908 | Coultrap, Bayer (2011)	Improving a natural CaMKII inhibitor by random and rational design.	PloS one	CaM-KIIN has evolved to inhibit stimulated and autonomous activity of the Ca(2+)/calmodulin (CaM)-dependent protein kinase II (CaMKII) efficiently, selectively, and potently (IC50 ∼100 nM). The CN class of peptides, derived from the inhibitory region...
CN19O	chemical	chemicals	PMID:21984908 | Coultrap, Bayer (2011)	Improving a natural CaMKII inhibitor by random and rational design.	PloS one	CaM-KIIN has evolved to inhibit stimulated and autonomous activity of the Ca(2+)/calmodulin (CaM)-dependent protein kinase II (CaMKII) efficiently, selectively, and potently (IC50 ∼100 nM). The CN class of peptides, derived from the inhibitory region...
CN19	mutagen	chemicals	PMID:21984908 | Coultrap, Bayer (2011)	Improving a natural CaMKII inhibitor by random and rational design.	PloS one	CaM-KIIN has evolved to inhibit stimulated and autonomous activity of the Ca(2+)/calmodulin (CaM)-dependent protein kinase II (CaMKII) efficiently, selectively, and potently (IC50 ∼100 nM). The CN class of peptides, derived from the inhibitory region...
CN19	chemical	chemicals	PMID:21984908 | Coultrap, Bayer (2011)	Improving a natural CaMKII inhibitor by random and rational design.	PloS one	First, the minimal region with full inhibitory potency was identified (CN19) by determining the effect of truncated peptides on CaMKII activity in biochemical assays.
ID1	lead	metals	PMID:33834612 | Chen, Nio, Yamashita et al. (2021)	BMP9-ID1 signaling promotes EpCAM-positive cancer stem cell properties in hepatocellular carcinoma.	Molecular oncology	The malignant nature of hepatocellular carcinoma (HCC) is closely related to the presence of cancer stem cells (CSCs). Bone morphologic protein 9 (BMP9), a member of the transforming growth factor-beta (TGF-β) superfamily, was recently reported to be...
CN6	ROS	oxidative	PMID:26460000 | Yang, Chen, Fuh et al. (2016)	Migraine and Risk of Ocular Motor Cranial Nerve Palsies: A Nationwide Cohort Study.	Ophthalmology	To determine whether migraine is associated with an increased risk of developing ocular motor cranial nerve palsies (OMCNP). Nationwide retrospective cohort study. Medical records of patients with migraine who were entered in the National Health Insu...
CN3	ROS	oxidative	PMID:26460000 | Yang, Chen, Fuh et al. (2016)	Migraine and Risk of Ocular Motor Cranial Nerve Palsies: A Nationwide Cohort Study.	Ophthalmology	To determine whether migraine is associated with an increased risk of developing ocular motor cranial nerve palsies (OMCNP). Nationwide retrospective cohort study. Medical records of patients with migraine who were entered in the National Health Insu...
CN4	ROS	oxidative	PMID:26460000 | Yang, Chen, Fuh et al. (2016)	Migraine and Risk of Ocular Motor Cranial Nerve Palsies: A Nationwide Cohort Study.	Ophthalmology	To determine whether migraine is associated with an increased risk of developing ocular motor cranial nerve palsies (OMCNP). Nationwide retrospective cohort study. Medical records of patients with migraine who were entered in the National Health Insu...
ID5	ROS	oxidative	PMID:11693300 | Poole, Zhang, Ross (2001)	The differential distribution of acetylated and detyrosinated alpha-tubulin in the microtubular cytoskeleton and primary cilia of hyaline cartilage chondrocytes.	Journal of anatomy	Thick cryosections were immunolabelled with antibodies directed against acetylated alpha-tubulin (C3B9), detyrosinated alpha-tubulin (ID5) and total alpha-tubulin (TAT), and imaged at high magnification using confocal laser scanning microscopy.
ID2	lead	metals	PMID:39019900 | Vázquez-Cabrera, Škandík, Roncier et al. (2024)	ID2-ETS2 axis regulates the transcriptional acquisition of pro-tumoral microglia phenotype in glioma.	Cell death & disease	Collectively, our findings indicate that the regulation of ETS2 by ID2 plays a role in the transcriptional regulation of microglia in response to stimuli originating from glioblastoma cells, information that could lead to developing therapeutic strategies to manipulate microglial tumour-trophic functions.
ID1	lead	metals	PMID:39019900 | Vázquez-Cabrera, Škandík, Roncier et al. (2024)	ID2-ETS2 axis regulates the transcriptional acquisition of pro-tumoral microglia phenotype in glioma.	Cell death & disease	Glioblastoma is a highly aggressive brain tumour that creates an immunosuppressive microenvironment. Microglia, the brain's resident immune cells, play a crucial role in this environment. Glioblastoma cells can reprogramme microglia to create a suppo...
SBS13	chemical	chemicals	PMID:37394589 | Kim, Park, Cho et al. (2023)	Genomic characteristics of triple negative apocrine carcinoma: a comparison to triple negative breast cancer.	Experimental & molecular medicine	Apocrine carcinoma is a rare breast cancer subtype. As such, the genomic characteristics of apocrine carcinoma with triple negative immunohistochemical results (TNAC), which has been treated as triple negative breast cancer (TNBC), have not been reve...
SBS6	chemical	chemicals	PMID:37394589 | Kim, Park, Cho et al. (2023)	Genomic characteristics of triple negative apocrine carcinoma: a comparison to triple negative breast cancer.	Experimental & molecular medicine	Apocrine carcinoma is a rare breast cancer subtype. As such, the genomic characteristics of apocrine carcinoma with triple negative immunohistochemical results (TNAC), which has been treated as triple negative breast cancer (TNBC), have not been reve...
SBS21	chemical	chemicals	PMID:37394589 | Kim, Park, Cho et al. (2023)	Genomic characteristics of triple negative apocrine carcinoma: a comparison to triple negative breast cancer.	Experimental & molecular medicine	Apocrine carcinoma is a rare breast cancer subtype. As such, the genomic characteristics of apocrine carcinoma with triple negative immunohistochemical results (TNAC), which has been treated as triple negative breast cancer (TNBC), have not been reve...
SBS5	chemical	chemicals	PMID:37394589 | Kim, Park, Cho et al. (2023)	Genomic characteristics of triple negative apocrine carcinoma: a comparison to triple negative breast cancer.	Experimental & molecular medicine	Apocrine carcinoma is a rare breast cancer subtype. As such, the genomic characteristics of apocrine carcinoma with triple negative immunohistochemical results (TNAC), which has been treated as triple negative breast cancer (TNBC), have not been reve...
SV2	ROS	oxidative	PMID:36828407 | Gregory, Acharya (2023)	A Comprehensive Structural Analysis of <i>Clostridium botulinum</i> Neurotoxin A Cell-Binding Domain from Different Subtypes.	Toxins	Botulinum neurotoxins (BoNTs) cause flaccid neuromuscular paralysis by cleaving one of the SNARE (soluble <i>N</i>-ethylmaleimide-sensitive factor attachment protein receptor) complex proteins. BoNTs display high affinity and specificity for neuromus...
SV2	toxin	chemicals	PMID:36828407 | Gregory, Acharya (2023)	A Comprehensive Structural Analysis of <i>Clostridium botulinum</i> Neurotoxin A Cell-Binding Domain from Different Subtypes.	Toxins	Botulinum neurotoxins (BoNTs) cause flaccid neuromuscular paralysis by cleaving one of the SNARE (soluble <i>N</i>-ethylmaleimide-sensitive factor attachment protein receptor) complex proteins. BoNTs display high affinity and specificity for neuromus...
ID1	radiation	uv	PMID:30300901 | Chen, Zhou, Zou et al. (2018)	Id1/NR2B Receptor Pathway Regulates Rat Cochlear Sensory Epithelial Cell Survival after Radiation.	Audiology & neuro-otology	However, it is unclear whether Id1 and the NMDA receptor are involved in the radiation-mediated survival of rat cochlear sensory epithelial cells.
SBS13	ROS	oxidative	PMID:39134585 | Kumar, Awasthi, Pradhan et al. (2024)	Somatic mutational landscape across Indian breast cancer cases by whole exome sequencing.	Scientific reports	Breast cancer (BC) has emerged as the most common malignancy among females. The genomic profile of BC is diverse in nature and complex due to heterogeneity among various geographically different ethnic groups. The primary objective of this study was ...
SBS6	ROS	oxidative	PMID:39134585 | Kumar, Awasthi, Pradhan et al. (2024)	Somatic mutational landscape across Indian breast cancer cases by whole exome sequencing.	Scientific reports	Breast cancer (BC) has emerged as the most common malignancy among females. The genomic profile of BC is diverse in nature and complex due to heterogeneity among various geographically different ethnic groups. The primary objective of this study was ...
SBS29	ROS	oxidative	PMID:39134585 | Kumar, Awasthi, Pradhan et al. (2024)	Somatic mutational landscape across Indian breast cancer cases by whole exome sequencing.	Scientific reports	Breast cancer (BC) has emerged as the most common malignancy among females. The genomic profile of BC is diverse in nature and complex due to heterogeneity among various geographically different ethnic groups. The primary objective of this study was ...
ID8	epigenetic	epigenetics	PMID:36343976 | Gomez, Cox, Walker et al. (2022)	Inhibiting DNA methylation and RNA editing upregulates immunogenic RNA to transform the tumor microenvironment and prolong survival in ovarian cancer.	Journal for immunotherapy of cancer	Novel therapies are urgently needed for ovarian cancer (OC), the fifth deadliest cancer in women. Preclinical work has shown that DNA methyltransferase inhibitors (DNMTis) can reverse the immunosuppressive tumor microenvironment in OC. Inhibiting DNA...
ID8	methylation	epigenetics	PMID:36343976 | Gomez, Cox, Walker et al. (2022)	Inhibiting DNA methylation and RNA editing upregulates immunogenic RNA to transform the tumor microenvironment and prolong survival in ovarian cancer.	Journal for immunotherapy of cancer	Novel therapies are urgently needed for ovarian cancer (OC), the fifth deadliest cancer in women. Preclinical work has shown that DNA methyltransferase inhibitors (DNMTis) can reverse the immunosuppressive tumor microenvironment in OC. Inhibiting DNA...
ID8	lead	metals	PMID:39366751 | Xia, Huang, Qian et al. (2024)	PARP inhibitors enhance antitumor immune responses by triggering pyroptosis via TNF-caspase 8-GSDMD/E axis in ovarian cancer.	Journal for immunotherapy of cancer	In addition to their established action of synthetic lethality in tumor cells, poly(ADP-ribose) polymerase inhibitors (PARPis) also orchestrate tumor immune microenvironment (TIME) that contributes to suppressing tumor growth. However, it remains not...
ID8	ROS	oxidative	PMID:39366751 | Xia, Huang, Qian et al. (2024)	PARP inhibitors enhance antitumor immune responses by triggering pyroptosis via TNF-caspase 8-GSDMD/E axis in ovarian cancer.	Journal for immunotherapy of cancer	To decode the immune responses reshaped by PARPis, we conducted T-cell receptor (TCR) sequencing and immunohistochemical (IHC) analyses of paired clinical specimens before and after niraparib monotherapy obtained from a prospective study, as well as ID8 mouse ovarian tumors.
ID8	chemical	chemicals	PMID:39366751 | Xia, Huang, Qian et al. (2024)	PARP inhibitors enhance antitumor immune responses by triggering pyroptosis via TNF-caspase 8-GSDMD/E axis in ovarian cancer.	Journal for immunotherapy of cancer	To decode the immune responses reshaped by PARPis, we conducted T-cell receptor (TCR) sequencing and immunohistochemical (IHC) analyses of paired clinical specimens before and after niraparib monotherapy obtained from a prospective study, as well as ID8 mouse ovarian tumors.
CN1	UV	uv	PMID:29569125 | Goense, van Rossum, Xi et al. (2018)	Preoperative Nomogram to Risk Stratify Patients for the Benefit of Trimodality Therapy in Esophageal Adenocarcinoma.	Annals of surgical oncology	The final nomogram for the prediction of 1-year RFS included male gender, poor histologic grade, signet ring cell adenocarcinoma, cN1, cN2-3, and baseline SUV<sub>max</sub>, with accurate calibration and reasonable discrimination (C-statistic: 0.66).
CN2	UV	uv	PMID:29569125 | Goense, van Rossum, Xi et al. (2018)	Preoperative Nomogram to Risk Stratify Patients for the Benefit of Trimodality Therapy in Esophageal Adenocarcinoma.	Annals of surgical oncology	The final nomogram for the prediction of 1-year RFS included male gender, poor histologic grade, signet ring cell adenocarcinoma, cN1, cN2-3, and baseline SUV<sub>max</sub>, with accurate calibration and reasonable discrimination (C-statistic: 0.66).
CN21	lead	metals	PMID:21316454 | Ashpole, Hudmon (2011)	Excitotoxic neuroprotection and vulnerability with CaMKII inhibition.	Molecular and cellular neurosciences	Aberrant calcium signaling is a common feature of ischemia and multiple neurodegenerative diseases. While activation of calcium-calmodulin (CaM)-dependent protein kinase II (CaMKII) is a key event in calcium signaling, its role in excitotoxicity is c...
SV3	carcinogen	chemicals	PMID:15853821 | Freddi, Arnaldi, Fazioli et al. (2005)	Expression of growth hormone-releasing hormone receptor splicing variants in human primary adrenocortical tumours.	Clinical endocrinology	Several splice variants (SVs) of GHRH receptor (GHRH-R) have been identified in various human cancers through which GHRH antagonists may exert their IGF-II-mediated antiproliferative action. Because the overexpression of the IGF-II gene is a frequent...
SV4	carcinogen	chemicals	PMID:15853821 | Freddi, Arnaldi, Fazioli et al. (2005)	Expression of growth hormone-releasing hormone receptor splicing variants in human primary adrenocortical tumours.	Clinical endocrinology	Several splice variants (SVs) of GHRH receptor (GHRH-R) have been identified in various human cancers through which GHRH antagonists may exert their IGF-II-mediated antiproliferative action. Because the overexpression of the IGF-II gene is a frequent...
SV1	carcinogen	chemicals	PMID:15853821 | Freddi, Arnaldi, Fazioli et al. (2005)	Expression of growth hormone-releasing hormone receptor splicing variants in human primary adrenocortical tumours.	Clinical endocrinology	Several splice variants (SVs) of GHRH receptor (GHRH-R) have been identified in various human cancers through which GHRH antagonists may exert their IGF-II-mediated antiproliferative action. Because the overexpression of the IGF-II gene is a frequent...
SV2	carcinogen	chemicals	PMID:15853821 | Freddi, Arnaldi, Fazioli et al. (2005)	Expression of growth hormone-releasing hormone receptor splicing variants in human primary adrenocortical tumours.	Clinical endocrinology	Several splice variants (SVs) of GHRH receptor (GHRH-R) have been identified in various human cancers through which GHRH antagonists may exert their IGF-II-mediated antiproliferative action. Because the overexpression of the IGF-II gene is a frequent...
ID4	ROS	oxidative	PMID:31843520 | Sakamoto, Tateya, Omori et al. (2020)	Idgenes are required for morphogenesis and cellular patterning in the developing mammalian cochlea.	Developmental biology	Inhibitor of differentiation and DNA-binding (Id) proteins, Id1 to Id4, function in the regulation of cellular proliferation and differentiation. Id proteins have been shown to interact with bHLH proteins and other proteins involved in regulating cel...
ID1	ROS	oxidative	PMID:31843520 | Sakamoto, Tateya, Omori et al. (2020)	Idgenes are required for morphogenesis and cellular patterning in the developing mammalian cochlea.	Developmental biology	Id1-3 are known to be expressed in the prosensory domain of developing cochlea.
SV1	tobacco	tobacco	PMID:21120628 | Peal, Jambunathan, Mahalingam (2011)	Phylogenetic and expression analysis of RNA-binding proteins with triple RNA recognition motifs in plants.	Molecules and cells	The superfamily of RNA binding proteins (RBPs) is vastly expanded in plants compared to other eukaryotes. A subfamily of RBPs that contain three RNA recognition motifs (RRMs) from the Arabidopsis (24), rice (19) and poplar (37) genomes was analyzed i...
SV1	oxidative stress	oxidative	PMID:21120628 | Peal, Jambunathan, Mahalingam (2011)	Phylogenetic and expression analysis of RNA-binding proteins with triple RNA recognition motifs in plants.	Molecules and cells	The superfamily of RNA binding proteins (RBPs) is vastly expanded in plants compared to other eukaryotes. A subfamily of RBPs that contain three RNA recognition motifs (RRMs) from the Arabidopsis (24), rice (19) and poplar (37) genomes was analyzed i...
SV1	chemical	chemicals	PMID:21120628 | Peal, Jambunathan, Mahalingam (2011)	Phylogenetic and expression analysis of RNA-binding proteins with triple RNA recognition motifs in plants.	Molecules and cells	Based on RT-PCR, splice variant AtRBP45b-SV1 was observed only in response to mechanical wounding caused by pathogen or chemical infiltrations and was not detectable in response to salt or temperature stress.
SV1	ozone	air_pollution	PMID:21120628 | Peal, Jambunathan, Mahalingam (2011)	Phylogenetic and expression analysis of RNA-binding proteins with triple RNA recognition motifs in plants.	Molecules and cells	The superfamily of RNA binding proteins (RBPs) is vastly expanded in plants compared to other eukaryotes. A subfamily of RBPs that contain three RNA recognition motifs (RRMs) from the Arabidopsis (24), rice (19) and poplar (37) genomes was analyzed i...
ID17	chemical	chemicals	PMID:37428266 | Cortés-Antiquera, Márquez, Espina et al. (2023)	Recombinant expression and characterization of a new laccase, bioinformatically identified, from the Antarctic thermophilic bacterium Geobacillus sp. ID17.	Extremophiles : life under extreme conditions	Geobacillus sp. ID17 is a gram-positive thermophilic bacterium isolated from Deception Island, Antarctica, which has shown to exhibit remarkable laccase activity in crude extract at high temperatures. A bioinformatic search using local databases led ...
CN25	ROS	oxidative	PMID:29626379 | Carini, Dupont, Santoro (2018)	Patterns of thaumarchaeal gene expression in culture and diverse marine environments.	Environmental microbiology	Thaumarchaea are ubiquitous in marine habitats where they participate in carbon and nitrogen cycling. Although metatranscriptomes suggest thaumarchaea are active microbes in marine waters, we understand little about how thaumarchaeal gene expression ...
ID3	lead	metals	PMID:37871574 | Wang, He, Calendo et al. (2024)	Tissue-infiltrating alloreactive T cells require Id3 to deflect PD-1-mediated immune suppression during GVHD.	Blood	Single-cell RNA-sequencing analysis revealed that Id3 loss leads to significantly decreased CD28- and PI3K/AKT-signaling activity in tissue-infiltrating polyfunctional Th1 cells, an indicator of active PD-1/PD-L1 effects.
ID3	chromatin	epigenetics	PMID:37871574 | Wang, He, Calendo et al. (2024)	Tissue-infiltrating alloreactive T cells require Id3 to deflect PD-1-mediated immune suppression during GVHD.	Blood	Id3 achieves these effects by restraining the chromatin accessibility for these transcription factors.
ID8	lead	metals	PMID:29920191 | Weiss, Davies, Karwan et al. (2018)	Itaconic acid mediates crosstalk between macrophage metabolism and peritoneal tumors.	The Journal of clinical investigation	Control of cellular metabolism is critical for efficient cell function, although little is known about the interplay between cell subset-specific metabolites in situ, especially in the tumor setting. Here, we determined how a macrophage-specific (Mϕ-...
ID8	ROS	oxidative	PMID:29920191 | Weiss, Davies, Karwan et al. (2018)	Itaconic acid mediates crosstalk between macrophage metabolism and peritoneal tumors.	The Journal of clinical investigation	Control of cellular metabolism is critical for efficient cell function, although little is known about the interplay between cell subset-specific metabolites in situ, especially in the tumor setting. Here, we determined how a macrophage-specific (Mϕ-...
SBS87	mutagen	chemicals	PMID:40568177 | Brown, Zhong, Miranda et al. (2025)	A Thiopurine-like Mutagenic Process Defines TGCT Subtypes.	bioRxiv : the preprint server for biology	Testicular germ cell tumors (TGCTs) are the most common malignancy in young men, exhibit a unique developmental origin and exceptional chemosensitivity. However, the molecular distinctions between TGCT subtypes remain poorly understood. Here we prese...
SBS87	ROS	oxidative	PMID:40568177 | Brown, Zhong, Miranda et al. (2025)	A Thiopurine-like Mutagenic Process Defines TGCT Subtypes.	bioRxiv : the preprint server for biology	Moreover, we identify a mutational signature, SBS87, that is exceptionally rare across cancers with exception of thiopurine-treated leukemia, but strikingly prevalent in TGCT, especially non-seminomas.
SBS1	ROS	oxidative	PMID:38284983 | Menzel, Kirchner, Kluck et al. (2024)	Genomic heterogeneity at baseline is associated with T790M resistance mutations in EGFR-mutated lung cancer treated with the first-/second-generation tyrosine kinase inhibitors.	The journal of pathology. Clinical research	This study analyzed whether extended molecular profiling can predict the development of epidermal growth factor receptor (EGFR) gene T790M mutation, which is the most frequent resistance alteration in non-small cell lung cancer (NSCLC) after treatmen...
SBS1	smoking	tobacco	PMID:38284983 | Menzel, Kirchner, Kluck et al. (2024)	Genomic heterogeneity at baseline is associated with T790M resistance mutations in EGFR-mutated lung cancer treated with the first-/second-generation tyrosine kinase inhibitors.	The journal of pathology. Clinical research	This study analyzed whether extended molecular profiling can predict the development of epidermal growth factor receptor (EGFR) gene T790M mutation, which is the most frequent resistance alteration in non-small cell lung cancer (NSCLC) after treatmen...
SV3	mutagen	chemicals	PMID:362183 | Ruiz-Vázquez, Pueyo, Cerdá-Olmedo (1978)	A mutagen assay detecting forward mutations in an arabinose-sensitive strain of Salmonella typhimurium.	Mutation research	Such artifacts are common with other bacterial mutagen assays, including those using strains analogous to SV3.
SV3	ROS	oxidative	PMID:362183 | Ruiz-Vázquez, Pueyo, Cerdá-Olmedo (1978)	A mutagen assay detecting forward mutations in an arabinose-sensitive strain of Salmonella typhimurium.	Mutation research	Strain SV3 of Salmonella typhimurium is sensitive to arabinose, that is, unable to grow in a medium containing arabinose plus glycerol as carbon source. Arabinose resistance is the consequence of the mutational inactivation of one of at least three d...
SBS3	chemotherapy	chemotherapy	PMID:39020404 | Brosda, Aoude, Bonazzi et al. (2024)	Spatial intra-tumour heterogeneity and treatment-induced genomic evolution in oesophageal adenocarcinoma: implications for prognosis and therapy.	Genome medicine	Oesophageal adenocarcinoma (OAC) is a highly heterogeneous cancer with poor survival. Standard curative treatment is chemotherapy with or without radiotherapy followed by oesophagectomy. Genomic heterogeneity is a feature of OAC and has been linked t...
SBS2	chemotherapy	chemotherapy	PMID:39020404 | Brosda, Aoude, Bonazzi et al. (2024)	Spatial intra-tumour heterogeneity and treatment-induced genomic evolution in oesophageal adenocarcinoma: implications for prognosis and therapy.	Genome medicine	Oesophageal adenocarcinoma (OAC) is a highly heterogeneous cancer with poor survival. Standard curative treatment is chemotherapy with or without radiotherapy followed by oesophagectomy. Genomic heterogeneity is a feature of OAC and has been linked t...
ID7	ROS	oxidative	PMID:22006830 | Narayana Moorthy, Ramos, Fernandes (2012)	Comparative structural analysis of α-glucosidase inhibitors on difference species: a computational study.	Archiv der Pharmazie	Structural feature analysis of chlorogenic acid derivatives made up of varying lengths of alkyl groups as α-glucosidases inhibitors were performed by QSAR techniques. The statistically significant models derived from the study were validated by leave...
ID4	ROS	oxidative	PMID:22006830 | Narayana Moorthy, Ramos, Fernandes (2012)	Comparative structural analysis of α-glucosidase inhibitors on difference species: a computational study.	Archiv der Pharmazie	Structural feature analysis of chlorogenic acid derivatives made up of varying lengths of alkyl groups as α-glucosidases inhibitors were performed by QSAR techniques. The statistically significant models derived from the study were validated by leave...
ID16	ROS	oxidative	PMID:6159397 | Marshak-Rothstein, Benedetto, Kirsch et al. (1980)	Unique determinants associated with hybridoma proteins expressing a cross-reactive idiotype: frequency among individual immune sera.	Journal of immunology (Baltimore, Md. : 1950)	It is possible to prepare antisera that recognize individual members of a family of hybridoma proteins in which all members of the family express the cross-reactive idiotype (IdCR) characteristic of the A/J anti-Ars response. These hybridoma-specific...
ID44	ROS	oxidative	PMID:6159397 | Marshak-Rothstein, Benedetto, Kirsch et al. (1980)	Unique determinants associated with hybridoma proteins expressing a cross-reactive idiotype: frequency among individual immune sera.	Journal of immunology (Baltimore, Md. : 1950)	It is possible to prepare antisera that recognize individual members of a family of hybridoma proteins in which all members of the family express the cross-reactive idiotype (IdCR) characteristic of the A/J anti-Ars response. These hybridoma-specific...
ID36	ROS	oxidative	PMID:6159397 | Marshak-Rothstein, Benedetto, Kirsch et al. (1980)	Unique determinants associated with hybridoma proteins expressing a cross-reactive idiotype: frequency among individual immune sera.	Journal of immunology (Baltimore, Md. : 1950)	It is possible to prepare antisera that recognize individual members of a family of hybridoma proteins in which all members of the family express the cross-reactive idiotype (IdCR) characteristic of the A/J anti-Ars response. These hybridoma-specific...
ID5	lead	metals	PMID:32238831 | Kosol, Contreras-Martos, Piai et al. (2020)	Interaction between the scaffold proteins CBP by IQGAP1 provides an interface between gene expression and cytoskeletal activity.	Scientific reports	Crosstalk between cellular pathways is often mediated through scaffold proteins that function as platforms for the assembly of signaling complexes. Based on yeast two-hybrid analysis, we report here the interaction between two complex scaffold protei...
ID5	ROS	oxidative	PMID:32238831 | Kosol, Contreras-Martos, Piai et al. (2020)	Interaction between the scaffold proteins CBP by IQGAP1 provides an interface between gene expression and cytoskeletal activity.	Scientific reports	Structural analysis of ID5 by solution NMR spectroscopy and SAXS reveals the presence of two regions with pronounced helical propensity.
ID5	histone	epigenetics	PMID:32238831 | Kosol, Contreras-Martos, Piai et al. (2020)	Interaction between the scaffold proteins CBP by IQGAP1 provides an interface between gene expression and cytoskeletal activity.	Scientific reports	Crosstalk between cellular pathways is often mediated through scaffold proteins that function as platforms for the assembly of signaling complexes. Based on yeast two-hybrid analysis, we report here the interaction between two complex scaffold protei...
SBS3	mutagen	chemicals	PMID:37812025 | Kinnaman, Zaccaria, Makohon-Moore et al. (2023)	Subclonal Somatic Copy-Number Alterations Emerge and Dominate in Recurrent Osteosarcoma.	Cancer research	A mutational signature analysis of recurrent tumors revealed that homologous repair deficiency (HRD)-related SBS3 increases at each time point in patients with recurrent disease, suggesting that HRD continues to be an active mutagenic process after diagnosis.
SBS3	chemotherapy	chemotherapy	PMID:37812025 | Kinnaman, Zaccaria, Makohon-Moore et al. (2023)	Subclonal Somatic Copy-Number Alterations Emerge and Dominate in Recurrent Osteosarcoma.	Cancer research	Multiple large-scale genomic profiling efforts have been undertaken in osteosarcoma to define the genomic drivers of tumorigenesis, therapeutic response, and disease recurrence. The spatial and temporal intratumor heterogeneity could also play a role...
SBS3	UV	uv	PMID:37812025 | Kinnaman, Zaccaria, Makohon-Moore et al. (2023)	Subclonal Somatic Copy-Number Alterations Emerge and Dominate in Recurrent Osteosarcoma.	Cancer research	Multiple large-scale genomic profiling efforts have been undertaken in osteosarcoma to define the genomic drivers of tumorigenesis, therapeutic response, and disease recurrence. The spatial and temporal intratumor heterogeneity could also play a role...
ID2	epigenetic	epigenetics	PMID:26509926 | Moeinvaziri, Shahhoseini (2015)	Epigenetic role of CCAAT box-binding transcription factor NF-Y on ID gene family in human embryonic carcinoma cells.	IUBMB life	Nuclear factor Y (NF-Y) is a histone substitute protein that specifically binds to the CCAAT box of the target genes and thereby promotes their regulation. NF-Y transcription factor, with defined CCAAT element-binding activities, target a gene family...
ID2	histone	epigenetics	PMID:26509926 | Moeinvaziri, Shahhoseini (2015)	Epigenetic role of CCAAT box-binding transcription factor NF-Y on ID gene family in human embryonic carcinoma cells.	IUBMB life	Nuclear factor Y (NF-Y) is a histone substitute protein that specifically binds to the CCAAT box of the target genes and thereby promotes their regulation. NF-Y transcription factor, with defined CCAAT element-binding activities, target a gene family...
ID2	chromatin	epigenetics	PMID:26509926 | Moeinvaziri, Shahhoseini (2015)	Epigenetic role of CCAAT box-binding transcription factor NF-Y on ID gene family in human embryonic carcinoma cells.	IUBMB life	Nuclear factor Y (NF-Y) is a histone substitute protein that specifically binds to the CCAAT box of the target genes and thereby promotes their regulation. NF-Y transcription factor, with defined CCAAT element-binding activities, target a gene family...
ID2	methylation	epigenetics	PMID:26509926 | Moeinvaziri, Shahhoseini (2015)	Epigenetic role of CCAAT box-binding transcription factor NF-Y on ID gene family in human embryonic carcinoma cells.	IUBMB life	Nuclear factor Y (NF-Y) is a histone substitute protein that specifically binds to the CCAAT box of the target genes and thereby promotes their regulation. NF-Y transcription factor, with defined CCAAT element-binding activities, target a gene family...
ID4	epigenetic	epigenetics	PMID:26509926 | Moeinvaziri, Shahhoseini (2015)	Epigenetic role of CCAAT box-binding transcription factor NF-Y on ID gene family in human embryonic carcinoma cells.	IUBMB life	Nuclear factor Y (NF-Y) is a histone substitute protein that specifically binds to the CCAAT box of the target genes and thereby promotes their regulation. NF-Y transcription factor, with defined CCAAT element-binding activities, target a gene family...
ID4	histone	epigenetics	PMID:26509926 | Moeinvaziri, Shahhoseini (2015)	Epigenetic role of CCAAT box-binding transcription factor NF-Y on ID gene family in human embryonic carcinoma cells.	IUBMB life	Nuclear factor Y (NF-Y) is a histone substitute protein that specifically binds to the CCAAT box of the target genes and thereby promotes their regulation. NF-Y transcription factor, with defined CCAAT element-binding activities, target a gene family...
ID4	chromatin	epigenetics	PMID:26509926 | Moeinvaziri, Shahhoseini (2015)	Epigenetic role of CCAAT box-binding transcription factor NF-Y on ID gene family in human embryonic carcinoma cells.	IUBMB life	Nuclear factor Y (NF-Y) is a histone substitute protein that specifically binds to the CCAAT box of the target genes and thereby promotes their regulation. NF-Y transcription factor, with defined CCAAT element-binding activities, target a gene family...
ID4	methylation	epigenetics	PMID:26509926 | Moeinvaziri, Shahhoseini (2015)	Epigenetic role of CCAAT box-binding transcription factor NF-Y on ID gene family in human embryonic carcinoma cells.	IUBMB life	Nuclear factor Y (NF-Y) is a histone substitute protein that specifically binds to the CCAAT box of the target genes and thereby promotes their regulation. NF-Y transcription factor, with defined CCAAT element-binding activities, target a gene family...
ID3	epigenetic	epigenetics	PMID:26509926 | Moeinvaziri, Shahhoseini (2015)	Epigenetic role of CCAAT box-binding transcription factor NF-Y on ID gene family in human embryonic carcinoma cells.	IUBMB life	Nuclear factor Y (NF-Y) is a histone substitute protein that specifically binds to the CCAAT box of the target genes and thereby promotes their regulation. NF-Y transcription factor, with defined CCAAT element-binding activities, target a gene family...
ID3	histone	epigenetics	PMID:26509926 | Moeinvaziri, Shahhoseini (2015)	Epigenetic role of CCAAT box-binding transcription factor NF-Y on ID gene family in human embryonic carcinoma cells.	IUBMB life	Nuclear factor Y (NF-Y) is a histone substitute protein that specifically binds to the CCAAT box of the target genes and thereby promotes their regulation. NF-Y transcription factor, with defined CCAAT element-binding activities, target a gene family...
ID3	chromatin	epigenetics	PMID:26509926 | Moeinvaziri, Shahhoseini (2015)	Epigenetic role of CCAAT box-binding transcription factor NF-Y on ID gene family in human embryonic carcinoma cells.	IUBMB life	Nuclear factor Y (NF-Y) is a histone substitute protein that specifically binds to the CCAAT box of the target genes and thereby promotes their regulation. NF-Y transcription factor, with defined CCAAT element-binding activities, target a gene family...
ID3	methylation	epigenetics	PMID:26509926 | Moeinvaziri, Shahhoseini (2015)	Epigenetic role of CCAAT box-binding transcription factor NF-Y on ID gene family in human embryonic carcinoma cells.	IUBMB life	Nuclear factor Y (NF-Y) is a histone substitute protein that specifically binds to the CCAAT box of the target genes and thereby promotes their regulation. NF-Y transcription factor, with defined CCAAT element-binding activities, target a gene family...
ID1	epigenetic	epigenetics	PMID:26509926 | Moeinvaziri, Shahhoseini (2015)	Epigenetic role of CCAAT box-binding transcription factor NF-Y on ID gene family in human embryonic carcinoma cells.	IUBMB life	Nuclear factor Y (NF-Y) is a histone substitute protein that specifically binds to the CCAAT box of the target genes and thereby promotes their regulation. NF-Y transcription factor, with defined CCAAT element-binding activities, target a gene family...
ID1	histone	epigenetics	PMID:26509926 | Moeinvaziri, Shahhoseini (2015)	Epigenetic role of CCAAT box-binding transcription factor NF-Y on ID gene family in human embryonic carcinoma cells.	IUBMB life	Nuclear factor Y (NF-Y) is a histone substitute protein that specifically binds to the CCAAT box of the target genes and thereby promotes their regulation. NF-Y transcription factor, with defined CCAAT element-binding activities, target a gene family...
ID1	chromatin	epigenetics	PMID:26509926 | Moeinvaziri, Shahhoseini (2015)	Epigenetic role of CCAAT box-binding transcription factor NF-Y on ID gene family in human embryonic carcinoma cells.	IUBMB life	It is suggested that, in the absence of NF-Y binding, the corresponding regions adopt a heterochromatic nature, whereas when NF-Y comes back after 7 days of differentiation, the ID1-3 promoters become again converted into active chromatin.
ID1	methylation	epigenetics	PMID:26509926 | Moeinvaziri, Shahhoseini (2015)	Epigenetic role of CCAAT box-binding transcription factor NF-Y on ID gene family in human embryonic carcinoma cells.	IUBMB life	Nuclear factor Y (NF-Y) is a histone substitute protein that specifically binds to the CCAAT box of the target genes and thereby promotes their regulation. NF-Y transcription factor, with defined CCAAT element-binding activities, target a gene family...
ID3	carcinogen	chemicals	PMID:26135667 | Zhang, Ai, Li et al. (2015)	Inflammation-induced S100A8 activates Id3 and promotes colorectal tumorigenesis.	International journal of cancer	The aberrant expression of S100A8 and S100A9 is linked to nonresolving inflammation and ultimately to carcinogenesis, whereas the underlying mechanism that allows inflammation to progress to specific cancer types remains unknown. Here, we report that...
ID3	chemical	chemicals	PMID:26135667 | Zhang, Ai, Li et al. (2015)	Inflammation-induced S100A8 activates Id3 and promotes colorectal tumorigenesis.	International journal of cancer	The aberrant expression of S100A8 and S100A9 is linked to nonresolving inflammation and ultimately to carcinogenesis, whereas the underlying mechanism that allows inflammation to progress to specific cancer types remains unknown. Here, we report that...
ID1	ROS	oxidative	PMID:33601054 | Ning, Ye, Bu et al. (2021)	Imbalance of TGF-β1/BMP-7 pathways induced by M2-polarized macrophages promotes hepatocellular carcinoma aggressiveness.	Molecular therapy : the journal of the American Society of Gene Therapy	The transforming growth factor-beta (TGF-β) signaling pathway is the predominant cytokine signaling pathway in the development and progression of hepatocellular carcinoma (HCC). Bone morphogenetic protein (BMP), another member of the TGF-β superfamil...
ID13	lead	metals	PMID:7490737 | Ten Hagen, Ravnan, Cohen (1995)	Disparate replication properties of integrated and extrachromosomal forms of bovine papilloma virus in ID13 cells.	Journal of molecular biology	Bovine papillomavirus (BPV) previously has been reported to exist in transformed rodent cell lines as both chromosomally integrated and extrachromosomal forms. In the BPV-transformed mouse cell line ID13, extrachromosomal BPV molecules replicate thro...
SBS3	ROS	oxidative	PMID:16307078 | McCallum (2005)	Occupational exposure to antimony compounds.	Journal of environmental monitoring : JEM	Gross exposure to antimony compounds over long periods, usually the sulfide (SbS3) or the oxide (Sb2O3) has occurred in antimony miners and in antimony process workers.
SBS3	exposure	environmental	PMID:16307078 | McCallum (2005)	Occupational exposure to antimony compounds.	Journal of environmental monitoring : JEM	Gross exposure to antimony compounds over long periods, usually the sulfide (SbS3) or the oxide (Sb2O3) has occurred in antimony miners and in antimony process workers.
SV4	exposure	environmental	PMID:13989076 | SIGURDARDOTTIR, GIVAN, ROZEE et al. (1963)	Association of virus with cases of rubella studied in Toronto: propagation of the agent and transmission to monkeys.	Canadian Medical Association journal	Using an interference test with indicator virus Echo 11, a virus has been isolated in nine of 18 specimens from cases of typical rubella. The virus will interfere with the development of cytopathology in green monkey kidney cells with viruses Echo 11...
CN7	ROS	oxidative	PMID:39570354 | Pattankar, Misra (2025)	Avoidance and Management of Complications in Retrosigmoid Approach to Vestibular Schwannomas.	Acta neurochirurgica. Supplement	An experience with two rare complications during surgery of vestibular schwannomas (VSs) is presented, and measures to avoid and manage the complications are discussed.Case A: Spinal cord ischemia in semi-sitting position: A 47-year-old with a giant ...
SV7	ROS	oxidative	PMID:39181163 | Costabile, Baldassi, Müller et al. (2024)	Antibiotic-loaded nanoparticles for the treatment of intracellular methicillin-resistant Staphylococcus Aureus infections: In vitro and in vivo efficacy of a novel antibiotic.	Journal of controlled release : official journal of the Controlled Release Society	Antimicrobial resistance is considered one of the biggest threats to public health worldwide. Methicillin-resistant S. aureus is the causative agent of a number of infections and lung colonization in people suffering from cystic fibrosis. Moreover, a...
SV7	chemical	chemicals	PMID:39181163 | Costabile, Baldassi, Müller et al. (2024)	Antibiotic-loaded nanoparticles for the treatment of intracellular methicillin-resistant Staphylococcus Aureus infections: In vitro and in vivo efficacy of a novel antibiotic.	Journal of controlled release : official journal of the Controlled Release Society	After identifying a formulation with suitable physico-chemical characteristics, SV7-loaded NPs were investigated in vitro in terms of inhibitory activity against MRSA, and their safety profile in lung epithelial cells.
CN12	pollutant	environmental	PMID:35907537 | Lara-Moreno, Aguilar-Romero, Rubio-Bellido et al. (2022)	Novel nonylphenol-degrading bacterial strains isolated from sewage sludge: Application in bioremediation of sludge.	The Science of the total environment	Bacillus safensis CN12 presented the best NP degradation in solution, and glucose used as an external carbon source increased its effect, reaching DT<sub>50</sub> degradation values (time to decline to half the initial concentration of the pollutant) of only 0.9 days and a complete degradation in <7 days.
CN1	lead	metals	PMID:33049657 | Zhang, Lu, Qin et al. (2020)	Breast-conserving surgery with or without irradiation in women with invasive ductal carcinoma of the breast receiving preoperative systemic therapy: A cohort study.	Breast (Edinburgh, Scotland)	To investigate the outcomes of adjuvant whole breast radiation therapy (WBRT) in patients with invasive ductal carcinoma of the breast (breast IDC) receiving preoperative systemic therapy (PST) and breast-conserving surgery (BCS), and their prognosti...
CN1	UV	uv	PMID:33049657 | Zhang, Lu, Qin et al. (2020)	Breast-conserving surgery with or without irradiation in women with invasive ductal carcinoma of the breast receiving preoperative systemic therapy: A cohort study.	Breast (Edinburgh, Scotland)	To investigate the outcomes of adjuvant whole breast radiation therapy (WBRT) in patients with invasive ductal carcinoma of the breast (breast IDC) receiving preoperative systemic therapy (PST) and breast-conserving surgery (BCS), and their prognosti...
CN1	radiation	uv	PMID:33049657 | Zhang, Lu, Qin et al. (2020)	Breast-conserving surgery with or without irradiation in women with invasive ductal carcinoma of the breast receiving preoperative systemic therapy: A cohort study.	Breast (Edinburgh, Scotland)	To investigate the outcomes of adjuvant whole breast radiation therapy (WBRT) in patients with invasive ductal carcinoma of the breast (breast IDC) receiving preoperative systemic therapy (PST) and breast-conserving surgery (BCS), and their prognosti...
CN0	lead	metals	PMID:33049657 | Zhang, Lu, Qin et al. (2020)	Breast-conserving surgery with or without irradiation in women with invasive ductal carcinoma of the breast receiving preoperative systemic therapy: A cohort study.	Breast (Edinburgh, Scotland)	To investigate the outcomes of adjuvant whole breast radiation therapy (WBRT) in patients with invasive ductal carcinoma of the breast (breast IDC) receiving preoperative systemic therapy (PST) and breast-conserving surgery (BCS), and their prognosti...
CN0	UV	uv	PMID:33049657 | Zhang, Lu, Qin et al. (2020)	Breast-conserving surgery with or without irradiation in women with invasive ductal carcinoma of the breast receiving preoperative systemic therapy: A cohort study.	Breast (Edinburgh, Scotland)	To investigate the outcomes of adjuvant whole breast radiation therapy (WBRT) in patients with invasive ductal carcinoma of the breast (breast IDC) receiving preoperative systemic therapy (PST) and breast-conserving surgery (BCS), and their prognosti...
CN0	radiation	uv	PMID:33049657 | Zhang, Lu, Qin et al. (2020)	Breast-conserving surgery with or without irradiation in women with invasive ductal carcinoma of the breast receiving preoperative systemic therapy: A cohort study.	Breast (Edinburgh, Scotland)	To investigate the outcomes of adjuvant whole breast radiation therapy (WBRT) in patients with invasive ductal carcinoma of the breast (breast IDC) receiving preoperative systemic therapy (PST) and breast-conserving surgery (BCS), and their prognosti...
CN3	lead	metals	PMID:33049657 | Zhang, Lu, Qin et al. (2020)	Breast-conserving surgery with or without irradiation in women with invasive ductal carcinoma of the breast receiving preoperative systemic therapy: A cohort study.	Breast (Edinburgh, Scotland)	To investigate the outcomes of adjuvant whole breast radiation therapy (WBRT) in patients with invasive ductal carcinoma of the breast (breast IDC) receiving preoperative systemic therapy (PST) and breast-conserving surgery (BCS), and their prognosti...
CN3	UV	uv	PMID:33049657 | Zhang, Lu, Qin et al. (2020)	Breast-conserving surgery with or without irradiation in women with invasive ductal carcinoma of the breast receiving preoperative systemic therapy: A cohort study.	Breast (Edinburgh, Scotland)	To investigate the outcomes of adjuvant whole breast radiation therapy (WBRT) in patients with invasive ductal carcinoma of the breast (breast IDC) receiving preoperative systemic therapy (PST) and breast-conserving surgery (BCS), and their prognosti...
CN3	radiation	uv	PMID:33049657 | Zhang, Lu, Qin et al. (2020)	Breast-conserving surgery with or without irradiation in women with invasive ductal carcinoma of the breast receiving preoperative systemic therapy: A cohort study.	Breast (Edinburgh, Scotland)	To investigate the outcomes of adjuvant whole breast radiation therapy (WBRT) in patients with invasive ductal carcinoma of the breast (breast IDC) receiving preoperative systemic therapy (PST) and breast-conserving surgery (BCS), and their prognosti...
CN2	lead	metals	PMID:33049657 | Zhang, Lu, Qin et al. (2020)	Breast-conserving surgery with or without irradiation in women with invasive ductal carcinoma of the breast receiving preoperative systemic therapy: A cohort study.	Breast (Edinburgh, Scotland)	To investigate the outcomes of adjuvant whole breast radiation therapy (WBRT) in patients with invasive ductal carcinoma of the breast (breast IDC) receiving preoperative systemic therapy (PST) and breast-conserving surgery (BCS), and their prognosti...
CN2	UV	uv	PMID:33049657 | Zhang, Lu, Qin et al. (2020)	Breast-conserving surgery with or without irradiation in women with invasive ductal carcinoma of the breast receiving preoperative systemic therapy: A cohort study.	Breast (Edinburgh, Scotland)	To investigate the outcomes of adjuvant whole breast radiation therapy (WBRT) in patients with invasive ductal carcinoma of the breast (breast IDC) receiving preoperative systemic therapy (PST) and breast-conserving surgery (BCS), and their prognosti...
CN2	radiation	uv	PMID:33049657 | Zhang, Lu, Qin et al. (2020)	Breast-conserving surgery with or without irradiation in women with invasive ductal carcinoma of the breast receiving preoperative systemic therapy: A cohort study.	Breast (Edinburgh, Scotland)	To investigate the outcomes of adjuvant whole breast radiation therapy (WBRT) in patients with invasive ductal carcinoma of the breast (breast IDC) receiving preoperative systemic therapy (PST) and breast-conserving surgery (BCS), and their prognosti...
SV40	lead	metals	PMID:2447927 | Brown, Gallimore (1987)	Malignant progression of an SV40-transformed human epidermal keratinocyte cell line.	British journal of cancer	Human foetal keratinocytes were transfected with a recombinant plasmid (pSV6-1) which contained an origin defective SV40 genome. The resulting transformed cell line had many properties in common with previously described SV40-transformed keratinocyte...
SV6	lead	metals	PMID:2447927 | Brown, Gallimore (1987)	Malignant progression of an SV40-transformed human epidermal keratinocyte cell line.	British journal of cancer	Human foetal keratinocytes were transfected with a recombinant plasmid (pSV6-1) which contained an origin defective SV40 genome. The resulting transformed cell line had many properties in common with previously described SV40-transformed keratinocyte...
ID2	lead	metals	PMID:34985199 | Zinina, Ruehle, Winkler et al. (2022)	ID2 controls differentiation of enteroendocrine cells in mouse small intestine.	Acta physiologica (Oxford, England)	Consistently, the loss of Id2 leads to the reduction of Chromogranin A-positive enteroendocrine cells.
SBS88	ROS	oxidative	PMID:38252034 | Thomas, Georgeson, Qu et al. (2024)	Epidemiologic Factors in Relation to Colorectal Cancer Risk and Survival by Genotoxic Colibactin Mutational Signature.	Cancer epidemiology, biomarkers & prevention : a publication of the American Association for Cancer Research, cosponsored by the American Society of Preventive Oncology	Within the Genetic Epidemiology of Colorectal Cancer Consortium and Colon Cancer Family Registry, we measured SBS88 in 4,308 microsatellite stable/microsatellite instability low tumors.
SBS88	toxin	chemicals	PMID:38252034 | Thomas, Georgeson, Qu et al. (2024)	Epidemiologic Factors in Relation to Colorectal Cancer Risk and Survival by Genotoxic Colibactin Mutational Signature.	Cancer epidemiology, biomarkers & prevention : a publication of the American Association for Cancer Research, cosponsored by the American Society of Preventive Oncology	The genotoxin colibactin causes a tumor single-base substitution (SBS) mutational signature, SBS88.
SBS1	chemotherapy	chemotherapy	PMID:40571815 | Wang, Zhang, Li et al. (2025)	Chemotherapy-associated mutational process signature and genomic alterations associated with outcome in metastatic pancreatic cancer.	Clinical & translational oncology : official publication of the Federation of Spanish Oncology Societies and of the National Cancer Institute of Mexico	Metastatic pancreatic cancer (mPAC) carries a dismal prognosis, and effective prognostic biomarkers are critically needed. This study aims to explore novel molecular prognostic markers for mPAC from the perspective of somatic mutations. We integrated...
SBS1	temozolomide	chemotherapy	PMID:40571815 | Wang, Zhang, Li et al. (2025)	Chemotherapy-associated mutational process signature and genomic alterations associated with outcome in metastatic pancreatic cancer.	Clinical & translational oncology : official publication of the Federation of Spanish Oncology Societies and of the National Cancer Institute of Mexico	Notably, the presence of the temozolomide-associated signature (SBS11, characterized by C > T substitutions) was associated with improved survival.
SBS29	chemotherapy	chemotherapy	PMID:40571815 | Wang, Zhang, Li et al. (2025)	Chemotherapy-associated mutational process signature and genomic alterations associated with outcome in metastatic pancreatic cancer.	Clinical & translational oncology : official publication of the Federation of Spanish Oncology Societies and of the National Cancer Institute of Mexico	Metastatic pancreatic cancer (mPAC) carries a dismal prognosis, and effective prognostic biomarkers are critically needed. This study aims to explore novel molecular prognostic markers for mPAC from the perspective of somatic mutations. We integrated...
SBS29	temozolomide	chemotherapy	PMID:40571815 | Wang, Zhang, Li et al. (2025)	Chemotherapy-associated mutational process signature and genomic alterations associated with outcome in metastatic pancreatic cancer.	Clinical & translational oncology : official publication of the Federation of Spanish Oncology Societies and of the National Cancer Institute of Mexico	Metastatic pancreatic cancer (mPAC) carries a dismal prognosis, and effective prognostic biomarkers are critically needed. This study aims to explore novel molecular prognostic markers for mPAC from the perspective of somatic mutations. We integrated...
SBS11	chemotherapy	chemotherapy	PMID:40571815 | Wang, Zhang, Li et al. (2025)	Chemotherapy-associated mutational process signature and genomic alterations associated with outcome in metastatic pancreatic cancer.	Clinical & translational oncology : official publication of the Federation of Spanish Oncology Societies and of the National Cancer Institute of Mexico	Metastatic pancreatic cancer (mPAC) carries a dismal prognosis, and effective prognostic biomarkers are critically needed. This study aims to explore novel molecular prognostic markers for mPAC from the perspective of somatic mutations. We integrated...
SBS11	temozolomide	chemotherapy	PMID:40571815 | Wang, Zhang, Li et al. (2025)	Chemotherapy-associated mutational process signature and genomic alterations associated with outcome in metastatic pancreatic cancer.	Clinical & translational oncology : official publication of the Federation of Spanish Oncology Societies and of the National Cancer Institute of Mexico	Notably, the presence of the temozolomide-associated signature (SBS11, characterized by C > T substitutions) was associated with improved survival.
ID1	methylation	epigenetics	PMID:37032592 | Ma, Wen, Xu et al. (2023)	Abnormal regulation of miR-29b-ID1 signaling is involved in the process of decitabine resistance in leukemia cells.	Cell cycle (Georgetown, Tex.)	Abnormal ID1 expression of ID1 that is methylation independent and induced by miR-29b may be involved in the process of leukemia cells acquiring DAC resistance.
ID10	cisplatin	chemotherapy	PMID:7923167 | van der Graaf, de Vries, Timmer-Bosscha et al. (1994)	Effects of amiodarone, cyclosporin A, and PSC 833 on the cytotoxicity of mitoxantrone, doxorubicin, and vincristine in non-P-glycoprotein human small cell lung cancer cell lines.	Cancer research	The multidrug resistance (MDR) modulators amiodarone (AM), cyclosporin A (CsA), and PSC 833 were tested for their potential to modulate cytotoxicity of doxorubicin (DOX), vincristine (VCR), and mitoxantrone (MX) in a sensitive human small cell lung c...
SV2	ROS	oxidative	PMID:8969263 | Weichselbaum, Everett, Sparrow (1996)	Mapping the innervation of the bronchial tree in fetal and postnatal pig lung using antibodies to PGP 9.5 and SV2.	American journal of respiratory cell and molecular biology	The extent of the innervation in the adventitial surface of the airway wall is demonstrated by mapping all the nerves and ganglia of the first trimester fetal and postnatal (4-wk-old) pig lung. We used antibodies to two pan-neuronal nerve markers-Pro...
ID14	ROS	oxidative	PMID:15213405 | Covaceuszach, Cassetta, Cattaneo et al. (2004)	Purification, crystallization, X-ray diffraction analysis and phasing of a Fab fragment of monoclonal neuroantibody alphaD11 against nerve growth factor.	Acta crystallographica. Section D, Biological crystallography	The rat monoclonal neuroantibody alphaD11 is a potent antagonist that prevents the binding of nerve growth factor (NGF) to its tyrosine kinase A receptor (TrkA) in a variety of systems, most notably in two in vivo systems linked to crucial pathologic...
CN16	ROS	oxidative	PMID:26804619 | Wang, Liu, Shi et al. (2016)	Identification and validation of novel low-tiller number QTL in common wheat.	TAG. Theoretical and applied genetics. Theoretische und angewandte Genetik	SNP-based QTL mapping provided useful information for novel loci that can be used in breeding programs to control tillering and improve yield in wheat via marker-assisted selection. Tillering is one of the most important agronomic traits affecting bi...
ID23	chemical	chemicals	PMID:17401201 | McCarthy, Biget, Lin et al. (2007)	Cloning, expression, crystallization and preliminary X-ray analysis of the XMT and DXMT N-methyltransferases from Coffea canephora (robusta).	Acta crystallographica. Section F, Structural biology and crystallization communications	Caffeine is a secondary metabolite produced by a variety of plants including Coffea canephora (robusta) and there is growing evidence that caffeine is part of a chemical defence strategy protecting young leaves and seeds from potential predators. The...
SBS50	ROS	oxidative	PMID:23652971 | Sapna, Singh (2013)	Improved production of protease-resistant phytase by Aspergillus oryzae and its applicability in the hydrolysis of insoluble phytates.	Journal of industrial microbiology & biotechnology	Among three hundred isolates of filamentous fungi, Aspergillus oryzae SBS50 secreted higher phytase activity at pH 5.0, 35 °C and 200 rpm after 96 h of fermentation. Starch and beef extract supported the highest phytase production than other carbon a...
SBS50	pollution	environmental	PMID:23652971 | Sapna, Singh (2013)	Improved production of protease-resistant phytase by Aspergillus oryzae and its applicability in the hydrolysis of insoluble phytates.	Journal of industrial microbiology & biotechnology	Among three hundred isolates of filamentous fungi, Aspergillus oryzae SBS50 secreted higher phytase activity at pH 5.0, 35 °C and 200 rpm after 96 h of fermentation. Starch and beef extract supported the highest phytase production than other carbon a...
ID13	lead	metals	PMID:38104187 | Speer, Nandi, Cooper et al. (2023)	Arsenic is a potent co-mutagen of ultraviolet light.	Communications biology	Arsenic enhances the carcinogenicity of ultraviolet radiation (UVR). However, the mechanisms of arsenic-driven oncogenesis are not well understood. Here, we utilize experimental systems to investigate the carcinogenic and mutagenic properties of co-e...
ID13	UV	uv	PMID:38104187 | Speer, Nandi, Cooper et al. (2023)	Arsenic is a potent co-mutagen of ultraviolet light.	Communications biology	Notably, mutational signature ID13, previously found only in UVR-associated human skin cancers, is observed exclusively in mouse skin tumors and cell lines jointly exposed to arsenic and UVR.
ID13	carcinogen	chemicals	PMID:38104187 | Speer, Nandi, Cooper et al. (2023)	Arsenic is a potent co-mutagen of ultraviolet light.	Communications biology	Arsenic enhances the carcinogenicity of ultraviolet radiation (UVR). However, the mechanisms of arsenic-driven oncogenesis are not well understood. Here, we utilize experimental systems to investigate the carcinogenic and mutagenic properties of co-e...
ID13	arsenic	metals	PMID:38104187 | Speer, Nandi, Cooper et al. (2023)	Arsenic is a potent co-mutagen of ultraviolet light.	Communications biology	Notably, mutational signature ID13, previously found only in UVR-associated human skin cancers, is observed exclusively in mouse skin tumors and cell lines jointly exposed to arsenic and UVR.
ID13	radiation	uv	PMID:38104187 | Speer, Nandi, Cooper et al. (2023)	Arsenic is a potent co-mutagen of ultraviolet light.	Communications biology	Arsenic enhances the carcinogenicity of ultraviolet radiation (UVR). However, the mechanisms of arsenic-driven oncogenesis are not well understood. Here, we utilize experimental systems to investigate the carcinogenic and mutagenic properties of co-e...
ID13	exposure	environmental	PMID:38104187 | Speer, Nandi, Cooper et al. (2023)	Arsenic is a potent co-mutagen of ultraviolet light.	Communications biology	This signature was not observed in any model system exposed purely to arsenic or purely to UVR, making ID13, to the best of our knowledge, the first co-exposure signature to be reported using controlled experimental conditions.
ID13	mutagen	chemicals	PMID:38104187 | Speer, Nandi, Cooper et al. (2023)	Arsenic is a potent co-mutagen of ultraviolet light.	Communications biology	Analysis of existing skin cancer genomics data reveals that only a subset of cancers harbor ID13 and these exhibit an elevated UVR mutagenesis.
ID13	ultraviolet	uv	PMID:38104187 | Speer, Nandi, Cooper et al. (2023)	Arsenic is a potent co-mutagen of ultraviolet light.	Communications biology	Arsenic enhances the carcinogenicity of ultraviolet radiation (UVR). However, the mechanisms of arsenic-driven oncogenesis are not well understood. Here, we utilize experimental systems to investigate the carcinogenic and mutagenic properties of co-e...
SV1	carcinogen	chemicals	PMID:21154818 | Andreoli, Gehrau, Bocco (2010)	Biology of Krüppel-like factor 6 transcriptional regulator in cell life and death.	IUBMB life	An essential role for the Krüppel-like transcription factor family has been determined in the regulation of remarkable processes including cell proliferation, differentiation, signal transduction, oncogenesis, and cell death. A member of this group, ...
SV1	chemical	chemicals	PMID:21154818 | Andreoli, Gehrau, Bocco (2010)	Biology of Krüppel-like factor 6 transcriptional regulator in cell life and death.	IUBMB life	An essential role for the Krüppel-like transcription factor family has been determined in the regulation of remarkable processes including cell proliferation, differentiation, signal transduction, oncogenesis, and cell death. A member of this group, ...
SV1	ROS	oxidative	PMID:21154818 | Andreoli, Gehrau, Bocco (2010)	Biology of Krüppel-like factor 6 transcriptional regulator in cell life and death.	IUBMB life	An essential role for the Krüppel-like transcription factor family has been determined in the regulation of remarkable processes including cell proliferation, differentiation, signal transduction, oncogenesis, and cell death. A member of this group, ...
ID10	ROS	oxidative	PMID:1676675 | Lipworth, Irvine, McDevitt (1991)	A dose-ranging study to evaluate the beta 1-adrenoceptor selectivity of bisoprolol.	European journal of clinical pharmacology	A dose-ranging study was performed to compare the beta 1-adrenoceptor selectivity of bisoprolol with that of atenolol and nadolol. Seven normal subjects (mean age 26 y) were given single oral doses of bisoprolol 5 mg (B5), 10 mg (B10), 20 mg (B20); a...
ID8	carcinogen	chemicals	PMID:36030968 | Chu, Chu, Khine et al. (2022)	Effect of ovulation IGF and HGF signaling on the oncogenesis of murine epithelial ovarian cancer cell ID8.	Experimental cell research	The incidence and mortality of epithelial ovarian cancer (EOC) are increasing in Taiwan and worldwide. The prognosis of this disease has improved little in the last few decades due to insufficient knowledge of the etiology. Previous studies on the ro...
CN6	ROS	oxidative	PMID:34417775 | Chang, Borchert (2022)	Etiology and Outcomes of Acquired Pediatric Sixth Nerve Palsies.	Journal of neuro-ophthalmology : the official journal of the North American Neuro-Ophthalmology Society	We retrospectively reviewed the charts of all children younger than 18 years diagnosed with CN6 palsy at our institution from 2010 to 2020.
SBS16	lead	metals	PMID:40563518 | Betsuyaku, Motohashi, Sassa et al. (2025)	Analysis of Novel DNA Adducts Derived from Acetaldehyde.	Biomolecules	To identify another candidate as a driver adduct for SBS16, a DNA adductome approach was conducted, leading to the identification of a novel adenine adduct, 3-(2'-deoxyribos-1'-yl)-7,9-dimethyl-3,9-dihydro-7<i>H</i>-[1,3,5]oxadiazino[4,3-<i>i</i>]purine (<i>N</i><sup>1</sup>-oxydiethylidene-dA), in which two AA molecules are bound to an adenine base.
SBS16	carcinogen	chemicals	PMID:40563518 | Betsuyaku, Motohashi, Sassa et al. (2025)	Analysis of Novel DNA Adducts Derived from Acetaldehyde.	Biomolecules	Although the guanine adducts associated with alcohol exposure have been reported as part of its carcinogenic mechanism, an adenine adduct, <i>N</i><sup>6</sup>-ethyl-deoxyadenosine (<i>N</i><sup>6</sup>-ethyl-dA), a potential contributor to the SBS16 mutation pattern, was recently identified using a mass spectrometry-based DNA adductome approach.
SBS16	exposure	environmental	PMID:40563518 | Betsuyaku, Motohashi, Sassa et al. (2025)	Analysis of Novel DNA Adducts Derived from Acetaldehyde.	Biomolecules	Although the guanine adducts associated with alcohol exposure have been reported as part of its carcinogenic mechanism, an adenine adduct, <i>N</i><sup>6</sup>-ethyl-deoxyadenosine (<i>N</i><sup>6</sup>-ethyl-dA), a potential contributor to the SBS16 mutation pattern, was recently identified using a mass spectrometry-based DNA adductome approach.
SBS16	mutagen	chemicals	PMID:40563518 | Betsuyaku, Motohashi, Sassa et al. (2025)	Analysis of Novel DNA Adducts Derived from Acetaldehyde.	Biomolecules	Alcohol consumption is a known risk factor for esophageal and liver cancers. Recently, it was reported that mutation signatures characterized by T:A to C:G mutations (SBS16), which are suggested to be associated with alcohol intake, are frequently de...
SBS16	DNA adduct	dna_adducts	PMID:40563518 | Betsuyaku, Motohashi, Sassa et al. (2025)	Analysis of Novel DNA Adducts Derived from Acetaldehyde.	Biomolecules	Although the guanine adducts associated with alcohol exposure have been reported as part of its carcinogenic mechanism, an adenine adduct, <i>N</i><sup>6</sup>-ethyl-deoxyadenosine (<i>N</i><sup>6</sup>-ethyl-dA), a potential contributor to the SBS16 mutation pattern, was recently identified using a mass spectrometry-based DNA adductome approach.
SV2	pollution	environmental	PMID:38278424 | Lin, Lou, Sun et al. (2024)	DDT and titanium dioxide nanoparticle coexposure induced neurobehavioral deficits in zebrafish.	Neurotoxicology and teratology	Both dichlorodiphenyltrichloroethane (DDT) and titanium dioxide nanoparticle (TiO<sub>2</sub> NP) have worldwide-scale commercial applications, resulting in their co-pollution in the ecosystems and posing combined health risks. However, there is a la...
SV2	exposure	environmental	PMID:38278424 | Lin, Lou, Sun et al. (2024)	DDT and titanium dioxide nanoparticle coexposure induced neurobehavioral deficits in zebrafish.	Neurotoxicology and teratology	Both dichlorodiphenyltrichloroethane (DDT) and titanium dioxide nanoparticle (TiO<sub>2</sub> NP) have worldwide-scale commercial applications, resulting in their co-pollution in the ecosystems and posing combined health risks. However, there is a la...
ID5	ROS	oxidative	PMID:20553578 | Guitard, Andersen, Ermont et al. (2010)	Plasmodium falciparum population dynamics in a cohort of pregnant women in Senegal.	Malaria journal	The polymorphism of the msp2 gene and five microsatellites was analysed in consecutive parasite isolates, and the DBL5epsilon + Interdomain 5 (Id5) part of the var2csa gene of the corresponding samples was cloned and sequenced to measure variation.
ID5	exposure	environmental	PMID:20553578 | Guitard, Andersen, Ermont et al. (2010)	Plasmodium falciparum population dynamics in a cohort of pregnant women in Senegal.	Malaria journal	Pregnant women acquire protective antibodies that cross-react with geographically diverse placental Plasmodium falciparum isolates, suggesting that surface molecules expressed on infected erythrocytes by pregnancy-associated malaria (PAM) parasites h...
ID2	lead	metals	PMID:23986534 | Li, Nishio, van Maurik et al. (2013)	Differential response of regulatory and conventional CD4⁺ lymphocytes to CD3 engagement: clues to a possible mechanism of anti-CD3 action?	Journal of immunology (Baltimore, Md. : 1950)	Several clinical trials have shown anti-CD3 treatment to be a promising therapy for autoimmune diabetes, but its mechanism of action remains unclear. Foxp3(+) regulatory T cells (Tregs) are likely to be involved, but through unknown mechanistic pathw...
SV2	ROS	oxidative	PMID:26339411 | Bandala, Cortés-Algara, Mejía-Barradas et al. (2015)	Botulinum neurotoxin type A inhibits synaptic vesicle 2 expression in breast cancer cell lines.	International journal of clinical and experimental pathology	prostate) and that synaptic vesicle glycoprotein 2 (SV2) is the molecular target of this neurotoxin.
SV2	toxin	chemicals	PMID:26339411 | Bandala, Cortés-Algara, Mejía-Barradas et al. (2015)	Botulinum neurotoxin type A inhibits synaptic vesicle 2 expression in breast cancer cell lines.	International journal of clinical and experimental pathology	prostate) and that synaptic vesicle glycoprotein 2 (SV2) is the molecular target of this neurotoxin.
SBS1	carcinogen	chemicals	PMID:39832657 | Chung, Oh, Won et al. (2025)	Genomic and transcriptomic signatures of sequential carcinogenesis from papillary neoplasm to biliary tract cancer.	Journal of hepatology	Papillary neoplasms of the biliary tree, including intraductal papillary neoplasms (IPNs) and intracholecystic papillary neoplasms (ICPNs), are recognized as precancerous lesions. However, the genetic characteristics underlying sequential carcinogene...
SBS5	carcinogen	chemicals	PMID:39832657 | Chung, Oh, Won et al. (2025)	Genomic and transcriptomic signatures of sequential carcinogenesis from papillary neoplasm to biliary tract cancer.	Journal of hepatology	Papillary neoplasms of the biliary tree, including intraductal papillary neoplasms (IPNs) and intracholecystic papillary neoplasms (ICPNs), are recognized as precancerous lesions. However, the genetic characteristics underlying sequential carcinogene...
SBS13	carcinogen	chemicals	PMID:39832657 | Chung, Oh, Won et al. (2025)	Genomic and transcriptomic signatures of sequential carcinogenesis from papillary neoplasm to biliary tract cancer.	Journal of hepatology	Papillary neoplasms of the biliary tree, including intraductal papillary neoplasms (IPNs) and intracholecystic papillary neoplasms (ICPNs), are recognized as precancerous lesions. However, the genetic characteristics underlying sequential carcinogene...
SBS23	carcinogen	chemicals	PMID:39832657 | Chung, Oh, Won et al. (2025)	Genomic and transcriptomic signatures of sequential carcinogenesis from papillary neoplasm to biliary tract cancer.	Journal of hepatology	Papillary neoplasms of the biliary tree, including intraductal papillary neoplasms (IPNs) and intracholecystic papillary neoplasms (ICPNs), are recognized as precancerous lesions. However, the genetic characteristics underlying sequential carcinogene...
SBS2	carcinogen	chemicals	PMID:39832657 | Chung, Oh, Won et al. (2025)	Genomic and transcriptomic signatures of sequential carcinogenesis from papillary neoplasm to biliary tract cancer.	Journal of hepatology	Papillary neoplasms of the biliary tree, including intraductal papillary neoplasms (IPNs) and intracholecystic papillary neoplasms (ICPNs), are recognized as precancerous lesions. However, the genetic characteristics underlying sequential carcinogene...
SBS7B	carcinogen	chemicals	PMID:39832657 | Chung, Oh, Won et al. (2025)	Genomic and transcriptomic signatures of sequential carcinogenesis from papillary neoplasm to biliary tract cancer.	Journal of hepatology	Papillary neoplasms of the biliary tree, including intraductal papillary neoplasms (IPNs) and intracholecystic papillary neoplasms (ICPNs), are recognized as precancerous lesions. However, the genetic characteristics underlying sequential carcinogene...
CN3	ROS	oxidative	PMID:24268799 | Jung, Roh, Lee et al. (2014)	Prognostic factors in patients with head and neck squamous cell carcinoma with cN3 neck disease: a retrospective case-control study.	Oral surgery, oral medicine, oral pathology and oral radiology	This study examined prognostic factors in patients with head and neck squamous cell carcinoma with advanced neck disease. The records of 191 patients with previously untreated head and neck squamous cell carcinoma and metastatic cervical lymph node (...
ID1	lead	metals	PMID:22364862 | Moya, Umans, Maas et al. (2012)	Stalk cell phenotype depends on integration of Notch and Smad1/5 signaling cascades.	Developmental cell	Gradients of vascular endothelial growth factor (VEGF) induce single endothelial cells to become leading tip cells of emerging angiogenic sprouts. Tip cells then suppress tip-cell features in adjacent stalk cells via Dll4/Notch-mediated lateral inhib...
SV6	lead	metals	PMID:38760849 | Odero, Nambunga, Masalu et al. (2024)	Genetic markers associated with the widespread insecticide resistance in malaria vector Anopheles funestus populations across Tanzania.	Parasites & vectors	Anopheles funestus is a leading vector of malaria in most parts of East and Southern Africa, yet its ecology and responses to vector control remain poorly understood compared with other vectors such as Anopheles gambiae and Anopheles arabiensis. This...
SV6	ROS	oxidative	PMID:38760849 | Odero, Nambunga, Masalu et al. (2024)	Genetic markers associated with the widespread insecticide resistance in malaria vector Anopheles funestus populations across Tanzania.	Parasites & vectors	Anopheles funestus is a leading vector of malaria in most parts of East and Southern Africa, yet its ecology and responses to vector control remain poorly understood compared with other vectors such as Anopheles gambiae and Anopheles arabiensis. This...
SV4	lead	metals	PMID:38760849 | Odero, Nambunga, Masalu et al. (2024)	Genetic markers associated with the widespread insecticide resistance in malaria vector Anopheles funestus populations across Tanzania.	Parasites & vectors	Anopheles funestus is a leading vector of malaria in most parts of East and Southern Africa, yet its ecology and responses to vector control remain poorly understood compared with other vectors such as Anopheles gambiae and Anopheles arabiensis. This...
SV4	ROS	oxidative	PMID:38760849 | Odero, Nambunga, Masalu et al. (2024)	Genetic markers associated with the widespread insecticide resistance in malaria vector Anopheles funestus populations across Tanzania.	Parasites & vectors	Anopheles funestus is a leading vector of malaria in most parts of East and Southern Africa, yet its ecology and responses to vector control remain poorly understood compared with other vectors such as Anopheles gambiae and Anopheles arabiensis. This...
SBS24	ROS	oxidative	PMID:37141551 | Hlaváč, Červenková, Šůsová et al. (2023)	Exome Sequencing of Paired Colorectal Carcinomas and Synchronous Liver Metastases for Prognosis and Therapy Prediction.	JCO precision oncology	Analysis of somatic variant profiles in retrospectively collected pairs of primary tumors and synchronous liver metastases from surgically treated patients with colorectal carcinomas. Mutational profiles were compared between groups of patients strat...
SBS24	chemotherapy	chemotherapy	PMID:37141551 | Hlaváč, Červenková, Šůsová et al. (2023)	Exome Sequencing of Paired Colorectal Carcinomas and Synchronous Liver Metastases for Prognosis and Therapy Prediction.	JCO precision oncology	Analysis of somatic variant profiles in retrospectively collected pairs of primary tumors and synchronous liver metastases from surgically treated patients with colorectal carcinomas. Mutational profiles were compared between groups of patients strat...
SBS88	mutagen	chemicals	PMID:40267983 | Díaz-Gay, Dos Santos, Moody et al. (2025)	Geographic and age variations in mutational processes in colorectal cancer.	Nature	Signatures SBS88 and ID18, caused by the bacteria-produced mutagen colibactin<sup>6,7</sup>, had higher mutation loads in countries with higher colorectal cancer incidence rates.
SBS88	ROS	oxidative	PMID:40267983 | Díaz-Gay, Dos Santos, Moody et al. (2025)	Geographic and age variations in mutational processes in colorectal cancer.	Nature	Incidence rates of colorectal cancer vary geographically and have changed over time<sup>1</sup>. Notably, in the past two decades, the incidence of early-onset colorectal cancer, which affects individuals below 50 years of age, has doubled in many co...
SBS88	exposure	environmental	PMID:40267983 | Díaz-Gay, Dos Santos, Moody et al. (2025)	Geographic and age variations in mutational processes in colorectal cancer.	Nature	Incidence rates of colorectal cancer vary geographically and have changed over time<sup>1</sup>. Notably, in the past two decades, the incidence of early-onset colorectal cancer, which affects individuals below 50 years of age, has doubled in many co...
ID18	mutagen	chemicals	PMID:40267983 | Díaz-Gay, Dos Santos, Moody et al. (2025)	Geographic and age variations in mutational processes in colorectal cancer.	Nature	Signatures SBS88 and ID18, caused by the bacteria-produced mutagen colibactin<sup>6,7</sup>, had higher mutation loads in countries with higher colorectal cancer incidence rates.
ID18	ROS	oxidative	PMID:40267983 | Díaz-Gay, Dos Santos, Moody et al. (2025)	Geographic and age variations in mutational processes in colorectal cancer.	Nature	Incidence rates of colorectal cancer vary geographically and have changed over time<sup>1</sup>. Notably, in the past two decades, the incidence of early-onset colorectal cancer, which affects individuals below 50 years of age, has doubled in many co...
ID18	exposure	environmental	PMID:40267983 | Díaz-Gay, Dos Santos, Moody et al. (2025)	Geographic and age variations in mutational processes in colorectal cancer.	Nature	Colibactin exposure was further linked to APC driver mutations, with ID18 being responsible for about 25% of APC driver indels in colibactin-positive cases.
ID22	ROS	oxidative	PMID:15728973 | Somogyi, Tucoulou, Martinez-Criado et al. (2005)	ID22: a multitechnique hard X-ray microprobe beamline at the European Synchrotron Radiation Facility.	Journal of synchrotron radiation	The ID22 beamline is dedicated to hard X-ray microanalysis allowing the combination of fluorescence, spectroscopy, diffraction and tomography techniques in a wide energy range from 6 to 70 keV.
ID22	radiation	uv	PMID:15728973 | Somogyi, Tucoulou, Martinez-Criado et al. (2005)	ID22: a multitechnique hard X-ray microprobe beamline at the European Synchrotron Radiation Facility.	Journal of synchrotron radiation	The ID22 beamline is dedicated to hard X-ray microanalysis allowing the combination of fluorescence, spectroscopy, diffraction and tomography techniques in a wide energy range from 6 to 70 keV. The recent installation of an in-vacuum undulator, a new...
SV3	lead	metals	PMID:34876028 | Mirahmadizadeh, Farjam, Sharafi et al. (2021)	The relationship between demographic features, anthropometric parameters, sleep duration, and physical activity with ECG parameters in Fasa Persian cohort study.	BMC cardiovascular disorders	Cardiovascular Diseases (CVDs) are the first leading cause of death worldwide. The present study aimed to investigate the relationship between demographics, anthropometrics, sleep duration, physical activity, and ECG parameters in the Fasa Persian co...
SV3	ROS	oxidative	PMID:34876028 | Mirahmadizadeh, Farjam, Sharafi et al. (2021)	The relationship between demographic features, anthropometric parameters, sleep duration, and physical activity with ECG parameters in Fasa Persian cohort study.	BMC cardiovascular disorders	Cardiovascular Diseases (CVDs) are the first leading cause of death worldwide. The present study aimed to investigate the relationship between demographics, anthropometrics, sleep duration, physical activity, and ECG parameters in the Fasa Persian co...
SV3	lead	metals	PMID:17461358 | Oreto, Saporito, Messina et al. (2007)	[Electrocardiographic diagnosis of left ventricular hypertrophy in the presence of intraventricular conduction disturbances].	Giornale italiano di cardiologia (2006)	LVH is suggested by one or more of the following: Sokolow index > or = 35 mm, R wave in lead aVL > or = 11 mm, left axis deviation at -40 degrees or more, SV2 > 30 mm + SV3 >25 mm.
SV1	lead	metals	PMID:17461358 | Oreto, Saporito, Messina et al. (2007)	[Electrocardiographic diagnosis of left ventricular hypertrophy in the presence of intraventricular conduction disturbances].	Giornale italiano di cardiologia (2006)	It is commonly agreed that the electrocardiographic recognition of left ventricular hypertrophy (LVH) is difficult, or even impossible, in patients with bundle branch or fascicular block; the opposite, however, has been demonstrated by several studie...
SV2	lead	metals	PMID:17461358 | Oreto, Saporito, Messina et al. (2007)	[Electrocardiographic diagnosis of left ventricular hypertrophy in the presence of intraventricular conduction disturbances].	Giornale italiano di cardiologia (2006)	LVH is suggested by one or more of the following: Sokolow index > or = 35 mm, R wave in lead aVL > or = 11 mm, left axis deviation at -40 degrees or more, SV2 > 30 mm + SV3 >25 mm.
ID8	ROS	oxidative	PMID:39643123 | Zhang, Chen, Sun et al. (2025)	Gambogic acid induces GSDME dependent pyroptotic signaling pathway via ROS/P53/Mitochondria/Caspase-3 in ovarian cancer cells.	Biochemical pharmacology	Gambogic acid (GA) is a naturally active compound extracted from the Garcinia hanburyi with various anticancer activities. However, whether GA induces pyroptosis (a newly discovered inflammation-mediated programmed cell death mechanism) in ovarian ca...
ID8	reactive oxygen	oxidative	PMID:39643123 | Zhang, Chen, Sun et al. (2025)	Gambogic acid induces GSDME dependent pyroptotic signaling pathway via ROS/P53/Mitochondria/Caspase-3 in ovarian cancer cells.	Biochemical pharmacology	Gambogic acid (GA) is a naturally active compound extracted from the Garcinia hanburyi with various anticancer activities. However, whether GA induces pyroptosis (a newly discovered inflammation-mediated programmed cell death mechanism) in ovarian ca...
[truncated: 1,420 more rows]
