# Supplementary material for: Global Geo-Pharmacogenomics: Environmental Mutational Signatures Drive Population-Level Heterogeneity in Anticancer Drug Response
Source: J Xenobiot. 2026 May 18;16(3):87. doi: 10.3390/jox16030087 (PMC13214943; doi:10.3390/jox16030087)
Supplement: Supplementary file 1 [file jox-16-00087-s001.zip › Code_and_Data/README.md]

# Geo-Pharmacogenomics: Code and Data Reproducibility

This directory contains the primary scripts and sample grids used to generate the findings in the manuscript:
**"Global Geo-Pharmacogenomics: Environmental Mutational Signatures Drive Population-Level Heterogeneity in Anticancer Drug Response"**

## 📂 Directory Structure

*   **/Scripts**: Core logic for the analysis.
    1.  `fetch_all_environmental_satellite_data.py`: Fetches and processes UV/PM2.5 data from NASA POWER/satellite sources.
    2.  `global_spatial_interpolation.py`: Kriging interpolation of sparse environmental points.
    3.  `assign_env_run_xgboost.py`: Core logic for assigning geospatial bounds to cell lines and running XGBoost.
    4.  `xai_env_signatures_pipeline.py`: Pipeline for SHAP TreeExplainer evaluation and plotting.
*   **/Data**: Required input data.
    *   `UV_NASA_POWER_Grid.csv`: Annual UV index points.
    *   `PM25_Global_Grid.csv`: PM2.5 satellite grids.
    *   *Note: Full cell-line mutation databases (COSMIC) and drug chemistry structural files are available from their respective public repositories.*
*   **/Output**: Generated metrics and SHAP plots.

## 🛠️ Prerequisites

Install dependencies using:
```bash
pip install -r requirements.txt
```

## 🚀 Usage

Scripts should be executed in order:
1.  Run `fetch_all_environmental_satellite_data.py` to prepare the spatial data.
2.  Run `global_spatial_interpolation.py` to generate the global risk maps.
3.  Run `assign_env_run_xgboost.py` to train the model and generate SHAP feature attributions.

---
**Contact:** Janiel Jawahar (jani.hits23@gmail.com)
