# Supplementary material for: Global Geo-Pharmacogenomics: Environmental Mutational Signatures Drive Population-Level Heterogeneity in Anticancer Drug Response
Source: J Xenobiot. 2026 May 18;16(3):87. doi: 10.3390/jox16030087 (PMC13214943; doi:10.3390/jox16030087)
Supplement: Supplementary file 1 [file jox-16-00087-s001.zip › Code_and_Data/requirements.txt]

pandas>=2.0.0
numpy>=1.24.0
matplotlib>=3.7.0
seaborn>=0.12.0
scikit-learn>=1.2.0
xgboost>=2.0.0
shap>=0.42.0
polars>=0.18.0
geopandas>=0.13.0
scipy>=1.10.0
requests>=2.31.0
