# Supplementary material for: Global Geo-Pharmacogenomics: Environmental Mutational Signatures Drive Population-Level Heterogeneity in Anticancer Drug Response
Source: J Xenobiot. 2026 May 18;16(3):87. doi: 10.3390/jox16030087 (PMC13214943; doi:10.3390/jox16030087)
Supplement: Supplementary file 1 [file jox-16-00087-s001.zip › Code_and_Data/Results_COSMIC_CellLines_Signatures.csv]

Dataset	Signature	Drug	Correlation	P_Value	N_Samples	Interpretation
COSMIC_CellLines_Signatures	SBS4	Uprosertib	0.27747963598224945	0.000169552010585632	179	Resistance
COSMIC_CellLines_Signatures	SBS7a	Ulixertinib	0.3917196683473624	0.00017544372878584437	87	Resistance
COSMIC_CellLines_Signatures	SBS4	776928	0.42129456718202074	0.00018549715710912732	74	Resistance
COSMIC_CellLines_Signatures	SBS4	PBD-288	0.40809766184881174	0.00018894076632919866	79	Resistance
COSMIC_CellLines_Signatures	SBS7a	Avagacestat	0.4790618983699189	0.000327018133478665	52	Resistance
COSMIC_CellLines_Signatures	SBS4	Vorinostat	0.32583904087368176	0.0003800624859139122	115	Resistance
COSMIC_CellLines_Signatures	SBS7a	PLX-4720	0.467042446134569	0.0004226242701850952	53	Resistance
COSMIC_CellLines_Signatures	SBS4	MK-2206	0.3134813562819025	0.0006113534085402145	116	Resistance
COSMIC_CellLines_Signatures	SBS4	Telomerase Inhibitor IX	0.31225281395653826	0.0006804980397817923	115	Resistance
COSMIC_CellLines_Signatures	SBS7a	Irinotecan	0.4390213306111905	0.0010068372740453392	53	Resistance
COSMIC_CellLines_Signatures	SBS4	AZ6102	0.3019447521189475	0.0010398376790639358	115	Resistance
COSMIC_CellLines_Signatures	SBS4	Dactolisib	0.29724825566181845	0.0012551016586426697	115	Resistance
COSMIC_CellLines_Signatures	SBS4	PAK_5339	0.3641451649510268	0.0015399312698835279	73	Resistance
COSMIC_CellLines_Signatures	SBS4	Bortezomib	0.2858109231939314	0.0019591540331824558	115	Resistance
COSMIC_CellLines_Signatures	SBS7a	Dinaciclib	0.41377293964264883	0.0028178622113390634	50	Resistance
COSMIC_CellLines_Signatures	SBS4	ICL-SIRT078	0.32661796996868364	0.002920844620884528	81	Resistance
COSMIC_CellLines_Signatures	SBS7a	Rucaparib	0.4041801579125211	0.00296195105533146	52	Resistance
COSMIC_CellLines_Signatures	SBS7a	VX-11e	0.3962537350720745	0.003311315863930607	53	Resistance
COSMIC_CellLines_Signatures	SBS4	Bleomycin (50 uM)	0.32197352870353263	0.0038081863370032173	79	Resistance
COSMIC_CellLines_Signatures	SBS4	IGF1R_3801	0.3315592657732104	0.0039050709558815606	74	Resistance
COSMIC_CellLines_Signatures	SBS4	JQ1	0.26436649198671486	0.004134898900667139	116	Resistance
COSMIC_CellLines_Signatures	SBS7a	Sorafenib	0.3857552977943233	0.004335027283073973	53	Resistance
COSMIC_CellLines_Signatures	SBS4	Cediranib	0.2629335995237283	0.004525826829711006	115	Resistance
COSMIC_CellLines_Signatures	SBS4	N25720-51-A1	0.31329038758547	0.0046597291005460225	80	Resistance
COSMIC_CellLines_Signatures	SBS4	AZD5363	0.2619692334299779	0.004681269096637763	115	Resistance
COSMIC_CellLines_Signatures	SBS4	Crizotinib	0.2597605420380071	0.004863850063375096	116	Resistance
COSMIC_CellLines_Signatures	SBS7a	GSK343	0.3021577440657613	0.005215095523082565	84	Resistance
COSMIC_CellLines_Signatures	SBS4	Vinblastine	0.31110556919499843	0.005259347439957776	79	Resistance
COSMIC_CellLines_Signatures	SBS7a	Vorinostat	0.37338524033000625	0.005890115240925078	53	Resistance
COSMIC_CellLines_Signatures	SBS7a	SB590885	0.3792416815093175	0.006059692761341158	51	Resistance
COSMIC_CellLines_Signatures	SBS4	Staurosporine	0.2529543313109738	0.006151386560332246	116	Resistance
COSMIC_CellLines_Signatures	SBS4	Afuresertib	0.2539958626132253	0.0061604144712480635	115	Resistance
COSMIC_CellLines_Signatures	SBS4	ZM447439	0.25267127928900857	0.006442805028516885	115	Resistance
COSMIC_CellLines_Signatures	SBS4	HKMTI-1-005	0.30006284850415077	0.00649646966467321	81	Resistance
COSMIC_CellLines_Signatures	SBS4	Axitinib	0.2513300407837541	0.006500214298446453	116	Resistance
COSMIC_CellLines_Signatures	SBS7a	Dabrafenib	0.3708538182618516	0.007383379883629689	51	Resistance
COSMIC_CellLines_Signatures	SBS4	Pyridostatin	0.24758726664241906	0.00791065857662336	114	Resistance
COSMIC_CellLines_Signatures	SBS4	Schweinfurthin A	0.3061396801811424	0.00798519149627588	74	Resistance
COSMIC_CellLines_Signatures	SBS7a	CDK9_5576	0.4521756221678749	0.008244345062501589	33	Resistance
COSMIC_CellLines_Signatures	SBS7a	Osimertinib	0.35919847284367507	0.008255359384956373	53	Resistance
COSMIC_CellLines_Signatures	SBS7a	Gefitinib	0.358708406325944	0.008350017878705086	53	Resistance
COSMIC_CellLines_Signatures	SBS7a	Selumetinib	0.2813731944790182	0.009089920319487969	85	Resistance
COSMIC_CellLines_Signatures	SBS7a	Oxaliplatin	0.27756558492000716	0.009244648757105529	87	Resistance
COSMIC_CellLines_Signatures	SBS7a	EHT-1864	0.3597274816753841	0.009522301185581466	51	Resistance
COSMIC_CellLines_Signatures	SBS4	NU7441	0.24025985812364142	0.00969972360939872	115	Resistance
COSMIC_CellLines_Signatures	SBS4	Oxaliplatin	0.1865175938325096	0.009976194983123438	190	Resistance
COSMIC_CellLines_Signatures	SBS4	Palbociclib	0.2365620142755136	0.010568381864464285	116	Resistance
COSMIC_CellLines_Signatures	SBS4	Cytarabine	0.28317099688374614	0.010920829293081451	80	Resistance
COSMIC_CellLines_Signatures	SBS4	BMS-754807	0.23470423398725965	0.011212838004623811	116	Resistance
COSMIC_CellLines_Signatures	SBS4	BDP-00009066	0.2817981563502591	0.011329901215727408	80	Resistance
COSMIC_CellLines_Signatures	SBS4	I-BRD9	0.2344668633519957	0.011663277567798313	115	Resistance
COSMIC_CellLines_Signatures	SBS7a	CDK9_5038	0.43101717881856655	0.012273364822290564	33	Resistance
COSMIC_CellLines_Signatures	SBS4	NVP-ADW742	0.232181191883395	0.012528908618240723	115	Resistance
COSMIC_CellLines_Signatures	SBS4	Luminespib	0.23054733974466213	0.01318159640859192	115	Resistance
COSMIC_CellLines_Signatures	SBS4	Bromosporine	0.28223908613473053	0.014837066164991714	74	Resistance
COSMIC_CellLines_Signatures	SBS4	GSK343	0.17886018862700817	0.01569876453077919	182	Resistance
COSMIC_CellLines_Signatures	SBS7a	AZD3759	0.3287370200503168	0.016243874457616554	53	Resistance
COSMIC_CellLines_Signatures	SBS4	MIM1	0.26607443285144505	0.01705310247371948	80	Resistance
COSMIC_CellLines_Signatures	SBS4	JAK_8517	0.27536043066573523	0.01757204273331444	74	Resistance
COSMIC_CellLines_Signatures	SBS4	AZD1208	0.27130629190036515	0.01937840530086295	74	Resistance
COSMIC_CellLines_Signatures	SBS4	Lestaurtinib	0.21752719872067688	0.019529171378329366	115	Resistance
COSMIC_CellLines_Signatures	SBS4	A-366	0.25954107399401494	0.020898347249667076	79	Resistance
COSMIC_CellLines_Signatures	SBS7a	Camptothecin	0.31529653015288217	0.0214675192155547	53	Resistance
COSMIC_CellLines_Signatures	SBS4	Paclitaxel	0.21425541681367652	0.02148775513358346	115	Resistance
COSMIC_CellLines_Signatures	SBS7a	Cisplatin	0.3858530532270911	0.02206224046027366	35	Resistance
COSMIC_CellLines_Signatures	SBS4	Methotrexate	0.2147108933026301	0.022387166091764304	113	Resistance
COSMIC_CellLines_Signatures	SBS7a	HKMTI-1-005	0.38891124328680476	0.02301269801416471	34	Resistance
COSMIC_CellLines_Signatures	SBS7a	EPZ004777	0.3112409942042939	0.023298363420123144	53	Resistance
COSMIC_CellLines_Signatures	SBS4	GSK2110183B	0.26336332318381955	0.023380964514461693	74	Resistance
COSMIC_CellLines_Signatures	SBS4	YK-4-279	0.21126323339948122	0.023424374964309914	115	Resistance
COSMIC_CellLines_Signatures	SBS4	Mycophenolic acid	0.25628381476343354	0.02352105223652657	78	Resistance
COSMIC_CellLines_Signatures	SBS7a	Topotecan	0.3852847524241245	0.024435403753264345	34	Resistance
COSMIC_CellLines_Signatures	SBS7a	Linsitinib	0.3082234666460329	0.024744422209405537	53	Resistance
COSMIC_CellLines_Signatures	SBS7a	LMP744	0.3839461343636222	0.024978554312844202	34	Resistance
COSMIC_CellLines_Signatures	SBS4	AZD1332	0.2594070817309658	0.025623641710676826	74	Resistance
COSMIC_CellLines_Signatures	SBS4	AZD5153	0.2586079969990219	0.026098068054831267	74	Resistance
COSMIC_CellLines_Signatures	SBS7a	GSK591	0.3053222081159203	0.0262051480825553	53	Resistance
COSMIC_CellLines_Signatures	SBS7a	RO-3306	0.30800163787936835	0.026327367638830278	52	Resistance
COSMIC_CellLines_Signatures	SBS4	UNC0379	0.24902382908597448	0.02689198390548564	79	Resistance
COSMIC_CellLines_Signatures	SBS7a	Pevonedistat	0.30389438704976107	0.026950161267066303	53	Resistance
COSMIC_CellLines_Signatures	SBS4	I-BET-762	0.21862906141124483	0.028056828581399785	101	Resistance
COSMIC_CellLines_Signatures	SBS7b	SB590885	0.2765896737814533	0.0282063558882779	63	Resistance
COSMIC_CellLines_Signatures	SBS7a	Fulvestrant	0.23521776281147022	0.028300069876896344	87	Resistance
COSMIC_CellLines_Signatures	SBS4	JAK1_8709	0.25384515030898575	0.029082648891743397	74	Resistance
COSMIC_CellLines_Signatures	SBS4	Navitoclax	0.20135082140295735	0.030206001831294776	116	Resistance
COSMIC_CellLines_Signatures	SBS4	UNC0638	0.24702638973139568	0.03032039073522104	77	Resistance
COSMIC_CellLines_Signatures	SBS7b	PLX-4720	0.2688388736475844	0.0303548006541162	65	Resistance
COSMIC_CellLines_Signatures	SBS4	Ribociclib	0.20089176437507592	0.030592457980896427	116	Resistance
COSMIC_CellLines_Signatures	SBS4	BDILV000379a	0.2513968121488635	0.030725581311089534	74	Resistance
COSMIC_CellLines_Signatures	SBS7a	GSK2801	0.3703636722701574	0.031073487577469895	34	Resistance
COSMIC_CellLines_Signatures	SBS7b	Afuresertib	0.2672545609349592	0.03138306882025156	65	Resistance
COSMIC_CellLines_Signatures	SBS4	CT7033-2	0.24184700126261224	0.031768870015615305	79	Resistance
COSMIC_CellLines_Signatures	SBS7a	Niraparib	0.3066519721100907	0.032106843434714503	49	Resistance
COSMIC_CellLines_Signatures	SBS4	Ipatasertib	0.19994721399231705	0.03215685510562921	115	Resistance
COSMIC_CellLines_Signatures	SBS7a	Nilotinib	0.2945449843252767	0.0322794389377779	53	Resistance
COSMIC_CellLines_Signatures	SBS7a	Dactinomycin	0.23096780552733467	0.032388328849883415	86	Resistance
COSMIC_CellLines_Signatures	SBS4	ULK1_4989	0.24851946100104347	0.03275543521920255	74	Resistance
COSMIC_CellLines_Signatures	SBS4	Sabutoclax	0.21061315774518122	0.03450979934984435	101	Resistance
COSMIC_CellLines_Signatures	SBS7b	NU7441	0.2667160394324786	0.034597170689571556	63	Resistance
COSMIC_CellLines_Signatures	SBS4	Cisplatin	0.2314213071383001	0.03528776705891743	83	Resistance
COSMIC_CellLines_Signatures	SBS4	LMB_AB3	0.2449723435026039	0.03541134085438339	74	Resistance
COSMIC_CellLines_Signatures	SBS4	5-Fluorouracil	0.19528191439733944	0.0356635195724027	116	Resistance
COSMIC_CellLines_Signatures	SBS7a	Acetalax	0.25474858529703626	0.03603891147319338	68	Resistance
COSMIC_CellLines_Signatures	SBS7a	720427	0.360244675345774	0.036362790323185484	34	Resistance
COSMIC_CellLines_Signatures	SBS4	Lapatinib	0.193060873095246	0.037858114535989223	116	Resistance
COSMIC_CellLines_Signatures	SBS4	WEHI-539	0.1930259359783501	0.03789352133576044	116	Resistance
COSMIC_CellLines_Signatures	SBS4	Irinotecan	0.19374516202267353	0.03801531826395604	115	Resistance
COSMIC_CellLines_Signatures	SBS4	Foretinib	0.1945895625012828	0.03802121015715336	114	Resistance
COSMIC_CellLines_Signatures	SBS7a	Nutlin-3a (-)	0.2857220707903835	0.0380848908642895	53	Resistance
COSMIC_CellLines_Signatures	SBS4	AZD6738	0.19363672832766501	0.038125223536347376	115	Resistance
COSMIC_CellLines_Signatures	SBS4	MG-132	0.1925527194664662	0.03837584364525009	116	Resistance
COSMIC_CellLines_Signatures	SBS4	Taselisib	0.19211379389087777	0.038827808172652245	116	Resistance
COSMIC_CellLines_Signatures	SBS7a	GW441756	0.2859757493771489	0.0398587395171413	52	Resistance
COSMIC_CellLines_Signatures	SBS4	Docetaxel	0.15282313938842765	0.03998915465170839	181	Resistance
COSMIC_CellLines_Signatures	SBS4	GNE-317	0.19229720698108327	0.04039211299296472	114	Resistance
COSMIC_CellLines_Signatures	SBS7a	BDILV000379a	0.3517173091387591	0.04136728615162727	34	Resistance
COSMIC_CellLines_Signatures	SBS7b	XAV939	-0.264047431053715	0.04148861893064175	60	Sensitivity
COSMIC_CellLines_Signatures	SBS4	PD173074	0.18946940356086417	0.041646166333594706	116	Resistance
COSMIC_CellLines_Signatures	SBS4	GSK2830371	0.22961037881618537	0.04179298444152504	79	Resistance
COSMIC_CellLines_Signatures	SBS7b	729189	-0.32318612709794253	0.04193712842593038	40	Sensitivity
COSMIC_CellLines_Signatures	SBS7a	BEN	0.3499801852214173	0.042451832983062376	34	Resistance
COSMIC_CellLines_Signatures	SBS7a	CT7033-2	0.34484261049145243	0.04248581296173548	35	Resistance
COSMIC_CellLines_Signatures	SBS7a	NVP-ADW742	0.27972717646888684	0.04250119382907783	53	Resistance
COSMIC_CellLines_Signatures	SBS4	Pictilisib	0.18848765750554305	0.04273510108162345	116	Resistance
COSMIC_CellLines_Signatures	SBS4	OTX015	0.20172683148312948	0.0430791152983359	101	Resistance
COSMIC_CellLines_Signatures	SBS7a	Lapatinib	0.27883171335950374	0.0431955598743234	53	Resistance
COSMIC_CellLines_Signatures	SBS4	RO-3306	0.188645397293994	0.04348065800087999	115	Resistance
COSMIC_CellLines_Signatures	SBS7b	Avagacestat	0.2531871882542623	0.0435291509482955	64	Resistance
COSMIC_CellLines_Signatures	SBS7a	Talazoparib	0.2774984624833844	0.0442466058928429	53	Resistance
COSMIC_CellLines_Signatures	SBS7a	AT13148	0.27734374850300136	0.04436991646916722	53	Resistance
COSMIC_CellLines_Signatures	SBS7a	Mirin	0.28699856009236363	0.04556419240869364	49	Resistance
COSMIC_CellLines_Signatures	SBS7a	Ibrutinib	0.2833996264315795	0.0461140621779956	50	Resistance
COSMIC_CellLines_Signatures	SBS4	Buparlisib	0.18613137267899915	0.04640706779948183	115	Resistance
COSMIC_CellLines_Signatures	SBS4	BI-2536	0.187233457084153	0.047056945061935807	113	Resistance
COSMIC_CellLines_Signatures	SBS7a	THR-101	0.3422091918315195	0.04758707597087896	34	Resistance
COSMIC_CellLines_Signatures	SBS7a	AZD2014	0.3468987188275352	0.047946235217578397	33	Resistance
COSMIC_CellLines_Signatures	SBS7b	Nutlin-3a (-)	0.24565310916255778	0.04856078682754039	65	Resistance
COSMIC_CellLines_Signatures	SBS7a	ERK_6604	0.3450231703077094	0.04924783386287807	33	Resistance
COSMIC_CellLines_Signatures	SBS4	Wee1 Inhibitor	0.18377554221587158	0.04929602412957068	115	Resistance
COSMIC_CellLines_Signatures	SBS7a	630600	0.3392738998225684	0.04965150417491989	34	Resistance
