# Supplementary material for: Global Geo-Pharmacogenomics: Environmental Mutational Signatures Drive Population-Level Heterogeneity in Anticancer Drug Response
Source: J Xenobiot. 2026 May 18;16(3):87. doi: 10.3390/jox16030087 (PMC13214943; doi:10.3390/jox16030087)
Supplement: Supplementary file 1 [file jox-16-00087-s001.zip › Code_and_Data/Results_WGS_Clones_Global_Scan.csv]

Signature	Drug	Correlation	P_Value	N_Samples	Interpretation
SBS13	IRAK4_4710	0.8917604855898106	0.0005259760365971367	10	Resistance
SBS13	Dacarbazine	0.8646332955469606	0.0012435849379567887	10	Resistance
SBS13	729189	0.8501207396094537	0.0018349171936439955	10	Resistance
SBS13	615590	0.8016297973002974	0.005291462694992875	10	Resistance
SBS1	Sinularin	-0.6704674957278681	0.012141912268624828	13	Sensitivity
SBS13	MG-132	0.7089180927159131	0.014586950725598038	11	Resistance
SBS2	MN-64	-0.6779189144453677	0.01540170487320726	12	Sensitivity
SBS13	KU-55933	0.687609064865352	0.019370189634587604	11	Resistance
SBS13	BDP-00009066	0.7119540665987811	0.020905545103338585	10	Resistance
SBS13	GSK2578215A	0.6814400893766014	0.020941695843465058	11	Resistance
SBS1	SGC-CBP30	-0.602848848579909	0.029193485635161828	13	Sensitivity
SBS5	WEHI-539	-0.5609174236735657	0.029604658796185193	15	Sensitivity
SBS5	WZ4003	-0.5520019980547853	0.032883119958773535	15	Sensitivity
SBS13	N29087-69-1	0.6696041346721249	0.03417501483298294	10	Resistance
SBS13	123138	0.668224072796876	0.0346843122285536	10	Resistance
SBS13	AGI-5198	0.6377486252646977	0.03476563052994102	11	Resistance
SBS1	PLX-4720	-0.5631360261539389	0.03600843848530963	14	Sensitivity
SBS13	Bortezomib	0.6314897693710451	0.037165042522406294	11	Resistance
SBS13	MK-8776	0.6244593387190962	0.039995119169079024	11	Resistance
SBS13	MIM1	0.6535438486044317	0.04042324215060285	10	Resistance
SBS2	EPZ5676	-0.5707999026961802	0.04161748351247701	13	Sensitivity
SBS18	ABT737	-0.6426597576841927	0.045068239999603764	10	Sensitivity
SBS13	741909	0.6405431977218591	0.04601117544085477	10	Resistance
