# Supplementary material for: Global Geo-Pharmacogenomics: Environmental Mutational Signatures Drive Population-Level Heterogeneity in Anticancer Drug Response
Source: J Xenobiot. 2026 May 18;16(3):87. doi: 10.3390/jox16030087 (PMC13214943; doi:10.3390/jox16030087)
Supplement: Supplementary file 1 [file jox-16-00087-s001.zip › Code_and_Data/Unbiased_Pharmacogenomics_Master_Table.csv]

DATASET	NLME_RESULT_ID	NLME_CURVE_ID	COSMIC_ID	CELL_LINE_NAME	SANGER_MODEL_ID	TCGA_DESC	DRUG_ID	DRUG_NAME	PUTATIVE_TARGET	PATHWAY_NAME	COMPANY_ID	WEBRELEASE	MIN_CONC	MAX_CONC	LN_IC50	AUC	RMSE	Z_SCORE	Sample Name	SBS1	SBS2	SBS3	SBS4	SBS5	SBS6	SBS7a	SBS7b	SBS7c	SBS7d	SBS8	SBS9	SBS10a	SBS10b	SBS11	SBS12	SBS13	SBS14	SBS15	SBS16	SBS17a	SBS17b	SBS18	SBS19	SBS20	SBS21	SBS22	SBS24	SBS25	SBS26
GDSC2	343	15946310	683667	PFSK-1	SIDM01132	MB	1003	Camptothecin	TOP1	DNA replication	1046	Y	0.0001	0.1	-1.463887	0.93022	0.089052	0.433123	PFSK-1	28	0	0	0	371	0	0	0	0	0	0	0	0	0	0	0	0	0	0	0	0	0	0	0	0	0	0	0	0	0
GDSC2	343	15946548	684052	A673	SIDM00848	UNCLASSIFIED	1003	Camptothecin	TOP1	DNA replication	1046	Y	0.0001	0.1	-4.869455	0.61497	0.111351	-1.4211	A673	58	0	0	0	350	0	0	0	0	0	0	0	0	0	0	0	0	0	0	0	0	0	0	0	0	0	0	0	0	0
GDSC2	343	15946830	684057	ES5	SIDM00263	UNCLASSIFIED	1003	Camptothecin	TOP1	DNA replication	1046	Y	0.0001	0.1	-3.360586	0.791072	0.142855	-0.599569	ES5	45	0	0	0	454	0	0	0	0	0	0	0	0	0	0	0	0	0	0	0	0	0	118	0	0	0	0	0	0	0
GDSC2	343	15947087	684059	ES7	SIDM00269	UNCLASSIFIED	1003	Camptothecin	TOP1	DNA replication	1046	Y	0.0001	0.1	-5.04494	0.59266	0.135539	-1.516647	ES7	53	0	0	0	576	0	0	0	0	0	0	0	0	0	0	0	0	0	0	0	0	0	0	0	0	0	0	0	0	0
GDSC2	343	15947369	684062	EW-11	SIDM00203	UNCLASSIFIED	1003	Camptothecin	TOP1	DNA replication	1046	Y	0.0001	0.1	-3.741991	0.734047	0.128059	-0.807232	EW-11	109	0	0	0	859	0	0	0	0	0	0	0	0	0	0	0	0	0	0	0	0	0	0	0	0	0	0	0	0	0
GDSC2	343	15947651	684072	SK-ES-1	SIDM01111	UNCLASSIFIED	1003	Camptothecin	TOP1	DNA replication	1046	Y	0.0001	0.1	-5.142961	0.582439	0.137581	-1.570016	SK-ES-1	44	0	0	0	363	0	0	0	0	0	0	0	0	0	0	0	0	0	0	0	0	0	0	0	0	0	0	0	0	0
GDSC2	343	15947932	687448	COLO-829	SIDM00909	SKCM	1003	Camptothecin	TOP1	DNA replication	1046	Y	0.0001	0.1	-1.235034	0.867348	0.09347	0.557727	COLO-829	0	38	0	0	203	0	155	257	0	0	0	0	0	0	0	0	0	0	0	0	0	0	0	0	0	0	0	0	0	0
GDSC2	343	15948212	687452	5637	SIDM00807	BLCA	1003	Camptothecin	TOP1	DNA replication	1046	Y	0.0001	0.1	-2.632632	0.834067	0.076169	-0.203221	5637	132	181	0	0	1196	0	0	0	0	0	0	0	0	0	0	0	212	0	0	0	0	0	0	0	0	0	0	0	0	0
GDSC2	343	15948491	687455	RT4	SIDM01085	BLCA	1003	Camptothecin	TOP1	DNA replication	1046	Y	0.0001	0.1	-2.963191	0.821438	0.094466	-0.3832	RT4	57	0	0	0	617	0	0	0	0	0	0	0	0	0	0	0	0	0	0	0	0	0	0	0	0	0	0	0	0	0
GDSC2	343	15948772	687457	SW780	SIDM01160	BLCA	1003	Camptothecin	TOP1	DNA replication	1046	Y	0.0001	0.1	-1.449138	0.90505	0.074109	0.441154	SW780	57	30	0	0	621	0	0	0	0	0	0	0	0	0	0	0	0	0	0	0	0	0	0	0	0	0	0	0	0	0
GDSC2	343	15949053	687459	TCCSUP	SIDM01190	BLCA	1003	Camptothecin	TOP1	DNA replication	1046	Y	0.0001	0.1	-2.350633	0.84343	0.074831	-0.049682	TCCSUP	0	155	0	0	692	0	0	0	0	0	0	0	0	0	0	0	205	0	0	0	0	0	0	0	0	0	0	0	0	0
GDSC2	343	15949334	687505	C-33-A	SIDM00889	CESC	1003	Camptothecin	TOP1	DNA replication	1046	Y	0.0001	0.1	-3.380879	0.777806	0.091913	-0.610618	C-33-A	1277	0	0	0	2876	0	0	0	0	0	0	0	0	0	0	0	0	0	0	0	0	0	0	0	0	0	0	0	0	0
GDSC2	343	15949616	687506	C-4-I	SIDM00905	CESC	1003	Camptothecin	TOP1	DNA replication	1046	Y	0.0001	0.1	-2.25569	0.891103	0.087072	0.002012	C-4-I	77	133	0	0	425	0	0	0	0	0	0	0	0	0	0	0	147	0	0	0	0	0	0	0	0	0	0	0	0	0
GDSC2	343	15949896	687514	ME-180	SIDM00627	CESC	1003	Camptothecin	TOP1	DNA replication	1046	Y	0.0001	0.1	-3.22391	0.786658	0.135256	-0.525153	ME-180	58	59	0	0	443	0	0	0	0	0	0	0	0	0	0	0	59	0	0	0	0	0	0	0	0	0	0	0	0	0
GDSC2	343	15950177	687561	42-MG-BA	SIDM00982	GBM	1003	Camptothecin	TOP1	DNA replication	1046	Y	0.0001	0.1	-3.40022	0.777517	0.111615	-0.621149	42-MG-BA	44	0	0	0	503	0	0	0	0	0	0	0	0	0	0	0	0	0	0	0	0	0	0	0	0	0	0	0	0	0
GDSC2	343	15950458	687562	8-MG-BA	SIDM00998	GBM	1003	Camptothecin	TOP1	DNA replication	1046	Y	0.0001	0.1	-4.256286	0.693915	0.110348	-1.087249	8-MG-BA	71	0	0	0	594	0	0	0	0	0	0	0	0	0	0	0	0	0	0	0	0	0	0	0	0	0	0	0	0	0
GDSC2	343	15950738	687563	A172	SIDM00799	GBM	1003	Camptothecin	TOP1	DNA replication	1046	Y	0.0001	0.1	-2.999552	0.803407	0.083111	-0.402998	A172	93	0	0	0	353	0	0	0	0	0	0	0	0	0	0	0	0	0	0	0	0	0	0	0	0	0	0	0	0	0
GDSC2	343	15951019	687568	GB-1	SIDM00581	GBM	1003	Camptothecin	TOP1	DNA replication	1046	Y	0.0001	0.1	-3.0555	0.7719	0.107697	-0.43346	GB-1	109	0	0	0	1286	0	0	0	0	0	0	0	0	0	0	0	0	0	0	0	0	0	0	0	0	0	0	0	0	0
GDSC2	343	15951300	687586	T98G	SIDM01171	GBM	1003	Camptothecin	TOP1	DNA replication	1046	Y	0.0001	0.1	-2.060218	0.888774	0.075349	0.10844	T98G	69	0	0	0	743	0	0	0	0	0	0	0	0	0	0	0	0	0	0	0	0	0	0	0	0	0	0	0	0	0
GDSC2	343	15951582	687588	U-118-MG	SIDM01193	GBM	1003	Camptothecin	TOP1	DNA replication	1046	Y	0.0001	0.1	-3.354018	0.748266	0.103497	-0.595993	U-118-MG	39	0	0	0	536	0	0	0	0	0	0	0	0	0	0	0	0	0	0	0	0	0	0	0	0	0	0	0	0	0
GDSC2	343	15951863	687590	U-87-MG	SIDM01189	GBM	1003	Camptothecin	TOP1	DNA replication	1046	Y	0.0001	0.1	-2.45087	0.841792	0.120575	-0.104258	U-87-MG	67	0	0	0	492	0	0	0	0	0	0	0	0	0	0	0	0	0	0	0	0	0	0	0	0	0	0	0	0	0
GDSC2	343	15952116	687592	YKG-1	SIDM00315	GBM	1003	Camptothecin	TOP1	DNA replication	1046	Y	0.0001	0.1	-2.784359	0.824085	0.091627	-0.285832	YKG-1	118	0	0	0	1144	0	0	0	0	0	0	0	0	0	0	0	0	0	0	0	0	0	0	0	0	0	0	0	0	0
GDSC2	343	15952295	687596	ChaGo-K-1	SIDM00924	UNCLASSIFIED	1003	Camptothecin	TOP1	DNA replication	1046	Y	0.0001	0.1	0.528845	0.9835	0.063083	1.518103	ChaGo-K-1	0	165	0	296	799	0	0	0	0	0	0	0	0	0	0	0	372	0	0	0	0	0	0	0	0	0	0	0	0	0
GDSC2	343	15952475	687600	NCI-H720	SIDM01120	UNCLASSIFIED	1003	Camptothecin	TOP1	DNA replication	1046	Y	0.0001	0.1	0.532792	0.984692	0.041052	1.520252	NCI-H720	0	69	0	0	1213	0	0	0	0	0	0	0	0	0	0	0	150	0	0	0	0	0	0	0	0	0	0	0	0	0
GDSC2	343	15952744	687777	Calu-3	SIDM00922	LUAD	1003	Camptothecin	TOP1	DNA replication	1046	Y	0.0001	0.1	-1.629546	0.863243	0.096562	0.342928	Calu-3	70	0	0	0	554	0	0	0	0	0	0	0	0	0	0	0	33	0	0	0	0	18	0	0	0	0	0	0	0	0
GDSC2	343	15953026	687780	COR-L23	SIDM00512	UNCLASSIFIED	1003	Camptothecin	TOP1	DNA replication	1046	Y	0.0001	0.1	-1.76208	0.88234	0.081469	0.270767	COR-L23	88	74	0	0	535	0	0	0	0	0	0	0	0	0	0	0	58	0	0	0	0	0	0	0	0	0	0	0	0	0
GDSC2	343	15953307	687787	LK-2	SIDM00548	LUSC	1003	Camptothecin	TOP1	DNA replication	1046	Y	0.0001	0.1	-1.157607	0.922968	0.122499	0.599884	LK-2	48	27	0	0	1161	0	0	0	0	0	0	0	0	0	0	0	0	0	0	0	0	0	0	0	0	0	0	0	0	0
GDSC2	343	15953588	687794	NCI-H1437	SIDM00734	LUAD	1003	Camptothecin	TOP1	DNA replication	1046	Y	0.0001	0.1	-1.839524	0.90013	0.095318	0.228601	NCI-H1437	0	43	0	328	239	0	0	0	0	0	0	0	0	0	0	0	39	0	0	0	0	0	0	0	0	0	0	0	0	0
GDSC2	343	15953768	687798	NCI-H1623	SIDM00747	LUAD	1003	Camptothecin	TOP1	DNA replication	1046	Y	0.0001	0.1	-4.135944	0.687601	0.152799	-1.021727	NCI-H1623	0	69	0	780	750	0	0	0	0	0	0	0	0	0	0	0	0	0	0	0	0	0	63	0	0	0	0	0	0	0
GDSC2	343	15954049	687799	NCI-H1648	SIDM00746	LUAD	1003	Camptothecin	TOP1	DNA replication	1046	Y	0.0001	0.1	-1.962265	0.879493	0.10843	0.161773	NCI-H1648	0	41	0	381	1044	0	0	0	0	0	0	0	0	0	0	0	45	0	0	0	0	0	81	0	0	0	0	0	0	0
GDSC2	343	15954218	687800	NCI-H1650	SIDM00745	LUAD	1003	Camptothecin	TOP1	DNA replication	1046	Y	0.0001	0.1	0.133024	0.936097	0.075301	1.302591	NCI-H1650	30	41	0	0	283	0	0	0	0	0	0	0	0	0	0	0	27	0	0	0	0	0	0	0	0	0	0	0	0	0
GDSC2	343	15954499	687802	NCI-H1693	SIDM00742	LUAD	1003	Camptothecin	TOP1	DNA replication	1046	Y	0.0001	0.1	0.121965	0.916035	0.072587	1.29657	NCI-H1693	0	0	0	134	787	0	0	0	0	0	0	0	0	0	0	0	0	0	0	0	0	0	0	0	0	0	0	0	0	0
GDSC2	343	15954780	687804	NCI-H1770	SIDM00737	UNCLASSIFIED	1003	Camptothecin	TOP1	DNA replication	1046	Y	0.0001	0.1	-0.675672	0.974312	0.098477	0.862281	NCI-H1770	0	425	0	0	395	0	0	2087	0	0	0	0	0	0	0	0	0	0	0	0	0	0	0	0	0	0	0	0	0	0
GDSC2	343	15954960	687807	NCI-H1838	SIDM00769	LUAD	1003	Camptothecin	TOP1	DNA replication	1046	Y	0.0001	0.1	0.690985	0.950028	0.084323	1.606383	NCI-H1838	0	66	0	509	700	0	0	0	0	0	0	0	0	0	0	0	85	0	0	0	0	0	78	0	0	0	0	0	0	0
GDSC2	343	15955129	687812	NCI-H2085	SIDM00709	LUAD	1003	Camptothecin	TOP1	DNA replication	1046	Y	0.0001	0.1	0.578666	0.968261	0.068714	1.545229	NCI-H2085	0	0	0	250	625	0	0	0	0	0	0	0	0	0	0	0	0	0	0	0	0	0	37	0	0	0	0	0	0	0
GDSC2	343	15955411	687815	NCI-H2170	SIDM00716	LUSC	1003	Camptothecin	TOP1	DNA replication	1046	Y	0.0001	0.1	-3.956193	0.715237	0.126714	-0.923858	NCI-H2170	0	22	0	146	578	0	0	0	0	0	0	0	0	0	0	0	0	0	0	0	0	0	75	0	0	0	0	0	0	0
GDSC2	343	15955689	687816	NCI-H2228	SIDM00729	LUAD	1003	Camptothecin	TOP1	DNA replication	1046	Y	0.0001	0.1	-2.713363	0.790723	0.093331	-0.247177	NCI-H2228	0	163	0	0	468	0	0	0	0	0	0	0	0	0	0	0	91	0	0	0	0	0	0	0	0	0	0	0	0	0
GDSC2	343	15955970	687819	NCI-H2342	SIDM00727	LUAD	1003	Camptothecin	TOP1	DNA replication	1046	Y	0.0001	0.1	-0.116285	0.95567	0.062829	1.16685	NCI-H2342	0	354	0	2522	1842	0	0	0	0	0	0	0	0	0	0	0	651	0	0	0	0	0	0	0	0	0	0	0	0	0
GDSC2	343	15956139	687820	NCI-H2347	SIDM00726	LUAD	1003	Camptothecin	TOP1	DNA replication	1046	Y	0.0001	0.1	0.387214	0.923532	0.071194	1.44099	NCI-H2347	0	262	0	1070	865	0	0	0	0	0	0	0	0	0	0	0	392	0	0	0	0	0	52	0	0	0	0	0	0	0
GDSC2	343	15956308	687821	NCI-H2405	SIDM00724	LUAD	1003	Camptothecin	TOP1	DNA replication	1046	Y	0.0001	0.1	-0.550942	0.876136	0.078131	0.930193	NCI-H2405	69	15	0	0	426	0	0	0	0	0	0	0	0	0	0	0	21	0	0	0	0	0	0	0	0	0	0	0	0	0
GDSC2	343	15956589	687829	NCI-H661	SIDM01122	UNCLASSIFIED	1003	Camptothecin	TOP1	DNA replication	1046	Y	0.0001	0.1	-0.595181	0.948687	0.070247	0.906106	NCI-H661	0	0	0	731	769	0	0	0	0	0	0	0	0	0	0	0	0	0	0	0	0	0	144	0	0	0	0	0	0	0
GDSC2	343	15956870	687980	COR-L311	SIDM00509	SCLC	1003	Camptothecin	TOP1	DNA replication	1046	Y	0.0001	0.1	-4.507048	0.663973	0.145519	-1.223781	COR-L311	38	0	0	0	494	0	0	0	0	0	0	0	0	0	0	0	21	0	0	0	0	0	42	0	0	0	0	0	0	0
GDSC2	343	15957151	687983	DMS-114	SIDM00865	SCLC	1003	Camptothecin	TOP1	DNA replication	1046	Y	0.0001	0.1	-1.097768	0.93433	0.085736	0.632464	DMS-114	44	0	0	0	799	0	0	0	0	0	0	0	0	0	0	0	0	0	0	0	0	0	0	0	0	0	0	0	0	0
GDSC2	343	15957433	687985	DMS-273	SIDM00522	SCLC	1003	Camptothecin	TOP1	DNA replication	1046	Y	0.0001	0.1	-2.648304	0.846017	0.098143	-0.211754	DMS-273	0	0	0	266	725	0	0	0	0	0	0	0	0	0	0	0	0	0	0	0	0	0	68	0	0	0	0	0	0	0
GDSC2	343	15957714	687995	NCI-H1048	SIDM00654	SCLC	1003	Camptothecin	TOP1	DNA replication	1046	Y	0.0001	0.1	-4.366197	0.675757	0.106329	-1.147092	NCI-H1048	319	0	0	0	1767	0	0	0	0	0	0	0	0	0	0	0	0	0	0	0	0	0	0	0	0	0	0	0	0	0
GDSC2	343	15957995	687997	NCI-H1092	SIDM00653	SCLC	1003	Camptothecin	TOP1	DNA replication	1046	Y	0.0001	0.1	-0.639442	0.942249	0.091375	0.882008	NCI-H1092	0	0	0	213	922	0	0	0	0	0	0	0	0	0	0	0	0	0	0	0	0	0	60	0	0	0	0	0	0	0
GDSC2	343	15958276	688006	NCI-H1694	SIDM00741	SCLC	1003	Camptothecin	TOP1	DNA replication	1046	Y	0.0001	0.1	-3.842493	0.74094	0.115937	-0.861952	NCI-H1694	22	0	0	0	696	0	0	0	0	0	0	0	0	0	0	0	0	0	0	0	0	0	57	0	0	0	0	0	0	0
GDSC2	343	15958533	688010	NCI-H1963	SIDM00760	SCLC	1003	Camptothecin	TOP1	DNA replication	1046	Y	0.0001	0.1	-3.298397	0.797327	0.12139	-0.565709	NCI-H1963	74	0	0	241	1038	0	0	0	0	0	0	0	0	0	0	0	0	0	0	0	0	0	0	0	0	0	0	0	0	0
GDSC2	343	15958790	688011	NCI-H2029	SIDM00735	SCLC	1003	Camptothecin	TOP1	DNA replication	1046	Y	0.0001	0.1	-1.771595	0.919813	0.124815	0.265586	NCI-H2029	0	0	0	130	651	0	0	0	0	0	0	0	0	0	0	0	0	0	0	0	0	0	36	0	0	0	0	0	0	0
GDSC2	343	15959052	688013	NCI-H209	SIDM00706	SCLC	1003	Camptothecin	TOP1	DNA replication	1046	Y	0.0001	0.1	-5.422095	0.544531	0.120267	-1.721995	NCI-H209	0	0	0	74	85	0	0	0	0	0	0	0	0	0	0	0	0	0	0	0	0	0	92	0	0	0	0	0	0	0
GDSC2	343	15959331	688014	NCI-H2141	SIDM00699	SCLC	1003	Camptothecin	TOP1	DNA replication	1046	Y	0.0001	0.1	-1.400353	0.910254	0.082266	0.467716	NCI-H2141	0	0	0	442	1105	0	0	0	0	0	0	0	0	0	0	0	0	0	0	0	0	0	41	0	0	0	0	0	0	0
GDSC2	343	15959612	688015	NCI-H2171	SIDM00733	SCLC	1003	Camptothecin	TOP1	DNA replication	1046	Y	0.0001	0.1	-4.038664	0.738768	0.111771	-0.968761	NCI-H2171	0	0	281	159	144	0	0	0	0	0	0	0	0	0	0	0	13	0	0	0	0	0	45	0	0	0	0	0	0	0
GDSC2	343	15959790	688018	NCI-H2227	SIDM00730	SCLC	1003	Camptothecin	TOP1	DNA replication	1046	Y	0.0001	0.1	-3.735166	0.716138	0.163972	-0.803516	NCI-H2227	0	0	0	391	802	0	0	0	0	0	0	0	0	0	0	0	0	0	0	0	0	0	50	0	0	0	0	0	0	0
GDSC2	343	15960045	688021	NCI-H345	SIDM00719	SCLC	1003	Camptothecin	TOP1	DNA replication	1046	Y	0.0001	0.1	1.049561	0.968523	0.111545	1.801616	NCI-H345	0	0	0	766	1255	0	0	0	0	0	0	0	0	0	0	0	88	0	0	0	0	0	35	0	0	0	0	0	0	0
GDSC2	343	15960306	688023	NCI-H446	SIDM00965	SCLC	1003	Camptothecin	TOP1	DNA replication	1046	Y	0.0001	0.1	-2.29506	0.880633	0.114367	-0.019424	NCI-H446	0	0	0	652	1063	0	0	0	0	0	0	0	0	0	0	0	0	0	0	0	0	0	138	0	0	0	0	0	0	0
GDSC2	343	15960586	688025	NCI-H526	SIDM01128	SCLC	1003	Camptothecin	TOP1	DNA replication	1046	Y	0.0001	0.1	-4.845675	0.623258	0.1239	-1.408153	NCI-H526	0	0	308	0	620	0	0	0	0	0	0	0	0	0	0	0	0	0	0	0	0	0	206	0	0	0	0	0	0	0
GDSC2	343	15960864	688026	NCI-H64	SIDM01126	SCLC	1003	Camptothecin	TOP1	DNA replication	1046	Y	0.0001	0.1	-0.279995	0.95309	0.101694	1.077715	NCI-H64	0	0	0	409	1305	0	0	0	0	0	0	0	0	0	0	0	0	0	0	0	0	0	72	0	0	0	0	0	0	0
GDSC2	343	15961034	688027	NCI-H69	SIDM01121	SCLC	1003	Camptothecin	TOP1	DNA replication	1046	Y	0.0001	0.1	-1.457202	0.918071	0.084628	0.436763	NCI-H69	0	0	0	129	713	0	0	0	0	0	0	0	0	0	0	0	0	0	0	0	0	0	78	0	0	0	0	0	0	0
GDSC2	343	15961202	688031	NCI-H82	SIDM01131	SCLC	1003	Camptothecin	TOP1	DNA replication	1046	Y	0.0001	0.1	-2.797081	0.858228	0.104425	-0.292758	NCI-H82	0	16	0	0	496	0	0	0	0	0	0	0	0	0	0	0	0	0	0	0	0	0	70	0	0	0	0	0	0	0
GDSC2	343	15961484	688058	NCI-H2052	SIDM00713	MESO	1003	Camptothecin	TOP1	DNA replication	1046	Y	0.0001	0.1	-2.287052	0.846196	0.076377	-0.015064	NCI-H2052	0	0	0	0	120	0	0	0	0	0	0	0	0	0	0	0	0	0	0	0	0	0	0	0	0	0	0	0	0	0
GDSC2	343	15961765	688086	SK-N-DZ	SIDM01100	NB	1003	Camptothecin	TOP1	DNA replication	1046	Y	0.0001	0.1	-3.703295	0.757838	0.147379	-0.786163	SK-N-DZ	30	0	0	0	680	0	0	0	0	0	0	0	0	0	0	0	0	0	0	0	0	0	90	0	0	0	0	0	0	0
GDSC2	343	15962045	688087	SK-N-FI	SIDM01099	NB	1003	Camptothecin	TOP1	DNA replication	1046	Y	0.0001	0.1	-1.894433	0.890403	0.084068	0.198705	SK-N-FI	94	0	0	0	776	0	0	0	0	0	0	0	0	0	0	0	0	0	0	0	0	0	0	0	0	0	0	0	0	0
GDSC2	343	15962215	688121	VA-ES-BJ	SIDM01179	UNCLASSIFIED	1003	Camptothecin	TOP1	DNA replication	1046	Y	0.0001	0.1	-3.40744	0.74892	0.139552	-0.62508	VA-ES-BJ	38	0	0	0	446	0	0	0	0	0	0	0	0	0	0	0	0	0	0	0	0	0	0	0	0	0	0	0	0	0
GDSC2	343	15962496	713869	VMRC-LCD	SIDM00320	LUAD	1003	Camptothecin	TOP1	DNA replication	1046	Y	0.0001	0.1	0.92042	0.975567	0.046887	1.731303	VMRC-LCD	0	0	0	860	833	0	0	0	0	0	0	0	0	0	0	0	0	0	0	0	0	0	184	0	0	0	0	0	0	0
GDSC2	343	15962778	713878	LU-139	SIDM00293	SCLC	1003	Camptothecin	TOP1	DNA replication	1046	Y	0.0001	0.1	-2.334375	0.869945	0.091291	-0.04083	LU-139	79	0	0	0	1365	0	0	0	0	0	0	0	0	0	0	0	0	0	0	0	0	0	0	0	0	0	0	0	0	0
GDSC2	343	15963009	713880	SBC-5	SIDM00368	SCLC	1003	Camptothecin	TOP1	DNA replication	1046	Y	0.0001	0.1	-3.46312	0.788549	0.111852	-0.655396	SBC-5	70	0	0	0	1278	0	0	0	0	0	0	0	0	0	0	0	0	0	0	0	0	0	0	0	0	0	0	0	0	0
GDSC2	343	15963290	713885	SBC-1	SIDM00365	SCLC	1003	Camptothecin	TOP1	DNA replication	1046	Y	0.0001	0.1	-1.781323	0.899554	0.073229	0.26029	SBC-1	0	0	0	243	1269	0	0	0	0	0	0	0	0	0	0	0	0	0	0	0	0	0	85	0	0	0	0	0	0	0
GDSC2	343	15963469	713899	LU-135	SIDM00294	SCLC	1003	Camptothecin	TOP1	DNA replication	1046	Y	0.0001	0.1	-3.065966	0.818071	0.096986	-0.439158	LU-135	89	0	0	264	904	0	0	0	0	0	0	0	0	0	0	0	0	0	0	0	0	0	56	0	0	0	0	0	0	0
GDSC2	343	15963748	717431	SK-N-SH	SIDM01098	NB	1003	Camptothecin	TOP1	DNA replication	1046	Y	0.0001	0.1	-4.350184	0.665806	0.140379	-1.138374	SK-N-SH	67	0	0	0	563	0	0	0	0	0	0	0	0	0	0	0	0	0	0	0	0	0	0	0	0	0	0	0	0	0
GDSC2	343	15963918	722045	NCI-H2030	SIDM00715	LUAD	1003	Camptothecin	TOP1	DNA replication	1046	Y	0.0001	0.1	0.079116	0.950956	0.10868	1.27324	NCI-H2030	0	33	0	297	535	0	0	0	0	0	0	0	0	0	0	0	0	0	0	0	0	0	56	0	0	0	0	0	0	0
GDSC2	343	15964098	722046	NCI-H2122	SIDM00702	LUAD	1003	Camptothecin	TOP1	DNA replication	1046	Y	0.0001	0.1	-2.905689	0.840786	0.191035	-0.351892	NCI-H2122	0	10	0	108	144	0	0	0	0	0	0	0	0	0	0	0	0	0	0	0	0	0	38	0	0	0	0	0	0	0
GDSC2	343	15964379	722058	NCI-H1734	SIDM00739	LUAD	1003	Camptothecin	TOP1	DNA replication	1046	Y	0.0001	0.1	-4.054426	0.724761	0.133135	-0.977343	NCI-H1734	0	0	0	625	835	0	0	0	0	0	0	0	0	0	0	0	0	0	0	0	0	0	136	0	0	0	0	0	0	0
GDSC2	343	15964558	722066	NCI-H650	SIDM01124	LUAD	1003	Camptothecin	TOP1	DNA replication	1046	Y	0.0001	0.1	-2.659748	0.85438	0.08075	-0.217985	NCI-H650	0	0	0	2668	1778	0	0	0	0	0	0	0	0	0	0	0	257	0	0	0	0	0	112	0	0	0	0	0	0	0
GDSC2	343	15964839	724812	T24	SIDM01184	BLCA	1003	Camptothecin	TOP1	DNA replication	1046	Y	0.0001	0.1	-2.717354	0.829922	0.08546	-0.24935	T-24	53	61	0	0	434	0	0	0	0	0	0	0	0	0	0	0	60	0	0	0	0	0	0	0	0	0	0	0	0	0
GDSC2	343	15965019	724825	NCI-H929	SIDM01148	MM	1003	Camptothecin	TOP1	DNA replication	1046	Y	0.0001	0.1	-3.516343	0.786512	0.099645	-0.684374	NCI-H929	35	80	0	0	596	0	0	0	0	0	0	0	0	0	0	0	71	0	0	0	0	0	0	0	0	0	0	0	0	0
GDSC2	343	15965298	724828	SK-N-AS	SIDM01101	NB	1003	Camptothecin	TOP1	DNA replication	1046	Y	0.0001	0.1	-1.949012	0.870822	0.086938	0.168988	SK-N-AS	55	0	0	0	682	0	0	0	0	0	0	0	0	0	0	0	0	0	0	0	0	0	0	0	0	0	0	0	0	0
GDSC2	343	15965580	724831	NCI-H1299	SIDM00649	UNCLASSIFIED	1003	Camptothecin	TOP1	DNA replication	1046	Y	0.0001	0.1	-1.936672	0.872933	0.080129	0.175707	NCI-H1299	0	0	0	161	678	0	0	0	0	0	0	0	0	0	0	0	0	0	0	0	28	45	80	0	0	0	0	0	0	0
GDSC2	343	15965862	724834	NCI-H2087	SIDM00708	LUAD	1003	Camptothecin	TOP1	DNA replication	1046	Y	0.0001	0.1	-2.692533	0.807248	0.103939	-0.235835	NCI-H2087	0	254	0	239	346	0	0	0	0	0	0	0	0	0	0	0	334	0	0	0	0	0	100	0	0	0	0	0	0	0
GDSC2	343	15966144	724838	UM-UC-3	SIDM01182	BLCA	1003	Camptothecin	TOP1	DNA replication	1046	Y	0.0001	0.1	-3.731846	0.740045	0.102465	-0.801708	UM-UC-3	0	92	0	0	605	0	0	0	0	0	0	0	0	0	0	0	146	0	0	0	0	0	0	0	0	0	0	0	0	0
GDSC2	343	15966314	724839	SW756	SIDM01174	CESC	1003	Camptothecin	TOP1	DNA replication	1046	Y	0.0001	0.1	-2.675867	0.801782	0.104428	-0.226761	SW756	0	446	0	0	925	0	0	0	0	0	0	0	0	0	0	0	774	0	0	0	0	0	0	0	0	0	0	0	0	0
GDSC2	343	15966595	724855	NCI-H727	SIDM01119	UNCLASSIFIED	1003	Camptothecin	TOP1	DNA replication	1046	Y	0.0001	0.1	1.058316	0.964542	0.074197	1.806383	NCI-H727	0	0	0	665	893	0	0	0	0	0	0	0	0	0	0	0	0	0	0	0	0	0	80	0	0	0	0	0	0	0
GDSC2	343	15966877	724859	Calu-6	SIDM00921	LUAD	1003	Camptothecin	TOP1	DNA replication	1046	Y	0.0001	0.1	-1.928528	0.854228	0.081374	0.180141	Calu-6	74	0	0	0	521	0	0	0	0	0	0	0	0	0	0	0	0	0	0	0	0	0	0	0	0	0	0	0	0	0
GDSC2	343	15967158	724863	LU-65	SIDM00547	UNCLASSIFIED	1003	Camptothecin	TOP1	DNA replication	1046	Y	0.0001	0.1	-2.260707	0.834818	0.125784	-0.00072	LU-65	52	39	0	0	1015	0	0	0	0	0	0	0	0	0	0	0	0	0	0	0	0	0	133	0	0	0	0	0	0	0
GDSC2	343	15967439	724866	NCI-H1355	SIDM00645	LUAD	1003	Camptothecin	TOP1	DNA replication	1046	Y	0.0001	0.1	0.686028	0.951427	0.06253	1.603684	NCI-H1355	0	70	0	246	776	0	0	0	0	0	0	0	0	0	0	0	62	0	0	0	0	0	79	0	0	0	0	0	0	0
GDSC2	343	15967721	724868	NCI-H1792	SIDM00771	LUAD	1003	Camptothecin	TOP1	DNA replication	1046	Y	0.0001	0.1	-3.232333	0.806679	0.094359	-0.529739	NCI-H1792	0	25	0	138	583	0	0	0	0	0	0	0	0	0	0	0	24	0	0	0	0	0	41	0	0	0	0	0	0	0
GDSC2	343	15968003	724869	HPAF-II	SIDM00669	PAAD	1003	Camptothecin	TOP1	DNA replication	1046	Y	0.0001	0.1	-0.19337	0.939734	0.075445	1.12488	HPAF-II	69	24	0	0	544	0	0	0	0	0	0	0	0	0	0	0	0	0	0	0	0	0	0	0	0	0	0	0	0	0
GDSC2	343	15968250	724870	MIA-PaCa-2	SIDM00505	PAAD	1003	Camptothecin	TOP1	DNA replication	1046	Y	0.0001	0.1	-2.919871	0.820641	0.104957	-0.359614	MIA-PaCa-2	42	35	0	0	577	0	0	0	0	0	0	0	0	0	0	0	0	0	0	0	0	0	0	0	0	0	0	0	0	0
GDSC2	343	15968532	724872	SHP-77	SIDM01078	SCLC	1003	Camptothecin	TOP1	DNA replication	1046	Y	0.0001	0.1	-1.346215	0.947372	0.122501	0.497192	SHP-77	0	0	0	155	523	0	0	0	0	0	0	0	0	0	0	0	0	0	0	0	0	0	91	0	0	0	0	0	0	0
GDSC2	343	15968813	724873	NCI-H2009	SIDM00756	LUAD	1003	Camptothecin	TOP1	DNA replication	1046	Y	0.0001	0.1	-2.622641	0.830233	0.091089	-0.197781	NCI-H2009	0	375	0	721	519	0	0	0	0	0	0	0	0	0	0	0	443	0	0	0	0	0	0	0	0	0	0	0	0	0
GDSC2	343	15968982	724874	NCI-H2291	SIDM00728	LUAD	1003	Camptothecin	TOP1	DNA replication	1046	Y	0.0001	0.1	0.492346	0.93215	0.082228	1.498231	NCI-H2291	0	0	0	536	885	0	0	0	0	0	0	0	0	0	0	0	79	0	0	0	0	0	116	0	0	0	0	0	0	0
GDSC2	343	15969162	724878	SW1573	SIDM01163	LUAD	1003	Camptothecin	TOP1	DNA replication	1046	Y	0.0001	0.1	-2.525462	0.801945	0.095716	-0.144871	SW1573	35	0	0	0	737	0	0	0	0	0	0	0	0	0	0	0	40	0	0	0	0	0	0	0	0	0	0	0	0	0
GDSC2	343	15969442	735784	TE-5	SIDM00347	ESCA	1003	Camptothecin	TOP1	DNA replication	1046	Y	0.0001	0.1	-2.5565	0.834178	0.087158	-0.16177	TE-5	119	88	0	0	1050	0	0	0	0	0	0	0	0	0	0	0	103	0	0	0	0	0	0	0	0	0	0	0	0	0
GDSC2	343	15969724	749709	HCC1954	SIDM00872	BRCA	1003	Camptothecin	TOP1	DNA replication	1046	Y	9.8e-05	0.1	0.317741	0.983262	0.082831	1.403164	HCC1954	22	29	0	0	231	0	0	0	0	0	0	0	0	0	0	0	0	0	0	0	0	12	23	0	0	0	0	0	0	0
GDSC2	343	15970009	749710	HCC1143	SIDM00866	BRCA	1003	Camptothecin	TOP1	DNA replication	1046	Y	9.8e-05	0.1	0.636184	0.96905	0.077198	1.576546	HCC1143	13	57	0	0	143	0	0	0	0	0	0	0	0	0	0	0	30	0	0	0	0	0	0	0	0	0	0	0	0	0
GDSC2	343	15970293	749711	HCC1187	SIDM00885	BRCA	1003	Camptothecin	TOP1	DNA replication	1046	Y	9.8e-05	0.1	1.235544	0.992326	0.079605	1.902878	HCC1187	0	5	0	0	111	0	0	0	0	0	0	0	0	0	0	0	0	0	0	0	0	0	30	28	0	0	0	0	0	0
GDSC2	343	15970577	749712	HCC1395	SIDM00884	BRCA	1003	Camptothecin	TOP1	DNA replication	1046	Y	9.8e-05	0.1	-2.255899	0.861208	0.096794	0.001898	HCC1395	0	106	371	0	0	0	0	0	0	0	0	0	0	0	0	0	206	0	0	0	0	0	0	0	0	0	0	0	0	0
GDSC2	343	15970753	749713	HCC1599	SIDM00877	BRCA	1003	Camptothecin	TOP1	DNA replication	1046	Y	9.8e-05	0.1	-3.247021	0.768404	0.111973	-0.537737	HCC1599	0	12	0	0	164	0	0	0	0	0	0	0	0	0	0	0	41	0	0	0	0	0	36	0	0	0	0	0	0	0
GDSC2	343	15970939	749714	HCC1937	SIDM00874	BRCA	1003	Camptothecin	TOP1	DNA replication	1046	Y	9.8e-05	0.1	0.134454	0.955345	0.059843	1.303369	HCC1937	0	20	0	0	133	0	0	0	0	0	0	0	0	0	0	0	41	0	0	0	0	0	39	0	0	0	0	0	0	0
GDSC2	343	15971224	749715	HCC2157	SIDM00774	BRCA	1003	Camptothecin	TOP1	DNA replication	1046	Y	0.0001	0.1	-2.655609	0.872641	0.157216	-0.215731	HCC2157	0	35	0	0	270	0	0	0	0	0	0	0	0	0	0	0	57	0	0	0	0	0	0	0	0	0	0	0	0	0
GDSC2	343	15971492	749716	HCC2218	SIDM00772	BRCA	1003	Camptothecin	TOP1	DNA replication	1046	Y	9.8e-05	0.1	1.057382	0.993497	0.160144	1.805874	HCC2218	0	242	0	0	0	0	0	0	0	0	0	0	0	0	0	0	402	0	0	0	0	0	0	0	0	0	0	0	0	0
GDSC2	343	15971670	749717	HCC38	SIDM00675	BRCA	1003	Camptothecin	TOP1	DNA replication	1046	Y	9.8e-05	0.1	-1.699764	0.88698	0.090364	0.304696	HCC38	19	17	179	0	37	0	0	0	0	0	0	0	0	0	0	0	29	0	0	0	8	0	0	0	0	0	0	0	0	0
GDSC2	343	15971956	753531	BB30-HNC	SIDM00172	HNSC	1003	Camptothecin	TOP1	DNA replication	1046	Y	0.0001	0.1	-4.016599	0.72932	0.121919	-0.956747	BB30-HNC	19	41	0	0	80	0	0	0	0	0	0	0	0	0	0	0	78	0	0	0	0	0	0	0	0	0	0	0	0	0
GDSC2	343	15972136	753532	BB49-HNC	SIDM00174	HNSC	1003	Camptothecin	TOP1	DNA replication	1046	Y	0.0001	0.1	-2.02428	0.867884	0.109995	0.128007	BB49-HNC	21	26	0	0	271	0	0	0	0	0	0	0	0	0	0	0	32	0	0	0	0	0	0	0	0	0	0	0	0	0
GDSC2	343	15972364	753533	BB65-RCC	SIDM00191	KIRC	1003	Camptothecin	TOP1	DNA replication	1046	Y	0.0001	0.1	-2.03641	0.894111	0.09559	0.121403	BB65-RCC	15	0	0	0	0	0	0	0	0	0	0	0	0	0	0	0	0	0	0	0	0	0	0	0	0	0	0	0	0	0
GDSC2	343	15972543	753534	BEN	SIDM00990	UNCLASSIFIED	1003	Camptothecin	TOP1	DNA replication	1046	Y	0.0001	0.1	0.392462	0.954286	0.083715	1.443847	BEN	0	92	0	184	813	0	0	0	0	0	0	0	0	0	0	0	54	0	0	0	0	0	112	0	0	0	0	0	0	0
GDSC2	343	15972723	753535	BHY	SIDM00986	HNSC	1003	Camptothecin	TOP1	DNA replication	1046	Y	0.0001	0.1	-2.08115	0.872193	0.068698	0.097043	BHY	126	43	0	0	905	0	0	0	0	0	0	0	0	0	0	0	62	0	0	0	0	0	0	0	0	0	0	0	0	0
GDSC2	343	15972903	753538	Ca9-22	SIDM00489	HNSC	1003	Camptothecin	TOP1	DNA replication	1046	Y	0.0001	0.1	-3.523805	0.764404	0.095041	-0.688436	Ca9-22	75	41	0	0	1172	0	0	0	0	0	0	0	0	0	0	0	53	0	0	0	0	0	0	0	0	0	0	0	0	0
GDSC2	343	15973185	753539	CADO-ES1	SIDM00961	UNCLASSIFIED	1003	Camptothecin	TOP1	DNA replication	1046	Y	0.0001	0.1	-5.04439	0.594983	0.134954	-1.516347	CADO-ES1	98	0	0	0	1016	0	0	0	0	0	0	0	0	0	0	0	0	0	0	0	0	0	0	0	0	0	0	0	0	0
GDSC2	343	15973466	753540	CAL-12T	SIDM00939	UNCLASSIFIED	1003	Camptothecin	TOP1	DNA replication	1046	Y	0.0001	0.1	-0.76926	0.946527	0.098191	0.811326	CAL-12T	0	0	0	656	825	0	0	0	0	0	0	0	0	0	0	0	0	0	0	0	0	0	131	0	0	0	0	0	0	0
GDSC2	343	15973646	753541	CAL-33	SIDM00942	HNSC	1003	Camptothecin	TOP1	DNA replication	1046	Y	0.0001	0.1	-3.711201	0.746475	0.094559	-0.790468	CAL-33	72	36	0	0	822	0	0	0	0	0	0	0	0	0	0	0	0	0	0	0	0	0	0	0	0	0	0	0	0	0
GDSC2	343	15973927	753545	CP50-MEL-B	SIDM00175	SKCM	1003	Camptothecin	TOP1	DNA replication	1046	Y	0.0001	0.1	-2.036014	0.897751	0.135713	0.121619	CP50-MEL-B	0	2	0	0	126	0	133	166	0	0	0	0	0	0	0	0	0	0	0	0	0	0	0	0	0	0	0	0	0	0
GDSC2	343	15974107	753546	CP66-MEL	SIDM00190	SKCM	1003	Camptothecin	TOP1	DNA replication	1046	Y	0.0001	0.1	-0.692388	0.929116	0.083924	0.85318	CP66-MEL	0	216	0	0	386	0	470	1405	0	0	0	0	0	0	0	0	0	0	0	0	0	0	0	0	0	0	0	0	0	0
GDSC2	343	15974364	753547	CPC-N	SIDM00953	SCLC	1003	Camptothecin	TOP1	DNA replication	1046	Y	0.0001	0.1	-1.508312	0.934735	0.141948	0.408936	CPC-N	59	0	0	200	731	0	0	0	0	0	0	0	0	0	0	0	0	0	0	0	0	0	0	0	0	0	0	0	0	0
GDSC2	343	15974645	753548	CTV-1	SIDM00951	LAML	1003	Camptothecin	TOP1	DNA replication	1046	Y	0.0001	0.1	-4.324457	0.701034	0.09743	-1.124366	CTV-1	0	400	0	0	5499	2515	0	0	0	0	0	0	0	0	0	0	0	685	0	0	0	0	0	0	0	0	0	0	0	0
GDSC2	343	15974925	753549	D-542MG	SIDM00207	GBM	1003	Camptothecin	TOP1	DNA replication	1046	Y	0.0001	0.1	0.839414	0.966676	0.083374	1.687198	D-542MG	0	0	0	0	53	0	0	0	0	0	0	0	0	0	0	0	0	0	0	0	0	0	0	25	0	0	0	0	0	0
GDSC2	343	15975105	753551	DMS-79	SIDM00524	SCLC	1003	Camptothecin	TOP1	DNA replication	1046	Y	0.0001	0.1	-3.955395	0.729339	0.098458	-0.923424	DMS-79	0	50	0	188	835	0	0	0	0	0	246	0	0	0	0	0	0	0	0	0	0	0	101	0	0	0	0	0	0	0
GDSC2	343	15975362	753552	DSH1	SIDM00970	BLCA	1003	Camptothecin	TOP1	DNA replication	1046	Y	0.0001	0.1	-2.936428	0.804604	0.134467	-0.368629	DSH1	99	68	0	0	811	0	0	0	0	0	0	0	0	0	0	0	65	0	0	0	0	0	0	0	0	0	0	0	0	0
GDSC2	343	15975644	753554	EBC-1	SIDM00486	LUSC	1003	Camptothecin	TOP1	DNA replication	1046	Y	0.0001	0.1	-4.232911	0.674573	0.11824	-1.074522	EBC-1	90	0	0	238	881	0	0	0	0	0	0	0	0	0	0	0	0	0	0	0	0	0	0	0	0	0	0	0	0	0
GDSC2	343	15975925	753555	EC-GI-10	SIDM00278	ESCA	1003	Camptothecin	TOP1	DNA replication	1046	Y	0.0001	0.1	-3.126011	0.80502	0.082375	-0.47185	EC-GI-10	100	0	0	0	842	0	0	0	0	0	0	0	0	0	0	0	98	0	0	0	0	0	0	0	0	0	0	0	0	0
GDSC2	343	15976206	753556	EPLC-272H	SIDM01044	LUSC	1003	Camptothecin	TOP1	DNA replication	1046	Y	0.0001	0.1	-0.478973	0.947027	0.078857	0.969378	EPLC-272H	0	76	0	148	793	0	0	0	0	0	0	0	0	0	0	0	83	0	0	0	0	0	49	0	0	0	0	0	0	0
GDSC2	343	15976487	753558	HA7-RCC	SIDM00188	KIRC	1003	Camptothecin	TOP1	DNA replication	1046	Y	0.0001	0.1	-2.76442	0.820552	0.101634	-0.274975	HA7-RCC	9	0	0	0	55	0	0	0	0	0	0	0	0	0	0	0	0	0	0	0	0	0	0	0	0	0	0	0	0	0
GDSC2	343	15976744	753559	HCE-4	SIDM00052	ESCA	1003	Camptothecin	TOP1	DNA replication	1046	Y	0.0001	0.1	-3.535898	0.778827	0.087018	-0.695021	HCE-4	106	105	0	0	1224	0	0	0	0	0	0	0	0	0	0	0	121	0	0	0	0	0	0	0	0	0	0	0	0	0
GDSC2	343	15976924	753561	HO-1-u-1	SIDM00591	HNSC	1003	Camptothecin	TOP1	DNA replication	1046	Y	0.0001	0.1	-1.71744	0.903043	0.112296	0.295072	HO-1-u-1	35	38	0	0	1032	0	0	0	0	0	0	0	0	0	0	0	0	0	0	0	0	0	0	0	0	0	0	0	0	0
GDSC2	343	15977094	753562	HSC-2	SIDM00590	HNSC	1003	Camptothecin	TOP1	DNA replication	1046	Y	0.0001	0.1	-4.33613	0.681448	0.119973	-1.130722	HSC-2	67	0	0	0	1253	0	0	0	0	0	0	0	0	0	0	0	57	0	0	0	0	0	0	0	0	0	0	0	0	0
GDSC2	343	15977374	753563	IM-9	SIDM00632	MM	1003	Camptothecin	TOP1	DNA replication	1046	Y	0.0001	0.1	-5.302441	0.563406	0.119454	-1.656848	IM-9	58	0	0	0	550	0	0	0	0	0	0	0	0	0	0	0	0	0	0	0	0	0	0	0	0	0	0	0	0	0
GDSC2	343	15977656	753564	IST-SL1	SIDM00223	SCLC	1003	Camptothecin	TOP1	DNA replication	1046	Y	0.0001	0.1	-2.067312	0.93109	0.104643	0.104578	IST-SL1	51	0	0	0	836	0	0	0	0	0	0	0	0	0	0	0	0	0	0	0	0	0	154	0	0	0	0	0	0	0
GDSC2	343	15977835	753565	IST-SL2	SIDM00230	SCLC	1003	Camptothecin	TOP1	DNA replication	1046	Y	0.0001	0.1	-4.325806	0.674458	0.141689	-1.125101	IST-SL2	58	52	0	169	786	0	0	0	0	0	0	0	0	0	0	0	79	0	0	0	0	0	0	0	0	0	0	0	0	0
GDSC2	343	15978106	753566	J82	SIDM00693	BLCA	1003	Camptothecin	TOP1	DNA replication	1046	Y	0.0001	0.1	-3.044853	0.790187	0.123729	-0.427662	J82	0	38	0	0	294	0	0	0	0	0	0	0	0	0	0	0	41	0	0	0	0	0	0	0	0	0	0	0	0	0
GDSC2	343	15978387	753569	KNS-62	SIDM00606	LUSC	1003	Camptothecin	TOP1	DNA replication	1046	Y	0.0001	0.1	-1.864321	0.892726	0.072032	0.2151	KNS-62	107	0	0	406	1233	0	0	0	0	0	0	0	0	0	0	0	0	0	0	0	0	0	0	0	0	0	0	0	0	0
GDSC2	343	15978669	753570	KOSC-2	SIDM00603	HNSC	1003	Camptothecin	TOP1	DNA replication	1046	Y	0.0001	0.1	-3.099968	0.818146	0.101348	-0.457671	KOSC-2	116	52	0	0	769	0	0	0	0	0	0	0	0	0	0	0	66	0	0	0	0	0	0	0	0	0	0	0	0	0
GDSC2	343	15978849	753572	KP-4	SIDM00301	PAAD	1003	Camptothecin	TOP1	DNA replication	1046	Y	0.0001	0.1	-3.278772	0.805844	0.086164	-0.555024	KP-4	84	0	0	0	745	0	0	0	0	0	0	0	0	0	0	0	0	0	0	0	0	0	0	0	0	0	0	0	0	0
GDSC2	343	15979131	753573	KYSE-140	SIDM01032	ESCA	1003	Camptothecin	TOP1	DNA replication	1046	Y	0.0001	0.1	-0.405425	0.96067	0.085012	1.009423	KYSE-140	0	162	0	0	1235	0	0	658	0	0	0	0	0	0	0	0	0	0	0	0	0	0	0	0	0	0	0	0	0	0
GDSC2	343	15979411	753574	KYSE-410	SIDM01028	ESCA	1003	Camptothecin	TOP1	DNA replication	1046	Y	0.0001	0.1	0.597602	0.944848	0.053887	1.555539	KYSE-410	0	89	0	0	1364	0	0	452	0	0	0	0	0	0	0	0	104	0	0	0	0	0	0	0	0	0	0	0	0	0
GDSC2	343	15979692	753575	KYSE-520	SIDM01025	ESCA	1003	Camptothecin	TOP1	DNA replication	1046	Y	0.0001	0.1	1.801564	0.967261	0.058014	2.211058	KYSE-520	89	45	0	0	1060	0	0	0	0	0	0	0	0	0	0	0	60	0	0	0	0	0	0	0	0	0	0	0	0	0
GDSC2	343	15979973	753576	KYSE-70	SIDM01024	ESCA	1003	Camptothecin	TOP1	DNA replication	1046	Y	0.0001	0.1	0.92763	0.97016	0.056898	1.735229	KYSE-70	72	106	0	0	1229	0	0	0	0	0	0	0	0	0	0	0	70	0	0	0	0	0	0	0	0	0	0	0	0	0
GDSC2	343	15980255	753577	LB1047-RCC	SIDM00187	KIRC	1003	Camptothecin	TOP1	DNA replication	1046	Y	0.0001	0.1	-2.587612	0.820913	0.091915	-0.178709	LB1047-RCC	0	0	0	0	59	0	0	0	0	0	0	0	0	0	0	0	0	0	0	0	10	0	0	0	0	0	0	0	0	0
GDSC2	343	15980435	753578	LB2241-RCC	SIDM00186	KIRC	1003	Camptothecin	TOP1	DNA replication	1046	Y	0.0001	0.1	-3.440497	0.755037	0.143872	-0.643078	LB2241-RCC	7	0	0	0	47	0	0	0	0	0	0	0	0	0	0	0	0	0	0	0	0	0	0	0	0	0	20	0	0	0
GDSC2	343	15980614	753579	LB2518-MEL	SIDM00185	SKCM	1003	Camptothecin	TOP1	DNA replication	1046	Y	0.0001	0.1	-0.816837	0.948815	0.085216	0.785422	LB2518-MEL	0	0	0	0	123	0	534	403	0	0	0	0	0	0	0	0	0	0	0	0	0	0	0	0	0	0	0	0	0	0
GDSC2	343	15980793	753581	LB373-MEL-D	SIDM00184	SKCM	1003	Camptothecin	TOP1	DNA replication	1046	Y	0.0001	0.1	-0.149092	0.972048	0.068621	1.148988	LB373-MEL-D	0	0	0	0	111	0	68	26	0	0	0	0	0	0	0	0	0	0	0	0	0	0	0	0	0	0	0	0	0	0
GDSC2	343	15980973	753582	LB647-SCLC	SIDM00183	SCLC	1003	Camptothecin	TOP1	DNA replication	1046	Y	0.0001	0.1	-2.585879	0.864559	0.137553	-0.177766	LB647-SCLC	0	0	0	365	248	0	0	0	0	0	0	0	0	0	0	0	0	0	0	0	0	0	99	0	0	0	0	0	0	0
GDSC2	343	15981153	753583	LB771-HNC	SIDM00182	HNSC	1003	Camptothecin	TOP1	DNA replication	1046	Y	0.0001	0.1	0.276229	0.960626	0.062469	1.380562	LB771-HNC	0	16	0	0	229	0	0	0	0	0	0	0	0	0	0	0	57	0	0	0	0	0	0	0	0	0	0	0	0	0
GDSC2	343	15981434	753584	LB831-BLC	SIDM00181	BLCA	1003	Camptothecin	TOP1	DNA replication	1046	Y	0.0001	0.1	-2.798452	0.824799	0.075751	-0.293505	LB831-BLC	0	83	0	0	250	0	0	0	0	0	0	0	0	0	0	0	95	0	0	0	0	0	0	0	0	0	0	0	0	0
GDSC2	343	15981716	753585	LB996-RCC	SIDM00180	KIRC	1003	Camptothecin	TOP1	DNA replication	1046	Y	0.0001	0.1	-4.159031	0.677998	0.123329	-1.034297	LB996-RCC	0	0	0	0	94	0	0	0	0	0	0	0	0	0	0	0	0	0	0	0	0	5	0	0	0	0	0	0	0	0
GDSC2	343	15981997	753586	LCLC-103H	SIDM00345	UNCLASSIFIED	1003	Camptothecin	TOP1	DNA replication	1046	Y	0.0001	0.1	-0.942811	0.923966	0.076742	0.716833	LCLC-103H	0	0	0	257	635	0	0	0	0	0	0	0	0	0	0	0	0	0	0	0	0	0	167	0	0	0	0	0	0	0
GDSC2	343	15982279	753588	LU-134-A	SIDM00296	SCLC	1003	Camptothecin	TOP1	DNA replication	1046	Y	0.0001	0.1	-4.677125	0.637698	0.105892	-1.316383	LU-134-A	96	0	0	148	455	0	0	0	0	0	0	0	0	0	0	0	0	0	0	0	0	0	0	0	0	0	0	0	0	0
GDSC2	343	15982459	753589	LU-165	SIDM00292	SCLC	1003	Camptothecin	TOP1	DNA replication	1046	Y	0.0001	0.1	-0.867832	0.894409	0.072894	0.757656	LU-165	111	0	0	0	1406	0	0	0	0	0	0	0	0	0	0	0	0	0	0	0	0	0	0	0	0	0	0	0	0	0
GDSC2	343	15982741	753592	LXF-289	SIDM00339	LUAD	1003	Camptothecin	TOP1	DNA replication	1046	Y	0.0001	0.1	-1.865583	0.905564	0.096468	0.214413	LXF-289	0	154	0	297	703	0	0	0	0	0	0	0	0	0	0	0	175	0	0	0	0	73	0	0	0	0	0	0	0	0
GDSC2	343	15983022	753594	MS-1	SIDM00245	SCLC	1003	Camptothecin	TOP1	DNA replication	1046	Y	0.0001	0.1	-2.424571	0.890563	0.101533	-0.089939	MS-1	100	0	0	0	1014	0	0	0	0	0	0	0	0	0	0	0	0	0	0	0	0	0	0	0	0	0	0	0	0	0
GDSC2	343	15983303	753595	MZ1-PC	SIDM00053	PAAD	1003	Camptothecin	TOP1	DNA replication	1046	Y	0.0001	0.1	-0.418001	0.91165	0.069934	1.002576	MZ1-PC	14	12	0	0	141	0	0	0	0	0	0	0	0	0	0	0	0	0	0	0	0	0	129	0	0	0	0	0	0	0
GDSC2	343	15983484	753596	MZ7-mel	SIDM00516	SKCM	1003	Camptothecin	TOP1	DNA replication	1046	Y	0.0001	0.1	-1.591164	0.916548	0.06078	0.363825	MZ7-mel	0	279	0	0	560	0	0	1439	0	0	0	0	0	0	3882	0	0	0	0	0	0	0	0	0	0	0	0	0	0	0
GDSC2	343	15983664	753600	NCI-H1563	SIDM00751	LUAD	1003	Camptothecin	TOP1	DNA replication	1046	Y	0.0001	0.1	-0.082433	0.96454	0.0737	1.185281	NCI-H1563	0	350	0	247	1079	0	0	0	0	0	0	0	0	0	0	0	485	0	0	0	0	0	0	0	0	0	0	0	0	0
GDSC2	343	15983945	753604	NCI-H292	SIDM00493	UNCLASSIFIED	1003	Camptothecin	TOP1	DNA replication	1046	Y	0.0001	0.1	-3.758359	0.730865	0.142292	-0.816144	NCI-H292	76	0	0	0	825	0	0	0	0	0	0	0	0	0	0	0	26	0	0	0	0	0	0	0	0	0	0	0	0	0
GDSC2	343	15984125	753605	NCI-H510A	SIDM00927	SCLC	1003	Camptothecin	TOP1	DNA replication	1046	Y	0.0001	0.1	-2.583512	0.878948	0.130472	-0.176477	NCI-H510A	0	0	0	1379	1149	0	0	0	0	0	0	0	0	0	0	0	131	0	0	0	0	0	164	0	0	0	0	0	0	0
GDSC2	343	15984305	753607	NCI-H835	SIDM01133	UNCLASSIFIED	1003	Camptothecin	TOP1	DNA replication	1046	Y	0.0001	0.1	0.066058	0.980953	0.066963	1.26613	NCI-H835	0	0	0	385	1762	0	0	0	0	0	0	0	0	0	0	0	0	0	0	0	0	0	128	0	0	0	0	0	0	0
GDSC2	343	15984470	753608	PC-14	SIDM00237	LUAD	1003	Camptothecin	TOP1	DNA replication	1046	Y	0.0001	0.1	-2.260971	0.860801	0.098833	-0.000863	PC-14	86	0	0	0	953	0	0	0	0	0	0	0	0	0	0	0	0	0	0	0	0	0	0	0	0	0	0	0	0	0
GDSC2	343	15984767	753610	SBC-3	SIDM00367	SCLC	1003	Camptothecin	TOP1	DNA replication	1046	Y	0.0001	0.1	-4.755313	0.62413	0.074858	-1.358954	SBC-3	126	0	0	0	1018	0	0	0	0	0	0	0	0	0	0	0	0	0	0	0	0	0	0	0	0	0	0	0	0	0
GDSC2	343	15985048	753612	SK-MM-2	SIDM00391	MM	1003	Camptothecin	TOP1	DNA replication	1046	Y	0.0001	0.1	-2.354589	0.862071	0.182118	-0.051836	SK-MM-2	61	0	0	0	800	0	0	0	0	0	0	0	0	0	0	0	0	0	0	0	0	0	0	0	0	0	0	0	0	0
GDSC2	343	15985329	753614	TE-15	SIDM00249	ESCA	1003	Camptothecin	TOP1	DNA replication	1046	Y	0.0001	0.1	-3.789603	0.726434	0.128439	-0.833155	TE-15	106	75	0	0	840	0	0	0	0	0	0	0	0	0	0	0	95	0	0	0	0	0	0	0	0	0	0	0	0	0
GDSC2	343	15985560	753615	U-266	SIDM00417	MM	1003	Camptothecin	TOP1	DNA replication	1046	Y	0.0001	0.1	-0.198117	0.958313	0.089865	1.122295	U-266	0	61	0	0	993	0	0	0	0	0	0	0	0	0	0	0	55	0	0	0	0	0	0	0	0	0	0	0	0	0
GDSC2	343	15985841	753616	BE2-M17	SIDM01229	NB	1003	Camptothecin	TOP1	DNA replication	1046	Y	0.0001	0.1	-2.962427	0.815343	0.107426	-0.382784	BE2-M17	65	0	0	0	730	0	0	0	0	0	0	0	0	0	0	0	0	0	0	0	0	0	283	0	0	0	0	0	0	0
GDSC2	343	15986122	753618	KELLY	SIDM01009	NB	1003	Camptothecin	TOP1	DNA replication	1046	Y	0.0001	0.1	-4.104361	0.722473	0.119316	-1.004531	KELLY	40	0	0	0	486	0	0	0	0	0	0	0	0	0	0	0	0	0	0	0	0	0	94	0	0	0	0	0	0	0
GDSC2	343	15986404	753620	SIMA	SIDM00395	NB	1003	Camptothecin	TOP1	DNA replication	1046	Y	0.0001	0.1	-4.359837	0.673619	0.123657	-1.143629	SIMA	66	0	0	0	576	0	0	0	0	0	0	0	0	0	0	0	0	0	0	0	0	0	0	0	0	0	0	0	0	0
GDSC2	343	15986676	753621	TE-1	SIDM00369	ESCA	1003	Camptothecin	TOP1	DNA replication	1046	Y	0.0001	0.1	-1.382275	0.897726	0.082977	0.477559	TE-1	91	29	0	0	1037	0	0	0	0	0	0	0	0	0	0	0	0	0	0	0	0	0	0	0	0	0	0	0	0	0
GDSC2	343	15986957	753622	TE-10	SIDM00349	ESCA	1003	Camptothecin	TOP1	DNA replication	1046	Y	0.0001	0.1	-3.215453	0.803556	0.11396	-0.520549	TE-10	108	0	0	0	943	0	0	0	0	0	0	0	0	0	0	0	0	0	0	0	0	0	0	0	0	0	0	0	0	0
GDSC2	343	15987141	753623	TE-8	SIDM00326	ESCA	1003	Camptothecin	TOP1	DNA replication	1046	Y	0.0001	0.1	-1.706924	0.880725	0.098185	0.300797	TE-8	117	39	0	0	872	0	0	0	0	0	0	0	0	0	0	0	0	0	0	0	0	0	0	0	0	0	0	0	0	0
GDSC2	343	15987410	753624	CAPAN-1	SIDM00934	PAAD	1003	Camptothecin	TOP1	DNA replication	1046	Y	0.0001	0.1	-3.147629	0.781024	0.096257	-0.483621	CAPAN-1	38	23	0	0	680	0	0	0	0	0	0	0	0	0	0	0	56	0	0	0	0	0	0	0	0	0	0	0	0	0
GDSC2	343	15987692	905933	OVCAR-3	SIDM00105	OV	1003	Camptothecin	TOP1	DNA replication	1046	Y	0.0001	0.1	-1.179383	0.935622	0.074647	0.588027	OVCAR-3	37	22	0	0	568	0	0	0	0	0	0	0	0	0	0	0	0	0	0	0	0	0	0	0	0	0	0	0	0	0
GDSC2	343	15987973	905934	PC-3	SIDM00088	PRAD	1003	Camptothecin	TOP1	DNA replication	1046	Y	0.0001	0.1	-1.796951	0.861456	0.085586	0.25178	PC-3	46	0	0	0	404	0	0	0	0	0	0	0	0	0	0	0	0	0	0	0	0	0	0	0	0	0	0	0	0	0
GDSC2	343	15988254	905935	DU-145	SIDM00120	PRAD	1003	Camptothecin	TOP1	DNA replication	1046	Y	0.0001	0.1	-2.918755	0.80363	0.103836	-0.359006	DU-145	0	0	0	0	3842	0	0	0	0	0	0	0	0	0	0	0	0	0	0	0	0	0	1494	0	1783	0	0	0	0	0
GDSC2	343	15988535	905936	HCT-116	SIDM00783	COREAD	1003	Camptothecin	TOP1	DNA replication	1046	Y	9.8e-05	0.1	-2.985802	0.825735	0.109951	-0.395511	HCT-116	0	0	0	0	2452	1054	0	0	0	0	0	0	0	0	0	0	0	0	0	0	0	0	0	0	523	0	0	0	0	837
GDSC2	343	15988818	905937	HCT-15	SIDM00789	COREAD	1003	Camptothecin	TOP1	DNA replication	1046	Y	9.8e-05	0.1	-2.74916	0.836731	0.11742	-0.266667	HCT-15	0	0	0	0	7702	1264	0	0	0	0	0	0	0	0	0	0	0	3837	0	0	0	0	0	0	3184	0	0	0	0	0
GDSC2	343	15989102	905938	HL-60	SIDM00829	LAML	1003	Camptothecin	TOP1	DNA replication	1046	Y	0.0001	0.1	-4.472633	0.671243	0.129429	-1.205044	HL-60	52	0	0	0	483	0	0	0	0	0	0	0	0	0	0	0	0	0	0	0	0	0	0	0	0	0	0	0	0	0
GDSC2	343	15989383	905939	HT-29	SIDM00136	COREAD	1003	Camptothecin	TOP1	DNA replication	1046	Y	9.8e-05	0.1	-2.12465	0.86242	0.132726	0.073359	HT-29	92	0	0	0	836	0	169	15	0	0	0	0	0	0	0	0	0	0	0	0	0	0	0	0	0	0	0	0	0	0
GDSC2	343	15989680	905940	K-562	SIDM00791	LCML	1003	Camptothecin	TOP1	DNA replication	1046	Y	0.0001	0.1	-1.763094	0.917933	0.069429	0.270215	K-562	0	0	0	0	688	0	0	0	0	0	0	0	0	0	0	0	0	0	0	0	0	0	305	0	0	0	0	0	0	0
GDSC2	343	15989962	905941	NCI-H226	SIDM00139	LUSC	1003	Camptothecin	TOP1	DNA replication	1046	Y	0.0001	0.1	1.24378	0.94089	0.073617	1.907362	NCI-H226	28	13	0	0	373	0	0	0	0	0	0	0	0	0	0	0	0	0	0	0	0	0	0	0	0	0	0	0	0	0
GDSC2	343	15990244	905942	NCI-H23	SIDM00138	LUAD	1003	Camptothecin	TOP1	DNA replication	1046	Y	0.0001	0.1	-2.503001	0.871157	0.097818	-0.132641	NCI-H23	0	126	0	1007	1128	0	0	0	0	0	0	0	0	0	0	0	145	0	0	0	0	0	186	0	0	0	0	0	0	0
GDSC2	343	15990525	905943	NCI-H460	SIDM00144	UNCLASSIFIED	1003	Camptothecin	TOP1	DNA replication	1046	Y	0.0001	0.1	-4.579412	0.647952	0.138852	-1.263181	NCI-H460	0	19	0	120	561	0	0	0	0	0	0	0	0	0	0	0	0	0	0	0	0	0	74	0	0	0	0	0	0	0
GDSC2	343	15990703	905944	NCI-H522	SIDM00116	LUAD	1003	Camptothecin	TOP1	DNA replication	1046	Y	0.0001	0.1	-1.035037	0.941693	0.071996	0.666619	NCI-H522	0	23	0	0	534	0	0	0	0	0	0	0	0	0	0	0	0	0	0	0	0	0	86	0	0	0	0	0	0	0
GDSC2	343	15990984	905945	T47D	SIDM00097	BRCA	1003	Camptothecin	TOP1	DNA replication	1046	Y	9.8e-05	0.1	-1.334657	0.922866	0.080096	0.503485	T47D	40	46	0	0	541	0	0	0	0	0	0	0	0	0	0	0	46	0	0	0	0	0	0	0	0	0	0	0	0	0
GDSC2	343	15991269	905946	MCF7	SIDM00148	BRCA	1003	Camptothecin	TOP1	DNA replication	1046	Y	9.8e-05	0.1	-1.84227	0.87105	0.10022	0.227106	MCF7	0	46	0	0	731	0	0	0	0	0	0	0	0	0	0	0	45	0	0	0	0	0	149	0	0	0	0	0	0	0
GDSC2	343	15991554	905947	786-0	SIDM00125	KIRC	1003	Camptothecin	TOP1	DNA replication	1046	Y	0.0001	0.1	-3.436538	0.765933	0.092774	-0.640923	786-0	79	0	0	0	515	0	0	0	0	0	0	0	0	0	0	0	0	0	0	0	0	0	0	0	0	0	0	0	0	0
GDSC2	343	15991835	905948	A498	SIDM00124	KIRC	1003	Camptothecin	TOP1	DNA replication	1046	Y	0.0001	0.1	-1.261678	0.902109	0.085013	0.54322	A498	69	0	0	0	233	0	0	0	0	0	0	0	0	0	0	0	0	0	0	0	0	0	0	0	0	0	0	0	0	0
GDSC2	343	15992116	905949	A549	SIDM00903	LUAD	1003	Camptothecin	TOP1	DNA replication	1046	Y	0.0001	0.1	-3.210065	0.776663	0.10703	-0.517615	A549	0	0	0	136	455	0	0	0	0	0	0	0	0	0	0	0	28	0	0	0	0	0	204	0	0	0	0	0	0	0
GDSC2	343	15992399	905950	ACHN	SIDM00123	KIRC	1003	Camptothecin	TOP1	DNA replication	1046	Y	0.0001	0.1	-3.734601	0.714079	0.149363	-0.803208	ACHN	38	0	0	0	335	0	0	0	0	0	0	0	0	0	0	0	0	0	0	0	0	0	0	0	0	0	0	0	0	0
GDSC2	343	15992681	905951	BT-549	SIDM00122	BRCA	1003	Camptothecin	TOP1	DNA replication	1046	Y	9.8e-05	0.1	-0.84884	0.915161	0.071434	0.767997	BT-549	55	0	0	0	501	0	0	0	0	0	0	0	0	0	0	0	0	0	0	0	0	0	0	0	0	0	0	0	0	0
GDSC2	343	15992966	905952	CCRF-CEM	SIDM00121	ALL	1003	Camptothecin	TOP1	DNA replication	1046	Y	0.0001	0.1	-4.654926	0.65621	0.103181	-1.304296	CCRF-CEM	493	0	0	0	0	1871	0	0	0	0	0	0	0	0	0	0	0	0	0	0	0	0	0	0	0	0	0	0	0	0
GDSC2	343	15993247	905954	SK-MEL-28	SIDM00081	SKCM	1003	Camptothecin	TOP1	DNA replication	1046	Y	0.0001	0.1	-1.826515	0.882652	0.088673	0.235684	SK-MEL-28	0	14	0	0	568	0	330	366	0	0	0	0	0	0	0	0	0	0	0	0	0	0	0	0	0	0	0	0	0	0
GDSC2	343	15993427	905955	SK-MEL-2	SIDM00082	SKCM	1003	Camptothecin	TOP1	DNA replication	1046	Y	0.0001	0.1	0.997352	0.991518	0.065137	1.77319	SK-MEL-2	0	0	0	0	1353	0	423	222	0	0	0	0	0	0	0	0	0	0	0	0	0	0	0	0	0	0	0	0	0	0
GDSC2	343	15993698	905956	SK-MEL-5	SIDM00080	SKCM	1003	Camptothecin	TOP1	DNA replication	1046	Y	0.0001	0.1	-2.28559	0.858609	0.094478	-0.014268	SK-MEL-5	0	0	0	0	546	0	789	426	0	0	0	0	0	0	0	0	0	0	0	0	0	0	0	0	0	0	0	0	0	0
GDSC2	343	15993955	905957	Hs-578-T	SIDM00135	BRCA	1003	Camptothecin	TOP1	DNA replication	1046	Y	9.8e-05	0.1	-0.686973	0.938845	0.12121	0.856129	Hs-578-T	51	0	0	0	568	0	0	0	0	0	0	0	0	0	0	0	0	0	0	0	0	0	0	0	0	0	0	0	0	0
GDSC2	343	15994240	905958	MOLT-4	SIDM00145	ALL	1003	Camptothecin	TOP1	DNA replication	1046	Y	0.0001	0.1	-4.980218	0.608945	0.156168	-1.481407	MOLT-4	0	603	0	0	5823	403	0	0	0	0	0	0	0	0	0	0	0	0	4130	0	0	0	0	0	0	0	0	0	0	0
GDSC2	343	15994521	905959	SK-OV-3	SIDM00079	OV	1003	Camptothecin	TOP1	DNA replication	1046	Y	0.0001	0.1	-1.426132	0.865832	0.082094	0.45368	SK-OV-3	103	33	0	0	806	0	0	0	0	0	0	0	0	0	0	0	0	0	0	0	0	0	0	0	0	200	0	0	0	119
GDSC2	343	15994803	905960	MDA-MB-231	SIDM00146	BRCA	1003	Camptothecin	TOP1	DNA replication	1046	Y	9.8e-05	0.1	-2.117922	0.885006	0.078646	0.077022	MDA-MB-231	41	81	0	0	927	0	0	0	0	0	0	0	0	0	0	0	99	0	0	0	0	0	0	0	0	0	0	0	0	0
GDSC2	343	15995089	905961	COLO-205	SIDM00826	COREAD	1003	Camptothecin	TOP1	DNA replication	1046	Y	9.8e-05	0.1	-1.288957	0.917355	0.112288	0.528367	COLO-205	90	0	0	0	525	0	0	0	0	0	0	0	0	0	0	0	0	0	0	0	0	0	0	0	0	0	0	0	0	0
GDSC2	343	15995371	905962	SW620	SIDM00841	COREAD	1003	Camptothecin	TOP1	DNA replication	1046	Y	9.8e-05	0.1	-3.182662	0.767887	0.100149	-0.502695	SW620	0	0	0	0	972	0	0	0	0	0	0	0	0	0	0	0	0	0	0	0	0	0	0	0	0	0	0	0	0	0
GDSC2	343	15995668	905963	CAKI-1	SIDM00941	KIRC	1003	Camptothecin	TOP1	DNA replication	1046	Y	0.0001	0.1	-3.24826	0.744833	0.11341	-0.538411	CAKI-1	72	0	0	0	703	0	0	0	0	0	0	0	0	0	0	0	0	0	0	0	0	0	0	0	0	0	0	0	0	0
GDSC2	343	15995847	905964	RPMI-8226	SIDM00087	MM	1003	Camptothecin	TOP1	DNA replication	1046	Y	0.0001	0.1	-3.963567	0.741073	0.133692	-0.927873	RPMI-8226	0	100	0	0	1171	0	0	0	0	0	0	0	0	0	0	0	55	0	0	0	0	0	0	0	0	0	0	0	0	0
GDSC2	343	15996128	905965	SR	SIDM00096	UNCLASSIFIED	1003	Camptothecin	TOP1	DNA replication	1046	Y	0.0001	0.1	-5.263178	0.569871	0.127334	-1.63547	SR	28	0	0	0	486	0	0	0	0	0	0	0	0	0	0	0	0	0	0	0	0	0	74	0	0	0	0	0	0	0
GDSC2	343	15996407	905967	NCI-H322M	SIDM00117	LUAD	1003	Camptothecin	TOP1	DNA replication	1046	Y	0.0001	0.1	-0.943241	0.91564	0.078926	0.716599	NCI-H322M	0	111	0	514	650	0	0	0	0	0	0	0	0	0	0	0	139	0	0	0	0	0	78	0	0	0	0	0	0	0
GDSC2	343	15996688	905968	IGROV-1	SIDM00151	OV	1003	Camptothecin	TOP1	DNA replication	1046	Y	0.0001	0.1	-2.170484	0.84835	0.079671	0.048404	IGROV-1	642	0	0	0	1882	0	0	0	0	0	0	0	0	0	0	0	0	0	195	0	0	0	0	0	779	0	0	0	0	497
GDSC2	343	15996968	905969	OVCAR-5	SIDM00091	OV	1003	Camptothecin	TOP1	DNA replication	1046	Y	0.0001	0.1	0.447038	0.932065	0.075104	1.473561	OVCAR-5	73	0	0	0	429	0	0	0	0	0	0	0	0	0	0	0	0	0	0	0	0	0	0	0	0	0	0	0	0	0
GDSC2	343	15997249	905970	EKVX	SIDM00119	LUAD	1003	Camptothecin	TOP1	DNA replication	1046	Y	0.0001	0.1	1.028556	0.950543	0.080589	1.79018	EKVX	0	0	0	300	847	0	0	0	0	0	0	0	0	0	0	0	39	0	0	0	0	0	79	0	0	0	0	0	0	0
GDSC2	343	15997510	905971	HCC2998	SIDM00118	COREAD	1003	Camptothecin	TOP1	DNA replication	1046	Y	9.8e-05	0.1	-1.40337	0.940438	0.125603	0.466073	HCC2998	0	0	0	0	0	0	0	0	0	0	0	0	9131	5516	0	0	0	0	0	0	0	0	0	0	0	0	0	0	0	0
GDSC2	343	15997792	905972	HOP-62	SIDM00133	LUAD	1003	Camptothecin	TOP1	DNA replication	1046	Y	0.0001	0.1	-2.561103	0.814629	0.09376	-0.164276	HOP-62	0	205	0	284	585	0	0	0	0	0	0	0	0	0	0	0	324	0	0	0	0	0	46	0	0	0	0	0	0	0
GDSC2	343	15998073	905973	HOP-92	SIDM00134	UNCLASSIFIED	1003	Camptothecin	TOP1	DNA replication	1046	Y	0.0001	0.1	-1.438909	0.895761	0.07363	0.446723	HOP-92	0	0	0	296	676	0	0	0	0	0	0	0	0	0	0	0	35	0	0	0	0	0	82	0	0	0	0	0	0	0
GDSC2	343	15998354	905974	LOXIMVI	SIDM00149	SKCM	1003	Camptothecin	TOP1	DNA replication	1046	Y	0.0001	0.1	-2.713818	0.842204	0.090663	-0.247424	LOXIMVI	0	53	0	0	680	0	421	430	0	0	0	0	0	0	0	0	0	0	0	0	0	0	0	0	0	0	0	0	0	0
GDSC2	343	15998635	905975	M14	SIDM00003	SKCM	1003	Camptothecin	TOP1	DNA replication	1046	Y	0.0001	0.1	-2.97803	0.810918	0.070046	-0.391279	M14	0	143	0	0	1197	0	1111	1441	0	0	0	0	0	0	0	0	0	0	0	0	0	0	0	0	0	0	0	0	0	0
GDSC2	343	15998877	905976	UACC-62	SIDM00107	SKCM	1003	Camptothecin	TOP1	DNA replication	1046	Y	0.0001	0.1	-3.455492	0.76329	0.13489	-0.651242	UACC-62	0	0	0	0	542	0	387	222	0	0	0	0	0	0	0	0	0	0	0	0	0	0	0	0	0	0	0	0	0	0
GDSC2	343	15999159	905977	UACC-257	SIDM00108	SKCM	1003	Camptothecin	TOP1	DNA replication	1046	Y	0.0001	0.1	0.159259	0.952921	0.058877	1.316875	UACC-257	0	15	0	0	578	0	248	361	0	0	0	0	0	0	0	0	0	0	0	0	0	0	0	0	0	0	0	0	0	0
GDSC2	343	15999440	905978	RXF393	SIDM00086	KIRC	1003	Camptothecin	TOP1	DNA replication	1046	Y	0.0001	0.1	-0.619976	0.943112	0.090406	0.892606	RXF393	71	0	0	0	366	0	0	0	0	0	0	0	0	0	0	0	0	0	0	0	0	0	0	0	0	0	0	0	0	0
GDSC2	343	15999697	905979	SN12C	SIDM00094	KIRC	1003	Camptothecin	TOP1	DNA replication	1046	Y	0.0001	0.1	-1.383874	0.914316	0.095303	0.476688	SN12C	106	0	0	657	0	0	0	0	0	0	0	0	0	0	0	0	0	0	0	0	0	0	0	0	0	0	0	0	0	0
GDSC2	343	15999979	905980	TK10	SIDM00113	KIRC	1003	Camptothecin	TOP1	DNA replication	1046	Y	0.0001	0.1	0.832799	0.910076	0.074064	1.683596	TK10	62	0	0	0	970	0	0	0	0	0	0	0	0	0	0	0	49	0	0	0	0	0	0	0	0	0	0	0	0	0
GDSC2	343	16000261	905981	U031	SIDM00112	KIRC	1003	Camptothecin	TOP1	DNA replication	1046	Y	0.0001	0.1	-2.991764	0.814708	0.087196	-0.398757	U031	50	0	0	0	489	0	0	0	0	0	0	0	0	0	0	0	0	0	0	0	20	0	0	0	0	0	0	0	0	0
GDSC2	343	16000441	905982	SNB75	SIDM00095	GBM	1003	Camptothecin	TOP1	DNA replication	1046	Y	0.0001	0.1	-1.924682	0.867354	0.121587	0.182235	SNB75	72	0	0	0	585	0	0	0	0	0	0	0	0	0	0	0	0	0	0	0	0	0	0	0	0	0	0	0	0	0
GDSC2	343	16000621	905983	U251	SIDM00111	GBM	1003	Camptothecin	TOP1	DNA replication	1046	Y	0.0001	0.1	-3.494947	0.75547	0.112344	-0.672724	U251	51	0	0	0	427	0	0	0	0	0	0	0	0	0	0	0	0	0	0	0	0	0	0	0	0	0	0	0	0	0
GDSC2	343	16000902	905984	SF539	SIDM00083	LGG	1003	Camptothecin	TOP1	DNA replication	1046	Y	0.0001	0.1	-3.522655	0.777902	0.077854	-0.68781	SF539	82	0	0	0	630	0	0	0	0	0	0	0	0	0	0	0	0	0	0	0	0	0	0	0	0	0	0	0	0	0
GDSC2	343	16001183	905985	SF295	SIDM00084	GBM	1003	Camptothecin	TOP1	DNA replication	1046	Y	0.0001	0.1	-4.145417	0.688638	0.100435	-1.026885	SF295	45	0	0	0	706	0	0	0	0	0	0	0	0	0	0	0	0	0	0	0	0	0	0	0	0	0	0	0	0	0
GDSC2	343	16001363	905986	SF268	SIDM00085	GBM	1003	Camptothecin	TOP1	DNA replication	1046	Y	0.0001	0.1	-3.040841	0.79373	0.117054	-0.425478	SF268	72	0	0	0	606	0	0	0	0	0	0	0	0	0	0	0	0	0	0	0	0	0	0	0	0	0	0	0	0	0
GDSC2	343	16001644	905989	KM12	SIDM00150	COREAD	1003	Camptothecin	TOP1	DNA replication	1046	Y	9.8e-05	0.1	-2.015512	0.881188	0.079804	0.132781	KM12	0	0	0	0	3935	0	0	0	0	0	0	0	0	0	1982	0	0	0	0	0	0	0	0	0	780	0	0	0	0	0
GDSC2	343	16001926	905990	OVCAR-4	SIDM00092	OV	1003	Camptothecin	TOP1	DNA replication	1046	Y	0.0001	0.1	0.604	0.973257	0.059401	1.559023	OVCAR-4	66	0	0	0	566	0	0	0	0	0	0	0	0	0	0	0	0	0	0	0	0	0	0	0	0	0	0	0	0	0
GDSC2	343	16002207	905991	OVCAR-8	SIDM00090	OV	1003	Camptothecin	TOP1	DNA replication	1046	Y	0.0001	0.1	-3.182497	0.817569	0.102872	-0.502605	OVCAR-8	57	23	432	0	366	0	0	0	0	0	0	0	0	0	0	0	0	0	0	0	0	0	38	0	0	0	0	0	0	0
GDSC2	343	16002488	906693	BxPC-3	SIDM00132	PAAD	1003	Camptothecin	TOP1	DNA replication	1046	Y	0.0001	0.1	-0.637124	0.936516	0.068277	0.88327	BxPC-3	63	0	0	0	607	0	0	0	0	0	0	0	0	0	0	0	0	0	0	0	0	0	0	0	0	0	0	0	0	0
GDSC2	343	16002770	906695	BONNA-12	SIDM00984		1003	Camptothecin	TOP1	DNA replication	1046	Y	0.0001	0.1	-5.138902	0.581628	0.113312	-1.567806	BONNA-12	55	0	0	0	471	0	0	0	0	0	0	0	0	0	0	0	0	0	0	0	0	0	0	0	0	0	0	0	0	0
GDSC2	343	16002949	906696	BHT-101	SIDM00987	THCA	1003	Camptothecin	TOP1	DNA replication	1046	Y	0.0001	0.1	-3.490158	0.766219	0.105184	-0.670117	BHT-101	38	25	0	0	519	0	0	0	0	0	0	0	0	0	0	0	37	0	0	0	0	0	0	0	0	0	0	0	0	0
GDSC2	343	16003230	906746	Becker	SIDM00490	GBM	1003	Camptothecin	TOP1	DNA replication	1046	Y	0.0001	0.1	-2.789711	0.819907	0.085744	-0.288745	Becker	57	0	0	0	871	0	0	0	0	0	0	0	0	0	0	0	0	0	0	0	0	0	0	0	0	0	0	0	0	0
GDSC2	343	16003512	906763	BE-13	SIDM01245	ALL	1003	Camptothecin	TOP1	DNA replication	1046	Y	0.0001	0.1	-3.094848	0.820188	0.096783	-0.454883	BE-13	124	0	0	0	1292	0	0	0	0	0	0	0	0	0	0	0	0	0	0	0	0	0	0	0	0	0	0	0	0	0
GDSC2	343	16003794	906765	ARH-77	SIDM00900	MM	1003	Camptothecin	TOP1	DNA replication	1046	Y	0.0001	0.1	-4.572209	0.65822	0.11654	-1.259259	ARH-77	79	0	0	0	654	0	0	0	0	0	0	0	0	0	0	0	0	0	0	0	0	0	0	0	0	0	0	0	0	0
GDSC2	343	16004073	906790	AGS	SIDM00850	STAD	1003	Camptothecin	TOP1	DNA replication	1046	Y	0.0001	0.1	-3.262674	0.79438	0.075613	-0.546259	AGS	0	0	0	0	1388	0	0	0	0	0	0	0	0	0	0	0	0	0	0	0	293	303	0	0	0	0	0	0	0	0
GDSC2	343	16004354	906791	ABC-1	SIDM00494	LUAD	1003	Camptothecin	TOP1	DNA replication	1046	Y	0.0001	0.1	-2.389655	0.844705	0.1117	-0.070928	ABC-1	64	0	0	0	1397	0	0	0	0	0	0	0	0	0	0	0	0	0	0	0	0	0	0	0	0	0	0	0	0	0
GDSC2	343	16004610	906792	A2058	SIDM00797	SKCM	1003	Camptothecin	TOP1	DNA replication	1046	Y	0.0001	0.1	-2.976197	0.837241	0.183423	-0.390281	A2058	0	0	0	0	583	0	382	265	0	0	0	0	0	0	0	0	0	0	0	0	0	0	0	0	0	0	0	0	0	0
GDSC2	343	16004891	906793	A375	SIDM00795	SKCM	1003	Camptothecin	TOP1	DNA replication	1046	Y	0.0001	0.1	-4.323503	0.674404	0.11248	-1.123847	A375	0	38	0	0	727	0	348	408	0	0	0	0	0	0	0	0	0	0	0	0	0	0	0	0	0	0	0	0	0	0
GDSC2	343	16005187	906794	A253	SIDM00796	UNCLASSIFIED	1003	Camptothecin	TOP1	DNA replication	1046	Y	0.0001	0.1	-2.973233	0.833244	0.084955	-0.388668	A253	57	99	0	0	809	0	0	0	0	0	0	0	0	0	0	0	221	0	0	0	0	0	0	0	0	0	0	0	0	0
GDSC2	343	16005468	906795	8305C	SIDM00997	THCA	1003	Camptothecin	TOP1	DNA replication	1046	Y	0.0001	0.1	-0.787288	0.908949	0.079994	0.80151	8305C	156	0	0	0	944	0	0	0	0	0	0	0	0	0	0	0	0	0	0	0	0	0	0	0	0	0	0	0	0	0
GDSC2	343	16005750	906797	647-V	SIDM00983	BLCA	1003	Camptothecin	TOP1	DNA replication	1046	Y	0.0001	0.1	-4.578058	0.651373	0.110901	-1.262444	647-V	0	175	0	0	892	0	0	0	0	0	0	0	0	0	0	0	233	0	0	0	0	0	0	0	0	0	0	0	0	0
GDSC2	343	16006031	906798	639-V	SIDM00999	BLCA	1003	Camptothecin	TOP1	DNA replication	1046	Y	0.0001	0.1	-5.143633	0.579116	0.176527	-1.570382	639-V	1349	0	0	0	2751	0	0	0	0	0	0	0	0	0	0	0	0	0	0	0	0	0	0	0	0	0	0	0	0	0
GDSC2	343	16006311	906800	697	SIDM01076	UNCLASSIFIED	1003	Camptothecin	TOP1	DNA replication	1046	Y	0.0001	0.1	-5.013617	0.604599	0.126269	-1.499592	697	60	0	0	0	564	0	0	0	0	0	0	0	0	0	0	0	0	0	0	0	0	0	0	0	0	0	0	0	0	0
GDSC2	343	16006591	906801	BT-20	SIDM00893	BRCA	1003	Camptothecin	TOP1	DNA replication	1046	Y	9.8e-05	0.1	-2.468058	0.883584	0.079927	-0.113616	BT-20	0	38	0	0	441	0	0	0	0	0	0	0	0	0	0	0	67	0	0	0	0	0	113	0	0	0	0	0	0	0
GDSC2	343	16006875	906804	A2780	SIDM00210	UNCLASSIFIED	1003	Camptothecin	TOP1	DNA replication	1046	Y	0.0001	0.1	-3.397924	0.766556	0.093103	-0.619898	A2780	125	0	0	0	1579	0	0	0	0	0	0	0	0	0	0	0	0	0	0	0	0	0	0	0	0	0	0	0	0	0
GDSC2	343	16007156	906805	COR-L105	SIDM00513	LUAD	1003	Camptothecin	TOP1	DNA replication	1046	Y	0.0001	0.1	0.668653	0.950578	0.078995	1.594224	COR-L105	45	0	0	0	470	0	0	0	0	0	0	0	0	0	0	0	0	0	0	0	0	0	0	0	0	0	0	0	0	0
GDSC2	343	16007438	906807	CRO-AP2	SIDM00952	DLBC	1003	Camptothecin	TOP1	DNA replication	1046	Y	0.0001	0.1	-4.046559	0.734246	0.106889	-0.973059	CRO-AP2	0	390	0	0	1151	0	0	0	0	0	0	0	0	0	0	0	0	0	0	0	0	0	0	0	0	0	0	0	0	0
GDSC2	343	16007616	906808	COR-L88	SIDM00506	SCLC	1003	Camptothecin	TOP1	DNA replication	1046	Y	0.0001	0.1	-1.104621	0.936324	0.097269	0.628733	COR-L88	0	0	0	205	782	0	0	0	0	0	0	0	0	0	0	0	31	0	0	0	0	0	56	0	0	0	0	0	0	0
GDSC2	343	16007786	906812	COLO-824	SIDM00954	BRCA	1003	Camptothecin	TOP1	DNA replication	1046	Y	9.8e-05	0.1	-0.222576	0.962224	0.064715	1.108978	COLO-824	133	0	0	0	1102	0	0	0	0	0	0	0	0	0	0	0	0	0	0	0	0	69	0	0	0	0	0	0	0	0
GDSC2	343	16008070	906813	COLO-800	SIDM00515	SKCM	1003	Camptothecin	TOP1	DNA replication	1046	Y	0.0001	0.1	-2.112239	0.881325	0.082832	0.080117	COLO-800	0	86	0	0	472	0	0	270	0	0	0	0	0	0	0	0	0	0	0	0	0	0	0	0	0	0	0	0	0	0
GDSC2	343	16008250	906814	COLO-792	SIDM00140	SKCM	1003	Camptothecin	TOP1	DNA replication	1046	Y	0.0001	0.1	-0.211516	0.96426	0.0893	1.115	COLO-792	0	0	0	0	991	0	2391	2873	0	0	0	0	0	0	0	0	0	0	0	0	0	0	0	0	0	0	0	0	0	0
GDSC2	343	16008530	906817	COLO-680N	SIDM00956	ESCA	1003	Camptothecin	TOP1	DNA replication	1046	Y	0.0001	0.1	0.169108	0.944682	0.081318	1.322237	COLO-680N	90	108	0	0	956	0	0	0	0	0	0	0	0	0	0	0	151	0	0	0	0	0	0	0	0	0	0	0	0	0
GDSC2	343	16008812	906818	COLO-679	SIDM00284	SKCM	1003	Camptothecin	TOP1	DNA replication	1046	Y	0.0001	0.1	-2.435797	0.83561	0.075405	-0.096051	COLO-679	0	0	0	0	530	0	729	377	0	0	0	0	0	0	0	0	0	0	0	0	0	0	0	0	0	0	0	0	0	0
GDSC2	343	16009094	906820	CHP-212	SIDM00910	NB	1003	Camptothecin	TOP1	DNA replication	1046	Y	0.0001	0.1	-3.89964	0.72287	0.11686	-0.893067	CHP-212	53	0	0	0	464	0	0	0	0	0	0	0	0	0	0	0	0	0	0	0	0	0	0	0	0	0	0	0	0	0
GDSC2	343	16009374	906821	CFPAC-1	SIDM00130	PAAD	1003	Camptothecin	TOP1	DNA replication	1046	Y	0.0001	0.1	-3.521542	0.731646	0.098666	-0.687205	CFPAC-1	77	0	0	0	463	0	0	0	0	0	0	0	0	0	0	0	0	0	0	0	0	0	0	0	0	0	0	0	0	0
GDSC2	343	16009655	906824	Ca-Ski	SIDM00923	CESC	1003	Camptothecin	TOP1	DNA replication	1046	Y	0.0001	0.1	-3.175817	0.791589	0.099986	-0.498968	Ca-Ski	80	138	0	0	562	0	0	0	0	0	0	0	0	0	0	0	165	0	0	0	0	0	0	0	0	0	0	0	0	0
GDSC2	343	16009937	906825	Caov-3	SIDM00919	OV	1003	Camptothecin	TOP1	DNA replication	1046	Y	0.0001	0.1	-3.812728	0.723831	0.157386	-0.845746	Caov-3	66	0	0	0	787	0	0	0	0	0	0	0	0	0	0	0	0	0	0	0	0	0	0	0	0	0	0	0	0	0
GDSC2	343	16010121	906826	CAL-120	SIDM00940	BRCA	1003	Camptothecin	TOP1	DNA replication	1046	Y	9.8e-05	0.1	-0.400993	0.893719	0.080231	1.011836	CAL-120	52	0	0	0	443	0	0	0	0	0	0	0	0	0	0	0	0	0	0	0	0	0	0	0	0	0	0	0	0	0
GDSC2	343	16010406	906827	CAL-72	SIDM00930	UNCLASSIFIED	1003	Camptothecin	TOP1	DNA replication	1046	Y	0.0001	0.1	-2.625288	0.8287	0.085079	-0.199222	CAL-72	100	0	0	0	1377	0	0	0	0	0	0	0	0	0	0	0	0	0	0	0	0	0	0	0	0	0	0	0	0	0
GDSC2	343	16010687	906828	CAL-62	SIDM00931	THCA	1003	Camptothecin	TOP1	DNA replication	1046	Y	0.0001	0.1	-4.144276	0.694642	0.104711	-1.026263	CAL-62	41	0	0	0	548	0	0	0	0	0	0	0	0	0	0	0	0	0	0	0	0	0	0	0	0	0	0	0	0	0
GDSC2	343	16010969	906830	C32	SIDM00890	SKCM	1003	Camptothecin	TOP1	DNA replication	1046	Y	0.0001	0.1	-2.968478	0.808096	0.105556	-0.386078	C32	0	17	0	0	532	0	184	214	0	0	0	0	0	0	0	0	0	0	0	0	0	0	0	0	0	0	0	0	0	0
GDSC2	343	16011265	906831	Daudi	SIDM00845	UNCLASSIFIED	1003	Camptothecin	TOP1	DNA replication	1046	Y	0.0001	0.1	-3.881415	0.751328	0.083297	-0.883144	Daudi	0	0	0	0	10446	0	0	0	0	0	0	0	0	0	0	0	0	0	0	0	0	0	0	0	0	0	0	0	0	0
GDSC2	343	16011546	906832	DB	SIDM00886	DLBC	1003	Camptothecin	TOP1	DNA replication	1046	Y	0.0001	0.1	-4.620835	0.644283	0.119516	-1.285735	DB	94	0	0	0	771	0	0	0	0	0	0	0	0	0	0	0	0	0	0	0	0	0	0	0	0	0	0	0	0	0
GDSC2	343	16011827	906833	Daoy	SIDM00887	MB	1003	Camptothecin	TOP1	DNA replication	1046	Y	0.0001	0.1	-4.41371	0.672081	0.098115	-1.172962	Daoy	76	0	0	0	429	0	0	0	0	0	0	0	0	0	0	0	0	0	0	0	0	0	0	0	0	0	0	0	0	0
GDSC2	343	16012107	906834	D-283MED	SIDM00888	MB	1003	Camptothecin	TOP1	DNA replication	1046	Y	0.0001	0.1	-4.528375	0.663045	0.121475	-1.235393	D-283MED	34	0	0	0	381	0	0	0	0	0	0	0	0	0	0	0	0	0	0	0	0	0	0	0	0	0	0	0	0	0
GDSC2	343	16012388	906835	DBTRG-05MG	SIDM00867	GBM	1003	Camptothecin	TOP1	DNA replication	1046	Y	0.0001	0.1	-0.393951	0.886121	0.068596	1.01567	DBTRG-05MG	147	0	0	0	1054	0	0	0	0	0	0	0	0	0	189	0	0	0	0	0	0	0	0	0	0	0	0	0	0	0
GDSC2	343	16012669	906836	DEL	SIDM00949	UNCLASSIFIED	1003	Camptothecin	TOP1	DNA replication	1046	Y	0.0001	0.1	-5.275985	0.567728	0.10589	-1.642443	DEL	65	0	0	0	585	0	0	0	0	0	0	0	0	0	0	0	0	0	0	0	0	0	147	0	0	0	0	0	0	0
GDSC2	343	16012947	906837	Detroit562	SIDM00831	HNSC	1003	Camptothecin	TOP1	DNA replication	1046	Y	0.0001	0.1	-2.823572	0.835716	0.102422	-0.307182	Detroit562	45	0	0	0	497	0	0	0	0	0	0	0	0	0	0	0	25	0	0	0	0	0	51	0	0	0	0	0	0	0
GDSC2	343	16013228	906838	DG-75	SIDM00948	UNCLASSIFIED	1003	Camptothecin	TOP1	DNA replication	1046	Y	0.0001	0.1	-2.381883	0.87973	0.085258	-0.066696	DG-75	169	0	0	0	2434	0	0	0	0	0	0	0	0	0	0	0	0	0	588	0	0	0	0	0	0	552	0	0	0	0
GDSC2	343	16013509	906839	DK-MG	SIDM00947	GBM	1003	Camptothecin	TOP1	DNA replication	1046	Y	0.0001	0.1	0.993621	0.968412	0.070233	1.771159	DK-MG	59	0	0	0	531	0	0	0	0	0	0	0	0	0	0	0	0	0	0	0	0	0	0	0	0	0	0	0	0	0
GDSC2	343	16013790	906841	DJM-1	SIDM00281	UNCLASSIFIED	1003	Camptothecin	TOP1	DNA replication	1046	Y	0.0001	0.1	-3.662816	0.753953	0.086966	-0.764124	DJM-1	0	212	0	0	999	0	0	86	0	0	0	0	0	0	0	0	446	0	0	0	0	0	0	0	0	0	0	0	0	0
GDSC2	343	16013970	906842	DOHH-2	SIDM00981	DLBC	1003	Camptothecin	TOP1	DNA replication	1046	Y	0.0001	0.1	-5.626466	0.518781	0.079739	-1.833269	DOHH-2	37	0	0	0	589	0	0	0	0	0	0	0	0	0	0	0	0	0	0	0	0	0	0	0	0	0	0	0	0	0
GDSC2	343	16014226	906843	DoTc2-4510	SIDM00864	CESC	1003	Camptothecin	TOP1	DNA replication	1046	Y	0.0001	0.1	-2.396702	0.847809	0.084909	-0.074765	DoTc2-4510	0	96	0	0	682	0	0	0	0	0	0	0	0	0	0	0	178	0	0	0	0	0	0	0	0	0	0	0	0	0
GDSC2	343	16014508	906844	DU-4475	SIDM01001	BRCA	1003	Camptothecin	TOP1	DNA replication	1046	Y	9.8e-05	0.1	-4.328225	0.699634	0.097948	-1.126418	DU-4475	128	0	0	0	601	0	0	0	0	0	0	0	0	0	0	0	0	0	0	0	0	0	0	0	0	0	0	0	0	0
GDSC2	343	16014790	906846	EB2	SIDM00863	UNCLASSIFIED	1003	Camptothecin	TOP1	DNA replication	1046	Y	0.0001	0.1	-4.307262	0.676764	0.139565	-1.115004	EB2	265	0	0	0	2258	0	0	0	0	0	0	0	0	0	0	0	0	0	0	0	0	0	0	0	0	0	0	0	0	0
GDSC2	343	16015072	906847	EB-3	SIDM00793	UNCLASSIFIED	1003	Camptothecin	TOP1	DNA replication	1046	Y	0.0001	0.1	-2.63287	0.841309	0.106157	-0.20335	EB-3	119	0	0	0	1649	0	0	0	0	0	0	0	0	0	0	0	0	0	0	0	0	0	0	0	0	0	0	0	0	0
GDSC2	343	16015353	906848	ECC10	SIDM00280	UNCLASSIFIED	1003	Camptothecin	TOP1	DNA replication	1046	Y	0.0001	0.1	-3.059389	0.831007	0.092778	-0.435577	ECC10	172	0	0	0	1156	0	0	0	0	0	0	0	0	0	0	0	0	0	0	0	0	0	0	0	0	0	0	0	0	0
GDSC2	343	16015634	906849	ECC12	SIDM00279	UNCLASSIFIED	1003	Camptothecin	TOP1	DNA replication	1046	Y	0.0001	0.1	-1.101768	0.956405	0.11752	0.630286	ECC12	122	0	0	0	1025	0	0	0	0	0	0	0	0	0	0	0	0	0	0	0	0	0	0	0	0	0	0	0	0	0
GDSC2	343	16015836	906851	EFM-19	SIDM01056	BRCA	1003	Camptothecin	TOP1	DNA replication	1046	Y	9.8e-05	0.1	0.220986	0.962881	0.087139	1.350484	EFM-19	19	0	0	0	541	0	0	0	0	0	0	0	0	0	0	0	0	0	0	0	20	0	118	0	0	0	0	0	0	0
GDSC2	343	16016122	906852	EFO-27	SIDM01051	UNCLASSIFIED	1003	Camptothecin	TOP1	DNA replication	1046	Y	0.0001	0.1	0.581477	0.961775	0.089462	1.546759	EFO-27	875	0	0	0	1815	0	0	0	0	0	0	0	0	0	0	0	0	0	0	0	0	0	0	0	0	0	0	0	0	0
GDSC2	343	16016379	906855	EM-2	SIDM01047	LCML	1003	Camptothecin	TOP1	DNA replication	1046	Y	0.0001	0.1	-4.284381	0.697077	0.12239	-1.102546	EM-2	68	0	0	0	507	0	0	0	0	0	0	0	0	0	0	0	0	0	0	0	0	0	191	0	0	0	0	0	0	0
GDSC2	343	16016659	906856	EoL-1-cell	SIDM00277	UNCLASSIFIED	1003	Camptothecin	TOP1	DNA replication	1046	Y	0.0001	0.1	-4.087071	0.73396	0.114676	-0.995117	EoL-1-cell	52	0	0	0	746	0	0	0	0	0	0	0	0	0	0	0	0	0	0	0	0	0	0	0	0	0	0	0	0	0
GDSC2	343	16016941	906861	ETK-1	SIDM00276	UNCLASSIFIED	1003	Camptothecin	TOP1	DNA replication	1046	Y	0.0001	0.1	-1.189951	0.924747	0.07781	0.582273	ETK-1	117	42	0	0	1022	0	0	0	0	0	0	0	0	0	0	0	0	0	0	0	0	0	0	0	0	0	0	0	0	0
GDSC2	343	16017222	906862	EVSA-T	SIDM01042	BRCA	1003	Camptothecin	TOP1	DNA replication	1046	Y	9.8e-05	0.1	-0.9698	0.966714	0.105385	0.702138	EVSA-T	0	206	0	0	1047	0	0	0	0	0	0	0	0	0	0	0	314	0	0	0	0	0	0	0	0	0	0	0	0	0
GDSC2	343	16017506	906863	FADU	SIDM00860	HNSC	1003	Camptothecin	TOP1	DNA replication	1046	Y	0.0001	0.1	-4.026296	0.713113	0.106984	-0.962027	FADU	163	100	0	0	1851	0	0	0	0	0	0	0	0	0	0	0	90	0	0	0	0	0	0	0	0	0	0	0	0	0
GDSC2	343	16017787	906864	FTC-133	SIDM00213	THCA	1003	Camptothecin	TOP1	DNA replication	1046	Y	0.0001	0.1	-3.799876	0.728576	0.122612	-0.838749	FTC-133	376	0	0	0	843	0	0	0	0	0	0	0	0	0	0	0	0	0	0	0	0	0	0	0	314	0	0	0	0	0
GDSC2	343	16018055	906865	G-361	SIDM00857	SKCM	1003	Camptothecin	TOP1	DNA replication	1046	Y	0.0001	0.1	-1.657484	0.909646	0.099377	0.327716	G-361	0	15	0	0	427	0	273	263	0	0	0	0	0	0	0	0	0	0	0	0	0	0	0	0	0	0	0	0	0	0
GDSC2	343	16018336	906868	GAMG	SIDM01055	LGG	1003	Camptothecin	TOP1	DNA replication	1046	Y	0.0001	0.1	-2.393874	0.852784	0.094995	-0.073225	GAMG	47	0	0	0	558	0	0	0	0	0	0	0	0	0	0	0	0	0	0	0	0	0	0	0	0	0	0	0	0	0
GDSC2	343	16018618	906869	GCIY	SIDM00274	STAD	1003	Camptothecin	TOP1	DNA replication	1046	Y	0.0001	0.1	-2.465864	0.815831	0.102443	-0.112421	GCIY	128	0	0	0	769	0	0	0	0	0	0	0	0	0	0	0	0	0	0	0	0	0	0	0	0	0	0	0	0	0
GDSC2	343	16018900	906870	GDM-1	SIDM01057	LAML	1003	Camptothecin	TOP1	DNA replication	1046	Y	0.0001	0.1	-4.351133	0.677513	0.115944	-1.13889	GDM-1	55	0	0	0	619	0	0	0	0	0	0	0	0	0	0	0	0	0	0	0	0	0	95	0	0	0	0	0	0	0
GDSC2	343	16019181	906871	GI-1	SIDM00273	LGG	1003	Camptothecin	TOP1	DNA replication	1046	Y	0.0001	0.1	-3.816898	0.747848	0.073589	-0.848016	GI-1	107	0	0	0	1185	0	0	0	0	0	0	0	0	0	0	0	0	0	0	0	0	0	0	0	0	0	0	0	0	0
GDSC2	343	16019452	906872	GI-ME-N	SIDM00227	NB	1003	Camptothecin	TOP1	DNA replication	1046	Y	0.0001	0.1	-0.567104	0.924665	0.08116	0.921393	GI-ME-N	97	0	0	0	1004	0	0	0	0	0	0	0	0	0	0	0	0	0	0	0	0	0	0	0	0	0	0	0	0	0
GDSC2	343	16019733	906875	GOTO	SIDM00544	NB	1003	Camptothecin	TOP1	DNA replication	1046	Y	0.0001	0.1	-4.251315	0.683557	0.143488	-1.084543	GOTO	99	0	0	0	1093	0	0	0	0	0	0	0	0	0	0	0	0	0	0	0	0	0	0	0	0	0	0	0	0	0
GDSC2	343	16020014	906877	GR-ST	SIDM01259	ALL	1003	Camptothecin	TOP1	DNA replication	1046	Y	0.0001	0.1	-4.084364	0.693812	0.113014	-0.993643	GR-ST	0	0	0	0	4635	2158	0	0	0	0	0	0	0	0	0	0	0	0	0	0	0	0	0	0	0	0	0	0	0	0
GDSC2	343	16020296	906999	GCT	SIDM00853	UNCLASSIFIED	1003	Camptothecin	TOP1	DNA replication	1046	Y	0.0001	0.1	-2.934574	0.80317	0.074793	-0.367619	GCT	0	366	0	0	564	0	0	1368	0	0	0	0	0	0	0	0	0	0	0	0	0	0	0	0	0	0	0	0	0	0
GDSC2	343	16020577	907000	ESS-1	SIDM01043	UNCLASSIFIED	1003	Camptothecin	TOP1	DNA replication	1046	Y	0.0001	0.1	-4.87451	0.616997	0.116026	-1.423853	ESS-1	0	0	0	0	864	0	0	0	0	0	0	0	1387	547	0	0	0	0	0	0	0	0	0	0	0	0	0	0	0	0
GDSC2	343	16020859	907042	H4	SIDM00852	LGG	1003	Camptothecin	TOP1	DNA replication	1046	Y	0.0001	0.1	-4.712836	0.635642	0.096202	-1.335826	H4	96	0	0	0	204	0	0	0	0	0	0	0	0	0	0	0	0	0	0	0	0	0	0	0	0	0	0	0	0	0
GDSC2	343	16021140	907043	H9	SIDM01251	UNCLASSIFIED	1003	Camptothecin	TOP1	DNA replication	1046	Y	0.0001	0.1	-4.563237	0.668126	0.097841	-1.254375	H9	0	0	0	0	762	0	307	0	0	0	0	0	0	0	0	0	0	0	0	0	0	0	0	0	0	0	0	0	0	0
GDSC2	343	16021416	907044	HC-1	SIDM01073	UNCLASSIFIED	1003	Camptothecin	TOP1	DNA replication	1046	Y	0.0001	0.1	-4.960264	0.606474	0.170073	-1.470543	HC-1	55	0	0	0	558	0	0	0	0	0	0	0	0	0	0	0	0	0	0	0	0	0	0	0	0	0	0	0	0	0
GDSC2	343	16021696	907045	HCC1419	SIDM00882	BRCA	1003	Camptothecin	TOP1	DNA replication	1046	Y	9.8e-05	0.1	1.128465	0.991275	0.056645	1.844577	HCC1419	92	0	0	0	711	0	0	0	0	0	0	0	0	0	0	0	0	0	0	0	0	0	0	0	0	0	0	0	0	0
GDSC2	343	16021976	907046	HCC1569	SIDM00878	BRCA	1003	Camptothecin	TOP1	DNA replication	1046	Y	9.8e-05	0.1	-0.348275	0.959777	0.100679	1.040539	HCC1569	0	0	0	0	1526	0	0	0	0	0	0	0	0	0	0	0	0	0	0	0	0	0	0	0	0	1298	0	0	0	0
GDSC2	343	16022235	907047	HCC1806	SIDM00875	UNCLASSIFIED	1003	Camptothecin	TOP1	DNA replication	1046	Y	9.8e-05	0.1	-3.199854	0.816661	0.080604	-0.512055	HCC1806	62	0	0	0	1015	0	0	0	0	0	0	0	0	0	0	0	81	0	0	0	0	0	0	0	0	0	0	0	0	0
GDSC2	343	16022519	907048	HCC70	SIDM00673	BRCA	1003	Camptothecin	TOP1	DNA replication	1046	Y	9.8e-05	0.1	0.36032	0.98317	0.054686	1.426347	HCC70	95	25	0	0	741	0	0	0	0	0	0	0	0	0	0	0	0	0	0	0	0	0	0	0	0	0	0	0	0	0
GDSC2	343	16022805	907051	HEC-1	SIDM00596	UCEC	1003	Camptothecin	TOP1	DNA replication	1046	Y	0.0001	0.1	1.199125	0.982968	0.04582	1.883049	HEC-1	1466	0	0	0	4320	1624	0	0	0	0	0	0	0	0	0	0	0	1950	0	0	0	0	0	0	0	0	0	0	0	0
GDSC2	343	16023086	907053	HEL	SIDM00594	LAML	1003	Camptothecin	TOP1	DNA replication	1046	Y	0.0001	0.1	-3.978342	0.747627	0.120414	-0.935918	HEL	75	0	0	0	665	0	0	0	0	0	0	0	0	0	0	0	0	0	0	0	0	0	0	0	0	0	0	0	0	0
GDSC2	343	16023343	907055	HGC-27	SIDM00290	STAD	1003	Camptothecin	TOP1	DNA replication	1046	Y	0.0001	0.1	-2.885984	0.845006	0.178712	-0.341163	HGC-27	0	113	0	0	1294	0	0	0	0	0	0	0	0	0	0	0	120	0	0	0	0	0	125	0	0	0	0	0	0	0
GDSC2	343	16023622	907056	HH	SIDM00671	UNCLASSIFIED	1003	Camptothecin	TOP1	DNA replication	1046	Y	0.0001	0.1	2.328174	0.993683	0.042004	2.497781	HH	76	0	0	0	523	0	112	56	0	0	0	0	0	0	0	0	0	0	0	0	0	0	0	0	0	0	0	0	0	0
GDSC2	343	16023904	907057	HLE	SIDM00064	LIHC	1003	Camptothecin	TOP1	DNA replication	1046	Y	0.0001	0.1	-3.366623	0.779222	0.11317	-0.602856	HLE	72	0	0	0	863	0	0	0	0	0	0	0	0	0	0	0	0	0	0	0	0	0	0	0	0	0	0	0	0	0
GDSC2	343	16024186	907058	HMV-II	SIDM00291	SKCM	1003	Camptothecin	TOP1	DNA replication	1046	Y	0.0001	0.1	-1.812955	0.872779	0.073938	0.243067	HMV-II	49	0	0	0	1038	0	0	0	0	0	0	0	0	0	0	0	0	0	0	0	0	0	110	0	0	0	0	0	0	0
GDSC2	343	16024468	907060	HOS	SIDM00806	UNCLASSIFIED	1003	Camptothecin	TOP1	DNA replication	1046	Y	0.0001	0.1	-2.754111	0.854953	0.094238	-0.269362	HOS	85	0	0	0	1012	0	0	0	0	0	0	0	0	0	0	0	0	0	0	0	0	0	0	0	0	0	0	0	0	0
GDSC2	343	16024750	907061	HSC-3	SIDM00589	HNSC	1003	Camptothecin	TOP1	DNA replication	1046	Y	0.0001	0.1	-3.953424	0.722097	0.117471	-0.922351	HSC-3	99	65	0	0	1017	0	0	0	0	0	0	0	0	0	0	0	180	0	0	0	0	0	0	0	0	0	0	0	0	0
GDSC2	343	16025030	907062	HSC-4	SIDM00588	HNSC	1003	Camptothecin	TOP1	DNA replication	1046	Y	0.0001	0.1	-3.110903	0.806873	0.109074	-0.463624	HSC-4	146	66	0	0	826	0	0	0	0	0	0	0	0	0	0	0	164	0	0	0	0	0	0	0	0	0	0	0	0	0
GDSC2	343	16025311	907063	HT	SIDM00661	DLBC	1003	Camptothecin	TOP1	DNA replication	1046	Y	0.0001	0.1	-1.788208	0.883423	0.076017	0.256541	HT	0	0	0	0	0	0	0	0	0	0	0	934	0	0	0	0	0	0	0	0	179	0	0	0	0	1401	0	0	0	0
GDSC2	343	16025488	907064	HT-1080	SIDM00828	UNCLASSIFIED	1003	Camptothecin	TOP1	DNA replication	1046	Y	0.0001	0.1	-0.968463	0.92054	0.067732	0.702866	HT-1080	56	0	0	0	509	0	0	0	0	0	0	0	0	0	0	0	0	0	0	0	0	0	0	0	0	0	0	0	0	0
GDSC2	343	16025769	907065	HT-1197	SIDM00676	BLCA	1003	Camptothecin	TOP1	DNA replication	1046	Y	0.0001	0.1	-1.333892	0.901834	0.091694	0.503902	HT-1197	60	83	0	0	507	0	0	0	0	0	0	0	0	0	0	0	117	0	0	0	0	0	0	0	0	0	0	0	0	0
GDSC2	343	16026035	907066	HT-1376	SIDM00678	BLCA	1003	Camptothecin	TOP1	DNA replication	1046	Y	0.0001	0.1	2.043758	0.984968	0.061011	2.342925	HT-1376	78	137	0	0	563	0	0	0	0	0	0	0	0	0	0	0	164	0	0	0	0	0	0	0	0	0	0	0	0	0
GDSC2	343	16026237	907067	HT-144	SIDM00695	SKCM	1003	Camptothecin	TOP1	DNA replication	1046	Y	0.0001	0.1	-1.969075	0.896029	0.087043	0.158064	HT-144	46	0	0	0	440	0	90	65	0	0	0	0	0	0	0	0	0	0	0	0	0	0	0	0	0	0	0	0	0	0
GDSC2	343	16026517	907068	HT-3	SIDM00679	CESC	1003	Camptothecin	TOP1	DNA replication	1046	Y	0.0001	0.1	-3.434127	0.781032	0.134563	-0.63961	HT-3	65	214	0	0	675	0	0	0	0	0	0	0	0	0	0	0	198	0	0	0	0	0	0	0	0	0	0	0	0	0
GDSC2	343	16026798	907069	HuCCT1	SIDM00587	UNCLASSIFIED	1003	Camptothecin	TOP1	DNA replication	1046	Y	0.0001	0.1	-1.146123	0.902793	0.073506	0.606136	HuCCT1	89	0	0	0	934	0	0	0	0	0	0	0	0	0	0	0	0	0	0	0	0	0	0	0	0	0	0	0	0	0
GDSC2	343	16027080	907071	HuH-7	SIDM00585	LIHC	1003	Camptothecin	TOP1	DNA replication	1046	Y	0.0001	0.1	1.236077	0.980713	0.065262	1.903169	HuH-7	41	0	0	0	1175	0	0	0	0	0	0	0	0	0	0	0	0	0	0	0	0	0	0	0	0	0	0	0	0	0
GDSC2	343	16027361	907072	HuO9	SIDM00599	UNCLASSIFIED	1003	Camptothecin	TOP1	DNA replication	1046	Y	0.0001	0.1	-4.371273	0.67683	0.11035	-1.149856	HuO9	97	0	0	0	724	0	0	0	0	0	0	0	0	0	0	0	0	0	0	0	0	0	0	0	0	0	0	0	0	0
GDSC2	343	16027642	907073	HuTu-80	SIDM00694	UNCLASSIFIED	1003	Camptothecin	TOP1	DNA replication	1046	Y	0.0001	0.1	-4.216073	0.70236	0.171757	-1.065354	HUTU-80	141	0	0	0	1115	0	0	0	0	0	0	0	0	0	0	0	0	0	0	0	0	0	0	0	0	0	0	0	0	0
GDSC2	343	16027899	907169	IGR-1	SIDM01060	SKCM	1003	Camptothecin	TOP1	DNA replication	1046	Y	0.0001	0.1	-1.119343	0.9472	0.08627	0.620717	IGR-1	0	0	0	0	880	0	1630	1030	0	0	0	0	0	0	0	0	0	0	0	0	0	0	0	0	0	0	0	0	0	0
GDSC2	343	16028179	907170	IMR-5	SIDM01206	NB	1003	Camptothecin	TOP1	DNA replication	1046	Y	0.0001	0.1	-4.75997	0.638899	0.145583	-1.361489	IMR-5	0	0	0	0	541	0	0	0	0	0	0	0	0	0	0	0	0	0	0	0	0	0	264	0	0	0	0	0	0	0
GDSC2	343	16028459	907171	IPC-298	SIDM01059	SKCM	1003	Camptothecin	TOP1	DNA replication	1046	Y	0.0001	0.1	-2.22901	0.874535	0.100117	0.016539	IPC-298	0	0	0	0	824	0	2108	905	0	0	0	0	0	0	0	0	0	0	0	0	0	0	0	0	0	0	0	0	0	0
GDSC2	343	16028639	907172	IST-MEL1	SIDM00225	SKCM	1003	Camptothecin	TOP1	DNA replication	1046	Y	0.0001	0.1	-2.687253	0.811254	0.137917	-0.23296	IST-MEL1	0	28	0	0	671	0	184	234	0	0	0	0	0	0	0	0	0	0	0	0	0	0	0	0	0	0	0	0	0	0
GDSC2	343	16028809	907173	IST-MES1	SIDM00224	MESO	1003	Camptothecin	TOP1	DNA replication	1046	Y	0.0001	0.1	-2.257954	0.84544	0.111192	0.000779	IST-MES1	67	0	0	0	574	0	0	0	0	0	0	0	0	0	0	0	0	0	0	0	0	0	0	0	0	0	0	0	0	0
GDSC2	343	16029091	907175	JAR	SIDM01039	UNCLASSIFIED	1003	Camptothecin	TOP1	DNA replication	1046	Y	0.0001	0.1	-2.380586	0.890491	0.10983	-0.06599	JAR	0	0	0	0	1268	0	0	0	0	0	0	0	0	0	0	0	0	0	0	0	0	0	398	0	0	0	0	0	0	0
GDSC2	343	16029270	907176	JEG-3	SIDM01218	UNCLASSIFIED	1003	Camptothecin	TOP1	DNA replication	1046	Y	0.0001	0.1	-3.867733	0.73861	0.106797	-0.875695	JEG-3	59	0	0	0	641	0	0	0	0	0	0	0	0	0	0	0	0	0	0	0	0	0	457	0	0	0	0	0	0	0
GDSC2	343	16029449	907268	JiyoyeP-2003	SIDM00808	UNCLASSIFIED	1003	Camptothecin	TOP1	DNA replication	1046	Y	0.0001	0.1	-3.57828	0.77774	0.116036	-0.718096	JiyoyeP-2003	103	0	0	0	1066	0	0	0	0	0	0	0	0	0	0	0	0	0	0	0	0	0	0	0	0	0	0	0	0	0
GDSC2	343	16029718	907269	JVM-2	SIDM01013	CLL	1003	Camptothecin	TOP1	DNA replication	1046	Y	0.0001	0.1	-4.856694	0.610751	0.129046	-1.414152	JVM-2	80	0	0	0	491	0	0	0	0	0	0	0	0	0	0	0	0	0	0	0	0	0	0	0	0	0	0	0	0	0
GDSC2	343	16029998	907270	JVM-3	SIDM01012	CLL	1003	Camptothecin	TOP1	DNA replication	1046	Y	0.0001	0.1	-5.559196	0.526142	0.133534	-1.796642	JVM-3	38	0	0	0	713	0	0	0	0	0	0	0	0	0	0	0	0	0	0	0	0	0	0	0	0	0	0	0	0	0
GDSC2	343	16030272	907271	KALS-1	SIDM00613	LGG	1003	Camptothecin	TOP1	DNA replication	1046	Y	0.0001	0.1	-0.592823	0.935001	0.080534	0.90739	KALS-1	93	0	0	0	842	0	0	0	0	0	0	0	0	0	0	0	0	0	0	0	0	0	0	0	0	0	0	0	0	0
GDSC2	343	16030553	907272	KARPAS-45	SIDM01007	ALL	1003	Camptothecin	TOP1	DNA replication	1046	Y	0.0001	0.1	-1.586237	0.95886	0.078701	0.366508	KARPAS-45	0	0	0	0	8601	4574	0	0	0	0	0	0	0	0	0	0	0	0	0	0	0	0	0	0	0	2658	0	0	0	0
GDSC2	343	16030833	907273	KARPAS-299	SIDM01010	UNCLASSIFIED	1003	Camptothecin	TOP1	DNA replication	1046	Y	0.0001	0.1	-3.236114	0.816386	0.117261	-0.531798	KARPAS-299	21	17	0	0	544	0	0	0	0	0	0	0	0	0	0	0	0	0	0	0	0	17	58	0	0	0	0	0	0	0
GDSC2	343	16031079	907274	KARPAS-422	SIDM01008	DLBC	1003	Camptothecin	TOP1	DNA replication	1046	Y	0.0001	0.1	-2.989384	0.820796	0.11669	-0.397461	KARPAS-422	54	0	0	0	571	0	0	0	0	0	0	447	0	0	0	0	0	0	0	0	0	0	0	0	0	0	0	0	0	0
GDSC2	343	16031361	907275	KASUMI-1	SIDM01005	LAML	1003	Camptothecin	TOP1	DNA replication	1046	Y	0.0001	0.1	-3.112845	0.844249	0.162245	-0.464682	KASUMI-1	107	0	0	0	816	0	0	0	0	0	0	0	0	0	0	0	0	0	0	0	0	0	0	0	0	0	0	0	0	0
GDSC2	343	16031618	907276	KATOIII	SIDM00687	STAD	1003	Camptothecin	TOP1	DNA replication	1046	Y	0.0001	0.1	2.260041	0.974043	0.052661	2.460684	KATOIII	197	0	0	0	1070	0	0	0	0	0	0	0	0	0	0	0	0	0	0	0	0	0	145	0	0	0	0	0	0	0
GDSC2	343	16031900	907277	KE-37	SIDM01003	ALL	1003	Camptothecin	TOP1	DNA replication	1046	Y	0.0001	0.1	-4.885864	0.623336	0.119813	-1.430035	KE-37	59	0	0	0	478	0	0	0	0	0	0	0	0	0	0	0	0	0	0	0	0	0	0	0	0	0	0	0	0	0
GDSC2	343	16032180	907278	KG-1	SIDM00785	LAML	1003	Camptothecin	TOP1	DNA replication	1046	Y	0.0001	0.1	-3.401681	0.800054	0.107032	-0.621944	KG-1	101	0	0	0	982	0	0	0	0	0	0	0	0	0	0	0	0	0	0	0	0	0	0	0	0	0	0	0	0	0
GDSC2	343	16032461	907279	KINGS-1	SIDM00612	LGG	1003	Camptothecin	TOP1	DNA replication	1046	Y	0.0001	0.1	1.439429	0.957235	0.072303	2.013887	KINGS-1	100	0	0	0	819	0	0	0	0	0	0	0	0	0	0	0	0	0	0	0	0	0	0	0	0	0	0	0	0	0
GDSC2	343	16032743	907280	KMOE-2	SIDM01019	LAML	1003	Camptothecin	TOP1	DNA replication	1046	Y	0.0001	0.1	-2.868705	0.855957	0.103356	-0.331755	KMOE-2	0	0	0	0	1684	0	0	0	0	0	0	0	0	0	0	0	0	0	0	0	0	0	445	0	0	0	0	0	0	0
GDSC2	343	16033023	907281	KMS-12-BM	SIDM01020	MM	1003	Camptothecin	TOP1	DNA replication	1046	Y	0.0001	0.1	-2.828663	0.877316	0.091784	-0.309954	KMS-12-BM	91	0	0	0	1197	0	0	0	0	0	0	0	0	0	0	0	0	0	0	0	0	0	0	0	0	0	0	0	0	0
GDSC2	343	16033303	907282	KNS-42	SIDM00607	LGG	1003	Camptothecin	TOP1	DNA replication	1046	Y	0.0001	0.1	-1.107352	0.910249	0.076767	0.627246	KNS-42	143	0	0	0	1050	0	0	0	0	0	0	0	0	0	0	0	0	0	0	0	0	0	0	0	0	0	0	0	0	0
GDSC2	343	16033483	907285	HuP-T3	SIDM00533	PAAD	1003	Camptothecin	TOP1	DNA replication	1046	Y	0.0001	0.1	-0.828944	0.899681	0.094981	0.77883	HuP-T3	90	0	0	0	654	0	0	0	0	0	0	0	0	0	0	0	0	0	0	0	0	0	0	0	0	0	0	0	0	0
GDSC2	343	16033764	907286	HuP-T4	SIDM00531	PAAD	1003	Camptothecin	TOP1	DNA replication	1046	Y	0.0001	0.1	-3.944705	0.713835	0.125675	-0.917603	HuP-T4	95	0	0	0	717	0	0	0	0	0	0	0	0	0	0	0	0	0	0	0	0	0	0	0	0	0	0	0	0	0
GDSC2	343	16034045	907287	HT55	SIDM00541	COREAD	1003	Camptothecin	TOP1	DNA replication	1046	Y	9.8e-05	0.1	-0.491924	0.940453	0.081107	0.962326	HT55	0	0	0	0	939	0	0	0	0	0	865	0	0	0	0	0	0	0	0	0	0	0	0	0	0	0	1024	0	0	0
GDSC2	343	16034327	907289	HT-115	SIDM00534	COREAD	1003	Camptothecin	TOP1	DNA replication	1046	Y	9.8e-05	0.1	-1.348443	0.937547	0.095524	0.495979	HT-115	0	0	0	0	6663	0	0	0	0	0	0	0	4196	4341	0	0	0	0	0	0	0	0	0	0	0	0	0	0	0	0
GDSC2	343	16034585	907290	H-EMC-SS	SIDM00535	UNCLASSIFIED	1003	Camptothecin	TOP1	DNA replication	1046	Y	0.0001	0.1	-2.283163	0.818112	0.098699	-0.012946	H-EMC-SS	119	0	0	0	973	0	0	0	0	0	0	0	0	0	0	0	0	0	0	0	0	0	0	0	0	0	0	0	0	0
GDSC2	343	16034867	907291	GP5d	SIDM00537	COREAD	1003	Camptothecin	TOP1	DNA replication	1046	Y	9.8e-05	0.1	-3.133328	0.813876	0.1419	-0.475834	GP5d	0	0	0	0	7032	794	0	0	0	0	0	0	0	0	0	0	0	0	0	0	0	0	0	0	0	4658	0	0	0	0
GDSC2	343	16035148	907295	DMS-53	SIDM00523	SCLC	1003	Camptothecin	TOP1	DNA replication	1046	Y	0.0001	0.1	-3.194719	0.79246	0.079779	-0.50926	DMS-53	0	0	452	0	517	0	0	0	0	0	0	0	0	0	0	0	43	0	0	0	0	0	75	0	0	0	0	0	0	0
GDSC2	343	16035429	907298	G-402	SIDM00855	UNCLASSIFIED	1003	Camptothecin	TOP1	DNA replication	1046	Y	0.0001	0.1	-3.026632	0.795727	0.083825	-0.417742	G-402	82	0	0	0	697	0	0	0	0	0	0	0	0	0	0	0	0	0	0	0	0	0	0	0	0	0	0	0	0	0
GDSC2	343	16035709	907299	G-401	SIDM00856	UNCLASSIFIED	1003	Camptothecin	TOP1	DNA replication	1046	Y	0.0001	0.1	-3.58581	0.738217	0.092542	-0.722196	G-401	77	0	0	0	602	0	0	0	0	0	0	0	0	0	0	0	0	0	0	0	0	0	0	0	0	0	0	0	0	0
GDSC2	343	16035990	907300	KY821	SIDM00553	LAML	1003	Camptothecin	TOP1	DNA replication	1046	Y	0.0001	0.1	-4.647966	0.650689	0.126022	-1.300507	KY821	132	0	0	0	861	0	0	0	0	0	0	0	0	0	0	0	0	0	0	0	0	0	0	0	0	0	0	0	0	0
GDSC2	343	16036269	907311	KU812	SIDM00308	LCML	1003	Camptothecin	TOP1	DNA replication	1046	Y	0.0001	0.1	-3.197846	0.811154	0.133679	-0.510962	KU812	93	0	0	0	625	0	0	0	0	0	0	0	0	0	0	0	0	0	0	0	0	0	0	0	0	0	0	0	0	0
GDSC2	343	16036551	907312	KU-19-19	SIDM01033	BLCA	1003	Camptothecin	TOP1	DNA replication	1046	Y	0.0001	0.1	-3.41716	0.782829	0.067654	-0.630372	KU-19-19	78	0	0	0	1189	0	0	0	0	0	0	0	0	0	0	0	0	0	0	0	0	0	0	0	0	0	0	0	0	0
GDSC2	343	16036831	907313	KS-1	SIDM00555	GBM	1003	Camptothecin	TOP1	DNA replication	1046	Y	0.0001	0.1	-0.125426	0.953746	0.069304	1.161873	KS-1	122	0	0	0	1116	0	0	0	0	0	0	0	0	0	0	0	0	0	0	0	0	0	0	0	0	0	0	0	0	0
GDSC2	343	16037113	907314	KP-N-YN	SIDM00556	NB	1003	Camptothecin	TOP1	DNA replication	1046	Y	0.0001	0.1	-2.622703	0.814967	0.112756	-0.197815	KP-N-YN	95	0	0	0	910	0	0	0	0	0	0	0	0	0	0	0	0	0	0	0	0	0	0	0	0	0	0	0	0	0
GDSC2	343	16037368	907317	KYSE-150	SIDM01031	ESCA	1003	Camptothecin	TOP1	DNA replication	1046	Y	0.0001	0.1	-2.695714	0.833618	0.098997	-0.237567	KYSE-150	215	122	610	0	798	0	0	339	0	0	0	0	0	0	0	0	0	0	0	0	0	0	0	0	0	0	0	0	0	0
GDSC2	343	16037536	907318	KYSE-180	SIDM01030	ESCA	1003	Camptothecin	TOP1	DNA replication	1046	Y	0.0001	0.1	-1.119159	0.957845	0.084826	0.620817	KYSE-180	0	100	0	0	1046	0	0	446	0	0	0	0	0	0	0	0	0	0	0	0	0	0	0	0	0	0	0	0	0	0
GDSC2	343	16037817	907319	KYSE-270	SIDM01029	ESCA	1003	Camptothecin	TOP1	DNA replication	1046	Y	0.0001	0.1	-2.95962	0.820511	0.101692	-0.381256	KYSE-270	0	120	0	0	1346	0	0	794	0	0	0	0	0	0	0	0	0	0	0	0	0	0	0	0	0	0	0	0	0	0
GDSC2	343	16038099	907320	KYSE-450	SIDM01027	ESCA	1003	Camptothecin	TOP1	DNA replication	1046	Y	0.0001	0.1	-1.050157	0.925567	0.072837	0.658387	KYSE-450	130	49	644	0	795	0	0	261	0	0	0	0	0	0	0	0	0	0	0	0	0	0	0	0	0	0	0	0	0	0
GDSC2	343	16038380	907321	KYSE-510	SIDM01026	ESCA	1003	Camptothecin	TOP1	DNA replication	1046	Y	0.0001	0.1	-2.57465	0.874241	0.136258	-0.171652	KYSE-510	0	203	0	0	990	0	0	509	0	0	0	0	0	0	0	0	181	0	0	0	0	0	0	0	0	0	0	0	0	0
GDSC2	343	16038615	907322	L-428	SIDM00327	UNCLASSIFIED	1003	Camptothecin	TOP1	DNA replication	1046	Y	0.0001	0.1	-3.451263	0.799117	0.098048	-0.64894	L-428	0	0	0	0	1190	0	0	0	0	0	0	0	0	0	0	0	0	0	0	0	0	0	0	0	0	0	0	0	261	0
GDSC2	343	16038896	907323	L-540	SIDM00329	UNCLASSIFIED	1003	Camptothecin	TOP1	DNA replication	1046	Y	0.0001	0.1	-4.831087	0.626123	0.128509	-1.40021	L-540	0	0	0	0	569	0	0	0	0	0	0	0	0	0	0	0	0	0	0	0	0	0	0	0	0	0	0	0	1467	0
GDSC2	343	16039177	907783	LAMA-84	SIDM00346	LCML	1003	Camptothecin	TOP1	DNA replication	1046	Y	0.0001	0.1	-4.053065	0.732613	0.082548	-0.976602	LAMA-84	88	0	0	0	689	0	0	0	0	0	0	0	0	0	0	0	0	0	0	0	0	0	0	0	0	0	0	0	0	0
GDSC2	343	16039459	907786	LC-2-ad	SIDM00297	LUAD	1003	Camptothecin	TOP1	DNA replication	1046	Y	0.0001	0.1	-3.990571	0.722755	0.127124	-0.942576	LC-2-ad	98	171	0	0	786	0	0	0	0	0	0	0	0	0	0	0	151	0	0	0	0	0	0	0	0	0	0	0	0	0
GDSC2	343	16039639	907787	LC4-1	SIDM00549	ALL	1003	Camptothecin	TOP1	DNA replication	1046	Y	0.0001	0.1	-4.642257	0.652814	0.149795	-1.297399	LC4-1	132	0	0	0	893	0	0	0	0	0	0	0	0	0	0	0	0	0	0	0	0	0	0	0	0	0	0	0	0	0
GDSC2	343	16039919	907788	LNCaP-Clone-FGC	SIDM00683	PRAD	1003	Camptothecin	TOP1	DNA replication	1046	Y	0.0001	0.1	-3.58924	0.745884	0.090794	-0.724064	LNCaP-Clone-FGC	0	0	0	0	6240	0	0	0	0	0	0	0	0	0	0	0	0	1700	0	0	0	0	0	0	0	0	0	0	0	0
GDSC2	343	16040200	907789	LOUCY	SIDM00342	ALL	1003	Camptothecin	TOP1	DNA replication	1046	Y	0.0001	0.1	-1.800191	0.931073	0.099113	0.250016	LOUCY	104	0	0	0	620	0	0	0	0	0	0	0	0	0	0	0	0	0	0	0	0	0	0	0	0	0	0	0	0	0
GDSC2	343	16040482	907790	LoVo	SIDM00839	COREAD	1003	Camptothecin	TOP1	DNA replication	1046	Y	9.8e-05	0.1	-3.043928	0.780594	0.111722	-0.427159	LoVo	912	0	0	0	1408	0	0	0	0	0	0	0	0	0	0	0	0	0	0	0	0	0	0	0	684	0	0	0	0	487
GDSC2	343	16040765	907791	LP-1	SIDM00340	MM	1003	Camptothecin	TOP1	DNA replication	1046	Y	0.0001	0.1	0.631205	0.984153	0.048314	1.573835	LP-1	75	0	0	0	700	0	0	0	0	0	0	0	0	0	0	0	0	0	0	0	0	0	0	0	0	0	0	0	0	0
GDSC2	343	16041022	907792	LS-123	SIDM00776	COREAD	1003	Camptothecin	TOP1	DNA replication	1046	Y	9.8e-05	0.1	0.213907	0.919563	0.089196	1.346629	LS-123	61	0	0	0	584	0	0	0	0	0	0	0	0	0	0	0	0	0	0	0	0	0	115	0	0	0	0	0	0	0
GDSC2	343	16041305	907794	LS-411N	SIDM00660	COREAD	1003	Camptothecin	TOP1	DNA replication	1046	Y	9.8e-05	0.1	-0.272077	0.945065	0.094324	1.082026	LS-411N	0	0	0	0	5855	1171	0	0	0	0	0	0	0	0	0	0	0	71	0	0	0	0	0	0	1663	0	0	0	0	0
GDSC2	343	16041587	907795	LS-513	SIDM00677	COREAD	1003	Camptothecin	TOP1	DNA replication	1046	Y	9.8e-05	0.1	-3.160381	0.789701	0.083219	-0.490564	LS-513	93	0	0	0	485	0	0	0	0	0	0	0	0	0	0	0	0	0	0	0	0	0	146	0	0	0	0	0	0	0
GDSC2	343	16041811	907796	LU-99A	SIDM01219	UNCLASSIFIED	1003	Camptothecin	TOP1	DNA replication	1046	Y	0.0001	0.1	-2.334768	0.80433	0.096331	-0.041043	LU-99A	106	0	0	0	943	0	0	0	0	0	0	0	0	0	0	0	0	0	0	0	0	0	0	0	0	0	0	0	0	0
GDSC2	343	16042092	907799	MC116	SIDM00637	DLBC	1003	Camptothecin	TOP1	DNA replication	1046	Y	0.0001	0.1	-4.350844	0.700475	0.114762	-1.138733	MC116	48	0	0	0	786	0	0	0	0	0	0	0	0	0	0	0	0	0	0	0	0	0	0	0	0	0	0	0	0	0
GDSC2	343	16042266	908118	MC-IXC	SIDM01246	NB	1003	Camptothecin	TOP1	DNA replication	1046	Y	0.0001	0.1	-5.647541	0.514682	0.131713	-1.844743	MC-IXC	71	0	0	0	542	0	0	0	0	0	0	0	0	0	0	0	0	0	0	0	0	0	0	0	0	0	0	0	0	0
GDSC2	343	16042445	908120	MDA-MB-175-VII	SIDM00633	BRCA	1003	Camptothecin	TOP1	DNA replication	1046	Y	0.0001	0.1	-1.112029	0.86077	0.110725	0.624699	MDA-MB-175-VII	129	0	0	0	1106	0	0	0	0	0	0	0	0	0	0	0	68	0	0	0	0	0	0	0	0	0	0	0	0	0
GDSC2	343	16042621	908121	MDA-MB-361	SIDM00528	BRCA	1003	Camptothecin	TOP1	DNA replication	1046	Y	9.8e-05	0.1	-0.998459	0.950303	0.080291	0.686534	MDA-MB-361	0	854	0	0	978	0	0	0	0	0	0	0	0	0	0	0	1106	0	0	0	0	0	0	0	0	0	0	0	0	0
GDSC2	343	16042906	908122	MDA-MB-453	SIDM00272	BRCA	1003	Camptothecin	TOP1	DNA replication	1046	Y	9.8e-05	0.1	-1.875994	0.894366	0.085233	0.208745	MDA-MB-453	0	626	0	0	824	0	0	0	0	0	0	0	0	0	0	0	580	0	0	0	0	0	0	0	0	0	0	0	0	0
GDSC2	343	16043192	908123	MDA-MB-468	SIDM00628	BRCA	1003	Camptothecin	TOP1	DNA replication	1046	Y	9.8e-05	0.1	-2.512764	0.848713	0.109626	-0.137957	MDA-MB-468	93	81	0	0	1054	0	0	0	0	0	0	0	0	0	0	0	132	0	0	0	0	0	0	0	0	0	0	0	0	0
GDSC2	343	16043477	908124	MEL-HO	SIDM00337	SKCM	1003	Camptothecin	TOP1	DNA replication	1046	Y	0.0001	0.1	-1.191314	0.932107	0.084057	0.581531	MEL-HO	0	0	0	0	636	0	130	77	0	0	0	0	0	0	0	0	0	0	0	0	0	0	0	0	0	0	0	0	0	0
GDSC2	343	16043657	908125	MEL-JUSO	SIDM00336	SKCM	1003	Camptothecin	TOP1	DNA replication	1046	Y	0.0001	0.1	-0.742579	0.949149	0.061544	0.825853	MEL-JUSO	0	0	0	0	852	0	1251	544	0	0	0	0	0	0	0	0	0	0	0	0	0	0	0	0	0	0	0	0	0	0
GDSC2	343	16043938	908126	MEG-01	SIDM00526	LCML	1003	Camptothecin	TOP1	DNA replication	1046	Y	0.0001	0.1	-3.404588	0.787756	0.09943	-0.623527	MEG-01	86	0	0	0	811	0	0	0	0	0	0	0	0	0	0	0	0	0	0	0	0	0	0	0	0	0	0	0	0	0
GDSC2	343	16044220	908127	MES-SA	SIDM00625	UNCLASSIFIED	1003	Camptothecin	TOP1	DNA replication	1046	Y	0.0001	0.1	-2.929137	0.824021	0.056172	-0.364659	MES-SA	99	0	0	0	978	0	0	0	0	0	0	0	0	0	0	0	0	0	0	0	0	0	0	0	0	0	0	0	0	0
GDSC2	343	16044499	908128	Mewo	SIDM00545	SKCM	1003	Camptothecin	TOP1	DNA replication	1046	Y	0.0001	0.1	-0.236238	0.948139	0.054566	1.10154	Mewo	0	488	0	0	1431	0	5030	8554	0	0	0	0	0	0	0	0	0	0	0	0	0	0	0	0	0	0	0	0	0	0
GDSC2	343	16044669	908129	MFE-280	SIDM00335	UCEC	1003	Camptothecin	TOP1	DNA replication	1046	Y	0.0001	0.1	-0.286836	0.94075	0.063003	1.073991	MFE-280	75	0	0	0	606	0	0	0	0	0	0	0	0	0	0	0	0	0	0	0	0	0	0	0	0	0	0	0	0	0
GDSC2	343	16044951	908130	MFE-296	SIDM00334	UCEC	1003	Camptothecin	TOP1	DNA replication	1046	Y	0.0001	0.1	-2.01077	0.89799	0.082064	0.135363	MFE-296	0	0	0	0	1106	494	0	0	0	0	0	0	0	0	0	0	0	229	0	0	0	0	0	0	0	0	0	0	0	0
GDSC2	343	16045232	908131	MG-63	SIDM00525	UNCLASSIFIED	1003	Camptothecin	TOP1	DNA replication	1046	Y	0.0001	0.1	-3.38936	0.767189	0.096166	-0.615235	MG-63	84	0	0	0	711	0	0	0	0	0	0	0	0	0	0	0	0	0	0	0	0	0	0	0	0	0	0	0	0	0
GDSC2	343	16045514	908132	MHH-CALL-2	SIDM00331	UNCLASSIFIED	1003	Camptothecin	TOP1	DNA replication	1046	Y	0.0001	0.1	-4.896038	0.617433	0.115106	-1.435574	MHH-CALL-2	37	0	0	0	228	0	0	0	0	0	0	0	0	0	0	0	0	0	0	0	0	0	0	0	0	0	0	0	0	0
GDSC2	343	16045766	908133	MHH-CALL-4	SIDM00376		1003	Camptothecin	TOP1	DNA replication	1046	Y	0.0001	0.1	-4.358639	0.680329	0.134125	-1.142977	MHH-CALL-4	72	0	0	0	471	0	0	0	0	0	0	0	0	0	0	0	0	0	0	0	0	0	0	0	0	0	0	0	0	0
GDSC2	343	16045945	908134	MHH-ES-1	SIDM00386	UNCLASSIFIED	1003	Camptothecin	TOP1	DNA replication	1046	Y	0.0001	0.1	-4.277902	0.683786	0.111071	-1.099019	MHH-ES-1	82	0	0	0	743	0	0	0	0	0	0	0	0	0	0	0	0	0	0	0	0	0	0	0	0	0	0	0	0	0
GDSC2	343	16046241	908135	MHH-NB-11	SIDM00387	NB	1003	Camptothecin	TOP1	DNA replication	1046	Y	0.0001	0.1	-5.260783	0.566969	0.110311	-1.634166	MHH-NB-11	37	0	0	0	506	0	0	0	0	0	0	0	0	0	0	0	0	0	0	0	0	0	0	0	0	0	0	0	0	0
GDSC2	343	16046421	908136	MHH-PREB-1	SIDM00388	UNCLASSIFIED	1003	Camptothecin	TOP1	DNA replication	1046	Y	0.0001	0.1	-2.007842	0.928229	0.117078	0.136957	MHH-PREB-1	148	0	0	0	2677	0	0	0	0	0	0	0	0	0	0	0	0	0	623	0	0	0	0	0	831	0	0	0	0	0
GDSC2	343	16046702	908138	MKN1	SIDM00271	UNCLASSIFIED	1003	Camptothecin	TOP1	DNA replication	1046	Y	0.0001	0.1	-0.938488	0.913322	0.083983	0.719186	MKN1	133	29	0	0	846	0	0	0	0	0	0	0	0	0	0	0	0	0	0	0	0	0	0	0	0	0	0	0	0	0
GDSC2	343	16046972	908139	MKN28	SIDM00260	STAD	1003	Camptothecin	TOP1	DNA replication	1046	Y	0.0001	0.1	1.182117	0.975431	0.046789	1.873789	MKN28	96	0	0	0	710	0	0	0	0	0	0	0	0	0	0	0	0	0	0	0	0	0	0	0	0	0	0	0	0	0
GDSC2	343	16047254	908141	ML-2	SIDM00441	LAML	1003	Camptothecin	TOP1	DNA replication	1046	Y	0.0001	0.1	-4.326641	0.694533	0.12726	-1.125555	ML-2	72	0	0	0	550	0	0	0	0	0	0	0	0	0	0	0	0	0	0	0	0	0	0	0	0	0	0	0	0	0
GDSC2	343	16047536	908142	MLMA	SIDM00561	UNCLASSIFIED	1003	Camptothecin	TOP1	DNA replication	1046	Y	0.0001	0.1	-3.116058	0.823453	0.098406	-0.466431	MLMA	94	0	0	0	1102	0	0	0	0	0	0	0	0	0	0	0	0	0	0	0	0	0	0	0	0	0	0	0	0	0
GDSC2	343	16047817	908143	MN-60	SIDM00438	UNCLASSIFIED	1003	Camptothecin	TOP1	DNA replication	1046	Y	0.0001	0.1	-3.318057	0.780941	0.080896	-0.576413	MN-60	50	0	0	0	1125	0	0	0	0	0	0	0	0	0	0	0	0	0	959	0	0	0	0	0	0	496	0	0	0	0
GDSC2	343	16048098	908144	MOG-G-CCM	SIDM00532	LGG	1003	Camptothecin	TOP1	DNA replication	1046	Y	0.0001	0.1	-1.513591	0.887838	0.081715	0.406062	MOG-G-CCM	66	0	0	0	380	0	0	0	0	0	0	0	0	0	0	0	0	0	0	0	0	0	0	0	0	0	0	0	0	0
GDSC2	343	16048268	908145	MOG-G-UVW	SIDM00504	LGG	1003	Camptothecin	TOP1	DNA replication	1046	Y	0.0001	0.1	-3.883794	0.733286	0.121187	-0.884439	MOG-G-UVW	73	0	0	0	774	0	0	0	0	0	0	0	0	0	0	0	0	0	0	0	0	0	0	0	0	0	0	0	0	0
GDSC2	343	16048437	908146	MOLT-13	SIDM00433	ALL	1003	Camptothecin	TOP1	DNA replication	1046	Y	0.0001	0.1	-4.617958	0.656629	0.143306	-1.284168	MOLT-13	403	0	0	0	936	1033	0	0	0	0	0	0	0	0	0	0	0	0	0	0	0	0	0	0	0	0	0	0	0	0
GDSC2	343	16048717	908147	MOLT-16	SIDM00431	ALL	1003	Camptothecin	TOP1	DNA replication	1046	Y	0.0001	0.1	-5.356238	0.557673	0.133782	-1.686138	MOLT-16	692	0	0	0	1066	1039	0	0	0	0	0	0	0	0	0	0	0	0	0	0	0	0	0	0	0	0	0	0	0	0
GDSC2	343	16048998	908148	MONO-MAC-6	SIDM01023	LAML	1003	Camptothecin	TOP1	DNA replication	1046	Y	0.0001	0.1	-3.878637	0.744451	0.151193	-0.881632	MONO-MAC-6	79	0	0	0	508	0	0	0	0	0	0	0	0	0	0	0	0	0	0	0	0	0	0	0	0	0	0	0	0	0
GDSC2	343	16049168	908149	Mo-T	SIDM00623	UNCLASSIFIED	1003	Camptothecin	TOP1	DNA replication	1046	Y	0.0001	0.1	-3.427483	0.767754	0.136946	-0.635992	Mo-T	67	0	0	0	458	0	0	0	0	0	0	0	0	0	0	0	0	0	0	0	0	0	0	0	0	0	0	0	0	0
GDSC2	343	16049450	908150	MPP-89	SIDM00222	MESO	1003	Camptothecin	TOP1	DNA replication	1046	Y	0.0001	0.1	-1.688794	0.897757	0.067717	0.310669	MPP-89	65	0	0	0	742	0	0	0	0	0	0	0	0	0	0	0	0	0	0	0	0	0	0	0	0	0	0	0	0	0
GDSC2	343	16049732	908151	MRK-nu-1	SIDM00562	BRCA	1003	Camptothecin	TOP1	DNA replication	1046	Y	9.8e-05	0.1	-2.481709	0.894333	0.126764	-0.121048	MRK-nu-1	0	433	0	0	1575	0	0	0	0	0	0	0	0	0	0	0	329	0	0	0	0	0	0	0	0	0	0	0	0	0
GDSC2	343	16050016	908152	MSTO-211H	SIDM00640	MESO	1003	Camptothecin	TOP1	DNA replication	1046	Y	0.0001	0.1	-2.666425	0.836827	0.111938	-0.22162	MSTO-211H	73	0	0	0	686	0	0	0	0	0	0	0	0	0	0	0	0	0	0	0	0	0	0	0	0	0	0	0	0	0
GDSC2	343	16050297	908156	MV-4-11	SIDM00657	UNCLASSIFIED	1003	Camptothecin	TOP1	DNA replication	1046	Y	0.0001	0.1	-4.984287	0.60973	0.133358	-1.483623	MV-4-11	46	0	0	0	462	0	0	0	0	0	0	0	0	0	0	0	0	0	0	0	0	0	0	0	0	0	0	0	0	0
GDSC2	343	16050486	908158	NALM-6	SIDM00429	UNCLASSIFIED	1003	Camptothecin	TOP1	DNA replication	1046	Y	0.0001	0.1	-4.839854	0.624169	0.160323	-1.404983	NALM-6	2421	0	0	0	1668	0	0	0	0	0	0	0	0	0	0	0	0	0	0	0	0	0	0	0	0	0	0	0	0	0
GDSC2	343	16050768	908159	NAMALWA	SIDM00641	UNCLASSIFIED	1003	Camptothecin	TOP1	DNA replication	1046	Y	0.0001	0.1	-4.954537	0.610939	0.130942	-1.467425	NAMALWA	0	0	0	0	1440	0	0	0	0	0	0	0	0	0	0	0	0	0	0	0	0	0	346	0	0	0	0	0	0	0
GDSC2	343	16051049	908440	NB69	SIDM00244	NB	1003	Camptothecin	TOP1	DNA replication	1046	Y	0.0001	0.1	-4.840968	0.611796	0.139449	-1.40559	NB69	41	0	0	0	412	0	0	0	0	0	0	0	0	0	0	0	0	0	0	0	0	0	68	0	0	0	0	0	0	0
GDSC2	343	16051331	908441	NCCIT	SIDM00655		1003	Camptothecin	TOP1	DNA replication	1046	Y	0.0001	0.1	0.677117	0.985499	0.061751	1.598832	NCCIT	78	0	0	0	983	0	0	0	0	0	0	0	0	0	0	0	0	0	0	0	0	0	0	0	0	0	0	0	0	0
GDSC2	343	16051501	908442	NCI-H508	SIDM00777	COREAD	1003	Camptothecin	TOP1	DNA replication	1046	Y	9.8e-05	0.1	-3.230379	0.780355	0.109904	-0.528675	NCI-H508	146	0	0	0	666	0	0	0	0	0	0	0	0	0	0	0	0	0	0	0	0	0	0	0	0	0	0	0	0	0
GDSC2	343	16051682	908443	NCI-H520	SIDM01130	LUSC	1003	Camptothecin	TOP1	DNA replication	1046	Y	0.0001	0.1	-1.554743	0.89198	0.091339	0.383655	NCI-H520	0	0	0	0	642	0	0	0	0	0	0	0	0	0	0	0	41	0	0	0	0	0	66	0	0	0	0	0	0	0
GDSC2	343	16052680	908447	NH-12	SIDM00577	NB	1003	Camptothecin	TOP1	DNA replication	1046	Y	0.0001	0.1	-4.46017	0.652554	0.110734	-1.198258	NH-12	96	0	0	0	797	0	0	0	0	0	0	0	0	0	0	0	0	0	0	0	0	0	122	0	0	0	0	0	0	0
GDSC2	343	16052960	908448	NKM-1	SIDM00576	LAML	1003	Camptothecin	TOP1	DNA replication	1046	Y	0.0001	0.1	-4.864822	0.614075	0.131296	-1.418578	NKM-1	140	0	0	0	990	0	0	0	0	0	0	0	0	0	0	0	0	0	0	0	0	0	0	0	0	0	0	0	0	0
GDSC2	343	16053130	908449	NMC-G1	SIDM00575	LGG	1003	Camptothecin	TOP1	DNA replication	1046	Y	0.0001	0.1	0.458056	0.88542	0.093235	1.47956	NMC-G1	79	0	0	0	672	0	0	0	0	0	0	0	0	0	0	0	0	0	0	0	0	0	0	0	0	0	0	0	0	0
GDSC2	343	16053314	908450	no-11	SIDM00573	LGG	1003	Camptothecin	TOP1	DNA replication	1046	Y	0.0001	0.1	0.503998	0.95785	0.052066	1.504575	no-11	85	0	0	0	932	0	0	0	0	0	0	0	0	0	0	0	0	0	0	0	0	0	0	0	0	0	0	0	0	0
GDSC2	343	16053493	908451	NOMO-1	SIDM00580	LAML	1003	Camptothecin	TOP1	DNA replication	1046	Y	0.0001	0.1	-3.639361	0.771772	0.137971	-0.751353	NOMO-1	109	0	0	0	728	0	0	0	0	0	0	0	0	0	0	0	0	0	0	0	0	0	0	0	0	0	0	0	0	0
GDSC2	343	16053774	908452	no-10	SIDM00574	LGG	1003	Camptothecin	TOP1	DNA replication	1046	Y	0.0001	0.1	-1.516814	0.906767	0.119303	0.404306	no-10	98	0	0	0	915	0	0	0	0	0	0	0	0	0	0	0	0	0	0	0	0	0	0	0	0	0	0	0	0	0
GDSC2	343	16054124	908455	NUGC-3	SIDM00572	STAD	1003	Camptothecin	TOP1	DNA replication	1046	Y	0.0001	0.1	-4.149705	0.682227	0.1384	-1.029219	NUGC-3	0	0	0	0	1327	391	0	0	0	0	0	0	0	0	0	0	0	0	0	0	0	0	0	0	574	0	0	0	0	0
GDSC2	343	16054405	908457	NCI-H747	SIDM00778	COREAD	1003	Camptothecin	TOP1	DNA replication	1046	Y	9.8e-05	0.1	-0.707632	0.901709	0.080146	0.84488	NCI-H747	75	0	0	0	573	0	0	0	0	0	0	0	0	0	0	0	0	0	0	0	0	0	0	0	0	0	0	0	0	0
GDSC2	343	16054687	908458	NCI-H716	SIDM00779	COREAD	1003	Camptothecin	TOP1	DNA replication	1046	Y	9.8e-05	0.1	0.331595	0.961677	0.07561	1.410707	NCI-H716	90	0	0	0	700	0	0	0	0	0	0	0	0	0	0	0	0	0	0	0	0	23	0	0	0	0	0	0	0	0
GDSC2	343	16054969	908459	NCI-H596	SIDM01127	UNCLASSIFIED	1003	Camptothecin	TOP1	DNA replication	1046	Y	0.0001	0.1	0.626039	0.969665	0.077658	1.571022	NCI-H596	36	140	0	0	630	0	0	0	0	0	0	0	0	0	0	0	175	0	0	0	0	0	0	0	0	0	0	0	0	0
GDSC2	343	16055250	908460	NCI-H441	SIDM00925	LUAD	1003	Camptothecin	TOP1	DNA replication	1046	Y	0.0001	0.1	-0.846608	0.855246	0.088489	0.769212	NCI-H441	0	72	0	383	617	0	0	0	0	0	0	0	0	0	0	0	146	0	0	0	0	0	63	0	0	0	0	0	0	0
GDSC2	343	16055532	908461	NCI-N87	SIDM01147	STAD	1003	Camptothecin	TOP1	DNA replication	1046	Y	0.0001	0.1	-1.100636	0.885963	0.091269	0.630902	NCI-N87	86	0	0	0	758	0	0	0	0	0	0	0	0	0	0	0	0	0	0	0	0	39	0	0	0	0	0	0	0	0
GDSC2	343	16055791	908462	NCI-H2452	SIDM00722	MESO	1003	Camptothecin	TOP1	DNA replication	1046	Y	0.0001	0.1	0.275257	0.94547	0.088133	1.380032	NCI-H2452	41	0	0	0	477	0	0	0	0	0	0	0	0	0	0	0	0	0	0	0	0	0	0	0	0	0	0	0	0	0
GDSC2	343	16055961	908463	NCI-H1793	SIDM00755	LUAD	1003	Camptothecin	TOP1	DNA replication	1046	Y	0.0001	0.1	-1.575003	0.846981	0.115023	0.372624	NCI-H1793	0	0	0	1555	1417	0	0	0	0	0	0	0	0	0	0	0	0	0	0	0	0	0	48	0	0	0	0	0	0	0
GDSC2	343	16056242	908465	NCI-H358	SIDM00718	LUAD	1003	Camptothecin	TOP1	DNA replication	1046	Y	0.0001	0.1	-0.870575	0.899924	0.074314	0.756163	NCI-H358	0	0	0	1277	884	0	0	0	0	0	0	0	0	0	0	0	122	0	0	0	0	0	105	0	0	0	0	0	0	0
GDSC2	343	16056524	908467	NCI-H1155	SIDM00651	UNCLASSIFIED	1003	Camptothecin	TOP1	DNA replication	1046	Y	0.0001	0.1	-4.39682	0.674954	0.141371	-1.163765	NCI-H1155	0	0	0	0	2077	1979	0	0	0	0	0	0	0	0	0	0	0	0	0	0	0	0	0	1160	0	0	0	0	0	0
GDSC2	343	16056804	908468	NCI-H1105	SIDM00652	SCLC	1003	Camptothecin	TOP1	DNA replication	1046	Y	0.0001	0.1	-4.793972	0.623786	0.159323	-1.380002	NCI-H1105	0	0	0	633	1166	0	0	0	0	0	0	0	0	0	0	0	0	0	0	0	0	0	78	0	0	0	0	0	0	0
GDSC2	343	16056983	908469	NCI-H1436	SIDM00697	SCLC	1003	Camptothecin	TOP1	DNA replication	1046	Y	0.0001	0.1	0.727596	0.987316	0.062626	1.626317	NCI-H1436	0	0	0	556	1267	0	0	0	0	0	0	0	0	0	0	0	0	0	0	0	0	0	104	0	0	0	0	0	0	0
GDSC2	343	16057162	908470	NCI-H28	SIDM00720	MESO	1003	Camptothecin	TOP1	DNA replication	1046	Y	0.0001	0.1	0.226138	0.898572	0.078476	1.353288	NCI-H28	95	0	0	0	1085	0	0	0	0	0	0	0	0	0	0	0	0	0	0	0	0	0	0	0	0	0	0	0	0	0
GDSC2	343	16057444	908471	NCI-H1581	SIDM00748	UNCLASSIFIED	1003	Camptothecin	TOP1	DNA replication	1046	Y	0.0001	0.1	-2.026363	0.901527	0.07959	0.126873	NCI-H1581	0	0	0	116	628	0	0	0	0	0	0	0	0	0	0	0	0	0	0	0	0	0	32	0	0	0	0	0	0	0
GDSC2	343	16057726	908472	NCI-H1573	SIDM00749	LUAD	1003	Camptothecin	TOP1	DNA replication	1046	Y	0.0001	0.1	1.402198	0.988235	0.056201	1.993616	NCI-H1573	0	388	0	1736	1238	0	0	0	0	0	0	0	0	0	0	0	512	0	0	0	0	0	92	0	0	0	0	0	0	0
GDSC2	343	16057895	908473	NCI-H1666	SIDM00743	LUAD	1003	Camptothecin	TOP1	DNA replication	1046	Y	0.0001	0.1	-1.278057	0.866854	0.098564	0.534302	NCI-H1666	0	0	0	243	586	0	0	0	0	0	0	0	0	0	0	0	0	0	0	0	0	0	67	0	0	0	0	0	0	0
GDSC2	343	16058177	908474	NCI-H1703	SIDM00740	UNCLASSIFIED	1003	Camptothecin	TOP1	DNA replication	1046	Y	0.0001	0.1	-2.621777	0.846487	0.128101	-0.197311	NCI-H1703	0	0	0	609	798	0	0	0	0	0	0	0	0	0	0	0	0	0	0	0	0	0	54	0	0	0	0	0	0	0
GDSC2	343	16058347	908475	NCI-H1755	SIDM00738	LUAD	1003	Camptothecin	TOP1	DNA replication	1046	Y	0.0001	0.1	-0.746126	0.927987	0.066733	0.823921	NCI-H1755	0	0	0	205	527	0	0	0	0	0	0	0	0	0	0	0	0	0	0	0	0	0	141	0	0	0	0	0	0	0
GDSC2	343	16058629	908476	NCI-H1993	SIDM00758	LUAD	1003	Camptothecin	TOP1	DNA replication	1046	Y	0.0001	0.1	-1.49952	0.90079	0.067978	0.413722	NCI-H1993	0	0	0	484	675	0	0	0	0	0	0	0	0	0	0	0	0	0	0	0	0	0	123	0	0	0	0	0	0	0
GDSC2	343	16058911	908480	NCI-H2081	SIDM00710	SCLC	1003	Camptothecin	TOP1	DNA replication	1046	Y	0.0001	0.1	-4.028081	0.702971	0.092546	-0.962999	NCI-H2081	0	0	0	239	964	0	0	0	0	0	0	0	0	0	0	0	0	0	0	0	0	0	0	0	0	0	0	0	0	0
GDSC2	343	16059091	908481	NCI-H2196	SIDM00731	SCLC	1003	Camptothecin	TOP1	DNA replication	1046	Y	0.0001	0.1	-3.077442	0.794382	0.088126	-0.445406	NCI-H2196	0	0	0	129	748	0	0	0	0	0	0	0	0	0	0	0	0	0	0	0	0	0	53	0	0	0	0	0	0	0
GDSC2	343	16059271	908483	NCI-H524	SIDM01129	SCLC	1003	Camptothecin	TOP1	DNA replication	1046	Y	0.0001	0.1	-2.105473	0.914111	0.120854	0.0838	NCI-H524	0	0	0	214	419	0	0	0	0	0	0	0	0	0	0	0	0	0	0	0	0	0	281	0	0	0	0	0	471	0
GDSC2	343	16059553	909194	NCI-H748	SIDM01117	SCLC	1003	Camptothecin	TOP1	DNA replication	1046	Y	0.0001	0.1	-4.332428	0.677557	0.09606	-1.128706	NCI-H748	0	0	0	504	1361	0	0	0	0	0	0	0	0	0	0	0	0	0	0	0	0	0	48	0	0	0	0	0	0	0
GDSC2	343	16059732	909248	ONS-76	SIDM00567	MB	1003	Camptothecin	TOP1	DNA replication	1046	Y	0.0001	0.1	-2.028215	0.872325	0.080336	0.125865	ONS-76	79	0	0	0	1333	0	0	0	0	0	0	0	0	0	0	0	0	0	0	0	0	0	0	0	0	0	0	0	0	0
GDSC2	343	16060013	909249	OPM-2	SIDM00457	MM	1003	Camptothecin	TOP1	DNA replication	1046	Y	0.0001	0.1	-2.500489	0.899927	0.089376	-0.131274	OPM-2	72	0	0	0	1368	0	0	0	0	0	0	0	0	0	0	0	0	0	0	0	0	0	0	0	0	0	0	0	0	0
GDSC2	343	16060293	909250	OS-RC-2	SIDM00239	KIRC	1003	Camptothecin	TOP1	DNA replication	1046	Y	0.0001	0.1	-0.863687	0.922266	0.073646	0.759913	OS-RC-2	78	0	0	0	762	0	0	0	0	0	0	0	0	0	0	0	0	0	0	0	0	0	0	0	0	0	0	0	0	0
GDSC2	343	16060574	909251	P12-ICHIKAWA	SIDM00463	ALL	1003	Camptothecin	TOP1	DNA replication	1046	Y	0.0001	0.1	-4.97213	0.608972	0.149091	-1.477004	P12-ICHIKAWA	117	0	0	0	1073	0	0	0	0	0	0	0	0	0	0	0	0	0	0	0	0	0	0	0	0	0	0	0	0	0
GDSC2	343	16060826	909252	P30-OHK	SIDM00364	ALL	1003	Camptothecin	TOP1	DNA replication	1046	Y	0.0001	0.1	-4.100622	0.731456	0.135864	-1.002495	P30-OHK	986	0	0	0	2469	0	0	0	0	0	0	0	0	0	0	0	0	0	0	0	0	0	0	0	0	0	0	0	0	0
GDSC2	343	16061106	909253	P31-FUJ	SIDM00363	LAML	1003	Camptothecin	TOP1	DNA replication	1046	Y	0.0001	0.1	-3.404091	0.790411	0.13317	-0.623256	P31-FUJ	336	0	0	0	1196	0	0	0	0	0	0	0	0	0	0	0	0	0	0	0	0	0	0	0	0	0	0	0	0	0
GDSC2	343	16061275	909255	PA-1	SIDM01140	UNCLASSIFIED	1003	Camptothecin	TOP1	DNA replication	1046	Y	0.0001	0.1	-3.318359	0.790745	0.138715	-0.576578	PA-1	60	0	0	0	704	0	0	0	0	0	0	0	0	0	0	0	0	0	0	0	0	0	99	0	0	0	0	0	0	0
GDSC2	343	16061555	909256	OCUB-M	SIDM00241	BRCA	1003	Camptothecin	TOP1	DNA replication	1046	Y	9.8e-05	0.1	-2.267051	0.893382	0.142451	-0.004174	OCUB-M	113	78	0	0	1203	0	0	0	0	0	0	0	0	0	0	0	118	0	0	0	0	0	0	0	0	0	0	0	0	0
GDSC2	343	16061837	909257	OC-314	SIDM00220	OV	1003	Camptothecin	TOP1	DNA replication	1046	Y	0.0001	0.1	-3.767197	0.750892	0.136032	-0.820956	OC-314	940	0	0	0	3172	0	0	0	0	0	0	0	0	0	0	0	0	0	252	0	0	0	0	0	1157	0	0	0	0	0
GDSC2	343	16062005	909260	PF-382	SIDM00451	ALL	1003	Camptothecin	TOP1	DNA replication	1046	Y	0.0001	0.1	-4.512799	0.664621	0.116569	-1.226912	PF-382	1221	0	0	0	1298	0	0	0	0	0	0	0	0	0	0	0	0	0	0	0	0	0	0	0	0	0	0	0	0	2086
GDSC2	343	16062285	909262	Raji	SIDM00844	UNCLASSIFIED	1003	Camptothecin	TOP1	DNA replication	1046	Y	0.0001	0.1	-4.486053	0.673489	0.135197	-1.21235	Raji	37	0	0	0	951	0	0	0	0	0	0	0	0	0	0	0	0	0	0	0	0	0	0	0	0	0	0	0	0	0
GDSC2	343	16062566	909263	RCM-1	SIDM00359	COREAD	1003	Camptothecin	TOP1	DNA replication	1046	Y	9.8e-05	0.1	-1.611257	0.866829	0.128125	0.352885	RCM-1	111	0	0	0	935	0	0	0	0	0	0	0	0	0	0	0	0	0	0	0	0	0	0	0	0	0	0	0	0	0
GDSC2	343	16062849	909264	RD	SIDM00847	UNCLASSIFIED	1003	Camptothecin	TOP1	DNA replication	1046	Y	0.0001	0.1	-0.782803	0.936562	0.071596	0.803952	RD	23	0	0	0	636	0	0	0	0	0	0	0	0	0	0	0	0	0	0	0	0	0	77	0	0	0	0	0	0	0
GDSC2	343	16063130	909696	REH	SIDM00447	UNCLASSIFIED	1003	Camptothecin	TOP1	DNA replication	1046	Y	0.0001	0.1	-4.088645	0.72558	0.138039	-0.995974	REH	1372	0	0	0	2375	0	0	0	0	0	0	0	0	0	0	0	0	0	0	0	0	0	0	0	0	0	0	0	0	0
GDSC2	343	16063411	909697	RF-48	SIDM01092	STAD	1003	Camptothecin	TOP1	DNA replication	1046	Y	0.0001	0.1	-3.797131	0.739031	0.110779	-0.837254	RF-48	98	0	0	0	756	0	0	0	0	0	0	0	0	0	0	0	0	0	0	0	0	0	0	0	0	0	0	0	0	0
GDSC2	343	16063683	909698	RKO	SIDM01090	COREAD	1003	Camptothecin	TOP1	DNA replication	1046	Y	9.8e-05	0.1	-3.546082	0.771236	0.096336	-0.700566	RKO	0	0	0	0	2808	792	0	0	0	0	0	0	0	0	0	0	0	0	0	0	0	0	0	0	740	0	0	0	0	1331
GDSC2	343	16063965	909699	RMG-I	SIDM00352	UNCLASSIFIED	1003	Camptothecin	TOP1	DNA replication	1046	Y	0.0001	0.1	1.3188	0.927275	0.082903	1.948208	RMG-I	123	0	0	0	947	0	0	0	0	0	0	0	0	0	0	0	0	0	0	0	0	0	0	0	0	0	0	0	0	0
GDSC2	343	16064135	909701	RPMI-6666	SIDM00813	UNCLASSIFIED	1003	Camptothecin	TOP1	DNA replication	1046	Y	0.0001	0.1	-4.807294	0.619833	0.126251	-1.387256	RPMI-6666	50	0	0	0	395	0	0	0	0	0	0	0	0	0	0	0	0	0	0	0	0	0	0	0	0	0	0	0	0	0
GDSC2	343	16064415	909702	RPMI-8402	SIDM00403	ALL	1003	Camptothecin	TOP1	DNA replication	1046	Y	0.0001	0.1	-5.173786	0.58086	0.118565	-1.586799	RPMI-8402	0	0	0	0	756	0	0	275	0	0	0	0	0	0	0	0	0	0	0	0	0	0	332	0	0	0	0	0	0	0
GDSC2	343	16064584	909703	RS4-11	SIDM01086	ALL	1003	Camptothecin	TOP1	DNA replication	1046	Y	0.0001	0.1	-4.646672	0.654536	0.129587	-1.299802	RS4-11	1391	0	0	0	939	0	0	0	0	0	0	0	0	0	0	0	0	0	0	0	0	0	0	0	0	0	0	0	0	0
GDSC2	343	16064864	909704	RT-112	SIDM00402	BLCA	1003	Camptothecin	TOP1	DNA replication	1046	Y	0.0001	0.1	-0.12578	0.968171	0.067339	1.16168	RT-112	59	58	0	0	454	0	0	0	0	0	0	0	0	0	0	0	93	0	0	0	0	0	0	0	0	0	0	0	0	0
GDSC2	343	16065146	909706	RVH-421	SIDM00401	SKCM	1003	Camptothecin	TOP1	DNA replication	1046	Y	0.0001	0.1	-0.97533	0.940468	0.089472	0.699127	RVH-421	0	42	0	0	526	0	161	231	0	0	0	0	0	0	0	0	0	0	0	0	0	0	0	0	0	0	0	0	0	0
GDSC2	343	16065330	909707	Saos-2	SIDM01084	UNCLASSIFIED	1003	Camptothecin	TOP1	DNA replication	1046	Y	0.0001	0.1	-2.903441	0.819042	0.092612	-0.350668	Saos-2	32	0	0	0	780	0	0	0	0	0	0	0	0	0	0	0	22	0	0	0	0	0	0	0	0	0	0	0	0	0
GDSC2	343	16065612	909708	SAS	SIDM00351	HNSC	1003	Camptothecin	TOP1	DNA replication	1046	Y	0.0001	0.1	-4.690358	0.629934	0.146943	-1.323588	SAS	109	140	0	0	1074	0	0	0	0	0	0	0	0	0	0	0	60	0	0	0	0	0	0	0	0	0	0	0	0	0
GDSC2	343	16065894	909709	SCC-9	SIDM01080	HNSC	1003	Camptothecin	TOP1	DNA replication	1046	Y	0.0001	0.1	-0.210537	0.957303	0.067086	1.115533	SCC-9	102	34	0	0	569	0	0	0	0	0	0	0	0	0	0	0	43	0	0	0	0	0	0	0	0	0	0	0	0	0
GDSC2	343	16066176	909711	SCH	SIDM00383	UNCLASSIFIED	1003	Camptothecin	TOP1	DNA replication	1046	Y	0.0001	0.1	0.090104	0.971161	0.117194	1.279222	SCH	109	48	0	0	1069	0	0	0	0	0	0	0	0	0	0	0	0	0	0	0	0	0	0	0	0	0	0	0	0	0
GDSC2	343	16066356	909712	SF126	SIDM00382	GBM	1003	Camptothecin	TOP1	DNA replication	1046	Y	0.0001	0.1	-3.48591	0.773975	0.086382	-0.667804	SF126	99	0	0	0	746	0	0	0	0	0	0	0	0	0	0	0	0	0	0	0	0	0	0	0	0	0	0	0	0	0
GDSC2	343	16066535	909713	SH-4	SIDM01079	SKCM	1003	Camptothecin	TOP1	DNA replication	1046	Y	0.0001	0.1	-1.981938	0.871932	0.081108	0.151061	SH-4	0	0	0	0	638	0	200	102	0	0	0	0	0	0	0	0	0	0	0	0	0	0	0	0	0	0	0	0	0	0
GDSC2	343	16066817	909715	SIG-M5	SIDM00396	LAML	1003	Camptothecin	TOP1	DNA replication	1046	Y	0.0001	0.1	-2.916627	0.889018	0.187037	-0.357848	SIG-M5	97	0	0	0	560	0	0	0	0	0	0	0	0	0	0	0	0	0	0	0	0	0	0	0	0	0	0	0	0	0
GDSC2	343	16066993	909716	SJRH30	SIDM01095	UNCLASSIFIED	1003	Camptothecin	TOP1	DNA replication	1046	Y	0.0001	0.1	-1.776313	0.932452	0.084461	0.263017	SJRH30	68	0	0	0	638	0	0	0	0	0	0	0	0	0	0	0	0	0	0	0	0	0	235	0	0	0	0	0	0	0
GDSC2	343	16067274	909717	SJSA-1	SIDM01112	UNCLASSIFIED	1003	Camptothecin	TOP1	DNA replication	1046	Y	0.0001	0.1	-2.123625	0.862694	0.088546	0.073917	SJSA-1	93	0	0	0	1107	0	0	0	0	0	0	0	0	0	0	0	0	0	0	0	0	0	0	0	0	0	0	0	0	0
GDSC2	343	16067444	909718	SK-CO-1	SIDM01096	COREAD	1003	Camptothecin	TOP1	DNA replication	1046	Y	9.8e-05	0.1	-5.232523	0.565065	0.133534	-1.618779	SK-CO-1	94	0	0	0	712	0	0	0	0	0	0	0	0	0	0	0	0	0	0	0	0	0	0	0	0	0	0	0	0	0
GDSC2	343	16067727	909719	SK-HEP-1	SIDM01110	LIHC	1003	Camptothecin	TOP1	DNA replication	1046	Y	0.0001	0.1	-2.165986	0.882896	0.082717	0.050853	SK-HEP-1	55	0	0	0	543	0	0	0	0	0	0	0	0	0	0	0	0	0	0	0	0	0	0	0	0	0	0	0	0	0
GDSC2	343	16068008	909720	SK-LMS-1	SIDM01109	UNCLASSIFIED	1003	Camptothecin	TOP1	DNA replication	1046	Y	0.0001	0.1	-3.766387	0.733574	0.073891	-0.820515	SK-LMS-1	48	0	0	0	399	0	0	0	0	0	0	0	0	0	0	0	0	0	0	0	0	0	0	0	0	0	0	0	0	0
GDSC2	343	16068290	909721	SK-LU-1	SIDM01108	LUAD	1003	Camptothecin	TOP1	DNA replication	1046	Y	0.0001	0.1	-2.277183	0.804453	0.10232	-0.00969	SK-LU-1	0	268	0	0	657	0	0	0	0	0	0	0	0	0	0	0	303	0	0	0	0	0	0	0	0	0	0	0	0	0
GDSC2	343	16068540	909722	SKM-1	SIDM00380	UNCLASSIFIED	1003	Camptothecin	TOP1	DNA replication	1046	Y	0.0001	0.1	-4.361569	0.691545	0.136739	-1.144573	SKM-1	124	0	0	0	966	0	0	0	0	0	0	0	0	0	0	0	0	0	0	0	0	0	0	0	0	0	0	0	0	0
GDSC2	343	16068797	909723	SK-MEL-1	SIDM01107	SKCM	1003	Camptothecin	TOP1	DNA replication	1046	Y	0.0001	0.1	-2.3091	0.847169	0.088898	-0.027068	SK-MEL-1	63	0	0	0	569	0	132	0	0	0	0	0	0	0	0	0	0	0	0	0	0	0	0	0	0	0	0	0	0	0
GDSC2	343	16068967	909724	SK-MEL-3	SIDM01105	SKCM	1003	Camptothecin	TOP1	DNA replication	1046	Y	0.0001	0.1	-1.596698	0.910411	0.073258	0.360812	SK-MEL-3	80	0	0	0	617	0	136	105	0	0	0	0	0	0	0	0	0	0	0	0	0	0	0	0	0	0	0	0	0	0
GDSC2	343	16069146	909725	SK-MEL-24	SIDM01106	SKCM	1003	Camptothecin	TOP1	DNA replication	1046	Y	0.0001	0.1	-2.959517	0.788255	0.118073	-0.3812	SK-MEL-24	0	0	0	0	487	0	453	466	0	0	0	0	0	0	0	0	0	0	0	0	0	0	0	0	0	0	0	0	0	0
GDSC2	343	16069428	909726	SK-MEL-30	SIDM00392	SKCM	1003	Camptothecin	TOP1	DNA replication	1046	Y	0.0001	0.1	-0.800237	0.942497	0.094307	0.79446	SK-MEL-30	0	0	0	0	741	0	421	354	0	0	0	0	0	0	0	0	0	0	0	0	0	0	0	0	0	0	0	0	0	0
GDSC2	343	16069607	909727	SK-MEL-31	SIDM01104	SKCM	1003	Camptothecin	TOP1	DNA replication	1046	Y	0.0001	0.1	-1.697387	0.881617	0.22569	0.30599	SK-MEL-31	0	0	0	0	828	0	280	225	0	0	0	0	0	0	0	0	0	0	0	0	0	0	0	0	0	0	0	0	0	0
GDSC2	343	16069787	909728	SK-MES-1	SIDM01103	LUSC	1003	Camptothecin	TOP1	DNA replication	1046	Y	0.0001	0.1	-2.822803	0.814629	0.083778	-0.306763	SK-MES-1	0	0	0	328	722	0	0	0	0	0	0	0	0	0	0	0	0	0	0	0	0	0	73	0	0	0	0	0	0	0
GDSC2	343	16070068	909729	SK-MG-1	SIDM00379	GBM	1003	Camptothecin	TOP1	DNA replication	1046	Y	0.0001	0.1	-1.712159	0.892364	0.077827	0.297947	SK-MG-1	93	0	0	0	453	0	0	0	0	0	0	0	0	0	0	0	0	0	0	0	0	0	0	0	0	0	0	0	0	0
GDSC2	343	16070349	909731	SK-PN-DW	SIDM01097	UNCLASSIFIED	1003	Camptothecin	TOP1	DNA replication	1046	Y	0.0001	0.1	-4.621831	0.647925	0.137828	-1.286277	SK-PN-DW	43	0	0	0	451	0	0	0	0	0	0	0	0	0	0	0	0	0	0	0	0	0	131	0	0	0	0	0	0	0
GDSC2	343	16070629	909732	SK-UT-1	SIDM01113	UNCLASSIFIED	1003	Camptothecin	TOP1	DNA replication	1046	Y	0.0001	0.1	-3.264142	0.797511	0.084279	-0.547058	SK-UT-1	1695	0	0	0	1996	0	0	0	0	0	0	0	0	0	0	0	0	0	0	0	0	0	0	0	0	0	0	0	0	0
GDSC2	343	16070911	909735	SNG-M	SIDM00373	UCEC	1003	Camptothecin	TOP1	DNA replication	1046	Y	0.0001	0.1	-2.201049	0.890382	0.115643	0.031762	SNG-M	912	0	0	0	2917	0	0	0	0	0	0	0	0	0	0	0	0	666	0	0	0	0	0	0	0	0	0	0	0	0
GDSC2	343	16071192	909736	SNU-387	SIDM01180	LIHC	1003	Camptothecin	TOP1	DNA replication	1046	Y	0.0001	0.1	2.124211	0.982334	0.068766	2.386729	SNU-387	104	0	0	0	997	0	0	0	0	0	0	0	0	0	0	0	0	0	0	0	0	0	0	0	0	0	0	0	0	0
GDSC2	343	16071472	909737	SNU-423	SIDM01199	LIHC	1003	Camptothecin	TOP1	DNA replication	1046	Y	0.0001	0.1	-1.359233	0.903043	0.069306	0.490104	SNU-423	62	0	0	0	861	0	0	0	0	0	0	0	0	0	0	0	0	0	0	0	0	0	0	0	0	0	0	0	0	0
GDSC2	343	16071754	909738	SNU-449	SIDM01194	LIHC	1003	Camptothecin	TOP1	DNA replication	1046	Y	0.0001	0.1	1.370542	0.955283	0.059211	1.976381	SNU-449	86	0	0	0	894	0	0	0	0	0	0	0	0	0	0	0	0	0	0	0	0	0	0	0	0	0	0	0	0	0
GDSC2	343	16072035	909740	SNU-C2B	SIDM00781	COREAD	1003	Camptothecin	TOP1	DNA replication	1046	Y	9.8e-05	0.1	0.237592	0.933096	0.074351	1.359525	SNU-C2B	1357	0	0	0	2507	0	0	0	0	0	0	0	0	0	0	0	0	0	0	0	0	0	0	0	1089	0	0	0	0	0
GDSC2	343	16072319	909742	SU-DHL-1	SIDM00390	UNCLASSIFIED	1003	Camptothecin	TOP1	DNA replication	1046	Y	0.0001	0.1	-4.215631	0.699577	0.162255	-1.065114	SU-DHL-1	55	47	0	0	958	0	0	0	0	0	0	0	0	0	0	0	0	0	0	0	0	45	130	0	0	0	0	0	0	0
GDSC2	343	16072489	909743	SUP-T1	SIDM01154	ALL	1003	Camptothecin	TOP1	DNA replication	1046	Y	0.0001	0.1	-4.657179	0.634795	0.134999	-1.305523	SUP-T1	1099	0	0	0	1878	1592	0	0	0	0	0	0	0	0	0	0	0	0	0	0	0	0	0	0	0	0	0	0	0	0
GDSC2	343	16072771	909744	SW13	SIDM00814	ACC	1003	Camptothecin	TOP1	DNA replication	1046	Y	0.0001	0.1	-4.146297	0.703307	0.116634	-1.027364	SW13	35	0	0	0	829	0	0	0	0	0	0	0	0	0	0	0	0	0	0	0	0	0	118	0	0	0	0	0	0	0
GDSC2	343	16073052	909745	SW1088	SIDM01155	GBM	1003	Camptothecin	TOP1	DNA replication	1046	Y	0.0001	0.1	-1.342535	0.891459	0.083595	0.499196	SW1088	96	0	0	0	476	0	0	0	0	0	0	0	0	0	0	0	0	0	0	0	0	0	0	0	0	0	0	0	0	0
GDSC2	343	16073333	909746	SW1116	SIDM00835	COREAD	1003	Camptothecin	TOP1	DNA replication	1046	Y	0.0001	0.1	0.010487	0.957966	0.061191	1.235874	SW1116	82	0	0	0	659	0	0	0	0	0	0	0	0	0	0	0	0	0	0	0	0	56	80	0	0	0	0	0	0	0
GDSC2	343	16073616	909747	SW1417	SIDM00812	COREAD	1003	Camptothecin	TOP1	DNA replication	1046	Y	9.8e-05	0.1	0.800371	0.914248	0.081616	1.66594	SW1417	84	0	0	0	511	0	0	0	0	0	0	0	0	0	0	0	0	0	0	0	0	0	0	0	0	0	0	0	0	0
GDSC2	343	16073899	909748	SW1463	SIDM00834	COREAD	1003	Camptothecin	TOP1	DNA replication	1046	Y	9.8e-05	0.1	-2.092786	0.87172	0.122735	0.090708	SW1463	60	0	0	0	643	0	0	0	0	0	0	0	0	0	0	0	0	0	0	0	0	0	0	0	0	0	0	0	0	0
GDSC2	343	16074182	909749	SW1710	SIDM00420	BLCA	1003	Camptothecin	TOP1	DNA replication	1046	Y	0.0001	0.1	0.1658	0.958653	0.059232	1.320436	SW1710	35	0	0	0	716	0	0	0	0	0	0	0	0	0	0	0	33	0	0	0	0	0	0	0	0	0	0	0	0	0
GDSC2	343	16074464	909750	SW1783	SIDM01164	LGG	1003	Camptothecin	TOP1	DNA replication	1046	Y	0.0001	0.1	-3.57825	0.752083	0.095228	-0.71808	SW1783	1365	0	0	0	0	0	0	0	0	0	0	0	0	0	0	0	0	0	0	0	0	0	0	0	0	0	0	0	0	0
GDSC2	343	16074634	909751	SW48	SIDM00837	COREAD	1003	Camptothecin	TOP1	DNA replication	1046	Y	9.8e-05	0.1	-3.645354	0.733662	0.105415	-0.754616	SW48	0	0	0	0	3127	859	0	0	0	0	0	0	0	0	0	0	0	0	0	0	0	0	0	0	718	0	0	0	0	0
GDSC2	343	16074905	909753	SW626	SIDM01168	OV	1003	Camptothecin	TOP1	DNA replication	1046	Y	0.0001	0.1	0.175827	0.929013	0.06446	1.325896	SW626	84	0	0	0	408	0	0	0	0	0	0	0	0	0	0	0	0	0	0	0	0	0	57	0	0	0	0	0	0	0
GDSC2	343	16075186	909754	SW684	SIDM01175	UNCLASSIFIED	1003	Camptothecin	TOP1	DNA replication	1046	Y	0.0001	0.1	1.24606	0.9597	0.071996	1.908604	SW684	0	0	0	0	0	0	9569	0	0	0	0	0	0	0	0	0	0	0	0	0	0	0	0	0	0	0	0	0	0	0
GDSC2	343	16075468	909755	SW837	SIDM00833	COREAD	1003	Camptothecin	TOP1	DNA replication	1046	Y	9.8e-05	0.1	-0.932695	0.927915	0.074095	0.722341	SW837	85	0	0	0	525	0	0	0	0	0	0	0	0	0	0	0	0	0	0	0	0	0	0	0	0	0	0	0	0	0
GDSC2	343	16075751	909756	SW872	SIDM01159	UNCLASSIFIED	1003	Camptothecin	TOP1	DNA replication	1046	Y	0.0001	0.1	-3.938333	0.705177	0.129701	-0.914134	SW872	0	0	0	0	517	0	375	0	0	0	0	0	0	0	0	0	0	0	0	0	0	0	0	0	0	0	0	0	0	0
GDSC2	343	16076032	909757	SW948	SIDM00832	COREAD	1003	Camptothecin	TOP1	DNA replication	1046	Y	9.8e-05	0.1	-2.162355	0.862077	0.122648	0.05283	SW948	145	0	0	0	248	0	0	0	0	0	0	0	0	0	0	0	0	0	0	0	0	0	87	0	0	0	0	0	0	0
GDSC2	343	16076313	909758	SW962	SIDM01178	UNCLASSIFIED	1003	Camptothecin	TOP1	DNA replication	1046	Y	0.0001	0.1	0.491599	0.973461	0.079981	1.497824	SW962	78	16	0	0	630	0	0	0	0	0	0	0	0	0	0	0	0	0	0	0	0	0	0	0	0	0	0	0	0	0
GDSC2	343	16076493	909759	SW982	SIDM01161	UNCLASSIFIED	1003	Camptothecin	TOP1	DNA replication	1046	Y	0.0001	0.1	-4.069436	0.697122	0.084248	-0.985515	SW982	0	0	0	0	650	0	925	0	0	0	0	0	0	0	0	0	0	0	0	0	0	0	0	0	0	0	0	0	0	0
GDSC2	343	16076775	909761	T84	SIDM00782	COREAD	1003	Camptothecin	TOP1	DNA replication	1046	Y	9.8e-05	0.1	-2.218478	0.872369	0.106141	0.022273	T84	52	0	0	0	797	0	0	0	0	0	0	0	0	0	0	0	0	0	0	0	0	0	123	0	0	0	0	0	0	0
GDSC2	343	16077058	909762	TALL-1	SIDM00370	ALL	1003	Camptothecin	TOP1	DNA replication	1046	Y	0.0001	0.1	-4.37193	0.681963	0.112145	-1.150214	TALL-1	113	0	0	0	993	0	0	0	0	0	0	0	0	0	0	0	0	0	0	0	0	0	0	0	0	0	0	0	0	0
GDSC2	343	16077238	909769	TGBC1TKB	SIDM00252	UNCLASSIFIED	1003	Camptothecin	TOP1	DNA replication	1046	Y	0.0001	0.1	-0.162883	0.938949	0.071208	1.141479	TGBC1TKB	84	0	0	0	736	0	0	0	0	0	0	0	0	0	0	0	29	0	0	0	0	0	0	0	0	0	0	0	0	0
GDSC2	343	16077408	909770	TGBC11TKB	SIDM00251	STAD	1003	Camptothecin	TOP1	DNA replication	1046	Y	0.0001	0.1	-1.460574	0.913106	0.111315	0.434927	TGBC11TKB	817	0	0	0	2208	0	0	0	0	0	0	0	0	0	0	0	0	0	0	0	0	0	0	0	649	0	0	0	0	0
GDSC2	343	16077610	909771	THP-1	SIDM01172	LAML	1003	Camptothecin	TOP1	DNA replication	1046	Y	0.0001	0.1	-2.706662	0.855307	0.150169	-0.243528	THP-1	85	0	0	0	694	0	0	0	0	0	0	0	0	0	0	0	0	0	0	0	0	0	0	0	0	0	0	0	0	0
GDSC2	343	16077790	909773	TUR	SIDM01205	DLBC	1003	Camptothecin	TOP1	DNA replication	1046	Y	0.0001	0.1	-3.402813	0.818132	0.106941	-0.62256	TUR	0	0	0	0	611	0	0	0	0	0	0	0	0	0	0	0	0	0	0	0	0	0	212	0	0	0	0	0	0	0
GDSC2	343	16078071	909774	TYK-nu	SIDM00321	UNCLASSIFIED	1003	Camptothecin	TOP1	DNA replication	1046	Y	0.0001	0.1	-3.681748	0.711046	0.123823	-0.774432	TYK-nu	97	0	0	0	1039	0	0	0	0	0	0	0	0	0	0	0	0	0	0	0	0	0	0	0	0	0	0	0	0	0
GDSC2	343	16078352	909776	U-2-OS	SIDM01191	UNCLASSIFIED	1003	Camptothecin	TOP1	DNA replication	1046	Y	0.0001	0.1	0.945356	0.985615	0.063832	1.74488	U-2-OS	28	0	0	0	554	0	0	0	0	0	0	0	0	0	0	0	39	0	0	0	0	0	0	0	0	0	0	0	0	0
GDSC2	343	16078648	909777	U-698-M	SIDM00424	UNCLASSIFIED	1003	Camptothecin	TOP1	DNA replication	1046	Y	0.0001	0.1	-3.071718	0.833782	0.089513	-0.44229	U-698-M	48	0	0	0	689	0	0	0	0	0	0	0	0	0	0	0	0	0	0	0	0	0	174	0	0	0	0	0	0	0
GDSC2	343	16078928	909778	UACC-893	SIDM01186	BRCA	1003	Camptothecin	TOP1	DNA replication	1046	Y	9.8e-05	0.1	-0.382536	0.957942	0.112468	1.021885	UACC-893	46	62	0	0	632	0	0	0	0	0	0	0	0	0	0	0	72	0	0	0	0	0	0	0	0	0	0	0	0	0
GDSC2	343	16079114	909779	UMC-11	SIDM01183	UNCLASSIFIED	1003	Camptothecin	TOP1	DNA replication	1046	Y	0.0001	0.1	0.134548	0.967326	0.087485	1.303421	UMC-11	0	0	0	138	755	0	0	0	0	0	0	0	0	0	0	0	21	0	0	0	0	64	0	0	0	0	0	0	0	0
GDSC2	343	16079395	909781	VMRC-RCZ	SIDM00317	KIRC	1003	Camptothecin	TOP1	DNA replication	1046	Y	0.0001	0.1	1.173971	0.940286	0.055811	1.869354	VMRC-RCZ	54	0	0	0	532	0	0	0	0	0	0	0	0	0	0	0	0	0	0	0	0	0	0	0	0	0	0	0	0	0
GDSC2	343	16079677	909784	WM-115	SIDM01000	SKCM	1003	Camptothecin	TOP1	DNA replication	1046	Y	0.0001	0.1	-1.275281	0.896993	0.080144	0.535814	WM-115	0	15	0	0	698	0	292	269	0	0	0	0	0	0	0	0	0	0	0	0	0	0	0	0	0	0	0	0	0	0
GDSC2	343	16079958	909785	WSU-NHL	SIDM00412	UNCLASSIFIED	1003	Camptothecin	TOP1	DNA replication	1046	Y	0.0001	0.1	-4.700814	0.641616	0.114686	-1.329281	WSU-NHL	125	0	0	0	1391	0	0	0	0	0	0	0	0	0	0	0	0	0	0	0	0	0	0	0	325	373	0	0	0	0
GDSC2	343	16080215	909904	YAPC	SIDM00411	PAAD	1003	Camptothecin	TOP1	DNA replication	1046	Y	0.0001	0.1	-1.418875	0.864221	0.083139	0.457631	YAPC	93	0	0	0	839	0	0	0	0	0	0	0	0	0	0	0	0	0	0	0	0	0	0	0	0	0	0	0	0	0
GDSC2	343	16080497	909905	YH-13	SIDM00316	GBM	1003	Camptothecin	TOP1	DNA replication	1046	Y	0.0001	0.1	-1.640109	0.897592	0.07119	0.337176	YH-13	133	0	0	0	843	0	0	0	0	0	0	0	0	0	0	0	0	0	0	0	0	0	0	0	0	0	0	0	0	0
GDSC2	343	16080779	909907	ZR-75-30	SIDM00971	BRCA	1003	Camptothecin	TOP1	DNA replication	1046	Y	9.8e-05	0.1	2.824561	0.982386	0.053013	2.768048	ZR-75-30	120	146	0	0	982	0	0	0	0	0	0	0	0	0	0	0	228	0	0	0	0	0	0	0	0	0	0	0	0	0
GDSC2	343	16081065	909974	RCC10RGB	SIDM00235	KIRC	1003	Camptothecin	TOP1	DNA replication	1046	Y	0.0001	0.1	-1.500611	0.841789	0.107203	0.413128	RCC10RGB	101	0	0	0	823	0	0	0	0	0	0	0	0	0	0	0	0	0	0	0	0	0	0	0	0	0	0	0	0	0
GDSC2	343	16081346	909975	KURAMOCHI	SIDM00554	UNCLASSIFIED	1003	Camptothecin	TOP1	DNA replication	1046	Y	0.0001	0.1	0.590754	0.957829	0.066232	1.55181	KURAMOCHI	87	0	0	0	884	0	0	0	0	0	0	0	0	0	0	0	0	0	0	0	0	0	0	0	0	0	0	0	0	0
GDSC2	343	16081628	909976	KM-H2	SIDM01018	UNCLASSIFIED	1003	Camptothecin	TOP1	DNA replication	1046	Y	0.0001	0.1	-3.29274	0.813922	0.073764	-0.562629	KM-H2	96	0	0	0	1609	0	0	0	0	0	0	0	0	0	0	0	0	0	0	0	0	0	0	0	0	0	0	0	557	0
GDSC2	343	16081628	909976	KM-H2	SIDM01018	UNCLASSIFIED	1003	Camptothecin	TOP1	DNA replication	1046	Y	0.0001	0.1	-3.29274	0.813922	0.073764	-0.562629	KMH-2	0	70	0	0	2330	0	0	0	0	0	0	0	0	0	0	0	0	0	0	0	0	0	0	0	0	0	0	0	0	0
GDSC2	343	16081909	909977	HuO-3N1	SIDM00584	UNCLASSIFIED	1003	Camptothecin	TOP1	DNA replication	1046	Y	0.0001	0.1	-1.628301	0.894474	0.082872	0.343605	HuO-3N1	115	0	0	0	735	0	0	0	0	0	0	0	0	0	0	0	0	0	0	0	0	0	0	0	0	0	0	0	0	0
GDSC2	343	16082190	910079	OE19	SIDM00479	ESCA	1003	Camptothecin	TOP1	DNA replication	1046	Y	0.0001	0.1	1.024524	0.974484	0.089022	1.787985	OE19	121	0	0	0	966	0	0	0	0	0	0	0	0	0	0	0	0	0	0	0	0	0	0	0	0	0	0	0	0	0
GDSC2	343	16082470	910209	SUP-B8	SIDM01177	UNCLASSIFIED	1003	Camptothecin	TOP1	DNA replication	1046	Y	0.0001	0.1	-4.73348	0.645016	0.110392	-1.347066	SUP-B8	69	0	0	0	392	0	0	0	0	0	0	0	0	0	0	0	0	0	0	0	0	0	0	0	0	0	0	0	0	0
GDSC2	343	16082649	910399	NCI-H838	SIDM01150	LUAD	1003	Camptothecin	TOP1	DNA replication	1046	Y	0.0001	0.1	-1.326509	0.928746	0.053887	0.507921	NCI-H838	0	0	0	533	846	0	0	0	0	0	0	0	0	0	0	0	0	0	0	0	0	0	53	0	0	0	0	0	0	0
GDSC2	343	16082829	910401	Ramos-2G6-4C10	SIDM01247	UNCLASSIFIED	1003	Camptothecin	TOP1	DNA replication	1046	Y	0.0001	0.1	-2.140666	0.94744	0.11017	0.064639	Ramos-2G6-4C10	60	0	0	0	726	0	0	0	0	0	0	0	0	0	0	0	0	0	0	0	0	0	86	0	0	0	0	0	0	0
GDSC2	343	16083107	910544	RPMI-8866	SIDM00482	LCML	1003	Camptothecin	TOP1	DNA replication	1046	Y	0.0001	0.1	-4.387572	0.684851	0.10715	-1.15873	RPMI-8866	0	0	0	0	1098	0	0	0	0	0	0	0	0	0	0	0	0	0	0	0	0	0	169	0	0	0	0	0	0	0
GDSC2	343	16083336	910545	QIMR-WIL	SIDM00467	LAML	1003	Camptothecin	TOP1	DNA replication	1046	Y	0.0001	0.1	-4.684593	0.649825	0.115044	-1.320449	QIMR-WIL	44	0	0	0	578	0	0	0	0	0	0	0	0	0	0	0	0	0	0	0	0	0	0	0	0	0	0	0	0	0
GDSC2	343	16083516	910546	PSN1	SIDM00469	PAAD	1003	Camptothecin	TOP1	DNA replication	1046	Y	0.0001	0.1	-2.614169	0.823324	0.092803	-0.193168	PSN1	100	0	0	0	744	0	0	0	0	0	0	0	0	0	0	0	0	0	0	0	0	0	0	0	0	0	0	0	0	0
GDSC2	343	16083798	910548	OAW-42	SIDM00480	OV	1003	Camptothecin	TOP1	DNA replication	1046	Y	0.0001	0.1	-3.245322	0.77155	0.085774	-0.536812	OAW-42	51	0	0	0	536	0	0	0	0	0	0	0	0	0	0	0	0	0	0	0	0	0	0	0	0	0	0	0	0	0
GDSC2	343	16084051	910549	OE33	SIDM00477	ESCA	1003	Camptothecin	TOP1	DNA replication	1046	Y	0.0001	0.1	-2.218018	0.842527	0.103571	0.022523	OE33	66	0	0	0	500	0	0	0	0	0	0	0	0	0	0	0	0	0	0	0	37	42	0	0	0	0	0	0	0	0
GDSC2	343	16084333	910554	CW-2	SIDM00282	COREAD	1003	Camptothecin	TOP1	DNA replication	1046	Y	9.8e-05	0.1	-2.257335	0.882542	0.081369	0.001116	CW-2	0	0	0	0	10580	842	0	0	0	0	0	0	402	0	0	0	0	0	0	0	0	0	0	0	4557	930	0	0	0	0
GDSC2	343	16084616	910567	CHP-126	SIDM00286	NB	1003	Camptothecin	TOP1	DNA replication	1046	Y	0.0001	0.1	-4.269041	0.676725	0.111716	-1.094194	CHP-126	43	0	0	0	413	0	0	0	0	0	0	0	0	0	0	0	0	0	0	0	0	0	103	0	0	0	0	0	0	0
GDSC2	343	16084795	910568	CGTH-W-1	SIDM01248	THCA	1003	Camptothecin	TOP1	DNA replication	1046	Y	0.0001	0.1	-2.596719	0.836663	0.098079	-0.183668	CGTH-W-1	36	0	0	0	609	0	0	0	0	0	0	0	0	0	0	0	0	0	0	0	0	0	0	0	0	0	0	0	0	0
GDSC2	343	16084965	910569	COLO-320-HSR	SIDM00842	COREAD	1003	Camptothecin	TOP1	DNA replication	1046	Y	9.8e-05	0.1	-1.33532	0.951408	0.097353	0.503124	COLO-320-HSR	60	0	0	0	622	0	0	0	0	0	0	0	0	0	0	0	0	0	0	0	0	0	0	0	0	0	0	0	0	0
GDSC2	343	16085248	910687	ATN-1	SIDM00233	ALL	1003	Camptothecin	TOP1	DNA replication	1046	Y	0.0001	0.1	-4.231874	0.709675	0.126987	-1.073958	ATN-1	126	0	0	0	1086	0	0	0	0	0	0	0	0	0	0	0	0	0	0	0	0	0	0	0	0	0	0	0	0	0
GDSC2	343	16085528	910688	CESS	SIDM00917	LAML	1003	Camptothecin	TOP1	DNA replication	1046	Y	0.0001	0.1	-5.095314	0.589212	0.145025	-1.544073	CESS	135	0	0	0	794	0	0	0	0	0	0	0	0	0	0	0	0	0	0	0	0	0	0	0	0	0	0	0	0	0
GDSC2	343	16085808	910689	COLO-678	SIDM00957	COREAD	1003	Camptothecin	TOP1	DNA replication	1046	Y	9.8e-05	0.1	3.69225	0.971441	0.050973	3.240477	COLO-678	75	0	0	0	490	0	0	0	0	0	0	0	0	0	0	0	0	0	0	0	0	0	89	0	0	0	0	0	0	0
GDSC2	343	16086090	910691	COLO-684	SIDM00142	UCEC	1003	Camptothecin	TOP1	DNA replication	1046	Y	0.0001	0.1	-0.997494	0.922657	0.070033	0.68706	COLO-684	0	0	0	0	602	408	0	0	0	0	0	0	0	0	0	0	0	156	0	0	0	0	0	0	0	0	0	0	0	681
GDSC2	343	16086371	910692	COLO-668	SIDM00143	SCLC	1003	Camptothecin	TOP1	DNA replication	1046	Y	0.0001	0.1	-3.536045	0.763434	0.139298	-0.695101	COLO-668	0	0	0	502	870	0	0	0	0	0	0	0	0	0	0	0	0	0	0	0	0	0	57	0	0	0	0	0	0	0
GDSC2	343	16086653	910694	LN-405	SIDM00343	GBM	1003	Camptothecin	TOP1	DNA replication	1046	Y	0.0001	0.1	0.058604	0.960839	0.075618	1.262072	LN-405	95	0	0	0	482	0	0	0	0	0	0	0	0	0	0	0	0	0	0	0	0	0	0	0	0	0	0	0	0	0
GDSC2	343	16086934	910695	TGBC24TKB	SIDM00267	UNCLASSIFIED	1003	Camptothecin	TOP1	DNA replication	1046	Y	0.0001	0.1	0.644012	0.966781	0.073031	1.580808	TGBC24TKB	104	105	0	0	845	0	0	0	0	0	0	0	0	0	0	0	127	0	0	0	0	0	0	0	0	0	0	0	0	0
GDSC2	343	16087215	910697	A388	SIDM00794	UNCLASSIFIED	1003	Camptothecin	TOP1	DNA replication	1046	Y	0.0001	0.1	-3.33072	0.768441	0.100312	-0.583308	A388	86	111	0	0	618	0	0	0	0	0	0	0	0	0	0	0	140	0	0	0	0	0	0	0	0	0	0	0	0	0
GDSC2	343	16087394	910698	BFTC-909	SIDM00988	KIRC	1003	Camptothecin	TOP1	DNA replication	1046	Y	0.0001	0.1	-2.877454	0.830947	0.098582	-0.336519	BFTC-909	142	79	0	0	992	0	0	0	0	0	0	0	0	0	0	0	97	0	0	0	0	0	0	0	0	0	0	0	0	0
GDSC2	343	16087674	910700	C2BBe1	SIDM01233	COREAD	1003	Camptothecin	TOP1	DNA replication	1046	Y	9.8e-05	0.1	0.337867	0.936361	0.08308	1.414121	C2BBe1	87	75	0	0	543	0	0	0	0	0	0	0	0	0	0	0	95	0	0	0	0	0	0	0	0	0	0	0	0	0
GDSC2	343	16087956	910701	SCC-25	SIDM01082	HNSC	1003	Camptothecin	TOP1	DNA replication	1046	Y	0.0001	0.1	1.148087	0.990913	0.044206	1.855261	SCC-25	61	0	0	0	567	0	0	0	0	0	0	0	0	0	0	0	0	0	0	0	0	0	0	0	0	0	0	0	0	0
GDSC2	343	16088136	910702	AsPC-1	SIDM00899	PAAD	1003	Camptothecin	TOP1	DNA replication	1046	Y	0.0001	0.1	2.933471	0.954107	0.074715	2.827346	AsPC-1	70	0	0	0	562	0	0	0	0	0	0	0	0	0	0	0	0	0	0	0	0	0	0	0	0	0	0	0	0	0
GDSC2	343	16088417	910703	CA46	SIDM00907	UNCLASSIFIED	1003	Camptothecin	TOP1	DNA replication	1046	Y	0.0001	0.1	-2.005434	0.892426	0.084681	0.138269	CA46	146	0	0	0	955	0	0	0	0	0	0	0	0	0	0	0	0	0	0	0	0	0	0	0	0	0	0	0	0	0
GDSC2	343	16088698	910704	AU565	SIDM00898	BRCA	1003	Camptothecin	TOP1	DNA replication	1046	Y	9.8e-05	0.1	-2.834766	0.838452	0.103874	-0.313277	AU565	0	166	50	0	694	0	0	0	0	0	0	0	0	0	0	0	368	0	0	0	0	0	0	0	0	0	0	0	0	0
GDSC2	343	16088982	910705	BALL-1	SIDM00287	UNCLASSIFIED	1003	Camptothecin	TOP1	DNA replication	1046	Y	0.0001	0.1	-5.092124	0.593879	0.140284	-1.542336	BALL-1	97	0	0	0	985	0	0	0	0	0	0	0	0	0	0	0	0	0	0	0	0	0	0	0	0	0	0	0	0	0
GDSC2	343	16089262	910706	BL-41	SIDM00985	UNCLASSIFIED	1003	Camptothecin	TOP1	DNA replication	1046	Y	0.0001	0.1	-4.315039	0.707784	0.097826	-1.119238	BL-41	86	0	0	0	647	0	0	0	0	0	0	0	0	0	0	0	0	0	0	0	0	0	0	0	0	0	0	0	0	0
GDSC2	343	16089543	910710	BV-173	SIDM00962	LCML	1003	Camptothecin	TOP1	DNA replication	1046	Y	0.0001	0.1	-4.95979	0.606849	0.150109	-1.470285	BV-173	61	0	0	0	856	0	0	0	0	0	0	0	0	0	0	0	0	0	0	0	0	0	0	0	0	0	0	0	0	0
GDSC2	343	16089743	910779	IA-LM	SIDM00306	UNCLASSIFIED	1003	Camptothecin	TOP1	DNA replication	1046	Y	0.0001	0.1	-2.426161	0.853298	0.093707	-0.090804	IA-LM	0	0	0	283	1001	0	0	0	0	0	0	0	0	0	0	0	0	0	0	0	0	0	50	0	0	0	0	0	0	0
GDSC2	343	16090025	910780	TGW	SIDM00324	NB	1003	Camptothecin	TOP1	DNA replication	1046	Y	0.0001	0.1	-2.911983	0.834301	0.105169	-0.355319	TGW	0	0	0	0	1090	0	0	0	0	0	0	0	0	0	0	0	0	0	0	0	0	0	520	0	0	0	0	0	0	0
GDSC2	343	16090307	910781	AN3-CA	SIDM00901	UCEC	1003	Camptothecin	TOP1	DNA replication	1046	Y	0.0001	0.1	0.163763	0.979106	0.062931	1.319328	AN3-CA	0	0	0	0	2728	789	0	0	0	0	0	0	0	0	0	0	0	0	0	0	0	0	0	0	0	721	0	0	0	1252
GDSC2	343	16090587	910784	A204	SIDM00798	UNCLASSIFIED	1003	Camptothecin	TOP1	DNA replication	1046	Y	0.0001	0.1	-2.311775	0.837783	0.082803	-0.028525	A204	48	0	0	0	441	0	0	0	0	0	0	0	0	0	0	0	0	0	0	0	0	0	0	0	0	0	0	0	0	0
GDSC2	343	16090868	910849	NY	SIDM00569	UNCLASSIFIED	1003	Camptothecin	TOP1	DNA replication	1046	Y	0.0001	0.1	-3.133278	0.796569	0.094311	-0.475807	NY	43	0	0	0	1140	0	0	0	0	0	0	0	0	0	0	0	0	0	0	0	0	0	0	0	0	0	0	0	0	0
GDSC2	343	16091149	910850	C3A	SIDM01237	LIHC	1003	Camptothecin	TOP1	DNA replication	1046	Y	0.0001	0.1	-1.814659	0.846133	0.097233	0.242139	C3A	37	0	0	0	747	0	0	0	0	0	0	0	0	0	0	0	26	0	0	0	0	0	60	0	0	0	0	0	0	0
GDSC2	343	16091430	910851	A427	SIDM00810	UNCLASSIFIED	1003	Camptothecin	TOP1	DNA replication	1046	Y	0.0001	0.1	-1.843373	0.921551	0.099577	0.226506	A427	0	0	0	373	880	0	0	0	0	0	0	0	0	0	0	0	0	0	0	0	0	0	28	0	0	0	0	0	0	0
GDSC2	343	16091686	910852	CAL-85-1	SIDM00928	BRCA	1003	Camptothecin	TOP1	DNA replication	1046	Y	9.8e-05	0.1	-1.153588	0.929537	0.073526	0.602071	CAL-85-1	162	0	0	0	1407	0	0	0	0	0	0	0	0	0	0	0	0	0	0	0	0	0	0	0	0	0	0	0	0	0
GDSC2	343	16091972	910853	CHL-1	SIDM01228	SKCM	1003	Camptothecin	TOP1	DNA replication	1046	Y	0.0001	0.1	-1.476969	0.915227	0.059611	0.426001	CHL-1	0	162	0	0	715	0	0	527	0	0	0	0	0	0	1010	0	0	0	0	0	0	0	0	0	0	0	0	0	0	0
GDSC2	343	16092253	910861	RL	SIDM01089	DLBC	1003	Camptothecin	TOP1	DNA replication	1046	Y	0.0001	0.1	-3.567831	0.774899	0.09447	-0.712407	RL	51	0	0	0	678	0	0	0	0	0	0	328	0	0	0	0	0	0	0	0	0	0	0	0	0	0	0	0	0	0
GDSC2	343	16092431	910899	NCI-H146	SIDM00698	SCLC	1003	Camptothecin	TOP1	DNA replication	1046	Y	0.0001	0.1	-2.960256	0.817685	0.082051	-0.381602	NCI-H146	0	0	0	169	719	0	0	0	0	0	0	0	0	0	0	0	0	0	0	0	0	0	93	0	0	0	0	0	0	0
GDSC2	343	16092611	910900	NCI-H1651	SIDM00744	LUAD	1003	Camptothecin	TOP1	DNA replication	1046	Y	0.0001	0.1	-3.303919	0.790279	0.093501	-0.568715	NCI-H1651	0	153	0	957	899	0	0	0	0	0	0	0	0	0	0	0	282	0	0	0	0	0	0	0	0	0	0	0	0	0
GDSC2	343	16092893	910903	RPMI-7951	SIDM01087	SKCM	1003	Camptothecin	TOP1	DNA replication	1046	Y	0.0001	0.1	-4.044458	0.715746	0.105955	-0.971916	RPMI-7951	0	0	0	0	551	0	155	113	0	0	0	0	0	0	0	0	0	0	0	0	0	0	0	0	0	0	0	0	0	0
GDSC2	343	16093174	910904	SCC-4	SIDM01081	HNSC	1003	Camptothecin	TOP1	DNA replication	1046	Y	0.0001	0.1	-2.331864	0.854478	0.088716	-0.039463	SCC-4	19	0	0	0	616	0	0	0	0	0	0	0	0	0	0	0	0	0	0	0	0	0	76	0	0	0	0	0	0	0
GDSC2	343	16093455	910905	SNU-C1	SIDM01197	COREAD	1003	Camptothecin	TOP1	DNA replication	1046	Y	9.8e-05	0.1	0.799588	0.966954	0.100006	1.665514	SNU-C1	84	0	0	0	1210	0	0	0	0	0	0	0	0	0	0	0	0	0	0	0	0	59	0	0	0	0	0	0	0	0
GDSC2	343	16093738	910906	ST486	SIDM01198	UNCLASSIFIED	1003	Camptothecin	TOP1	DNA replication	1046	Y	0.0001	0.1	-3.427719	0.796982	0.112055	-0.636121	ST486	86	0	0	0	701	0	0	0	0	0	0	0	0	0	0	0	0	0	0	0	0	0	0	0	0	0	0	0	0	0
GDSC2	343	16093996	910907	SW1990	SIDM01165	PAAD	1003	Camptothecin	TOP1	DNA replication	1046	Y	0.0001	0.1	-1.187091	0.915518	0.068737	0.58383	SW1990	80	0	0	0	499	0	0	0	0	0	0	0	0	0	0	0	0	0	0	0	0	0	0	0	0	0	0	0	0	0
GDSC2	343	16094167	910910	UACC-812	SIDM01187	BRCA	1003	Camptothecin	TOP1	DNA replication	1046	Y	0.0001	0.1	-2.131015	0.856816	0.10474	0.069893	UACC-812	74	17	0	0	853	0	0	0	0	0	0	0	0	0	0	0	0	0	0	0	0	0	0	0	0	0	0	0	0	0
GDSC2	343	16094328	910911	SCC-15	SIDM01083	HNSC	1003	Camptothecin	TOP1	DNA replication	1046	Y	0.0001	0.1	-2.890062	0.807564	0.085103	-0.343384	SCC-15	71	0	0	0	472	0	0	0	0	0	0	0	0	0	0	0	22	0	0	0	0	0	0	0	0	0	0	0	0	0
GDSC2	343	16094609	910915	CAPAN-2	SIDM00943	PAAD	1003	Camptothecin	TOP1	DNA replication	1046	Y	0.0001	0.1	2.936637	0.979417	0.049349	2.829069	Capan-2	54	0	0	0	397	0	0	0	0	0	0	0	0	0	0	0	0	0	0	0	0	0	0	0	0	0	0	0	0	0
GDSC2	343	16094870	910916	CAL-27	SIDM00937	HNSC	1003	Camptothecin	TOP1	DNA replication	1046	Y	0.0001	0.1	-3.741273	0.733277	0.114169	-0.806841	CAL-27	0	234	0	0	646	0	0	0	0	0	0	0	0	0	0	0	288	0	0	0	0	0	0	0	0	0	0	0	0	0
GDSC2	343	16095151	910918	BC-3	SIDM00895	DLBC	1003	Camptothecin	TOP1	DNA replication	1046	Y	0.0001	0.1	-3.184838	0.850711	0.082598	-0.50388	BC-3	0	1080	0	0	691	0	0	0	0	0	0	0	0	0	0	0	726	0	0	0	0	0	0	0	0	0	0	0	0	0
GDSC2	343	16095331	910919	BC-1	SIDM00896	DLBC	1003	Camptothecin	TOP1	DNA replication	1046	Y	0.0001	0.1	-3.564322	0.791295	0.103674	-0.710497	BC-1	0	84	0	0	768	0	0	0	0	0	0	0	0	0	0	0	0	0	0	0	0	0	0	0	0	0	0	0	0	0
GDSC2	343	16095612	910920	A704	SIDM00849	KIRC	1003	Camptothecin	TOP1	DNA replication	1046	Y	0.0001	0.1	-1.570045	0.905716	0.097063	0.375324	A704	113	0	0	0	1128	0	0	0	0	0	0	0	0	0	0	0	0	0	0	0	0	0	0	0	0	0	0	0	0	0
GDSC2	343	16095893	910921	A101D	SIDM00801	SKCM	1003	Camptothecin	TOP1	DNA replication	1046	Y	0.0001	0.1	-2.763078	0.816266	0.092052	-0.274245	A101D	0	0	0	0	351	0	104	97	0	0	0	0	0	0	0	0	0	0	0	0	0	0	0	0	0	0	0	0	0	0
GDSC2	343	16096174	910922	769-P	SIDM00803	KIRC	1003	Camptothecin	TOP1	DNA replication	1046	Y	0.0001	0.1	-2.41393	0.850184	0.077997	-0.084145	769-P	73	0	0	0	313	0	0	0	0	0	0	0	0	0	0	0	0	0	0	0	0	0	0	0	0	0	0	0	0	0
GDSC2	343	16096456	910924	23132-87	SIDM00980	STAD	1003	Camptothecin	TOP1	DNA replication	1046	Y	0.0001	0.1	-2.757644	0.836042	0.103927	-0.271286	23132-87	0	0	0	0	1343	718	0	0	0	0	0	0	0	0	0	0	0	0	648	0	0	0	0	0	533	415	0	0	0	0
GDSC2	343	16096737	910925	A431	SIDM00995	UNCLASSIFIED	1003	Camptothecin	TOP1	DNA replication	1046	Y	0.0001	0.1	-2.989465	0.805676	0.128892	-0.397506	A431	121	313	0	0	614	0	0	0	0	0	0	0	0	0	0	0	486	0	0	0	0	0	0	0	0	0	0	0	0	0
GDSC2	343	16096917	910926	BFTC-905	SIDM00989	BLCA	1003	Camptothecin	TOP1	DNA replication	1046	Y	0.0001	0.1	-4.208256	0.695124	0.127758	-1.061099	BFTC-905	141	0	0	0	1103	0	0	0	0	0	0	0	0	0	0	0	0	0	0	0	0	0	0	0	0	0	245	0	0	0
GDSC2	343	16097199	910927	CAL-51	SIDM00933	BRCA	1003	Camptothecin	TOP1	DNA replication	1046	Y	9.8e-05	0.1	-3.290208	0.780994	0.087989	-0.56125	CAL-51	243	0	0	0	1168	0	0	0	0	0	0	0	0	0	0	0	0	0	0	0	0	0	0	0	284	0	0	0	0	0
GDSC2	343	16097484	910930	SCC-3	SIDM00384	DLBC	1003	Camptothecin	TOP1	DNA replication	1046	Y	0.0001	0.1	-5.118089	0.589857	0.154267	-1.556474	SCC-3	66	0	0	0	1211	0	0	0	0	0	0	0	0	0	0	0	0	0	0	0	0	0	0	0	0	0	0	0	0	0
GDSC2	343	16097765	910931	RERF-LC-MS	SIDM00355	LUAD	1003	Camptothecin	TOP1	DNA replication	1046	Y	0.0001	0.1	-3.847341	0.734915	0.105532	-0.864591	RERF-LC-MS	60	0	0	0	729	0	0	0	0	0	0	0	0	0	0	0	0	0	0	0	0	0	0	0	0	0	0	0	0	0
GDSC2	343	16097945	910932	GAK	SIDM00543	SKCM	1003	Camptothecin	TOP1	DNA replication	1046	Y	0.0001	0.1	-1.397402	0.928596	0.090821	0.469322	GAK	77	0	0	0	635	0	0	0	0	0	0	0	0	0	0	0	0	0	0	0	0	0	74	0	0	0	0	0	0	0
GDSC2	343	16098227	910933	AM-38	SIDM00492	GBM	1003	Camptothecin	TOP1	DNA replication	1046	Y	0.0001	0.1	-4.460758	0.657518	0.123127	-1.198578	AM-38	105	0	0	0	1139	0	0	0	0	0	0	0	0	0	0	0	0	0	0	0	0	0	0	0	0	0	0	0	0	0
GDSC2	343	16098508	910934	A4-Fuk	SIDM00502	DLBC	1003	Camptothecin	TOP1	DNA replication	1046	Y	0.0001	0.1	-3.998151	0.730565	0.104228	-0.946703	A4-Fuk	91	0	0	0	956	0	0	0	0	0	0	0	0	0	0	0	0	0	0	0	0	0	0	0	0	0	0	0	0	0
GDSC2	343	16098789	910935	A3-KAW	SIDM00495	DLBC	1003	Camptothecin	TOP1	DNA replication	1046	Y	0.0001	0.1	-5.308917	0.563173	0.139136	-1.660374	A3-KAW	162	0	0	0	1553	0	0	0	0	0	0	0	0	0	0	0	0	0	0	0	0	0	0	0	0	0	0	0	0	0
GDSC2	343	16099067	910936	DOK	SIDM00540	HNSC	1003	Camptothecin	TOP1	DNA replication	1046	Y	0.0001	0.1	-2.2487	0.85414	0.066176	0.005818	DOK	72	22	0	0	418	0	0	0	0	0	0	0	0	0	0	0	28	0	0	0	0	0	0	0	0	0	0	0	0	0
GDSC2	343	16099348	910937	COR-L279	SIDM00511	SCLC	1003	Camptothecin	TOP1	DNA replication	1046	Y	0.0001	0.1	-4.877869	0.616412	0.139	-1.425681	COR-L279	39	0	0	0	672	0	0	0	0	0	0	0	0	0	0	0	0	0	0	0	0	0	0	0	0	0	0	0	0	0
GDSC2	343	16099516	910941	CHP-134	SIDM00285	NB	1003	Camptothecin	TOP1	DNA replication	1046	Y	0.0001	0.1	-3.958079	0.729493	0.11588	-0.924885	CHP-134	0	0	0	0	579	0	0	0	0	0	0	0	0	0	0	0	0	0	0	0	0	0	150	0	0	0	0	0	0	0
GDSC2	343	16099756	910942	NEC8	SIDM00243	UNCLASSIFIED	1003	Camptothecin	TOP1	DNA replication	1046	Y	0.0001	0.1	-4.068479	0.734714	0.098417	-0.984994	NEC8	119	0	0	0	1062	0	0	0	0	0	0	0	0	0	0	0	0	0	0	0	0	0	0	0	0	0	0	0	0	0
GDSC2	343	16100037	910943	CAS-1	SIDM00212	GBM	1003	Camptothecin	TOP1	DNA replication	1046	Y	0.0001	0.1	-1.058668	0.899303	0.093603	0.653752	CAS-1	88	0	0	0	647	0	0	0	0	0	0	0	0	0	0	0	0	0	0	0	0	0	0	0	0	0	0	0	0	0
GDSC2	343	16100317	910944	ALL-PO	SIDM00211	ALL	1003	Camptothecin	TOP1	DNA replication	1046	Y	0.0001	0.1	-4.788383	0.634953	0.130548	-1.376959	ALL-PO	92	0	0	0	677	0	0	0	0	0	0	0	0	0	0	0	0	0	0	0	0	0	0	0	0	0	0	0	0	0
GDSC2	343	16100598	910947	OCI-AML2	SIDM00446	LAML	1003	Camptothecin	TOP1	DNA replication	1046	Y	0.0001	0.1	-4.907038	0.620155	0.123043	-1.441563	OCI-AML2	65	0	0	0	506	0	0	0	0	0	0	0	0	0	0	0	0	0	0	0	0	0	0	0	0	0	0	0	0	0
GDSC2	343	16100878	910948	MFM-223	SIDM00332	BRCA	1003	Camptothecin	TOP1	DNA replication	1046	Y	9.8e-05	0.1	2.456572	0.98044	0.059495	2.567689	MFM-223	72	83	0	0	533	0	0	0	0	0	0	0	0	0	0	0	106	0	0	0	0	0	0	0	0	0	0	0	0	0
GDSC2	343	16101164	910951	CML-T1	SIDM00958	LCML	1003	Camptothecin	TOP1	DNA replication	1046	Y	0.0001	0.1	-5.881366	0.482402	0.11924	-1.972054	CML-T1	491	0	0	0	2460	1383	0	0	0	0	0	0	0	0	0	0	0	0	0	0	0	0	0	0	0	0	0	0	0	0
GDSC2	343	16101446	910952	CAL-54	SIDM00932	KIRC	1003	Camptothecin	TOP1	DNA replication	1046	Y	0.0001	0.1	-3.705529	0.71861	0.128001	-0.787379	CAL-54	60	0	0	0	597	0	0	0	0	0	0	0	0	0	0	0	0	0	0	0	0	0	0	0	0	0	0	0	0	0
GDSC2	343	16101728	911905	EFO-21	SIDM01052	OV	1003	Camptothecin	TOP1	DNA replication	1046	Y	0.0001	0.1	1.019191	0.925353	0.063285	1.785081	EFO-21	40	38	0	0	662	0	0	0	0	0	0	0	0	0	0	0	64	0	0	0	0	0	0	0	0	0	0	0	0	0
GDSC2	343	16102010	917486	LS-1034	SIDM00681	COREAD	1003	Camptothecin	TOP1	DNA replication	1046	Y	9.8e-05	0.1	-1.282278	0.933354	0.084535	0.532004	LS-1034	30	0	0	0	118	0	0	0	0	0	0	0	0	0	0	0	0	0	0	0	0	0	158	0	0	0	0	0	0	0
GDSC2	343	16102293	924100	22RV1	SIDM00499	PRAD	1003	Camptothecin	TOP1	DNA replication	1046	Y	0.0001	0.1	-2.903667	0.783025	0.106837	-0.350791	22RV1	779	0	0	0	2322	679	0	0	0	0	0	0	0	0	0	0	0	0	0	0	0	0	0	0	0	0	0	0	0	0
GDSC2	343	16102575	924102	8505C	SIDM00996	THCA	1003	Camptothecin	TOP1	DNA replication	1046	Y	0.0001	0.1	-2.844189	0.799198	0.098918	-0.318407	8505C	93	89	0	0	725	0	0	0	0	0	0	0	0	0	0	0	73	0	0	0	0	0	0	0	0	0	0	0	0	0
GDSC2	343	16102856	924104	B-CPAP	SIDM00992	THCA	1003	Camptothecin	TOP1	DNA replication	1046	Y	0.0001	0.1	-2.607546	0.829426	0.084294	-0.189563	BCPAP	66	33	0	0	629	0	0	0	0	0	0	0	0	0	0	0	47	0	0	0	0	0	0	0	0	0	0	0	0	0
GDSC2	343	16103136	924105	BPH-1	SIDM00964	UNCLASSIFIED	1003	Camptothecin	TOP1	DNA replication	1046	Y	0.0001	0.1	-3.768755	0.717333	0.125934	-0.821804	BPH-1	50	0	0	0	459	0	0	0	0	0	0	0	0	0	0	0	0	0	0	0	0	0	0	0	0	0	0	0	0	0
GDSC2	343	16103417	924106	CAL-148	SIDM00938	BRCA	1003	Camptothecin	TOP1	DNA replication	1046	Y	9.8e-05	0.1	-4.452581	0.666915	0.112429	-1.194126	CAL-148	0	528	0	0	650	0	0	0	0	0	0	0	0	0	0	0	458	0	0	0	0	0	0	0	0	0	0	0	0	0
GDSC2	343	16103590	924107	CAL-39	SIDM00935	CESC	1003	Camptothecin	TOP1	DNA replication	1046	Y	0.0001	0.1	-3.437277	0.771303	0.130129	-0.641325	CAL-39	100	39	0	0	886	0	0	0	0	0	0	0	0	0	0	0	41	0	0	0	0	0	0	0	0	0	0	0	0	0
GDSC2	343	16103872	924108	CaR-1	SIDM00488	COREAD	1003	Camptothecin	TOP1	DNA replication	1046	Y	9.8e-05	0.1	-2.723696	0.832385	0.108043	-0.252803	CaR-1	107	0	0	0	897	0	0	0	0	0	0	0	0	0	0	0	0	0	0	0	0	0	0	0	0	0	0	0	0	0
GDSC2	343	16104155	924110	HDLM-2	SIDM01064	UNCLASSIFIED	1003	Camptothecin	TOP1	DNA replication	1046	Y	0.0001	0.1	-2.590303	0.858646	0.072458	-0.180174	HDLM-2	71	0	0	0	606	0	212	0	0	0	0	0	0	0	0	0	0	0	0	0	0	0	0	0	0	0	0	0	0	0
GDSC2	343	16104436	924111	HO-1-N-1	SIDM00592	HNSC	1003	Camptothecin	TOP1	DNA replication	1046	Y	0.0001	0.1	-4.293858	0.68646	0.132875	-1.107706	HO-1-N-1	107	0	0	0	789	0	0	0	0	0	0	0	0	0	0	0	44	0	0	0	0	0	0	0	0	0	0	0	0	0
GDSC2	343	16104717	924151	HTC-C3	SIDM00496	THCA	1003	Camptothecin	TOP1	DNA replication	1046	Y	0.0001	0.1	-1.73418	0.887573	0.091732	0.285957	HTC-C3	125	48	0	0	1016	0	0	0	0	0	0	0	0	0	0	0	68	0	0	0	0	0	0	0	0	0	0	0	0	0
GDSC2	343	16104998	924186	KGN	SIDM00302	UNCLASSIFIED	1003	Camptothecin	TOP1	DNA replication	1046	Y	0.0001	0.1	-3.566942	0.74648	0.116187	-0.711923	KGN	113	0	0	0	761	0	0	0	0	0	0	0	0	0	0	0	0	0	0	0	0	0	0	0	0	0	0	0	0	0
GDSC2	343	16105168	924187	KLE	SIDM00686	UCEC	1003	Camptothecin	TOP1	DNA replication	1046	Y	0.0001	0.1	1.144278	0.951485	0.079452	1.853187	KLE	67	0	0	0	501	0	0	0	0	0	0	0	0	0	0	0	0	0	0	0	0	0	0	0	0	0	0	0	0	0
GDSC2	343	16105449	924188	KNS-81-FD	SIDM01210	LGG	1003	Camptothecin	TOP1	DNA replication	1046	Y	0.0001	0.1	-1.236733	0.904541	0.119351	0.556802	KNS-81-FD	132	0	0	0	942	0	0	0	0	0	0	0	0	0	0	0	0	0	0	0	0	0	0	0	0	0	0	0	0	0
GDSC2	343	16105629	924189	KP-N-RT-BM-1	SIDM00557	NB	1003	Camptothecin	TOP1	DNA replication	1046	Y	0.0001	0.1	-3.999017	0.713545	0.163843	-0.947174	KP-N-RT-BM-1	109	0	0	0	912	0	0	0	0	0	0	0	0	0	0	0	0	0	0	0	0	0	173	0	0	0	0	0	0	0
GDSC2	343	16105808	924238	K5	SIDM00056	THCA	1003	Camptothecin	TOP1	DNA replication	1046	Y	0.0001	0.1	-2.346785	0.855129	0.084947	-0.047586	K5	102	0	0	0	799	0	0	0	0	0	0	0	0	0	0	0	0	0	0	0	0	0	0	0	0	0	0	0	0	0
GDSC2	343	16106089	924239	L-363	SIDM00312	MM	1003	Camptothecin	TOP1	DNA replication	1046	Y	0.0001	0.1	-1.353335	0.973342	0.095387	0.493316	L-363	49	75	0	0	734	0	0	0	0	0	0	0	0	0	0	0	45	0	0	0	0	0	0	0	0	0	0	0	0	0
GDSC2	343	16106369	924240	MDA-MB-415	SIDM00630	BRCA	1003	Camptothecin	TOP1	DNA replication	1046	Y	9.8e-05	0.1	0.048436	0.981855	0.075763	1.256536	MDA-MB-415	66	169	0	0	541	0	0	0	0	0	0	0	0	0	0	0	176	0	0	0	0	0	0	0	0	0	0	0	0	0
GDSC2	343	16106652	924241	NCI-H250	SIDM00721	SCLC	1003	Camptothecin	TOP1	DNA replication	1046	Y	0.0001	0.1	-0.963929	0.915563	0.091188	0.705335	NCI-H250	0	0	0	785	1301	0	0	0	0	0	0	0	0	0	0	0	0	0	0	0	0	0	148	0	0	0	0	0	0	0
GDSC2	343	16106908	924244	NCI-H1975	SIDM00759	LUAD	1003	Camptothecin	TOP1	DNA replication	1046	Y	0.0001	0.1	-1.465012	0.899126	0.067374	0.432511	NCI-H1975	72	0	0	0	712	0	0	0	0	0	0	0	0	0	0	0	0	0	0	0	0	0	91	0	0	0	0	0	0	0
GDSC2	343	16107188	924247	SW954	SIDM01157	UNCLASSIFIED	1003	Camptothecin	TOP1	DNA replication	1046	Y	0.0001	0.1	-4.05017	0.715927	0.116959	-0.975026	SW954	57	22	0	0	524	0	0	0	0	0	0	0	0	0	0	0	38	0	0	0	0	0	0	0	0	0	0	0	0	0
GDSC2	343	16107368	924248	TE-441-T	SIDM01173	UNCLASSIFIED	1003	Camptothecin	TOP1	DNA replication	1046	Y	0.0001	0.1	-3.17746	0.791815	0.102855	-0.499863	TE-441-T	115	0	0	0	1126	0	0	0	0	0	0	0	0	0	0	0	0	0	0	0	0	0	0	0	0	0	0	0	0	0
GDSC2	343	16107548	924250	MKN7	SIDM00560	STAD	1003	Camptothecin	TOP1	DNA replication	1046	Y	0.0001	0.1	1.048572	0.964847	0.074677	1.801078	MKN7	69	41	0	0	877	0	0	0	0	0	0	0	0	0	0	0	0	0	0	0	0	0	0	0	0	0	0	0	0	0
GDSC2	343	16107739	925338	MDA-MB-157	SIDM00529	BRCA	1003	Camptothecin	TOP1	DNA replication	1046	Y	9.8e-05	0.1	-1.172609	0.933856	0.113471	0.591715	MDA-MB-157	68	0	0	0	938	0	0	0	0	0	0	0	0	0	0	0	0	0	0	0	45	60	0	0	0	0	0	0	0	0
GDSC2	343	16108025	925339	MMAc-SF	SIDM01242	SKCM	1003	Camptothecin	TOP1	DNA replication	1046	Y	0.0001	0.1	-1.360503	0.914573	0.089931	0.489413	MMAC-SF	102	0	0	0	775	0	0	93	0	0	0	0	0	0	0	0	0	0	0	0	0	0	0	0	0	0	0	0	0	0
GDSC2	343	16108205	925340	MKN45	SIDM00247	STAD	1003	Camptothecin	TOP1	DNA replication	1046	Y	0.0001	0.1	-2.25211	0.839399	0.098368	0.003961	MKN45	69	0	0	0	697	0	0	0	0	0	0	0	0	0	0	0	0	0	0	0	0	0	0	0	0	0	0	0	0	0
GDSC2	343	16108487	925341	NCI-H810	SIDM01116	UNCLASSIFIED	1003	Camptothecin	TOP1	DNA replication	1046	Y	0.0001	0.1	-1.91907	0.883557	0.083455	0.185291	NCI-H810	0	0	0	563	1199	0	0	0	0	0	0	0	0	0	0	0	0	0	0	0	0	0	118	0	0	0	0	0	0	0
GDSC2	343	16108768	925343	MFH-ino	SIDM00299	UNCLASSIFIED	1003	Camptothecin	TOP1	DNA replication	1046	Y	0.0001	0.1	-2.690856	0.788887	0.123024	-0.234922	MFH-ino	52	0	0	0	1060	0	0	0	0	0	0	0	0	0	0	0	0	0	0	0	0	0	0	0	0	0	0	0	0	0
GDSC2	343	16108938	925345	NOS-1	SIDM00242	UNCLASSIFIED	1003	Camptothecin	TOP1	DNA replication	1046	Y	0.0001	0.1	0.282999	0.98276	0.059579	1.384248	NOS-1	82	0	0	0	893	0	0	0	0	0	0	0	0	0	0	0	0	0	0	0	0	0	0	0	0	0	0	0	0	0
GDSC2	343	16109219	925346	PANC-03-27	SIDM01138	PAAD	1003	Camptothecin	TOP1	DNA replication	1046	Y	0.0001	0.1	-1.890336	0.883643	0.085187	0.200936	PANC-03-27	48	0	0	0	519	0	0	0	0	0	0	0	0	0	0	0	0	0	0	0	0	0	0	0	0	0	0	0	0	0
GDSC2	343	16109390	925347	PANC-08-13	SIDM01136	PAAD	1003	Camptothecin	TOP1	DNA replication	1046	Y	0.0001	0.1	2.231405	0.983959	0.049094	2.445093	PANC-08-13	82	0	0	0	550	0	0	0	0	0	0	0	0	0	0	0	0	0	0	0	0	25	0	0	0	0	0	0	0	0
GDSC2	343	16109671	925348	PANC-10-05	SIDM01135	PAAD	1003	Camptothecin	TOP1	DNA replication	1046	Y	0.0001	0.1	-1.460662	0.822554	0.126357	0.43488	PANC-10-05	36	0	0	0	458	0	0	0	0	0	0	0	0	0	0	0	0	0	0	0	0	0	0	0	0	0	0	0	0	0
GDSC2	343	16109953	930082	RL95-2	SIDM01088	UNCLASSIFIED	1003	Camptothecin	TOP1	DNA replication	1046	Y	0.0001	0.1	-1.166981	0.934753	0.093758	0.594779	RL95-2	722	0	0	0	2991	1147	0	0	0	0	0	0	0	0	0	0	0	418	0	0	0	0	0	0	0	0	0	0	0	0
GDSC2	343	16110233	930083	RO82-W-1	SIDM00218	THCA	1003	Camptothecin	TOP1	DNA replication	1046	Y	0.0001	0.1	0.793633	0.914128	0.090695	1.662272	RO82-W-1	64	0	0	0	613	0	0	0	0	0	0	0	0	0	0	0	0	0	0	0	0	0	0	0	0	0	0	0	0	0
GDSC2	343	16110515	930297	SiHa	SIDM01093	CESC	1003	Camptothecin	TOP1	DNA replication	1046	Y	0.0001	0.1	-0.270278	0.961888	0.056406	1.083006	SiHa	134	129	0	0	759	0	0	0	0	0	0	0	0	0	0	0	124	0	0	0	0	0	0	0	0	0	0	0	0	0
GDSC2	343	16110796	930298	SKG-IIIa	SIDM00381	CESC	1003	Camptothecin	TOP1	DNA replication	1046	Y	0.0001	0.1	-1.234896	0.89096	0.080046	0.557802	SKG-IIIa	141	122	0	0	824	0	0	0	0	0	0	0	0	0	0	0	178	0	0	0	0	0	0	0	0	0	0	0	0	0
GDSC2	343	16111078	930299	TT	SIDM00484	THCA	1003	Camptothecin	TOP1	DNA replication	1046	Y	0.0001	0.1	-1.016315	0.86021	0.086858	0.676812	T-T	70	38	0	0	1175	0	0	0	0	0	0	0	0	0	0	0	0	0	0	0	0	0	0	0	0	0	0	0	0	0
GDSC2	343	16111078	930299	TT	SIDM00484	THCA	1003	Camptothecin	TOP1	DNA replication	1046	Y	0.0001	0.1	-1.016315	0.86021	0.086858	0.676812	TT	100	50	0	0	991	0	0	0	0	0	0	0	0	0	0	0	0	0	0	0	0	0	0	0	0	0	0	0	0	0
GDSC2	343	16111247	930301	VMRC-MELG	SIDM00319	SKCM	1003	Camptothecin	TOP1	DNA replication	1046	Y	0.0001	0.1	0.911884	0.970346	0.081688	1.726656	VMRC-MELG	56	0	0	0	474	0	140	84	0	0	0	0	0	0	0	0	0	0	0	0	0	0	0	0	0	0	0	0	0	0
GDSC2	343	16111427	946353	TE-9	SIDM00325	ESCA	1003	Camptothecin	TOP1	DNA replication	1046	Y	0.0001	0.1	-0.920749	0.949378	0.075669	0.728845	TE-9	77	140	0	0	1052	0	0	0	0	0	0	0	0	0	0	0	194	0	0	0	0	0	0	0	0	0	0	0	0	0
GDSC2	343	16111709	946354	TE-11	SIDM00348	ESCA	1003	Camptothecin	TOP1	DNA replication	1046	Y	0.0001	0.1	-3.193444	0.814009	0.10778	-0.508565	TE-11	113	63	0	0	998	0	0	0	0	0	0	0	0	0	0	0	70	0	0	0	0	0	0	0	0	0	0	0	0	0
GDSC2	343	16111889	946355	TE-6	SIDM00328	ESCA	1003	Camptothecin	TOP1	DNA replication	1046	Y	0.0001	0.1	1.317336	0.977108	0.070957	1.947411	TE-6	126	43	0	0	1079	0	0	0	0	0	0	0	0	0	0	0	0	0	0	0	0	0	0	0	0	0	0	0	0	0
GDSC2	343	16112170	946356	TE-12	SIDM00023	ESCA	1003	Camptothecin	TOP1	DNA replication	1046	Y	0.0001	0.1	0.192073	0.947224	0.065217	1.334741	TE-12	116	52	0	0	854	0	0	0	0	0	0	0	0	0	0	0	68	0	0	0	0	0	0	0	0	0	0	0	0	0
GDSC2	343	16112427	946357	TC-YIK	SIDM00234	UNCLASSIFIED	1003	Camptothecin	TOP1	DNA replication	1046	Y	0.0001	0.1	-4.341339	0.683343	0.123549	-1.133558	TC-YIK	137	68	0	0	909	0	0	0	0	0	0	0	0	0	0	0	61	0	0	0	0	0	0	0	0	0	0	0	0	0
GDSC2	343	16112697	946358	YT	SIDM00410	ALL	1003	Camptothecin	TOP1	DNA replication	1046	Y	0.0001	0.1	-4.599872	0.657777	0.091678	-1.274321	YT	98	76	0	0	1202	0	0	0	0	0	0	319	0	0	0	0	0	0	0	0	0	172	0	0	0	0	0	0	0	0
GDSC2	343	16112864	946359	BT-474	SIDM00963	BRCA	1003	Camptothecin	TOP1	DNA replication	1046	Y	9.8e-05	0.1	3.498183	0.991262	0.046769	3.134814	BT-474	0	1033	0	0	0	0	0	0	0	0	0	0	0	0	0	0	1325	0	0	0	0	0	0	0	0	0	0	0	0	0
GDSC2	343	16113149	946360	OAW-28	SIDM00481	OV	1003	Camptothecin	TOP1	DNA replication	1046	Y	0.0001	0.1	-2.464873	0.850199	0.076888	-0.111882	OAW-28	57	16	0	0	394	0	0	0	0	0	0	0	0	0	0	0	0	0	0	0	0	0	0	0	0	0	0	0	0	0
GDSC2	343	16113430	946361	LCLC-97TM1	SIDM00344	UNCLASSIFIED	1003	Camptothecin	TOP1	DNA replication	1046	Y	0.0001	0.1	-1.891571	0.906444	0.069685	0.200263	LCLC-97TM1	0	0	0	104	585	0	0	0	0	0	0	0	0	0	0	0	0	0	0	0	0	0	302	0	0	0	0	0	0	0
GDSC2	343	16113711	946363	KP-N-YS	SIDM00157	NB	1003	Camptothecin	TOP1	DNA replication	1046	Y	0.0001	0.1	-3.690019	0.764597	0.094301	-0.778935	KP-N-YS	116	0	0	0	1012	0	0	0	0	0	0	0	0	0	0	0	0	0	0	0	0	0	0	0	0	0	0	0	0	0
GDSC2	343	16113891	946366	D-245MG	SIDM01021	GBM	1003	Camptothecin	TOP1	DNA replication	1046	Y	0.0001	0.1	-3.450906	0.743685	0.117585	-0.648746	D-245MG	93	0	0	0	482	0	0	0	0	0	0	0	0	0	0	0	0	0	0	0	0	0	0	0	0	0	0	0	0	0
GDSC2	343	16114071	946367	D-247MG	SIDM00622	GBM	1003	Camptothecin	TOP1	DNA replication	1046	Y	0.0001	0.1	-1.596028	0.882939	0.15741	0.361177	D-247MG	120	0	0	0	600	0	0	0	0	0	0	0	0	0	0	0	0	0	0	0	0	0	0	0	0	0	0	0	0	0
GDSC2	343	16114251	946368	D-263MG	SIDM00732	GBM	1003	Camptothecin	TOP1	DNA replication	1046	Y	0.0001	0.1	-2.329898	0.857161	0.110183	-0.038392	D-263MG	74	0	0	0	517	0	0	0	0	0	0	0	0	0	0	0	0	0	0	0	0	0	0	0	0	0	0	0	0	0
GDSC2	343	16114532	946369	D-336MG	SIDM00620	LGG	1003	Camptothecin	TOP1	DNA replication	1046	Y	0.0001	0.1	-2.014205	0.88225	0.100814	0.133493	D-336MG	78	0	0	0	494	0	0	0	0	0	0	0	0	0	0	0	0	0	0	0	0	0	0	0	0	0	0	0	0	0
GDSC2	343	16114712	946370	D-392MG	SIDM00542	GBM	1003	Camptothecin	TOP1	DNA replication	1046	Y	0.0001	0.1	-2.332639	0.839566	0.097096	-0.039885	D-392MG	75	0	0	0	493	0	0	0	0	0	0	0	0	0	0	0	0	0	0	0	0	0	0	0	0	0	0	0	0	0
GDSC2	343	16114994	946372	D-423MG	SIDM00209	GBM	1003	Camptothecin	TOP1	DNA replication	1046	Y	0.0001	0.1	-2.789158	0.839217	0.093884	-0.288445	D-423MG	67	0	0	0	484	0	0	0	0	0	0	0	0	0	0	0	0	0	0	0	0	0	0	0	0	0	0	0	0	0
GDSC2	343	16115173	946373	D-502MG	SIDM00208	LGG	1003	Camptothecin	TOP1	DNA replication	1046	Y	0.0001	0.1	-2.044393	0.838181	0.08906	0.117056	D-502MG	142	0	0	0	517	0	0	0	0	0	0	0	0	0	0	0	0	0	0	0	0	0	0	0	0	0	0	0	0	0
GDSC2	343	16115353	946377	D-566MG	SIDM00206	GBM	1003	Camptothecin	TOP1	DNA replication	1046	Y	0.0001	0.1	-3.386085	0.798625	0.094841	-0.613452	D-566MG	79	0	0	0	419	0	0	0	0	0	0	0	0	0	0	0	0	0	0	0	0	0	0	0	0	0	0	0	0	0
GDSC2	343	16115532	946382	CAMA-1	SIDM00920	BRCA	1003	Camptothecin	TOP1	DNA replication	1046	Y	9.8e-05	0.1	-0.469963	0.965464	0.074304	0.974284	CAMA-1	0	340	0	0	501	0	0	0	0	0	0	0	0	0	0	0	273	0	0	0	0	0	0	0	0	0	0	0	0	0
GDSC2	343	16115818	949088	CTB-1	SIDM00283	DLBC	1003	Camptothecin	TOP1	DNA replication	1046	Y	0.0001	0.1	-4.359843	0.662207	0.133337	-1.143633	CTB-1	155	0	0	0	1428	0	0	0	0	0	0	0	0	0	0	0	0	0	0	0	0	0	0	0	0	0	0	0	0	0
GDSC2	343	16116002	949090	Caov-4	SIDM00918	OV	1003	Camptothecin	TOP1	DNA replication	1046	Y	0.0001	0.1	-2.474278	0.827758	0.091796	-0.117003	Caov-4	48	0	0	0	507	0	0	0	0	0	0	0	0	0	0	0	0	0	0	0	0	0	0	0	0	0	0	0	0	0
GDSC2	343	16116171	949093	BT-483	SIDM00892	BRCA	1003	Camptothecin	TOP1	DNA replication	1046	Y	9.8e-05	0.1	2.159467	0.950139	0.08018	2.405925	BT-483	0	267	0	0	504	0	0	0	0	0	0	0	0	0	0	0	374	0	0	0	0	0	0	0	0	0	0	0	0	0
GDSC2	343	16116334	949094	M059J	SIDM00659	GBM	1003	Camptothecin	TOP1	DNA replication	1046	Y	0.0001	0.1	-3.36278	0.75978	0.113443	-0.600763	M059J	55	0	0	0	465	0	0	0	0	0	0	0	0	0	0	0	0	0	0	0	0	0	0	0	0	0	0	0	0	0
GDSC2	343	16116613	949153	HAL-01	SIDM00289	ALL	1003	Camptothecin	TOP1	DNA replication	1046	Y	0.0001	0.1	-4.784567	0.633177	0.144835	-1.374882	HAL-01	148	0	0	0	899	0	0	0	0	0	0	0	0	0	0	0	0	0	0	0	0	0	0	0	0	0	0	0	0	0
GDSC2	343	16116894	949154	OMC-1	SIDM00240	CESC	1003	Camptothecin	TOP1	DNA replication	1046	Y	0.0001	0.1	-0.6262	0.944094	0.095498	0.889218	OMC-1	115	418	0	0	825	0	0	0	0	0	0	0	0	0	0	0	346	0	0	0	0	0	0	0	0	0	0	0	0	0
GDSC2	343	16117074	949155	ES8	SIDM00261	UNCLASSIFIED	1003	Camptothecin	TOP1	DNA replication	1046	Y	0.0001	0.1	-5.082761	0.592446	0.126714	-1.537239	ES8	46	0	0	0	756	0	0	0	0	0	0	0	0	0	0	0	0	0	0	0	0	0	154	0	0	0	0	0	0	0
GDSC2	343	16117355	949156	ES4	SIDM00264	UNCLASSIFIED	1003	Camptothecin	TOP1	DNA replication	1046	Y	0.0001	0.1	-4.025219	0.699489	0.129063	-0.961441	ES4	68	0	0	0	620	0	0	0	0	0	0	0	0	0	0	0	0	0	0	0	0	0	0	0	0	0	0	0	0	0
GDSC2	343	16117634	949157	ES6	SIDM00262	UNCLASSIFIED	1003	Camptothecin	TOP1	DNA replication	1046	Y	0.0001	0.1	-0.407849	0.929623	0.082978	1.008103	ES6	0	0	0	0	505	0	0	0	0	0	0	0	0	0	0	0	0	0	0	0	0	0	61	0	0	0	0	0	0	0
GDSC2	343	16117916	949158	ES1	SIDM00266	UNCLASSIFIED	1003	Camptothecin	TOP1	DNA replication	1046	Y	0.0001	0.1	-4.381349	0.678237	0.145206	-1.155342	ES1	74	0	0	0	580	0	0	0	0	0	0	0	0	0	0	0	0	0	0	0	0	0	0	0	0	0	0	0	0	0
GDSC2	343	16118084	949160	EW-7	SIDM00201	UNCLASSIFIED	1003	Camptothecin	TOP1	DNA replication	1046	Y	0.0001	0.1	-4.230431	0.698443	0.112855	-1.073172	EW-7	0	0	0	0	536	0	0	0	0	0	0	0	0	0	0	0	0	0	0	0	0	0	0	0	0	0	0	0	506	0
GDSC2	343	16118365	949161	EW-3	SIDM00202	UNCLASSIFIED	1003	Camptothecin	TOP1	DNA replication	1046	Y	0.0001	0.1	-4.886205	0.605313	0.147555	-1.43022	EW-3	77	0	0	0	656	0	0	0	0	0	0	0	0	0	0	0	0	0	0	0	0	0	0	0	0	0	0	0	0	0
GDSC2	343	16118646	949162	EW-12	SIDM00200	UNCLASSIFIED	1003	Camptothecin	TOP1	DNA replication	1046	Y	0.0001	0.1	-4.95958	0.607619	0.137839	-1.470171	EW-12	84	0	0	0	632	0	0	0	0	0	0	0	0	0	0	0	0	0	0	0	0	0	0	0	0	0	0	0	0	0
GDSC2	343	16118825	949163	EW-1	SIDM00205	UNCLASSIFIED	1003	Camptothecin	TOP1	DNA replication	1046	Y	0.0001	0.1	-4.569609	0.656085	0.104151	-1.257844	EW-1	69	0	0	0	568	0	0	0	0	0	0	0	0	0	0	0	0	0	0	0	0	0	0	0	0	0	0	0	0	0
GDSC2	343	16119106	949164	EW-18	SIDM00197	UNCLASSIFIED	1003	Camptothecin	TOP1	DNA replication	1046	Y	0.0001	0.1	-1.818222	0.900914	0.111312	0.2402	EW-18	30	0	0	0	617	0	0	0	0	0	0	0	0	0	0	0	0	0	0	0	0	0	0	0	0	0	0	0	0	0
GDSC2	343	16119387	949165	EW-16	SIDM00198	UNCLASSIFIED	1003	Camptothecin	TOP1	DNA replication	1046	Y	0.0001	0.1	-4.112339	0.693307	0.116646	-1.008875	EW-16	63	0	0	0	567	0	0	0	0	0	0	0	0	0	0	0	0	0	0	0	0	0	0	0	0	0	0	0	0	0
GDSC2	343	16119668	949166	EW-13	SIDM00621	UNCLASSIFIED	1003	Camptothecin	TOP1	DNA replication	1046	Y	0.0001	0.1	-4.288211	0.683055	0.157765	-1.104632	EW-13	107	0	0	0	823	0	0	0	0	0	0	0	0	0	0	0	0	0	0	0	0	0	0	0	0	0	0	0	0	0
GDSC2	343	16119926	949167	EW-22	SIDM00196	UNCLASSIFIED	1003	Camptothecin	TOP1	DNA replication	1046	Y	0.0001	0.1	-5.153572	0.576131	0.139054	-1.575793	EW-22	51	0	0	0	467	0	0	0	0	0	0	0	0	0	0	0	0	0	0	0	0	0	0	0	0	0	0	0	0	0
GDSC2	343	16120208	949168	EW-24	SIDM00195	UNCLASSIFIED	1003	Camptothecin	TOP1	DNA replication	1046	Y	0.0001	0.1	-3.35013	0.757444	0.112072	-0.593876	EW-24	82	0	0	0	614	0	0	0	0	0	0	0	0	0	0	0	0	0	0	0	0	0	0	0	0	0	0	0	0	0
GDSC2	343	16120489	949170	LAN-6	SIDM00330	NB	1003	Camptothecin	TOP1	DNA replication	1046	Y	0.0001	0.1	-1.573406	0.911555	0.089933	0.373494	LAN-6	67	0	0	0	665	0	0	0	0	0	0	0	0	0	0	0	0	0	0	0	0	0	205	0	0	0	0	0	0	0
GDSC2	343	16120669	949171	NB10	SIDM00259	NB	1003	Camptothecin	TOP1	DNA replication	1046	Y	0.0001	0.1	-4.445893	0.667787	0.115583	-1.190484	NB10	54	0	0	0	565	0	0	0	0	0	0	0	0	0	0	0	0	0	0	0	0	0	75	0	0	0	0	0	0	0
GDSC2	343	16120951	949172	NB12	SIDM00258	NB	1003	Camptothecin	TOP1	DNA replication	1046	Y	0.0001	0.1	-2.616634	0.836364	0.108395	-0.194511	NB12	0	0	0	0	592	0	0	0	0	0	0	0	0	0	0	0	0	0	0	0	0	0	175	100	0	0	0	0	0	0
GDSC2	343	16121110	949173	NB6	SIDM00253	NB	1003	Camptothecin	TOP1	DNA replication	1046	Y	0.0001	0.1	-0.152091	0.968191	0.113915	1.147355	NB6	52	0	0	0	492	0	0	0	0	0	0	0	0	0	0	0	0	0	0	0	0	0	93	0	0	0	0	0	0	0
GDSC2	343	16121288	949174	NB7	SIDM00156	NB	1003	Camptothecin	TOP1	DNA replication	1046	Y	0.0001	0.1	-2.513189	0.84801	0.067579	-0.138188	NB7	0	0	0	0	790	0	0	0	0	0	0	0	0	0	0	0	0	0	0	0	0	0	105	0	0	0	0	0	0	0
GDSC2	343	16121570	949175	NB17	SIDM00255	NB	1003	Camptothecin	TOP1	DNA replication	1046	Y	0.0001	0.1	-4.030804	0.726855	0.113229	-0.964482	NB17	0	0	0	0	799	0	0	0	0	0	0	0	0	0	0	0	0	0	0	0	0	0	56	0	0	0	0	0	0	0
GDSC2	343	16121748	949176	NB5	SIDM00254	NB	1003	Camptothecin	TOP1	DNA replication	1046	Y	0.0001	0.1	-3.795452	0.724002	0.098447	-0.83634	NB5	101	0	0	0	1362	0	0	0	0	0	0	0	0	0	0	0	0	0	0	0	0	0	0	0	0	0	0	0	0	0
GDSC2	343	16121928	949177	NB13	SIDM00257	NB	1003	Camptothecin	TOP1	DNA replication	1046	Y	0.0001	0.1	-3.507576	0.780214	0.159519	-0.679601	NB13	0	0	0	0	1276	0	0	0	0	0	0	0	0	0	0	0	0	0	0	0	0	0	497	0	0	0	0	0	0	0
GDSC2	343	16122197	949178	NB14	SIDM00256	NB	1003	Camptothecin	TOP1	DNA replication	1046	Y	0.0001	0.1	-4.352954	0.688337	0.110224	-1.139882	NB14	52	0	0	0	840	0	0	0	0	0	0	0	0	0	0	0	0	0	0	0	0	0	215	0	0	0	0	0	0	0
GDSC2	343	16122477	949179	NB1	SIDM00578	NB	1003	Camptothecin	TOP1	DNA replication	1046	Y	0.0001	0.1	-3.089499	0.789274	0.128941	-0.451971	NB1	75	0	0	0	1148	0	0	0	0	0	0	0	0	0	0	0	0	0	0	0	0	0	0	0	0	0	0	0	0	0
GDSC2	343	16122631	971773	RH-1	SIDM00427	UNCLASSIFIED	1003	Camptothecin	TOP1	DNA replication	1046	Y	0.0001	0.1	-4.502659	0.674197	0.110016	-1.221392	RH-1	30	0	0	0	482	0	0	0	0	0	0	0	0	0	0	0	0	0	0	0	0	0	230	0	0	0	0	0	0	0
GDSC2	343	16122912	971774	RH-18	SIDM00454	UNCLASSIFIED	1003	Camptothecin	TOP1	DNA replication	1046	Y	0.0001	0.1	-1.072759	0.940772	0.051567	0.64608	RH-18	84	0	0	0	1078	0	0	0	0	0	0	0	0	0	0	0	0	0	0	0	0	0	0	0	0	0	0	0	0	0
GDSC2	343	16122924	971777	MZ2-MEL	SIDM00179	SKCM	1003	Camptothecin	TOP1	DNA replication	1046	Y	0.0001	0.1	-3.701168	0.743973	0.116282	-0.785005	MZ2-MEL	0	47	0	0	586	0	173	316	0	0	0	0	0	0	0	0	0	0	0	0	0	0	0	0	0	0	0	0	0	0
GDSC2	343	16123104	998184	Jurkat	SIDM01016	ALL	1003	Camptothecin	TOP1	DNA replication	1046	Y	0.0001	0.1	-4.346346	0.693072	0.121945	-1.136284	Jurkat	0	0	0	0	5921	4498	0	0	0	0	0	0	0	0	0	0	0	0	0	0	0	0	0	0	0	0	0	0	0	0
GDSC2	343	16123383	998189	LS-180	SIDM00680	COREAD	1003	Camptothecin	TOP1	DNA replication	1046	Y	9.8e-05	0.1	-3.015675	0.78943	0.107475	-0.411776	LS-180	0	0	0	0	1212	1457	0	0	0	0	0	0	0	0	0	0	0	0	0	0	0	0	0	0	506	437	0	0	0	0
GDSC2	343	16123666	1240121	BICR22	SIDM00485	HNSC	1003	Camptothecin	TOP1	DNA replication	1046	Y	0.0001	0.1	-3.591777	0.764557	0.138276	-0.725445	BICR22	61	50	0	0	497	0	0	0	0	0	0	0	0	0	0	0	96	0	0	0	0	0	0	0	0	0	0	0	0	0
GDSC2	343	16123948	1240122	BICR78	SIDM00501	HNSC	1003	Camptothecin	TOP1	DNA replication	1046	Y	0.0001	0.1	-2.254537	0.844104	0.085263	0.002639	BICR78	45	30	0	0	442	0	0	0	0	0	0	0	0	0	0	0	0	0	0	0	0	0	0	0	0	0	0	0	0	0
GDSC2	343	16124230	1240123	CCK-81	SIDM00487	COREAD	1003	Camptothecin	TOP1	DNA replication	1046	Y	9.8e-05	0.1	-2.549696	0.860031	0.07789	-0.158065	CCK-81	0	0	0	0	1544	1556	0	0	0	0	0	0	0	0	0	0	0	0	0	0	0	0	0	0	714	0	0	0	0	2925
GDSC2	343	16124513	1240125	COLO-783	SIDM00955	SKCM	1003	Camptothecin	TOP1	DNA replication	1046	Y	0.0001	0.1	-2.309753	0.863926	0.102612	-0.027424	COLO-783	0	29	0	0	575	0	531	805	0	0	0	0	0	0	0	0	0	0	0	0	0	0	0	0	0	0	0	0	0	0
GDSC2	343	16124692	1240127	EN	SIDM01045	UCEC	1003	Camptothecin	TOP1	DNA replication	1046	Y	0.0001	0.1	1.657261	0.982721	0.053242	2.13249	EN	0	0	2662	0	0	0	0	0	0	0	0	0	0	0	0	0	0	0	0	0	0	0	0	0	0	0	0	0	0	8568
GDSC2	343	16124974	1240128	ES-2	SIDM00861	UNCLASSIFIED	1003	Camptothecin	TOP1	DNA replication	1046	Y	0.0001	0.1	-3.767453	0.730743	0.121391	-0.821095	ES-2	0	138	0	0	868	0	0	449	0	0	0	0	0	0	0	0	0	0	0	0	0	0	0	0	0	0	0	0	0	0
GDSC2	343	16125254	1240129	FU-OV-1	SIDM01040	OV	1003	Camptothecin	TOP1	DNA replication	1046	Y	0.0001	0.1	2.750086	0.985753	0.053922	2.727498	FU-OV-1	66	0	0	0	838	0	0	0	0	0	0	0	0	0	0	0	0	0	0	0	0	0	0	0	0	0	0	0	0	0
GDSC2	343	16125415	1240130	G-MEL	SIDM00129	SKCM	1003	Camptothecin	TOP1	DNA replication	1046	Y	0.0001	0.1	-3.341073	0.812357	0.100789	-0.588945	G-MEL	0	100	0	0	749	0	0	213	0	0	0	0	0	0	0	0	0	0	0	0	0	0	0	0	0	0	0	0	0	0
GDSC2	343	16128284	1240142	HARA	SIDM00598	LUSC	1003	Camptothecin	TOP1	DNA replication	1046	Y	0.0001	0.1	-2.720645	0.834513	0.092852	-0.251142	HARA	0	0	0	556	1639	0	0	0	0	0	0	0	0	0	0	0	0	0	0	0	0	0	0	0	0	0	0	0	0	0
GDSC2	343	16128566	1240143	HCC-15	SIDM01072	LUSC	1003	Camptothecin	TOP1	DNA replication	1046	Y	0.0001	0.1	-1.57042	0.905269	0.080214	0.37512	HCC-15	0	0	0	899	1409	0	0	0	0	0	0	0	0	0	0	0	0	0	0	0	0	0	96	0	0	0	0	0	0	0
GDSC2	343	16128845	1240144	HCC-366	SIDM01070	UNCLASSIFIED	1003	Camptothecin	TOP1	DNA replication	1046	Y	0.0001	0.1	-2.667555	0.814068	0.117884	-0.222236	HCC-366	0	101	0	217	919	0	0	0	0	0	0	0	0	0	0	0	143	0	0	0	0	0	65	0	0	0	0	0	0	0
GDSC2	343	16129102	1240145	HCC-44	SIDM01069	LUAD	1003	Camptothecin	TOP1	DNA replication	1046	Y	0.0001	0.1	-1.850606	0.894742	0.079806	0.222567	HCC-44	0	73	0	286	535	0	0	0	0	0	0	0	0	0	0	0	70	0	0	0	0	0	0	0	0	0	0	0	0	0
GDSC2	343	16129373	1240146	HCC-827	SIDM01067	LUAD	1003	Camptothecin	TOP1	DNA replication	1046	Y	0.0001	0.1	-0.326579	0.923786	0.071561	1.052352	HCC-827	32	28	0	0	589	0	0	0	0	0	0	0	0	0	0	0	0	0	0	0	0	0	0	0	0	0	0	0	0	0
GDSC2	343	16129653	1240147	Hep3B2-1-7	SIDM00672	LIHC	1003	Camptothecin	TOP1	DNA replication	1046	Y	0.0001	0.1	-1.134755	0.957557	0.098297	0.612326	Hep 3B2_1-7	54	0	0	0	845	0	0	0	0	0	0	0	0	0	0	0	0	0	0	0	0	0	72	0	0	0	0	0	0	0
GDSC2	343	16129910	1240149	Hs-633T	SIDM00667	UNCLASSIFIED	1003	Camptothecin	TOP1	DNA replication	1046	Y	0.0001	0.1	-3.90281	0.738003	0.087965	-0.894793	Hs633T	55	0	0	0	508	0	0	0	0	0	0	0	0	0	0	0	0	0	0	0	0	0	0	0	0	0	0	0	0	0
GDSC2	343	16130080	1240150	Hs-683	SIDM00666	LGG	1003	Camptothecin	TOP1	DNA replication	1046	Y	0.0001	0.1	-4.144878	0.701063	0.103893	-1.026591	Hs683	85	0	0	0	349	0	0	0	0	0	0	0	0	0	0	0	0	0	0	0	0	0	0	0	0	0	0	0	0	0
GDSC2	343	16130259	1240151	Hs-746T	SIDM00665	STAD	1003	Camptothecin	TOP1	DNA replication	1046	Y	0.0001	0.1	-0.753361	0.916229	0.090555	0.819982	Hs746T	0	0	0	223	622	0	0	0	0	0	0	0	0	0	0	0	0	0	0	0	0	0	115	0	0	0	0	0	0	0
GDSC2	343	16130540	1240153	IGR-37	SIDM01066	SKCM	1003	Camptothecin	TOP1	DNA replication	1046	Y	0.0001	0.1	-3.062542	0.815873	0.09931	-0.437293	IGR-37	0	0	0	0	432	0	496	141	0	0	0	0	0	0	0	0	0	0	0	0	0	0	0	0	0	0	0	0	0	0
GDSC2	343	16130821	1240154	IHH-4	SIDM00600	THCA	1003	Camptothecin	TOP1	DNA replication	1046	Y	0.0001	0.1	-4.647146	0.641216	0.11712	-1.30006	IHH-4	96	0	0	0	1264	0	0	0	0	0	0	0	0	0	0	0	0	0	0	0	0	0	0	0	0	0	0	0	0	0
GDSC2	343	16131103	1240155	IM-95	SIDM00602	STAD	1003	Camptothecin	TOP1	DNA replication	1046	Y	0.0001	0.1	-0.478891	0.956946	0.080231	0.969423	IM-95	571	0	0	0	1503	0	0	0	0	0	0	0	0	0	0	0	0	0	269	0	0	0	0	0	0	0	0	0	0	825
GDSC2	343	16131384	1240157	JHH-2	SIDM00617	LIHC	1003	Camptothecin	TOP1	DNA replication	1046	Y	0.0001	0.1	-2.030029	0.868153	0.094597	0.124877	JHH-2	75	0	0	0	978	0	0	0	0	0	0	0	0	0	0	0	0	0	0	0	0	0	0	0	0	0	0	0	0	0
GDSC2	343	16131666	1240158	JHH-4	SIDM00616	LIHC	1003	Camptothecin	TOP1	DNA replication	1046	Y	0.0001	0.1	-3.168142	0.774096	0.099741	-0.494789	JHH-4	127	0	0	0	990	0	0	0	0	0	0	0	0	0	0	0	0	0	0	0	0	0	0	0	0	0	0	0	0	0
GDSC2	343	16131947	1240159	JHH-6	SIDM00615	LIHC	1003	Camptothecin	TOP1	DNA replication	1046	Y	0.0001	0.1	-0.689378	0.913863	0.07876	0.854819	JHH-6	108	0	0	0	868	0	0	0	0	0	0	0	0	0	0	0	0	0	0	0	0	0	0	0	0	0	0	0	0	0
GDSC2	343	16132228	1240160	JHH-7	SIDM00614	LIHC	1003	Camptothecin	TOP1	DNA replication	1046	Y	0.0001	0.1	0.527408	0.961003	0.078154	1.517321	JHH-7	0	0	0	0	1572	0	0	0	0	0	0	0	0	0	0	0	59	0	0	0	0	0	181	0	0	0	0	0	0	0
GDSC2	343	16132510	1240161	JHU-011	SIDM00128	HNSC	1003	Camptothecin	TOP1	DNA replication	1046	Y	0.0001	0.1	-3.617749	0.759037	0.162134	-0.739586	JHU-011	59	14	0	0	581	0	0	0	0	0	0	0	0	0	0	0	0	0	0	0	0	0	0	0	0	0	0	0	0	0
GDSC2	343	16132690	1240162	JHU-022	SIDM00127	HNSC	1003	Camptothecin	TOP1	DNA replication	1046	Y	0.0001	0.1	-2.08235	0.825389	0.113747	0.09639	JHU-022	51	22	0	0	543	0	0	0	0	0	0	0	0	0	0	0	0	0	0	0	0	0	0	0	0	0	0	0	0	0
GDSC2	343	16132971	1240166	KYM-1	SIDM00552	UNCLASSIFIED	1003	Camptothecin	TOP1	DNA replication	1046	Y	0.0001	0.1	-4.648701	0.644523	0.122114	-1.300907	KYM-1	78	0	312	0	1122	0	0	0	0	0	0	0	0	0	0	0	0	0	0	0	0	0	0	0	0	0	0	0	0	0
GDSC2	343	16133253	1240167	KYSE-220	SIDM00551	ESCA	1003	Camptothecin	TOP1	DNA replication	1046	Y	0.0001	0.1	-3.331148	0.777277	0.112791	-0.583541	KYSE-220	0	163	0	0	983	0	0	367	0	0	0	0	0	0	0	0	98	0	0	0	0	0	0	0	0	0	0	0	0	0
GDSC2	343	16133534	1240168	LN-18	SIDM00685	GBM	1003	Camptothecin	TOP1	DNA replication	1046	Y	0.0001	0.1	-2.041106	0.889966	0.135411	0.118846	LN-18	0	0	0	0	683	0	0	0	0	0	0	0	0	0	0	0	0	0	0	0	0	0	0	0	0	0	0	0	0	0
GDSC2	343	16133815	1240169	LN-229	SIDM00684	GBM	1003	Camptothecin	TOP1	DNA replication	1046	Y	0.0001	0.1	-0.295973	0.953138	0.072743	1.069016	LN-229	82	0	0	0	355	0	0	0	0	0	0	0	0	0	0	0	0	0	0	0	0	0	0	0	0	0	0	0	0	0
GDSC2	343	16134096	1240170	LNZTA3WT4	SIDM01220	GBM	1003	Camptothecin	TOP1	DNA replication	1046	Y	0.0001	0.1	-1.459053	0.917176	0.095119	0.435756	LNZTA3WT4	105	0	0	0	512	0	0	0	0	0	0	0	0	0	0	0	0	0	0	0	0	0	0	0	0	0	0	0	0	0
GDSC2	343	16134195	1240172	MDA-MB-436	SIDM00629	BRCA	1003	Camptothecin	TOP1	DNA replication	1046	Y	9.8e-05	0.1	-1.257174	0.908811	0.073073	0.545672	MDA-MB-436	48	19	307	0	369	0	0	0	0	0	0	0	0	0	0	0	42	0	0	0	0	0	0	0	0	0	0	0	0	0
GDSC2	343	16134481	1240173	MDST8	SIDM00527	COREAD	1003	Camptothecin	TOP1	DNA replication	1046	Y	9.8e-05	0.1	-3.738061	0.74384	0.099383	-0.805092	MDST8	0	0	0	0	1070	0	1377	0	0	0	0	0	0	0	0	0	0	0	0	0	0	0	0	0	0	0	0	0	0	0
GDSC2	343	16134753	1240174	MFE-319	SIDM00333	UCEC	1003	Camptothecin	TOP1	DNA replication	1046	Y	0.0001	0.1	-1.07959	0.93736	0.074228	0.642361	MFE-319	0	0	0	0	2954	0	0	0	0	0	0	0	0	0	0	0	0	0	0	0	0	0	0	2672	1815	0	0	0	0	4683
GDSC2	343	16135034	1240178	ML-1	SIDM00442	THCA	1003	Camptothecin	TOP1	DNA replication	1046	Y	0.0001	0.1	-2.717074	0.786821	0.096159	-0.249197	ML-1	48	0	0	0	487	0	0	0	0	0	0	0	0	0	0	0	0	0	0	0	0	0	0	0	0	0	0	0	0	0
GDSC2	343	16135214	1240179	MS751	SIDM00638	CESC	1003	Camptothecin	TOP1	DNA replication	1046	Y	0.0001	0.1	-2.662438	0.863944	0.119344	-0.219449	MS751	53	0	0	0	423	0	0	0	0	0	0	0	0	0	0	0	0	0	0	0	0	0	0	0	0	0	0	0	0	0
GDSC2	343	16135495	1240181	NB(TU)1-10	SIDM00579	NB	1003	Camptothecin	TOP1	DNA replication	1046	Y	0.0001	0.1	-3.216876	0.802316	0.106893	-0.521323	NB(TU)1-10	128	0	0	0	1067	0	0	0	0	0	0	0	0	0	0	0	0	0	0	0	0	0	0	0	0	0	0	0	0	0
GDSC2	343	16135765	1240182	NCI-H1836	SIDM00770	SCLC	1003	Camptothecin	TOP1	DNA replication	1046	Y	0.0001	0.1	1.062111	0.971421	0.054018	1.808449	NCI-H1836	0	0	0	111	741	0	0	0	0	0	196	0	0	0	0	0	0	0	0	0	0	0	36	0	0	0	0	0	0	0
GDSC2	343	16135945	1240183	NCI-H1869	SIDM00768	LUSC	1003	Camptothecin	TOP1	DNA replication	1046	Y	0.0001	0.1	-0.006952	0.949385	0.098714	1.226378	NCI-H1869	28	51	0	0	528	0	0	0	0	0	0	0	0	0	0	0	70	0	0	0	0	0	0	0	0	0	0	0	0	0
GDSC2	343	16136185	1240184	NCI-H1915	SIDM00763	UNCLASSIFIED	1003	Camptothecin	TOP1	DNA replication	1046	Y	0.0001	0.1	-1.75807	0.863046	0.086053	0.27295	NCI-H1915	0	0	0	359	770	0	0	0	0	0	0	0	0	0	0	0	0	0	0	0	0	0	52	0	0	0	0	0	0	0
GDSC2	343	16136466	1240185	NCI-H1944	SIDM00762	LUAD	1003	Camptothecin	TOP1	DNA replication	1046	Y	0.0001	0.1	-2.517316	0.82018	0.086662	-0.140435	NCI-H1944	0	0	0	264	772	0	0	0	0	0	0	0	0	0	0	0	49	0	0	0	0	0	122	0	0	0	0	0	0	0
GDSC2	343	16136747	1240186	NCI-H196	SIDM00761	SCLC	1003	Camptothecin	TOP1	DNA replication	1046	Y	0.0001	0.1	0.492616	0.981907	0.061167	1.498378	NCI-H196	65	0	0	244	868	0	0	0	0	0	0	0	0	0	0	0	67	0	0	0	0	0	0	0	0	0	0	0	0	0
GDSC2	343	16137028	1240187	NCI-H2023	SIDM00753	LUAD	1003	Camptothecin	TOP1	DNA replication	1046	Y	0.0001	0.1	-2.987879	0.785018	0.135757	-0.396642	NCI-H2023	0	0	0	711	782	0	0	0	0	0	0	0	0	0	0	0	0	0	0	0	0	0	126	0	0	0	0	0	0	0
GDSC2	343	16137310	1240189	NCI-H211	SIDM00704	SCLC	1003	Camptothecin	TOP1	DNA replication	1046	Y	0.0001	0.1	-3.787589	0.753606	0.132948	-0.832059	NCI-H211	0	0	286	0	466	0	0	0	0	0	0	0	0	0	0	0	24	0	0	0	0	0	0	0	0	0	0	0	297	0
GDSC2	343	16137580	1240190	NCI-H3122	SIDM00137	LUAD	1003	Camptothecin	TOP1	DNA replication	1046	Y	0.0001	0.1	-2.982006	0.792014	0.096207	-0.393444	NCI-H3122	49	0	0	0	711	0	0	0	0	0	0	0	0	0	0	0	34	0	0	0	0	0	90	0	0	0	0	0	0	0
GDSC2	343	16137861	1240191	NCI-H647	SIDM01125	UNCLASSIFIED	1003	Camptothecin	TOP1	DNA replication	1046	Y	0.0001	0.1	-2.864873	0.809919	0.095993	-0.329669	NCI-H647	0	26	0	0	736	0	0	0	0	0	0	0	0	0	0	0	49	0	0	0	0	0	136	0	0	0	0	0	0	0
GDSC2	343	16138041	1240192	NCI-H841	SIDM01134	SCLC	1003	Camptothecin	TOP1	DNA replication	1046	Y	0.0001	0.1	-1.112995	0.92944	0.085528	0.624173	NCI-H841	0	0	0	0	799	0	0	0	0	0	0	0	0	0	0	0	0	0	0	0	0	0	75	0	0	0	0	0	0	0
GDSC2	343	16138312	1240193	NCI-H847	SIDM01149	SCLC	1003	Camptothecin	TOP1	DNA replication	1046	Y	0.0001	0.1	-3.354018	0.813715	0.143631	-0.595993	NCI-H847	0	0	0	137	675	0	0	0	0	0	0	0	0	0	0	0	0	0	0	0	0	0	57	0	0	0	0	0	0	0
GDSC2	343	16138473	1240196	OSC-20	SIDM00565	HNSC	1003	Camptothecin	TOP1	DNA replication	1046	Y	0.0001	0.1	-2.707339	0.815212	0.078898	-0.243897	OSC-20	79	0	0	0	942	0	0	0	0	0	0	0	0	0	0	0	0	0	0	0	0	0	0	0	0	0	0	0	0	0
GDSC2	343	16138754	1240197	OV-90	SIDM01141	OV	1003	Camptothecin	TOP1	DNA replication	1046	Y	0.0001	0.1	-1.362708	0.870229	0.068154	0.488212	OV-90	80	0	0	0	591	0	0	0	0	0	0	0	0	0	0	0	0	0	0	0	0	0	0	0	0	0	0	0	0	0
GDSC2	343	16139036	1240198	OVISE	SIDM00564	OV	1003	Camptothecin	TOP1	DNA replication	1046	Y	0.0001	0.1	0.22148	0.961004	0.075005	1.350753	OVISE	100	0	0	0	950	0	0	0	0	0	0	0	0	0	0	0	34	0	0	0	0	0	0	0	0	0	0	0	0	0
GDSC2	343	16139317	1240199	OVKATE	SIDM00466	OV	1003	Camptothecin	TOP1	DNA replication	1046	Y	0.0001	0.1	2.720974	0.962712	0.054533	2.711648	OVKATE	106	0	0	0	907	0	0	0	0	0	0	0	0	0	0	0	0	0	0	0	0	0	0	0	0	0	0	0	0	0
GDSC2	343	16139487	1240200	OVMIU	SIDM00465	OV	1003	Camptothecin	TOP1	DNA replication	1046	Y	0.0001	0.1	0.872001	0.948739	0.072021	1.70494	OVMIU	84	0	0	0	1108	0	0	0	0	0	0	0	0	0	0	0	0	0	0	0	0	0	253	0	0	0	0	0	0	0
GDSC2	343	16139768	1240201	PA-TU-8988T	SIDM00453	PAAD	1003	Camptothecin	TOP1	DNA replication	1046	Y	0.0001	0.1	-1.398871	0.922561	0.07401	0.468523	PA-TU-8988T	54	0	0	0	479	0	0	0	0	0	0	0	0	0	0	0	0	0	0	0	0	0	0	0	0	0	0	0	0	0
GDSC2	343	16140049	1240202	PC-3_[JPC-3]	SIDM00361	LUAD	1003	Camptothecin	TOP1	DNA replication	1046	Y	0.0001	0.1	-2.053949	0.845148	0.100687	0.111853	PC-3 [JPC-3]	77	0	0	0	837	0	0	0	0	0	0	0	0	0	0	0	0	0	0	0	0	0	83	0	0	0	0	0	0	0
GDSC2	343	16140219	1240204	PCI-15A	SIDM00270	HNSC	1003	Camptothecin	TOP1	DNA replication	1046	Y	0.0001	0.1	-3.475353	0.785496	0.116704	-0.662056	PCI-15A	40	37	0	0	592	0	0	0	0	0	0	0	0	0	0	0	66	0	0	0	0	0	0	0	0	0	0	0	0	0
GDSC2	343	16140399	1240206	PCI-6A	SIDM00115	HNSC	1003	Camptothecin	TOP1	DNA replication	1046	Y	0.0001	0.1	-1.732287	0.913314	0.127844	0.286988	PCI-6A	64	78	0	0	592	0	0	0	0	0	0	0	0	0	0	0	79	0	0	0	0	0	0	0	0	0	0	0	0	0
GDSC2	343	16140759	1240209	RERF-GC-1B	SIDM00358	STAD	1003	Camptothecin	TOP1	DNA replication	1046	Y	0.0001	0.1	-1.771773	0.900057	0.085434	0.265489	RERF-GC-1B	77	29	0	0	761	0	0	0	0	0	0	0	0	0	0	0	38	0	0	0	0	0	0	0	0	0	0	0	0	0
GDSC2	343	16141040	1240210	RH-41	SIDM00426	UNCLASSIFIED	1003	Camptothecin	TOP1	DNA replication	1046	Y	0.0001	0.1	-2.056353	0.916006	0.089176	0.110544	RH-41	30	0	0	0	483	0	0	0	0	0	0	0	0	0	0	0	0	0	0	0	0	0	0	0	0	0	0	0	0	0
GDSC2	343	16141321	1240212	SISO	SIDM00394	CESC	1003	Camptothecin	TOP1	DNA replication	1046	Y	0.0001	0.1	-2.953739	0.817332	0.086824	-0.378053	SISO	107	31	0	0	860	0	0	0	0	0	0	0	0	0	0	0	0	0	0	0	0	0	0	0	0	0	0	0	0	0
GDSC2	343	16141602	1240215	SKN	SIDM00377	UNCLASSIFIED	1003	Camptothecin	TOP1	DNA replication	1046	Y	0.0001	0.1	-1.327236	0.898263	0.077154	0.507526	SKN	143	0	0	0	1078	0	0	0	0	0	0	0	0	0	0	0	0	0	0	0	0	0	0	0	0	0	0	0	0	0
GDSC2	343	16141884	1240217	SNU-398	SIDM01181	LIHC	1003	Camptothecin	TOP1	DNA replication	1046	Y	0.0001	0.1	-1.294397	0.920388	0.10977	0.525406	SNU-398	74	24	0	0	817	0	0	0	0	0	0	0	0	0	0	0	0	0	0	0	0	0	0	0	0	0	0	0	0	0
GDSC2	343	16142165	1240218	SU8686	SIDM01188	PAAD	1003	Camptothecin	TOP1	DNA replication	1046	Y	0.0001	0.1	1.414935	0.97059	0.050963	2.000551	SU8686	65	0	0	0	484	0	0	0	0	0	0	0	0	0	0	0	0	0	0	0	0	0	0	0	0	0	0	0	0	0
GDSC2	343	16142446	1240219	SUIT-2	SIDM00371	PAAD	1003	Camptothecin	TOP1	DNA replication	1046	Y	0.0001	0.1	-2.766648	0.794056	0.074576	-0.276189	SUIT-2	65	48	0	0	978	0	0	0	0	0	0	0	0	0	0	0	0	0	0	0	0	0	0	0	0	0	0	0	0	0
GDSC2	343	16142727	1240220	SW156	SIDM01162	KIRC	1003	Camptothecin	TOP1	DNA replication	1046	Y	0.0001	0.1	-2.743878	0.816384	0.078206	-0.263791	SW156	81	0	0	0	428	0	0	0	0	0	0	0	0	0	0	0	0	0	0	0	0	0	0	0	0	0	0	0	0	0
GDSC2	343	16142907	1240221	TC-71	SIDM00419	UNCLASSIFIED	1003	Camptothecin	TOP1	DNA replication	1046	Y	0.0001	0.1	-4.620062	0.652449	0.123547	-1.285314	TC-71	44	0	0	0	527	0	0	0	0	0	0	0	0	0	0	0	0	0	0	0	0	0	148	0	0	0	0	0	0	0
GDSC2	343	16143187	1240222	TOV-21G	SIDM01169	OV	1003	Camptothecin	TOP1	DNA replication	1046	Y	0.0001	0.1	-1.551931	0.88766	0.069168	0.385186	TOV-21G	284	0	0	0	1247	0	0	0	0	0	0	0	0	0	0	0	0	0	222	0	0	0	0	0	397	0	0	0	0	0
GDSC2	343	16143467	1240223	TT2609-C02	SIDM00418	THCA	1003	Camptothecin	TOP1	DNA replication	1046	Y	0.0001	0.1	-1.959418	0.828952	0.10919	0.163323	TT2609-C02	57	86	0	0	523	0	0	0	0	0	0	0	0	0	0	0	92	0	0	0	0	0	0	0	0	0	0	0	0	0
GDSC2	343	16143748	1240224	VMRC-RCW	SIDM00318	KIRC	1003	Camptothecin	TOP1	DNA replication	1046	Y	0.0001	0.1	2.1425	0.975472	0.060471	2.396687	VMRC-RCW	75	0	0	0	316	0	0	0	0	0	0	0	0	0	0	0	0	0	0	0	0	0	0	0	0	0	0	0	0	0
GDSC2	343	16143928	1240226	WM278	SIDM00975	SKCM	1003	Camptothecin	TOP1	DNA replication	1046	Y	0.0001	0.1	-2.413001	0.819724	0.103472	-0.083639	WM278	0	0	0	0	690	0	177	85	0	0	0	0	0	0	0	0	0	0	0	0	0	0	0	0	0	0	0	0	0	0
GDSC2	343	16144209	1247871	SUP-B15	SIDM01176	ALL	1003	Camptothecin	TOP1	DNA replication	1046	Y	0.0001	0.1	-5.022001	0.603649	0.122814	-1.504157	SUP-B15	64	0	0	0	490	0	0	0	0	0	0	0	0	0	0	0	0	0	0	0	0	0	0	0	0	0	0	0	0	0
GDSC2	343	16144487	1247873	H3255	SIDM00046	LUAD	1003	Camptothecin	TOP1	DNA replication	1046	Y	0.0001	0.1	-0.565347	0.904892	0.075201	0.92235	H3255	62	21	0	0	490	0	0	0	0	0	0	0	0	0	0	0	25	0	0	0	0	0	0	0	0	0	0	0	0	0
GDSC2	343	16144744	1287706	451Lu	SIDM01240	SKCM	1003	Camptothecin	TOP1	DNA replication	1046	Y	0.0001	0.1	-0.948763	0.943027	0.133266	0.713592	451Lu	0	77	0	0	572	0	415	447	0	0	0	0	0	0	0	0	0	0	0	0	0	0	0	0	0	0	0	0	0	0
GDSC2	343	16144924	1290455	OCI-AML3	SIDM00462	LAML	1003	Camptothecin	TOP1	DNA replication	1046	Y	0.0001	0.1	-3.549858	0.777124	0.105905	-0.702621	OCI-AML3	55	0	0	0	531	0	0	0	0	0	0	0	0	0	0	0	0	0	0	0	0	0	0	0	0	0	0	0	0	0
GDSC2	343	16145194	1290722	ASH-3	SIDM00491	THCA	1003	Camptothecin	TOP1	DNA replication	1046	Y	0.0001	0.1	-2.947999	0.820309	0.106144	-0.374928	ASH-3	65	0	0	0	1455	0	0	0	0	0	0	0	0	0	0	0	0	0	0	0	0	0	0	0	0	0	0	0	0	0
GDSC2	343	16145475	1290724	BICR10	SIDM00077	HNSC	1003	Camptothecin	TOP1	DNA replication	1046	Y	0.0001	0.1	-1.559609	0.891768	0.074541	0.381006	BICR10	97	40	0	0	506	0	0	0	0	0	0	0	0	0	0	0	50	0	0	0	0	0	0	0	0	0	0	0	0	0
GDSC2	343	16145717	1290725	BICR31	SIDM00078	HNSC	1003	Camptothecin	TOP1	DNA replication	1046	Y	0.0001	0.1	-1.178151	0.958633	0.078137	0.588698	BICR31	33	0	0	0	469	0	0	0	0	0	0	0	0	0	0	0	13	0	0	0	0	0	0	0	0	0	0	0	0	0
GDSC2	343	16145897	1290730	CAL-29	SIDM00936	BLCA	1003	Camptothecin	TOP1	DNA replication	1046	Y	0.0001	0.1	-3.787352	0.740493	0.116317	-0.83193	CAL-29	66	24	0	0	536	0	0	0	0	0	0	0	0	0	0	0	0	0	0	0	0	0	0	0	0	0	0	0	0	0
GDSC2	343	16146178	1290765	CAL-78	SIDM00929	UNCLASSIFIED	1003	Camptothecin	TOP1	DNA replication	1046	Y	0.0001	0.1	-2.268389	0.866678	0.082699	-0.004902	CAL-78	68	23	0	0	730	0	0	0	0	0	0	0	0	0	0	0	0	0	0	0	0	0	0	0	0	0	0	0	0	0
GDSC2	343	16146459	1290767	CHSA0011	SIDM00051	UNCLASSIFIED	1003	Camptothecin	TOP1	DNA replication	1046	Y	0.0001	0.1	-0.390196	0.932951	0.110946	1.017714	CHSA0011	63	0	0	0	496	0	0	0	0	0	0	0	0	0	0	0	0	0	0	0	0	0	0	0	0	0	0	0	0	0
GDSC2	343	16146639	1290768	CHSA0108	SIDM00050	UNCLASSIFIED	1003	Camptothecin	TOP1	DNA replication	1046	Y	0.0001	0.1	0.644164	0.958585	0.045379	1.58089	CHSA0108	34	0	0	0	492	0	0	0	0	0	0	0	0	0	0	0	0	0	0	0	0	0	0	0	0	0	0	0	0	0
GDSC2	343	16146818	1290769	CL-11	SIDM00944	COREAD	1003	Camptothecin	TOP1	DNA replication	1046	Y	9.8e-05	0.1	-1.963383	0.829884	0.092324	0.161164	CL-11	96	0	0	0	517	0	0	0	0	0	0	0	0	0	0	0	0	0	0	0	0	0	0	0	0	0	0	0	0	0
GDSC2	343	16147100	1290795	CS1	SIDM00199	UNCLASSIFIED	1003	Camptothecin	TOP1	DNA replication	1046	Y	0.0001	0.1	-2.396811	0.832082	0.082821	-0.074824	CS1	35	18	0	0	618	0	0	0	0	0	0	0	0	0	0	0	0	0	0	0	0	0	0	0	0	0	0	0	0	0
GDSC2	343	16147344	1290797	DAN-G	SIDM00950	PAAD	1003	Camptothecin	TOP1	DNA replication	1046	Y	0.0001	0.1	-1.923539	0.889976	0.08027	0.182858	DAN-G	37	23	0	0	406	0	0	0	0	0	0	0	0	0	0	0	33	0	0	0	0	0	0	0	0	0	0	0	0	0
GDSC2	343	16147624	1290798	EFM-192A	SIDM01002	BRCA	1003	Camptothecin	TOP1	DNA replication	1046	Y	9.8e-05	0.1	1.555769	0.98725	0.041748	2.077231	EFM-192A	37	0	0	0	446	0	0	0	0	0	0	0	0	0	0	0	0	0	0	0	0	0	46	0	0	0	0	0	0	0
GDSC2	343	16147907	1290806	FU97	SIDM00503	STAD	1003	Camptothecin	TOP1	DNA replication	1046	Y	0.0001	0.1	-0.07728	0.942962	0.085657	1.188087	FU97	75	0	0	0	1253	0	0	0	0	0	0	0	0	0	0	0	0	0	0	0	0	0	0	0	0	0	0	0	0	0
GDSC2	343	16148077	1290807	G-292-Clone-A141B1	SIDM00858	UNCLASSIFIED	1003	Camptothecin	TOP1	DNA replication	1046	Y	0.0001	0.1	1.149721	0.971658	0.061939	1.85615	G-292 Clone A141B1	42	0	0	0	397	0	0	0	0	0	0	0	0	0	0	0	22	0	0	0	0	0	0	0	0	0	0	0	0	0
GDSC2	343	16150048	1290905	HCC1428	SIDM00881	BRCA	1003	Camptothecin	TOP1	DNA replication	1046	Y	9.8e-05	0.1	1.566777	0.968252	0.080478	2.083224	HCC1428	77	89	391	0	263	0	0	0	0	0	0	0	0	0	0	0	105	0	0	0	0	0	0	0	0	0	0	0	0	0
GDSC2	343	16150347	1290908	HCC-78	SIDM01068	LUAD	1003	Camptothecin	TOP1	DNA replication	1046	Y	0.0001	0.1	-4.167635	0.677288	0.158495	-1.038982	HCC-78	83	156	0	0	446	0	0	0	0	0	0	0	0	0	0	0	156	0	0	0	0	0	0	0	0	0	0	0	0	0
GDSC2	343	16150629	1290922	HDQ-P1	SIDM01062	BRCA	1003	Camptothecin	TOP1	DNA replication	1046	Y	9.8e-05	0.1	-1.384751	0.911622	0.092828	0.47621	HDQ-P1	54	76	0	0	640	0	0	0	0	0	0	0	0	0	0	0	202	0	0	0	0	0	0	0	0	0	0	0	0	0
GDSC2	343	16150914	1295740	ALL-SIL	SIDM00994	ALL	1003	Camptothecin	TOP1	DNA replication	1046	Y	0.0001	0.1	-4.515815	0.670866	0.101478	-1.228555	ALL-SIL	76	0	0	0	649	0	0	0	0	0	0	0	0	0	0	0	0	0	0	0	0	0	0	0	0	0	0	0	0	0
GDSC2	343	16151194	1295741	AMO-1	SIDM00993	MM	1003	Camptothecin	TOP1	DNA replication	1046	Y	0.0001	0.1	-3.476291	0.799968	0.099099	-0.662567	AMO-1	143	0	0	0	1382	0	0	0	0	0	0	0	0	0	0	0	0	0	0	0	0	0	0	0	0	0	0	0	0	0
GDSC2	343	16151461	1297438	COR-L303	SIDM00510	SCLC	1003	Camptothecin	TOP1	DNA replication	1046	Y	0.0001	0.1	-2.785057	0.855219	0.102722	-0.286212	COR-L303	25	0	0	0	642	0	0	0	0	0	0	0	0	0	0	0	0	0	0	0	0	0	69	0	0	0	0	0	0	0
GDSC2	343	16151640	1297439	COR-L95	SIDM00521	SCLC	1003	Camptothecin	TOP1	DNA replication	1046	Y	0.0001	0.1	-2.906732	0.806351	0.1143	-0.35246	COR-L95	0	0	0	259	821	0	0	0	0	0	0	0	0	0	0	0	0	0	0	0	0	0	48	0	0	0	0	0	0	0
GDSC2	343	16151739	1297446	DND-41	SIDM00946	ALL	1003	Camptothecin	TOP1	DNA replication	1046	Y	0.0001	0.1	-4.247576	0.711326	0.117678	-1.082507	DND-41	0	0	0	0	4052	688	0	0	0	0	0	0	0	0	0	0	0	148	0	0	0	0	0	0	691	0	0	0	0	0
GDSC2	343	16152021	1297447	EJM	SIDM01048	MM	1003	Camptothecin	TOP1	DNA replication	1046	Y	0.0001	0.1	-2.622493	0.878245	0.103605	-0.197701	EJM	0	490	0	0	790	0	0	0	0	0	0	0	0	0	0	0	316	0	0	0	0	0	0	0	0	0	0	0	0	0
GDSC2	343	16152302	1297449	Farage	SIDM00859	DLBC	1003	Camptothecin	TOP1	DNA replication	1046	Y	0.0001	0.1	-4.62107	0.658232	0.174052	-1.285863	Farage	13	0	0	0	1837	0	0	0	0	0	0	0	0	0	0	0	0	0	456	0	0	0	0	0	0	0	0	0	0	0
GDSC2	343	16152557	1298134	HeLa	SIDM00846	CESC	1003	Camptothecin	TOP1	DNA replication	1046	Y	0.0001	0.1	-0.936608	0.969074	0.083818	0.72021	HeLa	86	33	0	0	1035	0	0	0	0	0	0	0	0	0	0	0	0	0	0	0	0	0	0	0	0	0	0	0	0	0
GDSC2	343	16152838	1298136	HPAC	SIDM00670	PAAD	1003	Camptothecin	TOP1	DNA replication	1046	Y	0.0001	0.1	0.566583	0.939966	0.088772	1.53865	HPAC	98	0	0	0	587	0	0	0	0	0	0	0	0	0	0	0	0	0	0	0	0	0	91	0	0	0	0	0	0	0
GDSC2	343	16153119	1298141	Hs-766T	SIDM00664	PAAD	1003	Camptothecin	TOP1	DNA replication	1046	Y	0.0001	0.1	0.613064	0.926342	0.088719	1.563958	Hs766T	64	24	0	0	543	0	0	0	0	0	0	0	0	0	0	0	0	0	0	0	0	21	0	0	0	0	0	0	0	0
GDSC2	343	16153290	1298144	Hs-939-T	SIDM00663	SKCM	1003	Camptothecin	TOP1	DNA replication	1046	Y	0.0001	0.1	-2.203461	0.85477	0.096888	0.030449	Hs939-T	0	65	0	0	676	0	377	487	0	0	0	0	0	0	0	0	0	0	0	0	0	0	0	0	0	0	0	0	0	0
GDSC2	343	16153470	1298145	Hs-940-T	SIDM00662	SKCM	1003	Camptothecin	TOP1	DNA replication	1046	Y	0.0001	0.1	-3.012522	0.791613	0.073214	-0.410059	Hs940-T	36	0	0	0	432	0	0	0	0	0	0	0	0	0	0	0	0	0	0	0	0	0	0	0	0	0	0	0	0	0
GDSC2	343	16153650	1298146	huH-1	SIDM00586	LIHC	1003	Camptothecin	TOP1	DNA replication	1046	Y	0.0001	0.1	-1.482824	0.889016	0.087664	0.422813	huH-1	77	0	0	0	1254	0	0	0	0	0	0	0	0	0	0	0	0	0	0	0	0	0	0	0	0	0	0	0	0	0
GDSC2	343	16153931	1298151	JHH-1	SIDM00618	LIHC	1003	Camptothecin	TOP1	DNA replication	1046	Y	0.0001	0.1	-0.789796	0.93321	0.067223	0.800145	JHH-1	113	0	0	0	1142	0	0	0	0	0	0	0	0	0	0	0	0	0	0	0	0	0	0	0	0	0	0	0	0	0
GDSC2	343	16154212	1298156	JHU-029	SIDM00690	HNSC	1003	Camptothecin	TOP1	DNA replication	1046	Y	0.0001	0.1	-3.378078	0.778391	0.079682	-0.609093	JHU-029	120	0	0	0	1420	0	0	0	0	0	0	0	0	0	0	0	0	0	0	0	0	0	0	0	0	0	0	0	0	0
GDSC2	343	16154390	1298157	JIMT-1	SIDM01037	BRCA	1003	Camptothecin	TOP1	DNA replication	1046	Y	9.8e-05	0.1	-1.127505	0.942984	0.063701	0.616273	JIMT-1	46	0	0	0	563	0	0	0	0	0	0	0	0	0	0	0	24	0	0	0	0	0	0	0	0	0	0	0	0	0
GDSC2	343	16154675	1298160	K2	SIDM00126	SKCM	1003	Camptothecin	TOP1	DNA replication	1046	Y	0.0001	0.1	-2.039966	0.86641	0.146458	0.119467	K2	0	0	0	0	588	0	950	657	0	0	0	0	0	0	0	0	0	0	0	0	0	0	0	0	0	0	0	0	0	0
GDSC2	343	16154855	1298167	KMH-2	SIDM00619	THCA	1003	Camptothecin	TOP1	DNA replication	1046	Y	0.0001	0.1	-2.895003	0.847598	0.121113	-0.346074	KM-H2	96	0	0	0	1609	0	0	0	0	0	0	0	0	0	0	0	0	0	0	0	0	0	0	0	0	0	0	0	557	0
GDSC2	343	16154855	1298167	KMH-2	SIDM00619	THCA	1003	Camptothecin	TOP1	DNA replication	1046	Y	0.0001	0.1	-2.895003	0.847598	0.121113	-0.346074	KMH-2	0	70	0	0	2330	0	0	0	0	0	0	0	0	0	0	0	0	0	0	0	0	0	0	0	0	0	0	0	0	0
GDSC2	343	16155035	1298168	KMRC-1	SIDM00611	KIRC	1003	Camptothecin	TOP1	DNA replication	1046	Y	0.0001	0.1	-1.309548	0.910184	0.073152	0.517156	KMRC-1	109	0	0	0	877	0	0	0	0	0	0	0	0	0	0	0	0	0	0	0	0	0	0	0	0	0	0	0	0	0
GDSC2	343	16155205	1298169	KMRC-20	SIDM00609	KIRC	1003	Camptothecin	TOP1	DNA replication	1046	Y	0.0001	0.1	-2.916808	0.806203	0.124526	-0.357946	KMRC-20	83	0	0	0	726	0	0	0	0	0	0	0	0	0	0	0	0	0	0	0	0	0	0	0	0	0	0	0	0	0
GDSC2	343	16155486	1298215	KON	SIDM00604	HNSC	1003	Camptothecin	TOP1	DNA replication	1046	Y	0.0001	0.1	-3.217103	0.810237	0.077303	-0.521447	KON	52	0	0	0	1077	0	0	0	0	0	0	0	0	0	0	0	0	0	0	0	0	0	0	0	0	0	0	0	0	0
GDSC2	343	16155666	1298216	KP-1N	SIDM00583	PAAD	1003	Camptothecin	TOP1	DNA replication	1046	Y	0.0001	0.1	-2.41415	0.851291	0.08503	-0.084265	KP-1N	42	0	0	0	536	0	0	0	0	0	0	0	0	0	0	0	0	0	0	0	0	0	0	0	0	0	0	0	0	0
GDSC2	343	16155947	1298218	KP-2	SIDM00582	PAAD	1003	Camptothecin	TOP1	DNA replication	1046	Y	0.0001	0.1	0.215332	0.956669	0.060767	1.347405	KP-2	121	0	0	0	1057	0	0	0	0	0	0	0	0	0	0	0	0	0	0	0	0	0	0	0	0	0	0	0	0	0
GDSC2	343	16156228	1298219	KP-3	SIDM00571	UNCLASSIFIED	1003	Camptothecin	TOP1	DNA replication	1046	Y	0.0001	0.1	0.828222	0.985421	0.056457	1.681104	KP-3	103	0	0	0	935	0	0	0	0	0	0	0	0	0	0	0	0	0	0	0	0	0	0	0	0	0	0	0	0	0
GDSC2	343	16156510	1298222	KYSE-50	SIDM00550	ESCA	1003	Camptothecin	TOP1	DNA replication	1046	Y	0.0001	0.1	-0.279339	0.969942	0.073517	1.078073	KYSE-50	76	50	0	0	756	0	0	204	0	0	0	0	0	0	0	0	0	0	0	0	0	0	0	0	0	0	0	0	0	0
GDSC2	343	16156791	1298223	LC-1-sq	SIDM00300	LUSC	1003	Camptothecin	TOP1	DNA replication	1046	Y	0.0001	0.1	-0.530712	0.947621	0.077508	0.941208	LC-1-sq	84	52	0	221	1116	0	0	0	0	0	0	0	0	0	0	0	0	0	0	0	0	0	0	0	0	0	0	0	0	0
GDSC2	343	16157072	1298226	LOU-NH91	SIDM00341	LUSC	1003	Camptothecin	TOP1	DNA replication	1046	Y	0.0001	0.1	-3.292039	0.768559	0.093823	-0.562248	LOU-NH91	35	53	0	0	392	0	0	0	0	0	0	0	0	0	0	0	31	0	0	0	0	0	0	0	0	0	0	0	0	0
GDSC2	343	16157353	1298347	NCI-H1435	SIDM00658	LUAD	1003	Camptothecin	TOP1	DNA replication	1046	Y	0.0001	0.1	-0.931806	0.972796	0.05126	0.722825	NCI-H1435	0	0	0	1280	960	0	0	0	0	0	0	0	0	0	0	0	0	0	0	0	0	0	172	0	0	0	0	0	0	0
GDSC2	343	16157633	1298348	NCI-H1568	SIDM00750	LUAD	1003	Camptothecin	TOP1	DNA replication	1046	Y	0.0001	0.1	-1.237674	0.887915	0.076728	0.55629	NCI-H1568	0	0	0	958	1119	0	0	0	0	0	0	0	0	0	0	0	89	0	0	0	0	0	115	0	0	0	0	0	0	0
GDSC2	343	16157913	1298349	NCI-H1688	SIDM00792	SCLC	1003	Camptothecin	TOP1	DNA replication	1046	Y	0.0001	0.1	0.348361	0.989706	0.037868	1.419835	NCI-H1688	0	67	0	541	775	0	0	0	0	0	0	0	0	0	0	0	107	0	0	0	0	0	0	0	0	0	0	0	0	0
GDSC2	343	16158082	1298350	NCI-H1781	SIDM00754	LUAD	1003	Camptothecin	TOP1	DNA replication	1046	Y	0.0001	0.1	-3.760931	0.723946	0.126039	-0.817544	NCI-H1781	44	42	0	0	542	0	0	0	0	0	0	0	0	0	0	0	59	0	0	0	0	0	0	0	0	0	0	0	0	0
GDSC2	343	16158363	1298351	NCI-H2110	SIDM00703	UNCLASSIFIED	1003	Camptothecin	TOP1	DNA replication	1046	Y	0.0001	0.1	-3.079418	0.818087	0.098126	-0.446482	NCI-H2110	0	389	0	2256	1849	0	0	0	0	0	0	0	0	0	0	0	359	0	0	0	0	0	193	0	0	0	0	0	0	0
GDSC2	343	16158543	1298352	NCI-H2135	SIDM00700	UNCLASSIFIED	1003	Camptothecin	TOP1	DNA replication	1046	Y	0.0001	0.1	0.179632	0.920015	0.078986	1.327967	NCI-H2135	0	79	0	755	1320	0	0	0	0	0	0	0	0	0	0	0	120	0	0	0	0	0	0	0	0	0	0	0	0	0
GDSC2	343	16158800	1298353	NCI-H2172	SIDM00926	UNCLASSIFIED	1003	Camptothecin	TOP1	DNA replication	1046	Y	0.0001	0.1	1.009742	0.987042	0.059362	1.779936	NCI-H2172	0	0	0	1736	1758	0	0	0	0	0	0	0	0	0	0	0	150	0	0	0	0	0	267	0	0	0	0	0	0	0
GDSC2	343	16158980	1298356	NCI-H2444	SIDM00723	UNCLASSIFIED	1003	Camptothecin	TOP1	DNA replication	1046	Y	0.0001	0.1	2.607162	0.98872	0.024966	2.649681	NCI-H2444	39	0	0	0	470	0	0	0	0	0	0	0	0	0	0	0	0	0	0	0	0	0	92	0	0	0	0	0	0	0
GDSC2	343	16159159	1298357	NUGC-4	SIDM00570	STAD	1003	Camptothecin	TOP1	DNA replication	1046	Y	0.0001	0.1	-0.02355	0.921585	0.079901	1.217341	NUGC-4	78	0	0	0	1062	0	0	0	0	0	0	0	0	0	0	0	0	0	0	0	0	0	0	0	0	0	0	0	0	0
GDSC2	343	16159440	1298358	OCUM-1	SIDM00568	STAD	1003	Camptothecin	TOP1	DNA replication	1046	Y	0.0001	0.1	-2.450427	0.821324	0.099378	-0.104016	OCUM-1	112	0	0	0	892	0	0	0	0	0	0	0	0	0	0	0	0	0	0	0	0	0	0	0	0	0	0	0	0	0
GDSC2	343	16159722	1298359	OE21	SIDM00478	ESCA	1003	Camptothecin	TOP1	DNA replication	1046	Y	0.0001	0.1	-0.963291	0.92697	0.062053	0.705682	OE21	0	119	0	0	425	0	0	0	0	0	0	0	0	0	0	0	82	0	0	0	0	0	0	0	0	0	0	0	0	0
GDSC2	343	16160003	1298362	OSC-19	SIDM00566	HNSC	1003	Camptothecin	TOP1	DNA replication	1046	Y	0.0001	0.1	-2.63281	0.847772	0.109733	-0.203318	OSC-19	94	0	0	0	1143	0	0	0	0	0	0	0	0	0	0	0	0	0	0	0	0	0	0	0	0	0	0	0	0	0
GDSC2	343	16160183	1298365	OVTOKO	SIDM00425	OV	1003	Camptothecin	TOP1	DNA replication	1046	Y	0.0001	0.1	0.30799	0.954157	0.080418	1.397854	OVTOKO	110	52	0	0	1090	0	0	0	0	0	0	0	0	0	0	0	126	0	0	0	0	0	0	0	0	0	0	0	0	0
GDSC2	343	16160464	1298475	PANC-02-03	SIDM01139	PAAD	1003	Camptothecin	TOP1	DNA replication	1046	Y	0.0001	0.1	-1.84389	0.839416	0.08726	0.226224	PANC-02-03	75	0	0	0	436	0	0	0	0	0	0	0	0	0	0	0	0	0	0	0	0	0	0	0	0	0	0	0	0	0
GDSC2	343	16160745	1298476	PANC-04-03	SIDM01137	PAAD	1003	Camptothecin	TOP1	DNA replication	1046	Y	0.0001	0.1	0.401044	0.883163	0.08702	1.448519	PANC-04-03	113	29	0	0	497	0	0	0	0	0	0	0	0	0	0	0	0	0	0	0	0	47	0	0	0	0	0	0	0	0
GDSC2	343	16160916	1298526	PA-TU-8902	SIDM00455	PAAD	1003	Camptothecin	TOP1	DNA replication	1046	Y	0.0001	0.1	-0.75724	0.892728	0.071512	0.817871	PA-TU-8902	75	22	0	0	644	0	0	0	0	0	0	0	0	0	0	0	28	0	0	0	0	0	125	0	0	0	0	0	0	0
GDSC2	343	16161197	1298529	PCI-30	SIDM00044	HNSC	1003	Camptothecin	TOP1	DNA replication	1046	Y	0.0001	0.1	-1.62119	0.875447	0.07289	0.347477	PCI-30	61	57	0	0	863	0	0	0	0	0	0	0	0	0	0	0	69	0	0	0	0	0	0	0	0	0	0	0	0	0
GDSC2	343	16161367	1298531	PCI-4B	SIDM00043	HNSC	1003	Camptothecin	TOP1	DNA replication	1046	Y	0.0001	0.1	-3.420978	0.774074	0.116107	-0.632451	PCI-4B	79	41	0	0	542	0	0	0	0	0	0	0	0	0	0	0	46	0	0	0	0	0	0	0	0	0	0	0	0	0
GDSC2	343	16161623	1298533	PL4	SIDM00042	PAAD	1003	Camptothecin	TOP1	DNA replication	1046	Y	0.0001	0.1	-2.702457	0.818583	0.110346	-0.241238	PL4	62	0	0	0	502	0	0	0	0	0	0	0	0	0	0	0	0	0	0	0	0	0	0	0	0	0	0	0	0	0
GDSC2	343	16161904	1298534	QGP-1	SIDM00360	UNCLASSIFIED	1003	Camptothecin	TOP1	DNA replication	1046	Y	0.0001	0.1	0.49941	0.950857	0.076028	1.502077	QGP-1	97	66	0	0	1068	0	0	0	0	0	0	0	0	0	0	0	0	0	0	0	0	0	0	0	0	0	0	0	0	0
GDSC2	343	16162160	1298537	RERF-LC-KJ	SIDM00356	LUAD	1003	Camptothecin	TOP1	DNA replication	1046	Y	0.0001	0.1	0.08025	0.972446	0.069965	1.273857	RERF-LC-KJ	101	0	0	165	852	0	0	0	0	0	0	0	0	0	0	0	0	0	0	0	0	0	0	0	0	0	0	0	0	0
GDSC2	343	16162441	1298538	RERF-LC-Sq1	SIDM00354	LUSC	1003	Camptothecin	TOP1	DNA replication	1046	Y	0.0001	0.1	-0.996337	0.929116	0.094887	0.68769	RERF-LC-Sq1	92	0	0	0	903	0	0	0	0	0	0	0	0	0	0	0	0	0	0	0	0	0	0	0	0	0	0	0	0	0
GDSC2	343	16162721	1298539	RKN	SIDM00353	UNCLASSIFIED	1003	Camptothecin	TOP1	DNA replication	1046	Y	0.0001	0.1	-0.8339	0.91869	0.062703	0.776131	RKN	111	0	0	0	823	0	0	0	0	0	0	0	0	0	0	0	0	0	0	0	0	0	0	0	0	0	0	0	0	0
GDSC2	343	16163002	1299050	SAT	SIDM00350	HNSC	1003	Camptothecin	TOP1	DNA replication	1046	Y	0.0001	0.1	0.739368	0.96847	0.061389	1.632726	SAT	104	0	0	0	899	0	0	0	0	0	0	0	0	0	0	0	0	0	0	0	0	0	0	0	0	0	0	0	0	0
GDSC2	343	16163283	1299052	SCC90	SIDM00399	HNSC	1003	Camptothecin	TOP1	DNA replication	1046	Y	0.0001	0.1	0.525999	0.961743	0.091991	1.516553	SCC90	64	102	0	0	450	0	0	0	0	0	0	0	0	0	0	0	124	0	0	0	0	0	0	0	0	0	0	0	0	0
GDSC2	343	16163564	1299059	SKN-3	SIDM00375	HNSC	1003	Camptothecin	TOP1	DNA replication	1046	Y	0.0001	0.1	-0.812463	0.942216	0.076121	0.787803	SKN-3	100	40	0	0	939	0	0	0	0	0	0	0	0	0	0	0	80	0	0	0	0	0	0	0	0	0	0	0	0	0
GDSC2	343	16163844	1299061	STS-0421	SIDM00041	UNCLASSIFIED	1003	Camptothecin	TOP1	DNA replication	1046	Y	0.0001	0.1	-2.770642	0.835572	0.080364	-0.278363	STS-0421	70	0	0	0	670	0	0	0	0	0	0	0	0	0	0	0	41	0	0	0	0	0	0	0	0	0	0	0	0	0
GDSC2	343	16164022	1299062	SW1271	SIDM01156	SCLC	1003	Camptothecin	TOP1	DNA replication	1046	Y	0.0001	0.1	-1.262933	0.854927	0.102474	0.542537	SW1271	0	0	0	1165	924	0	0	0	0	0	0	0	0	0	0	0	0	0	0	0	0	0	37	0	0	0	0	0	0	0
GDSC2	343	16164304	1299064	T-T	SIDM00322	ESCA	1003	Camptothecin	TOP1	DNA replication	1046	Y	0.0001	0.1	-1.622965	0.923616	0.084415	0.346511	T-T	70	38	0	0	1175	0	0	0	0	0	0	0	0	0	0	0	0	0	0	0	0	0	0	0	0	0	0	0	0	0
GDSC2	343	16164304	1299064	T-T	SIDM00322	ESCA	1003	Camptothecin	TOP1	DNA replication	1046	Y	0.0001	0.1	-1.622965	0.923616	0.084415	0.346511	TT	100	50	0	0	991	0	0	0	0	0	0	0	0	0	0	0	0	0	0	0	0	0	0	0	0	0	0	0	0	0
GDSC2	343	16164474	1299069	TMK-1	SIDM00040	STAD	1003	Camptothecin	TOP1	DNA replication	1046	Y	0.0001	0.1	-0.911863	0.942088	0.065876	0.733683	TMK-1	104	0	0	0	1175	0	0	0	0	0	0	0	0	0	0	0	0	0	0	0	0	0	0	0	0	0	0	0	0	0
GDSC2	343	16164654	1299070	TOV-112D	SIDM01170	OV	1003	Camptothecin	TOP1	DNA replication	1046	Y	0.0001	0.1	-3.859736	0.73867	0.133483	-0.87134	TOV-112D	31	0	0	0	370	0	0	0	0	0	0	0	0	0	0	0	0	0	0	0	0	0	0	0	0	0	0	0	0	0
GDSC2	343	16164935	1299075	VCaP	SIDM01077	PRAD	1003	Camptothecin	TOP1	DNA replication	1046	Y	0.0001	0.1	-1.911319	0.866654	0.061343	0.189511	VCaP	84	0	0	0	496	0	0	0	0	0	0	0	0	0	0	0	0	0	0	0	0	0	0	0	0	0	0	0	0	0
GDSC2	343	16165217	1299078	WM1552C	SIDM00976	SKCM	1003	Camptothecin	TOP1	DNA replication	1046	Y	0.0001	0.1	-1.887268	0.88313	0.085222	0.202606	WM1552C	33	0	0	0	587	0	0	0	0	0	0	0	0	0	0	0	0	0	0	0	0	0	83	0	0	0	0	0	0	0
GDSC2	343	16165498	1299080	WM35	SIDM00974	SKCM	1003	Camptothecin	TOP1	DNA replication	1046	Y	0.0001	0.1	-1.141866	0.926898	0.07682	0.608454	WM35	0	0	0	0	513	0	210	170	0	0	0	0	0	0	0	0	0	0	0	0	0	0	0	0	0	0	0	0	0	0
GDSC2	343	16165747	1299081	WM793B	SIDM00973	SKCM	1003	Camptothecin	TOP1	DNA replication	1046	Y	0.0001	0.1	-3.159174	0.789955	0.110404	-0.489907	WM793B	0	0	0	0	870	0	506	339	0	0	0	0	0	0	0	0	0	0	0	0	0	0	0	0	0	0	0	0	0	0
GDSC2	343	16166028	1303896	GA-10	SIDM00854	UNCLASSIFIED	1003	Camptothecin	TOP1	DNA replication	1046	Y	0.0001	0.1	-3.213522	0.814714	0.111617	-0.519497	GA-10	52	0	0	0	756	0	0	0	0	0	0	0	0	0	0	0	0	0	0	0	0	0	0	0	0	0	0	0	0	0
GDSC2	343	16166309	1303897	GRANTA-519	SIDM01058	DLBC	1003	Camptothecin	TOP1	DNA replication	1046	Y	0.0001	0.1	-4.604882	0.641943	0.134072	-1.277049	GRANTA-519	73	0	0	0	441	0	0	0	0	0	0	0	0	0	0	0	0	0	0	0	0	0	0	0	0	0	0	0	0	0
GDSC2	343	16166589	1303900	HCC1500	SIDM00879	BRCA	1003	Camptothecin	TOP1	DNA replication	1046	Y	9.8e-05	0.1	-0.468555	0.96839	0.078603	0.97505	HCC1500	100	0	0	0	921	0	0	0	0	0	0	0	0	0	0	0	0	0	0	0	0	0	0	0	0	0	0	0	0	0
GDSC2	343	16166864	1303901	HCC-33	SIDM01071	SCLC	1003	Camptothecin	TOP1	DNA replication	1046	Y	0.0001	0.1	0.372255	0.985264	0.081109	1.432845	HCC-33	0	0	0	0	829	0	0	0	0	0	0	0	0	0	0	0	0	0	0	0	0	0	104	0	0	0	0	0	0	0
GDSC2	343	16167044	1303911	YMB-1-E	SIDM01261	BRCA	1003	Camptothecin	TOP1	DNA replication	1046	Y	0.0001	0.1	-1.637175	0.899589	0.051264	0.338774	YMB-1-E	61	81	0	0	648	0	0	0	0	0	0	0	0	0	0	0	37	0	0	0	0	0	0	0	0	0	0	0	0	0
GDSC2	343	16167224	1303912	CHSA8926	SIDM00176	UNCLASSIFIED	1003	Camptothecin	TOP1	DNA replication	1046	Y	0.0001	0.1	-0.593878	0.942762	0.074104	0.906816	CHSA8926	74	0	0	0	496	0	0	0	0	0	0	0	0	0	0	0	0	0	0	0	0	0	0	0	0	0	0	0	0	0
GDSC2	343	16167505	1322212	COR-L32	SIDM00508	SCLC	1003	Camptothecin	TOP1	DNA replication	1046	Y	0.0001	0.1	-4.185081	0.696375	0.096604	-1.04848	COR-L32	0	0	0	224	764	0	0	0	0	0	0	0	0	0	0	0	0	0	0	0	0	0	0	0	0	0	0	0	0	0
GDSC2	343	16167699	1322213	COR-L321	SIDM00507	UNCLASSIFIED	1003	Camptothecin	TOP1	DNA replication	1046	Y	0.0001	0.1	-1.661811	0.93203	0.088641	0.32536	COR-L321	0	0	0	577	796	0	0	0	0	0	0	0	0	0	0	0	0	0	0	0	0	0	0	0	0	0	0	0	0	0
GDSC2	343	16167877	1322218	Hs-445	SIDM00668	UNCLASSIFIED	1003	Camptothecin	TOP1	DNA replication	1046	Y	0.0001	0.1	-4.672673	0.6429	0.176285	-1.313959	Hs-445	51	0	0	0	575	0	0	0	0	0	0	0	0	0	0	0	0	0	0	0	0	0	0	0	0	0	0	0	0	0
GDSC2	343	16168158	1322224	HSC-39	SIDM00045	STAD	1003	Camptothecin	TOP1	DNA replication	1046	Y	0.0001	0.1	-4.512512	0.674973	0.136053	-1.226756	HSC-39	116	0	0	0	1007	0	0	0	0	0	0	0	0	0	0	0	0	0	0	0	0	0	0	0	0	0	0	0	0	0
GDSC2	343	16168327	1323913	NB4	SIDM00428	LAML	1003	Camptothecin	TOP1	DNA replication	1046	Y	0.0001	0.1	-5.128109	0.589645	0.12107	-1.561929	NB-4	72	0	0	0	512	0	0	0	0	0	0	0	0	0	0	0	0	0	0	0	0	0	96	0	0	0	0	0	0	0
GDSC2	343	16168507	1327765	JEKO-1	SIDM01038	DLBC	1003	Camptothecin	TOP1	DNA replication	1046	Y	0.0001	0.1	-4.224518	0.70686	0.114728	-1.069953	JEKO-1	138	0	0	0	939	0	0	0	0	0	0	0	0	0	0	0	0	0	0	0	0	0	0	0	0	0	0	0	0	0
GDSC2	343	16168686	1327766	JJN-3	SIDM01036	MM	1003	Camptothecin	TOP1	DNA replication	1046	Y	0.0001	0.1	-2.076289	0.933289	0.085668	0.09969	JJN-3	0	78	0	0	551	0	0	0	0	0	0	0	0	0	0	0	35	0	0	0	0	0	92	0	0	0	0	0	0	0
GDSC2	343	16168967	1327768	JM1	SIDM00689	DLBC	1003	Camptothecin	TOP1	DNA replication	1046	Y	0.0001	0.1	-5.023045	0.605273	0.150593	-1.504725	JM1	53	0	0	0	551	0	0	0	0	0	0	0	0	0	0	0	0	0	0	0	0	0	0	0	0	0	0	0	0	0
GDSC2	343	16169146	1327769	JSC-1	SIDM00688	DLBC	1003	Camptothecin	TOP1	DNA replication	1046	Y	0.0001	0.1	-4.721618	0.639698	0.14074	-1.340608	JSC-1	0	735	0	0	521	0	0	0	0	0	0	0	0	0	0	0	392	0	0	0	0	0	406	0	0	0	0	0	0	0
GDSC2	343	16169425	1327771	JURL-MK1	SIDM01015	LCML	1003	Camptothecin	TOP1	DNA replication	1046	Y	0.0001	0.1	-4.475528	0.67527	0.108104	-1.206619	JURL-MK1	95	0	0	0	654	0	0	0	0	0	0	0	0	0	0	0	0	0	0	0	0	0	0	0	0	0	0	0	0	0
GDSC2	343	16169655	1327773	KARPAS-1106P	SIDM01011	DLBC	1003	Camptothecin	TOP1	DNA replication	1046	Y	0.0001	0.1	-4.390656	0.684558	0.118412	-1.160409	KARPAS-1106P	105	0	0	0	969	0	0	0	0	0	0	0	0	0	0	0	0	0	0	0	0	0	0	0	0	0	0	0	0	0
GDSC2	343	16169936	1327774	KARPAS-231	SIDM01017	UNCLASSIFIED	1003	Camptothecin	TOP1	DNA replication	1046	Y	0.0001	0.1	-5.204496	0.577004	0.131056	-1.60352	KARPAS-231	45	0	0	0	578	0	0	0	0	0	0	0	0	0	0	0	0	0	0	0	0	0	0	0	0	0	0	0	0	0
GDSC2	343	16170216	1327775	KARPAS-620	SIDM01006	MM	1003	Camptothecin	TOP1	DNA replication	1046	Y	0.0001	0.1	1.207394	0.993535	0.053446	1.887551	KARPAS-620	29	0	0	0	434	0	0	0	0	0	0	0	0	0	0	0	0	0	0	0	0	0	64	0	0	0	0	0	0	0
GDSC2	343	16170496	1330931	KCL-22	SIDM01004	LCML	1003	Camptothecin	TOP1	DNA replication	1046	Y	0.0001	0.1	-3.023849	0.840341	0.1306	-0.416226	KCL-22	0	0	0	0	3132	725	0	0	0	0	0	0	0	0	0	0	0	310	0	0	0	0	0	770	0	0	0	0	0	0
GDSC2	343	16170776	1330933	KOPN-8	SIDM01034	UNCLASSIFIED	1003	Camptothecin	TOP1	DNA replication	1046	Y	0.0001	0.1	-4.931236	0.61097	0.145021	-1.454738	KOPN-8	155	0	0	0	877	0	0	0	0	0	0	0	0	0	0	0	0	0	0	0	0	0	0	0	0	0	0	0	0	0
GDSC2	343	16171055	1330935	L-1236	SIDM00313	UNCLASSIFIED	1003	Camptothecin	TOP1	DNA replication	1046	Y	0.0001	0.1	-2.453396	0.879603	0.066293	-0.105633	L-1236	0	0	0	0	0	0	0	0	0	0	0	0	0	0	0	0	0	0	0	0	0	0	0	0	0	0	0	0	1311	0
GDSC2	343	16171336	1330941	MDA-MB-330	SIDM00631	BRCA	1003	Camptothecin	TOP1	DNA replication	1046	Y	9.8e-05	0.1	2.263289	0.98642	0.065949	2.462453	MDA-MB-330	57	130	0	0	579	0	0	0	0	0	0	0	0	0	0	0	126	0	0	0	0	0	0	0	0	0	0	0	0	0
GDSC2	343	16171594	1330942	ME-1	SIDM00338	LAML	1003	Camptothecin	TOP1	DNA replication	1046	Y	0.0001	0.1	-1.770861	0.926266	0.104642	0.265986	ME-1	153	0	0	0	842	0	0	0	0	0	0	0	0	0	0	0	0	0	0	0	0	0	0	0	0	0	0	0	0	0
GDSC2	343	16171875	1330947	MOLM-13	SIDM00437	LAML	1003	Camptothecin	TOP1	DNA replication	1046	Y	0.0001	0.1	-4.890003	0.622614	0.095799	-1.432288	MOLM-13	131	0	0	0	893	0	0	0	0	0	0	0	0	0	0	0	0	0	0	0	0	0	0	0	0	0	0	0	0	0
GDSC2	343	16172155	1330948	MOLM-16	SIDM00435	LAML	1003	Camptothecin	TOP1	DNA replication	1046	Y	0.0001	0.1	-3.695107	0.773314	0.082892	-0.781705	MOLM-16	136	0	0	0	839	0	0	0	0	0	0	0	0	0	0	0	0	0	0	0	0	0	0	0	0	0	0	0	0	0
GDSC2	343	16172334	1330950	MOLP-8	SIDM00434	MM	1003	Camptothecin	TOP1	DNA replication	1046	Y	0.0001	0.1	-3.264968	0.815493	0.102014	-0.547508	MOLP-8	119	0	0	0	1232	0	0	0	0	0	0	0	0	0	0	0	0	0	0	0	0	0	0	0	0	0	0	0	0	0
GDSC2	343	16172615	1330960	MY-M12	SIDM01217	ALL	1003	Camptothecin	TOP1	DNA replication	1046	Y	0.0001	0.1	-4.182263	0.717628	0.138805	-1.046946	MY-M12	129	0	0	0	1038	0	0	0	0	0	0	0	0	0	0	0	0	0	0	0	0	0	0	0	0	0	0	0	0	0
GDSC2	343	16172794	1330964	NCI-H1341	SIDM00646	SCLC	1003	Camptothecin	TOP1	DNA replication	1046	Y	0.0001	0.1	-3.020549	0.820091	0.111929	-0.41443	NCI-H1341	43	39	0	0	596	0	0	0	0	0	0	0	0	0	0	0	0	0	0	0	0	0	0	0	0	0	0	0	0	0
GDSC2	343	16172963	1330972	NCI-H1876	SIDM00766	SCLC	1003	Camptothecin	TOP1	DNA replication	1046	Y	0.0001	0.1	-5.815014	0.492378	0.119112	-1.935927	NCI-H1876	0	0	0	369	830	0	0	0	0	0	0	0	0	0	0	0	0	0	0	0	0	0	89	0	0	0	0	0	0	0
GDSC2	343	16173243	1330973	NCI-H2066	SIDM00711	SCLC	1003	Camptothecin	TOP1	DNA replication	1046	Y	0.0001	0.1	3.498877	0.986259	0.051881	3.135191	NCI-H2066	0	42	0	413	922	0	0	0	0	0	0	0	0	0	0	0	86	0	0	0	0	0	75	0	0	0	0	0	0	0
GDSC2	343	16173413	1330975	NCI-H660	SIDM01123	OTHER	1003	Camptothecin	TOP1	DNA replication	1046	Y	0.0001	0.1	0.624599	0.994588	0.049529	1.570238	NCI-H660	31	0	0	0	611	0	0	0	0	0	0	0	0	0	0	0	0	0	0	0	0	0	0	0	0	0	0	0	0	0
GDSC2	343	16173592	1330981	NK-92MI	SIDM01201	UNCLASSIFIED	1003	Camptothecin	TOP1	DNA replication	1046	Y	0.0001	0.1	-4.545965	0.67261	0.119227	-1.24497	NK-92MI	45	0	0	0	688	0	0	0	0	0	0	0	0	0	0	0	0	0	0	0	0	0	0	0	0	0	0	0	0	0
GDSC2	343	16173772	1330982	NU-DUL-1	SIDM00443	DLBC	1003	Camptothecin	TOP1	DNA replication	1046	Y	0.0001	0.1	-4.794101	0.634029	0.116333	-1.380072	NU-DUL-1	111	0	0	0	742	0	0	0	0	0	0	0	0	0	0	0	0	0	0	0	0	0	0	0	0	0	0	0	0	0
GDSC2	343	16173950	1330983	OCI-AML5	SIDM00461	LAML	1003	Camptothecin	TOP1	DNA replication	1046	Y	0.0001	0.1	-4.25333	0.706855	0.130242	-1.08564	OCI-AML5	86	0	0	0	1687	0	0	0	0	0	0	0	0	0	0	0	0	0	0	0	0	0	0	0	0	0	0	0	0	0
GDSC2	343	16174179	1330984	OCI-LY-19	SIDM00460	DLBC	1003	Camptothecin	TOP1	DNA replication	1046	Y	0.0001	0.1	-5.605423	0.520989	0.095094	-1.821812	OCI-LY-19	95	0	0	0	496	0	0	0	0	0	0	0	0	0	0	0	0	0	0	0	0	0	0	0	0	0	0	0	0	0
GDSC2	343	16174357	1330985	OCI-M1	SIDM00458	LAML	1003	Camptothecin	TOP1	DNA replication	1046	Y	0.0001	0.1	-4.435586	0.682253	0.115829	-1.184873	OCI-M1	58	0	0	0	922	0	0	0	0	0	0	0	0	0	0	0	0	0	0	0	0	0	0	0	0	0	0	0	0	0
GDSC2	343	16174637	1330987	P32-ISH	SIDM00362	UNCLASSIFIED	1003	Camptothecin	TOP1	DNA replication	1046	Y	0.0001	0.1	-5.135055	0.589485	0.114054	-1.565711	P32-ISH	89	0	0	0	645	0	0	0	0	0	0	0	0	0	0	0	0	0	0	0	0	0	0	0	0	0	0	0	0	0
GDSC2	343	16174918	1330991	PL-21	SIDM00450	LAML	1003	Camptothecin	TOP1	DNA replication	1046	Y	0.0001	0.1	-3.38721	0.794885	0.107024	-0.614065	PL-21	139	0	0	0	947	0	0	0	0	0	0	0	0	0	0	0	0	0	0	0	0	0	0	0	0	0	0	0	0	0
GDSC2	343	16175098	1330993	PWR-1E	SIDM01114	PRAD	1003	Camptothecin	TOP1	DNA replication	1046	Y	0.0001	0.1	-3.837146	0.738124	0.124092	-0.859041	PWR-1E	66	0	0	0	459	0	0	0	0	0	0	0	0	0	0	0	0	0	0	0	0	0	0	0	0	0	0	0	0	0
GDSC2	343	16175379	1330994	RCH-ACV	SIDM00449	UNCLASSIFIED	1003	Camptothecin	TOP1	DNA replication	1046	Y	0.0001	0.1	-4.794113	0.634935	0.111493	-1.380079	RCH-ACV	1689	0	0	0	975	0	0	0	0	0	0	0	0	0	0	0	0	0	0	0	0	0	0	0	0	0	0	0	0	0
GDSC2	343	16175559	1330995	RC-K8	SIDM00448	DLBC	1003	Camptothecin	TOP1	DNA replication	1046	Y	0.0001	0.1	-3.475964	0.767729	0.10123	-0.662389	RC-K8	162	0	0	0	1563	0	0	0	0	0	0	0	0	0	0	0	0	0	0	0	0	0	0	0	0	0	0	0	0	0
GDSC2	343	16175812	1331025	ROS-50	SIDM00415	UNCLASSIFIED	1003	Camptothecin	TOP1	DNA replication	1046	Y	0.0001	0.1	-3.118728	0.787133	0.084063	-0.467885	ROS-50	74	0	0	0	627	0	0	0	0	0	0	0	0	0	0	0	0	0	0	0	0	0	0	0	0	0	0	0	0	0
GDSC2	343	16175992	1331032	SLVL	SIDM00374	DLBC	1003	Camptothecin	TOP1	DNA replication	1046	Y	0.0001	0.1	-4.881173	0.613212	0.129323	-1.427481	SLVL	117	0	0	0	1387	0	0	0	0	0	0	0	0	0	0	0	0	0	0	0	0	0	0	0	0	0	0	0	0	0
GDSC2	343	16176274	1331033	SU-DHL-10	SIDM00389	DLBC	1003	Camptothecin	TOP1	DNA replication	1046	Y	0.0001	0.1	-3.56163	0.804725	0.151619	-0.709031	SU-DHL-10	49	0	0	0	598	0	0	0	0	0	0	0	0	0	0	0	0	0	0	0	0	0	0	0	0	0	0	0	0	0
GDSC2	343	16176555	1331034	SU-DHL-16	SIDM00404	DLBC	1003	Camptothecin	TOP1	DNA replication	1046	Y	0.0001	0.1	-5.154963	0.586217	0.112939	-1.576551	SU-DHL-16	74	0	0	0	554	0	0	0	0	0	0	0	0	0	0	0	0	0	0	0	0	54	0	0	0	0	0	0	0	0
GDSC2	343	16176735	1331035	SU-DHL-4	SIDM00405	DLBC	1003	Camptothecin	TOP1	DNA replication	1046	Y	0.0001	0.1	-4.221604	0.713221	0.088077	-1.068366	SU-DHL-4	72	0	0	0	754	0	0	0	0	0	0	0	0	0	0	0	0	0	0	0	0	0	0	0	0	0	0	0	0	0
GDSC2	343	16176913	1331036	SU-DHL-5	SIDM00406	DLBC	1003	Camptothecin	TOP1	DNA replication	1046	Y	0.0001	0.1	-5.153279	0.587046	0.101345	-1.575634	SU-DHL-5	119	0	0	0	545	0	0	0	0	0	0	276	0	0	0	0	0	0	0	0	0	0	0	0	0	0	0	0	0	0
GDSC2	343	16177192	1331037	SU-DHL-6	SIDM00407	DLBC	1003	Camptothecin	TOP1	DNA replication	1046	Y	0.0001	0.1	-3.769868	0.775863	0.11497	-0.82241	SU-DHL-6	53	0	0	0	1003	0	0	0	0	0	0	0	0	0	0	0	0	0	0	0	0	0	0	0	0	0	0	0	0	0
GDSC2	343	16177469	1331038	SU-DHL-8	SIDM00423	DLBC	1003	Camptothecin	TOP1	DNA replication	1046	Y	0.0001	0.1	-4.594499	0.665813	0.156771	-1.271396	SU-DHL-8	104	0	0	0	963	0	0	0	0	0	0	0	0	0	0	0	0	0	0	0	0	0	0	0	0	0	0	0	0	0
GDSC2	343	16177748	1331039	SUP-HD1	SIDM00422	UNCLASSIFIED	1003	Camptothecin	TOP1	DNA replication	1046	Y	0.0001	0.1	-4.717596	0.623397	0.15366	-1.338418	SUP-HD1	0	191	0	0	2456	0	0	0	0	0	0	0	0	0	1560	0	0	0	0	0	0	0	0	0	0	0	0	0	0	0
GDSC2	343	16178029	1331040	SUP-M2	SIDM00421	UNCLASSIFIED	1003	Camptothecin	TOP1	DNA replication	1046	Y	0.0001	0.1	-5.387443	0.553155	0.115195	-1.703128	SUP-M2	57	0	0	0	618	0	0	0	0	0	0	0	0	0	0	0	0	0	0	0	0	0	0	0	0	0	0	0	0	0
GDSC2	343	16178309	1331045	TK	SIDM00323	DLBC	1003	Camptothecin	TOP1	DNA replication	1046	Y	0.0001	0.1	-3.398671	0.813827	0.094401	-0.620305	TK	132	0	0	0	1314	0	0	0	0	0	0	0	0	0	0	0	0	0	0	0	0	0	0	0	0	0	0	0	0	0
GDSC2	343	16178590	1331048	VAL	SIDM00416	DLBC	1003	Camptothecin	TOP1	DNA replication	1046	Y	0.0001	0.1	-4.635845	0.644924	0.112066	-1.293907	VAL	71	0	0	0	669	0	0	0	0	0	0	0	0	0	0	0	0	0	0	0	0	0	0	0	0	0	0	0	0	0
GDSC2	343	16178872	1331049	WIL2-NS	SIDM01102	UNCLASSIFIED	1003	Camptothecin	TOP1	DNA replication	1046	Y	0.0001	0.1	-4.832375	0.625425	0.148614	-1.400911	WIL2-NS	0	26	0	0	988	0	0	0	0	0	0	0	0	0	0	0	0	0	0	0	0	0	141	0	0	0	0	0	0	0
GDSC2	343	16179151	1331050	WSU-DLCL2	SIDM00413	DLBC	1003	Camptothecin	TOP1	DNA replication	1046	Y	0.0001	0.1	-4.066545	0.732717	0.10421	-0.983941	WSU-DLCL2	88	0	0	0	694	0	0	0	0	0	0	0	0	0	0	0	0	0	0	0	0	0	0	0	0	0	0	0	0	0
GDSC2	343	16179319	1331055	NCI-H740	SIDM01118		1003	Camptothecin	TOP1	DNA replication	1046	Y	0.0001	0.1	-2.246633	0.849305	0.096111	0.006943	NCI-H740	0	0	0	755	1047	0	0	0	0	0	0	0	0	0	0	0	0	0	0	0	0	0	165	0	0	0	0	0	0	0
GDSC2	343	16179499	1479987	DOV13	SIDM00969	OV	1003	Camptothecin	TOP1	DNA replication	1046	Y	0.0001	0.1	-3.473477	0.780095	0.144965	-0.661035	DOV13	147	0	0	0	1225	0	0	0	0	0	0	0	0	0	0	0	0	0	0	0	0	0	0	0	0	0	0	0	0	0
GDSC2	343	16179779	1479988	Hey	SIDM00968	OV	1003	Camptothecin	TOP1	DNA replication	1046	Y	0.0001	0.1	-2.789055	0.799995	0.112998	-0.288389	Hey	52	0	0	0	683	0	0	0	0	0	0	0	0	0	0	0	0	0	0	0	0	0	0	0	0	0	0	0	0	0
GDSC2	343	16180060	1479995	JHOS-2	SIDM00305	OV	1003	Camptothecin	TOP1	DNA replication	1046	Y	0.0001	0.1	-2.267596	0.857684	0.132259	-0.00447	JHOS-2	75	0	0	0	938	0	0	0	0	0	0	0	0	0	0	0	0	0	0	0	0	0	0	0	0	0	0	0	0	0
GDSC2	343	16180239	1480358	JHOS-3	SIDM00304	OV	1003	Camptothecin	TOP1	DNA replication	1046	Y	0.0001	0.1	-1.44966	0.88513	0.073035	0.44087	JHOS-3	98	0	243	0	661	0	0	0	0	0	0	0	0	0	0	0	0	0	0	0	0	0	0	0	0	0	0	0	0	0
GDSC2	343	16180419	1480359	JHOS-4	SIDM00303	OV	1003	Camptothecin	TOP1	DNA replication	1046	Y	0.0001	0.1	-2.468786	0.85352	0.103799	-0.114012	JHOS-4	63	0	0	0	1072	0	0	0	0	0	0	0	0	0	0	0	0	0	0	0	0	0	0	0	0	0	0	0	0	0
GDSC2	343	16180599	1480360	OV-7	SIDM00474	OV	1003	Camptothecin	TOP1	DNA replication	1046	Y	0.0001	0.1	-3.521462	0.763182	0.10476	-0.687161	OV-7	78	0	0	0	493	0	0	0	0	0	0	0	0	0	0	0	0	0	0	0	0	0	0	0	0	0	0	0	0	0
GDSC2	343	16180779	1480361	OV-17R	SIDM00476	OV	1003	Camptothecin	TOP1	DNA replication	1046	Y	0.0001	0.1	-0.580867	0.948631	0.092412	0.9139	OV-17R	46	0	0	0	492	0	0	0	0	0	0	0	0	0	0	0	0	0	0	0	0	0	0	0	0	0	0	0	0	0
GDSC2	343	16180959	1480362	OV-56	SIDM00475	OV	1003	Camptothecin	TOP1	DNA replication	1046	Y	0.0001	0.1	-2.238279	0.858603	0.150964	0.011492	OV-56	79	0	0	0	470	0	0	0	0	0	0	0	0	0	0	0	0	0	0	0	0	0	0	0	0	0	0	0	0	0
GDSC2	343	16181240	1480364	OVCA420	SIDM00967	OV	1003	Camptothecin	TOP1	DNA replication	1046	Y	0.0001	0.1	0.826693	0.966896	0.10555	1.680272	OVCA420	99	0	0	0	1046	0	0	0	0	0	0	0	0	0	0	0	0	0	0	0	0	0	100	0	0	0	0	0	0	0
GDSC2	343	16181489	1480367	OVCA433	SIDM00966	OV	1003	Camptothecin	TOP1	DNA replication	1046	Y	0.0001	0.1	-1.960678	0.864622	0.095335	0.162637	OVCA433	50	0	0	0	552	0	0	0	0	0	0	0	0	0	0	0	0	0	0	0	0	0	0	0	0	0	0	0	0	0
GDSC2	343	16181669	1480371	OVK-18	SIDM00238	OV	1003	Camptothecin	TOP1	DNA replication	1046	Y	0.0001	0.1	-2.683232	0.826014	0.101639	-0.230771	OVK-18	305	0	0	0	1798	0	0	0	0	0	0	0	0	0	0	0	0	0	189	0	0	0	0	0	591	0	0	0	0	561
GDSC2	343	16181926	1480372	PEO1	SIDM00472	OV	1003	Camptothecin	TOP1	DNA replication	1046	Y	0.0001	0.1	-2.171711	0.83339	0.09647	0.047736	PEO1	66	0	0	0	520	0	0	0	0	0	0	0	0	0	0	0	0	0	0	0	0	0	0	0	0	0	0	0	0	0
GDSC2	343	16182208	1480374	UWB1.289	SIDM00815	OV	1003	Camptothecin	TOP1	DNA replication	1046	Y	0.0001	0.1	-3.481571	0.748663	0.083652	-0.665441	UWB1.289	51	0	0	0	418	0	0	0	0	0	0	0	0	0	0	0	0	0	0	0	0	0	0	0	0	0	0	0	0	0
GDSC2	343	16182388	1503361	FLO-1	SIDM01041	ESCA	1003	Camptothecin	TOP1	DNA replication	1046	Y	0.0001	0.1	-1.657427	0.893153	0.080236	0.327747	FLO-1	80	0	0	0	637	0	0	0	0	0	0	0	0	0	0	0	0	0	0	0	0	28	0	0	0	0	0	0	0	0
GDSC2	343	16182670	1503362	OACp4C	SIDM00445	ESCA	1003	Camptothecin	TOP1	DNA replication	1046	Y	0.0001	0.1	-1.824594	0.898594	0.061941	0.23673	OACp4C	38	0	0	0	402	0	0	0	0	0	0	0	0	0	0	0	13	0	0	0	0	0	0	0	0	0	0	0	0	0
GDSC2	343	16182951	1503363	OACM5-1	SIDM00444	ESCA	1003	Camptothecin	TOP1	DNA replication	1046	Y	0.0001	0.1	-2.735108	0.815891	0.107222	-0.259016	OACM5-1	88	0	0	0	534	0	0	0	0	0	0	0	0	0	0	0	0	0	0	0	0	31	0	0	0	0	0	0	0	0
GDSC2	343	16183232	1503364	SK-GT-2	SIDM00393	STAD	1003	Camptothecin	TOP1	DNA replication	1046	Y	0.0001	0.1	-0.421624	0.959952	0.086902	1.000603	SK-GT-2	73	0	0	0	921	0	0	0	0	0	0	0	0	0	0	0	31	0	0	0	0	0	0	0	0	0	0	0	0	0
GDSC2	343	16183513	1503365	SK-GT-4	SIDM00483	ESCA	1003	Camptothecin	TOP1	DNA replication	1046	Y	0.0001	0.1	2.420957	0.960681	0.060615	2.548298	SK-GT-4	85	0	0	0	660	0	0	0	0	0	0	0	0	0	0	0	0	0	0	0	0	0	0	0	0	0	0	0	0	0
GDSC2	343	16183794	1503366	ESO26	SIDM00539	ESCA	1003	Camptothecin	TOP1	DNA replication	1046	Y	0.0001	0.1	-1.401561	0.919242	0.134858	0.467058	ESO26	119	0	0	0	673	0	0	0	0	0	0	0	0	0	0	0	0	0	0	0	0	38	0	0	0	0	0	0	0	0
GDSC2	343	16184074	1503367	ESO51	SIDM00538	ESCA	1003	Camptothecin	TOP1	DNA replication	1046	Y	0.0001	0.1	-2.216149	0.857891	0.093267	0.023541	ESO51	159	0	0	0	659	0	0	0	0	0	0	0	0	0	0	0	0	0	0	0	29	0	0	0	0	0	0	0	0	0
GDSC2	343	16184355	1503368	KYAE-1	SIDM00530	ESCA	1003	Camptothecin	TOP1	DNA replication	1046	Y	0.0001	0.1	1.297212	0.993735	0.046153	1.936454	KYAE-1	90	0	0	0	1091	0	0	0	0	0	0	0	0	0	0	0	0	0	0	0	0	50	0	0	0	0	0	0	0	0
GDSC2	343	16184637	1503369	EMC-BAC-1	SIDM00048	LUAD	1003	Camptothecin	TOP1	DNA replication	1046	Y	0.0001	0.1	-2.97125	0.806773	0.086905	-0.387588	EMC-BAC-1	0	0	0	352	1396	0	0	0	0	0	0	0	0	0	0	0	0	0	0	0	0	0	85	0	0	0	0	0	0	0
GDSC2	343	16184816	1503370	EMC-BAC-2	SIDM00047	LUAD	1003	Camptothecin	TOP1	DNA replication	1046	Y	0.0001	0.1	-2.498456	0.82999	0.068925	-0.130167	EMC-BAC-2	64	0	0	0	593	0	0	0	0	0	0	0	0	0	0	0	0	0	0	0	0	0	0	0	0	0	0	0	0	0
GDSC2	343	16185097	1503371	TE-4	SIDM00250	ESCA	1003	Camptothecin	TOP1	DNA replication	1046	Y	0.0001	0.1	-1.152049	0.95255	0.080438	0.602909	TE-4	0	79	0	802	1774	0	0	0	0	0	0	0	0	0	0	0	0	0	0	0	0	0	95	0	0	0	0	0	0	0
GDSC2	343	16185378	1503373	U-CH2	SIDM01185		1003	Camptothecin	TOP1	DNA replication	1046	Y	0.0001	0.1	-0.694565	0.923907	0.064622	0.851995	U-CH2	54	0	0	0	342	0	0	0	0	0	0	0	0	0	0	0	0	0	0	0	0	0	0	0	0	0	0	0	0	0
GDSC2	343	16185557	1509073	NCC010	SIDM00231	KIRC	1003	Camptothecin	TOP1	DNA replication	1046	Y	0.0001	0.1	-1.67576	0.92453	0.10793	0.317766	NCC010	102	0	0	0	1141	0	0	0	0	0	0	0	0	0	0	0	0	0	0	0	0	0	0	0	0	0	0	0	0	0
GDSC2	343	16185814	1509074	NCC021	SIDM00232	KIRC	1003	Camptothecin	TOP1	DNA replication	1046	Y	0.0001	0.1	-1.908513	0.870569	0.075822	0.191039	NCC021	146	0	0	0	1110	0	0	0	0	0	0	0	0	0	0	0	0	0	0	0	0	0	0	0	0	0	0	0	0	0
GDSC2	343	16185994	1524414	RCC-FG2	SIDM00819	KIRC	1003	Camptothecin	TOP1	DNA replication	1046	Y	0.0001	0.1	-2.284478	0.861411	0.114602	-0.013662	RCC-FG2	139	0	0	0	870	0	0	0	0	0	0	0	0	0	0	0	0	0	0	0	0	0	0	0	0	0	0	0	0	0
GDSC2	343	16186174	1524415	RCC-JF	SIDM00818	KIRC	1003	Camptothecin	TOP1	DNA replication	1046	Y	0.0001	0.1	-3.845291	0.728211	0.089722	-0.863476	RCC-JF	58	0	0	0	615	0	0	0	0	0	0	0	0	0	0	0	0	0	0	0	0	0	0	0	0	0	0	0	0	0
GDSC2	343	16186354	1524416	RCC-JW	SIDM00817	KIRC	1003	Camptothecin	TOP1	DNA replication	1046	Y	0.0001	0.1	-2.672538	0.820788	0.081606	-0.224949	RCC-JW	60	0	0	0	570	0	0	0	0	0	0	0	0	0	0	0	0	0	0	0	0	0	0	0	0	0	0	0	0	0
GDSC2	343	16186635	1524417	RCC-ER	SIDM00820	KIRC	1003	Camptothecin	TOP1	DNA replication	1046	Y	0.0001	0.1	-3.572036	0.760573	0.111501	-0.714697	RCC-ER	54	0	0	0	596	0	0	0	0	0	0	0	0	0	0	0	0	0	0	0	0	0	0	0	0	0	0	0	0	0
GDSC2	343	16186815	1524418	RCC-AB	SIDM00821	KIRC	1003	Camptothecin	TOP1	DNA replication	1046	Y	0.0001	0.1	-3.075722	0.775804	0.13768	-0.44447	RCC-AB	78	0	0	0	352	0	0	0	0	0	0	0	0	0	0	0	0	0	0	0	0	0	0	0	0	0	0	0	0	0
GDSC2	343	16186995	1524419	RCC-MF	SIDM00816	KIRC	1003	Camptothecin	TOP1	DNA replication	1046	Y	0.0001	0.1	-2.411744	0.865394	0.064687	-0.082955	RCC-MF	45	0	0	0	554	0	0	0	0	0	0	0	0	0	0	0	0	0	0	0	0	0	0	0	0	0	0	0	0	0
GDSC2	343	16187175	1659817	KMS-11	SIDM00608	MM	1003	Camptothecin	TOP1	DNA replication	1046	Y	0.0001	0.1	-1.033006	0.957824	0.099882	0.667725	KMS-11	0	134	0	0	1796	0	0	0	0	0	0	0	0	0	0	0	0	0	0	0	0	0	0	0	0	0	0	0	0	0
GDSC2	343	16187355	1659818	MM1S	SIDM01265	MM	1003	Camptothecin	TOP1	DNA replication	1046	Y	0.0001	0.1	-3.797156	0.768343	0.109083	-0.837267	MM1S	99	65	0	0	1183	0	0	0	0	0	0	0	0	0	0	0	0	0	0	0	0	0	0	0	0	0	0	0	0	0
GDSC2	343	16187634	1659819	OCI-LY7	SIDM00459	DLBC	1003	Camptothecin	TOP1	DNA replication	1046	Y	0.0001	0.1	-4.664312	0.654447	0.111023	-1.309407	OCI-LY7	61	0	0	0	504	0	0	0	0	0	0	0	0	0	0	0	0	0	0	0	0	0	0	0	0	0	0	0	0	0
GDSC2	343	16187811	1659823	SNU-1040	SIDM00217	COREAD	1003	Camptothecin	TOP1	DNA replication	1046	Y	9.8e-05	0.1	0.764638	0.97788	0.086208	1.646485	SNU-1040	0	0	0	0	0	15474	0	0	0	0	0	0	0	0	0	0	0	0	9778	0	0	0	0	0	0	13138	0	0	0	0
GDSC2	343	16187961	1659928	SNU-175	SIDM00216	COREAD	1003	Camptothecin	TOP1	DNA replication	1046	Y	9.8e-05	0.1	-2.834124	0.83223	0.118521	-0.312927	SNU-175	0	0	0	0	0	7875	0	0	0	0	0	0	0	0	0	0	0	1658	0	0	0	0	0	0	0	0	0	0	0	2458
GDSC2	343	16188243	1659929	SNU-283	SIDM00215		1003	Camptothecin	TOP1	DNA replication	1046	Y	0.0001	0.1	-0.914349	0.947598	0.06767	0.732329	SNU-283	191	0	0	0	1028	0	0	0	0	0	0	0	0	0	0	0	0	0	0	0	0	0	0	0	0	0	0	0	0	0
GDSC2	343	16188423	1660034	SNU-407	SIDM00214	COREAD	1003	Camptothecin	TOP1	DNA replication	1046	Y	9.8e-05	0.1	-1.612538	0.898987	0.079795	0.352188	SNU-407	1562	0	0	0	1804	0	0	0	0	0	0	0	0	0	0	0	0	0	0	0	0	0	0	0	827	0	0	0	0	775
GDSC2	343	16188696	1660035	SNU-61	SIDM00194	COREAD	1003	Camptothecin	TOP1	DNA replication	1046	Y	0.0001	0.1	1.343563	0.98461	0.047641	1.961691	SNU-61	178	0	0	0	970	0	0	0	0	0	0	0	0	0	0	0	0	0	0	0	0	0	0	0	0	0	0	0	0	0
GDSC2	343	16188954	1660036	SNU-81	SIDM00193	COREAD	1003	Camptothecin	TOP1	DNA replication	1046	Y	9.8e-05	0.1	0.073547	0.98423	0.048948	1.270207	SNU-81	0	0	0	0	0	0	0	0	0	0	0	0	12440	5828	0	0	0	0	0	0	0	0	0	0	0	0	0	0	0	0
GDSC2	343	16189212	1674021	SNU-C5	SIDM00498	COREAD	1003	Camptothecin	TOP1	DNA replication	1046	Y	9.8e-05	0.1	-2.421554	0.835886	0.080588	-0.088296	SNU-C5	0	0	0	0	3091	778	0	0	0	0	0	0	0	0	0	0	0	0	0	0	0	0	0	0	504	761	0	0	0	1145
GDSC2	343	16189494	1789883	DiFi	SIDM00049	COREAD	1003	Camptothecin	TOP1	DNA replication	1046	Y	9.8e-05	0.1	-2.055725	0.877514	0.115592	0.110887	DIFI	69	0	0	0	633	0	0	0	0	0	0	0	0	0	0	0	0	0	0	0	0	0	0	0	0	0	0	0	0	0
GDSC2	343	15946311	683667	PFSK-1	SIDM01132	MB	1004	Vinblastine	Microtubule destabiliser	Mitosis	1046	Y	0.0001	0.1	-4.993002	0.598065	0.121997	-0.689833	PFSK-1	28	0	0	0	371	0	0	0	0	0	0	0	0	0	0	0	0	0	0	0	0	0	0	0	0	0	0	0	0	0
GDSC2	343	15946549	684052	A673	SIDM00848	UNCLASSIFIED	1004	Vinblastine	Microtubule destabiliser	Mitosis	1046	Y	0.0001	0.1	-6.012266	0.466521	0.18398	-1.15821	A673	58	0	0	0	350	0	0	0	0	0	0	0	0	0	0	0	0	0	0	0	0	0	0	0	0	0	0	0	0	0
GDSC2	343	15947088	684059	ES7	SIDM00269	UNCLASSIFIED	1004	Vinblastine	Microtubule destabiliser	Mitosis	1046	Y	0.0001	0.1	-5.742937	0.501738	0.108206	-1.034446	ES7	53	0	0	0	576	0	0	0	0	0	0	0	0	0	0	0	0	0	0	0	0	0	0	0	0	0	0	0	0	0
GDSC2	343	15947370	684062	EW-11	SIDM00203	UNCLASSIFIED	1004	Vinblastine	Microtubule destabiliser	Mitosis	1046	Y	0.0001	0.1	-4.789647	0.616878	0.09605	-0.596386	EW-11	109	0	0	0	859	0	0	0	0	0	0	0	0	0	0	0	0	0	0	0	0	0	0	0	0	0	0	0	0	0
GDSC2	343	15947652	684072	SK-ES-1	SIDM01111	UNCLASSIFIED	1004	Vinblastine	Microtubule destabiliser	Mitosis	1046	Y	0.0001	0.1	-5.167295	0.579192	0.147023	-0.769925	SK-ES-1	44	0	0	0	363	0	0	0	0	0	0	0	0	0	0	0	0	0	0	0	0	0	0	0	0	0	0	0	0	0
GDSC2	343	15947933	687448	COLO-829	SIDM00909	SKCM	1004	Vinblastine	Microtubule destabiliser	Mitosis	1046	Y	0.0001	0.1	-0.536092	0.899449	0.067961	1.358227	COLO-829	0	38	0	0	203	0	155	257	0	0	0	0	0	0	0	0	0	0	0	0	0	0	0	0	0	0	0	0	0	0
GDSC2	343	15948492	687455	RT4	SIDM01085	BLCA	1004	Vinblastine	Microtubule destabiliser	Mitosis	1046	Y	0.0001	0.1	-4.023106	0.712813	0.122361	-0.244142	RT4	57	0	0	0	617	0	0	0	0	0	0	0	0	0	0	0	0	0	0	0	0	0	0	0	0	0	0	0	0	0
GDSC2	343	15948773	687457	SW780	SIDM01160	BLCA	1004	Vinblastine	Microtubule destabiliser	Mitosis	1046	Y	0.0001	0.1	-2.659769	0.826064	0.083033	0.382346	SW780	57	30	0	0	621	0	0	0	0	0	0	0	0	0	0	0	0	0	0	0	0	0	0	0	0	0	0	0	0	0
GDSC2	343	15949054	687459	TCCSUP	SIDM01190	BLCA	1004	Vinblastine	Microtubule destabiliser	Mitosis	1046	Y	0.0001	0.1	-1.419055	0.900701	0.12279	0.952484	TCCSUP	0	155	0	0	692	0	0	0	0	0	0	0	0	0	0	0	205	0	0	0	0	0	0	0	0	0	0	0	0	0
GDSC2	343	15949335	687505	C-33-A	SIDM00889	CESC	1004	Vinblastine	Microtubule destabiliser	Mitosis	1046	Y	0.0001	0.1	-4.986046	0.596159	0.071506	-0.686636	C-33-A	1277	0	0	0	2876	0	0	0	0	0	0	0	0	0	0	0	0	0	0	0	0	0	0	0	0	0	0	0	0	0
GDSC2	343	15949617	687506	C-4-I	SIDM00905	CESC	1004	Vinblastine	Microtubule destabiliser	Mitosis	1046	Y	0.0001	0.1	-4.106048	0.710943	0.153916	-0.282256	C-4-I	77	133	0	0	425	0	0	0	0	0	0	0	0	0	0	0	147	0	0	0	0	0	0	0	0	0	0	0	0	0
GDSC2	343	15949897	687514	ME-180	SIDM00627	CESC	1004	Vinblastine	Microtubule destabiliser	Mitosis	1046	Y	0.0001	0.1	-1.188847	0.92707	0.020357	1.05827	ME-180	58	59	0	0	443	0	0	0	0	0	0	0	0	0	0	0	59	0	0	0	0	0	0	0	0	0	0	0	0	0
GDSC2	343	15950178	687561	42-MG-BA	SIDM00982	GBM	1004	Vinblastine	Microtubule destabiliser	Mitosis	1046	Y	0.0001	0.1	-4.781426	0.621893	0.118266	-0.592608	42-MG-BA	44	0	0	0	503	0	0	0	0	0	0	0	0	0	0	0	0	0	0	0	0	0	0	0	0	0	0	0	0	0
GDSC2	343	15950459	687562	8-MG-BA	SIDM00998	GBM	1004	Vinblastine	Microtubule destabiliser	Mitosis	1046	Y	0.0001	0.1	-5.070939	0.590465	0.108064	-0.725647	8-MG-BA	71	0	0	0	594	0	0	0	0	0	0	0	0	0	0	0	0	0	0	0	0	0	0	0	0	0	0	0	0	0
GDSC2	343	15950739	687563	A172	SIDM00799	GBM	1004	Vinblastine	Microtubule destabiliser	Mitosis	1046	Y	0.0001	0.1	-5.096831	0.57959	0.122758	-0.737545	A172	93	0	0	0	353	0	0	0	0	0	0	0	0	0	0	0	0	0	0	0	0	0	0	0	0	0	0	0	0	0
GDSC2	343	15951020	687568	GB-1	SIDM00581	GBM	1004	Vinblastine	Microtubule destabiliser	Mitosis	1046	Y	0.0001	0.1	-2.176275	0.838345	0.122578	0.604523	GB-1	109	0	0	0	1286	0	0	0	0	0	0	0	0	0	0	0	0	0	0	0	0	0	0	0	0	0	0	0	0	0
GDSC2	343	15951301	687586	T98G	SIDM01171	GBM	1004	Vinblastine	Microtubule destabiliser	Mitosis	1046	Y	0.0001	0.1	-2.73412	0.838686	0.109595	0.348179	T98G	69	0	0	0	743	0	0	0	0	0	0	0	0	0	0	0	0	0	0	0	0	0	0	0	0	0	0	0	0	0
GDSC2	343	15951583	687588	U-118-MG	SIDM01193	GBM	1004	Vinblastine	Microtubule destabiliser	Mitosis	1046	Y	0.0001	0.1	-2.550338	0.814296	0.12364	0.432631	U-118-MG	39	0	0	0	536	0	0	0	0	0	0	0	0	0	0	0	0	0	0	0	0	0	0	0	0	0	0	0	0	0
GDSC2	343	15951864	687590	U-87-MG	SIDM01189	GBM	1004	Vinblastine	Microtubule destabiliser	Mitosis	1046	Y	0.0001	0.1	-1.456244	0.904355	0.179723	0.935395	U-87-MG	67	0	0	0	492	0	0	0	0	0	0	0	0	0	0	0	0	0	0	0	0	0	0	0	0	0	0	0	0	0
GDSC2	343	15952476	687600	NCI-H720	SIDM01120	UNCLASSIFIED	1004	Vinblastine	Microtubule destabiliser	Mitosis	1046	Y	0.0001	0.1	-1.982474	0.902259	0.125807	0.693579	NCI-H720	0	69	0	0	1213	0	0	0	0	0	0	0	0	0	0	0	150	0	0	0	0	0	0	0	0	0	0	0	0	0
GDSC2	343	15952745	687777	Calu-3	SIDM00922	LUAD	1004	Vinblastine	Microtubule destabiliser	Mitosis	1046	Y	0.0001	0.1	2.145181	0.977489	0.040815	2.590338	Calu-3	70	0	0	0	554	0	0	0	0	0	0	0	0	0	0	0	33	0	0	0	0	18	0	0	0	0	0	0	0	0
GDSC2	343	15953027	687780	COR-L23	SIDM00512	UNCLASSIFIED	1004	Vinblastine	Microtubule destabiliser	Mitosis	1046	Y	0.0001	0.1	-1.701943	0.885831	0.088178	0.82249	COR-L23	88	74	0	0	535	0	0	0	0	0	0	0	0	0	0	0	58	0	0	0	0	0	0	0	0	0	0	0	0	0
GDSC2	343	15953308	687787	LK-2	SIDM00548	LUSC	1004	Vinblastine	Microtubule destabiliser	Mitosis	1046	Y	0.0001	0.1	-4.351062	0.665347	0.143877	-0.394846	LK-2	48	27	0	0	1161	0	0	0	0	0	0	0	0	0	0	0	0	0	0	0	0	0	0	0	0	0	0	0	0	0
GDSC2	343	15953769	687798	NCI-H1623	SIDM00747	LUAD	1004	Vinblastine	Microtubule destabiliser	Mitosis	1046	Y	0.0001	0.1	-1.187544	0.919359	0.159682	1.058869	NCI-H1623	0	69	0	780	750	0	0	0	0	0	0	0	0	0	0	0	0	0	0	0	0	0	63	0	0	0	0	0	0	0
GDSC2	343	15954050	687799	NCI-H1648	SIDM00746	LUAD	1004	Vinblastine	Microtubule destabiliser	Mitosis	1046	Y	0.0001	0.1	-4.935335	0.59805	0.16941	-0.663333	NCI-H1648	0	41	0	381	1044	0	0	0	0	0	0	0	0	0	0	0	45	0	0	0	0	0	81	0	0	0	0	0	0	0
GDSC2	343	15954219	687800	NCI-H1650	SIDM00745	LUAD	1004	Vinblastine	Microtubule destabiliser	Mitosis	1046	Y	0.0001	0.1	1.732854	0.970764	0.076133	2.400864	NCI-H1650	30	41	0	0	283	0	0	0	0	0	0	0	0	0	0	0	27	0	0	0	0	0	0	0	0	0	0	0	0	0
GDSC2	343	15954500	687802	NCI-H1693	SIDM00742	LUAD	1004	Vinblastine	Microtubule destabiliser	Mitosis	1046	Y	0.0001	0.1	-0.973726	0.871718	0.043735	1.157124	NCI-H1693	0	0	0	134	787	0	0	0	0	0	0	0	0	0	0	0	0	0	0	0	0	0	0	0	0	0	0	0	0	0
GDSC2	343	15954961	687807	NCI-H1838	SIDM00769	LUAD	1004	Vinblastine	Microtubule destabiliser	Mitosis	1046	Y	0.0001	0.1	-0.601631	0.909057	0.101821	1.328111	NCI-H1838	0	66	0	509	700	0	0	0	0	0	0	0	0	0	0	0	85	0	0	0	0	0	78	0	0	0	0	0	0	0
GDSC2	343	15955130	687812	NCI-H2085	SIDM00709	LUAD	1004	Vinblastine	Microtubule destabiliser	Mitosis	1046	Y	0.0001	0.1	-1.955022	0.870874	0.078786	0.706194	NCI-H2085	0	0	0	250	625	0	0	0	0	0	0	0	0	0	0	0	0	0	0	0	0	0	37	0	0	0	0	0	0	0
GDSC2	343	15955412	687815	NCI-H2170	SIDM00716	LUSC	1004	Vinblastine	Microtubule destabiliser	Mitosis	1046	Y	0.0001	0.1	-4.571822	0.644988	0.143549	-0.49629	NCI-H2170	0	22	0	146	578	0	0	0	0	0	0	0	0	0	0	0	0	0	0	0	0	0	75	0	0	0	0	0	0	0
GDSC2	343	15955690	687816	NCI-H2228	SIDM00729	LUAD	1004	Vinblastine	Microtubule destabiliser	Mitosis	1046	Y	0.0001	0.1	-0.659718	0.910197	0.090432	1.301418	NCI-H2228	0	163	0	0	468	0	0	0	0	0	0	0	0	0	0	0	91	0	0	0	0	0	0	0	0	0	0	0	0	0
GDSC2	343	15955971	687819	NCI-H2342	SIDM00727	LUAD	1004	Vinblastine	Microtubule destabiliser	Mitosis	1046	Y	0.0001	0.1	1.576478	0.984719	0.031261	2.329005	NCI-H2342	0	354	0	2522	1842	0	0	0	0	0	0	0	0	0	0	0	651	0	0	0	0	0	0	0	0	0	0	0	0	0
GDSC2	343	15956140	687820	NCI-H2347	SIDM00726	LUAD	1004	Vinblastine	Microtubule destabiliser	Mitosis	1046	Y	0.0001	0.1	1.617405	0.954096	0.037295	2.347812	NCI-H2347	0	262	0	1070	865	0	0	0	0	0	0	0	0	0	0	0	392	0	0	0	0	0	52	0	0	0	0	0	0	0
GDSC2	343	15956309	687821	NCI-H2405	SIDM00724	LUAD	1004	Vinblastine	Microtubule destabiliser	Mitosis	1046	Y	0.0001	0.1	3.215342	0.970577	0.043834	3.082104	NCI-H2405	69	15	0	0	426	0	0	0	0	0	0	0	0	0	0	0	21	0	0	0	0	0	0	0	0	0	0	0	0	0
GDSC2	343	15956590	687829	NCI-H661	SIDM01122	UNCLASSIFIED	1004	Vinblastine	Microtubule destabiliser	Mitosis	1046	Y	0.0001	0.1	-2.946943	0.810669	0.122744	0.250382	NCI-H661	0	0	0	731	769	0	0	0	0	0	0	0	0	0	0	0	0	0	0	0	0	0	144	0	0	0	0	0	0	0
GDSC2	343	15956871	687980	COR-L311	SIDM00509	SCLC	1004	Vinblastine	Microtubule destabiliser	Mitosis	1046	Y	0.0001	0.1	-3.844284	0.744607	0.080535	-0.161969	COR-L311	38	0	0	0	494	0	0	0	0	0	0	0	0	0	0	0	21	0	0	0	0	0	42	0	0	0	0	0	0	0
GDSC2	343	15957152	687983	DMS-114	SIDM00865	SCLC	1004	Vinblastine	Microtubule destabiliser	Mitosis	1046	Y	0.0001	0.1	-4.25325	0.681733	0.110178	-0.349899	DMS-114	44	0	0	0	799	0	0	0	0	0	0	0	0	0	0	0	0	0	0	0	0	0	0	0	0	0	0	0	0	0
GDSC2	343	15957434	687985	DMS-273	SIDM00522	SCLC	1004	Vinblastine	Microtubule destabiliser	Mitosis	1046	Y	0.0001	0.1	-4.728188	0.628418	0.106835	-0.568144	DMS-273	0	0	0	266	725	0	0	0	0	0	0	0	0	0	0	0	0	0	0	0	0	0	68	0	0	0	0	0	0	0
GDSC2	343	15957715	687995	NCI-H1048	SIDM00654	SCLC	1004	Vinblastine	Microtubule destabiliser	Mitosis	1046	Y	0.0001	0.1	-4.703754	0.634434	0.207295	-0.556916	NCI-H1048	319	0	0	0	1767	0	0	0	0	0	0	0	0	0	0	0	0	0	0	0	0	0	0	0	0	0	0	0	0	0
GDSC2	343	15957996	687997	NCI-H1092	SIDM00653	SCLC	1004	Vinblastine	Microtubule destabiliser	Mitosis	1046	Y	0.0001	0.1	-1.841678	0.886008	0.067762	0.758278	NCI-H1092	0	0	0	213	922	0	0	0	0	0	0	0	0	0	0	0	0	0	0	0	0	0	60	0	0	0	0	0	0	0
GDSC2	343	15958277	688006	NCI-H1694	SIDM00741	SCLC	1004	Vinblastine	Microtubule destabiliser	Mitosis	1046	Y	0.0001	0.1	-3.11394	0.817964	0.163371	0.173643	NCI-H1694	22	0	0	0	696	0	0	0	0	0	0	0	0	0	0	0	0	0	0	0	0	0	57	0	0	0	0	0	0	0
GDSC2	343	15958534	688010	NCI-H1963	SIDM00760	SCLC	1004	Vinblastine	Microtubule destabiliser	Mitosis	1046	Y	0.0001	0.1	-4.358418	0.678439	0.180152	-0.398226	NCI-H1963	74	0	0	241	1038	0	0	0	0	0	0	0	0	0	0	0	0	0	0	0	0	0	0	0	0	0	0	0	0	0
GDSC2	343	15959053	688013	NCI-H209	SIDM00706	SCLC	1004	Vinblastine	Microtubule destabiliser	Mitosis	1046	Y	0.0001	0.1	-5.60002	0.520836	0.127525	-0.968773	NCI-H209	0	0	0	74	85	0	0	0	0	0	0	0	0	0	0	0	0	0	0	0	0	0	92	0	0	0	0	0	0	0
GDSC2	343	15959332	688014	NCI-H2141	SIDM00699	SCLC	1004	Vinblastine	Microtubule destabiliser	Mitosis	1046	Y	0.0001	0.1	-3.660198	0.738124	0.152647	-0.077377	NCI-H2141	0	0	0	442	1105	0	0	0	0	0	0	0	0	0	0	0	0	0	0	0	0	0	41	0	0	0	0	0	0	0
GDSC2	343	15960307	688023	NCI-H446	SIDM00965	SCLC	1004	Vinblastine	Microtubule destabiliser	Mitosis	1046	Y	0.0001	0.1	-7.478125	0.285255	0.125431	-1.831808	NCI-H446	0	0	0	652	1063	0	0	0	0	0	0	0	0	0	0	0	0	0	0	0	0	0	138	0	0	0	0	0	0	0
GDSC2	343	15960587	688025	NCI-H526	SIDM01128	SCLC	1004	Vinblastine	Microtubule destabiliser	Mitosis	1046	Y	0.0001	0.1	-4.760824	0.634519	0.104554	-0.583141	NCI-H526	0	0	308	0	620	0	0	0	0	0	0	0	0	0	0	0	0	0	0	0	0	0	206	0	0	0	0	0	0	0
GDSC2	343	15960865	688026	NCI-H64	SIDM01126	SCLC	1004	Vinblastine	Microtubule destabiliser	Mitosis	1046	Y	0.0001	0.1	-2.740445	0.821711	0.154705	0.345273	NCI-H64	0	0	0	409	1305	0	0	0	0	0	0	0	0	0	0	0	0	0	0	0	0	0	72	0	0	0	0	0	0	0
GDSC2	343	15961035	688027	NCI-H69	SIDM01121	SCLC	1004	Vinblastine	Microtubule destabiliser	Mitosis	1046	Y	0.0001	0.1	-6.546215	0.402448	0.134336	-1.403573	NCI-H69	0	0	0	129	713	0	0	0	0	0	0	0	0	0	0	0	0	0	0	0	0	0	78	0	0	0	0	0	0	0
GDSC2	343	15961203	688031	NCI-H82	SIDM01131	SCLC	1004	Vinblastine	Microtubule destabiliser	Mitosis	1046	Y	0.0001	0.1	-5.353554	0.554439	0.037959	-0.855515	NCI-H82	0	16	0	0	496	0	0	0	0	0	0	0	0	0	0	0	0	0	0	0	0	0	70	0	0	0	0	0	0	0
GDSC2	343	15961485	688058	NCI-H2052	SIDM00713	MESO	1004	Vinblastine	Microtubule destabiliser	Mitosis	1046	Y	0.0001	0.1	-4.009445	0.694898	0.111407	-0.237864	NCI-H2052	0	0	0	0	120	0	0	0	0	0	0	0	0	0	0	0	0	0	0	0	0	0	0	0	0	0	0	0	0	0
GDSC2	343	15961766	688086	SK-N-DZ	SIDM01100	NB	1004	Vinblastine	Microtubule destabiliser	Mitosis	1046	Y	0.0001	0.1	-5.175439	0.576502	0.135065	-0.773667	SK-N-DZ	30	0	0	0	680	0	0	0	0	0	0	0	0	0	0	0	0	0	0	0	0	0	90	0	0	0	0	0	0	0
GDSC2	343	15962046	688087	SK-N-FI	SIDM01099	NB	1004	Vinblastine	Microtubule destabiliser	Mitosis	1046	Y	0.0001	0.1	-3.668628	0.743069	0.091006	-0.081251	SK-N-FI	94	0	0	0	776	0	0	0	0	0	0	0	0	0	0	0	0	0	0	0	0	0	0	0	0	0	0	0	0	0
GDSC2	343	15962216	688121	VA-ES-BJ	SIDM01179	UNCLASSIFIED	1004	Vinblastine	Microtubule destabiliser	Mitosis	1046	Y	0.0001	0.1	-4.047911	0.686849	0.09833	-0.25554	VA-ES-BJ	38	0	0	0	446	0	0	0	0	0	0	0	0	0	0	0	0	0	0	0	0	0	0	0	0	0	0	0	0	0
GDSC2	343	15962497	713869	VMRC-LCD	SIDM00320	LUAD	1004	Vinblastine	Microtubule destabiliser	Mitosis	1046	Y	0.0001	0.1	-2.433079	0.840776	0.259054	0.486515	VMRC-LCD	0	0	0	860	833	0	0	0	0	0	0	0	0	0	0	0	0	0	0	0	0	0	184	0	0	0	0	0	0	0
GDSC2	343	15963010	713880	SBC-5	SIDM00368	SCLC	1004	Vinblastine	Microtubule destabiliser	Mitosis	1046	Y	0.0001	0.1	-5.105577	0.586872	0.178662	-0.741564	SBC-5	70	0	0	0	1278	0	0	0	0	0	0	0	0	0	0	0	0	0	0	0	0	0	0	0	0	0	0	0	0	0
GDSC2	343	15963470	713899	LU-135	SIDM00294	SCLC	1004	Vinblastine	Microtubule destabiliser	Mitosis	1046	Y	0.0001	0.1	-2.562954	0.861872	0.158769	0.426834	LU-135	89	0	0	264	904	0	0	0	0	0	0	0	0	0	0	0	0	0	0	0	0	0	56	0	0	0	0	0	0	0
GDSC2	343	15963749	717431	SK-N-SH	SIDM01098	NB	1004	Vinblastine	Microtubule destabiliser	Mitosis	1046	Y	0.0001	0.1	-1.974267	0.879811	0.1454	0.69735	SK-N-SH	67	0	0	0	563	0	0	0	0	0	0	0	0	0	0	0	0	0	0	0	0	0	0	0	0	0	0	0	0	0
GDSC2	343	15964099	722046	NCI-H2122	SIDM00702	LUAD	1004	Vinblastine	Microtubule destabiliser	Mitosis	1046	Y	0.0001	0.1	-7.124801	0.322063	0.087079	-1.669447	NCI-H2122	0	10	0	108	144	0	0	0	0	0	0	0	0	0	0	0	0	0	0	0	0	0	38	0	0	0	0	0	0	0
GDSC2	343	15964559	722066	NCI-H650	SIDM01124	LUAD	1004	Vinblastine	Microtubule destabiliser	Mitosis	1046	Y	0.0001	0.1	-2.325592	0.880345	0.110867	0.535908	NCI-H650	0	0	0	2668	1778	0	0	0	0	0	0	0	0	0	0	0	257	0	0	0	0	0	112	0	0	0	0	0	0	0
GDSC2	343	15965020	724825	NCI-H929	SIDM01148	MM	1004	Vinblastine	Microtubule destabiliser	Mitosis	1046	Y	0.0001	0.1	-4.614341	0.652805	0.085447	-0.515829	NCI-H929	35	80	0	0	596	0	0	0	0	0	0	0	0	0	0	0	71	0	0	0	0	0	0	0	0	0	0	0	0	0
GDSC2	343	15965299	724828	SK-N-AS	SIDM01101	NB	1004	Vinblastine	Microtubule destabiliser	Mitosis	1046	Y	0.0001	0.1	-4.595479	0.633216	0.119589	-0.507161	SK-N-AS	55	0	0	0	682	0	0	0	0	0	0	0	0	0	0	0	0	0	0	0	0	0	0	0	0	0	0	0	0	0
GDSC2	343	15965581	724831	NCI-H1299	SIDM00649	UNCLASSIFIED	1004	Vinblastine	Microtubule destabiliser	Mitosis	1046	Y	0.0001	0.1	-3.395133	0.758165	0.057851	0.044427	NCI-H1299	0	0	0	161	678	0	0	0	0	0	0	0	0	0	0	0	0	0	0	0	28	45	80	0	0	0	0	0	0	0
GDSC2	343	15965863	724834	NCI-H2087	SIDM00708	LUAD	1004	Vinblastine	Microtubule destabiliser	Mitosis	1046	Y	0.0001	0.1	-2.759514	0.801985	0.083986	0.33651	NCI-H2087	0	254	0	239	346	0	0	0	0	0	0	0	0	0	0	0	334	0	0	0	0	0	100	0	0	0	0	0	0	0
GDSC2	343	15966145	724838	UM-UC-3	SIDM01182	BLCA	1004	Vinblastine	Microtubule destabiliser	Mitosis	1046	Y	0.0001	0.1	-4.095587	0.700382	0.07474	-0.277448	UM-UC-3	0	92	0	0	605	0	0	0	0	0	0	0	0	0	0	0	146	0	0	0	0	0	0	0	0	0	0	0	0	0
GDSC2	343	15966315	724839	SW756	SIDM01174	CESC	1004	Vinblastine	Microtubule destabiliser	Mitosis	1046	Y	0.0001	0.1	2.247015	0.982153	0.059322	2.637134	SW756	0	446	0	0	925	0	0	0	0	0	0	0	0	0	0	0	774	0	0	0	0	0	0	0	0	0	0	0	0	0
GDSC2	343	15966596	724855	NCI-H727	SIDM01119	UNCLASSIFIED	1004	Vinblastine	Microtubule destabiliser	Mitosis	1046	Y	0.0001	0.1	-0.639222	0.916788	0.111493	1.310836	NCI-H727	0	0	0	665	893	0	0	0	0	0	0	0	0	0	0	0	0	0	0	0	0	0	80	0	0	0	0	0	0	0
GDSC2	343	15966878	724859	Calu-6	SIDM00921	LUAD	1004	Vinblastine	Microtubule destabiliser	Mitosis	1046	Y	0.0001	0.1	-3.536138	0.729609	0.153873	-0.020368	Calu-6	74	0	0	0	521	0	0	0	0	0	0	0	0	0	0	0	0	0	0	0	0	0	0	0	0	0	0	0	0	0
GDSC2	343	15967159	724863	LU-65	SIDM00547	UNCLASSIFIED	1004	Vinblastine	Microtubule destabiliser	Mitosis	1046	Y	0.0001	0.1	-4.805676	0.603946	0.135662	-0.603752	LU-65	52	39	0	0	1015	0	0	0	0	0	0	0	0	0	0	0	0	0	0	0	0	0	133	0	0	0	0	0	0	0
GDSC2	343	15967440	724866	NCI-H1355	SIDM00645	LUAD	1004	Vinblastine	Microtubule destabiliser	Mitosis	1046	Y	0.0001	0.1	-3.580752	0.717266	0.089855	-0.040869	NCI-H1355	0	70	0	246	776	0	0	0	0	0	0	0	0	0	0	0	62	0	0	0	0	0	79	0	0	0	0	0	0	0
GDSC2	343	15967722	724868	NCI-H1792	SIDM00771	LUAD	1004	Vinblastine	Microtubule destabiliser	Mitosis	1046	Y	0.0001	0.1	-5.883386	0.483243	0.159351	-1.098986	NCI-H1792	0	25	0	138	583	0	0	0	0	0	0	0	0	0	0	0	24	0	0	0	0	0	41	0	0	0	0	0	0	0
GDSC2	343	15968004	724869	HPAF-II	SIDM00669	PAAD	1004	Vinblastine	Microtubule destabiliser	Mitosis	1046	Y	0.0001	0.1	-0.92761	0.912391	0.166591	1.178315	HPAF-II	69	24	0	0	544	0	0	0	0	0	0	0	0	0	0	0	0	0	0	0	0	0	0	0	0	0	0	0	0	0
GDSC2	343	15968251	724870	MIA-PaCa-2	SIDM00505	PAAD	1004	Vinblastine	Microtubule destabiliser	Mitosis	1046	Y	0.0001	0.1	-4.5581	0.647848	0.092962	-0.489985	MIA-PaCa-2	42	35	0	0	577	0	0	0	0	0	0	0	0	0	0	0	0	0	0	0	0	0	0	0	0	0	0	0	0	0
GDSC2	343	15968533	724872	SHP-77	SIDM01078	SCLC	1004	Vinblastine	Microtubule destabiliser	Mitosis	1046	Y	0.0001	0.1	-5.393392	0.548505	0.09605	-0.873822	SHP-77	0	0	0	155	523	0	0	0	0	0	0	0	0	0	0	0	0	0	0	0	0	0	91	0	0	0	0	0	0	0
GDSC2	343	15968814	724873	NCI-H2009	SIDM00756	LUAD	1004	Vinblastine	Microtubule destabiliser	Mitosis	1046	Y	0.0001	0.1	-3.588898	0.744042	0.205219	-0.044613	NCI-H2009	0	375	0	721	519	0	0	0	0	0	0	0	0	0	0	0	443	0	0	0	0	0	0	0	0	0	0	0	0	0
GDSC2	343	15969163	724878	SW1573	SIDM01163	LUAD	1004	Vinblastine	Microtubule destabiliser	Mitosis	1046	Y	0.0001	0.1	-0.453654	0.915666	0.054453	1.39611	SW1573	35	0	0	0	737	0	0	0	0	0	0	0	0	0	0	0	40	0	0	0	0	0	0	0	0	0	0	0	0	0
GDSC2	343	15969443	735784	TE-5	SIDM00347	ESCA	1004	Vinblastine	Microtubule destabiliser	Mitosis	1046	Y	0.0001	0.1	-2.656088	0.826402	0.160249	0.384037	TE-5	119	88	0	0	1050	0	0	0	0	0	0	0	0	0	0	0	103	0	0	0	0	0	0	0	0	0	0	0	0	0
GDSC2	343	15969725	749709	HCC1954	SIDM00872	BRCA	1004	Vinblastine	Microtubule destabiliser	Mitosis	1046	Y	0.0001	0.1	-3.053046	0.821158	0.1706	0.201625	HCC1954	22	29	0	0	231	0	0	0	0	0	0	0	0	0	0	0	0	0	0	0	0	12	23	0	0	0	0	0	0	0
GDSC2	343	15970010	749710	HCC1143	SIDM00866	BRCA	1004	Vinblastine	Microtubule destabiliser	Mitosis	1046	Y	0.0001	0.1	1.341923	0.979796	0.125545	2.221222	HCC1143	13	57	0	0	143	0	0	0	0	0	0	0	0	0	0	0	30	0	0	0	0	0	0	0	0	0	0	0	0	0
GDSC2	343	15970294	749711	HCC1187	SIDM00885	BRCA	1004	Vinblastine	Microtubule destabiliser	Mitosis	1046	Y	0.0001	0.1	0.231497	0.982227	0.127448	1.710953	HCC1187	0	5	0	0	111	0	0	0	0	0	0	0	0	0	0	0	0	0	0	0	0	0	30	28	0	0	0	0	0	0
GDSC2	343	15970578	749712	HCC1395	SIDM00884	BRCA	1004	Vinblastine	Microtubule destabiliser	Mitosis	1046	Y	0.0001	0.1	-5.103655	0.578383	0.094452	-0.740681	HCC1395	0	106	371	0	0	0	0	0	0	0	0	0	0	0	0	0	206	0	0	0	0	0	0	0	0	0	0	0	0	0
GDSC2	343	15970940	749714	HCC1937	SIDM00874	BRCA	1004	Vinblastine	Microtubule destabiliser	Mitosis	1046	Y	0.0001	0.1	1.325397	0.977633	0.066266	2.213628	HCC1937	0	20	0	0	133	0	0	0	0	0	0	0	0	0	0	0	41	0	0	0	0	0	39	0	0	0	0	0	0	0
GDSC2	343	15971225	749715	HCC2157	SIDM00774	BRCA	1004	Vinblastine	Microtubule destabiliser	Mitosis	1046	Y	0.0001	0.1	-4.121887	0.716066	0.079214	-0.289534	HCC2157	0	35	0	0	270	0	0	0	0	0	0	0	0	0	0	0	57	0	0	0	0	0	0	0	0	0	0	0	0	0
GDSC2	343	15971671	749717	HCC38	SIDM00675	BRCA	1004	Vinblastine	Microtubule destabiliser	Mitosis	1046	Y	0.0001	0.1	-0.50341	0.940476	0.203087	1.373245	HCC38	19	17	179	0	37	0	0	0	0	0	0	0	0	0	0	0	29	0	0	0	8	0	0	0	0	0	0	0	0	0
GDSC2	343	15972137	753532	BB49-HNC	SIDM00174	HNSC	1004	Vinblastine	Microtubule destabiliser	Mitosis	1046	Y	0.0001	0.1	-4.742222	0.617566	0.121941	-0.574593	BB49-HNC	21	26	0	0	271	0	0	0	0	0	0	0	0	0	0	0	32	0	0	0	0	0	0	0	0	0	0	0	0	0
GDSC2	343	15972904	753538	Ca9-22	SIDM00489	HNSC	1004	Vinblastine	Microtubule destabiliser	Mitosis	1046	Y	0.0001	0.1	-4.566632	0.647576	0.12588	-0.493905	Ca9-22	75	41	0	0	1172	0	0	0	0	0	0	0	0	0	0	0	53	0	0	0	0	0	0	0	0	0	0	0	0	0
GDSC2	343	15973186	753539	CADO-ES1	SIDM00961	UNCLASSIFIED	1004	Vinblastine	Microtubule destabiliser	Mitosis	1046	Y	0.0001	0.1	-3.790916	0.751982	0.065516	-0.137445	CADO-ES1	98	0	0	0	1016	0	0	0	0	0	0	0	0	0	0	0	0	0	0	0	0	0	0	0	0	0	0	0	0	0
GDSC2	343	15973647	753541	CAL-33	SIDM00942	HNSC	1004	Vinblastine	Microtubule destabiliser	Mitosis	1046	Y	0.0001	0.1	-5.52614	0.529217	0.137029	-0.934823	CAL-33	72	36	0	0	822	0	0	0	0	0	0	0	0	0	0	0	0	0	0	0	0	0	0	0	0	0	0	0	0	0
GDSC2	343	15974365	753547	CPC-N	SIDM00953	SCLC	1004	Vinblastine	Microtubule destabiliser	Mitosis	1046	Y	0.0001	0.1	-4.59903	0.650284	0.073104	-0.508793	CPC-N	59	0	0	200	731	0	0	0	0	0	0	0	0	0	0	0	0	0	0	0	0	0	0	0	0	0	0	0	0	0
GDSC2	343	15974646	753548	CTV-1	SIDM00951	LAML	1004	Vinblastine	Microtubule destabiliser	Mitosis	1046	Y	0.0001	0.1	-6.004645	0.464666	0.171895	-1.154708	CTV-1	0	400	0	0	5499	2515	0	0	0	0	0	0	0	0	0	0	0	685	0	0	0	0	0	0	0	0	0	0	0	0
GDSC2	343	15975363	753552	DSH1	SIDM00970	BLCA	1004	Vinblastine	Microtubule destabiliser	Mitosis	1046	Y	0.0001	0.1	-2.916724	0.80629	0.092326	0.264268	DSH1	99	68	0	0	811	0	0	0	0	0	0	0	0	0	0	0	65	0	0	0	0	0	0	0	0	0	0	0	0	0
GDSC2	343	15975645	753554	EBC-1	SIDM00486	LUSC	1004	Vinblastine	Microtubule destabiliser	Mitosis	1046	Y	0.0001	0.1	-2.716785	0.819048	0.131123	0.356145	EBC-1	90	0	0	238	881	0	0	0	0	0	0	0	0	0	0	0	0	0	0	0	0	0	0	0	0	0	0	0	0	0
GDSC2	343	15975926	753555	EC-GI-10	SIDM00278	ESCA	1004	Vinblastine	Microtubule destabiliser	Mitosis	1046	Y	0.0001	0.1	-5.658987	0.512334	0.133263	-0.995869	EC-GI-10	100	0	0	0	842	0	0	0	0	0	0	0	0	0	0	0	98	0	0	0	0	0	0	0	0	0	0	0	0	0
GDSC2	343	15976207	753556	EPLC-272H	SIDM01044	LUSC	1004	Vinblastine	Microtubule destabiliser	Mitosis	1046	Y	0.0001	0.1	-1.353109	0.911953	0.158046	0.982788	EPLC-272H	0	76	0	148	793	0	0	0	0	0	0	0	0	0	0	0	83	0	0	0	0	0	49	0	0	0	0	0	0	0
GDSC2	343	15976925	753561	HO-1-u-1	SIDM00591	HNSC	1004	Vinblastine	Microtubule destabiliser	Mitosis	1046	Y	0.0001	0.1	-3.376531	0.774257	0.142151	0.052976	HO-1-u-1	35	38	0	0	1032	0	0	0	0	0	0	0	0	0	0	0	0	0	0	0	0	0	0	0	0	0	0	0	0	0
GDSC2	343	15977095	753562	HSC-2	SIDM00590	HNSC	1004	Vinblastine	Microtubule destabiliser	Mitosis	1046	Y	0.0001	0.1	-5.243836	0.566854	0.087973	-0.805097	HSC-2	67	0	0	0	1253	0	0	0	0	0	0	0	0	0	0	0	57	0	0	0	0	0	0	0	0	0	0	0	0	0
GDSC2	343	15977375	753563	IM-9	SIDM00632	MM	1004	Vinblastine	Microtubule destabiliser	Mitosis	1046	Y	0.0001	0.1	-7.233662	0.297074	0.146039	-1.719472	IM-9	58	0	0	0	550	0	0	0	0	0	0	0	0	0	0	0	0	0	0	0	0	0	0	0	0	0	0	0	0	0
GDSC2	343	15977836	753565	IST-SL2	SIDM00230	SCLC	1004	Vinblastine	Microtubule destabiliser	Mitosis	1046	Y	0.0001	0.1	-4.711818	0.62892	0.27833	-0.560622	IST-SL2	58	52	0	169	786	0	0	0	0	0	0	0	0	0	0	0	79	0	0	0	0	0	0	0	0	0	0	0	0	0
GDSC2	343	15978107	753566	J82	SIDM00693	BLCA	1004	Vinblastine	Microtubule destabiliser	Mitosis	1046	Y	0.0001	0.1	1.670686	0.984265	0.047439	2.372296	J82	0	38	0	0	294	0	0	0	0	0	0	0	0	0	0	0	41	0	0	0	0	0	0	0	0	0	0	0	0	0
GDSC2	343	15978388	753569	KNS-62	SIDM00606	LUSC	1004	Vinblastine	Microtubule destabiliser	Mitosis	1046	Y	0.0001	0.1	-3.280617	0.782015	0.111655	0.09705	KNS-62	107	0	0	406	1233	0	0	0	0	0	0	0	0	0	0	0	0	0	0	0	0	0	0	0	0	0	0	0	0	0
GDSC2	343	15978850	753572	KP-4	SIDM00301	PAAD	1004	Vinblastine	Microtubule destabiliser	Mitosis	1046	Y	0.0001	0.1	-5.208374	0.572783	0.096886	-0.788802	KP-4	84	0	0	0	745	0	0	0	0	0	0	0	0	0	0	0	0	0	0	0	0	0	0	0	0	0	0	0	0	0
GDSC2	343	15979132	753573	KYSE-140	SIDM01032	ESCA	1004	Vinblastine	Microtubule destabiliser	Mitosis	1046	Y	0.0001	0.1	-2.777675	0.833068	0.103258	0.328165	KYSE-140	0	162	0	0	1235	0	0	658	0	0	0	0	0	0	0	0	0	0	0	0	0	0	0	0	0	0	0	0	0	0
GDSC2	343	15979412	753574	KYSE-410	SIDM01028	ESCA	1004	Vinblastine	Microtubule destabiliser	Mitosis	1046	Y	0.0001	0.1	-2.399688	0.806336	0.088553	0.501859	KYSE-410	0	89	0	0	1364	0	0	452	0	0	0	0	0	0	0	0	104	0	0	0	0	0	0	0	0	0	0	0	0	0
GDSC2	343	15979693	753575	KYSE-520	SIDM01025	ESCA	1004	Vinblastine	Microtubule destabiliser	Mitosis	1046	Y	0.0001	0.1	-1.97413	0.83166	0.117369	0.697413	KYSE-520	89	45	0	0	1060	0	0	0	0	0	0	0	0	0	0	0	60	0	0	0	0	0	0	0	0	0	0	0	0	0
GDSC2	343	15979974	753576	KYSE-70	SIDM01024	ESCA	1004	Vinblastine	Microtubule destabiliser	Mitosis	1046	Y	0.0001	0.1	-1.875893	0.868194	0.079425	0.742556	KYSE-70	72	106	0	0	1229	0	0	0	0	0	0	0	0	0	0	0	70	0	0	0	0	0	0	0	0	0	0	0	0	0
GDSC2	343	15981154	753583	LB771-HNC	SIDM00182	HNSC	1004	Vinblastine	Microtubule destabiliser	Mitosis	1046	Y	0.0001	0.1	-2.185531	0.853772	0.060081	0.600269	LB771-HNC	0	16	0	0	229	0	0	0	0	0	0	0	0	0	0	0	57	0	0	0	0	0	0	0	0	0	0	0	0	0
GDSC2	343	15981435	753584	LB831-BLC	SIDM00181	BLCA	1004	Vinblastine	Microtubule destabiliser	Mitosis	1046	Y	0.0001	0.1	-2.704724	0.832559	0.077849	0.361687	LB831-BLC	0	83	0	0	250	0	0	0	0	0	0	0	0	0	0	0	95	0	0	0	0	0	0	0	0	0	0	0	0	0
GDSC2	343	15981717	753585	LB996-RCC	SIDM00180	KIRC	1004	Vinblastine	Microtubule destabiliser	Mitosis	1046	Y	0.0001	0.1	-3.710849	0.723409	0.125708	-0.100652	LB996-RCC	0	0	0	0	94	0	0	0	0	0	0	0	0	0	0	0	0	0	0	0	0	5	0	0	0	0	0	0	0	0
GDSC2	343	15981998	753586	LCLC-103H	SIDM00345	UNCLASSIFIED	1004	Vinblastine	Microtubule destabiliser	Mitosis	1046	Y	0.0001	0.1	-3.897813	0.708373	0.148707	-0.186566	LCLC-103H	0	0	0	257	635	0	0	0	0	0	0	0	0	0	0	0	0	0	0	0	0	0	167	0	0	0	0	0	0	0
GDSC2	343	15982460	753589	LU-165	SIDM00292	SCLC	1004	Vinblastine	Microtubule destabiliser	Mitosis	1046	Y	0.0001	0.1	-1.577405	0.858612	0.070826	0.879718	LU-165	111	0	0	0	1406	0	0	0	0	0	0	0	0	0	0	0	0	0	0	0	0	0	0	0	0	0	0	0	0	0
GDSC2	343	15982742	753592	LXF-289	SIDM00339	LUAD	1004	Vinblastine	Microtubule destabiliser	Mitosis	1046	Y	0.0001	0.1	-3.313495	0.789974	0.15185	0.081942	LXF-289	0	154	0	297	703	0	0	0	0	0	0	0	0	0	0	0	175	0	0	0	0	73	0	0	0	0	0	0	0	0
GDSC2	343	15983023	753594	MS-1	SIDM00245	SCLC	1004	Vinblastine	Microtubule destabiliser	Mitosis	1046	Y	0.0001	0.1	-3.901627	0.742472	0.101743	-0.188319	MS-1	100	0	0	0	1014	0	0	0	0	0	0	0	0	0	0	0	0	0	0	0	0	0	0	0	0	0	0	0	0	0
GDSC2	343	15983665	753600	NCI-H1563	SIDM00751	LUAD	1004	Vinblastine	Microtubule destabiliser	Mitosis	1046	Y	0.0001	0.1	1.051848	0.983722	0.040654	2.087925	NCI-H1563	0	350	0	247	1079	0	0	0	0	0	0	0	0	0	0	0	485	0	0	0	0	0	0	0	0	0	0	0	0	0
GDSC2	343	15984306	753607	NCI-H835	SIDM01133	UNCLASSIFIED	1004	Vinblastine	Microtubule destabiliser	Mitosis	1046	Y	0.0001	0.1	-2.994	0.829456	0.13004	0.228758	NCI-H835	0	0	0	385	1762	0	0	0	0	0	0	0	0	0	0	0	0	0	0	0	0	0	128	0	0	0	0	0	0	0
GDSC2	343	15984471	753608	PC-14	SIDM00237	LUAD	1004	Vinblastine	Microtubule destabiliser	Mitosis	1046	Y	0.0001	0.1	-4.817076	0.61232	0.158726	-0.60899	PC-14	86	0	0	0	953	0	0	0	0	0	0	0	0	0	0	0	0	0	0	0	0	0	0	0	0	0	0	0	0	0
GDSC2	343	15984768	753610	SBC-3	SIDM00367	SCLC	1004	Vinblastine	Microtubule destabiliser	Mitosis	1046	Y	0.0001	0.1	-5.197593	0.56987	0.132413	-0.783848	SBC-3	126	0	0	0	1018	0	0	0	0	0	0	0	0	0	0	0	0	0	0	0	0	0	0	0	0	0	0	0	0	0
GDSC2	343	15985049	753612	SK-MM-2	SIDM00391	MM	1004	Vinblastine	Microtubule destabiliser	Mitosis	1046	Y	0.0001	0.1	-0.688478	0.948804	0.033218	1.288202	SK-MM-2	61	0	0	0	800	0	0	0	0	0	0	0	0	0	0	0	0	0	0	0	0	0	0	0	0	0	0	0	0	0
GDSC2	343	15985561	753615	U-266	SIDM00417	MM	1004	Vinblastine	Microtubule destabiliser	Mitosis	1046	Y	0.0001	0.1	-3.506973	0.756077	0.240194	-0.006966	U-266	0	61	0	0	993	0	0	0	0	0	0	0	0	0	0	0	55	0	0	0	0	0	0	0	0	0	0	0	0	0
GDSC2	343	15985842	753616	BE2-M17	SIDM01229	NB	1004	Vinblastine	Microtubule destabiliser	Mitosis	1046	Y	0.0001	0.1	-4.138448	0.695669	0.11822	-0.297144	BE2-M17	65	0	0	0	730	0	0	0	0	0	0	0	0	0	0	0	0	0	0	0	0	0	283	0	0	0	0	0	0	0
GDSC2	343	15986123	753618	KELLY	SIDM01009	NB	1004	Vinblastine	Microtubule destabiliser	Mitosis	1046	Y	0.0001	0.1	-5.297772	0.563307	0.114751	-0.829882	KELLY	40	0	0	0	486	0	0	0	0	0	0	0	0	0	0	0	0	0	0	0	0	0	94	0	0	0	0	0	0	0
GDSC2	343	15986405	753620	SIMA	SIDM00395	NB	1004	Vinblastine	Microtubule destabiliser	Mitosis	1046	Y	0.0001	0.1	-3.384949	0.780936	0.051113	0.049107	SIMA	66	0	0	0	576	0	0	0	0	0	0	0	0	0	0	0	0	0	0	0	0	0	0	0	0	0	0	0	0	0
GDSC2	343	15986677	753621	TE-1	SIDM00369	ESCA	1004	Vinblastine	Microtubule destabiliser	Mitosis	1046	Y	0.0001	0.1	-4.288151	0.663809	0.158268	-0.365936	TE-1	91	29	0	0	1037	0	0	0	0	0	0	0	0	0	0	0	0	0	0	0	0	0	0	0	0	0	0	0	0	0
GDSC2	343	15987142	753623	TE-8	SIDM00326	ESCA	1004	Vinblastine	Microtubule destabiliser	Mitosis	1046	Y	0.0001	0.1	-4.364704	0.65604	0.151756	-0.401115	TE-8	117	39	0	0	872	0	0	0	0	0	0	0	0	0	0	0	0	0	0	0	0	0	0	0	0	0	0	0	0	0
GDSC2	343	15987411	753624	CAPAN-1	SIDM00934	PAAD	1004	Vinblastine	Microtubule destabiliser	Mitosis	1046	Y	0.0001	0.1	-4.242135	0.672649	0.166688	-0.344791	CAPAN-1	38	23	0	0	680	0	0	0	0	0	0	0	0	0	0	0	56	0	0	0	0	0	0	0	0	0	0	0	0	0
GDSC2	343	15987693	905933	OVCAR-3	SIDM00105	OV	1004	Vinblastine	Microtubule destabiliser	Mitosis	1046	Y	0.0001	0.1	-5.061761	0.587256	0.168829	-0.721429	OVCAR-3	37	22	0	0	568	0	0	0	0	0	0	0	0	0	0	0	0	0	0	0	0	0	0	0	0	0	0	0	0	0
GDSC2	343	15987974	905934	PC-3	SIDM00088	PRAD	1004	Vinblastine	Microtubule destabiliser	Mitosis	1046	Y	0.0001	0.1	-2.449754	0.818254	0.110456	0.478852	PC-3	46	0	0	0	404	0	0	0	0	0	0	0	0	0	0	0	0	0	0	0	0	0	0	0	0	0	0	0	0	0
GDSC2	343	15988255	905935	DU-145	SIDM00120	PRAD	1004	Vinblastine	Microtubule destabiliser	Mitosis	1046	Y	0.0001	0.1	-3.990806	0.70119	0.112375	-0.229299	DU-145	0	0	0	0	3842	0	0	0	0	0	0	0	0	0	0	0	0	0	0	0	0	0	1494	0	1783	0	0	0	0	0
GDSC2	343	15988536	905936	HCT-116	SIDM00783	COREAD	1004	Vinblastine	Microtubule destabiliser	Mitosis	1046	Y	0.0001	0.1	-5.047672	0.591388	0.096871	-0.714955	HCT-116	0	0	0	0	2452	1054	0	0	0	0	0	0	0	0	0	0	0	0	0	0	0	0	0	0	523	0	0	0	0	837
GDSC2	343	15988819	905937	HCT-15	SIDM00789	COREAD	1004	Vinblastine	Microtubule destabiliser	Mitosis	1046	Y	0.0001	0.1	-4.138154	0.697244	0.105704	-0.297009	HCT-15	0	0	0	0	7702	1264	0	0	0	0	0	0	0	0	0	0	0	3837	0	0	0	0	0	0	3184	0	0	0	0	0
GDSC2	343	15989103	905938	HL-60	SIDM00829	LAML	1004	Vinblastine	Microtubule destabiliser	Mitosis	1046	Y	0.0001	0.1	-6.30796	0.425326	0.089129	-1.294089	HL-60	52	0	0	0	483	0	0	0	0	0	0	0	0	0	0	0	0	0	0	0	0	0	0	0	0	0	0	0	0	0
GDSC2	343	15989384	905939	HT-29	SIDM00136	COREAD	1004	Vinblastine	Microtubule destabiliser	Mitosis	1046	Y	0.0001	0.1	-4.194482	0.67833	0.177318	-0.322893	HT-29	92	0	0	0	836	0	169	15	0	0	0	0	0	0	0	0	0	0	0	0	0	0	0	0	0	0	0	0	0	0
GDSC2	343	15989681	905940	K-562	SIDM00791	LCML	1004	Vinblastine	Microtubule destabiliser	Mitosis	1046	Y	0.0001	0.1	-5.264247	0.564054	0.10096	-0.814476	K-562	0	0	0	0	688	0	0	0	0	0	0	0	0	0	0	0	0	0	0	0	0	0	305	0	0	0	0	0	0	0
GDSC2	343	15989963	905941	NCI-H226	SIDM00139	LUSC	1004	Vinblastine	Microtubule destabiliser	Mitosis	1046	Y	0.0001	0.1	-2.265004	0.790198	0.053207	0.563749	NCI-H226	28	13	0	0	373	0	0	0	0	0	0	0	0	0	0	0	0	0	0	0	0	0	0	0	0	0	0	0	0	0
GDSC2	343	15990245	905942	NCI-H23	SIDM00138	LUAD	1004	Vinblastine	Microtubule destabiliser	Mitosis	1046	Y	0.0001	0.1	-4.846995	0.618439	0.104946	-0.622739	NCI-H23	0	126	0	1007	1128	0	0	0	0	0	0	0	0	0	0	0	145	0	0	0	0	0	186	0	0	0	0	0	0	0
GDSC2	343	15990704	905944	NCI-H522	SIDM00116	LUAD	1004	Vinblastine	Microtubule destabiliser	Mitosis	1046	Y	0.0001	0.1	-4.374151	0.670719	0.136465	-0.405456	NCI-H522	0	23	0	0	534	0	0	0	0	0	0	0	0	0	0	0	0	0	0	0	0	0	86	0	0	0	0	0	0	0
GDSC2	343	15990985	905945	T47D	SIDM00097	BRCA	1004	Vinblastine	Microtubule destabiliser	Mitosis	1046	Y	0.0001	0.1	-1.42625	0.918191	0.157973	0.949178	T47D	40	46	0	0	541	0	0	0	0	0	0	0	0	0	0	0	46	0	0	0	0	0	0	0	0	0	0	0	0	0
GDSC2	343	15991270	905946	MCF7	SIDM00148	BRCA	1004	Vinblastine	Microtubule destabiliser	Mitosis	1046	Y	0.0001	0.1	-2.066605	0.856498	0.065518	0.654919	MCF7	0	46	0	0	731	0	0	0	0	0	0	0	0	0	0	0	45	0	0	0	0	0	149	0	0	0	0	0	0	0
GDSC2	343	15991555	905947	786-0	SIDM00125	KIRC	1004	Vinblastine	Microtubule destabiliser	Mitosis	1046	Y	0.0001	0.1	-4.167964	0.688982	0.14142	-0.310707	786-0	79	0	0	0	515	0	0	0	0	0	0	0	0	0	0	0	0	0	0	0	0	0	0	0	0	0	0	0	0	0
GDSC2	343	15991836	905948	A498	SIDM00124	KIRC	1004	Vinblastine	Microtubule destabiliser	Mitosis	1046	Y	0.0001	0.1	-0.053933	0.948172	0.03163	1.579791	A498	69	0	0	0	233	0	0	0	0	0	0	0	0	0	0	0	0	0	0	0	0	0	0	0	0	0	0	0	0	0
GDSC2	343	15992117	905949	A549	SIDM00903	LUAD	1004	Vinblastine	Microtubule destabiliser	Mitosis	1046	Y	0.0001	0.1	-4.447393	0.651042	0.108758	-0.439112	A549	0	0	0	136	455	0	0	0	0	0	0	0	0	0	0	0	28	0	0	0	0	0	204	0	0	0	0	0	0	0
GDSC2	343	15992400	905950	ACHN	SIDM00123	KIRC	1004	Vinblastine	Microtubule destabiliser	Mitosis	1046	Y	0.0001	0.1	-3.019304	0.778357	0.076649	0.21713	ACHN	38	0	0	0	335	0	0	0	0	0	0	0	0	0	0	0	0	0	0	0	0	0	0	0	0	0	0	0	0	0
GDSC2	343	15992682	905951	BT-549	SIDM00122	BRCA	1004	Vinblastine	Microtubule destabiliser	Mitosis	1046	Y	0.0001	0.1	-2.179739	0.842367	0.117993	0.602931	BT-549	55	0	0	0	501	0	0	0	0	0	0	0	0	0	0	0	0	0	0	0	0	0	0	0	0	0	0	0	0	0
GDSC2	343	15992967	905952	CCRF-CEM	SIDM00121	ALL	1004	Vinblastine	Microtubule destabiliser	Mitosis	1046	Y	0.0001	0.1	-6.071944	0.454944	0.116273	-1.185633	CCRF-CEM	493	0	0	0	0	1871	0	0	0	0	0	0	0	0	0	0	0	0	0	0	0	0	0	0	0	0	0	0	0	0
GDSC2	343	15993428	905955	SK-MEL-2	SIDM00082	SKCM	1004	Vinblastine	Microtubule destabiliser	Mitosis	1046	Y	0.0001	0.1	-4.29575	0.687816	0.090669	-0.369428	SK-MEL-2	0	0	0	0	1353	0	423	222	0	0	0	0	0	0	0	0	0	0	0	0	0	0	0	0	0	0	0	0	0	0
GDSC2	343	15993956	905957	Hs-578-T	SIDM00135	BRCA	1004	Vinblastine	Microtubule destabiliser	Mitosis	1046	Y	0.0001	0.1	-4.817541	0.610656	0.150399	-0.609204	Hs-578-T	51	0	0	0	568	0	0	0	0	0	0	0	0	0	0	0	0	0	0	0	0	0	0	0	0	0	0	0	0	0
GDSC2	343	15994241	905958	MOLT-4	SIDM00145	ALL	1004	Vinblastine	Microtubule destabiliser	Mitosis	1046	Y	0.0001	0.1	-5.848835	0.48694	0.105336	-1.083109	MOLT-4	0	603	0	0	5823	403	0	0	0	0	0	0	0	0	0	0	0	0	4130	0	0	0	0	0	0	0	0	0	0	0
GDSC2	343	15994522	905959	SK-OV-3	SIDM00079	OV	1004	Vinblastine	Microtubule destabiliser	Mitosis	1046	Y	0.0001	0.1	-2.223581	0.817694	0.115208	0.582784	SK-OV-3	103	33	0	0	806	0	0	0	0	0	0	0	0	0	0	0	0	0	0	0	0	0	0	0	0	200	0	0	0	119
GDSC2	343	15994804	905960	MDA-MB-231	SIDM00146	BRCA	1004	Vinblastine	Microtubule destabiliser	Mitosis	1046	Y	0.0001	0.1	-3.721995	0.743796	0.126442	-0.105774	MDA-MB-231	41	81	0	0	927	0	0	0	0	0	0	0	0	0	0	0	99	0	0	0	0	0	0	0	0	0	0	0	0	0
GDSC2	343	15995090	905961	COLO-205	SIDM00826	COREAD	1004	Vinblastine	Microtubule destabiliser	Mitosis	1046	Y	0.0001	0.1	-5.386968	0.544478	0.182576	-0.87087	COLO-205	90	0	0	0	525	0	0	0	0	0	0	0	0	0	0	0	0	0	0	0	0	0	0	0	0	0	0	0	0	0
GDSC2	343	15995372	905962	SW620	SIDM00841	COREAD	1004	Vinblastine	Microtubule destabiliser	Mitosis	1046	Y	0.0001	0.1	-3.916093	0.698617	0.170153	-0.194966	SW620	0	0	0	0	972	0	0	0	0	0	0	0	0	0	0	0	0	0	0	0	0	0	0	0	0	0	0	0	0	0
GDSC2	343	15995848	905964	RPMI-8226	SIDM00087	MM	1004	Vinblastine	Microtubule destabiliser	Mitosis	1046	Y	0.0001	0.1	-5.486008	0.537477	0.09464	-0.916381	RPMI-8226	0	100	0	0	1171	0	0	0	0	0	0	0	0	0	0	0	55	0	0	0	0	0	0	0	0	0	0	0	0	0
GDSC2	343	15996129	905965	SR	SIDM00096	UNCLASSIFIED	1004	Vinblastine	Microtubule destabiliser	Mitosis	1046	Y	0.0001	0.1	-6.298531	0.423165	0.095846	-1.289755	SR	28	0	0	0	486	0	0	0	0	0	0	0	0	0	0	0	0	0	0	0	0	0	74	0	0	0	0	0	0	0
GDSC2	343	15996408	905967	NCI-H322M	SIDM00117	LUAD	1004	Vinblastine	Microtubule destabiliser	Mitosis	1046	Y	0.0001	0.1	-3.356921	0.753747	0.125634	0.061987	NCI-H322M	0	111	0	514	650	0	0	0	0	0	0	0	0	0	0	0	139	0	0	0	0	0	78	0	0	0	0	0	0	0
GDSC2	343	15996689	905968	IGROV-1	SIDM00151	OV	1004	Vinblastine	Microtubule destabiliser	Mitosis	1046	Y	0.0001	0.1	-3.832969	0.708702	0.095883	-0.156769	IGROV-1	642	0	0	0	1882	0	0	0	0	0	0	0	0	0	0	0	0	0	195	0	0	0	0	0	779	0	0	0	0	497
GDSC2	343	15996969	905969	OVCAR-5	SIDM00091	OV	1004	Vinblastine	Microtubule destabiliser	Mitosis	1046	Y	0.0001	0.1	-1.564683	0.847936	0.088131	0.885564	OVCAR-5	73	0	0	0	429	0	0	0	0	0	0	0	0	0	0	0	0	0	0	0	0	0	0	0	0	0	0	0	0	0
GDSC2	343	15997511	905971	HCC2998	SIDM00118	COREAD	1004	Vinblastine	Microtubule destabiliser	Mitosis	1046	Y	0.0001	0.1	-5.588156	0.522198	0.178654	-0.963321	HCC2998	0	0	0	0	0	0	0	0	0	0	0	0	9131	5516	0	0	0	0	0	0	0	0	0	0	0	0	0	0	0	0
GDSC2	343	15997793	905972	HOP-62	SIDM00133	LUAD	1004	Vinblastine	Microtubule destabiliser	Mitosis	1046	Y	0.0001	0.1	-2.974955	0.781942	0.086508	0.23751	HOP-62	0	205	0	284	585	0	0	0	0	0	0	0	0	0	0	0	324	0	0	0	0	0	46	0	0	0	0	0	0	0
GDSC2	343	15998074	905973	HOP-92	SIDM00134	UNCLASSIFIED	1004	Vinblastine	Microtubule destabiliser	Mitosis	1046	Y	0.0001	0.1	1.07214	0.974033	0.051848	2.09725	HOP-92	0	0	0	296	676	0	0	0	0	0	0	0	0	0	0	0	35	0	0	0	0	0	82	0	0	0	0	0	0	0
GDSC2	343	15998355	905974	LOXIMVI	SIDM00149	SKCM	1004	Vinblastine	Microtubule destabiliser	Mitosis	1046	Y	0.0001	0.1	-4.679957	0.634924	0.139674	-0.545981	LOXIMVI	0	53	0	0	680	0	421	430	0	0	0	0	0	0	0	0	0	0	0	0	0	0	0	0	0	0	0	0	0	0
GDSC2	343	15998636	905975	M14	SIDM00003	SKCM	1004	Vinblastine	Microtubule destabiliser	Mitosis	1046	Y	0.0001	0.1	-4.394202	0.66466	0.130482	-0.414669	M14	0	143	0	0	1197	0	1111	1441	0	0	0	0	0	0	0	0	0	0	0	0	0	0	0	0	0	0	0	0	0	0
GDSC2	343	15998878	905976	UACC-62	SIDM00107	SKCM	1004	Vinblastine	Microtubule destabiliser	Mitosis	1046	Y	0.0001	0.1	-4.081433	0.697964	0.128152	-0.270944	UACC-62	0	0	0	0	542	0	387	222	0	0	0	0	0	0	0	0	0	0	0	0	0	0	0	0	0	0	0	0	0	0
GDSC2	343	15999160	905977	UACC-257	SIDM00108	SKCM	1004	Vinblastine	Microtubule destabiliser	Mitosis	1046	Y	0.0001	0.1	-1.528616	0.886966	0.131566	0.902138	UACC-257	0	15	0	0	578	0	248	361	0	0	0	0	0	0	0	0	0	0	0	0	0	0	0	0	0	0	0	0	0	0
GDSC2	343	15999698	905979	SN12C	SIDM00094	KIRC	1004	Vinblastine	Microtubule destabiliser	Mitosis	1046	Y	0.0001	0.1	-0.883958	0.93618	0.093142	1.198374	SN12C	106	0	0	657	0	0	0	0	0	0	0	0	0	0	0	0	0	0	0	0	0	0	0	0	0	0	0	0	0	0
GDSC2	343	15999980	905980	TK10	SIDM00113	KIRC	1004	Vinblastine	Microtubule destabiliser	Mitosis	1046	Y	0.0001	0.1	0.05483	0.883735	0.081666	1.629771	TK10	62	0	0	0	970	0	0	0	0	0	0	0	0	0	0	0	49	0	0	0	0	0	0	0	0	0	0	0	0	0
GDSC2	343	16000622	905983	U251	SIDM00111	GBM	1004	Vinblastine	Microtubule destabiliser	Mitosis	1046	Y	0.0001	0.1	-4.506894	0.647702	0.178867	-0.466454	U251	51	0	0	0	427	0	0	0	0	0	0	0	0	0	0	0	0	0	0	0	0	0	0	0	0	0	0	0	0	0
GDSC2	343	16000903	905984	SF539	SIDM00083	LGG	1004	Vinblastine	Microtubule destabiliser	Mitosis	1046	Y	0.0001	0.1	-5.907746	0.47995	0.108886	-1.11018	SF539	82	0	0	0	630	0	0	0	0	0	0	0	0	0	0	0	0	0	0	0	0	0	0	0	0	0	0	0	0	0
GDSC2	343	16001364	905986	SF268	SIDM00085	GBM	1004	Vinblastine	Microtubule destabiliser	Mitosis	1046	Y	0.0001	0.1	-4.115244	0.688438	0.11423	-0.286481	SF268	72	0	0	0	606	0	0	0	0	0	0	0	0	0	0	0	0	0	0	0	0	0	0	0	0	0	0	0	0	0
GDSC2	343	16001645	905989	KM12	SIDM00150	COREAD	1004	Vinblastine	Microtubule destabiliser	Mitosis	1046	Y	0.0001	0.1	-5.654984	0.512375	0.0937	-0.99403	KM12	0	0	0	0	3935	0	0	0	0	0	0	0	0	0	1982	0	0	0	0	0	0	0	0	0	780	0	0	0	0	0
GDSC2	343	16001927	905990	OVCAR-4	SIDM00092	OV	1004	Vinblastine	Microtubule destabiliser	Mitosis	1046	Y	0.0001	0.1	-0.775282	0.937115	0.072228	1.248314	OVCAR-4	66	0	0	0	566	0	0	0	0	0	0	0	0	0	0	0	0	0	0	0	0	0	0	0	0	0	0	0	0	0
GDSC2	343	16002208	905991	OVCAR-8	SIDM00090	OV	1004	Vinblastine	Microtubule destabiliser	Mitosis	1046	Y	0.0001	0.1	-5.844108	0.488218	0.143888	-1.080937	OVCAR-8	57	23	432	0	366	0	0	0	0	0	0	0	0	0	0	0	0	0	0	0	0	0	38	0	0	0	0	0	0	0
GDSC2	343	16002489	906693	BxPC-3	SIDM00132	PAAD	1004	Vinblastine	Microtubule destabiliser	Mitosis	1046	Y	0.0001	0.1	-3.338498	0.763725	0.128462	0.070453	BxPC-3	63	0	0	0	607	0	0	0	0	0	0	0	0	0	0	0	0	0	0	0	0	0	0	0	0	0	0	0	0	0
GDSC2	343	16002950	906696	BHT-101	SIDM00987	THCA	1004	Vinblastine	Microtubule destabiliser	Mitosis	1046	Y	0.0001	0.1	-3.380829	0.777169	0.1114	0.051001	BHT-101	38	25	0	0	519	0	0	0	0	0	0	0	0	0	0	0	37	0	0	0	0	0	0	0	0	0	0	0	0	0
GDSC2	343	16003231	906746	Becker	SIDM00490	GBM	1004	Vinblastine	Microtubule destabiliser	Mitosis	1046	Y	0.0001	0.1	-5.013116	0.589123	0.138495	-0.699076	Becker	57	0	0	0	871	0	0	0	0	0	0	0	0	0	0	0	0	0	0	0	0	0	0	0	0	0	0	0	0	0
GDSC2	343	16003513	906763	BE-13	SIDM01245	ALL	1004	Vinblastine	Microtubule destabiliser	Mitosis	1046	Y	0.0001	0.1	-6.024568	0.464662	0.09492	-1.163863	BE-13	124	0	0	0	1292	0	0	0	0	0	0	0	0	0	0	0	0	0	0	0	0	0	0	0	0	0	0	0	0	0
GDSC2	343	16003795	906765	ARH-77	SIDM00900	MM	1004	Vinblastine	Microtubule destabiliser	Mitosis	1046	Y	0.0001	0.1	-5.968084	0.471278	0.151218	-1.137907	ARH-77	79	0	0	0	654	0	0	0	0	0	0	0	0	0	0	0	0	0	0	0	0	0	0	0	0	0	0	0	0	0
GDSC2	343	16004074	906790	AGS	SIDM00850	STAD	1004	Vinblastine	Microtubule destabiliser	Mitosis	1046	Y	0.0001	0.1	-5.262031	0.563035	0.163349	-0.813459	AGS	0	0	0	0	1388	0	0	0	0	0	0	0	0	0	0	0	0	0	0	0	293	303	0	0	0	0	0	0	0	0
GDSC2	343	16004611	906792	A2058	SIDM00797	SKCM	1004	Vinblastine	Microtubule destabiliser	Mitosis	1046	Y	0.0001	0.1	-5.489128	0.535734	0.120403	-0.917815	A2058	0	0	0	0	583	0	382	265	0	0	0	0	0	0	0	0	0	0	0	0	0	0	0	0	0	0	0	0	0	0
GDSC2	343	16004892	906793	A375	SIDM00795	SKCM	1004	Vinblastine	Microtubule destabiliser	Mitosis	1046	Y	0.0001	0.1	-4.906441	0.605184	0.133141	-0.650056	A375	0	38	0	0	727	0	348	408	0	0	0	0	0	0	0	0	0	0	0	0	0	0	0	0	0	0	0	0	0	0
GDSC2	343	16005188	906794	A253	SIDM00796	UNCLASSIFIED	1004	Vinblastine	Microtubule destabiliser	Mitosis	1046	Y	0.0001	0.1	-2.846099	0.844835	0.094366	0.296722	A253	57	99	0	0	809	0	0	0	0	0	0	0	0	0	0	0	221	0	0	0	0	0	0	0	0	0	0	0	0	0
GDSC2	343	16005469	906795	8305C	SIDM00997	THCA	1004	Vinblastine	Microtubule destabiliser	Mitosis	1046	Y	0.0001	0.1	-3.77503	0.703926	0.085426	-0.130145	8305C	156	0	0	0	944	0	0	0	0	0	0	0	0	0	0	0	0	0	0	0	0	0	0	0	0	0	0	0	0	0
GDSC2	343	16005751	906797	647-V	SIDM00983	BLCA	1004	Vinblastine	Microtubule destabiliser	Mitosis	1046	Y	0.0001	0.1	-1.944054	0.907478	0.059642	0.711234	647-V	0	175	0	0	892	0	0	0	0	0	0	0	0	0	0	0	233	0	0	0	0	0	0	0	0	0	0	0	0	0
GDSC2	343	16006032	906798	639-V	SIDM00999	BLCA	1004	Vinblastine	Microtubule destabiliser	Mitosis	1046	Y	0.0001	0.1	-3.983057	0.721295	0.148934	-0.225738	639-V	1349	0	0	0	2751	0	0	0	0	0	0	0	0	0	0	0	0	0	0	0	0	0	0	0	0	0	0	0	0	0
GDSC2	343	16006312	906800	697	SIDM01076	UNCLASSIFIED	1004	Vinblastine	Microtubule destabiliser	Mitosis	1046	Y	0.0001	0.1	-6.318249	0.420704	0.152123	-1.298817	697	60	0	0	0	564	0	0	0	0	0	0	0	0	0	0	0	0	0	0	0	0	0	0	0	0	0	0	0	0	0
GDSC2	343	16006592	906801	BT-20	SIDM00893	BRCA	1004	Vinblastine	Microtubule destabiliser	Mitosis	1046	Y	0.0001	0.1	-1.852725	0.924608	0.280217	0.753202	BT-20	0	38	0	0	441	0	0	0	0	0	0	0	0	0	0	0	67	0	0	0	0	0	113	0	0	0	0	0	0	0
GDSC2	343	16006876	906804	A2780	SIDM00210	UNCLASSIFIED	1004	Vinblastine	Microtubule destabiliser	Mitosis	1046	Y	0.0001	0.1	-6.061653	0.462982	0.083533	-1.180904	A2780	125	0	0	0	1579	0	0	0	0	0	0	0	0	0	0	0	0	0	0	0	0	0	0	0	0	0	0	0	0	0
GDSC2	343	16007157	906805	COR-L105	SIDM00513	LUAD	1004	Vinblastine	Microtubule destabiliser	Mitosis	1046	Y	0.0001	0.1	0.005654	0.932221	0.053421	1.607173	COR-L105	45	0	0	0	470	0	0	0	0	0	0	0	0	0	0	0	0	0	0	0	0	0	0	0	0	0	0	0	0	0
GDSC2	343	16007617	906808	COR-L88	SIDM00506	SCLC	1004	Vinblastine	Microtubule destabiliser	Mitosis	1046	Y	0.0001	0.1	0.386716	0.977129	0.086494	1.78228	COR-L88	0	0	0	205	782	0	0	0	0	0	0	0	0	0	0	0	31	0	0	0	0	0	56	0	0	0	0	0	0	0
GDSC2	343	16007787	906812	COLO-824	SIDM00954	BRCA	1004	Vinblastine	Microtubule destabiliser	Mitosis	1046	Y	0.0001	0.1	-3.139922	0.796548	0.09849	0.161703	COLO-824	133	0	0	0	1102	0	0	0	0	0	0	0	0	0	0	0	0	0	0	0	0	69	0	0	0	0	0	0	0	0
GDSC2	343	16008251	906814	COLO-792	SIDM00140	SKCM	1004	Vinblastine	Microtubule destabiliser	Mitosis	1046	Y	0.0001	0.1	-3.819328	0.730686	0.166262	-0.150501	COLO-792	0	0	0	0	991	0	2391	2873	0	0	0	0	0	0	0	0	0	0	0	0	0	0	0	0	0	0	0	0	0	0
GDSC2	343	16008531	906817	COLO-680N	SIDM00956	ESCA	1004	Vinblastine	Microtubule destabiliser	Mitosis	1046	Y	0.0001	0.1	0.174283	0.944826	0.070689	1.684662	COLO-680N	90	108	0	0	956	0	0	0	0	0	0	0	0	0	0	0	151	0	0	0	0	0	0	0	0	0	0	0	0	0
GDSC2	343	16008813	906818	COLO-679	SIDM00284	SKCM	1004	Vinblastine	Microtubule destabiliser	Mitosis	1046	Y	0.0001	0.1	-1.361954	0.902008	0.088471	0.978723	COLO-679	0	0	0	0	530	0	729	377	0	0	0	0	0	0	0	0	0	0	0	0	0	0	0	0	0	0	0	0	0	0
GDSC2	343	16009095	906820	CHP-212	SIDM00910	NB	1004	Vinblastine	Microtubule destabiliser	Mitosis	1046	Y	0.0001	0.1	-5.233896	0.565269	0.141014	-0.800529	CHP-212	53	0	0	0	464	0	0	0	0	0	0	0	0	0	0	0	0	0	0	0	0	0	0	0	0	0	0	0	0	0
GDSC2	343	16009375	906821	CFPAC-1	SIDM00130	PAAD	1004	Vinblastine	Microtubule destabiliser	Mitosis	1046	Y	0.0001	0.1	-0.988488	0.905476	0.130622	1.15034	CFPAC-1	77	0	0	0	463	0	0	0	0	0	0	0	0	0	0	0	0	0	0	0	0	0	0	0	0	0	0	0	0	0
GDSC2	343	16009656	906824	Ca-Ski	SIDM00923	CESC	1004	Vinblastine	Microtubule destabiliser	Mitosis	1046	Y	0.0001	0.1	-3.268321	0.782899	0.136232	0.102701	Ca-Ski	80	138	0	0	562	0	0	0	0	0	0	0	0	0	0	0	165	0	0	0	0	0	0	0	0	0	0	0	0	0
GDSC2	343	16010122	906826	CAL-120	SIDM00940	BRCA	1004	Vinblastine	Microtubule destabiliser	Mitosis	1046	Y	0.0001	0.1	-1.674946	0.831251	0.159801	0.834896	CAL-120	52	0	0	0	443	0	0	0	0	0	0	0	0	0	0	0	0	0	0	0	0	0	0	0	0	0	0	0	0	0
GDSC2	343	16010407	906827	CAL-72	SIDM00930	UNCLASSIFIED	1004	Vinblastine	Microtubule destabiliser	Mitosis	1046	Y	0.0001	0.1	-2.996897	0.797971	0.045296	0.227426	CAL-72	100	0	0	0	1377	0	0	0	0	0	0	0	0	0	0	0	0	0	0	0	0	0	0	0	0	0	0	0	0	0
GDSC2	343	16010688	906828	CAL-62	SIDM00931	THCA	1004	Vinblastine	Microtubule destabiliser	Mitosis	1046	Y	0.0001	0.1	-4.323996	0.674154	0.0827	-0.382408	CAL-62	41	0	0	0	548	0	0	0	0	0	0	0	0	0	0	0	0	0	0	0	0	0	0	0	0	0	0	0	0	0
GDSC2	343	16010970	906830	C32	SIDM00890	SKCM	1004	Vinblastine	Microtubule destabiliser	Mitosis	1046	Y	0.0001	0.1	-1.761811	0.896029	0.14754	0.794979	C32	0	17	0	0	532	0	184	214	0	0	0	0	0	0	0	0	0	0	0	0	0	0	0	0	0	0	0	0	0	0
GDSC2	343	16011266	906831	Daudi	SIDM00845	UNCLASSIFIED	1004	Vinblastine	Microtubule destabiliser	Mitosis	1046	Y	0.0001	0.1	-4.448242	0.678752	0.077588	-0.439502	Daudi	0	0	0	0	10446	0	0	0	0	0	0	0	0	0	0	0	0	0	0	0	0	0	0	0	0	0	0	0	0	0
GDSC2	343	16011547	906832	DB	SIDM00886	DLBC	1004	Vinblastine	Microtubule destabiliser	Mitosis	1046	Y	0.0001	0.1	-5.785595	0.496206	0.145408	-1.054049	DB	94	0	0	0	771	0	0	0	0	0	0	0	0	0	0	0	0	0	0	0	0	0	0	0	0	0	0	0	0	0
GDSC2	343	16011828	906833	Daoy	SIDM00887	MB	1004	Vinblastine	Microtubule destabiliser	Mitosis	1046	Y	0.0001	0.1	-5.415455	0.544559	0.123267	-0.88396	Daoy	76	0	0	0	429	0	0	0	0	0	0	0	0	0	0	0	0	0	0	0	0	0	0	0	0	0	0	0	0	0
GDSC2	343	16012108	906834	D-283MED	SIDM00888	MB	1004	Vinblastine	Microtubule destabiliser	Mitosis	1046	Y	0.0001	0.1	-5.477319	0.53761	0.063733	-0.912389	D-283MED	34	0	0	0	381	0	0	0	0	0	0	0	0	0	0	0	0	0	0	0	0	0	0	0	0	0	0	0	0	0
GDSC2	343	16012389	906835	DBTRG-05MG	SIDM00867	GBM	1004	Vinblastine	Microtubule destabiliser	Mitosis	1046	Y	0.0001	0.1	-1.028454	0.85767	0.120548	1.131975	DBTRG-05MG	147	0	0	0	1054	0	0	0	0	0	0	0	0	0	189	0	0	0	0	0	0	0	0	0	0	0	0	0	0	0
GDSC2	343	16012670	906836	DEL	SIDM00949	UNCLASSIFIED	1004	Vinblastine	Microtubule destabiliser	Mitosis	1046	Y	0.0001	0.1	-6.208446	0.436205	0.161954	-1.248359	DEL	65	0	0	0	585	0	0	0	0	0	0	0	0	0	0	0	0	0	0	0	0	0	147	0	0	0	0	0	0	0
GDSC2	343	16012948	906837	Detroit562	SIDM00831	HNSC	1004	Vinblastine	Microtubule destabiliser	Mitosis	1046	Y	0.0001	0.1	-5.470019	0.536663	0.128119	-0.909034	Detroit562	45	0	0	0	497	0	0	0	0	0	0	0	0	0	0	0	25	0	0	0	0	0	51	0	0	0	0	0	0	0
GDSC2	343	16013229	906838	DG-75	SIDM00948	UNCLASSIFIED	1004	Vinblastine	Microtubule destabiliser	Mitosis	1046	Y	0.0001	0.1	-4.612927	0.64781	0.124273	-0.515179	DG-75	169	0	0	0	2434	0	0	0	0	0	0	0	0	0	0	0	0	0	588	0	0	0	0	0	0	552	0	0	0	0
GDSC2	343	16013510	906839	DK-MG	SIDM00947	GBM	1004	Vinblastine	Microtubule destabiliser	Mitosis	1046	Y	0.0001	0.1	-1.987873	0.856138	0.066472	0.691098	DK-MG	59	0	0	0	531	0	0	0	0	0	0	0	0	0	0	0	0	0	0	0	0	0	0	0	0	0	0	0	0	0
GDSC2	343	16014227	906843	DoTc2-4510	SIDM00864	CESC	1004	Vinblastine	Microtubule destabiliser	Mitosis	1046	Y	0.0001	0.1	-1.679955	0.894273	0.107921	0.832594	DoTc2-4510	0	96	0	0	682	0	0	0	0	0	0	0	0	0	0	0	178	0	0	0	0	0	0	0	0	0	0	0	0	0
GDSC2	343	16014509	906844	DU-4475	SIDM01001	BRCA	1004	Vinblastine	Microtubule destabiliser	Mitosis	1046	Y	0.0001	0.1	-3.727606	0.776528	0.071543	-0.108352	DU-4475	128	0	0	0	601	0	0	0	0	0	0	0	0	0	0	0	0	0	0	0	0	0	0	0	0	0	0	0	0	0
GDSC2	343	16014791	906846	EB2	SIDM00863	UNCLASSIFIED	1004	Vinblastine	Microtubule destabiliser	Mitosis	1046	Y	0.0001	0.1	-4.747286	0.62477	0.11702	-0.57692	EB2	265	0	0	0	2258	0	0	0	0	0	0	0	0	0	0	0	0	0	0	0	0	0	0	0	0	0	0	0	0	0
GDSC2	343	16015073	906847	EB-3	SIDM00793	UNCLASSIFIED	1004	Vinblastine	Microtubule destabiliser	Mitosis	1046	Y	0.0001	0.1	-4.378498	0.667148	0.075274	-0.407453	EB-3	119	0	0	0	1649	0	0	0	0	0	0	0	0	0	0	0	0	0	0	0	0	0	0	0	0	0	0	0	0	0
GDSC2	343	16015354	906848	ECC10	SIDM00280	UNCLASSIFIED	1004	Vinblastine	Microtubule destabiliser	Mitosis	1046	Y	0.0001	0.1	-4.78939	0.628743	0.205505	-0.596268	ECC10	172	0	0	0	1156	0	0	0	0	0	0	0	0	0	0	0	0	0	0	0	0	0	0	0	0	0	0	0	0	0
GDSC2	343	16015837	906851	EFM-19	SIDM01056	BRCA	1004	Vinblastine	Microtubule destabiliser	Mitosis	1046	Y	0.0001	0.1	-4.025592	0.696886	0.133052	-0.245284	EFM-19	19	0	0	0	541	0	0	0	0	0	0	0	0	0	0	0	0	0	0	0	20	0	118	0	0	0	0	0	0	0
GDSC2	343	16016380	906855	EM-2	SIDM01047	LCML	1004	Vinblastine	Microtubule destabiliser	Mitosis	1046	Y	0.0001	0.1	-4.303539	0.694633	0.069771	-0.373008	EM-2	68	0	0	0	507	0	0	0	0	0	0	0	0	0	0	0	0	0	0	0	0	0	191	0	0	0	0	0	0	0
GDSC2	343	16016660	906856	EoL-1-cell	SIDM00277	UNCLASSIFIED	1004	Vinblastine	Microtubule destabiliser	Mitosis	1046	Y	0.0001	0.1	-6.403639	0.407837	0.11117	-1.338055	EoL-1-cell	52	0	0	0	746	0	0	0	0	0	0	0	0	0	0	0	0	0	0	0	0	0	0	0	0	0	0	0	0	0
GDSC2	343	16016942	906861	ETK-1	SIDM00276	UNCLASSIFIED	1004	Vinblastine	Microtubule destabiliser	Mitosis	1046	Y	0.0001	0.1	-4.352796	0.667025	0.193742	-0.395642	ETK-1	117	42	0	0	1022	0	0	0	0	0	0	0	0	0	0	0	0	0	0	0	0	0	0	0	0	0	0	0	0	0
GDSC2	343	16017223	906862	EVSA-T	SIDM01042	BRCA	1004	Vinblastine	Microtubule destabiliser	Mitosis	1046	Y	0.0001	0.1	-2.577826	0.879143	0.14387	0.42	EVSA-T	0	206	0	0	1047	0	0	0	0	0	0	0	0	0	0	0	314	0	0	0	0	0	0	0	0	0	0	0	0	0
GDSC2	343	16017507	906863	FADU	SIDM00860	HNSC	1004	Vinblastine	Microtubule destabiliser	Mitosis	1046	Y	0.0001	0.1	-4.880886	0.610894	0.056232	-0.638313	FADU	163	100	0	0	1851	0	0	0	0	0	0	0	0	0	0	0	90	0	0	0	0	0	0	0	0	0	0	0	0	0
GDSC2	343	16017788	906864	FTC-133	SIDM00213	THCA	1004	Vinblastine	Microtubule destabiliser	Mitosis	1046	Y	0.0001	0.1	-3.399964	0.769148	0.191767	0.042207	FTC-133	376	0	0	0	843	0	0	0	0	0	0	0	0	0	0	0	0	0	0	0	0	0	0	0	314	0	0	0	0	0
GDSC2	343	16018056	906865	G-361	SIDM00857	SKCM	1004	Vinblastine	Microtubule destabiliser	Mitosis	1046	Y	0.0001	0.1	-3.455068	0.769246	0.057143	0.016886	G-361	0	15	0	0	427	0	273	263	0	0	0	0	0	0	0	0	0	0	0	0	0	0	0	0	0	0	0	0	0	0
GDSC2	343	16018337	906868	GAMG	SIDM01055	LGG	1004	Vinblastine	Microtubule destabiliser	Mitosis	1046	Y	0.0001	0.1	-4.550409	0.6439	0.154936	-0.48645	GAMG	47	0	0	0	558	0	0	0	0	0	0	0	0	0	0	0	0	0	0	0	0	0	0	0	0	0	0	0	0	0
GDSC2	343	16018619	906869	GCIY	SIDM00274	STAD	1004	Vinblastine	Microtubule destabiliser	Mitosis	1046	Y	0.0001	0.1	-0.793846	0.911123	0.079385	1.239783	GCIY	128	0	0	0	769	0	0	0	0	0	0	0	0	0	0	0	0	0	0	0	0	0	0	0	0	0	0	0	0	0
GDSC2	343	16018901	906870	GDM-1	SIDM01057	LAML	1004	Vinblastine	Microtubule destabiliser	Mitosis	1046	Y	0.0001	0.1	-5.357835	0.551449	0.132457	-0.857483	GDM-1	55	0	0	0	619	0	0	0	0	0	0	0	0	0	0	0	0	0	0	0	0	0	95	0	0	0	0	0	0	0
GDSC2	343	16019182	906871	GI-1	SIDM00273	LGG	1004	Vinblastine	Microtubule destabiliser	Mitosis	1046	Y	0.0001	0.1	-5.474442	0.537616	0.068675	-0.911066	GI-1	107	0	0	0	1185	0	0	0	0	0	0	0	0	0	0	0	0	0	0	0	0	0	0	0	0	0	0	0	0	0
GDSC2	343	16019453	906872	GI-ME-N	SIDM00227	NB	1004	Vinblastine	Microtubule destabiliser	Mitosis	1046	Y	0.0001	0.1	-3.369566	0.74699	0.09943	0.056176	GI-ME-N	97	0	0	0	1004	0	0	0	0	0	0	0	0	0	0	0	0	0	0	0	0	0	0	0	0	0	0	0	0	0
GDSC2	343	16019734	906875	GOTO	SIDM00544	NB	1004	Vinblastine	Microtubule destabiliser	Mitosis	1046	Y	0.0001	0.1	-3.916413	0.721186	0.128653	-0.195114	GOTO	99	0	0	0	1093	0	0	0	0	0	0	0	0	0	0	0	0	0	0	0	0	0	0	0	0	0	0	0	0	0
GDSC2	343	16020015	906877	GR-ST	SIDM01259	ALL	1004	Vinblastine	Microtubule destabiliser	Mitosis	1046	Y	0.0001	0.1	-5.018277	0.587996	0.098427	-0.701447	GR-ST	0	0	0	0	4635	2158	0	0	0	0	0	0	0	0	0	0	0	0	0	0	0	0	0	0	0	0	0	0	0	0
GDSC2	343	16020297	906999	GCT	SIDM00853	UNCLASSIFIED	1004	Vinblastine	Microtubule destabiliser	Mitosis	1046	Y	0.0001	0.1	-2.990725	0.79834	0.103645	0.230263	GCT	0	366	0	0	564	0	0	1368	0	0	0	0	0	0	0	0	0	0	0	0	0	0	0	0	0	0	0	0	0	0
GDSC2	343	16020578	907000	ESS-1	SIDM01043	UNCLASSIFIED	1004	Vinblastine	Microtubule destabiliser	Mitosis	1046	Y	0.0001	0.1	-5.173305	0.577722	0.130171	-0.772686	ESS-1	0	0	0	0	864	0	0	0	0	0	0	0	1387	547	0	0	0	0	0	0	0	0	0	0	0	0	0	0	0	0
GDSC2	343	16020860	907042	H4	SIDM00852	LGG	1004	Vinblastine	Microtubule destabiliser	Mitosis	1046	Y	0.0001	0.1	-5.4356	0.542157	0.125264	-0.893218	H4	96	0	0	0	204	0	0	0	0	0	0	0	0	0	0	0	0	0	0	0	0	0	0	0	0	0	0	0	0	0
GDSC2	343	16021141	907043	H9	SIDM01251	UNCLASSIFIED	1004	Vinblastine	Microtubule destabiliser	Mitosis	1046	Y	0.0001	0.1	-5.837548	0.488434	0.095305	-1.077923	H9	0	0	0	0	762	0	307	0	0	0	0	0	0	0	0	0	0	0	0	0	0	0	0	0	0	0	0	0	0	0
GDSC2	343	16021417	907044	HC-1	SIDM01073	UNCLASSIFIED	1004	Vinblastine	Microtubule destabiliser	Mitosis	1046	Y	0.0001	0.1	-5.999024	0.467318	0.167113	-1.152125	HC-1	55	0	0	0	558	0	0	0	0	0	0	0	0	0	0	0	0	0	0	0	0	0	0	0	0	0	0	0	0	0
GDSC2	343	16021697	907045	HCC1419	SIDM00882	BRCA	1004	Vinblastine	Microtubule destabiliser	Mitosis	1046	Y	0.0001	0.1	-0.816498	0.958237	0.169333	1.229374	HCC1419	92	0	0	0	711	0	0	0	0	0	0	0	0	0	0	0	0	0	0	0	0	0	0	0	0	0	0	0	0	0
GDSC2	343	16022236	907047	HCC1806	SIDM00875	UNCLASSIFIED	1004	Vinblastine	Microtubule destabiliser	Mitosis	1046	Y	0.0001	0.1	-4.893755	0.614744	0.156731	-0.644226	HCC1806	62	0	0	0	1015	0	0	0	0	0	0	0	0	0	0	0	81	0	0	0	0	0	0	0	0	0	0	0	0	0
GDSC2	343	16022520	907048	HCC70	SIDM00673	BRCA	1004	Vinblastine	Microtubule destabiliser	Mitosis	1046	Y	0.0001	0.1	-2.477136	0.869204	0.242532	0.46627	HCC70	95	25	0	0	741	0	0	0	0	0	0	0	0	0	0	0	0	0	0	0	0	0	0	0	0	0	0	0	0	0
GDSC2	343	16022806	907051	HEC-1	SIDM00596	UCEC	1004	Vinblastine	Microtubule destabiliser	Mitosis	1046	Y	0.0001	0.1	-0.088779	0.960404	0.101708	1.563779	HEC-1	1466	0	0	0	4320	1624	0	0	0	0	0	0	0	0	0	0	0	1950	0	0	0	0	0	0	0	0	0	0	0	0
GDSC2	343	16023344	907055	HGC-27	SIDM00290	STAD	1004	Vinblastine	Microtubule destabiliser	Mitosis	1046	Y	0.0001	0.1	-5.817012	0.49187	0.106833	-1.068486	HGC-27	0	113	0	0	1294	0	0	0	0	0	0	0	0	0	0	0	120	0	0	0	0	0	125	0	0	0	0	0	0	0
GDSC2	343	16023623	907056	HH	SIDM00671	UNCLASSIFIED	1004	Vinblastine	Microtubule destabiliser	Mitosis	1046	Y	0.0001	0.1	-2.106277	0.878628	0.06484	0.636689	HH	76	0	0	0	523	0	112	56	0	0	0	0	0	0	0	0	0	0	0	0	0	0	0	0	0	0	0	0	0	0
GDSC2	343	16023905	907057	HLE	SIDM00064	LIHC	1004	Vinblastine	Microtubule destabiliser	Mitosis	1046	Y	0.0001	0.1	-4.150247	0.695571	0.045287	-0.302566	HLE	72	0	0	0	863	0	0	0	0	0	0	0	0	0	0	0	0	0	0	0	0	0	0	0	0	0	0	0	0	0
GDSC2	343	16024187	907058	HMV-II	SIDM00291	SKCM	1004	Vinblastine	Microtubule destabiliser	Mitosis	1046	Y	0.0001	0.1	-4.442648	0.646817	0.088464	-0.436932	HMV-II	49	0	0	0	1038	0	0	0	0	0	0	0	0	0	0	0	0	0	0	0	0	0	110	0	0	0	0	0	0	0
GDSC2	343	16024469	907060	HOS	SIDM00806	UNCLASSIFIED	1004	Vinblastine	Microtubule destabiliser	Mitosis	1046	Y	0.0001	0.1	-4.98255	0.602273	0.09586	-0.68503	HOS	85	0	0	0	1012	0	0	0	0	0	0	0	0	0	0	0	0	0	0	0	0	0	0	0	0	0	0	0	0	0
GDSC2	343	16024751	907061	HSC-3	SIDM00589	HNSC	1004	Vinblastine	Microtubule destabiliser	Mitosis	1046	Y	0.0001	0.1	-4.638445	0.641242	0.178174	-0.526905	HSC-3	99	65	0	0	1017	0	0	0	0	0	0	0	0	0	0	0	180	0	0	0	0	0	0	0	0	0	0	0	0	0
GDSC2	343	16025031	907062	HSC-4	SIDM00588	HNSC	1004	Vinblastine	Microtubule destabiliser	Mitosis	1046	Y	0.0001	0.1	-1.166912	0.937771	0.10023	1.06835	HSC-4	146	66	0	0	826	0	0	0	0	0	0	0	0	0	0	0	164	0	0	0	0	0	0	0	0	0	0	0	0	0
GDSC2	343	16025489	907064	HT-1080	SIDM00828	UNCLASSIFIED	1004	Vinblastine	Microtubule destabiliser	Mitosis	1046	Y	0.0001	0.1	-4.506496	0.642219	0.115124	-0.466271	HT-1080	56	0	0	0	509	0	0	0	0	0	0	0	0	0	0	0	0	0	0	0	0	0	0	0	0	0	0	0	0	0
GDSC2	343	16025770	907065	HT-1197	SIDM00676	BLCA	1004	Vinblastine	Microtubule destabiliser	Mitosis	1046	Y	0.0001	0.1	-1.629348	0.886179	0.091313	0.855849	HT-1197	60	83	0	0	507	0	0	0	0	0	0	0	0	0	0	0	117	0	0	0	0	0	0	0	0	0	0	0	0	0
GDSC2	343	16026036	907066	HT-1376	SIDM00678	BLCA	1004	Vinblastine	Microtubule destabiliser	Mitosis	1046	Y	0.0001	0.1	0.150555	0.954589	0.081658	1.673759	HT-1376	78	137	0	0	563	0	0	0	0	0	0	0	0	0	0	0	164	0	0	0	0	0	0	0	0	0	0	0	0	0
GDSC2	343	16026238	907067	HT-144	SIDM00695	SKCM	1004	Vinblastine	Microtubule destabiliser	Mitosis	1046	Y	0.0001	0.1	-4.042512	0.709777	0.122167	-0.253059	HT-144	46	0	0	0	440	0	90	65	0	0	0	0	0	0	0	0	0	0	0	0	0	0	0	0	0	0	0	0	0	0
GDSC2	343	16026518	907068	HT-3	SIDM00679	CESC	1004	Vinblastine	Microtubule destabiliser	Mitosis	1046	Y	0.0001	0.1	0.519606	0.98457	0.124822	1.843346	HT-3	65	214	0	0	675	0	0	0	0	0	0	0	0	0	0	0	198	0	0	0	0	0	0	0	0	0	0	0	0	0
GDSC2	343	16026799	907069	HuCCT1	SIDM00587	UNCLASSIFIED	1004	Vinblastine	Microtubule destabiliser	Mitosis	1046	Y	0.0001	0.1	-3.524439	0.735173	0.151292	-0.014992	HuCCT1	89	0	0	0	934	0	0	0	0	0	0	0	0	0	0	0	0	0	0	0	0	0	0	0	0	0	0	0	0	0
GDSC2	343	16027081	907071	HuH-7	SIDM00585	LIHC	1004	Vinblastine	Microtubule destabiliser	Mitosis	1046	Y	0.0001	0.1	-0.637405	0.939084	0.074947	1.311671	HuH-7	41	0	0	0	1175	0	0	0	0	0	0	0	0	0	0	0	0	0	0	0	0	0	0	0	0	0	0	0	0	0
GDSC2	343	16027362	907072	HuO9	SIDM00599	UNCLASSIFIED	1004	Vinblastine	Microtubule destabiliser	Mitosis	1046	Y	0.0001	0.1	-4.246428	0.691906	0.138744	-0.346764	HuO9	97	0	0	0	724	0	0	0	0	0	0	0	0	0	0	0	0	0	0	0	0	0	0	0	0	0	0	0	0	0
GDSC2	343	16027900	907169	IGR-1	SIDM01060	SKCM	1004	Vinblastine	Microtubule destabiliser	Mitosis	1046	Y	0.0001	0.1	-5.181385	0.574569	0.139373	-0.776399	IGR-1	0	0	0	0	880	0	1630	1030	0	0	0	0	0	0	0	0	0	0	0	0	0	0	0	0	0	0	0	0	0	0
GDSC2	343	16028180	907170	IMR-5	SIDM01206	NB	1004	Vinblastine	Microtubule destabiliser	Mitosis	1046	Y	0.0001	0.1	-5.90934	0.478489	0.134831	-1.110913	IMR-5	0	0	0	0	541	0	0	0	0	0	0	0	0	0	0	0	0	0	0	0	0	0	264	0	0	0	0	0	0	0
GDSC2	343	16028640	907172	IST-MEL1	SIDM00225	SKCM	1004	Vinblastine	Microtubule destabiliser	Mitosis	1046	Y	0.0001	0.1	-2.800961	0.802221	0.101521	0.317464	IST-MEL1	0	28	0	0	671	0	184	234	0	0	0	0	0	0	0	0	0	0	0	0	0	0	0	0	0	0	0	0	0	0
GDSC2	343	16028810	907173	IST-MES1	SIDM00224	MESO	1004	Vinblastine	Microtubule destabiliser	Mitosis	1046	Y	0.0001	0.1	-0.613312	0.931747	0.099495	1.322743	IST-MES1	67	0	0	0	574	0	0	0	0	0	0	0	0	0	0	0	0	0	0	0	0	0	0	0	0	0	0	0	0	0
GDSC2	343	16029450	907268	JiyoyeP-2003	SIDM00808	UNCLASSIFIED	1004	Vinblastine	Microtubule destabiliser	Mitosis	1046	Y	0.0001	0.1	-6.697553	0.374212	0.144142	-1.473116	JiyoyeP-2003	103	0	0	0	1066	0	0	0	0	0	0	0	0	0	0	0	0	0	0	0	0	0	0	0	0	0	0	0	0	0
GDSC2	343	16029719	907269	JVM-2	SIDM01013	CLL	1004	Vinblastine	Microtubule destabiliser	Mitosis	1046	Y	0.0001	0.1	-5.302479	0.556281	0.115337	-0.832045	JVM-2	80	0	0	0	491	0	0	0	0	0	0	0	0	0	0	0	0	0	0	0	0	0	0	0	0	0	0	0	0	0
GDSC2	343	16029999	907270	JVM-3	SIDM01012	CLL	1004	Vinblastine	Microtubule destabiliser	Mitosis	1046	Y	0.0001	0.1	-6.637347	0.384035	0.134726	-1.44545	JVM-3	38	0	0	0	713	0	0	0	0	0	0	0	0	0	0	0	0	0	0	0	0	0	0	0	0	0	0	0	0	0
GDSC2	343	16030273	907271	KALS-1	SIDM00613	LGG	1004	Vinblastine	Microtubule destabiliser	Mitosis	1046	Y	0.0001	0.1	-2.730696	0.81299	0.12298	0.349753	KALS-1	93	0	0	0	842	0	0	0	0	0	0	0	0	0	0	0	0	0	0	0	0	0	0	0	0	0	0	0	0	0
GDSC2	343	16030554	907272	KARPAS-45	SIDM01007	ALL	1004	Vinblastine	Microtubule destabiliser	Mitosis	1046	Y	0.0001	0.1	-5.681271	0.510535	0.092439	-1.006109	KARPAS-45	0	0	0	0	8601	4574	0	0	0	0	0	0	0	0	0	0	0	0	0	0	0	0	0	0	0	2658	0	0	0	0
GDSC2	343	16030834	907273	KARPAS-299	SIDM01010	UNCLASSIFIED	1004	Vinblastine	Microtubule destabiliser	Mitosis	1046	Y	0.0001	0.1	-5.942715	0.474717	0.048612	-1.126249	KARPAS-299	21	17	0	0	544	0	0	0	0	0	0	0	0	0	0	0	0	0	0	0	0	17	58	0	0	0	0	0	0	0
GDSC2	343	16031080	907274	KARPAS-422	SIDM01008	DLBC	1004	Vinblastine	Microtubule destabiliser	Mitosis	1046	Y	0.0001	0.1	-4.6967	0.633966	0.086028	-0.553675	KARPAS-422	54	0	0	0	571	0	0	0	0	0	0	447	0	0	0	0	0	0	0	0	0	0	0	0	0	0	0	0	0	0
GDSC2	343	16031619	907276	KATOIII	SIDM00687	STAD	1004	Vinblastine	Microtubule destabiliser	Mitosis	1046	Y	0.0001	0.1	-0.520246	0.906601	0.060391	1.365509	KATOIII	197	0	0	0	1070	0	0	0	0	0	0	0	0	0	0	0	0	0	0	0	0	0	145	0	0	0	0	0	0	0
GDSC2	343	16031901	907277	KE-37	SIDM01003	ALL	1004	Vinblastine	Microtubule destabiliser	Mitosis	1046	Y	0.0001	0.1	-6.223905	0.433514	0.156583	-1.255463	KE-37	59	0	0	0	478	0	0	0	0	0	0	0	0	0	0	0	0	0	0	0	0	0	0	0	0	0	0	0	0	0
GDSC2	343	16032181	907278	KG-1	SIDM00785	LAML	1004	Vinblastine	Microtubule destabiliser	Mitosis	1046	Y	0.0001	0.1	-5.677195	0.510747	0.132466	-1.004236	KG-1	101	0	0	0	982	0	0	0	0	0	0	0	0	0	0	0	0	0	0	0	0	0	0	0	0	0	0	0	0	0
GDSC2	343	16032462	907279	KINGS-1	SIDM00612	LGG	1004	Vinblastine	Microtubule destabiliser	Mitosis	1046	Y	0.0001	0.1	-0.202963	0.912503	0.121833	1.511308	KINGS-1	100	0	0	0	819	0	0	0	0	0	0	0	0	0	0	0	0	0	0	0	0	0	0	0	0	0	0	0	0	0
GDSC2	343	16032744	907280	KMOE-2	SIDM01019	LAML	1004	Vinblastine	Microtubule destabiliser	Mitosis	1046	Y	0.0001	0.1	-4.872172	0.619977	0.134701	-0.634308	KMOE-2	0	0	0	0	1684	0	0	0	0	0	0	0	0	0	0	0	0	0	0	0	0	0	445	0	0	0	0	0	0	0
GDSC2	343	16033024	907281	KMS-12-BM	SIDM01020	MM	1004	Vinblastine	Microtubule destabiliser	Mitosis	1046	Y	0.0001	0.1	-6.188854	0.43892	0.155136	-1.239356	KMS-12-BM	91	0	0	0	1197	0	0	0	0	0	0	0	0	0	0	0	0	0	0	0	0	0	0	0	0	0	0	0	0	0
GDSC2	343	16033484	907285	HuP-T3	SIDM00533	PAAD	1004	Vinblastine	Microtubule destabiliser	Mitosis	1046	Y	0.0001	0.1	-1.907441	0.842849	0.117429	0.728058	HuP-T3	90	0	0	0	654	0	0	0	0	0	0	0	0	0	0	0	0	0	0	0	0	0	0	0	0	0	0	0	0	0
GDSC2	343	16033765	907286	HuP-T4	SIDM00531	PAAD	1004	Vinblastine	Microtubule destabiliser	Mitosis	1046	Y	0.0001	0.1	-1.219126	0.925936	0.035101	1.044356	HuP-T4	95	0	0	0	717	0	0	0	0	0	0	0	0	0	0	0	0	0	0	0	0	0	0	0	0	0	0	0	0	0
GDSC2	343	16034046	907287	HT55	SIDM00541	COREAD	1004	Vinblastine	Microtubule destabiliser	Mitosis	1046	Y	0.0001	0.1	-3.163593	0.778293	0.075358	0.150826	HT55	0	0	0	0	939	0	0	0	0	0	865	0	0	0	0	0	0	0	0	0	0	0	0	0	0	0	1024	0	0	0
GDSC2	343	16034586	907290	H-EMC-SS	SIDM00535	UNCLASSIFIED	1004	Vinblastine	Microtubule destabiliser	Mitosis	1046	Y	0.0001	0.1	-4.4e-05	0.930727	0.023471	1.604555	H-EMC-SS	119	0	0	0	973	0	0	0	0	0	0	0	0	0	0	0	0	0	0	0	0	0	0	0	0	0	0	0	0	0
GDSC2	343	16034868	907291	GP5d	SIDM00537	COREAD	1004	Vinblastine	Microtubule destabiliser	Mitosis	1046	Y	0.0001	0.1	-5.610391	0.519026	0.12212	-0.973538	GP5d	0	0	0	0	7032	794	0	0	0	0	0	0	0	0	0	0	0	0	0	0	0	0	0	0	0	4658	0	0	0	0
GDSC2	343	16035149	907295	DMS-53	SIDM00523	SCLC	1004	Vinblastine	Microtubule destabiliser	Mitosis	1046	Y	0.0001	0.1	0.86281	0.982589	0.071998	2.001057	DMS-53	0	0	452	0	517	0	0	0	0	0	0	0	0	0	0	0	43	0	0	0	0	0	75	0	0	0	0	0	0	0
GDSC2	343	16035430	907298	G-402	SIDM00855	UNCLASSIFIED	1004	Vinblastine	Microtubule destabiliser	Mitosis	1046	Y	0.0001	0.1	-4.188312	0.68107	0.091871	-0.320058	G-402	82	0	0	0	697	0	0	0	0	0	0	0	0	0	0	0	0	0	0	0	0	0	0	0	0	0	0	0	0	0
GDSC2	343	16035710	907299	G-401	SIDM00856	UNCLASSIFIED	1004	Vinblastine	Microtubule destabiliser	Mitosis	1046	Y	0.0001	0.1	-5.949677	0.4775	0.129211	-1.129449	G-401	77	0	0	0	602	0	0	0	0	0	0	0	0	0	0	0	0	0	0	0	0	0	0	0	0	0	0	0	0	0
GDSC2	343	16035991	907300	KY821	SIDM00553	LAML	1004	Vinblastine	Microtubule destabiliser	Mitosis	1046	Y	0.0001	0.1	-5.925601	0.476699	0.136319	-1.118385	KY821	132	0	0	0	861	0	0	0	0	0	0	0	0	0	0	0	0	0	0	0	0	0	0	0	0	0	0	0	0	0
GDSC2	343	16036270	907311	KU812	SIDM00308	LCML	1004	Vinblastine	Microtubule destabiliser	Mitosis	1046	Y	0.0001	0.1	-6.074676	0.457951	0.114997	-1.186889	KU812	93	0	0	0	625	0	0	0	0	0	0	0	0	0	0	0	0	0	0	0	0	0	0	0	0	0	0	0	0	0
GDSC2	343	16036552	907312	KU-19-19	SIDM01033	BLCA	1004	Vinblastine	Microtubule destabiliser	Mitosis	1046	Y	0.0001	0.1	-4.359944	0.676804	0.11186	-0.398927	KU-19-19	78	0	0	0	1189	0	0	0	0	0	0	0	0	0	0	0	0	0	0	0	0	0	0	0	0	0	0	0	0	0
GDSC2	343	16036832	907313	KS-1	SIDM00555	GBM	1004	Vinblastine	Microtubule destabiliser	Mitosis	1046	Y	0.0001	0.1	-2.681898	0.821676	0.13778	0.372177	KS-1	122	0	0	0	1116	0	0	0	0	0	0	0	0	0	0	0	0	0	0	0	0	0	0	0	0	0	0	0	0	0
GDSC2	343	16037114	907314	KP-N-YN	SIDM00556	NB	1004	Vinblastine	Microtubule destabiliser	Mitosis	1046	Y	0.0001	0.1	-2.218663	0.844333	0.168525	0.585044	KP-N-YN	95	0	0	0	910	0	0	0	0	0	0	0	0	0	0	0	0	0	0	0	0	0	0	0	0	0	0	0	0	0
GDSC2	343	16037369	907317	KYSE-150	SIDM01031	ESCA	1004	Vinblastine	Microtubule destabiliser	Mitosis	1046	Y	0.0001	0.1	-4.885647	0.606244	0.061312	-0.640501	KYSE-150	215	122	610	0	798	0	0	339	0	0	0	0	0	0	0	0	0	0	0	0	0	0	0	0	0	0	0	0	0	0
GDSC2	343	16037537	907318	KYSE-180	SIDM01030	ESCA	1004	Vinblastine	Microtubule destabiliser	Mitosis	1046	Y	0.0001	0.1	-4.771532	0.631104	0.117694	-0.588062	KYSE-180	0	100	0	0	1046	0	0	446	0	0	0	0	0	0	0	0	0	0	0	0	0	0	0	0	0	0	0	0	0	0
GDSC2	343	16037818	907319	KYSE-270	SIDM01029	ESCA	1004	Vinblastine	Microtubule destabiliser	Mitosis	1046	Y	0.0001	0.1	-1.226386	0.935026	0.102799	1.04102	KYSE-270	0	120	0	0	1346	0	0	794	0	0	0	0	0	0	0	0	0	0	0	0	0	0	0	0	0	0	0	0	0	0
GDSC2	343	16038100	907320	KYSE-450	SIDM01027	ESCA	1004	Vinblastine	Microtubule destabiliser	Mitosis	1046	Y	0.0001	0.1	-3.824277	0.720677	0.11153	-0.152775	KYSE-450	130	49	644	0	795	0	0	261	0	0	0	0	0	0	0	0	0	0	0	0	0	0	0	0	0	0	0	0	0	0
GDSC2	343	16038616	907322	L-428	SIDM00327	UNCLASSIFIED	1004	Vinblastine	Microtubule destabiliser	Mitosis	1046	Y	0.0001	0.1	-5.576175	0.524783	0.125382	-0.957815	L-428	0	0	0	0	1190	0	0	0	0	0	0	0	0	0	0	0	0	0	0	0	0	0	0	0	0	0	0	0	261	0
GDSC2	343	16038897	907323	L-540	SIDM00329	UNCLASSIFIED	1004	Vinblastine	Microtubule destabiliser	Mitosis	1046	Y	0.0001	0.1	-5.103054	0.589417	0.096021	-0.740405	L-540	0	0	0	0	569	0	0	0	0	0	0	0	0	0	0	0	0	0	0	0	0	0	0	0	0	0	0	0	1467	0
GDSC2	343	16039178	907783	LAMA-84	SIDM00346	LCML	1004	Vinblastine	Microtubule destabiliser	Mitosis	1046	Y	0.0001	0.1	-5.221092	0.57482	0.053431	-0.794646	LAMA-84	88	0	0	0	689	0	0	0	0	0	0	0	0	0	0	0	0	0	0	0	0	0	0	0	0	0	0	0	0	0
GDSC2	343	16039640	907787	LC4-1	SIDM00549	ALL	1004	Vinblastine	Microtubule destabiliser	Mitosis	1046	Y	0.0001	0.1	-5.274784	0.566651	0.112623	-0.819319	LC4-1	132	0	0	0	893	0	0	0	0	0	0	0	0	0	0	0	0	0	0	0	0	0	0	0	0	0	0	0	0	0
GDSC2	343	16039920	907788	LNCaP-Clone-FGC	SIDM00683	PRAD	1004	Vinblastine	Microtubule destabiliser	Mitosis	1046	Y	0.0001	0.1	-3.896994	0.714353	0.093391	-0.18619	LNCaP-Clone-FGC	0	0	0	0	6240	0	0	0	0	0	0	0	0	0	0	0	0	1700	0	0	0	0	0	0	0	0	0	0	0	0
GDSC2	343	16040201	907789	LOUCY	SIDM00342	ALL	1004	Vinblastine	Microtubule destabiliser	Mitosis	1046	Y	0.0001	0.1	-5.342081	0.556115	0.099041	-0.850243	LOUCY	104	0	0	0	620	0	0	0	0	0	0	0	0	0	0	0	0	0	0	0	0	0	0	0	0	0	0	0	0	0
GDSC2	343	16040483	907790	LoVo	SIDM00839	COREAD	1004	Vinblastine	Microtubule destabiliser	Mitosis	1046	Y	0.0001	0.1	-4.551854	0.633474	0.10848	-0.487114	LoVo	912	0	0	0	1408	0	0	0	0	0	0	0	0	0	0	0	0	0	0	0	0	0	0	0	684	0	0	0	0	487
GDSC2	343	16041023	907792	LS-123	SIDM00776	COREAD	1004	Vinblastine	Microtubule destabiliser	Mitosis	1046	Y	0.0001	0.1	-1.2523	0.858176	0.090582	1.029112	LS-123	61	0	0	0	584	0	0	0	0	0	0	0	0	0	0	0	0	0	0	0	0	0	115	0	0	0	0	0	0	0
GDSC2	343	16041306	907794	LS-411N	SIDM00660	COREAD	1004	Vinblastine	Microtubule destabiliser	Mitosis	1046	Y	0.0001	0.1	-3.7835	0.717207	0.068787	-0.134037	LS-411N	0	0	0	0	5855	1171	0	0	0	0	0	0	0	0	0	0	0	71	0	0	0	0	0	0	1663	0	0	0	0	0
GDSC2	343	16041812	907796	LU-99A	SIDM01219	UNCLASSIFIED	1004	Vinblastine	Microtubule destabiliser	Mitosis	1046	Y	0.0001	0.1	-1.802961	0.838412	0.052901	0.776069	LU-99A	106	0	0	0	943	0	0	0	0	0	0	0	0	0	0	0	0	0	0	0	0	0	0	0	0	0	0	0	0	0
GDSC2	343	16042446	908120	MDA-MB-175-VII	SIDM00633	BRCA	1004	Vinblastine	Microtubule destabiliser	Mitosis	1046	Y	0.0001	0.1	-2.611383	0.770613	0.117698	0.40458	MDA-MB-175-VII	129	0	0	0	1106	0	0	0	0	0	0	0	0	0	0	0	68	0	0	0	0	0	0	0	0	0	0	0	0	0
GDSC2	343	16042622	908121	MDA-MB-361	SIDM00528	BRCA	1004	Vinblastine	Microtubule destabiliser	Mitosis	1046	Y	0.0001	0.1	-5.912251	0.479789	0.189182	-1.112251	MDA-MB-361	0	854	0	0	978	0	0	0	0	0	0	0	0	0	0	0	1106	0	0	0	0	0	0	0	0	0	0	0	0	0
GDSC2	343	16042907	908122	MDA-MB-453	SIDM00272	BRCA	1004	Vinblastine	Microtubule destabiliser	Mitosis	1046	Y	0.0001	0.1	-3.687263	0.743022	0.139615	-0.089814	MDA-MB-453	0	626	0	0	824	0	0	0	0	0	0	0	0	0	0	0	580	0	0	0	0	0	0	0	0	0	0	0	0	0
GDSC2	343	16043193	908123	MDA-MB-468	SIDM00628	BRCA	1004	Vinblastine	Microtubule destabiliser	Mitosis	1046	Y	0.0001	0.1	-4.319647	0.672525	0.126322	-0.38041	MDA-MB-468	93	81	0	0	1054	0	0	0	0	0	0	0	0	0	0	0	132	0	0	0	0	0	0	0	0	0	0	0	0	0
GDSC2	343	16043658	908125	MEL-JUSO	SIDM00336	SKCM	1004	Vinblastine	Microtubule destabiliser	Mitosis	1046	Y	0.0001	0.1	-0.764292	0.948412	0.08691	1.253364	MEL-JUSO	0	0	0	0	852	0	1251	544	0	0	0	0	0	0	0	0	0	0	0	0	0	0	0	0	0	0	0	0	0	0
GDSC2	343	16043939	908126	MEG-01	SIDM00526	LCML	1004	Vinblastine	Microtubule destabiliser	Mitosis	1046	Y	0.0001	0.1	-5.416917	0.544458	0.09129	-0.884632	MEG-01	86	0	0	0	811	0	0	0	0	0	0	0	0	0	0	0	0	0	0	0	0	0	0	0	0	0	0	0	0	0
GDSC2	343	16044221	908127	MES-SA	SIDM00625	UNCLASSIFIED	1004	Vinblastine	Microtubule destabiliser	Mitosis	1046	Y	0.0001	0.1	-4.638152	0.640168	0.141934	-0.526771	MES-SA	99	0	0	0	978	0	0	0	0	0	0	0	0	0	0	0	0	0	0	0	0	0	0	0	0	0	0	0	0	0
GDSC2	343	16044500	908128	Mewo	SIDM00545	SKCM	1004	Vinblastine	Microtubule destabiliser	Mitosis	1046	Y	0.0001	0.1	-1.943922	0.870931	0.145547	0.711295	Mewo	0	488	0	0	1431	0	5030	8554	0	0	0	0	0	0	0	0	0	0	0	0	0	0	0	0	0	0	0	0	0	0
GDSC2	343	16044670	908129	MFE-280	SIDM00335	UCEC	1004	Vinblastine	Microtubule destabiliser	Mitosis	1046	Y	0.0001	0.1	0.201663	0.954672	0.07928	1.697244	MFE-280	75	0	0	0	606	0	0	0	0	0	0	0	0	0	0	0	0	0	0	0	0	0	0	0	0	0	0	0	0	0
GDSC2	343	16044952	908130	MFE-296	SIDM00334	UCEC	1004	Vinblastine	Microtubule destabiliser	Mitosis	1046	Y	0.0001	0.1	-3.321165	0.790347	0.080942	0.078417	MFE-296	0	0	0	0	1106	494	0	0	0	0	0	0	0	0	0	0	0	229	0	0	0	0	0	0	0	0	0	0	0	0
GDSC2	343	16045233	908131	MG-63	SIDM00525	UNCLASSIFIED	1004	Vinblastine	Microtubule destabiliser	Mitosis	1046	Y	0.0001	0.1	-5.374187	0.546232	0.159098	-0.864997	MG-63	84	0	0	0	711	0	0	0	0	0	0	0	0	0	0	0	0	0	0	0	0	0	0	0	0	0	0	0	0	0
GDSC2	343	16045515	908132	MHH-CALL-2	SIDM00331	UNCLASSIFIED	1004	Vinblastine	Microtubule destabiliser	Mitosis	1046	Y	0.0001	0.1	-4.435276	0.678504	0.120126	-0.433544	MHH-CALL-2	37	0	0	0	228	0	0	0	0	0	0	0	0	0	0	0	0	0	0	0	0	0	0	0	0	0	0	0	0	0
GDSC2	343	16045946	908134	MHH-ES-1	SIDM00386	UNCLASSIFIED	1004	Vinblastine	Microtubule destabiliser	Mitosis	1046	Y	0.0001	0.1	-5.409202	0.544252	0.152562	-0.881087	MHH-ES-1	82	0	0	0	743	0	0	0	0	0	0	0	0	0	0	0	0	0	0	0	0	0	0	0	0	0	0	0	0	0
GDSC2	343	16046422	908136	MHH-PREB-1	SIDM00388	UNCLASSIFIED	1004	Vinblastine	Microtubule destabiliser	Mitosis	1046	Y	0.0001	0.1	-5.896273	0.48062	0.136019	-1.104908	MHH-PREB-1	148	0	0	0	2677	0	0	0	0	0	0	0	0	0	0	0	0	0	623	0	0	0	0	0	831	0	0	0	0	0
GDSC2	343	16046703	908138	MKN1	SIDM00271	UNCLASSIFIED	1004	Vinblastine	Microtubule destabiliser	Mitosis	1046	Y	0.0001	0.1	-2.164551	0.845828	0.093905	0.60991	MKN1	133	29	0	0	846	0	0	0	0	0	0	0	0	0	0	0	0	0	0	0	0	0	0	0	0	0	0	0	0	0
GDSC2	343	16046973	908139	MKN28	SIDM00260	STAD	1004	Vinblastine	Microtubule destabiliser	Mitosis	1046	Y	0.0001	0.1	-4.993559	0.586896	0.135181	-0.690089	MKN28	96	0	0	0	710	0	0	0	0	0	0	0	0	0	0	0	0	0	0	0	0	0	0	0	0	0	0	0	0	0
GDSC2	343	16047255	908141	ML-2	SIDM00441	LAML	1004	Vinblastine	Microtubule destabiliser	Mitosis	1046	Y	0.0001	0.1	-6.104577	0.451728	0.159788	-1.200629	ML-2	72	0	0	0	550	0	0	0	0	0	0	0	0	0	0	0	0	0	0	0	0	0	0	0	0	0	0	0	0	0
GDSC2	343	16047537	908142	MLMA	SIDM00561	UNCLASSIFIED	1004	Vinblastine	Microtubule destabiliser	Mitosis	1046	Y	0.0001	0.1	-4.882147	0.61596	0.149927	-0.638892	MLMA	94	0	0	0	1102	0	0	0	0	0	0	0	0	0	0	0	0	0	0	0	0	0	0	0	0	0	0	0	0	0
GDSC2	343	16047818	908143	MN-60	SIDM00438	UNCLASSIFIED	1004	Vinblastine	Microtubule destabiliser	Mitosis	1046	Y	0.0001	0.1	-3.540002	0.758911	0.070375	-0.022144	MN-60	50	0	0	0	1125	0	0	0	0	0	0	0	0	0	0	0	0	0	959	0	0	0	0	0	0	496	0	0	0	0
GDSC2	343	16048099	908144	MOG-G-CCM	SIDM00532	LGG	1004	Vinblastine	Microtubule destabiliser	Mitosis	1046	Y	0.0001	0.1	-2.678827	0.810957	0.14623	0.373588	MOG-G-CCM	66	0	0	0	380	0	0	0	0	0	0	0	0	0	0	0	0	0	0	0	0	0	0	0	0	0	0	0	0	0
GDSC2	343	16048269	908145	MOG-G-UVW	SIDM00504	LGG	1004	Vinblastine	Microtubule destabiliser	Mitosis	1046	Y	0.0001	0.1	-6.498229	0.404085	0.111898	-1.381522	MOG-G-UVW	73	0	0	0	774	0	0	0	0	0	0	0	0	0	0	0	0	0	0	0	0	0	0	0	0	0	0	0	0	0
GDSC2	343	16048438	908146	MOLT-13	SIDM00433	ALL	1004	Vinblastine	Microtubule destabiliser	Mitosis	1046	Y	0.0001	0.1	-5.071657	0.594898	0.167513	-0.725977	MOLT-13	403	0	0	0	936	1033	0	0	0	0	0	0	0	0	0	0	0	0	0	0	0	0	0	0	0	0	0	0	0	0
GDSC2	343	16048718	908147	MOLT-16	SIDM00431	ALL	1004	Vinblastine	Microtubule destabiliser	Mitosis	1046	Y	0.0001	0.1	-6.276673	0.424968	0.124167	-1.279711	MOLT-16	692	0	0	0	1066	1039	0	0	0	0	0	0	0	0	0	0	0	0	0	0	0	0	0	0	0	0	0	0	0	0
GDSC2	343	16048999	908148	MONO-MAC-6	SIDM01023	LAML	1004	Vinblastine	Microtubule destabiliser	Mitosis	1046	Y	0.0001	0.1	-6.357097	0.418888	0.096918	-1.316668	MONO-MAC-6	79	0	0	0	508	0	0	0	0	0	0	0	0	0	0	0	0	0	0	0	0	0	0	0	0	0	0	0	0	0
GDSC2	343	16049169	908149	Mo-T	SIDM00623	UNCLASSIFIED	1004	Vinblastine	Microtubule destabiliser	Mitosis	1046	Y	0.0001	0.1	-2.462315	0.8521	0.085003	0.47308	Mo-T	67	0	0	0	458	0	0	0	0	0	0	0	0	0	0	0	0	0	0	0	0	0	0	0	0	0	0	0	0	0
GDSC2	343	16049451	908150	MPP-89	SIDM00222	MESO	1004	Vinblastine	Microtubule destabiliser	Mitosis	1046	Y	0.0001	0.1	-3.028598	0.800523	0.095157	0.212859	MPP-89	65	0	0	0	742	0	0	0	0	0	0	0	0	0	0	0	0	0	0	0	0	0	0	0	0	0	0	0	0	0
GDSC2	343	16049733	908151	MRK-nu-1	SIDM00562	BRCA	1004	Vinblastine	Microtubule destabiliser	Mitosis	1046	Y	0.0001	0.1	-5.749667	0.500902	0.116985	-1.037539	MRK-nu-1	0	433	0	0	1575	0	0	0	0	0	0	0	0	0	0	0	329	0	0	0	0	0	0	0	0	0	0	0	0	0
GDSC2	343	16050017	908152	MSTO-211H	SIDM00640	MESO	1004	Vinblastine	Microtubule destabiliser	Mitosis	1046	Y	0.0001	0.1	-0.086552	0.964857	0.077159	1.564802	MSTO-211H	73	0	0	0	686	0	0	0	0	0	0	0	0	0	0	0	0	0	0	0	0	0	0	0	0	0	0	0	0	0
GDSC2	343	16050298	908156	MV-4-11	SIDM00657	UNCLASSIFIED	1004	Vinblastine	Microtubule destabiliser	Mitosis	1046	Y	0.0001	0.1	-6.542382	0.388255	0.114663	-1.401811	MV-4-11	46	0	0	0	462	0	0	0	0	0	0	0	0	0	0	0	0	0	0	0	0	0	0	0	0	0	0	0	0	0
GDSC2	343	16050487	908158	NALM-6	SIDM00429	UNCLASSIFIED	1004	Vinblastine	Microtubule destabiliser	Mitosis	1046	Y	0.0001	0.1	-5.800837	0.493901	0.124447	-1.061053	NALM-6	2421	0	0	0	1668	0	0	0	0	0	0	0	0	0	0	0	0	0	0	0	0	0	0	0	0	0	0	0	0	0
GDSC2	343	16050769	908159	NAMALWA	SIDM00641	UNCLASSIFIED	1004	Vinblastine	Microtubule destabiliser	Mitosis	1046	Y	0.0001	0.1	-5.808379	0.49274	0.107031	-1.064519	NAMALWA	0	0	0	0	1440	0	0	0	0	0	0	0	0	0	0	0	0	0	0	0	0	0	346	0	0	0	0	0	0	0
GDSC2	343	16051050	908440	NB69	SIDM00244	NB	1004	Vinblastine	Microtubule destabiliser	Mitosis	1046	Y	0.0001	0.1	-5.203427	0.567968	0.127996	-0.786528	NB69	41	0	0	0	412	0	0	0	0	0	0	0	0	0	0	0	0	0	0	0	0	0	68	0	0	0	0	0	0	0
GDSC2	343	16051332	908441	NCCIT	SIDM00655		1004	Vinblastine	Microtubule destabiliser	Mitosis	1046	Y	0.0001	0.1	-6.946392	0.349291	0.066425	-1.587464	NCCIT	78	0	0	0	983	0	0	0	0	0	0	0	0	0	0	0	0	0	0	0	0	0	0	0	0	0	0	0	0	0
GDSC2	343	16051683	908443	NCI-H520	SIDM01130	LUSC	1004	Vinblastine	Microtubule destabiliser	Mitosis	1046	Y	0.0001	0.1	-5.300706	0.552663	0.11372	-0.83123	NCI-H520	0	0	0	0	642	0	0	0	0	0	0	0	0	0	0	0	41	0	0	0	0	0	66	0	0	0	0	0	0	0
GDSC2	343	16052681	908447	NH-12	SIDM00577	NB	1004	Vinblastine	Microtubule destabiliser	Mitosis	1046	Y	0.0001	0.1	-3.781905	0.725934	0.172529	-0.133304	NH-12	96	0	0	0	797	0	0	0	0	0	0	0	0	0	0	0	0	0	0	0	0	0	122	0	0	0	0	0	0	0
GDSC2	343	16052961	908448	NKM-1	SIDM00576	LAML	1004	Vinblastine	Microtubule destabiliser	Mitosis	1046	Y	0.0001	0.1	-6.313324	0.428288	0.182718	-1.296553	NKM-1	140	0	0	0	990	0	0	0	0	0	0	0	0	0	0	0	0	0	0	0	0	0	0	0	0	0	0	0	0	0
GDSC2	343	16053494	908451	NOMO-1	SIDM00580	LAML	1004	Vinblastine	Microtubule destabiliser	Mitosis	1046	Y	0.0001	0.1	-4.61421	0.652352	0.213562	-0.515769	NOMO-1	109	0	0	0	728	0	0	0	0	0	0	0	0	0	0	0	0	0	0	0	0	0	0	0	0	0	0	0	0	0
GDSC2	343	16054125	908455	NUGC-3	SIDM00572	STAD	1004	Vinblastine	Microtubule destabiliser	Mitosis	1046	Y	0.0001	0.1	-2.72808	0.81612	0.11741	0.350955	NUGC-3	0	0	0	0	1327	391	0	0	0	0	0	0	0	0	0	0	0	0	0	0	0	0	0	0	574	0	0	0	0	0
GDSC2	343	16054406	908457	NCI-H747	SIDM00778	COREAD	1004	Vinblastine	Microtubule destabiliser	Mitosis	1046	Y	0.0001	0.1	-0.699311	0.901758	0.071983	1.283224	NCI-H747	75	0	0	0	573	0	0	0	0	0	0	0	0	0	0	0	0	0	0	0	0	0	0	0	0	0	0	0	0	0
GDSC2	343	16054688	908458	NCI-H716	SIDM00779	COREAD	1004	Vinblastine	Microtubule destabiliser	Mitosis	1046	Y	0.0001	0.1	-1.818685	0.876761	0.074648	0.768844	NCI-H716	90	0	0	0	700	0	0	0	0	0	0	0	0	0	0	0	0	0	0	0	0	23	0	0	0	0	0	0	0	0
GDSC2	343	16054970	908459	NCI-H596	SIDM01127	UNCLASSIFIED	1004	Vinblastine	Microtubule destabiliser	Mitosis	1046	Y	0.0001	0.1	-0.377451	0.944987	0.156102	1.431127	NCI-H596	36	140	0	0	630	0	0	0	0	0	0	0	0	0	0	0	175	0	0	0	0	0	0	0	0	0	0	0	0	0
GDSC2	343	16055251	908460	NCI-H441	SIDM00925	LUAD	1004	Vinblastine	Microtubule destabiliser	Mitosis	1046	Y	0.0001	0.1	1.505588	0.936173	0.106995	2.29643	NCI-H441	0	72	0	383	617	0	0	0	0	0	0	0	0	0	0	0	146	0	0	0	0	0	63	0	0	0	0	0	0	0
GDSC2	343	16055533	908461	NCI-N87	SIDM01147	STAD	1004	Vinblastine	Microtubule destabiliser	Mitosis	1046	Y	0.0001	0.1	-0.097277	0.926715	0.12023	1.559873	NCI-N87	86	0	0	0	758	0	0	0	0	0	0	0	0	0	0	0	0	0	0	0	0	39	0	0	0	0	0	0	0	0
GDSC2	343	16055792	908462	NCI-H2452	SIDM00722	MESO	1004	Vinblastine	Microtubule destabiliser	Mitosis	1046	Y	0.0001	0.1	-5.547894	0.522419	0.138165	-0.944819	NCI-H2452	41	0	0	0	477	0	0	0	0	0	0	0	0	0	0	0	0	0	0	0	0	0	0	0	0	0	0	0	0	0
GDSC2	343	16055962	908463	NCI-H1793	SIDM00755	LUAD	1004	Vinblastine	Microtubule destabiliser	Mitosis	1046	Y	0.0001	0.1	-1.496678	0.851341	0.096285	0.916814	NCI-H1793	0	0	0	1555	1417	0	0	0	0	0	0	0	0	0	0	0	0	0	0	0	0	0	48	0	0	0	0	0	0	0
GDSC2	343	16056243	908465	NCI-H358	SIDM00718	LUAD	1004	Vinblastine	Microtubule destabiliser	Mitosis	1046	Y	0.0001	0.1	-3.076829	0.760711	0.157498	0.190696	NCI-H358	0	0	0	1277	884	0	0	0	0	0	0	0	0	0	0	0	122	0	0	0	0	0	105	0	0	0	0	0	0	0
GDSC2	343	16056525	908467	NCI-H1155	SIDM00651	UNCLASSIFIED	1004	Vinblastine	Microtubule destabiliser	Mitosis	1046	Y	0.0001	0.1	-4.45945	0.667231	0.120359	-0.444653	NCI-H1155	0	0	0	0	2077	1979	0	0	0	0	0	0	0	0	0	0	0	0	0	0	0	0	0	1160	0	0	0	0	0	0
GDSC2	343	16057163	908470	NCI-H28	SIDM00720	MESO	1004	Vinblastine	Microtubule destabiliser	Mitosis	1046	Y	0.0001	0.1	-0.022457	0.889527	0.071011	1.594255	NCI-H28	95	0	0	0	1085	0	0	0	0	0	0	0	0	0	0	0	0	0	0	0	0	0	0	0	0	0	0	0	0	0
GDSC2	343	16057445	908471	NCI-H1581	SIDM00748	UNCLASSIFIED	1004	Vinblastine	Microtubule destabiliser	Mitosis	1046	Y	0.0001	0.1	-5.175231	0.575412	0.101187	-0.773572	NCI-H1581	0	0	0	116	628	0	0	0	0	0	0	0	0	0	0	0	0	0	0	0	0	0	32	0	0	0	0	0	0	0
GDSC2	343	16057727	908472	NCI-H1573	SIDM00749	LUAD	1004	Vinblastine	Microtubule destabiliser	Mitosis	1046	Y	0.0001	0.1	-1.647974	0.907916	0.177206	0.84729	NCI-H1573	0	388	0	1736	1238	0	0	0	0	0	0	0	0	0	0	0	512	0	0	0	0	0	92	0	0	0	0	0	0	0
GDSC2	343	16057896	908473	NCI-H1666	SIDM00743	LUAD	1004	Vinblastine	Microtubule destabiliser	Mitosis	1046	Y	0.0001	0.1	-1.314457	0.864964	0.097923	1.00055	NCI-H1666	0	0	0	243	586	0	0	0	0	0	0	0	0	0	0	0	0	0	0	0	0	0	67	0	0	0	0	0	0	0
GDSC2	343	16058178	908474	NCI-H1703	SIDM00740	UNCLASSIFIED	1004	Vinblastine	Microtubule destabiliser	Mitosis	1046	Y	0.0001	0.1	-6.192575	0.445189	0.140657	-1.241066	NCI-H1703	0	0	0	609	798	0	0	0	0	0	0	0	0	0	0	0	0	0	0	0	0	0	54	0	0	0	0	0	0	0
GDSC2	343	16058348	908475	NCI-H1755	SIDM00738	LUAD	1004	Vinblastine	Microtubule destabiliser	Mitosis	1046	Y	0.0001	0.1	-3.785135	0.716674	0.131949	-0.134788	NCI-H1755	0	0	0	205	527	0	0	0	0	0	0	0	0	0	0	0	0	0	0	0	0	0	141	0	0	0	0	0	0	0
GDSC2	343	16058630	908476	NCI-H1993	SIDM00758	LUAD	1004	Vinblastine	Microtubule destabiliser	Mitosis	1046	Y	0.0001	0.1	-4.328481	0.664674	0.080529	-0.384469	NCI-H1993	0	0	0	484	675	0	0	0	0	0	0	0	0	0	0	0	0	0	0	0	0	0	123	0	0	0	0	0	0	0
GDSC2	343	16059272	908483	NCI-H524	SIDM01129	SCLC	1004	Vinblastine	Microtubule destabiliser	Mitosis	1046	Y	0.0001	0.1	-6.402291	0.412412	0.089355	-1.337436	NCI-H524	0	0	0	214	419	0	0	0	0	0	0	0	0	0	0	0	0	0	0	0	0	0	281	0	0	0	0	0	471	0
GDSC2	343	16059733	909248	ONS-76	SIDM00567	MB	1004	Vinblastine	Microtubule destabiliser	Mitosis	1046	Y	0.0001	0.1	-3.701827	0.732393	0.107677	-0.096506	ONS-76	79	0	0	0	1333	0	0	0	0	0	0	0	0	0	0	0	0	0	0	0	0	0	0	0	0	0	0	0	0	0
GDSC2	343	16060014	909249	OPM-2	SIDM00457	MM	1004	Vinblastine	Microtubule destabiliser	Mitosis	1046	Y	0.0001	0.1	-5.775805	0.497256	0.103619	-1.04955	OPM-2	72	0	0	0	1368	0	0	0	0	0	0	0	0	0	0	0	0	0	0	0	0	0	0	0	0	0	0	0	0	0
GDSC2	343	16060294	909250	OS-RC-2	SIDM00239	KIRC	1004	Vinblastine	Microtubule destabiliser	Mitosis	1046	Y	0.0001	0.1	0.756951	0.968589	0.09421	1.952413	OS-RC-2	78	0	0	0	762	0	0	0	0	0	0	0	0	0	0	0	0	0	0	0	0	0	0	0	0	0	0	0	0	0
GDSC2	343	16060575	909251	P12-ICHIKAWA	SIDM00463	ALL	1004	Vinblastine	Microtubule destabiliser	Mitosis	1046	Y	0.0001	0.1	-6.172001	0.442002	0.142339	-1.231612	P12-ICHIKAWA	117	0	0	0	1073	0	0	0	0	0	0	0	0	0	0	0	0	0	0	0	0	0	0	0	0	0	0	0	0	0
GDSC2	343	16060827	909252	P30-OHK	SIDM00364	ALL	1004	Vinblastine	Microtubule destabiliser	Mitosis	1046	Y	0.0001	0.1	-6.914107	0.336446	0.206228	-1.572628	P30-OHK	986	0	0	0	2469	0	0	0	0	0	0	0	0	0	0	0	0	0	0	0	0	0	0	0	0	0	0	0	0	0
GDSC2	343	16061107	909253	P31-FUJ	SIDM00363	LAML	1004	Vinblastine	Microtubule destabiliser	Mitosis	1046	Y	0.0001	0.1	-5.300879	0.560102	0.14906	-0.83131	P31-FUJ	336	0	0	0	1196	0	0	0	0	0	0	0	0	0	0	0	0	0	0	0	0	0	0	0	0	0	0	0	0	0
GDSC2	343	16061276	909255	PA-1	SIDM01140	UNCLASSIFIED	1004	Vinblastine	Microtubule destabiliser	Mitosis	1046	Y	0.0001	0.1	-3.224436	0.800011	0.046903	0.122867	PA-1	60	0	0	0	704	0	0	0	0	0	0	0	0	0	0	0	0	0	0	0	0	0	99	0	0	0	0	0	0	0
GDSC2	343	16061556	909256	OCUB-M	SIDM00241	BRCA	1004	Vinblastine	Microtubule destabiliser	Mitosis	1046	Y	0.0001	0.1	-4.668171	0.642733	0.084974	-0.540565	OCUB-M	113	78	0	0	1203	0	0	0	0	0	0	0	0	0	0	0	118	0	0	0	0	0	0	0	0	0	0	0	0	0
GDSC2	343	16061838	909257	OC-314	SIDM00220	OV	1004	Vinblastine	Microtubule destabiliser	Mitosis	1046	Y	0.0001	0.1	-5.987587	0.469397	0.158564	-1.146869	OC-314	940	0	0	0	3172	0	0	0	0	0	0	0	0	0	0	0	0	0	252	0	0	0	0	0	1157	0	0	0	0	0
GDSC2	343	16062006	909260	PF-382	SIDM00451	ALL	1004	Vinblastine	Microtubule destabiliser	Mitosis	1046	Y	0.0001	0.1	-4.464675	0.670754	0.095315	-0.447054	PF-382	1221	0	0	0	1298	0	0	0	0	0	0	0	0	0	0	0	0	0	0	0	0	0	0	0	0	0	0	0	0	2086
GDSC2	343	16062286	909262	Raji	SIDM00844	UNCLASSIFIED	1004	Vinblastine	Microtubule destabiliser	Mitosis	1046	Y	0.0001	0.1	-5.644579	0.515473	0.095602	-0.989249	Raji	37	0	0	0	951	0	0	0	0	0	0	0	0	0	0	0	0	0	0	0	0	0	0	0	0	0	0	0	0	0
GDSC2	343	16062567	909263	RCM-1	SIDM00359	COREAD	1004	Vinblastine	Microtubule destabiliser	Mitosis	1046	Y	0.0001	0.1	1.726829	0.973176	0.051006	2.398096	RCM-1	111	0	0	0	935	0	0	0	0	0	0	0	0	0	0	0	0	0	0	0	0	0	0	0	0	0	0	0	0	0
GDSC2	343	16062850	909264	RD	SIDM00847	UNCLASSIFIED	1004	Vinblastine	Microtubule destabiliser	Mitosis	1046	Y	0.0001	0.1	-3.667147	0.736964	0.138068	-0.08057	RD	23	0	0	0	636	0	0	0	0	0	0	0	0	0	0	0	0	0	0	0	0	0	77	0	0	0	0	0	0	0
GDSC2	343	16063131	909696	REH	SIDM00447	UNCLASSIFIED	1004	Vinblastine	Microtubule destabiliser	Mitosis	1046	Y	0.0001	0.1	-6.173933	0.442053	0.168488	-1.2325	REH	1372	0	0	0	2375	0	0	0	0	0	0	0	0	0	0	0	0	0	0	0	0	0	0	0	0	0	0	0	0	0
GDSC2	343	16063412	909697	RF-48	SIDM01092	STAD	1004	Vinblastine	Microtubule destabiliser	Mitosis	1046	Y	0.0001	0.1	-5.687804	0.508757	0.112244	-1.009111	RF-48	98	0	0	0	756	0	0	0	0	0	0	0	0	0	0	0	0	0	0	0	0	0	0	0	0	0	0	0	0	0
GDSC2	343	16063684	909698	RKO	SIDM01090	COREAD	1004	Vinblastine	Microtubule destabiliser	Mitosis	1046	Y	0.0001	0.1	-5.493944	0.534102	0.112633	-0.920028	RKO	0	0	0	0	2808	792	0	0	0	0	0	0	0	0	0	0	0	0	0	0	0	0	0	0	740	0	0	0	0	1331
GDSC2	343	16063966	909699	RMG-I	SIDM00352	UNCLASSIFIED	1004	Vinblastine	Microtubule destabiliser	Mitosis	1046	Y	0.0001	0.1	-1.660472	0.807851	0.063196	0.841547	RMG-I	123	0	0	0	947	0	0	0	0	0	0	0	0	0	0	0	0	0	0	0	0	0	0	0	0	0	0	0	0	0
GDSC2	343	16064136	909701	RPMI-6666	SIDM00813	UNCLASSIFIED	1004	Vinblastine	Microtubule destabiliser	Mitosis	1046	Y	0.0001	0.1	-5.891803	0.482692	0.138815	-1.102854	RPMI-6666	50	0	0	0	395	0	0	0	0	0	0	0	0	0	0	0	0	0	0	0	0	0	0	0	0	0	0	0	0	0
GDSC2	343	16064416	909702	RPMI-8402	SIDM00403	ALL	1004	Vinblastine	Microtubule destabiliser	Mitosis	1046	Y	0.0001	0.1	-6.521255	0.394006	0.092374	-1.392103	RPMI-8402	0	0	0	0	756	0	0	275	0	0	0	0	0	0	0	0	0	0	0	0	0	0	332	0	0	0	0	0	0	0
GDSC2	343	16064585	909703	RS4-11	SIDM01086	ALL	1004	Vinblastine	Microtubule destabiliser	Mitosis	1046	Y	0.0001	0.1	-5.033745	0.601191	0.13632	-0.708555	RS4-11	1391	0	0	0	939	0	0	0	0	0	0	0	0	0	0	0	0	0	0	0	0	0	0	0	0	0	0	0	0	0
GDSC2	343	16064865	909704	RT-112	SIDM00402	BLCA	1004	Vinblastine	Microtubule destabiliser	Mitosis	1046	Y	0.0001	0.1	-5.711151	0.505675	0.174322	-1.01984	RT-112	59	58	0	0	454	0	0	0	0	0	0	0	0	0	0	0	93	0	0	0	0	0	0	0	0	0	0	0	0	0
GDSC2	343	16065331	909707	Saos-2	SIDM01084	UNCLASSIFIED	1004	Vinblastine	Microtubule destabiliser	Mitosis	1046	Y	0.0001	0.1	-2.706503	0.835704	0.066149	0.36087	Saos-2	32	0	0	0	780	0	0	0	0	0	0	0	0	0	0	0	22	0	0	0	0	0	0	0	0	0	0	0	0	0
GDSC2	343	16065613	909708	SAS	SIDM00351	HNSC	1004	Vinblastine	Microtubule destabiliser	Mitosis	1046	Y	0.0001	0.1	-3.406957	0.770592	0.117945	0.038994	SAS	109	140	0	0	1074	0	0	0	0	0	0	0	0	0	0	0	60	0	0	0	0	0	0	0	0	0	0	0	0	0
GDSC2	343	16065895	909709	SCC-9	SIDM01080	HNSC	1004	Vinblastine	Microtubule destabiliser	Mitosis	1046	Y	0.0001	0.1	-2.519367	0.842179	0.12054	0.446864	SCC-9	102	34	0	0	569	0	0	0	0	0	0	0	0	0	0	0	43	0	0	0	0	0	0	0	0	0	0	0	0	0
GDSC2	343	16066536	909713	SH-4	SIDM01079	SKCM	1004	Vinblastine	Microtubule destabiliser	Mitosis	1046	Y	0.0001	0.1	-2.880362	0.805637	0.078949	0.280977	SH-4	0	0	0	0	638	0	200	102	0	0	0	0	0	0	0	0	0	0	0	0	0	0	0	0	0	0	0	0	0	0
GDSC2	343	16066994	909716	SJRH30	SIDM01095	UNCLASSIFIED	1004	Vinblastine	Microtubule destabiliser	Mitosis	1046	Y	0.0001	0.1	-3.852427	0.748151	0.100942	-0.16571	SJRH30	68	0	0	0	638	0	0	0	0	0	0	0	0	0	0	0	0	0	0	0	0	0	235	0	0	0	0	0	0	0
GDSC2	343	16067275	909717	SJSA-1	SIDM01112	UNCLASSIFIED	1004	Vinblastine	Microtubule destabiliser	Mitosis	1046	Y	0.0001	0.1	-4.359071	0.660859	0.139615	-0.398526	SJSA-1	93	0	0	0	1107	0	0	0	0	0	0	0	0	0	0	0	0	0	0	0	0	0	0	0	0	0	0	0	0	0
GDSC2	343	16067445	909718	SK-CO-1	SIDM01096	COREAD	1004	Vinblastine	Microtubule destabiliser	Mitosis	1046	Y	0.0001	0.1	-5.672442	0.510227	0.169331	-1.002052	SK-CO-1	94	0	0	0	712	0	0	0	0	0	0	0	0	0	0	0	0	0	0	0	0	0	0	0	0	0	0	0	0	0
GDSC2	343	16067728	909719	SK-HEP-1	SIDM01110	LIHC	1004	Vinblastine	Microtubule destabiliser	Mitosis	1046	Y	0.0001	0.1	-4.962714	0.599906	0.088674	-0.675915	SK-HEP-1	55	0	0	0	543	0	0	0	0	0	0	0	0	0	0	0	0	0	0	0	0	0	0	0	0	0	0	0	0	0
GDSC2	343	16068009	909720	SK-LMS-1	SIDM01109	UNCLASSIFIED	1004	Vinblastine	Microtubule destabiliser	Mitosis	1046	Y	0.0001	0.1	-3.710001	0.739478	0.07641	-0.100262	SK-LMS-1	48	0	0	0	399	0	0	0	0	0	0	0	0	0	0	0	0	0	0	0	0	0	0	0	0	0	0	0	0	0
GDSC2	343	16068291	909721	SK-LU-1	SIDM01108	LUAD	1004	Vinblastine	Microtubule destabiliser	Mitosis	1046	Y	0.0001	0.1	-0.831553	0.885418	0.107946	1.222456	SK-LU-1	0	268	0	0	657	0	0	0	0	0	0	0	0	0	0	0	303	0	0	0	0	0	0	0	0	0	0	0	0	0
GDSC2	343	16068798	909723	SK-MEL-1	SIDM01107	SKCM	1004	Vinblastine	Microtubule destabiliser	Mitosis	1046	Y	0.0001	0.1	0.267097	0.96175	0.067247	1.727312	SK-MEL-1	63	0	0	0	569	0	132	0	0	0	0	0	0	0	0	0	0	0	0	0	0	0	0	0	0	0	0	0	0	0
GDSC2	343	16069147	909725	SK-MEL-24	SIDM01106	SKCM	1004	Vinblastine	Microtubule destabiliser	Mitosis	1046	Y	0.0001	0.1	-1.344202	0.896674	0.149084	0.986881	SK-MEL-24	0	0	0	0	487	0	453	466	0	0	0	0	0	0	0	0	0	0	0	0	0	0	0	0	0	0	0	0	0	0
GDSC2	343	16069788	909728	SK-MES-1	SIDM01103	LUSC	1004	Vinblastine	Microtubule destabiliser	Mitosis	1046	Y	0.0001	0.1	-2.487844	0.841228	0.092463	0.461349	SK-MES-1	0	0	0	328	722	0	0	0	0	0	0	0	0	0	0	0	0	0	0	0	0	0	73	0	0	0	0	0	0	0
GDSC2	343	16070069	909729	SK-MG-1	SIDM00379	GBM	1004	Vinblastine	Microtubule destabiliser	Mitosis	1046	Y	0.0001	0.1	-3.653878	0.737827	0.129321	-0.074472	SK-MG-1	93	0	0	0	453	0	0	0	0	0	0	0	0	0	0	0	0	0	0	0	0	0	0	0	0	0	0	0	0	0
GDSC2	343	16070350	909731	SK-PN-DW	SIDM01097	UNCLASSIFIED	1004	Vinblastine	Microtubule destabiliser	Mitosis	1046	Y	0.0001	0.1	-5.80301	0.493805	0.094664	-1.062052	SK-PN-DW	43	0	0	0	451	0	0	0	0	0	0	0	0	0	0	0	0	0	0	0	0	0	131	0	0	0	0	0	0	0
GDSC2	343	16070630	909732	SK-UT-1	SIDM01113	UNCLASSIFIED	1004	Vinblastine	Microtubule destabiliser	Mitosis	1046	Y	0.0001	0.1	-4.688471	0.636209	0.06954	-0.549894	SK-UT-1	1695	0	0	0	1996	0	0	0	0	0	0	0	0	0	0	0	0	0	0	0	0	0	0	0	0	0	0	0	0	0
GDSC2	343	16070912	909735	SNG-M	SIDM00373	UCEC	1004	Vinblastine	Microtubule destabiliser	Mitosis	1046	Y	0.0001	0.1	-5.619254	0.517862	0.124484	-0.977611	SNG-M	912	0	0	0	2917	0	0	0	0	0	0	0	0	0	0	0	0	666	0	0	0	0	0	0	0	0	0	0	0	0
GDSC2	343	16071193	909736	SNU-387	SIDM01180	LIHC	1004	Vinblastine	Microtubule destabiliser	Mitosis	1046	Y	0.0001	0.1	-3.553171	0.730449	0.110468	-0.028195	SNU-387	104	0	0	0	997	0	0	0	0	0	0	0	0	0	0	0	0	0	0	0	0	0	0	0	0	0	0	0	0	0
GDSC2	343	16071473	909737	SNU-423	SIDM01199	LIHC	1004	Vinblastine	Microtubule destabiliser	Mitosis	1046	Y	0.0001	0.1	-4.18678	0.677011	0.062213	-0.319354	SNU-423	62	0	0	0	861	0	0	0	0	0	0	0	0	0	0	0	0	0	0	0	0	0	0	0	0	0	0	0	0	0
GDSC2	343	16071755	909738	SNU-449	SIDM01194	LIHC	1004	Vinblastine	Microtubule destabiliser	Mitosis	1046	Y	0.0001	0.1	-0.520054	0.899415	0.036413	1.365597	SNU-449	86	0	0	0	894	0	0	0	0	0	0	0	0	0	0	0	0	0	0	0	0	0	0	0	0	0	0	0	0	0
GDSC2	343	16072036	909740	SNU-C2B	SIDM00781	COREAD	1004	Vinblastine	Microtubule destabiliser	Mitosis	1046	Y	0.0001	0.1	-3.22993	0.740665	0.123651	0.120342	SNU-C2B	1357	0	0	0	2507	0	0	0	0	0	0	0	0	0	0	0	0	0	0	0	0	0	0	0	1089	0	0	0	0	0
GDSC2	343	16072490	909743	SUP-T1	SIDM01154	ALL	1004	Vinblastine	Microtubule destabiliser	Mitosis	1046	Y	0.0001	0.1	-5.839348	0.489649	0.175654	-1.07875	SUP-T1	1099	0	0	0	1878	1592	0	0	0	0	0	0	0	0	0	0	0	0	0	0	0	0	0	0	0	0	0	0	0	0
GDSC2	343	16072772	909744	SW13	SIDM00814	ACC	1004	Vinblastine	Microtubule destabiliser	Mitosis	1046	Y	0.0001	0.1	-5.486695	0.53509	0.108503	-0.916697	SW13	35	0	0	0	829	0	0	0	0	0	0	0	0	0	0	0	0	0	0	0	0	0	118	0	0	0	0	0	0	0
GDSC2	343	16073053	909745	SW1088	SIDM01155	GBM	1004	Vinblastine	Microtubule destabiliser	Mitosis	1046	Y	0.0001	0.1	-2.947981	0.784246	0.121987	0.249905	SW1088	96	0	0	0	476	0	0	0	0	0	0	0	0	0	0	0	0	0	0	0	0	0	0	0	0	0	0	0	0	0
GDSC2	343	16073334	909746	SW1116	SIDM00835	COREAD	1004	Vinblastine	Microtubule destabiliser	Mitosis	1046	Y	0.0001	0.1	0.528848	0.969375	0.075403	1.847593	SW1116	82	0	0	0	659	0	0	0	0	0	0	0	0	0	0	0	0	0	0	0	0	56	80	0	0	0	0	0	0	0
GDSC2	343	16073617	909747	SW1417	SIDM00812	COREAD	1004	Vinblastine	Microtubule destabiliser	Mitosis	1046	Y	0.0001	0.1	0.761887	0.912852	0.071156	1.954681	SW1417	84	0	0	0	511	0	0	0	0	0	0	0	0	0	0	0	0	0	0	0	0	0	0	0	0	0	0	0	0	0
GDSC2	343	16073900	909748	SW1463	SIDM00834	COREAD	1004	Vinblastine	Microtubule destabiliser	Mitosis	1046	Y	0.0001	0.1	-2.207039	0.863585	0.132965	0.590386	SW1463	60	0	0	0	643	0	0	0	0	0	0	0	0	0	0	0	0	0	0	0	0	0	0	0	0	0	0	0	0	0
GDSC2	343	16074183	909749	SW1710	SIDM00420	BLCA	1004	Vinblastine	Microtubule destabiliser	Mitosis	1046	Y	0.0001	0.1	-4.717273	0.619375	0.118429	-0.563129	SW1710	35	0	0	0	716	0	0	0	0	0	0	0	0	0	0	0	33	0	0	0	0	0	0	0	0	0	0	0	0	0
GDSC2	343	16074465	909750	SW1783	SIDM01164	LGG	1004	Vinblastine	Microtubule destabiliser	Mitosis	1046	Y	0.0001	0.1	-3.122557	0.796091	0.088092	0.169683	SW1783	1365	0	0	0	0	0	0	0	0	0	0	0	0	0	0	0	0	0	0	0	0	0	0	0	0	0	0	0	0	0
GDSC2	343	16074635	909751	SW48	SIDM00837	COREAD	1004	Vinblastine	Microtubule destabiliser	Mitosis	1046	Y	0.0001	0.1	-4.77919	0.612552	0.144992	-0.591581	SW48	0	0	0	0	3127	859	0	0	0	0	0	0	0	0	0	0	0	0	0	0	0	0	0	0	718	0	0	0	0	0
GDSC2	343	16074906	909753	SW626	SIDM01168	OV	1004	Vinblastine	Microtubule destabiliser	Mitosis	1046	Y	0.0001	0.1	-0.171984	0.917418	0.07435	1.525544	SW626	84	0	0	0	408	0	0	0	0	0	0	0	0	0	0	0	0	0	0	0	0	0	57	0	0	0	0	0	0	0
GDSC2	343	16075187	909754	SW684	SIDM01175	UNCLASSIFIED	1004	Vinblastine	Microtubule destabiliser	Mitosis	1046	Y	0.0001	0.1	-1.493093	0.86343	0.173154	0.918462	SW684	0	0	0	0	0	0	9569	0	0	0	0	0	0	0	0	0	0	0	0	0	0	0	0	0	0	0	0	0	0	0
GDSC2	343	16075469	909755	SW837	SIDM00833	COREAD	1004	Vinblastine	Microtubule destabiliser	Mitosis	1046	Y	0.0001	0.1	-1.08113	0.921394	0.076657	1.107769	SW837	85	0	0	0	525	0	0	0	0	0	0	0	0	0	0	0	0	0	0	0	0	0	0	0	0	0	0	0	0	0
GDSC2	343	16075752	909756	SW872	SIDM01159	UNCLASSIFIED	1004	Vinblastine	Microtubule destabiliser	Mitosis	1046	Y	0.0001	0.1	-3.002632	0.794402	0.072668	0.224791	SW872	0	0	0	0	517	0	375	0	0	0	0	0	0	0	0	0	0	0	0	0	0	0	0	0	0	0	0	0	0	0
GDSC2	343	16076033	909757	SW948	SIDM00832	COREAD	1004	Vinblastine	Microtubule destabiliser	Mitosis	1046	Y	0.0001	0.1	-4.296553	0.668536	0.236488	-0.369797	SW948	145	0	0	0	248	0	0	0	0	0	0	0	0	0	0	0	0	0	0	0	0	0	87	0	0	0	0	0	0	0
GDSC2	343	16076494	909759	SW982	SIDM01161	UNCLASSIFIED	1004	Vinblastine	Microtubule destabiliser	Mitosis	1046	Y	0.0001	0.1	-5.422953	0.540304	0.136682	-0.887406	SW982	0	0	0	0	650	0	925	0	0	0	0	0	0	0	0	0	0	0	0	0	0	0	0	0	0	0	0	0	0	0
GDSC2	343	16076776	909761	T84	SIDM00782	COREAD	1004	Vinblastine	Microtubule destabiliser	Mitosis	1046	Y	0.0001	0.1	-3.679044	0.743983	0.135928	-0.086037	T84	52	0	0	0	797	0	0	0	0	0	0	0	0	0	0	0	0	0	0	0	0	0	123	0	0	0	0	0	0	0
GDSC2	343	16077239	909769	TGBC1TKB	SIDM00252	UNCLASSIFIED	1004	Vinblastine	Microtubule destabiliser	Mitosis	1046	Y	0.0001	0.1	-1.589431	0.877539	0.028281	0.874192	TGBC1TKB	84	0	0	0	736	0	0	0	0	0	0	0	0	0	0	0	29	0	0	0	0	0	0	0	0	0	0	0	0	0
GDSC2	343	16077409	909770	TGBC11TKB	SIDM00251	STAD	1004	Vinblastine	Microtubule destabiliser	Mitosis	1046	Y	0.0001	0.1	-4.668894	0.631243	0.13048	-0.540897	TGBC11TKB	817	0	0	0	2208	0	0	0	0	0	0	0	0	0	0	0	0	0	0	0	0	0	0	0	649	0	0	0	0	0
GDSC2	343	16077791	909773	TUR	SIDM01205	DLBC	1004	Vinblastine	Microtubule destabiliser	Mitosis	1046	Y	0.0001	0.1	-6.265349	0.427871	0.161493	-1.274508	TUR	0	0	0	0	611	0	0	0	0	0	0	0	0	0	0	0	0	0	0	0	0	0	212	0	0	0	0	0	0	0
GDSC2	343	16078072	909774	TYK-nu	SIDM00321	UNCLASSIFIED	1004	Vinblastine	Microtubule destabiliser	Mitosis	1046	Y	0.0001	0.1	-3.896035	0.691063	0.120825	-0.185749	TYK-nu	97	0	0	0	1039	0	0	0	0	0	0	0	0	0	0	0	0	0	0	0	0	0	0	0	0	0	0	0	0	0
GDSC2	343	16078353	909776	U-2-OS	SIDM01191	UNCLASSIFIED	1004	Vinblastine	Microtubule destabiliser	Mitosis	1046	Y	0.0001	0.1	-3.706401	0.745201	0.105688	-0.098608	U-2-OS	28	0	0	0	554	0	0	0	0	0	0	0	0	0	0	0	39	0	0	0	0	0	0	0	0	0	0	0	0	0
GDSC2	343	16078649	909777	U-698-M	SIDM00424	UNCLASSIFIED	1004	Vinblastine	Microtubule destabiliser	Mitosis	1046	Y	0.0001	0.1	-7.004932	0.333072	0.111246	-1.614364	U-698-M	48	0	0	0	689	0	0	0	0	0	0	0	0	0	0	0	0	0	0	0	0	0	174	0	0	0	0	0	0	0
GDSC2	343	16079115	909779	UMC-11	SIDM01183	UNCLASSIFIED	1004	Vinblastine	Microtubule destabiliser	Mitosis	1046	Y	0.0001	0.1	-3.891596	0.717755	0.111018	-0.183709	UMC-11	0	0	0	138	755	0	0	0	0	0	0	0	0	0	0	0	21	0	0	0	0	64	0	0	0	0	0	0	0	0
GDSC2	343	16079396	909781	VMRC-RCZ	SIDM00317	KIRC	1004	Vinblastine	Microtubule destabiliser	Mitosis	1046	Y	0.0001	0.1	1.548212	0.948687	0.056558	2.316017	VMRC-RCZ	54	0	0	0	532	0	0	0	0	0	0	0	0	0	0	0	0	0	0	0	0	0	0	0	0	0	0	0	0	0
GDSC2	343	16079678	909784	WM-115	SIDM01000	SKCM	1004	Vinblastine	Microtubule destabiliser	Mitosis	1046	Y	0.0001	0.1	-1.69536	0.874445	0.137778	0.825515	WM-115	0	15	0	0	698	0	292	269	0	0	0	0	0	0	0	0	0	0	0	0	0	0	0	0	0	0	0	0	0	0
GDSC2	343	16079959	909785	WSU-NHL	SIDM00412	UNCLASSIFIED	1004	Vinblastine	Microtubule destabiliser	Mitosis	1046	Y	0.0001	0.1	-5.819026	0.491472	0.11126	-1.069411	WSU-NHL	125	0	0	0	1391	0	0	0	0	0	0	0	0	0	0	0	0	0	0	0	0	0	0	0	325	373	0	0	0	0
GDSC2	343	16080216	909904	YAPC	SIDM00411	PAAD	1004	Vinblastine	Microtubule destabiliser	Mitosis	1046	Y	0.0001	0.1	-0.091903	0.922077	0.055869	1.562343	YAPC	93	0	0	0	839	0	0	0	0	0	0	0	0	0	0	0	0	0	0	0	0	0	0	0	0	0	0	0	0	0
GDSC2	343	16080498	909905	YH-13	SIDM00316	GBM	1004	Vinblastine	Microtubule destabiliser	Mitosis	1046	Y	0.0001	0.1	-5.409675	0.541544	0.15245	-0.881304	YH-13	133	0	0	0	843	0	0	0	0	0	0	0	0	0	0	0	0	0	0	0	0	0	0	0	0	0	0	0	0	0
GDSC2	343	16080780	909907	ZR-75-30	SIDM00971	BRCA	1004	Vinblastine	Microtubule destabiliser	Mitosis	1046	Y	0.0001	0.1	2.247699	0.976365	0.045588	2.637448	ZR-75-30	120	146	0	0	982	0	0	0	0	0	0	0	0	0	0	0	228	0	0	0	0	0	0	0	0	0	0	0	0	0
GDSC2	343	16081066	909974	RCC10RGB	SIDM00235	KIRC	1004	Vinblastine	Microtubule destabiliser	Mitosis	1046	Y	0.0001	0.1	-2.022709	0.811087	0.168284	0.67509	RCC10RGB	101	0	0	0	823	0	0	0	0	0	0	0	0	0	0	0	0	0	0	0	0	0	0	0	0	0	0	0	0	0
GDSC2	343	16081347	909975	KURAMOCHI	SIDM00554	UNCLASSIFIED	1004	Vinblastine	Microtubule destabiliser	Mitosis	1046	Y	0.0001	0.1	-0.719151	0.917585	0.048214	1.274107	KURAMOCHI	87	0	0	0	884	0	0	0	0	0	0	0	0	0	0	0	0	0	0	0	0	0	0	0	0	0	0	0	0	0
GDSC2	343	16081629	909976	KM-H2	SIDM01018	UNCLASSIFIED	1004	Vinblastine	Microtubule destabiliser	Mitosis	1046	Y	0.0001	0.1	-6.121114	0.450131	0.100235	-1.208228	KM-H2	96	0	0	0	1609	0	0	0	0	0	0	0	0	0	0	0	0	0	0	0	0	0	0	0	0	0	0	0	557	0
GDSC2	343	16081629	909976	KM-H2	SIDM01018	UNCLASSIFIED	1004	Vinblastine	Microtubule destabiliser	Mitosis	1046	Y	0.0001	0.1	-6.121114	0.450131	0.100235	-1.208228	KMH-2	0	70	0	0	2330	0	0	0	0	0	0	0	0	0	0	0	0	0	0	0	0	0	0	0	0	0	0	0	0	0
GDSC2	343	16081910	909977	HuO-3N1	SIDM00584	UNCLASSIFIED	1004	Vinblastine	Microtubule destabiliser	Mitosis	1046	Y	0.0001	0.1	-0.180956	0.953465	0.154141	1.521421	HuO-3N1	115	0	0	0	735	0	0	0	0	0	0	0	0	0	0	0	0	0	0	0	0	0	0	0	0	0	0	0	0	0
GDSC2	343	16082191	910079	OE19	SIDM00479	ESCA	1004	Vinblastine	Microtubule destabiliser	Mitosis	1046	Y	0.0001	0.1	-4.665915	0.624476	0.179399	-0.539528	OE19	121	0	0	0	966	0	0	0	0	0	0	0	0	0	0	0	0	0	0	0	0	0	0	0	0	0	0	0	0	0
GDSC2	343	16082830	910401	Ramos-2G6-4C10	SIDM01247	UNCLASSIFIED	1004	Vinblastine	Microtubule destabiliser	Mitosis	1046	Y	0.0001	0.1	-6.070074	0.454961	0.121733	-1.184774	Ramos-2G6-4C10	60	0	0	0	726	0	0	0	0	0	0	0	0	0	0	0	0	0	0	0	0	0	86	0	0	0	0	0	0	0
GDSC2	343	16083517	910546	PSN1	SIDM00469	PAAD	1004	Vinblastine	Microtubule destabiliser	Mitosis	1046	Y	0.0001	0.1	-4.278802	0.667372	0.09622	-0.36164	PSN1	100	0	0	0	744	0	0	0	0	0	0	0	0	0	0	0	0	0	0	0	0	0	0	0	0	0	0	0	0	0
GDSC2	343	16083799	910548	OAW-42	SIDM00480	OV	1004	Vinblastine	Microtubule destabiliser	Mitosis	1046	Y	0.0001	0.1	-0.623749	0.936259	0.050161	1.317947	OAW-42	51	0	0	0	536	0	0	0	0	0	0	0	0	0	0	0	0	0	0	0	0	0	0	0	0	0	0	0	0	0
GDSC2	343	16084052	910549	OE33	SIDM00477	ESCA	1004	Vinblastine	Microtubule destabiliser	Mitosis	1046	Y	0.0001	0.1	-1.585428	0.881721	0.133517	0.876032	OE33	66	0	0	0	500	0	0	0	0	0	0	0	0	0	0	0	0	0	0	0	37	42	0	0	0	0	0	0	0	0
GDSC2	343	16084334	910554	CW-2	SIDM00282	COREAD	1004	Vinblastine	Microtubule destabiliser	Mitosis	1046	Y	0.0001	0.1	-2.947845	0.826478	0.103707	0.249967	CW-2	0	0	0	0	10580	842	0	0	0	0	0	0	402	0	0	0	0	0	0	0	0	0	0	0	4557	930	0	0	0	0
GDSC2	343	16084796	910568	CGTH-W-1	SIDM01248	THCA	1004	Vinblastine	Microtubule destabiliser	Mitosis	1046	Y	0.0001	0.1	0.864913	0.978995	0.0558	2.002024	CGTH-W-1	36	0	0	0	609	0	0	0	0	0	0	0	0	0	0	0	0	0	0	0	0	0	0	0	0	0	0	0	0	0
GDSC2	343	16084966	910569	COLO-320-HSR	SIDM00842	COREAD	1004	Vinblastine	Microtubule destabiliser	Mitosis	1046	Y	0.0001	0.1	-5.292981	0.562455	0.120123	-0.827681	COLO-320-HSR	60	0	0	0	622	0	0	0	0	0	0	0	0	0	0	0	0	0	0	0	0	0	0	0	0	0	0	0	0	0
GDSC2	343	16085249	910687	ATN-1	SIDM00233	ALL	1004	Vinblastine	Microtubule destabiliser	Mitosis	1046	Y	0.0001	0.1	-5.990931	0.467085	0.128409	-1.148406	ATN-1	126	0	0	0	1086	0	0	0	0	0	0	0	0	0	0	0	0	0	0	0	0	0	0	0	0	0	0	0	0	0
GDSC2	343	16085529	910688	CESS	SIDM00917	LAML	1004	Vinblastine	Microtubule destabiliser	Mitosis	1046	Y	0.0001	0.1	-5.981279	0.469497	0.156604	-1.143971	CESS	135	0	0	0	794	0	0	0	0	0	0	0	0	0	0	0	0	0	0	0	0	0	0	0	0	0	0	0	0	0
GDSC2	343	16085809	910689	COLO-678	SIDM00957	COREAD	1004	Vinblastine	Microtubule destabiliser	Mitosis	1046	Y	0.0001	0.1	3.857855	0.973135	0.071598	3.377354	COLO-678	75	0	0	0	490	0	0	0	0	0	0	0	0	0	0	0	0	0	0	0	0	0	89	0	0	0	0	0	0	0
GDSC2	343	16086091	910691	COLO-684	SIDM00142	UCEC	1004	Vinblastine	Microtubule destabiliser	Mitosis	1046	Y	0.0001	0.1	-3.307298	0.766867	0.059655	0.08479	COLO-684	0	0	0	0	602	408	0	0	0	0	0	0	0	0	0	0	0	156	0	0	0	0	0	0	0	0	0	0	0	681
GDSC2	343	16086372	910692	COLO-668	SIDM00143	SCLC	1004	Vinblastine	Microtubule destabiliser	Mitosis	1046	Y	0.0001	0.1	-1.505779	0.920494	0.032359	0.912632	COLO-668	0	0	0	502	870	0	0	0	0	0	0	0	0	0	0	0	0	0	0	0	0	0	57	0	0	0	0	0	0	0
GDSC2	343	16086654	910694	LN-405	SIDM00343	GBM	1004	Vinblastine	Microtubule destabiliser	Mitosis	1046	Y	0.0001	0.1	1.325288	0.982461	0.038319	2.213577	LN-405	95	0	0	0	482	0	0	0	0	0	0	0	0	0	0	0	0	0	0	0	0	0	0	0	0	0	0	0	0	0
GDSC2	343	16086935	910695	TGBC24TKB	SIDM00267	UNCLASSIFIED	1004	Vinblastine	Microtubule destabiliser	Mitosis	1046	Y	0.0001	0.1	-3.095697	0.780563	0.163777	0.182026	TGBC24TKB	104	105	0	0	845	0	0	0	0	0	0	0	0	0	0	0	127	0	0	0	0	0	0	0	0	0	0	0	0	0
GDSC2	343	16087395	910698	BFTC-909	SIDM00988	KIRC	1004	Vinblastine	Microtubule destabiliser	Mitosis	1046	Y	0.0001	0.1	-4.638469	0.641161	0.101803	-0.526916	BFTC-909	142	79	0	0	992	0	0	0	0	0	0	0	0	0	0	0	97	0	0	0	0	0	0	0	0	0	0	0	0	0
GDSC2	343	16087675	910700	C2BBe1	SIDM01233	COREAD	1004	Vinblastine	Microtubule destabiliser	Mitosis	1046	Y	0.0001	0.1	-0.680577	0.900229	0.039549	1.291833	C2BBe1	87	75	0	0	543	0	0	0	0	0	0	0	0	0	0	0	95	0	0	0	0	0	0	0	0	0	0	0	0	0
GDSC2	343	16088137	910702	AsPC-1	SIDM00899	PAAD	1004	Vinblastine	Microtubule destabiliser	Mitosis	1046	Y	0.0001	0.1	2.906669	0.953672	0.084979	2.940261	AsPC-1	70	0	0	0	562	0	0	0	0	0	0	0	0	0	0	0	0	0	0	0	0	0	0	0	0	0	0	0	0	0
GDSC2	343	16088418	910703	CA46	SIDM00907	UNCLASSIFIED	1004	Vinblastine	Microtubule destabiliser	Mitosis	1046	Y	0.0001	0.1	-4.386298	0.669311	0.132707	-0.411037	CA46	146	0	0	0	955	0	0	0	0	0	0	0	0	0	0	0	0	0	0	0	0	0	0	0	0	0	0	0	0	0
GDSC2	343	16088699	910704	AU565	SIDM00898	BRCA	1004	Vinblastine	Microtubule destabiliser	Mitosis	1046	Y	0.0001	0.1	-2.717499	0.847969	0.150154	0.355817	AU565	0	166	50	0	694	0	0	0	0	0	0	0	0	0	0	0	368	0	0	0	0	0	0	0	0	0	0	0	0	0
GDSC2	343	16088983	910705	BALL-1	SIDM00287	UNCLASSIFIED	1004	Vinblastine	Microtubule destabiliser	Mitosis	1046	Y	0.0001	0.1	-6.230832	0.432811	0.161713	-1.258646	BALL-1	97	0	0	0	985	0	0	0	0	0	0	0	0	0	0	0	0	0	0	0	0	0	0	0	0	0	0	0	0	0
GDSC2	343	16089263	910706	BL-41	SIDM00985	UNCLASSIFIED	1004	Vinblastine	Microtubule destabiliser	Mitosis	1046	Y	0.0001	0.1	-6.408159	0.40576	0.072411	-1.340132	BL-41	86	0	0	0	647	0	0	0	0	0	0	0	0	0	0	0	0	0	0	0	0	0	0	0	0	0	0	0	0	0
GDSC2	343	16089544	910710	BV-173	SIDM00962	LCML	1004	Vinblastine	Microtubule destabiliser	Mitosis	1046	Y	0.0001	0.1	-5.610612	0.519658	0.122289	-0.97364	BV-173	61	0	0	0	856	0	0	0	0	0	0	0	0	0	0	0	0	0	0	0	0	0	0	0	0	0	0	0	0	0
GDSC2	343	16089744	910779	IA-LM	SIDM00306	UNCLASSIFIED	1004	Vinblastine	Microtubule destabiliser	Mitosis	1046	Y	0.0001	0.1	-1.462622	0.913421	0.023328	0.932464	IA-LM	0	0	0	283	1001	0	0	0	0	0	0	0	0	0	0	0	0	0	0	0	0	0	50	0	0	0	0	0	0	0
GDSC2	343	16090026	910780	TGW	SIDM00324	NB	1004	Vinblastine	Microtubule destabiliser	Mitosis	1046	Y	0.0001	0.1	-5.047761	0.592038	0.091214	-0.714996	TGW	0	0	0	0	1090	0	0	0	0	0	0	0	0	0	0	0	0	0	0	0	0	0	520	0	0	0	0	0	0	0
GDSC2	343	16090308	910781	AN3-CA	SIDM00901	UCEC	1004	Vinblastine	Microtubule destabiliser	Mitosis	1046	Y	0.0001	0.1	-2.227445	0.88539	0.139014	0.581009	AN3-CA	0	0	0	0	2728	789	0	0	0	0	0	0	0	0	0	0	0	0	0	0	0	0	0	0	0	721	0	0	0	1252
GDSC2	343	16090588	910784	A204	SIDM00798	UNCLASSIFIED	1004	Vinblastine	Microtubule destabiliser	Mitosis	1046	Y	0.0001	0.1	-2.365628	0.83396	0.08343	0.51751	A204	48	0	0	0	441	0	0	0	0	0	0	0	0	0	0	0	0	0	0	0	0	0	0	0	0	0	0	0	0	0
GDSC2	343	16090869	910849	NY	SIDM00569	UNCLASSIFIED	1004	Vinblastine	Microtubule destabiliser	Mitosis	1046	Y	0.0001	0.1	-5.366663	0.548052	0.155818	-0.861539	NY	43	0	0	0	1140	0	0	0	0	0	0	0	0	0	0	0	0	0	0	0	0	0	0	0	0	0	0	0	0	0
GDSC2	343	16091150	910850	C3A	SIDM01237	LIHC	1004	Vinblastine	Microtubule destabiliser	Mitosis	1046	Y	0.0001	0.1	-1.001465	0.889576	0.097406	1.144377	C3A	37	0	0	0	747	0	0	0	0	0	0	0	0	0	0	0	26	0	0	0	0	0	60	0	0	0	0	0	0	0
GDSC2	343	16091687	910852	CAL-85-1	SIDM00928	BRCA	1004	Vinblastine	Microtubule destabiliser	Mitosis	1046	Y	0.0001	0.1	-1.900334	0.890465	0.053967	0.731324	CAL-85-1	162	0	0	0	1407	0	0	0	0	0	0	0	0	0	0	0	0	0	0	0	0	0	0	0	0	0	0	0	0	0
GDSC2	343	16091973	910853	CHL-1	SIDM01228	SKCM	1004	Vinblastine	Microtubule destabiliser	Mitosis	1046	Y	0.0001	0.1	-3.350716	0.776196	0.178124	0.064838	CHL-1	0	162	0	0	715	0	0	527	0	0	0	0	0	0	1010	0	0	0	0	0	0	0	0	0	0	0	0	0	0	0
GDSC2	343	16092612	910900	NCI-H1651	SIDM00744	LUAD	1004	Vinblastine	Microtubule destabiliser	Mitosis	1046	Y	0.0001	0.1	-5.139823	0.578484	0.112444	-0.757301	NCI-H1651	0	153	0	957	899	0	0	0	0	0	0	0	0	0	0	0	282	0	0	0	0	0	0	0	0	0	0	0	0	0
GDSC2	343	16092894	910903	RPMI-7951	SIDM01087	SKCM	1004	Vinblastine	Microtubule destabiliser	Mitosis	1046	Y	0.0001	0.1	-5.605892	0.519626	0.116593	-0.971471	RPMI-7951	0	0	0	0	551	0	155	113	0	0	0	0	0	0	0	0	0	0	0	0	0	0	0	0	0	0	0	0	0	0
GDSC2	343	16093175	910904	SCC-4	SIDM01081	HNSC	1004	Vinblastine	Microtubule destabiliser	Mitosis	1046	Y	0.0001	0.1	-3.694964	0.735232	0.176844	-0.093352	SCC-4	19	0	0	0	616	0	0	0	0	0	0	0	0	0	0	0	0	0	0	0	0	0	76	0	0	0	0	0	0	0
GDSC2	343	16093456	910905	SNU-C1	SIDM01197	COREAD	1004	Vinblastine	Microtubule destabiliser	Mitosis	1046	Y	0.0001	0.1	-1.128734	0.906702	0.057654	1.085894	SNU-C1	84	0	0	0	1210	0	0	0	0	0	0	0	0	0	0	0	0	0	0	0	0	59	0	0	0	0	0	0	0	0
GDSC2	343	16093739	910906	ST486	SIDM01198	UNCLASSIFIED	1004	Vinblastine	Microtubule destabiliser	Mitosis	1046	Y	0.0001	0.1	-6.146482	0.447023	0.170862	-1.219885	ST486	86	0	0	0	701	0	0	0	0	0	0	0	0	0	0	0	0	0	0	0	0	0	0	0	0	0	0	0	0	0
GDSC2	343	16093997	910907	SW1990	SIDM01165	PAAD	1004	Vinblastine	Microtubule destabiliser	Mitosis	1046	Y	0.0001	0.1	-1.127351	0.918237	0.113287	1.086529	SW1990	80	0	0	0	499	0	0	0	0	0	0	0	0	0	0	0	0	0	0	0	0	0	0	0	0	0	0	0	0	0
GDSC2	343	16094168	910910	UACC-812	SIDM01187	BRCA	1004	Vinblastine	Microtubule destabiliser	Mitosis	1046	Y	0.0001	0.1	-1.461591	0.8967	0.102644	0.932937	UACC-812	74	17	0	0	853	0	0	0	0	0	0	0	0	0	0	0	0	0	0	0	0	0	0	0	0	0	0	0	0	0
GDSC2	343	16094329	910911	SCC-15	SIDM01083	HNSC	1004	Vinblastine	Microtubule destabiliser	Mitosis	1046	Y	0.0001	0.1	-2.395376	0.846609	0.166409	0.503841	SCC-15	71	0	0	0	472	0	0	0	0	0	0	0	0	0	0	0	22	0	0	0	0	0	0	0	0	0	0	0	0	0
GDSC2	343	16094610	910915	CAPAN-2	SIDM00943	PAAD	1004	Vinblastine	Microtubule destabiliser	Mitosis	1046	Y	0.0001	0.1	1.004168	0.949492	0.04271	2.066015	Capan-2	54	0	0	0	397	0	0	0	0	0	0	0	0	0	0	0	0	0	0	0	0	0	0	0	0	0	0	0	0	0
GDSC2	343	16094871	910916	CAL-27	SIDM00937	HNSC	1004	Vinblastine	Microtubule destabiliser	Mitosis	1046	Y	0.0001	0.1	-5.883753	0.484457	0.185203	-1.099155	CAL-27	0	234	0	0	646	0	0	0	0	0	0	0	0	0	0	0	288	0	0	0	0	0	0	0	0	0	0	0	0	0
GDSC2	343	16095332	910919	BC-1	SIDM00896	DLBC	1004	Vinblastine	Microtubule destabiliser	Mitosis	1046	Y	0.0001	0.1	-6.715337	0.367207	0.092684	-1.481288	BC-1	0	84	0	0	768	0	0	0	0	0	0	0	0	0	0	0	0	0	0	0	0	0	0	0	0	0	0	0	0	0
GDSC2	343	16095613	910920	A704	SIDM00849	KIRC	1004	Vinblastine	Microtubule destabiliser	Mitosis	1046	Y	0.0001	0.1	-2.641535	0.834516	0.136759	0.390724	A704	113	0	0	0	1128	0	0	0	0	0	0	0	0	0	0	0	0	0	0	0	0	0	0	0	0	0	0	0	0	0
GDSC2	343	16095894	910921	A101D	SIDM00801	SKCM	1004	Vinblastine	Microtubule destabiliser	Mitosis	1046	Y	0.0001	0.1	-3.939549	0.706328	0.097837	-0.205745	A101D	0	0	0	0	351	0	104	97	0	0	0	0	0	0	0	0	0	0	0	0	0	0	0	0	0	0	0	0	0	0
GDSC2	343	16096175	910922	769-P	SIDM00803	KIRC	1004	Vinblastine	Microtubule destabiliser	Mitosis	1046	Y	0.0001	0.1	-4.024655	0.701902	0.111927	-0.244854	769-P	73	0	0	0	313	0	0	0	0	0	0	0	0	0	0	0	0	0	0	0	0	0	0	0	0	0	0	0	0	0
GDSC2	343	16096457	910924	23132-87	SIDM00980	STAD	1004	Vinblastine	Microtubule destabiliser	Mitosis	1046	Y	0.0001	0.1	-4.846014	0.613691	0.204034	-0.622288	23132-87	0	0	0	0	1343	718	0	0	0	0	0	0	0	0	0	0	0	0	648	0	0	0	0	0	533	415	0	0	0	0
GDSC2	343	16096918	910926	BFTC-905	SIDM00989	BLCA	1004	Vinblastine	Microtubule destabiliser	Mitosis	1046	Y	0.0001	0.1	-6.285896	0.431484	0.10541	-1.28395	BFTC-905	141	0	0	0	1103	0	0	0	0	0	0	0	0	0	0	0	0	0	0	0	0	0	0	0	0	0	245	0	0	0
GDSC2	343	16097200	910927	CAL-51	SIDM00933	BRCA	1004	Vinblastine	Microtubule destabiliser	Mitosis	1046	Y	0.0001	0.1	-5.006717	0.591469	0.118727	-0.696135	CAL-51	243	0	0	0	1168	0	0	0	0	0	0	0	0	0	0	0	0	0	0	0	0	0	0	0	284	0	0	0	0	0
GDSC2	343	16097485	910930	SCC-3	SIDM00384	DLBC	1004	Vinblastine	Microtubule destabiliser	Mitosis	1046	Y	0.0001	0.1	-5.248274	0.571598	0.131514	-0.807137	SCC-3	66	0	0	0	1211	0	0	0	0	0	0	0	0	0	0	0	0	0	0	0	0	0	0	0	0	0	0	0	0	0
GDSC2	343	16097946	910932	GAK	SIDM00543	SKCM	1004	Vinblastine	Microtubule destabiliser	Mitosis	1046	Y	0.0001	0.1	-2.25543	0.87839	0.133235	0.568149	GAK	77	0	0	0	635	0	0	0	0	0	0	0	0	0	0	0	0	0	0	0	0	0	74	0	0	0	0	0	0	0
GDSC2	343	16098228	910933	AM-38	SIDM00492	GBM	1004	Vinblastine	Microtubule destabiliser	Mitosis	1046	Y	0.0001	0.1	-3.363549	0.775981	0.112539	0.058941	AM-38	105	0	0	0	1139	0	0	0	0	0	0	0	0	0	0	0	0	0	0	0	0	0	0	0	0	0	0	0	0	0
GDSC2	343	16098509	910934	A4-Fuk	SIDM00502	DLBC	1004	Vinblastine	Microtubule destabiliser	Mitosis	1046	Y	0.0001	0.1	-6.205723	0.439117	0.133013	-1.247108	A4-Fuk	91	0	0	0	956	0	0	0	0	0	0	0	0	0	0	0	0	0	0	0	0	0	0	0	0	0	0	0	0	0
GDSC2	343	16098790	910935	A3-KAW	SIDM00495	DLBC	1004	Vinblastine	Microtubule destabiliser	Mitosis	1046	Y	0.0001	0.1	-5.71444	0.505905	0.085956	-1.021352	A3-KAW	162	0	0	0	1553	0	0	0	0	0	0	0	0	0	0	0	0	0	0	0	0	0	0	0	0	0	0	0	0	0
GDSC2	343	16099068	910936	DOK	SIDM00540	HNSC	1004	Vinblastine	Microtubule destabiliser	Mitosis	1046	Y	0.0001	0.1	-5.002452	0.588278	0.151398	-0.694176	DOK	72	22	0	0	418	0	0	0	0	0	0	0	0	0	0	0	28	0	0	0	0	0	0	0	0	0	0	0	0	0
GDSC2	343	16099349	910937	COR-L279	SIDM00511	SCLC	1004	Vinblastine	Microtubule destabiliser	Mitosis	1046	Y	0.0001	0.1	-5.539384	0.528965	0.144491	-0.940909	COR-L279	39	0	0	0	672	0	0	0	0	0	0	0	0	0	0	0	0	0	0	0	0	0	0	0	0	0	0	0	0	0
GDSC2	343	16099517	910941	CHP-134	SIDM00285	NB	1004	Vinblastine	Microtubule destabiliser	Mitosis	1046	Y	0.0001	0.1	-5.935292	0.476255	0.164144	-1.122838	CHP-134	0	0	0	0	579	0	0	0	0	0	0	0	0	0	0	0	0	0	0	0	0	0	150	0	0	0	0	0	0	0
GDSC2	343	16099757	910942	NEC8	SIDM00243	UNCLASSIFIED	1004	Vinblastine	Microtubule destabiliser	Mitosis	1046	Y	0.0001	0.1	-3.93583	0.752106	0.080139	-0.204036	NEC8	119	0	0	0	1062	0	0	0	0	0	0	0	0	0	0	0	0	0	0	0	0	0	0	0	0	0	0	0	0	0
GDSC2	343	16100038	910943	CAS-1	SIDM00212	GBM	1004	Vinblastine	Microtubule destabiliser	Mitosis	1046	Y	0.0001	0.1	-1.480809	0.878084	0.048973	0.924107	CAS-1	88	0	0	0	647	0	0	0	0	0	0	0	0	0	0	0	0	0	0	0	0	0	0	0	0	0	0	0	0	0
GDSC2	343	16100318	910944	ALL-PO	SIDM00211	ALL	1004	Vinblastine	Microtubule destabiliser	Mitosis	1046	Y	0.0001	0.1	-6.150039	0.44475	0.165622	-1.22152	ALL-PO	92	0	0	0	677	0	0	0	0	0	0	0	0	0	0	0	0	0	0	0	0	0	0	0	0	0	0	0	0	0
GDSC2	343	16100599	910947	OCI-AML2	SIDM00446	LAML	1004	Vinblastine	Microtubule destabiliser	Mitosis	1046	Y	0.0001	0.1	-6.280589	0.425599	0.093244	-1.281511	OCI-AML2	65	0	0	0	506	0	0	0	0	0	0	0	0	0	0	0	0	0	0	0	0	0	0	0	0	0	0	0	0	0
GDSC2	343	16100879	910948	MFM-223	SIDM00332	BRCA	1004	Vinblastine	Microtubule destabiliser	Mitosis	1046	Y	0.0001	0.1	-2.733275	0.788405	0.094351	0.348567	MFM-223	72	83	0	0	533	0	0	0	0	0	0	0	0	0	0	0	106	0	0	0	0	0	0	0	0	0	0	0	0	0
GDSC2	343	16101165	910951	CML-T1	SIDM00958	LCML	1004	Vinblastine	Microtubule destabiliser	Mitosis	1046	Y	0.0001	0.1	-6.449494	0.402859	0.095768	-1.359127	CML-T1	491	0	0	0	2460	1383	0	0	0	0	0	0	0	0	0	0	0	0	0	0	0	0	0	0	0	0	0	0	0	0
GDSC2	343	16101447	910952	CAL-54	SIDM00932	KIRC	1004	Vinblastine	Microtubule destabiliser	Mitosis	1046	Y	0.0001	0.1	-4.134078	0.676223	0.187177	-0.295136	CAL-54	60	0	0	0	597	0	0	0	0	0	0	0	0	0	0	0	0	0	0	0	0	0	0	0	0	0	0	0	0	0
GDSC2	343	16101729	911905	EFO-21	SIDM01052	OV	1004	Vinblastine	Microtubule destabiliser	Mitosis	1046	Y	0.0001	0.1	0.054288	0.894645	0.071462	1.629521	EFO-21	40	38	0	0	662	0	0	0	0	0	0	0	0	0	0	0	64	0	0	0	0	0	0	0	0	0	0	0	0	0
GDSC2	343	16102011	917486	LS-1034	SIDM00681	COREAD	1004	Vinblastine	Microtubule destabiliser	Mitosis	1046	Y	0.0001	0.1	-0.099653	0.970815	0.052098	1.558782	LS-1034	30	0	0	0	118	0	0	0	0	0	0	0	0	0	0	0	0	0	0	0	0	0	158	0	0	0	0	0	0	0
GDSC2	343	16102294	924100	22RV1	SIDM00499	PRAD	1004	Vinblastine	Microtubule destabiliser	Mitosis	1046	Y	0.0001	0.1	-4.380991	0.646688	0.12142	-0.408599	22RV1	779	0	0	0	2322	679	0	0	0	0	0	0	0	0	0	0	0	0	0	0	0	0	0	0	0	0	0	0	0	0
GDSC2	343	16102576	924102	8505C	SIDM00996	THCA	1004	Vinblastine	Microtubule destabiliser	Mitosis	1046	Y	0.0001	0.1	-0.987869	0.914932	0.10192	1.150625	8505C	93	89	0	0	725	0	0	0	0	0	0	0	0	0	0	0	73	0	0	0	0	0	0	0	0	0	0	0	0	0
GDSC2	343	16102857	924104	B-CPAP	SIDM00992	THCA	1004	Vinblastine	Microtubule destabiliser	Mitosis	1046	Y	0.0001	0.1	-4.308704	0.667345	0.121202	-0.375381	BCPAP	66	33	0	0	629	0	0	0	0	0	0	0	0	0	0	0	47	0	0	0	0	0	0	0	0	0	0	0	0	0
GDSC2	343	16103137	924105	BPH-1	SIDM00964	UNCLASSIFIED	1004	Vinblastine	Microtubule destabiliser	Mitosis	1046	Y	0.0001	0.1	-5.458944	0.534077	0.181942	-0.903945	BPH-1	50	0	0	0	459	0	0	0	0	0	0	0	0	0	0	0	0	0	0	0	0	0	0	0	0	0	0	0	0	0
GDSC2	343	16103418	924106	CAL-148	SIDM00938	BRCA	1004	Vinblastine	Microtubule destabiliser	Mitosis	1046	Y	0.0001	0.1	-5.570126	0.524144	0.203004	-0.955036	CAL-148	0	528	0	0	650	0	0	0	0	0	0	0	0	0	0	0	458	0	0	0	0	0	0	0	0	0	0	0	0	0
GDSC2	343	16103591	924107	CAL-39	SIDM00935	CESC	1004	Vinblastine	Microtubule destabiliser	Mitosis	1046	Y	0.0001	0.1	-5.507597	0.531141	0.149576	-0.926302	CAL-39	100	39	0	0	886	0	0	0	0	0	0	0	0	0	0	0	41	0	0	0	0	0	0	0	0	0	0	0	0	0
GDSC2	343	16103873	924108	CaR-1	SIDM00488	COREAD	1004	Vinblastine	Microtubule destabiliser	Mitosis	1046	Y	0.0001	0.1	-3.715373	0.738839	0.142504	-0.102731	CaR-1	107	0	0	0	897	0	0	0	0	0	0	0	0	0	0	0	0	0	0	0	0	0	0	0	0	0	0	0	0	0
GDSC2	343	16104156	924110	HDLM-2	SIDM01064	UNCLASSIFIED	1004	Vinblastine	Microtubule destabiliser	Mitosis	1046	Y	0.0001	0.1	-5.67603	0.510383	0.163403	-1.003701	HDLM-2	71	0	0	0	606	0	212	0	0	0	0	0	0	0	0	0	0	0	0	0	0	0	0	0	0	0	0	0	0	0
GDSC2	343	16104437	924111	HO-1-N-1	SIDM00592	HNSC	1004	Vinblastine	Microtubule destabiliser	Mitosis	1046	Y	0.0001	0.1	-5.537595	0.528579	0.210783	-0.940087	HO-1-N-1	107	0	0	0	789	0	0	0	0	0	0	0	0	0	0	0	44	0	0	0	0	0	0	0	0	0	0	0	0	0
GDSC2	343	16104718	924151	HTC-C3	SIDM00496	THCA	1004	Vinblastine	Microtubule destabiliser	Mitosis	1046	Y	0.0001	0.1	-5.180736	0.567737	0.092446	-0.776101	HTC-C3	125	48	0	0	1016	0	0	0	0	0	0	0	0	0	0	0	68	0	0	0	0	0	0	0	0	0	0	0	0	0
GDSC2	343	16104999	924186	KGN	SIDM00302	UNCLASSIFIED	1004	Vinblastine	Microtubule destabiliser	Mitosis	1046	Y	0.0001	0.1	-4.610721	0.634789	0.125249	-0.514165	KGN	113	0	0	0	761	0	0	0	0	0	0	0	0	0	0	0	0	0	0	0	0	0	0	0	0	0	0	0	0	0
GDSC2	343	16105169	924187	KLE	SIDM00686	UCEC	1004	Vinblastine	Microtubule destabiliser	Mitosis	1046	Y	0.0001	0.1	0.104528	0.923514	0.047035	1.652608	KLE	67	0	0	0	501	0	0	0	0	0	0	0	0	0	0	0	0	0	0	0	0	0	0	0	0	0	0	0	0	0
GDSC2	343	16105809	924238	K5	SIDM00056	THCA	1004	Vinblastine	Microtubule destabiliser	Mitosis	1046	Y	0.0001	0.1	-4.623358	0.635006	0.118425	-0.519972	K5	102	0	0	0	799	0	0	0	0	0	0	0	0	0	0	0	0	0	0	0	0	0	0	0	0	0	0	0	0	0
GDSC2	343	16106090	924239	L-363	SIDM00312	MM	1004	Vinblastine	Microtubule destabiliser	Mitosis	1046	Y	0.0001	0.1	-6.226444	0.433321	0.039914	-1.25663	L-363	49	75	0	0	734	0	0	0	0	0	0	0	0	0	0	0	45	0	0	0	0	0	0	0	0	0	0	0	0	0
GDSC2	343	16106370	924240	MDA-MB-415	SIDM00630	BRCA	1004	Vinblastine	Microtubule destabiliser	Mitosis	1046	Y	0.0001	0.1	-3.868684	0.739497	0.180298	-0.173181	MDA-MB-415	66	169	0	0	541	0	0	0	0	0	0	0	0	0	0	0	176	0	0	0	0	0	0	0	0	0	0	0	0	0
GDSC2	343	16106909	924244	NCI-H1975	SIDM00759	LUAD	1004	Vinblastine	Microtubule destabiliser	Mitosis	1046	Y	0.0001	0.1	-5.282105	0.555256	0.111311	-0.822683	NCI-H1975	72	0	0	0	712	0	0	0	0	0	0	0	0	0	0	0	0	0	0	0	0	0	91	0	0	0	0	0	0	0
GDSC2	343	16107549	924250	MKN7	SIDM00560	STAD	1004	Vinblastine	Microtubule destabiliser	Mitosis	1046	Y	0.0001	0.1	1.143409	0.966562	0.031277	2.13	MKN7	69	41	0	0	877	0	0	0	0	0	0	0	0	0	0	0	0	0	0	0	0	0	0	0	0	0	0	0	0	0
GDSC2	343	16107740	925338	MDA-MB-157	SIDM00529	BRCA	1004	Vinblastine	Microtubule destabiliser	Mitosis	1046	Y	0.0001	0.1	-4.243682	0.684376	0.121763	-0.345502	MDA-MB-157	68	0	0	0	938	0	0	0	0	0	0	0	0	0	0	0	0	0	0	0	45	60	0	0	0	0	0	0	0	0
GDSC2	343	16108206	925340	MKN45	SIDM00247	STAD	1004	Vinblastine	Microtubule destabiliser	Mitosis	1046	Y	0.0001	0.1	-3.35971	0.750846	0.066596	0.060705	MKN45	69	0	0	0	697	0	0	0	0	0	0	0	0	0	0	0	0	0	0	0	0	0	0	0	0	0	0	0	0	0
GDSC2	343	16108488	925341	NCI-H810	SIDM01116	UNCLASSIFIED	1004	Vinblastine	Microtubule destabiliser	Mitosis	1046	Y	0.0001	0.1	-2.665212	0.830603	0.111348	0.379844	NCI-H810	0	0	0	563	1199	0	0	0	0	0	0	0	0	0	0	0	0	0	0	0	0	0	118	0	0	0	0	0	0	0
GDSC2	343	16108769	925343	MFH-ino	SIDM00299	UNCLASSIFIED	1004	Vinblastine	Microtubule destabiliser	Mitosis	1046	Y	0.0001	0.1	-0.001849	0.930723	0.039163	1.603725	MFH-ino	52	0	0	0	1060	0	0	0	0	0	0	0	0	0	0	0	0	0	0	0	0	0	0	0	0	0	0	0	0	0
GDSC2	343	16108939	925345	NOS-1	SIDM00242	UNCLASSIFIED	1004	Vinblastine	Microtubule destabiliser	Mitosis	1046	Y	0.0001	0.1	-2.440372	0.873563	0.130162	0.483164	NOS-1	82	0	0	0	893	0	0	0	0	0	0	0	0	0	0	0	0	0	0	0	0	0	0	0	0	0	0	0	0	0
GDSC2	343	16109220	925346	PANC-03-27	SIDM01138	PAAD	1004	Vinblastine	Microtubule destabiliser	Mitosis	1046	Y	0.0001	0.1	-2.6093	0.833397	0.146218	0.405537	PANC-03-27	48	0	0	0	519	0	0	0	0	0	0	0	0	0	0	0	0	0	0	0	0	0	0	0	0	0	0	0	0	0
GDSC2	343	16109391	925347	PANC-08-13	SIDM01136	PAAD	1004	Vinblastine	Microtubule destabiliser	Mitosis	1046	Y	0.0001	0.1	1.735338	0.978742	0.072419	2.402005	PANC-08-13	82	0	0	0	550	0	0	0	0	0	0	0	0	0	0	0	0	0	0	0	0	25	0	0	0	0	0	0	0	0
GDSC2	343	16109672	925348	PANC-10-05	SIDM01135	PAAD	1004	Vinblastine	Microtubule destabiliser	Mitosis	1046	Y	0.0001	0.1	0.426269	0.904332	0.090179	1.800456	PANC-10-05	36	0	0	0	458	0	0	0	0	0	0	0	0	0	0	0	0	0	0	0	0	0	0	0	0	0	0	0	0	0
GDSC2	343	16109954	930082	RL95-2	SIDM01088	UNCLASSIFIED	1004	Vinblastine	Microtubule destabiliser	Mitosis	1046	Y	0.0001	0.1	-4.802116	0.618693	0.135883	-0.602116	RL95-2	722	0	0	0	2991	1147	0	0	0	0	0	0	0	0	0	0	0	418	0	0	0	0	0	0	0	0	0	0	0	0
GDSC2	343	16110234	930083	RO82-W-1	SIDM00218	THCA	1004	Vinblastine	Microtubule destabiliser	Mitosis	1046	Y	0.0001	0.1	-0.4486	0.869362	0.067612	1.398432	RO82-W-1	64	0	0	0	613	0	0	0	0	0	0	0	0	0	0	0	0	0	0	0	0	0	0	0	0	0	0	0	0	0
GDSC2	343	16110516	930297	SiHa	SIDM01093	CESC	1004	Vinblastine	Microtubule destabiliser	Mitosis	1046	Y	0.0001	0.1	0.560879	0.978584	0.116798	1.862313	SiHa	134	129	0	0	759	0	0	0	0	0	0	0	0	0	0	0	124	0	0	0	0	0	0	0	0	0	0	0	0	0
GDSC2	343	16110797	930298	SKG-IIIa	SIDM00381	CESC	1004	Vinblastine	Microtubule destabiliser	Mitosis	1046	Y	0.0001	0.1	-1.652076	0.868683	0.100053	0.845405	SKG-IIIa	141	122	0	0	824	0	0	0	0	0	0	0	0	0	0	0	178	0	0	0	0	0	0	0	0	0	0	0	0	0
GDSC2	343	16111079	930299	TT	SIDM00484	THCA	1004	Vinblastine	Microtubule destabiliser	Mitosis	1046	Y	0.0001	0.1	-0.056903	0.901071	0.072827	1.578426	T-T	70	38	0	0	1175	0	0	0	0	0	0	0	0	0	0	0	0	0	0	0	0	0	0	0	0	0	0	0	0	0
GDSC2	343	16111079	930299	TT	SIDM00484	THCA	1004	Vinblastine	Microtubule destabiliser	Mitosis	1046	Y	0.0001	0.1	-0.056903	0.901071	0.072827	1.578426	TT	100	50	0	0	991	0	0	0	0	0	0	0	0	0	0	0	0	0	0	0	0	0	0	0	0	0	0	0	0	0
GDSC2	343	16111428	946353	TE-9	SIDM00325	ESCA	1004	Vinblastine	Microtubule destabiliser	Mitosis	1046	Y	0.0001	0.1	-3.889109	0.728767	0.166264	-0.182567	TE-9	77	140	0	0	1052	0	0	0	0	0	0	0	0	0	0	0	194	0	0	0	0	0	0	0	0	0	0	0	0	0
GDSC2	343	16111890	946355	TE-6	SIDM00328	ESCA	1004	Vinblastine	Microtubule destabiliser	Mitosis	1046	Y	0.0001	0.1	-3.034838	0.784738	0.099617	0.209992	TE-6	126	43	0	0	1079	0	0	0	0	0	0	0	0	0	0	0	0	0	0	0	0	0	0	0	0	0	0	0	0	0
GDSC2	343	16112428	946357	TC-YIK	SIDM00234	UNCLASSIFIED	1004	Vinblastine	Microtubule destabiliser	Mitosis	1046	Y	0.0001	0.1	-5.617226	0.518427	0.119905	-0.976679	TC-YIK	137	68	0	0	909	0	0	0	0	0	0	0	0	0	0	0	61	0	0	0	0	0	0	0	0	0	0	0	0	0
GDSC2	343	16112698	946358	YT	SIDM00410	ALL	1004	Vinblastine	Microtubule destabiliser	Mitosis	1046	Y	0.0001	0.1	-5.726593	0.50409	0.097379	-1.026936	YT	98	76	0	0	1202	0	0	0	0	0	0	319	0	0	0	0	0	0	0	0	0	172	0	0	0	0	0	0	0	0
GDSC2	343	16112865	946359	BT-474	SIDM00963	BRCA	1004	Vinblastine	Microtubule destabiliser	Mitosis	1046	Y	0.0001	0.1	-2.144026	0.840453	0.163545	0.619342	BT-474	0	1033	0	0	0	0	0	0	0	0	0	0	0	0	0	0	1325	0	0	0	0	0	0	0	0	0	0	0	0	0
GDSC2	343	16113150	946360	OAW-28	SIDM00481	OV	1004	Vinblastine	Microtubule destabiliser	Mitosis	1046	Y	0.0001	0.1	-1.422746	0.915232	0.162124	0.950788	OAW-28	57	16	0	0	394	0	0	0	0	0	0	0	0	0	0	0	0	0	0	0	0	0	0	0	0	0	0	0	0	0
GDSC2	343	16113431	946361	LCLC-97TM1	SIDM00344	UNCLASSIFIED	1004	Vinblastine	Microtubule destabiliser	Mitosis	1046	Y	0.0001	0.1	-4.279166	0.685667	0.110731	-0.361808	LCLC-97TM1	0	0	0	104	585	0	0	0	0	0	0	0	0	0	0	0	0	0	0	0	0	0	302	0	0	0	0	0	0	0
GDSC2	343	16114252	946368	D-263MG	SIDM00732	GBM	1004	Vinblastine	Microtubule destabiliser	Mitosis	1046	Y	0.0001	0.1	-3.899764	0.715809	0.060087	-0.187463	D-263MG	74	0	0	0	517	0	0	0	0	0	0	0	0	0	0	0	0	0	0	0	0	0	0	0	0	0	0	0	0	0
GDSC2	343	16114713	946370	D-392MG	SIDM00542	GBM	1004	Vinblastine	Microtubule destabiliser	Mitosis	1046	Y	0.0001	0.1	-3.093949	0.77942	0.053076	0.182829	D-392MG	75	0	0	0	493	0	0	0	0	0	0	0	0	0	0	0	0	0	0	0	0	0	0	0	0	0	0	0	0	0
GDSC2	343	16115533	946382	CAMA-1	SIDM00920	BRCA	1004	Vinblastine	Microtubule destabiliser	Mitosis	1046	Y	0.0001	0.1	-2.046792	0.896639	0.159605	0.664023	CAMA-1	0	340	0	0	501	0	0	0	0	0	0	0	0	0	0	0	273	0	0	0	0	0	0	0	0	0	0	0	0	0
GDSC2	343	16116003	949090	Caov-4	SIDM00918	OV	1004	Vinblastine	Microtubule destabiliser	Mitosis	1046	Y	0.0001	0.1	-1.857046	0.869398	0.136268	0.751216	Caov-4	48	0	0	0	507	0	0	0	0	0	0	0	0	0	0	0	0	0	0	0	0	0	0	0	0	0	0	0	0	0
GDSC2	343	16116172	949093	BT-483	SIDM00892	BRCA	1004	Vinblastine	Microtubule destabiliser	Mitosis	1046	Y	0.0001	0.1	2.714519	0.959492	0.076417	2.851963	BT-483	0	267	0	0	504	0	0	0	0	0	0	0	0	0	0	0	374	0	0	0	0	0	0	0	0	0	0	0	0	0
GDSC2	343	16116335	949094	M059J	SIDM00659	GBM	1004	Vinblastine	Microtubule destabiliser	Mitosis	1046	Y	0.0001	0.1	-3.438278	0.752712	0.11019	0.024601	M059J	55	0	0	0	465	0	0	0	0	0	0	0	0	0	0	0	0	0	0	0	0	0	0	0	0	0	0	0	0	0
GDSC2	343	16116614	949153	HAL-01	SIDM00289	ALL	1004	Vinblastine	Microtubule destabiliser	Mitosis	1046	Y	0.0001	0.1	-5.06515	0.595133	0.073865	-0.722987	HAL-01	148	0	0	0	899	0	0	0	0	0	0	0	0	0	0	0	0	0	0	0	0	0	0	0	0	0	0	0	0	0
GDSC2	343	16117075	949155	ES8	SIDM00261	UNCLASSIFIED	1004	Vinblastine	Microtubule destabiliser	Mitosis	1046	Y	0.0001	0.1	-6.205746	0.438145	0.14234	-1.247118	ES8	46	0	0	0	756	0	0	0	0	0	0	0	0	0	0	0	0	0	0	0	0	0	154	0	0	0	0	0	0	0
GDSC2	343	16117356	949156	ES4	SIDM00264	UNCLASSIFIED	1004	Vinblastine	Microtubule destabiliser	Mitosis	1046	Y	0.0001	0.1	-1.729582	0.891486	0.136482	0.809789	ES4	68	0	0	0	620	0	0	0	0	0	0	0	0	0	0	0	0	0	0	0	0	0	0	0	0	0	0	0	0	0
GDSC2	343	16117635	949157	ES6	SIDM00262	UNCLASSIFIED	1004	Vinblastine	Microtubule destabiliser	Mitosis	1046	Y	0.0001	0.1	-1.894049	0.858252	0.106432	0.734212	ES6	0	0	0	0	505	0	0	0	0	0	0	0	0	0	0	0	0	0	0	0	0	0	61	0	0	0	0	0	0	0
GDSC2	343	16117917	949158	ES1	SIDM00266	UNCLASSIFIED	1004	Vinblastine	Microtubule destabiliser	Mitosis	1046	Y	0.0001	0.1	-6.271875	0.431872	0.095907	-1.277506	ES1	74	0	0	0	580	0	0	0	0	0	0	0	0	0	0	0	0	0	0	0	0	0	0	0	0	0	0	0	0	0
GDSC2	343	16118085	949160	EW-7	SIDM00201	UNCLASSIFIED	1004	Vinblastine	Microtubule destabiliser	Mitosis	1046	Y	0.0001	0.1	-5.436444	0.542663	0.119371	-0.893605	EW-7	0	0	0	0	536	0	0	0	0	0	0	0	0	0	0	0	0	0	0	0	0	0	0	0	0	0	0	0	506	0
GDSC2	343	16118366	949161	EW-3	SIDM00202	UNCLASSIFIED	1004	Vinblastine	Microtubule destabiliser	Mitosis	1046	Y	0.0001	0.1	-5.812886	0.493074	0.149359	-1.06659	EW-3	77	0	0	0	656	0	0	0	0	0	0	0	0	0	0	0	0	0	0	0	0	0	0	0	0	0	0	0	0	0
GDSC2	343	16118826	949163	EW-1	SIDM00205	UNCLASSIFIED	1004	Vinblastine	Microtubule destabiliser	Mitosis	1046	Y	0.0001	0.1	-6.120654	0.45137	0.153543	-1.208017	EW-1	69	0	0	0	568	0	0	0	0	0	0	0	0	0	0	0	0	0	0	0	0	0	0	0	0	0	0	0	0	0
GDSC2	343	16119107	949164	EW-18	SIDM00197	UNCLASSIFIED	1004	Vinblastine	Microtubule destabiliser	Mitosis	1046	Y	0.0001	0.1	-5.672787	0.510457	0.170062	-1.002211	EW-18	30	0	0	0	617	0	0	0	0	0	0	0	0	0	0	0	0	0	0	0	0	0	0	0	0	0	0	0	0	0
GDSC2	343	16119388	949165	EW-16	SIDM00198	UNCLASSIFIED	1004	Vinblastine	Microtubule destabiliser	Mitosis	1046	Y	0.0001	0.1	-4.494452	0.650478	0.140735	-0.460737	EW-16	63	0	0	0	567	0	0	0	0	0	0	0	0	0	0	0	0	0	0	0	0	0	0	0	0	0	0	0	0	0
GDSC2	343	16119669	949166	EW-13	SIDM00621	UNCLASSIFIED	1004	Vinblastine	Microtubule destabiliser	Mitosis	1046	Y	0.0001	0.1	-1.573621	0.921316	0.060293	0.881457	EW-13	107	0	0	0	823	0	0	0	0	0	0	0	0	0	0	0	0	0	0	0	0	0	0	0	0	0	0	0	0	0
GDSC2	343	16119927	949167	EW-22	SIDM00196	UNCLASSIFIED	1004	Vinblastine	Microtubule destabiliser	Mitosis	1046	Y	0.0001	0.1	-5.773806	0.497766	0.140792	-1.048632	EW-22	51	0	0	0	467	0	0	0	0	0	0	0	0	0	0	0	0	0	0	0	0	0	0	0	0	0	0	0	0	0
GDSC2	343	16120209	949168	EW-24	SIDM00195	UNCLASSIFIED	1004	Vinblastine	Microtubule destabiliser	Mitosis	1046	Y	0.0001	0.1	-2.087724	0.857347	0.077306	0.645214	EW-24	82	0	0	0	614	0	0	0	0	0	0	0	0	0	0	0	0	0	0	0	0	0	0	0	0	0	0	0	0	0
GDSC2	343	16120670	949171	NB10	SIDM00259	NB	1004	Vinblastine	Microtubule destabiliser	Mitosis	1046	Y	0.0001	0.1	-5.646987	0.51427	0.072377	-0.990355	NB10	54	0	0	0	565	0	0	0	0	0	0	0	0	0	0	0	0	0	0	0	0	0	75	0	0	0	0	0	0	0
GDSC2	343	16120952	949172	NB12	SIDM00258	NB	1004	Vinblastine	Microtubule destabiliser	Mitosis	1046	Y	0.0001	0.1	-2.909054	0.81221	0.143344	0.267793	NB12	0	0	0	0	592	0	0	0	0	0	0	0	0	0	0	0	0	0	0	0	0	0	175	100	0	0	0	0	0	0
GDSC2	343	16121289	949174	NB7	SIDM00156	NB	1004	Vinblastine	Microtubule destabiliser	Mitosis	1046	Y	0.0001	0.1	-2.008972	0.883498	0.043031	0.681402	NB7	0	0	0	0	790	0	0	0	0	0	0	0	0	0	0	0	0	0	0	0	0	0	105	0	0	0	0	0	0	0
GDSC2	343	16121929	949177	NB13	SIDM00257	NB	1004	Vinblastine	Microtubule destabiliser	Mitosis	1046	Y	0.0001	0.1	-5.902639	0.480581	0.148522	-1.107833	NB13	0	0	0	0	1276	0	0	0	0	0	0	0	0	0	0	0	0	0	0	0	0	0	497	0	0	0	0	0	0	0
GDSC2	343	16122198	949178	NB14	SIDM00256	NB	1004	Vinblastine	Microtubule destabiliser	Mitosis	1046	Y	0.0001	0.1	-6.066329	0.457569	0.088282	-1.183053	NB14	52	0	0	0	840	0	0	0	0	0	0	0	0	0	0	0	0	0	0	0	0	0	215	0	0	0	0	0	0	0
GDSC2	343	16122478	949179	NB1	SIDM00578	NB	1004	Vinblastine	Microtubule destabiliser	Mitosis	1046	Y	0.0001	0.1	-2.938788	0.802394	0.139714	0.254129	NB1	75	0	0	0	1148	0	0	0	0	0	0	0	0	0	0	0	0	0	0	0	0	0	0	0	0	0	0	0	0	0
GDSC2	343	16122632	971773	RH-1	SIDM00427	UNCLASSIFIED	1004	Vinblastine	Microtubule destabiliser	Mitosis	1046	Y	0.0001	0.1	-6.383763	0.41197	0.125931	-1.328922	RH-1	30	0	0	0	482	0	0	0	0	0	0	0	0	0	0	0	0	0	0	0	0	0	230	0	0	0	0	0	0	0
GDSC2	343	16123105	998184	Jurkat	SIDM01016	ALL	1004	Vinblastine	Microtubule destabiliser	Mitosis	1046	Y	0.0001	0.1	-6.632786	0.378592	0.097687	-1.443354	Jurkat	0	0	0	0	5921	4498	0	0	0	0	0	0	0	0	0	0	0	0	0	0	0	0	0	0	0	0	0	0	0	0
GDSC2	343	16123384	998189	LS-180	SIDM00680	COREAD	1004	Vinblastine	Microtubule destabiliser	Mitosis	1046	Y	0.0001	0.1	-2.893686	0.79906	0.05551	0.274855	LS-180	0	0	0	0	1212	1457	0	0	0	0	0	0	0	0	0	0	0	0	0	0	0	0	0	0	506	437	0	0	0	0
GDSC2	343	16123667	1240121	BICR22	SIDM00485	HNSC	1004	Vinblastine	Microtubule destabiliser	Mitosis	1046	Y	0.0001	0.1	-6.08134	0.457895	0.137806	-1.189951	BICR22	61	50	0	0	497	0	0	0	0	0	0	0	0	0	0	0	96	0	0	0	0	0	0	0	0	0	0	0	0	0
GDSC2	343	16123949	1240122	BICR78	SIDM00501	HNSC	1004	Vinblastine	Microtubule destabiliser	Mitosis	1046	Y	0.0001	0.1	-1.398731	0.895769	0.062679	0.961823	BICR78	45	30	0	0	442	0	0	0	0	0	0	0	0	0	0	0	0	0	0	0	0	0	0	0	0	0	0	0	0	0
GDSC2	343	16124231	1240123	CCK-81	SIDM00487	COREAD	1004	Vinblastine	Microtubule destabiliser	Mitosis	1046	Y	0.0001	0.1	-4.040787	0.712825	0.125595	-0.252267	CCK-81	0	0	0	0	1544	1556	0	0	0	0	0	0	0	0	0	0	0	0	0	0	0	0	0	0	714	0	0	0	0	2925
GDSC2	343	16124693	1240127	EN	SIDM01045	UCEC	1004	Vinblastine	Microtubule destabiliser	Mitosis	1046	Y	0.0001	0.1	-0.715093	0.930595	0.220312	1.275972	EN	0	0	2662	0	0	0	0	0	0	0	0	0	0	0	0	0	0	0	0	0	0	0	0	0	0	0	0	0	0	8568
GDSC2	343	16124975	1240128	ES-2	SIDM00861	UNCLASSIFIED	1004	Vinblastine	Microtubule destabiliser	Mitosis	1046	Y	0.0001	0.1	-4.18514	0.685803	0.089711	-0.3186	ES-2	0	138	0	0	868	0	0	449	0	0	0	0	0	0	0	0	0	0	0	0	0	0	0	0	0	0	0	0	0	0
GDSC2	343	16125255	1240129	FU-OV-1	SIDM01040	OV	1004	Vinblastine	Microtubule destabiliser	Mitosis	1046	Y	0.0001	0.1	1.096477	0.965355	0.075816	2.108433	FU-OV-1	66	0	0	0	838	0	0	0	0	0	0	0	0	0	0	0	0	0	0	0	0	0	0	0	0	0	0	0	0	0
GDSC2	343	16128285	1240142	HARA	SIDM00598	LUSC	1004	Vinblastine	Microtubule destabiliser	Mitosis	1046	Y	0.0001	0.1	-5.924449	0.479084	0.141628	-1.117856	HARA	0	0	0	556	1639	0	0	0	0	0	0	0	0	0	0	0	0	0	0	0	0	0	0	0	0	0	0	0	0	0
GDSC2	343	16129103	1240145	HCC-44	SIDM01069	LUAD	1004	Vinblastine	Microtubule destabiliser	Mitosis	1046	Y	0.0001	0.1	-5.200915	0.568444	0.1406	-0.785374	HCC-44	0	73	0	286	535	0	0	0	0	0	0	0	0	0	0	0	70	0	0	0	0	0	0	0	0	0	0	0	0	0
GDSC2	343	16129374	1240146	HCC-827	SIDM01067	LUAD	1004	Vinblastine	Microtubule destabiliser	Mitosis	1046	Y	0.0001	0.1	-1.382472	0.877428	0.109808	0.969295	HCC-827	32	28	0	0	589	0	0	0	0	0	0	0	0	0	0	0	0	0	0	0	0	0	0	0	0	0	0	0	0	0
GDSC2	343	16129911	1240149	Hs-633T	SIDM00667	UNCLASSIFIED	1004	Vinblastine	Microtubule destabiliser	Mitosis	1046	Y	0.0001	0.1	-5.429529	0.543623	0.106955	-0.890428	Hs633T	55	0	0	0	508	0	0	0	0	0	0	0	0	0	0	0	0	0	0	0	0	0	0	0	0	0	0	0	0	0
GDSC2	343	16130260	1240151	Hs-746T	SIDM00665	STAD	1004	Vinblastine	Microtubule destabiliser	Mitosis	1046	Y	0.0001	0.1	-1.91169	0.856886	0.162689	0.726106	Hs746T	0	0	0	223	622	0	0	0	0	0	0	0	0	0	0	0	0	0	0	0	0	0	115	0	0	0	0	0	0	0
GDSC2	343	16130541	1240153	IGR-37	SIDM01066	SKCM	1004	Vinblastine	Microtubule destabiliser	Mitosis	1046	Y	0.0001	0.1	-4.648371	0.640706	0.123052	-0.531467	IGR-37	0	0	0	0	432	0	496	141	0	0	0	0	0	0	0	0	0	0	0	0	0	0	0	0	0	0	0	0	0	0
GDSC2	343	16130822	1240154	IHH-4	SIDM00600	THCA	1004	Vinblastine	Microtubule destabiliser	Mitosis	1046	Y	0.0001	0.1	-5.059663	0.589491	0.074719	-0.720465	IHH-4	96	0	0	0	1264	0	0	0	0	0	0	0	0	0	0	0	0	0	0	0	0	0	0	0	0	0	0	0	0	0
GDSC2	343	16131104	1240155	IM-95	SIDM00602	STAD	1004	Vinblastine	Microtubule destabiliser	Mitosis	1046	Y	0.0001	0.1	-4.982075	0.595913	0.160526	-0.684812	IM-95	571	0	0	0	1503	0	0	0	0	0	0	0	0	0	0	0	0	0	269	0	0	0	0	0	0	0	0	0	0	825
GDSC2	343	16131385	1240157	JHH-2	SIDM00617	LIHC	1004	Vinblastine	Microtubule destabiliser	Mitosis	1046	Y	0.0001	0.1	-1.592594	0.89427	0.066974	0.872739	JHH-2	75	0	0	0	978	0	0	0	0	0	0	0	0	0	0	0	0	0	0	0	0	0	0	0	0	0	0	0	0	0
GDSC2	343	16131667	1240158	JHH-4	SIDM00616	LIHC	1004	Vinblastine	Microtubule destabiliser	Mitosis	1046	Y	0.0001	0.1	-3.528433	0.741056	0.093255	-0.016827	JHH-4	127	0	0	0	990	0	0	0	0	0	0	0	0	0	0	0	0	0	0	0	0	0	0	0	0	0	0	0	0	0
GDSC2	343	16131948	1240159	JHH-6	SIDM00615	LIHC	1004	Vinblastine	Microtubule destabiliser	Mitosis	1046	Y	0.0001	0.1	-2.743382	0.793373	0.064035	0.343923	JHH-6	108	0	0	0	868	0	0	0	0	0	0	0	0	0	0	0	0	0	0	0	0	0	0	0	0	0	0	0	0	0
GDSC2	343	16132229	1240160	JHH-7	SIDM00614	LIHC	1004	Vinblastine	Microtubule destabiliser	Mitosis	1046	Y	0.0001	0.1	-2.539349	0.820641	0.074641	0.437681	JHH-7	0	0	0	0	1572	0	0	0	0	0	0	0	0	0	0	0	59	0	0	0	0	0	181	0	0	0	0	0	0	0
GDSC2	343	16132691	1240162	JHU-022	SIDM00127	HNSC	1004	Vinblastine	Microtubule destabiliser	Mitosis	1046	Y	0.0001	0.1	-0.079236	0.922847	0.075345	1.568164	JHU-022	51	22	0	0	543	0	0	0	0	0	0	0	0	0	0	0	0	0	0	0	0	0	0	0	0	0	0	0	0	0
GDSC2	343	16132972	1240166	KYM-1	SIDM00552	UNCLASSIFIED	1004	Vinblastine	Microtubule destabiliser	Mitosis	1046	Y	0.0001	0.1	-6.127369	0.450956	0.125266	-1.211103	KYM-1	78	0	312	0	1122	0	0	0	0	0	0	0	0	0	0	0	0	0	0	0	0	0	0	0	0	0	0	0	0	0
GDSC2	343	16133254	1240167	KYSE-220	SIDM00551	ESCA	1004	Vinblastine	Microtubule destabiliser	Mitosis	1046	Y	0.0001	0.1	-4.802185	0.616326	0.086509	-0.602148	KYSE-220	0	163	0	0	983	0	0	367	0	0	0	0	0	0	0	0	98	0	0	0	0	0	0	0	0	0	0	0	0	0
GDSC2	343	16133535	1240168	LN-18	SIDM00685	GBM	1004	Vinblastine	Microtubule destabiliser	Mitosis	1046	Y	0.0001	0.1	-4.586507	0.645415	0.14639	-0.503038	LN-18	0	0	0	0	683	0	0	0	0	0	0	0	0	0	0	0	0	0	0	0	0	0	0	0	0	0	0	0	0	0
GDSC2	343	16133816	1240169	LN-229	SIDM00684	GBM	1004	Vinblastine	Microtubule destabiliser	Mitosis	1046	Y	0.0001	0.1	-2.192476	0.863479	0.128156	0.597078	LN-229	82	0	0	0	355	0	0	0	0	0	0	0	0	0	0	0	0	0	0	0	0	0	0	0	0	0	0	0	0	0
GDSC2	343	16134196	1240172	MDA-MB-436	SIDM00629	BRCA	1004	Vinblastine	Microtubule destabiliser	Mitosis	1046	Y	0.0001	0.1	-1.551155	0.893489	0.053909	0.891781	MDA-MB-436	48	19	307	0	369	0	0	0	0	0	0	0	0	0	0	0	42	0	0	0	0	0	0	0	0	0	0	0	0	0
GDSC2	343	16134482	1240173	MDST8	SIDM00527	COREAD	1004	Vinblastine	Microtubule destabiliser	Mitosis	1046	Y	0.0001	0.1	-6.604929	0.393341	0.158011	-1.430553	MDST8	0	0	0	0	1070	0	1377	0	0	0	0	0	0	0	0	0	0	0	0	0	0	0	0	0	0	0	0	0	0	0
GDSC2	343	16134754	1240174	MFE-319	SIDM00333	UCEC	1004	Vinblastine	Microtubule destabiliser	Mitosis	1046	Y	0.0001	0.1	-4.570535	0.646083	0.145763	-0.495699	MFE-319	0	0	0	0	2954	0	0	0	0	0	0	0	0	0	0	0	0	0	0	0	0	0	0	2672	1815	0	0	0	0	4683
GDSC2	343	16135215	1240179	MS751	SIDM00638	CESC	1004	Vinblastine	Microtubule destabiliser	Mitosis	1046	Y	0.0001	0.1	-4.968957	0.604361	0.104409	-0.678784	MS751	53	0	0	0	423	0	0	0	0	0	0	0	0	0	0	0	0	0	0	0	0	0	0	0	0	0	0	0	0	0
GDSC2	343	16135496	1240181	NB(TU)1-10	SIDM00579	NB	1004	Vinblastine	Microtubule destabiliser	Mitosis	1046	Y	0.0001	0.1	-4.451438	0.665387	0.066502	-0.440971	NB(TU)1-10	128	0	0	0	1067	0	0	0	0	0	0	0	0	0	0	0	0	0	0	0	0	0	0	0	0	0	0	0	0	0
GDSC2	343	16135946	1240183	NCI-H1869	SIDM00768	LUSC	1004	Vinblastine	Microtubule destabiliser	Mitosis	1046	Y	0.0001	0.1	0.158923	0.953827	0.10784	1.677604	NCI-H1869	28	51	0	0	528	0	0	0	0	0	0	0	0	0	0	0	70	0	0	0	0	0	0	0	0	0	0	0	0	0
GDSC2	343	16136186	1240184	NCI-H1915	SIDM00763	UNCLASSIFIED	1004	Vinblastine	Microtubule destabiliser	Mitosis	1046	Y	0.0001	0.1	-2.242649	0.832123	0.131792	0.574022	NCI-H1915	0	0	0	359	770	0	0	0	0	0	0	0	0	0	0	0	0	0	0	0	0	0	52	0	0	0	0	0	0	0
GDSC2	343	16136467	1240185	NCI-H1944	SIDM00762	LUAD	1004	Vinblastine	Microtubule destabiliser	Mitosis	1046	Y	0.0001	0.1	-3.001271	0.78188	0.136876	0.225417	NCI-H1944	0	0	0	264	772	0	0	0	0	0	0	0	0	0	0	0	49	0	0	0	0	0	122	0	0	0	0	0	0	0
GDSC2	343	16136748	1240186	NCI-H196	SIDM00761	SCLC	1004	Vinblastine	Microtubule destabiliser	Mitosis	1046	Y	0.0001	0.1	0.782292	0.985514	0.058116	1.964057	NCI-H196	65	0	0	244	868	0	0	0	0	0	0	0	0	0	0	0	67	0	0	0	0	0	0	0	0	0	0	0	0	0
GDSC2	343	16137029	1240187	NCI-H2023	SIDM00753	LUAD	1004	Vinblastine	Microtubule destabiliser	Mitosis	1046	Y	0.0001	0.1	-3.697739	0.720901	0.130209	-0.094628	NCI-H2023	0	0	0	711	782	0	0	0	0	0	0	0	0	0	0	0	0	0	0	0	0	0	126	0	0	0	0	0	0	0
GDSC2	343	16137311	1240189	NCI-H211	SIDM00704	SCLC	1004	Vinblastine	Microtubule destabiliser	Mitosis	1046	Y	0.0001	0.1	-5.575031	0.524404	0.117939	-0.957289	NCI-H211	0	0	286	0	466	0	0	0	0	0	0	0	0	0	0	0	24	0	0	0	0	0	0	0	0	0	0	0	297	0
GDSC2	343	16137581	1240190	NCI-H3122	SIDM00137	LUAD	1004	Vinblastine	Microtubule destabiliser	Mitosis	1046	Y	0.0001	0.1	-5.785483	0.49661	0.178317	-1.053997	NCI-H3122	49	0	0	0	711	0	0	0	0	0	0	0	0	0	0	0	34	0	0	0	0	0	90	0	0	0	0	0	0	0
GDSC2	343	16138042	1240192	NCI-H841	SIDM01134	SCLC	1004	Vinblastine	Microtubule destabiliser	Mitosis	1046	Y	0.0001	0.1	-5.340034	0.550891	0.131596	-0.849302	NCI-H841	0	0	0	0	799	0	0	0	0	0	0	0	0	0	0	0	0	0	0	0	0	0	75	0	0	0	0	0	0	0
GDSC2	343	16138313	1240193	NCI-H847	SIDM01149	SCLC	1004	Vinblastine	Microtubule destabiliser	Mitosis	1046	Y	0.0001	0.1	-6.621481	0.380501	0.060847	-1.438159	NCI-H847	0	0	0	137	675	0	0	0	0	0	0	0	0	0	0	0	0	0	0	0	0	0	57	0	0	0	0	0	0	0
GDSC2	343	16138474	1240196	OSC-20	SIDM00565	HNSC	1004	Vinblastine	Microtubule destabiliser	Mitosis	1046	Y	0.0001	0.1	-1.519519	0.894196	0.08663	0.906318	OSC-20	79	0	0	0	942	0	0	0	0	0	0	0	0	0	0	0	0	0	0	0	0	0	0	0	0	0	0	0	0	0
GDSC2	343	16138755	1240197	OV-90	SIDM01141	OV	1004	Vinblastine	Microtubule destabiliser	Mitosis	1046	Y	0.0001	0.1	-2.984844	0.762879	0.075871	0.232965	OV-90	80	0	0	0	591	0	0	0	0	0	0	0	0	0	0	0	0	0	0	0	0	0	0	0	0	0	0	0	0	0
GDSC2	343	16139037	1240198	OVISE	SIDM00564	OV	1004	Vinblastine	Microtubule destabiliser	Mitosis	1046	Y	0.0001	0.1	-1.634092	0.890381	0.087892	0.853669	OVISE	100	0	0	0	950	0	0	0	0	0	0	0	0	0	0	0	34	0	0	0	0	0	0	0	0	0	0	0	0	0
GDSC2	343	16139318	1240199	OVKATE	SIDM00466	OV	1004	Vinblastine	Microtubule destabiliser	Mitosis	1046	Y	0.0001	0.1	1.786467	0.946311	0.046626	2.425501	OVKATE	106	0	0	0	907	0	0	0	0	0	0	0	0	0	0	0	0	0	0	0	0	0	0	0	0	0	0	0	0	0
GDSC2	343	16139488	1240200	OVMIU	SIDM00465	OV	1004	Vinblastine	Microtubule destabiliser	Mitosis	1046	Y	0.0001	0.1	-3.222414	0.740131	0.119723	0.123796	OVMIU	84	0	0	0	1108	0	0	0	0	0	0	0	0	0	0	0	0	0	0	0	0	0	253	0	0	0	0	0	0	0
GDSC2	343	16139769	1240201	PA-TU-8988T	SIDM00453	PAAD	1004	Vinblastine	Microtubule destabiliser	Mitosis	1046	Y	0.0001	0.1	-4.791117	0.61935	0.088621	-0.597061	PA-TU-8988T	54	0	0	0	479	0	0	0	0	0	0	0	0	0	0	0	0	0	0	0	0	0	0	0	0	0	0	0	0	0
GDSC2	343	16140050	1240202	PC-3_[JPC-3]	SIDM00361	LUAD	1004	Vinblastine	Microtubule destabiliser	Mitosis	1046	Y	0.0001	0.1	-2.564558	0.809556	0.11629	0.426097	PC-3 [JPC-3]	77	0	0	0	837	0	0	0	0	0	0	0	0	0	0	0	0	0	0	0	0	0	83	0	0	0	0	0	0	0
GDSC2	343	16140760	1240209	RERF-GC-1B	SIDM00358	STAD	1004	Vinblastine	Microtubule destabiliser	Mitosis	1046	Y	0.0001	0.1	-1.978982	0.887541	0.244794	0.695184	RERF-GC-1B	77	29	0	0	761	0	0	0	0	0	0	0	0	0	0	0	38	0	0	0	0	0	0	0	0	0	0	0	0	0
GDSC2	343	16141041	1240210	RH-41	SIDM00426	UNCLASSIFIED	1004	Vinblastine	Microtubule destabiliser	Mitosis	1046	Y	0.0001	0.1	-4.309187	0.692074	0.145068	-0.375603	RH-41	30	0	0	0	483	0	0	0	0	0	0	0	0	0	0	0	0	0	0	0	0	0	0	0	0	0	0	0	0	0
GDSC2	343	16141322	1240212	SISO	SIDM00394	CESC	1004	Vinblastine	Microtubule destabiliser	Mitosis	1046	Y	0.0001	0.1	-4.337965	0.673567	0.127594	-0.388827	SISO	107	31	0	0	860	0	0	0	0	0	0	0	0	0	0	0	0	0	0	0	0	0	0	0	0	0	0	0	0	0
GDSC2	343	16141603	1240215	SKN	SIDM00377	UNCLASSIFIED	1004	Vinblastine	Microtubule destabiliser	Mitosis	1046	Y	0.0001	0.1	-3.962508	0.696012	0.092531	-0.216295	SKN	143	0	0	0	1078	0	0	0	0	0	0	0	0	0	0	0	0	0	0	0	0	0	0	0	0	0	0	0	0	0
GDSC2	343	16141885	1240217	SNU-398	SIDM01181	LIHC	1004	Vinblastine	Microtubule destabiliser	Mitosis	1046	Y	0.0001	0.1	-4.877374	0.606331	0.107597	-0.636699	SNU-398	74	24	0	0	817	0	0	0	0	0	0	0	0	0	0	0	0	0	0	0	0	0	0	0	0	0	0	0	0	0
GDSC2	343	16142166	1240218	SU8686	SIDM01188	PAAD	1004	Vinblastine	Microtubule destabiliser	Mitosis	1046	Y	0.0001	0.1	-0.349671	0.92758	0.12465	1.443893	SU8686	65	0	0	0	484	0	0	0	0	0	0	0	0	0	0	0	0	0	0	0	0	0	0	0	0	0	0	0	0	0
GDSC2	343	16142447	1240219	SUIT-2	SIDM00371	PAAD	1004	Vinblastine	Microtubule destabiliser	Mitosis	1046	Y	0.0001	0.1	-0.529051	0.922541	0.064755	1.361463	SUIT-2	65	48	0	0	978	0	0	0	0	0	0	0	0	0	0	0	0	0	0	0	0	0	0	0	0	0	0	0	0	0
GDSC2	343	16142908	1240221	TC-71	SIDM00419	UNCLASSIFIED	1004	Vinblastine	Microtubule destabiliser	Mitosis	1046	Y	0.0001	0.1	-5.005352	0.601526	0.151677	-0.695508	TC-71	44	0	0	0	527	0	0	0	0	0	0	0	0	0	0	0	0	0	0	0	0	0	148	0	0	0	0	0	0	0
GDSC2	343	16143188	1240222	TOV-21G	SIDM01169	OV	1004	Vinblastine	Microtubule destabiliser	Mitosis	1046	Y	0.0001	0.1	-2.929498	0.792555	0.065789	0.258398	TOV-21G	284	0	0	0	1247	0	0	0	0	0	0	0	0	0	0	0	0	0	222	0	0	0	0	0	397	0	0	0	0	0
GDSC2	343	16143468	1240223	TT2609-C02	SIDM00418	THCA	1004	Vinblastine	Microtubule destabiliser	Mitosis	1046	Y	0.0001	0.1	1.286418	0.95584	0.050467	2.195715	TT2609-C02	57	86	0	0	523	0	0	0	0	0	0	0	0	0	0	0	92	0	0	0	0	0	0	0	0	0	0	0	0	0
GDSC2	343	16143929	1240226	WM278	SIDM00975	SKCM	1004	Vinblastine	Microtubule destabiliser	Mitosis	1046	Y	0.0001	0.1	-0.357017	0.928047	0.094855	1.440517	WM278	0	0	0	0	690	0	177	85	0	0	0	0	0	0	0	0	0	0	0	0	0	0	0	0	0	0	0	0	0	0
GDSC2	343	16144210	1247871	SUP-B15	SIDM01176	ALL	1004	Vinblastine	Microtubule destabiliser	Mitosis	1046	Y	0.0001	0.1	-4.678953	0.651427	0.109515	-0.545519	SUP-B15	64	0	0	0	490	0	0	0	0	0	0	0	0	0	0	0	0	0	0	0	0	0	0	0	0	0	0	0	0	0
GDSC2	343	16144925	1290455	OCI-AML3	SIDM00462	LAML	1004	Vinblastine	Microtubule destabiliser	Mitosis	1046	Y	0.0001	0.1	-6.229397	0.437085	0.182879	-1.257987	OCI-AML3	55	0	0	0	531	0	0	0	0	0	0	0	0	0	0	0	0	0	0	0	0	0	0	0	0	0	0	0	0	0
GDSC2	343	16145195	1290722	ASH-3	SIDM00491	THCA	1004	Vinblastine	Microtubule destabiliser	Mitosis	1046	Y	0.0001	0.1	-4.273077	0.682537	0.058057	-0.359009	ASH-3	65	0	0	0	1455	0	0	0	0	0	0	0	0	0	0	0	0	0	0	0	0	0	0	0	0	0	0	0	0	0
GDSC2	343	16145476	1290724	BICR10	SIDM00077	HNSC	1004	Vinblastine	Microtubule destabiliser	Mitosis	1046	Y	0.0001	0.1	-4.303306	0.664135	0.117798	-0.372901	BICR10	97	40	0	0	506	0	0	0	0	0	0	0	0	0	0	0	50	0	0	0	0	0	0	0	0	0	0	0	0	0
GDSC2	343	16145898	1290730	CAL-29	SIDM00936	BLCA	1004	Vinblastine	Microtubule destabiliser	Mitosis	1046	Y	0.0001	0.1	-3.205212	0.800708	0.099987	0.131701	CAL-29	66	24	0	0	536	0	0	0	0	0	0	0	0	0	0	0	0	0	0	0	0	0	0	0	0	0	0	0	0	0
GDSC2	343	16146179	1290765	CAL-78	SIDM00929	UNCLASSIFIED	1004	Vinblastine	Microtubule destabiliser	Mitosis	1046	Y	0.0001	0.1	-1.589651	0.908687	0.183814	0.874091	CAL-78	68	23	0	0	730	0	0	0	0	0	0	0	0	0	0	0	0	0	0	0	0	0	0	0	0	0	0	0	0	0
GDSC2	343	16146819	1290769	CL-11	SIDM00944	COREAD	1004	Vinblastine	Microtubule destabiliser	Mitosis	1046	Y	0.0001	0.1	-0.173333	0.916399	0.032887	1.524924	CL-11	96	0	0	0	517	0	0	0	0	0	0	0	0	0	0	0	0	0	0	0	0	0	0	0	0	0	0	0	0	0
GDSC2	343	16147101	1290795	CS1	SIDM00199	UNCLASSIFIED	1004	Vinblastine	Microtubule destabiliser	Mitosis	1046	Y	0.0001	0.1	-3.960906	0.695646	0.131457	-0.215559	CS1	35	18	0	0	618	0	0	0	0	0	0	0	0	0	0	0	0	0	0	0	0	0	0	0	0	0	0	0	0	0
GDSC2	343	16147345	1290797	DAN-G	SIDM00950	PAAD	1004	Vinblastine	Microtubule destabiliser	Mitosis	1046	Y	0.0001	0.1	-2.152137	0.875202	0.135077	0.615615	DAN-G	37	23	0	0	406	0	0	0	0	0	0	0	0	0	0	0	33	0	0	0	0	0	0	0	0	0	0	0	0	0
GDSC2	343	16147625	1290798	EFM-192A	SIDM01002	BRCA	1004	Vinblastine	Microtubule destabiliser	Mitosis	1046	Y	0.0001	0.1	1.203306	0.983723	0.043229	2.157524	EFM-192A	37	0	0	0	446	0	0	0	0	0	0	0	0	0	0	0	0	0	0	0	0	0	46	0	0	0	0	0	0	0
GDSC2	343	16147908	1290806	FU97	SIDM00503	STAD	1004	Vinblastine	Microtubule destabiliser	Mitosis	1046	Y	0.0001	0.1	-3.645566	0.723254	0.091611	-0.070653	FU97	75	0	0	0	1253	0	0	0	0	0	0	0	0	0	0	0	0	0	0	0	0	0	0	0	0	0	0	0	0	0
GDSC2	343	16148078	1290807	G-292-Clone-A141B1	SIDM00858	UNCLASSIFIED	1004	Vinblastine	Microtubule destabiliser	Mitosis	1046	Y	0.0001	0.1	-0.987235	0.911056	0.077311	1.150916	G-292 Clone A141B1	42	0	0	0	397	0	0	0	0	0	0	0	0	0	0	0	22	0	0	0	0	0	0	0	0	0	0	0	0	0
GDSC2	343	16150049	1290905	HCC1428	SIDM00881	BRCA	1004	Vinblastine	Microtubule destabiliser	Mitosis	1046	Y	0.0001	0.1	-0.760761	0.903669	0.214066	1.254986	HCC1428	77	89	391	0	263	0	0	0	0	0	0	0	0	0	0	0	105	0	0	0	0	0	0	0	0	0	0	0	0	0
GDSC2	343	16150348	1290908	HCC-78	SIDM01068	LUAD	1004	Vinblastine	Microtubule destabiliser	Mitosis	1046	Y	0.0001	0.1	-3.146079	0.776259	0.148307	0.158874	HCC-78	83	156	0	0	446	0	0	0	0	0	0	0	0	0	0	0	156	0	0	0	0	0	0	0	0	0	0	0	0	0
GDSC2	343	16150630	1290922	HDQ-P1	SIDM01062	BRCA	1004	Vinblastine	Microtubule destabiliser	Mitosis	1046	Y	0.0001	0.1	-2.429292	0.846847	0.172401	0.488255	HDQ-P1	54	76	0	0	640	0	0	0	0	0	0	0	0	0	0	0	202	0	0	0	0	0	0	0	0	0	0	0	0	0
GDSC2	343	16150915	1295740	ALL-SIL	SIDM00994	ALL	1004	Vinblastine	Microtubule destabiliser	Mitosis	1046	Y	0.0001	0.1	-6.737178	0.364163	0.167331	-1.491325	ALL-SIL	76	0	0	0	649	0	0	0	0	0	0	0	0	0	0	0	0	0	0	0	0	0	0	0	0	0	0	0	0	0
GDSC2	343	16151195	1295741	AMO-1	SIDM00993	MM	1004	Vinblastine	Microtubule destabiliser	Mitosis	1046	Y	0.0001	0.1	-7.530958	0.260719	0.138838	-1.856086	AMO-1	143	0	0	0	1382	0	0	0	0	0	0	0	0	0	0	0	0	0	0	0	0	0	0	0	0	0	0	0	0	0
GDSC2	343	16151740	1297446	DND-41	SIDM00946	ALL	1004	Vinblastine	Microtubule destabiliser	Mitosis	1046	Y	0.0001	0.1	-4.491919	0.677994	0.125528	-0.459573	DND-41	0	0	0	0	4052	688	0	0	0	0	0	0	0	0	0	0	0	148	0	0	0	0	0	0	691	0	0	0	0	0
GDSC2	343	16152022	1297447	EJM	SIDM01048	MM	1004	Vinblastine	Microtubule destabiliser	Mitosis	1046	Y	0.0001	0.1	-4.271198	0.698748	0.090008	-0.358146	EJM	0	490	0	0	790	0	0	0	0	0	0	0	0	0	0	0	316	0	0	0	0	0	0	0	0	0	0	0	0	0
GDSC2	343	16152558	1298134	HeLa	SIDM00846	CESC	1004	Vinblastine	Microtubule destabiliser	Mitosis	1046	Y	0.0001	0.1	-5.362034	0.553794	0.10084	-0.859412	HeLa	86	33	0	0	1035	0	0	0	0	0	0	0	0	0	0	0	0	0	0	0	0	0	0	0	0	0	0	0	0	0
GDSC2	343	16152839	1298136	HPAC	SIDM00670	PAAD	1004	Vinblastine	Microtubule destabiliser	Mitosis	1046	Y	0.0001	0.1	1.705566	0.964363	0.120026	2.388324	HPAC	98	0	0	0	587	0	0	0	0	0	0	0	0	0	0	0	0	0	0	0	0	0	91	0	0	0	0	0	0	0
GDSC2	343	16153120	1298141	Hs-766T	SIDM00664	PAAD	1004	Vinblastine	Microtubule destabiliser	Mitosis	1046	Y	0.0001	0.1	-0.031614	0.905361	0.034669	1.590048	Hs766T	64	24	0	0	543	0	0	0	0	0	0	0	0	0	0	0	0	0	0	0	0	21	0	0	0	0	0	0	0	0
GDSC2	343	16153651	1298146	huH-1	SIDM00586	LIHC	1004	Vinblastine	Microtubule destabiliser	Mitosis	1046	Y	0.0001	0.1	-2.285772	0.839556	0.084274	0.554206	huH-1	77	0	0	0	1254	0	0	0	0	0	0	0	0	0	0	0	0	0	0	0	0	0	0	0	0	0	0	0	0	0
GDSC2	343	16153932	1298151	JHH-1	SIDM00618	LIHC	1004	Vinblastine	Microtubule destabiliser	Mitosis	1046	Y	0.0001	0.1	-2.446465	0.841132	0.089959	0.480364	JHH-1	113	0	0	0	1142	0	0	0	0	0	0	0	0	0	0	0	0	0	0	0	0	0	0	0	0	0	0	0	0	0
GDSC2	343	16154391	1298157	JIMT-1	SIDM01037	BRCA	1004	Vinblastine	Microtubule destabiliser	Mitosis	1046	Y	0.0001	0.1	-4.725273	0.630802	0.114591	-0.566805	JIMT-1	46	0	0	0	563	0	0	0	0	0	0	0	0	0	0	0	24	0	0	0	0	0	0	0	0	0	0	0	0	0
GDSC2	343	16155036	1298168	KMRC-1	SIDM00611	KIRC	1004	Vinblastine	Microtubule destabiliser	Mitosis	1046	Y	0.0001	0.1	-2.308018	0.850616	0.09128	0.543984	KMRC-1	109	0	0	0	877	0	0	0	0	0	0	0	0	0	0	0	0	0	0	0	0	0	0	0	0	0	0	0	0	0
GDSC2	343	16155206	1298169	KMRC-20	SIDM00609	KIRC	1004	Vinblastine	Microtubule destabiliser	Mitosis	1046	Y	0.0001	0.1	-3.61611	0.741407	0.116713	-0.057117	KMRC-20	83	0	0	0	726	0	0	0	0	0	0	0	0	0	0	0	0	0	0	0	0	0	0	0	0	0	0	0	0	0
GDSC2	343	16155667	1298216	KP-1N	SIDM00583	PAAD	1004	Vinblastine	Microtubule destabiliser	Mitosis	1046	Y	0.0001	0.1	-4.100686	0.694377	0.151139	-0.279792	KP-1N	42	0	0	0	536	0	0	0	0	0	0	0	0	0	0	0	0	0	0	0	0	0	0	0	0	0	0	0	0	0
GDSC2	343	16155948	1298218	KP-2	SIDM00582	PAAD	1004	Vinblastine	Microtubule destabiliser	Mitosis	1046	Y	0.0001	0.1	-1.535668	0.889798	0.110471	0.898898	KP-2	121	0	0	0	1057	0	0	0	0	0	0	0	0	0	0	0	0	0	0	0	0	0	0	0	0	0	0	0	0	0
GDSC2	343	16156229	1298219	KP-3	SIDM00571	UNCLASSIFIED	1004	Vinblastine	Microtubule destabiliser	Mitosis	1046	Y	0.0001	0.1	-2.033462	0.892517	0.154488	0.670149	KP-3	103	0	0	0	935	0	0	0	0	0	0	0	0	0	0	0	0	0	0	0	0	0	0	0	0	0	0	0	0	0
GDSC2	343	16156511	1298222	KYSE-50	SIDM00550	ESCA	1004	Vinblastine	Microtubule destabiliser	Mitosis	1046	Y	0.0001	0.1	-2.811041	0.838797	0.07396	0.312832	KYSE-50	76	50	0	0	756	0	0	204	0	0	0	0	0	0	0	0	0	0	0	0	0	0	0	0	0	0	0	0	0	0
GDSC2	343	16156792	1298223	LC-1-sq	SIDM00300	LUSC	1004	Vinblastine	Microtubule destabiliser	Mitosis	1046	Y	0.0001	0.1	-4.409589	0.65921	0.096591	-0.42174	LC-1-sq	84	52	0	221	1116	0	0	0	0	0	0	0	0	0	0	0	0	0	0	0	0	0	0	0	0	0	0	0	0	0
GDSC2	343	16157073	1298226	LOU-NH91	SIDM00341	LUSC	1004	Vinblastine	Microtubule destabiliser	Mitosis	1046	Y	0.0001	0.1	-4.946896	0.594405	0.141541	-0.668646	LOU-NH91	35	53	0	0	392	0	0	0	0	0	0	0	0	0	0	0	31	0	0	0	0	0	0	0	0	0	0	0	0	0
GDSC2	343	16157354	1298347	NCI-H1435	SIDM00658	LUAD	1004	Vinblastine	Microtubule destabiliser	Mitosis	1046	Y	0.0001	0.1	0.185147	0.991302	0.09838	1.689655	NCI-H1435	0	0	0	1280	960	0	0	0	0	0	0	0	0	0	0	0	0	0	0	0	0	0	172	0	0	0	0	0	0	0
GDSC2	343	16157634	1298348	NCI-H1568	SIDM00750	LUAD	1004	Vinblastine	Microtubule destabiliser	Mitosis	1046	Y	0.0001	0.1	1.114897	0.964225	0.102771	2.116898	NCI-H1568	0	0	0	958	1119	0	0	0	0	0	0	0	0	0	0	0	89	0	0	0	0	0	115	0	0	0	0	0	0	0
GDSC2	343	16157914	1298349	NCI-H1688	SIDM00792	SCLC	1004	Vinblastine	Microtubule destabiliser	Mitosis	1046	Y	0.0001	0.1	-1.330597	0.952574	0.163737	0.993133	NCI-H1688	0	67	0	541	775	0	0	0	0	0	0	0	0	0	0	0	107	0	0	0	0	0	0	0	0	0	0	0	0	0
GDSC2	343	16158083	1298350	NCI-H1781	SIDM00754	LUAD	1004	Vinblastine	Microtubule destabiliser	Mitosis	1046	Y	0.0001	0.1	-1.667532	0.890786	0.106314	0.838303	NCI-H1781	44	42	0	0	542	0	0	0	0	0	0	0	0	0	0	0	59	0	0	0	0	0	0	0	0	0	0	0	0	0
GDSC2	343	16159160	1298357	NUGC-4	SIDM00570	STAD	1004	Vinblastine	Microtubule destabiliser	Mitosis	1046	Y	0.0001	0.1	2.217704	0.971662	0.048777	2.623664	NUGC-4	78	0	0	0	1062	0	0	0	0	0	0	0	0	0	0	0	0	0	0	0	0	0	0	0	0	0	0	0	0	0
GDSC2	343	16159441	1298358	OCUM-1	SIDM00568	STAD	1004	Vinblastine	Microtubule destabiliser	Mitosis	1046	Y	0.0001	0.1	-1.938575	0.855977	0.073962	0.713752	OCUM-1	112	0	0	0	892	0	0	0	0	0	0	0	0	0	0	0	0	0	0	0	0	0	0	0	0	0	0	0	0	0
GDSC2	343	16159723	1298359	OE21	SIDM00478	ESCA	1004	Vinblastine	Microtubule destabiliser	Mitosis	1046	Y	0.0001	0.1	-3.979262	0.702816	0.108373	-0.223994	OE21	0	119	0	0	425	0	0	0	0	0	0	0	0	0	0	0	82	0	0	0	0	0	0	0	0	0	0	0	0	0
GDSC2	343	16160184	1298365	OVTOKO	SIDM00425	OV	1004	Vinblastine	Microtubule destabiliser	Mitosis	1046	Y	0.0001	0.1	-1.913335	0.861049	0.110978	0.72535	OVTOKO	110	52	0	0	1090	0	0	0	0	0	0	0	0	0	0	0	126	0	0	0	0	0	0	0	0	0	0	0	0	0
GDSC2	343	16160465	1298475	PANC-02-03	SIDM01139	PAAD	1004	Vinblastine	Microtubule destabiliser	Mitosis	1046	Y	0.0001	0.1	-1.06728	0.881617	0.162996	1.114133	PANC-02-03	75	0	0	0	436	0	0	0	0	0	0	0	0	0	0	0	0	0	0	0	0	0	0	0	0	0	0	0	0	0
GDSC2	343	16160746	1298476	PANC-04-03	SIDM01137	PAAD	1004	Vinblastine	Microtubule destabiliser	Mitosis	1046	Y	0.0001	0.1	0.049059	0.870178	0.08969	1.627118	PANC-04-03	113	29	0	0	497	0	0	0	0	0	0	0	0	0	0	0	0	0	0	0	0	47	0	0	0	0	0	0	0	0
GDSC2	343	16160917	1298526	PA-TU-8902	SIDM00455	PAAD	1004	Vinblastine	Microtubule destabiliser	Mitosis	1046	Y	0.0001	0.1	-1.463354	0.858073	0.080246	0.932127	PA-TU-8902	75	22	0	0	644	0	0	0	0	0	0	0	0	0	0	0	28	0	0	0	0	0	125	0	0	0	0	0	0	0
GDSC2	343	16161198	1298529	PCI-30	SIDM00044	HNSC	1004	Vinblastine	Microtubule destabiliser	Mitosis	1046	Y	0.0001	0.1	-2.256926	0.835588	0.140017	0.567462	PCI-30	61	57	0	0	863	0	0	0	0	0	0	0	0	0	0	0	69	0	0	0	0	0	0	0	0	0	0	0	0	0
GDSC2	343	16161624	1298533	PL4	SIDM00042	PAAD	1004	Vinblastine	Microtubule destabiliser	Mitosis	1046	Y	0.0001	0.1	-2.867712	0.805108	0.190025	0.28679	PL4	62	0	0	0	502	0	0	0	0	0	0	0	0	0	0	0	0	0	0	0	0	0	0	0	0	0	0	0	0	0
GDSC2	343	16162161	1298537	RERF-LC-KJ	SIDM00356	LUAD	1004	Vinblastine	Microtubule destabiliser	Mitosis	1046	Y	0.0001	0.1	-2.566073	0.851004	0.205398	0.425401	RERF-LC-KJ	101	0	0	165	852	0	0	0	0	0	0	0	0	0	0	0	0	0	0	0	0	0	0	0	0	0	0	0	0	0
GDSC2	343	16162442	1298538	RERF-LC-Sq1	SIDM00354	LUSC	1004	Vinblastine	Microtubule destabiliser	Mitosis	1046	Y	0.0001	0.1	-3.821312	0.722002	0.12845	-0.151413	RERF-LC-Sq1	92	0	0	0	903	0	0	0	0	0	0	0	0	0	0	0	0	0	0	0	0	0	0	0	0	0	0	0	0	0
GDSC2	343	16162722	1298539	RKN	SIDM00353	UNCLASSIFIED	1004	Vinblastine	Microtubule destabiliser	Mitosis	1046	Y	0.0001	0.1	-3.765471	0.713949	0.109982	-0.125752	RKN	111	0	0	0	823	0	0	0	0	0	0	0	0	0	0	0	0	0	0	0	0	0	0	0	0	0	0	0	0	0
GDSC2	343	16163003	1299050	SAT	SIDM00350	HNSC	1004	Vinblastine	Microtubule destabiliser	Mitosis	1046	Y	0.0001	0.1	-0.379428	0.940406	0.080602	1.430218	SAT	104	0	0	0	899	0	0	0	0	0	0	0	0	0	0	0	0	0	0	0	0	0	0	0	0	0	0	0	0	0
GDSC2	343	16163284	1299052	SCC90	SIDM00399	HNSC	1004	Vinblastine	Microtubule destabiliser	Mitosis	1046	Y	0.0001	0.1	0.811571	0.967448	0.057199	1.977512	SCC90	64	102	0	0	450	0	0	0	0	0	0	0	0	0	0	0	124	0	0	0	0	0	0	0	0	0	0	0	0	0
GDSC2	343	16163565	1299059	SKN-3	SIDM00375	HNSC	1004	Vinblastine	Microtubule destabiliser	Mitosis	1046	Y	0.0001	0.1	-2.880846	0.817535	0.156954	0.280755	SKN-3	100	40	0	0	939	0	0	0	0	0	0	0	0	0	0	0	80	0	0	0	0	0	0	0	0	0	0	0	0	0
GDSC2	343	16164023	1299062	SW1271	SIDM01156	SCLC	1004	Vinblastine	Microtubule destabiliser	Mitosis	1046	Y	0.0001	0.1	-2.291543	0.794195	0.08229	0.551554	SW1271	0	0	0	1165	924	0	0	0	0	0	0	0	0	0	0	0	0	0	0	0	0	0	37	0	0	0	0	0	0	0
GDSC2	343	16164305	1299064	T-T	SIDM00322	ESCA	1004	Vinblastine	Microtubule destabiliser	Mitosis	1046	Y	0.0001	0.1	-5.652934	0.513411	0.151485	-0.993088	T-T	70	38	0	0	1175	0	0	0	0	0	0	0	0	0	0	0	0	0	0	0	0	0	0	0	0	0	0	0	0	0
GDSC2	343	16164305	1299064	T-T	SIDM00322	ESCA	1004	Vinblastine	Microtubule destabiliser	Mitosis	1046	Y	0.0001	0.1	-5.652934	0.513411	0.151485	-0.993088	TT	100	50	0	0	991	0	0	0	0	0	0	0	0	0	0	0	0	0	0	0	0	0	0	0	0	0	0	0	0	0
GDSC2	343	16164655	1299070	TOV-112D	SIDM01170	OV	1004	Vinblastine	Microtubule destabiliser	Mitosis	1046	Y	0.0001	0.1	-5.673951	0.510813	0.119059	-1.002746	TOV-112D	31	0	0	0	370	0	0	0	0	0	0	0	0	0	0	0	0	0	0	0	0	0	0	0	0	0	0	0	0	0
GDSC2	343	16164936	1299075	VCaP	SIDM01077	PRAD	1004	Vinblastine	Microtubule destabiliser	Mitosis	1046	Y	0.0001	0.1	-2.229462	0.845826	0.096687	0.580082	VCaP	84	0	0	0	496	0	0	0	0	0	0	0	0	0	0	0	0	0	0	0	0	0	0	0	0	0	0	0	0	0
GDSC2	343	16165218	1299078	WM1552C	SIDM00976	SKCM	1004	Vinblastine	Microtubule destabiliser	Mitosis	1046	Y	0.0001	0.1	-4.166284	0.68493	0.108844	-0.309936	WM1552C	33	0	0	0	587	0	0	0	0	0	0	0	0	0	0	0	0	0	0	0	0	0	83	0	0	0	0	0	0	0
GDSC2	343	16165499	1299080	WM35	SIDM00974	SKCM	1004	Vinblastine	Microtubule destabiliser	Mitosis	1046	Y	0.0001	0.1	-4.652396	0.632631	0.120375	-0.533316	WM35	0	0	0	0	513	0	210	170	0	0	0	0	0	0	0	0	0	0	0	0	0	0	0	0	0	0	0	0	0	0
GDSC2	343	16165748	1299081	WM793B	SIDM00973	SKCM	1004	Vinblastine	Microtubule destabiliser	Mitosis	1046	Y	0.0001	0.1	-4.978051	0.594029	0.090686	-0.682962	WM793B	0	0	0	0	870	0	506	339	0	0	0	0	0	0	0	0	0	0	0	0	0	0	0	0	0	0	0	0	0	0
GDSC2	343	16166029	1303896	GA-10	SIDM00854	UNCLASSIFIED	1004	Vinblastine	Microtubule destabiliser	Mitosis	1046	Y	0.0001	0.1	-6.071404	0.457762	0.17733	-1.185385	GA-10	52	0	0	0	756	0	0	0	0	0	0	0	0	0	0	0	0	0	0	0	0	0	0	0	0	0	0	0	0	0
GDSC2	343	16166310	1303897	GRANTA-519	SIDM01058	DLBC	1004	Vinblastine	Microtubule destabiliser	Mitosis	1046	Y	0.0001	0.1	-3.958693	0.716283	0.147256	-0.214542	GRANTA-519	73	0	0	0	441	0	0	0	0	0	0	0	0	0	0	0	0	0	0	0	0	0	0	0	0	0	0	0	0	0
GDSC2	343	16166590	1303900	HCC1500	SIDM00879	BRCA	1004	Vinblastine	Microtubule destabiliser	Mitosis	1046	Y	0.0001	0.1	-3.471361	0.779251	0.125688	0.009399	HCC1500	100	0	0	0	921	0	0	0	0	0	0	0	0	0	0	0	0	0	0	0	0	0	0	0	0	0	0	0	0	0
GDSC2	343	16167225	1303912	CHSA8926	SIDM00176	UNCLASSIFIED	1004	Vinblastine	Microtubule destabiliser	Mitosis	1046	Y	0.0001	0.1	-1.424821	0.90782	0.086163	0.949834	CHSA8926	74	0	0	0	496	0	0	0	0	0	0	0	0	0	0	0	0	0	0	0	0	0	0	0	0	0	0	0	0	0
GDSC2	343	16167506	1322212	COR-L32	SIDM00508	SCLC	1004	Vinblastine	Microtubule destabiliser	Mitosis	1046	Y	0.0001	0.1	-3.290564	0.793744	0.128806	0.092479	COR-L32	0	0	0	224	764	0	0	0	0	0	0	0	0	0	0	0	0	0	0	0	0	0	0	0	0	0	0	0	0	0
GDSC2	343	16167878	1322218	Hs-445	SIDM00668	UNCLASSIFIED	1004	Vinblastine	Microtubule destabiliser	Mitosis	1046	Y	0.0001	0.1	-5.021565	0.597581	0.101811	-0.702958	Hs-445	51	0	0	0	575	0	0	0	0	0	0	0	0	0	0	0	0	0	0	0	0	0	0	0	0	0	0	0	0	0
GDSC2	343	16168159	1322224	HSC-39	SIDM00045	STAD	1004	Vinblastine	Microtubule destabiliser	Mitosis	1046	Y	0.0001	0.1	-5.948615	0.472667	0.104187	-1.128961	HSC-39	116	0	0	0	1007	0	0	0	0	0	0	0	0	0	0	0	0	0	0	0	0	0	0	0	0	0	0	0	0	0
GDSC2	343	16168687	1327766	JJN-3	SIDM01036	MM	1004	Vinblastine	Microtubule destabiliser	Mitosis	1046	Y	0.0001	0.1	-6.039	0.460257	0.165631	-1.170495	JJN-3	0	78	0	0	551	0	0	0	0	0	0	0	0	0	0	0	35	0	0	0	0	0	92	0	0	0	0	0	0	0
GDSC2	343	16169147	1327769	JSC-1	SIDM00688	DLBC	1004	Vinblastine	Microtubule destabiliser	Mitosis	1046	Y	0.0001	0.1	-6.022023	0.463743	0.137817	-1.162693	JSC-1	0	735	0	0	521	0	0	0	0	0	0	0	0	0	0	0	392	0	0	0	0	0	406	0	0	0	0	0	0	0
GDSC2	343	16169656	1327773	KARPAS-1106P	SIDM01011	DLBC	1004	Vinblastine	Microtubule destabiliser	Mitosis	1046	Y	0.0001	0.1	-4.777708	0.63348	0.116954	-0.5909	KARPAS-1106P	105	0	0	0	969	0	0	0	0	0	0	0	0	0	0	0	0	0	0	0	0	0	0	0	0	0	0	0	0	0
GDSC2	343	16169937	1327774	KARPAS-231	SIDM01017	UNCLASSIFIED	1004	Vinblastine	Microtubule destabiliser	Mitosis	1046	Y	0.0001	0.1	-5.636101	0.516801	0.086092	-0.985353	KARPAS-231	45	0	0	0	578	0	0	0	0	0	0	0	0	0	0	0	0	0	0	0	0	0	0	0	0	0	0	0	0	0
GDSC2	343	16170217	1327775	KARPAS-620	SIDM01006	MM	1004	Vinblastine	Microtubule destabiliser	Mitosis	1046	Y	0.0001	0.1	-5.407536	0.546199	0.179445	-0.880322	KARPAS-620	29	0	0	0	434	0	0	0	0	0	0	0	0	0	0	0	0	0	0	0	0	0	64	0	0	0	0	0	0	0
GDSC2	343	16170497	1330931	KCL-22	SIDM01004	LCML	1004	Vinblastine	Microtubule destabiliser	Mitosis	1046	Y	0.0001	0.1	-6.096782	0.453564	0.147934	-1.197047	KCL-22	0	0	0	0	3132	725	0	0	0	0	0	0	0	0	0	0	0	310	0	0	0	0	0	770	0	0	0	0	0	0
GDSC2	343	16170777	1330933	KOPN-8	SIDM01034	UNCLASSIFIED	1004	Vinblastine	Microtubule destabiliser	Mitosis	1046	Y	0.0001	0.1	-5.925066	0.477131	0.151215	-1.118139	KOPN-8	155	0	0	0	877	0	0	0	0	0	0	0	0	0	0	0	0	0	0	0	0	0	0	0	0	0	0	0	0	0
GDSC2	343	16171056	1330935	L-1236	SIDM00313	UNCLASSIFIED	1004	Vinblastine	Microtubule destabiliser	Mitosis	1046	Y	0.0001	0.1	-2.679476	0.861343	0.049195	0.373289	L-1236	0	0	0	0	0	0	0	0	0	0	0	0	0	0	0	0	0	0	0	0	0	0	0	0	0	0	0	0	1311	0
GDSC2	343	16171595	1330942	ME-1	SIDM00338	LAML	1004	Vinblastine	Microtubule destabiliser	Mitosis	1046	Y	0.0001	0.1	-3.443927	0.789433	0.04095	0.022006	ME-1	153	0	0	0	842	0	0	0	0	0	0	0	0	0	0	0	0	0	0	0	0	0	0	0	0	0	0	0	0	0
GDSC2	343	16171876	1330947	MOLM-13	SIDM00437	LAML	1004	Vinblastine	Microtubule destabiliser	Mitosis	1046	Y	0.0001	0.1	-6.348979	0.415887	0.118744	-1.312938	MOLM-13	131	0	0	0	893	0	0	0	0	0	0	0	0	0	0	0	0	0	0	0	0	0	0	0	0	0	0	0	0	0
GDSC2	343	16172335	1330950	MOLP-8	SIDM00434	MM	1004	Vinblastine	Microtubule destabiliser	Mitosis	1046	Y	0.0001	0.1	-4.374268	0.684718	0.065656	-0.405509	MOLP-8	119	0	0	0	1232	0	0	0	0	0	0	0	0	0	0	0	0	0	0	0	0	0	0	0	0	0	0	0	0	0
GDSC2	343	16172795	1330964	NCI-H1341	SIDM00646	SCLC	1004	Vinblastine	Microtubule destabiliser	Mitosis	1046	Y	0.0001	0.1	-1.560893	0.924516	0.114167	0.887306	NCI-H1341	43	39	0	0	596	0	0	0	0	0	0	0	0	0	0	0	0	0	0	0	0	0	0	0	0	0	0	0	0	0
GDSC2	343	16172964	1330972	NCI-H1876	SIDM00766	SCLC	1004	Vinblastine	Microtubule destabiliser	Mitosis	1046	Y	0.0001	0.1	-5.084209	0.586633	0.152739	-0.731745	NCI-H1876	0	0	0	369	830	0	0	0	0	0	0	0	0	0	0	0	0	0	0	0	0	0	89	0	0	0	0	0	0	0
GDSC2	343	16173244	1330973	NCI-H2066	SIDM00711	SCLC	1004	Vinblastine	Microtubule destabiliser	Mitosis	1046	Y	0.0001	0.1	-1.851192	0.841187	0.062975	0.753906	NCI-H2066	0	42	0	413	922	0	0	0	0	0	0	0	0	0	0	0	86	0	0	0	0	0	75	0	0	0	0	0	0	0
GDSC2	343	16174358	1330985	OCI-M1	SIDM00458	LAML	1004	Vinblastine	Microtubule destabiliser	Mitosis	1046	Y	0.0001	0.1	-5.648792	0.515039	0.080969	-0.991184	OCI-M1	58	0	0	0	922	0	0	0	0	0	0	0	0	0	0	0	0	0	0	0	0	0	0	0	0	0	0	0	0	0
GDSC2	343	16174638	1330987	P32-ISH	SIDM00362	UNCLASSIFIED	1004	Vinblastine	Microtubule destabiliser	Mitosis	1046	Y	0.0001	0.1	-6.418827	0.404551	0.08272	-1.345035	P32-ISH	89	0	0	0	645	0	0	0	0	0	0	0	0	0	0	0	0	0	0	0	0	0	0	0	0	0	0	0	0	0
GDSC2	343	16175099	1330993	PWR-1E	SIDM01114	PRAD	1004	Vinblastine	Microtubule destabiliser	Mitosis	1046	Y	0.0001	0.1	-4.912411	0.608674	0.113149	-0.652799	PWR-1E	66	0	0	0	459	0	0	0	0	0	0	0	0	0	0	0	0	0	0	0	0	0	0	0	0	0	0	0	0	0
GDSC2	343	16175560	1330995	RC-K8	SIDM00448	DLBC	1004	Vinblastine	Microtubule destabiliser	Mitosis	1046	Y	0.0001	0.1	-3.576723	0.757438	0.044511	-0.039018	RC-K8	162	0	0	0	1563	0	0	0	0	0	0	0	0	0	0	0	0	0	0	0	0	0	0	0	0	0	0	0	0	0
GDSC2	343	16175993	1331032	SLVL	SIDM00374	DLBC	1004	Vinblastine	Microtubule destabiliser	Mitosis	1046	Y	0.0001	0.1	-5.914893	0.47929	0.114889	-1.113465	SLVL	117	0	0	0	1387	0	0	0	0	0	0	0	0	0	0	0	0	0	0	0	0	0	0	0	0	0	0	0	0	0
GDSC2	343	16176275	1331033	SU-DHL-10	SIDM00389	DLBC	1004	Vinblastine	Microtubule destabiliser	Mitosis	1046	Y	0.0001	0.1	-6.36732	0.412571	0.107669	-1.321366	SU-DHL-10	49	0	0	0	598	0	0	0	0	0	0	0	0	0	0	0	0	0	0	0	0	0	0	0	0	0	0	0	0	0
GDSC2	343	16176914	1331036	SU-DHL-5	SIDM00406	DLBC	1004	Vinblastine	Microtubule destabiliser	Mitosis	1046	Y	0.0001	0.1	-6.585486	0.380341	0.072803	-1.421619	SU-DHL-5	119	0	0	0	545	0	0	0	0	0	0	276	0	0	0	0	0	0	0	0	0	0	0	0	0	0	0	0	0	0
GDSC2	343	16177193	1331037	SU-DHL-6	SIDM00407	DLBC	1004	Vinblastine	Microtubule destabiliser	Mitosis	1046	Y	0.0001	0.1	-6.351976	0.41513	0.129633	-1.314315	SU-DHL-6	53	0	0	0	1003	0	0	0	0	0	0	0	0	0	0	0	0	0	0	0	0	0	0	0	0	0	0	0	0	0
GDSC2	343	16177470	1331038	SU-DHL-8	SIDM00423	DLBC	1004	Vinblastine	Microtubule destabiliser	Mitosis	1046	Y	0.0001	0.1	-4.052276	0.741083	0.056011	-0.257546	SU-DHL-8	104	0	0	0	963	0	0	0	0	0	0	0	0	0	0	0	0	0	0	0	0	0	0	0	0	0	0	0	0	0
GDSC2	343	16177749	1331039	SUP-HD1	SIDM00422	UNCLASSIFIED	1004	Vinblastine	Microtubule destabiliser	Mitosis	1046	Y	0.0001	0.1	-5.132904	0.574691	0.150617	-0.754121	SUP-HD1	0	191	0	0	2456	0	0	0	0	0	0	0	0	0	1560	0	0	0	0	0	0	0	0	0	0	0	0	0	0	0
GDSC2	343	16178030	1331040	SUP-M2	SIDM00421	UNCLASSIFIED	1004	Vinblastine	Microtubule destabiliser	Mitosis	1046	Y	0.0001	0.1	-7.295926	0.279627	0.116122	-1.748083	SUP-M2	57	0	0	0	618	0	0	0	0	0	0	0	0	0	0	0	0	0	0	0	0	0	0	0	0	0	0	0	0	0
GDSC2	343	16178310	1331045	TK	SIDM00323	DLBC	1004	Vinblastine	Microtubule destabiliser	Mitosis	1046	Y	0.0001	0.1	-4.007287	0.73949	0.106019	-0.236872	TK	132	0	0	0	1314	0	0	0	0	0	0	0	0	0	0	0	0	0	0	0	0	0	0	0	0	0	0	0	0	0
GDSC2	343	16178591	1331048	VAL	SIDM00416	DLBC	1004	Vinblastine	Microtubule destabiliser	Mitosis	1046	Y	0.0001	0.1	-6.281859	0.431219	0.112393	-1.282094	VAL	71	0	0	0	669	0	0	0	0	0	0	0	0	0	0	0	0	0	0	0	0	0	0	0	0	0	0	0	0	0
GDSC2	343	16178873	1331049	WIL2-NS	SIDM01102	UNCLASSIFIED	1004	Vinblastine	Microtubule destabiliser	Mitosis	1046	Y	0.0001	0.1	-6.087749	0.454656	0.093611	-1.192896	WIL2-NS	0	26	0	0	988	0	0	0	0	0	0	0	0	0	0	0	0	0	0	0	0	0	141	0	0	0	0	0	0	0
GDSC2	343	16179152	1331050	WSU-DLCL2	SIDM00413	DLBC	1004	Vinblastine	Microtubule destabiliser	Mitosis	1046	Y	0.0001	0.1	-7.102978	0.312749	0.101081	-1.659419	WSU-DLCL2	88	0	0	0	694	0	0	0	0	0	0	0	0	0	0	0	0	0	0	0	0	0	0	0	0	0	0	0	0	0
GDSC2	343	16179500	1479987	DOV13	SIDM00969	OV	1004	Vinblastine	Microtubule destabiliser	Mitosis	1046	Y	0.0001	0.1	-4.007507	0.720763	0.099495	-0.236974	DOV13	147	0	0	0	1225	0	0	0	0	0	0	0	0	0	0	0	0	0	0	0	0	0	0	0	0	0	0	0	0	0
GDSC2	343	16179780	1479988	Hey	SIDM00968	OV	1004	Vinblastine	Microtubule destabiliser	Mitosis	1046	Y	0.0001	0.1	-4.243335	0.665413	0.137493	-0.345343	Hey	52	0	0	0	683	0	0	0	0	0	0	0	0	0	0	0	0	0	0	0	0	0	0	0	0	0	0	0	0	0
GDSC2	343	16180960	1480362	OV-56	SIDM00475	OV	1004	Vinblastine	Microtubule destabiliser	Mitosis	1046	Y	0.0001	0.1	-1.91121	0.880082	0.099216	0.726327	OV-56	79	0	0	0	470	0	0	0	0	0	0	0	0	0	0	0	0	0	0	0	0	0	0	0	0	0	0	0	0	0
GDSC2	343	16181241	1480364	OVCA420	SIDM00967	OV	1004	Vinblastine	Microtubule destabiliser	Mitosis	1046	Y	0.0001	0.1	-1.665703	0.878154	0.069775	0.839143	OVCA420	99	0	0	0	1046	0	0	0	0	0	0	0	0	0	0	0	0	0	0	0	0	0	100	0	0	0	0	0	0	0
GDSC2	343	16181927	1480372	PEO1	SIDM00472	OV	1004	Vinblastine	Microtubule destabiliser	Mitosis	1046	Y	0.0001	0.1	-2.676997	0.797253	0.119223	0.374429	PEO1	66	0	0	0	520	0	0	0	0	0	0	0	0	0	0	0	0	0	0	0	0	0	0	0	0	0	0	0	0	0
GDSC2	343	16182389	1503361	FLO-1	SIDM01041	ESCA	1004	Vinblastine	Microtubule destabiliser	Mitosis	1046	Y	0.0001	0.1	-4.910695	0.599458	0.146473	-0.652011	FLO-1	80	0	0	0	637	0	0	0	0	0	0	0	0	0	0	0	0	0	0	0	0	28	0	0	0	0	0	0	0	0
GDSC2	343	16182671	1503362	OACp4C	SIDM00445	ESCA	1004	Vinblastine	Microtubule destabiliser	Mitosis	1046	Y	0.0001	0.1	-3.995044	0.711073	0.219127	-0.231247	OACp4C	38	0	0	0	402	0	0	0	0	0	0	0	0	0	0	0	13	0	0	0	0	0	0	0	0	0	0	0	0	0
GDSC2	343	16182952	1503363	OACM5-1	SIDM00444	ESCA	1004	Vinblastine	Microtubule destabiliser	Mitosis	1046	Y	0.0001	0.1	-4.23311	0.673532	0.100511	-0.340644	OACM5-1	88	0	0	0	534	0	0	0	0	0	0	0	0	0	0	0	0	0	0	0	0	31	0	0	0	0	0	0	0	0
GDSC2	343	16183233	1503364	SK-GT-2	SIDM00393	STAD	1004	Vinblastine	Microtubule destabiliser	Mitosis	1046	Y	0.0001	0.1	-5.077904	0.584669	0.212658	-0.728847	SK-GT-2	73	0	0	0	921	0	0	0	0	0	0	0	0	0	0	0	31	0	0	0	0	0	0	0	0	0	0	0	0	0
GDSC2	343	16183514	1503365	SK-GT-4	SIDM00483	ESCA	1004	Vinblastine	Microtubule destabiliser	Mitosis	1046	Y	0.0001	0.1	-2.355634	0.77987	0.072639	0.522103	SK-GT-4	85	0	0	0	660	0	0	0	0	0	0	0	0	0	0	0	0	0	0	0	0	0	0	0	0	0	0	0	0	0
GDSC2	343	16183795	1503366	ESO26	SIDM00539	ESCA	1004	Vinblastine	Microtubule destabiliser	Mitosis	1046	Y	0.0001	0.1	-3.166754	0.793941	0.133972	0.149373	ESO26	119	0	0	0	673	0	0	0	0	0	0	0	0	0	0	0	0	0	0	0	0	38	0	0	0	0	0	0	0	0
GDSC2	343	16184075	1503367	ESO51	SIDM00538	ESCA	1004	Vinblastine	Microtubule destabiliser	Mitosis	1046	Y	0.0001	0.1	-4.114964	0.688132	0.044051	-0.286353	ESO51	159	0	0	0	659	0	0	0	0	0	0	0	0	0	0	0	0	0	0	0	29	0	0	0	0	0	0	0	0	0
GDSC2	343	16184356	1503368	KYAE-1	SIDM00530	ESCA	1004	Vinblastine	Microtubule destabiliser	Mitosis	1046	Y	0.0001	0.1	-0.100556	0.979053	0.029712	1.558367	KYAE-1	90	0	0	0	1091	0	0	0	0	0	0	0	0	0	0	0	0	0	0	0	0	50	0	0	0	0	0	0	0	0
GDSC2	343	16184817	1503370	EMC-BAC-2	SIDM00047	LUAD	1004	Vinblastine	Microtubule destabiliser	Mitosis	1046	Y	0.0001	0.1	-5.571462	0.521326	0.19701	-0.955649	EMC-BAC-2	64	0	0	0	593	0	0	0	0	0	0	0	0	0	0	0	0	0	0	0	0	0	0	0	0	0	0	0	0	0
GDSC2	343	16185098	1503371	TE-4	SIDM00250	ESCA	1004	Vinblastine	Microtubule destabiliser	Mitosis	1046	Y	0.0001	0.1	-5.861999	0.485939	0.195723	-1.089158	TE-4	0	79	0	802	1774	0	0	0	0	0	0	0	0	0	0	0	0	0	0	0	0	0	95	0	0	0	0	0	0	0
GDSC2	343	16186355	1524416	RCC-JW	SIDM00817	KIRC	1004	Vinblastine	Microtubule destabiliser	Mitosis	1046	Y	0.0001	0.1	-2.883157	0.803654	0.096475	0.279693	RCC-JW	60	0	0	0	570	0	0	0	0	0	0	0	0	0	0	0	0	0	0	0	0	0	0	0	0	0	0	0	0	0
GDSC2	343	16187356	1659818	MM1S	SIDM01265	MM	1004	Vinblastine	Microtubule destabiliser	Mitosis	1046	Y	0.0001	0.1	-5.444509	0.544046	0.112878	-0.897311	MM1S	99	65	0	0	1183	0	0	0	0	0	0	0	0	0	0	0	0	0	0	0	0	0	0	0	0	0	0	0	0	0
GDSC2	343	16187962	1659928	SNU-175	SIDM00216	COREAD	1004	Vinblastine	Microtubule destabiliser	Mitosis	1046	Y	0.0001	0.1	-6.043216	0.46358	0.184264	-1.172432	SNU-175	0	0	0	0	0	7875	0	0	0	0	0	0	0	0	0	0	0	1658	0	0	0	0	0	0	0	0	0	0	0	2458
GDSC2	343	16188424	1660034	SNU-407	SIDM00214	COREAD	1004	Vinblastine	Microtubule destabiliser	Mitosis	1046	Y	0.0001	0.1	-3.988554	0.703778	0.124148	-0.228264	SNU-407	1562	0	0	0	1804	0	0	0	0	0	0	0	0	0	0	0	0	0	0	0	0	0	0	0	827	0	0	0	0	775
GDSC2	343	16188697	1660035	SNU-61	SIDM00194	COREAD	1004	Vinblastine	Microtubule destabiliser	Mitosis	1046	Y	0.0001	0.1	-1.743355	0.894288	0.109073	0.80346	SNU-61	178	0	0	0	970	0	0	0	0	0	0	0	0	0	0	0	0	0	0	0	0	0	0	0	0	0	0	0	0	0
GDSC2	343	16189213	1674021	SNU-C5	SIDM00498	COREAD	1004	Vinblastine	Microtubule destabiliser	Mitosis	1046	Y	0.0001	0.1	-4.595016	0.631769	0.113272	-0.506948	SNU-C5	0	0	0	0	3091	778	0	0	0	0	0	0	0	0	0	0	0	0	0	0	0	0	0	0	504	761	0	0	0	1145
GDSC2	343	16189495	1789883	DiFi	SIDM00049	COREAD	1004	Vinblastine	Microtubule destabiliser	Mitosis	1046	Y	0.0001	0.1	-4.373693	0.664497	0.098864	-0.405245	DIFI	69	0	0	0	633	0	0	0	0	0	0	0	0	0	0	0	0	0	0	0	0	0	0	0	0	0	0	0	0	0
GDSC2	343	15946312	683667	PFSK-1	SIDM01132	MB	1005	Cisplatin	DNA crosslinker	DNA replication	1046	Y	0.004002	6.0	3.168266	0.954908	0.116898	-0.029423	PFSK-1	28	0	0	0	371	0	0	0	0	0	0	0	0	0	0	0	0	0	0	0	0	0	0	0	0	0	0	0	0	0
GDSC2	343	15946550	684052	A673	SIDM00848	UNCLASSIFIED	1005	Cisplatin	DNA crosslinker	DNA replication	1046	Y	0.004002	6.0	-0.007561	0.724971	0.088745	-1.753494	A673	58	0	0	0	350	0	0	0	0	0	0	0	0	0	0	0	0	0	0	0	0	0	0	0	0	0	0	0	0	0
GDSC2	343	15947089	684059	ES7	SIDM00269	UNCLASSIFIED	1005	Cisplatin	DNA crosslinker	DNA replication	1046	Y	0.004002	6.0	0.04542	0.7312	0.124327	-1.724732	ES7	53	0	0	0	576	0	0	0	0	0	0	0	0	0	0	0	0	0	0	0	0	0	0	0	0	0	0	0	0	0
GDSC2	343	15947371	684062	EW-11	SIDM00203	UNCLASSIFIED	1005	Cisplatin	DNA crosslinker	DNA replication	1046	Y	0.004002	6.0	0.923136	0.801184	0.081913	-1.248244	EW-11	109	0	0	0	859	0	0	0	0	0	0	0	0	0	0	0	0	0	0	0	0	0	0	0	0	0	0	0	0	0
GDSC2	343	15947653	684072	SK-ES-1	SIDM01111	UNCLASSIFIED	1005	Cisplatin	DNA crosslinker	DNA replication	1046	Y	0.004002	6.0	-0.13433	0.717122	0.086244	-1.822314	SK-ES-1	44	0	0	0	363	0	0	0	0	0	0	0	0	0	0	0	0	0	0	0	0	0	0	0	0	0	0	0	0	0
GDSC2	343	15947934	687448	COLO-829	SIDM00909	SKCM	1005	Cisplatin	DNA crosslinker	DNA replication	1046	Y	0.004002	6.0	6.298513	0.971238	0.051726	1.669904	COLO-829	0	38	0	0	203	0	155	257	0	0	0	0	0	0	0	0	0	0	0	0	0	0	0	0	0	0	0	0	0	0
GDSC2	343	15948213	687452	5637	SIDM00807	BLCA	1005	Cisplatin	DNA crosslinker	DNA replication	1046	Y	0.004002	6.0	1.9642	0.877683	0.058916	-0.683078	5637	132	181	0	0	1196	0	0	0	0	0	0	0	0	0	0	0	212	0	0	0	0	0	0	0	0	0	0	0	0	0
GDSC2	343	15948493	687455	RT4	SIDM01085	BLCA	1005	Cisplatin	DNA crosslinker	DNA replication	1046	Y	0.004002	6.0	2.848175	0.938878	0.108946	-0.203192	RT4	57	0	0	0	617	0	0	0	0	0	0	0	0	0	0	0	0	0	0	0	0	0	0	0	0	0	0	0	0	0
GDSC2	343	15948774	687457	SW780	SIDM01160	BLCA	1005	Cisplatin	DNA crosslinker	DNA replication	1046	Y	0.004002	6.0	3.844307	0.954812	0.07616	0.337581	SW780	57	30	0	0	621	0	0	0	0	0	0	0	0	0	0	0	0	0	0	0	0	0	0	0	0	0	0	0	0	0
GDSC2	343	15949055	687459	TCCSUP	SIDM01190	BLCA	1005	Cisplatin	DNA crosslinker	DNA replication	1046	Y	0.004002	6.0	2.144837	0.877167	0.087681	-0.585015	TCCSUP	0	155	0	0	692	0	0	0	0	0	0	0	0	0	0	0	205	0	0	0	0	0	0	0	0	0	0	0	0	0
GDSC2	343	15949336	687505	C-33-A	SIDM00889	CESC	1005	Cisplatin	DNA crosslinker	DNA replication	1046	Y	0.004002	6.0	2.283461	0.907615	0.058436	-0.50976	C-33-A	1277	0	0	0	2876	0	0	0	0	0	0	0	0	0	0	0	0	0	0	0	0	0	0	0	0	0	0	0	0	0
GDSC2	343	15949618	687506	C-4-I	SIDM00905	CESC	1005	Cisplatin	DNA crosslinker	DNA replication	1046	Y	0.004002	6.0	3.457361	0.968716	0.083889	0.127518	C-4-I	77	133	0	0	425	0	0	0	0	0	0	0	0	0	0	0	147	0	0	0	0	0	0	0	0	0	0	0	0	0
GDSC2	343	15949898	687514	ME-180	SIDM00627	CESC	1005	Cisplatin	DNA crosslinker	DNA replication	1046	Y	0.004002	6.0	2.245409	0.898539	0.072251	-0.530418	ME-180	58	59	0	0	443	0	0	0	0	0	0	0	0	0	0	0	59	0	0	0	0	0	0	0	0	0	0	0	0	0
GDSC2	343	15950179	687561	42-MG-BA	SIDM00982	GBM	1005	Cisplatin	DNA crosslinker	DNA replication	1046	Y	0.004002	6.0	1.944685	0.889315	0.078786	-0.693673	42-MG-BA	44	0	0	0	503	0	0	0	0	0	0	0	0	0	0	0	0	0	0	0	0	0	0	0	0	0	0	0	0	0
GDSC2	343	15950460	687562	8-MG-BA	SIDM00998	GBM	1005	Cisplatin	DNA crosslinker	DNA replication	1046	Y	0.004002	6.0	2.02465	0.910825	0.057091	-0.650261	8-MG-BA	71	0	0	0	594	0	0	0	0	0	0	0	0	0	0	0	0	0	0	0	0	0	0	0	0	0	0	0	0	0
GDSC2	343	15950740	687563	A172	SIDM00799	GBM	1005	Cisplatin	DNA crosslinker	DNA replication	1046	Y	0.004002	6.0	3.948313	0.961728	0.052635	0.394043	A172	93	0	0	0	353	0	0	0	0	0	0	0	0	0	0	0	0	0	0	0	0	0	0	0	0	0	0	0	0	0
GDSC2	343	15951021	687568	GB-1	SIDM00581	GBM	1005	Cisplatin	DNA crosslinker	DNA replication	1046	Y	0.004002	6.0	1.371134	0.80869	0.072787	-1.005038	GB-1	109	0	0	0	1286	0	0	0	0	0	0	0	0	0	0	0	0	0	0	0	0	0	0	0	0	0	0	0	0	0
GDSC2	343	15951302	687586	T98G	SIDM01171	GBM	1005	Cisplatin	DNA crosslinker	DNA replication	1046	Y	0.004002	6.0	4.002283	0.971344	0.074171	0.423342	T98G	69	0	0	0	743	0	0	0	0	0	0	0	0	0	0	0	0	0	0	0	0	0	0	0	0	0	0	0	0	0
GDSC2	343	15951584	687588	U-118-MG	SIDM01193	GBM	1005	Cisplatin	DNA crosslinker	DNA replication	1046	Y	0.004002	6.0	2.814213	0.898813	0.066641	-0.221629	U-118-MG	39	0	0	0	536	0	0	0	0	0	0	0	0	0	0	0	0	0	0	0	0	0	0	0	0	0	0	0	0	0
GDSC2	343	15951865	687590	U-87-MG	SIDM01189	GBM	1005	Cisplatin	DNA crosslinker	DNA replication	1046	Y	0.004002	6.0	3.203939	0.933851	0.075286	-0.010057	U-87-MG	67	0	0	0	492	0	0	0	0	0	0	0	0	0	0	0	0	0	0	0	0	0	0	0	0	0	0	0	0	0
GDSC2	343	15952477	687600	NCI-H720	SIDM01120	UNCLASSIFIED	1005	Cisplatin	DNA crosslinker	DNA replication	1046	Y	0.004002	6.0	4.416928	0.982882	0.063236	0.648442	NCI-H720	0	69	0	0	1213	0	0	0	0	0	0	0	0	0	0	0	150	0	0	0	0	0	0	0	0	0	0	0	0	0
GDSC2	343	15952746	687777	Calu-3	SIDM00922	LUAD	1005	Cisplatin	DNA crosslinker	DNA replication	1046	Y	0.004002	6.0	4.622762	0.951591	0.07195	0.760183	Calu-3	70	0	0	0	554	0	0	0	0	0	0	0	0	0	0	0	33	0	0	0	0	18	0	0	0	0	0	0	0	0
GDSC2	343	15953028	687780	COR-L23	SIDM00512	UNCLASSIFIED	1005	Cisplatin	DNA crosslinker	DNA replication	1046	Y	0.004002	6.0	2.292761	0.886255	0.087838	-0.504711	COR-L23	88	74	0	0	535	0	0	0	0	0	0	0	0	0	0	0	58	0	0	0	0	0	0	0	0	0	0	0	0	0
GDSC2	343	15953309	687787	LK-2	SIDM00548	LUSC	1005	Cisplatin	DNA crosslinker	DNA replication	1046	Y	0.004002	6.0	3.191985	0.937185	0.098271	-0.016547	LK-2	48	27	0	0	1161	0	0	0	0	0	0	0	0	0	0	0	0	0	0	0	0	0	0	0	0	0	0	0	0	0
GDSC2	343	15953770	687798	NCI-H1623	SIDM00747	LUAD	1005	Cisplatin	DNA crosslinker	DNA replication	1046	Y	0.004002	6.0	2.172962	0.886324	0.077422	-0.569747	NCI-H1623	0	69	0	780	750	0	0	0	0	0	0	0	0	0	0	0	0	0	0	0	0	0	63	0	0	0	0	0	0	0
GDSC2	343	15954051	687799	NCI-H1648	SIDM00746	LUAD	1005	Cisplatin	DNA crosslinker	DNA replication	1046	Y	0.004002	6.0	3.957747	0.960394	0.080405	0.399165	NCI-H1648	0	41	0	381	1044	0	0	0	0	0	0	0	0	0	0	0	45	0	0	0	0	0	81	0	0	0	0	0	0	0
GDSC2	343	15954220	687800	NCI-H1650	SIDM00745	LUAD	1005	Cisplatin	DNA crosslinker	DNA replication	1046	Y	0.004002	6.0	6.987342	0.984639	0.048447	2.043851	NCI-H1650	30	41	0	0	283	0	0	0	0	0	0	0	0	0	0	0	27	0	0	0	0	0	0	0	0	0	0	0	0	0
GDSC2	343	15954501	687802	NCI-H1693	SIDM00742	LUAD	1005	Cisplatin	DNA crosslinker	DNA replication	1046	Y	0.004002	6.0	6.375972	0.967797	0.051039	1.711954	NCI-H1693	0	0	0	134	787	0	0	0	0	0	0	0	0	0	0	0	0	0	0	0	0	0	0	0	0	0	0	0	0	0
GDSC2	343	15954962	687807	NCI-H1838	SIDM00769	LUAD	1005	Cisplatin	DNA crosslinker	DNA replication	1046	Y	0.004002	6.0	5.85383	0.971878	0.070101	1.428497	NCI-H1838	0	66	0	509	700	0	0	0	0	0	0	0	0	0	0	0	85	0	0	0	0	0	78	0	0	0	0	0	0	0
GDSC2	343	15955131	687812	NCI-H2085	SIDM00709	LUAD	1005	Cisplatin	DNA crosslinker	DNA replication	1046	Y	0.004002	6.0	4.373612	0.96403	0.07761	0.624927	NCI-H2085	0	0	0	250	625	0	0	0	0	0	0	0	0	0	0	0	0	0	0	0	0	0	37	0	0	0	0	0	0	0
GDSC2	343	15955413	687815	NCI-H2170	SIDM00716	LUSC	1005	Cisplatin	DNA crosslinker	DNA replication	1046	Y	0.004002	6.0	0.751363	0.790557	0.106069	-1.341495	NCI-H2170	0	22	0	146	578	0	0	0	0	0	0	0	0	0	0	0	0	0	0	0	0	0	75	0	0	0	0	0	0	0
GDSC2	343	15955691	687816	NCI-H2228	SIDM00729	LUAD	1005	Cisplatin	DNA crosslinker	DNA replication	1046	Y	0.004002	6.0	2.64333	0.879149	0.061594	-0.314397	NCI-H2228	0	163	0	0	468	0	0	0	0	0	0	0	0	0	0	0	91	0	0	0	0	0	0	0	0	0	0	0	0	0
GDSC2	343	15955972	687819	NCI-H2342	SIDM00727	LUAD	1005	Cisplatin	DNA crosslinker	DNA replication	1046	Y	0.004002	6.0	4.804977	0.97483	0.050713	0.859103	NCI-H2342	0	354	0	2522	1842	0	0	0	0	0	0	0	0	0	0	0	651	0	0	0	0	0	0	0	0	0	0	0	0	0
GDSC2	343	15956141	687820	NCI-H2347	SIDM00726	LUAD	1005	Cisplatin	DNA crosslinker	DNA replication	1046	Y	0.004002	6.0	6.205062	0.964622	0.069334	1.619172	NCI-H2347	0	262	0	1070	865	0	0	0	0	0	0	0	0	0	0	0	392	0	0	0	0	0	52	0	0	0	0	0	0	0
GDSC2	343	15956310	687821	NCI-H2405	SIDM00724	LUAD	1005	Cisplatin	DNA crosslinker	DNA replication	1046	Y	0.004002	6.0	6.581119	0.962399	0.04203	1.823323	NCI-H2405	69	15	0	0	426	0	0	0	0	0	0	0	0	0	0	0	21	0	0	0	0	0	0	0	0	0	0	0	0	0
GDSC2	343	15956591	687829	NCI-H661	SIDM01122	UNCLASSIFIED	1005	Cisplatin	DNA crosslinker	DNA replication	1046	Y	0.004002	6.0	5.808504	0.989755	0.061957	1.403891	NCI-H661	0	0	0	731	769	0	0	0	0	0	0	0	0	0	0	0	0	0	0	0	0	0	144	0	0	0	0	0	0	0
GDSC2	343	15956872	687980	COR-L311	SIDM00509	SCLC	1005	Cisplatin	DNA crosslinker	DNA replication	1046	Y	0.004002	6.0	0.921527	0.827269	0.096719	-1.249117	COR-L311	38	0	0	0	494	0	0	0	0	0	0	0	0	0	0	0	21	0	0	0	0	0	42	0	0	0	0	0	0	0
GDSC2	343	15957153	687983	DMS-114	SIDM00865	SCLC	1005	Cisplatin	DNA crosslinker	DNA replication	1046	Y	0.004002	6.0	3.466959	0.954156	0.049389	0.132729	DMS-114	44	0	0	0	799	0	0	0	0	0	0	0	0	0	0	0	0	0	0	0	0	0	0	0	0	0	0	0	0	0
GDSC2	343	15957435	687985	DMS-273	SIDM00522	SCLC	1005	Cisplatin	DNA crosslinker	DNA replication	1046	Y	0.004002	6.0	1.700361	0.873009	0.098487	-0.826309	DMS-273	0	0	0	266	725	0	0	0	0	0	0	0	0	0	0	0	0	0	0	0	0	0	68	0	0	0	0	0	0	0
GDSC2	343	15957716	687995	NCI-H1048	SIDM00654	SCLC	1005	Cisplatin	DNA crosslinker	DNA replication	1046	Y	0.004002	6.0	1.96382	0.898113	0.08927	-0.683284	NCI-H1048	319	0	0	0	1767	0	0	0	0	0	0	0	0	0	0	0	0	0	0	0	0	0	0	0	0	0	0	0	0	0
GDSC2	343	15957997	687997	NCI-H1092	SIDM00653	SCLC	1005	Cisplatin	DNA crosslinker	DNA replication	1046	Y	0.004002	6.0	4.898828	0.977907	0.057035	0.910052	NCI-H1092	0	0	0	213	922	0	0	0	0	0	0	0	0	0	0	0	0	0	0	0	0	0	60	0	0	0	0	0	0	0
GDSC2	343	15958278	688006	NCI-H1694	SIDM00741	SCLC	1005	Cisplatin	DNA crosslinker	DNA replication	1046	Y	0.004002	6.0	2.053194	0.909581	0.091877	-0.634766	NCI-H1694	22	0	0	0	696	0	0	0	0	0	0	0	0	0	0	0	0	0	0	0	0	0	57	0	0	0	0	0	0	0
GDSC2	343	15958535	688010	NCI-H1963	SIDM00760	SCLC	1005	Cisplatin	DNA crosslinker	DNA replication	1046	Y	0.004002	6.0	1.466663	0.866443	0.056784	-0.953178	NCI-H1963	74	0	0	241	1038	0	0	0	0	0	0	0	0	0	0	0	0	0	0	0	0	0	0	0	0	0	0	0	0	0
GDSC2	343	15958791	688011	NCI-H2029	SIDM00735	SCLC	1005	Cisplatin	DNA crosslinker	DNA replication	1046	Y	0.004002	4.0	4.456239	0.989206	0.042274	0.669783	NCI-H2029	0	0	0	130	651	0	0	0	0	0	0	0	0	0	0	0	0	0	0	0	0	0	36	0	0	0	0	0	0	0
GDSC2	343	15959054	688013	NCI-H209	SIDM00706	SCLC	1005	Cisplatin	DNA crosslinker	DNA replication	1046	Y	0.004002	6.0	-1.309713	0.570725	0.082915	-2.460397	NCI-H209	0	0	0	74	85	0	0	0	0	0	0	0	0	0	0	0	0	0	0	0	0	0	92	0	0	0	0	0	0	0
GDSC2	343	15959333	688014	NCI-H2141	SIDM00699	SCLC	1005	Cisplatin	DNA crosslinker	DNA replication	1046	Y	0.004002	6.0	2.528464	0.906875	0.056332	-0.376755	NCI-H2141	0	0	0	442	1105	0	0	0	0	0	0	0	0	0	0	0	0	0	0	0	0	0	41	0	0	0	0	0	0	0
GDSC2	343	15960046	688021	NCI-H345	SIDM00719	SCLC	1005	Cisplatin	DNA crosslinker	DNA replication	1046	Y	0.004002	4.0	4.124019	0.956025	0.048904	0.489429	NCI-H345	0	0	0	766	1255	0	0	0	0	0	0	0	0	0	0	0	88	0	0	0	0	0	35	0	0	0	0	0	0	0
GDSC2	343	15960308	688023	NCI-H446	SIDM00965	SCLC	1005	Cisplatin	DNA crosslinker	DNA replication	1046	Y	0.004002	6.0	2.778897	0.940378	0.11909	-0.240801	NCI-H446	0	0	0	652	1063	0	0	0	0	0	0	0	0	0	0	0	0	0	0	0	0	0	138	0	0	0	0	0	0	0
GDSC2	343	15960588	688025	NCI-H526	SIDM01128	SCLC	1005	Cisplatin	DNA crosslinker	DNA replication	1046	Y	0.004002	6.0	0.120266	0.749495	0.112812	-1.684101	NCI-H526	0	0	308	0	620	0	0	0	0	0	0	0	0	0	0	0	0	0	0	0	0	0	206	0	0	0	0	0	0	0
GDSC2	343	15960866	688026	NCI-H64	SIDM01126	SCLC	1005	Cisplatin	DNA crosslinker	DNA replication	1046	Y	0.004002	6.0	4.986702	0.97883	0.076544	0.957757	NCI-H64	0	0	0	409	1305	0	0	0	0	0	0	0	0	0	0	0	0	0	0	0	0	0	72	0	0	0	0	0	0	0
GDSC2	343	15961036	688027	NCI-H69	SIDM01121	SCLC	1005	Cisplatin	DNA crosslinker	DNA replication	1046	Y	0.004002	6.0	2.802941	0.929975	0.058414	-0.227748	NCI-H69	0	0	0	129	713	0	0	0	0	0	0	0	0	0	0	0	0	0	0	0	0	0	78	0	0	0	0	0	0	0
GDSC2	343	15961204	688031	NCI-H82	SIDM01131	SCLC	1005	Cisplatin	DNA crosslinker	DNA replication	1046	Y	0.004002	6.0	1.116691	0.850236	0.089764	-1.143168	NCI-H82	0	16	0	0	496	0	0	0	0	0	0	0	0	0	0	0	0	0	0	0	0	0	70	0	0	0	0	0	0	0
GDSC2	343	15961486	688058	NCI-H2052	SIDM00713	MESO	1005	Cisplatin	DNA crosslinker	DNA replication	1046	Y	0.004002	6.0	2.885314	0.914091	0.068883	-0.18303	NCI-H2052	0	0	0	0	120	0	0	0	0	0	0	0	0	0	0	0	0	0	0	0	0	0	0	0	0	0	0	0	0	0
GDSC2	343	15961767	688086	SK-N-DZ	SIDM01100	NB	1005	Cisplatin	DNA crosslinker	DNA replication	1046	Y	0.004002	6.0	1.807443	0.895487	0.140076	-0.768177	SK-N-DZ	30	0	0	0	680	0	0	0	0	0	0	0	0	0	0	0	0	0	0	0	0	0	90	0	0	0	0	0	0	0
GDSC2	343	15962047	688087	SK-N-FI	SIDM01099	NB	1005	Cisplatin	DNA crosslinker	DNA replication	1046	Y	0.004002	6.0	3.243696	0.944234	0.07425	0.011525	SK-N-FI	94	0	0	0	776	0	0	0	0	0	0	0	0	0	0	0	0	0	0	0	0	0	0	0	0	0	0	0	0	0
GDSC2	343	15962217	688121	VA-ES-BJ	SIDM01179	UNCLASSIFIED	1005	Cisplatin	DNA crosslinker	DNA replication	1046	Y	0.004002	6.0	1.922492	0.855568	0.112408	-0.70572	VA-ES-BJ	38	0	0	0	446	0	0	0	0	0	0	0	0	0	0	0	0	0	0	0	0	0	0	0	0	0	0	0	0	0
GDSC2	343	15962498	713869	VMRC-LCD	SIDM00320	LUAD	1005	Cisplatin	DNA crosslinker	DNA replication	1046	Y	0.004002	6.0	5.837076	0.986234	0.041415	1.419402	VMRC-LCD	0	0	0	860	833	0	0	0	0	0	0	0	0	0	0	0	0	0	0	0	0	0	184	0	0	0	0	0	0	0
GDSC2	343	15962779	713878	LU-139	SIDM00293	SCLC	1005	Cisplatin	DNA crosslinker	DNA replication	1046	Y	0.004002	4.0	3.107077	0.957174	0.067696	-0.062641	LU-139	79	0	0	0	1365	0	0	0	0	0	0	0	0	0	0	0	0	0	0	0	0	0	0	0	0	0	0	0	0	0
GDSC2	343	15963011	713880	SBC-5	SIDM00368	SCLC	1005	Cisplatin	DNA crosslinker	DNA replication	1046	Y	0.004002	6.0	2.824911	0.953838	0.07768	-0.215822	SBC-5	70	0	0	0	1278	0	0	0	0	0	0	0	0	0	0	0	0	0	0	0	0	0	0	0	0	0	0	0	0	0
GDSC2	343	15963471	713899	LU-135	SIDM00294	SCLC	1005	Cisplatin	DNA crosslinker	DNA replication	1046	Y	0.004002	6.0	2.01003	0.902237	0.082654	-0.658199	LU-135	89	0	0	264	904	0	0	0	0	0	0	0	0	0	0	0	0	0	0	0	0	0	56	0	0	0	0	0	0	0
GDSC2	343	15963750	717431	SK-N-SH	SIDM01098	NB	1005	Cisplatin	DNA crosslinker	DNA replication	1046	Y	0.004002	6.0	2.002716	0.878974	0.096144	-0.662169	SK-N-SH	67	0	0	0	563	0	0	0	0	0	0	0	0	0	0	0	0	0	0	0	0	0	0	0	0	0	0	0	0	0
GDSC2	343	15964100	722046	NCI-H2122	SIDM00702	LUAD	1005	Cisplatin	DNA crosslinker	DNA replication	1046	Y	0.004002	6.0	2.843003	0.951326	0.115226	-0.206	NCI-H2122	0	10	0	108	144	0	0	0	0	0	0	0	0	0	0	0	0	0	0	0	0	0	38	0	0	0	0	0	0	0
GDSC2	343	15964560	722066	NCI-H650	SIDM01124	LUAD	1005	Cisplatin	DNA crosslinker	DNA replication	1046	Y	0.004002	6.0	2.359402	0.922482	0.095	-0.468534	NCI-H650	0	0	0	2668	1778	0	0	0	0	0	0	0	0	0	0	0	257	0	0	0	0	0	112	0	0	0	0	0	0	0
GDSC2	343	15965021	724825	NCI-H929	SIDM01148	MM	1005	Cisplatin	DNA crosslinker	DNA replication	1046	Y	0.004002	6.0	2.114867	0.92486	0.090356	-0.601285	NCI-H929	35	80	0	0	596	0	0	0	0	0	0	0	0	0	0	0	71	0	0	0	0	0	0	0	0	0	0	0	0	0
GDSC2	343	15965300	724828	SK-N-AS	SIDM01101	NB	1005	Cisplatin	DNA crosslinker	DNA replication	1046	Y	0.004002	6.0	3.432811	0.937669	0.075582	0.114191	SK-N-AS	55	0	0	0	682	0	0	0	0	0	0	0	0	0	0	0	0	0	0	0	0	0	0	0	0	0	0	0	0	0
GDSC2	343	15965582	724831	NCI-H1299	SIDM00649	UNCLASSIFIED	1005	Cisplatin	DNA crosslinker	DNA replication	1046	Y	0.004002	6.0	2.967637	0.920806	0.074793	-0.13834	NCI-H1299	0	0	0	161	678	0	0	0	0	0	0	0	0	0	0	0	0	0	0	0	28	45	80	0	0	0	0	0	0	0
GDSC2	343	15965864	724834	NCI-H2087	SIDM00708	LUAD	1005	Cisplatin	DNA crosslinker	DNA replication	1046	Y	0.004002	6.0	2.721463	0.898049	0.091585	-0.271981	NCI-H2087	0	254	0	239	346	0	0	0	0	0	0	0	0	0	0	0	334	0	0	0	0	0	100	0	0	0	0	0	0	0
GDSC2	343	15966146	724838	UM-UC-3	SIDM01182	BLCA	1005	Cisplatin	DNA crosslinker	DNA replication	1046	Y	0.004002	6.0	2.930157	0.936402	0.062224	-0.158686	UM-UC-3	0	92	0	0	605	0	0	0	0	0	0	0	0	0	0	0	146	0	0	0	0	0	0	0	0	0	0	0	0	0
GDSC2	343	15966316	724839	SW756	SIDM01174	CESC	1005	Cisplatin	DNA crosslinker	DNA replication	1046	Y	0.004002	6.0	5.917101	0.97864	0.050624	1.462846	SW756	0	446	0	0	925	0	0	0	0	0	0	0	0	0	0	0	774	0	0	0	0	0	0	0	0	0	0	0	0	0
GDSC2	343	15966597	724855	NCI-H727	SIDM01119	UNCLASSIFIED	1005	Cisplatin	DNA crosslinker	DNA replication	1046	Y	0.004002	6.0	5.550606	0.972723	0.072103	1.263885	NCI-H727	0	0	0	665	893	0	0	0	0	0	0	0	0	0	0	0	0	0	0	0	0	0	80	0	0	0	0	0	0	0
GDSC2	343	15966879	724859	Calu-6	SIDM00921	LUAD	1005	Cisplatin	DNA crosslinker	DNA replication	1046	Y	0.004002	6.0	2.964544	0.903255	0.091334	-0.140018	Calu-6	74	0	0	0	521	0	0	0	0	0	0	0	0	0	0	0	0	0	0	0	0	0	0	0	0	0	0	0	0	0
GDSC2	343	15967160	724863	LU-65	SIDM00547	UNCLASSIFIED	1005	Cisplatin	DNA crosslinker	DNA replication	1046	Y	0.004002	6.0	3.761234	0.936135	0.075764	0.292483	LU-65	52	39	0	0	1015	0	0	0	0	0	0	0	0	0	0	0	0	0	0	0	0	0	133	0	0	0	0	0	0	0
GDSC2	343	15967441	724866	NCI-H1355	SIDM00645	LUAD	1005	Cisplatin	DNA crosslinker	DNA replication	1046	Y	0.004002	6.0	6.02019	0.975139	0.074824	1.51881	NCI-H1355	0	70	0	246	776	0	0	0	0	0	0	0	0	0	0	0	62	0	0	0	0	0	79	0	0	0	0	0	0	0
GDSC2	343	15967723	724868	NCI-H1792	SIDM00771	LUAD	1005	Cisplatin	DNA crosslinker	DNA replication	1046	Y	0.004002	6.0	2.308286	0.924386	0.069632	-0.496283	NCI-H1792	0	25	0	138	583	0	0	0	0	0	0	0	0	0	0	0	24	0	0	0	0	0	41	0	0	0	0	0	0	0
GDSC2	343	15968005	724869	HPAF-II	SIDM00669	PAAD	1005	Cisplatin	DNA crosslinker	DNA replication	1046	Y	0.004002	6.0	6.77757	0.988482	0.058266	1.929971	HPAF-II	69	24	0	0	544	0	0	0	0	0	0	0	0	0	0	0	0	0	0	0	0	0	0	0	0	0	0	0	0	0
GDSC2	343	15968252	724870	MIA-PaCa-2	SIDM00505	PAAD	1005	Cisplatin	DNA crosslinker	DNA replication	1046	Y	0.004002	8.0	2.916043	0.927616	0.086009	-0.166348	MIA-PaCa-2	42	35	0	0	577	0	0	0	0	0	0	0	0	0	0	0	0	0	0	0	0	0	0	0	0	0	0	0	0	0
GDSC2	343	15968534	724872	SHP-77	SIDM01078	SCLC	1005	Cisplatin	DNA crosslinker	DNA replication	1046	Y	0.004002	6.0	2.654954	0.946462	0.077297	-0.308087	SHP-77	0	0	0	155	523	0	0	0	0	0	0	0	0	0	0	0	0	0	0	0	0	0	91	0	0	0	0	0	0	0
GDSC2	343	15968815	724873	NCI-H2009	SIDM00756	LUAD	1005	Cisplatin	DNA crosslinker	DNA replication	1046	Y	0.004002	6.0	3.519833	0.946179	0.055167	0.161433	NCI-H2009	0	375	0	721	519	0	0	0	0	0	0	0	0	0	0	0	443	0	0	0	0	0	0	0	0	0	0	0	0	0
GDSC2	343	15969164	724878	SW1573	SIDM01163	LUAD	1005	Cisplatin	DNA crosslinker	DNA replication	1046	Y	0.004002	6.0	5.583002	0.968314	0.047035	1.281472	SW1573	35	0	0	0	737	0	0	0	0	0	0	0	0	0	0	0	40	0	0	0	0	0	0	0	0	0	0	0	0	0
GDSC2	343	15969444	735784	TE-5	SIDM00347	ESCA	1005	Cisplatin	DNA crosslinker	DNA replication	1046	Y	0.004002	6.0	3.159604	0.932487	0.07032	-0.034126	TE-5	119	88	0	0	1050	0	0	0	0	0	0	0	0	0	0	0	103	0	0	0	0	0	0	0	0	0	0	0	0	0
GDSC2	343	15969726	749709	HCC1954	SIDM00872	BRCA	1005	Cisplatin	DNA crosslinker	DNA replication	1046	Y	0.003906	6.0	5.058439	0.990727	0.047884	0.996701	HCC1954	22	29	0	0	231	0	0	0	0	0	0	0	0	0	0	0	0	0	0	0	0	12	23	0	0	0	0	0	0	0
GDSC2	343	15970011	749710	HCC1143	SIDM00866	BRCA	1005	Cisplatin	DNA crosslinker	DNA replication	1046	Y	0.003906	6.0	5.730019	0.984092	0.058008	1.361283	HCC1143	13	57	0	0	143	0	0	0	0	0	0	0	0	0	0	0	30	0	0	0	0	0	0	0	0	0	0	0	0	0
GDSC2	343	15970295	749711	HCC1187	SIDM00885	BRCA	1005	Cisplatin	DNA crosslinker	DNA replication	1046	Y	0.003906	6.0	4.071584	0.979402	0.081231	0.460964	HCC1187	0	5	0	0	111	0	0	0	0	0	0	0	0	0	0	0	0	0	0	0	0	0	30	28	0	0	0	0	0	0
GDSC2	343	15970579	749712	HCC1395	SIDM00884	BRCA	1005	Cisplatin	DNA crosslinker	DNA replication	1046	Y	0.003906	6.0	2.913907	0.926658	0.080626	-0.167508	HCC1395	0	106	371	0	0	0	0	0	0	0	0	0	0	0	0	0	206	0	0	0	0	0	0	0	0	0	0	0	0	0
GDSC2	343	15970754	749713	HCC1599	SIDM00877	BRCA	1005	Cisplatin	DNA crosslinker	DNA replication	1046	Y	0.003906	4.0	2.378795	0.903443	0.101229	-0.458006	HCC1599	0	12	0	0	164	0	0	0	0	0	0	0	0	0	0	0	41	0	0	0	0	0	36	0	0	0	0	0	0	0
GDSC2	343	15970941	749714	HCC1937	SIDM00874	BRCA	1005	Cisplatin	DNA crosslinker	DNA replication	1046	Y	0.003906	6.0	4.891263	0.971125	0.06542	0.905945	HCC1937	0	20	0	0	133	0	0	0	0	0	0	0	0	0	0	0	41	0	0	0	0	0	39	0	0	0	0	0	0	0
GDSC2	343	15971226	749715	HCC2157	SIDM00774	BRCA	1005	Cisplatin	DNA crosslinker	DNA replication	1046	Y	0.003906	6.0	3.915772	0.984897	0.084393	0.376377	HCC2157	0	35	0	0	270	0	0	0	0	0	0	0	0	0	0	0	57	0	0	0	0	0	0	0	0	0	0	0	0	0
GDSC2	343	15971493	749716	HCC2218	SIDM00772	BRCA	1005	Cisplatin	DNA crosslinker	DNA replication	1046	Y	0.003906	4.0	4.301481	0.990246	0.078881	0.585769	HCC2218	0	242	0	0	0	0	0	0	0	0	0	0	0	0	0	0	402	0	0	0	0	0	0	0	0	0	0	0	0	0
GDSC2	343	15971672	749717	HCC38	SIDM00675	BRCA	1005	Cisplatin	DNA crosslinker	DNA replication	1046	Y	0.003906	6.0	4.617532	0.969237	0.05793	0.757344	HCC38	19	17	179	0	37	0	0	0	0	0	0	0	0	0	0	0	29	0	0	0	8	0	0	0	0	0	0	0	0	0
GDSC2	343	15972138	753532	BB49-HNC	SIDM00174	HNSC	1005	Cisplatin	DNA crosslinker	DNA replication	1046	Y	0.004002	6.0	2.850795	0.916137	0.066922	-0.20177	BB49-HNC	21	26	0	0	271	0	0	0	0	0	0	0	0	0	0	0	32	0	0	0	0	0	0	0	0	0	0	0	0	0
GDSC2	343	15972905	753538	Ca9-22	SIDM00489	HNSC	1005	Cisplatin	DNA crosslinker	DNA replication	1046	Y	0.004002	6.0	2.509484	0.920616	0.063291	-0.387058	Ca9-22	75	41	0	0	1172	0	0	0	0	0	0	0	0	0	0	0	53	0	0	0	0	0	0	0	0	0	0	0	0	0
GDSC2	343	15973187	753539	CADO-ES1	SIDM00961	UNCLASSIFIED	1005	Cisplatin	DNA crosslinker	DNA replication	1046	Y	0.004002	6.0	1.190101	0.853198	0.102374	-1.103316	CADO-ES1	98	0	0	0	1016	0	0	0	0	0	0	0	0	0	0	0	0	0	0	0	0	0	0	0	0	0	0	0	0	0
GDSC2	343	15973648	753541	CAL-33	SIDM00942	HNSC	1005	Cisplatin	DNA crosslinker	DNA replication	1046	Y	0.004002	6.0	2.682673	0.930835	0.058413	-0.293039	CAL-33	72	36	0	0	822	0	0	0	0	0	0	0	0	0	0	0	0	0	0	0	0	0	0	0	0	0	0	0	0	0
GDSC2	343	15974366	753547	CPC-N	SIDM00953	SCLC	1005	Cisplatin	DNA crosslinker	DNA replication	1046	Y	0.004002	6.0	3.544983	0.970598	0.044639	0.175086	CPC-N	59	0	0	200	731	0	0	0	0	0	0	0	0	0	0	0	0	0	0	0	0	0	0	0	0	0	0	0	0	0
GDSC2	343	15974647	753548	CTV-1	SIDM00951	LAML	1005	Cisplatin	DNA crosslinker	DNA replication	1046	Y	0.004002	6.0	1.327841	0.894269	0.115761	-1.028541	CTV-1	0	400	0	0	5499	2515	0	0	0	0	0	0	0	0	0	0	0	685	0	0	0	0	0	0	0	0	0	0	0	0
GDSC2	343	15975364	753552	DSH1	SIDM00970	BLCA	1005	Cisplatin	DNA crosslinker	DNA replication	1046	Y	0.004002	6.0	2.817043	0.919424	0.078059	-0.220093	DSH1	99	68	0	0	811	0	0	0	0	0	0	0	0	0	0	0	65	0	0	0	0	0	0	0	0	0	0	0	0	0
GDSC2	343	15975646	753554	EBC-1	SIDM00486	LUSC	1005	Cisplatin	DNA crosslinker	DNA replication	1046	Y	0.004002	6.0	5.519848	0.983215	0.055076	1.247187	EBC-1	90	0	0	238	881	0	0	0	0	0	0	0	0	0	0	0	0	0	0	0	0	0	0	0	0	0	0	0	0	0
GDSC2	343	15975927	753555	EC-GI-10	SIDM00278	ESCA	1005	Cisplatin	DNA crosslinker	DNA replication	1046	Y	0.004002	6.0	2.680096	0.930267	0.084712	-0.294437	EC-GI-10	100	0	0	0	842	0	0	0	0	0	0	0	0	0	0	0	98	0	0	0	0	0	0	0	0	0	0	0	0	0
GDSC2	343	15976208	753556	EPLC-272H	SIDM01044	LUSC	1005	Cisplatin	DNA crosslinker	DNA replication	1046	Y	0.004002	6.0	2.211429	0.888996	0.082941	-0.548865	EPLC-272H	0	76	0	148	793	0	0	0	0	0	0	0	0	0	0	0	83	0	0	0	0	0	49	0	0	0	0	0	0	0
GDSC2	343	15976926	753561	HO-1-u-1	SIDM00591	HNSC	1005	Cisplatin	DNA crosslinker	DNA replication	1046	Y	0.004002	6.0	4.02123	0.967741	0.118073	0.433628	HO-1-u-1	35	38	0	0	1032	0	0	0	0	0	0	0	0	0	0	0	0	0	0	0	0	0	0	0	0	0	0	0	0	0
GDSC2	343	15977096	753562	HSC-2	SIDM00590	HNSC	1005	Cisplatin	DNA crosslinker	DNA replication	1046	Y	0.004002	6.0	1.729414	0.886393	0.096364	-0.810538	HSC-2	67	0	0	0	1253	0	0	0	0	0	0	0	0	0	0	0	57	0	0	0	0	0	0	0	0	0	0	0	0	0
GDSC2	343	15977376	753563	IM-9	SIDM00632	MM	1005	Cisplatin	DNA crosslinker	DNA replication	1046	Y	0.004002	6.0	0.285054	0.776032	0.140207	-1.594641	IM-9	58	0	0	0	550	0	0	0	0	0	0	0	0	0	0	0	0	0	0	0	0	0	0	0	0	0	0	0	0	0
GDSC2	343	15977837	753565	IST-SL2	SIDM00230	SCLC	1005	Cisplatin	DNA crosslinker	DNA replication	1046	Y	0.004002	6.0	1.805478	0.87664	0.127115	-0.769244	IST-SL2	58	52	0	169	786	0	0	0	0	0	0	0	0	0	0	0	79	0	0	0	0	0	0	0	0	0	0	0	0	0
GDSC2	343	15978108	753566	J82	SIDM00693	BLCA	1005	Cisplatin	DNA crosslinker	DNA replication	1046	Y	0.004002	6.0	2.703568	0.909136	0.100193	-0.281695	J82	0	38	0	0	294	0	0	0	0	0	0	0	0	0	0	0	41	0	0	0	0	0	0	0	0	0	0	0	0	0
GDSC2	343	15978389	753569	KNS-62	SIDM00606	LUSC	1005	Cisplatin	DNA crosslinker	DNA replication	1046	Y	0.004002	6.0	3.438	0.951078	0.07245	0.117008	KNS-62	107	0	0	406	1233	0	0	0	0	0	0	0	0	0	0	0	0	0	0	0	0	0	0	0	0	0	0	0	0	0
GDSC2	343	15978851	753572	KP-4	SIDM00301	PAAD	1005	Cisplatin	DNA crosslinker	DNA replication	1046	Y	0.004002	8.0	3.078383	0.952302	0.070595	-0.078218	KP-4	84	0	0	0	745	0	0	0	0	0	0	0	0	0	0	0	0	0	0	0	0	0	0	0	0	0	0	0	0	0
[truncated: 235,714 more rows]
[truncated: 11 more columns]
