# Supplementary material for: Global Geo-Pharmacogenomics: Environmental Mutational Signatures Drive Population-Level Heterogeneity in Anticancer Drug Response
Source: J Xenobiot. 2026 May 18;16(3):87. doi: 10.3390/jox16030087 (PMC13214943; doi:10.3390/jox16030087)
Supplement: Supplementary file 1 [file jox-16-00087-s001.zip › Code_and_Data/UV_NASA_POWER_Climatology_Grid.csv]

lat	lon	uvi_annual	uvi_jan	uvi_feb	uvi_mar	uvi_apr	uvi_may	uvi_jun	uvi_jul	uvi_aug	uvi_sep	uvi_oct	uvi_nov	uvi_dec
-55.0	-180.0	0.63	1.63	1.18	0.59	0.19	0.04	0.02	0.03	0.09	0.29	0.67	1.22	1.66
-55.0	-175.0	0.64	1.64	1.2	0.61	0.19	0.05	0.02	0.03	0.09	0.29	0.67	1.24	1.7
-55.0	-170.0	0.66	1.71	1.24	0.63	0.2	0.05	0.02	0.03	0.1	0.31	0.7	1.28	1.73
-55.0	-165.0	0.65	1.69	1.22	0.62	0.2	0.05	0.02	0.03	0.1	0.31	0.69	1.27	1.69
-55.0	-160.0	0.65	1.66	1.21	0.61	0.19	0.05	0.02	0.03	0.1	0.31	0.68	1.24	1.68
-55.0	-155.0	0.64	1.64	1.19	0.6	0.19	0.05	0.02	0.03	0.1	0.31	0.68	1.23	1.66
-55.0	-150.0	0.64	1.63	1.16	0.6	0.19	0.05	0.02	0.03	0.1	0.31	0.69	1.24	1.64
-55.0	-145.0	0.62	1.58	1.14	0.58	0.19	0.05	0.02	0.03	0.1	0.3	0.67	1.2	1.6
-55.0	-140.0	0.62	1.58	1.14	0.58	0.19	0.05	0.02	0.03	0.1	0.32	0.68	1.21	1.6
-55.0	-135.0	0.63	1.6	1.15	0.6	0.2	0.05	0.02	0.03	0.1	0.33	0.69	1.22	1.63
-55.0	-130.0	0.61	1.55	1.12	0.56	0.19	0.05	0.02	0.03	0.1	0.33	0.67	1.19	1.57
-55.0	-125.0	0.62	1.56	1.11	0.57	0.19	0.05	0.02	0.03	0.1	0.34	0.68	1.21	1.6
-55.0	-120.0	0.64	1.6	1.16	0.58	0.2	0.05	0.02	0.03	0.11	0.36	0.71	1.25	1.67
-55.0	-115.0	0.64	1.58	1.15	0.58	0.2	0.05	0.02	0.03	0.1	0.37	0.72	1.25	1.66
-55.0	-110.0	0.65	1.6	1.15	0.59	0.2	0.05	0.02	0.03	0.1	0.37	0.73	1.28	1.67
-55.0	-105.0	0.66	1.61	1.16	0.6	0.2	0.05	0.02	0.03	0.1	0.38	0.75	1.3	1.7
-55.0	-100.0	0.66	1.63	1.18	0.6	0.2	0.05	0.02	0.03	0.11	0.39	0.77	1.32	1.69
-55.0	-95.0	0.67	1.62	1.18	0.6	0.2	0.05	0.02	0.03	0.11	0.4	0.79	1.34	1.67
-55.0	-90.0	0.68	1.64	1.18	0.6	0.2	0.05	0.02	0.03	0.11	0.4	0.82	1.37	1.72
-55.0	-85.0	0.68	1.64	1.18	0.6	0.2	0.05	0.02	0.03	0.11	0.41	0.83	1.38	1.73
-55.0	-80.0	0.67	1.6	1.18	0.6	0.2	0.05	0.02	0.03	0.11	0.4	0.84	1.38	1.71
-55.0	-75.0	0.65	1.53	1.14	0.58	0.19	0.05	0.02	0.03	0.11	0.4	0.83	1.35	1.63
-55.0	-70.0	0.67	1.58	1.18	0.6	0.2	0.05	0.02	0.03	0.11	0.4	0.84	1.37	1.63
-55.0	-65.0	0.7	1.62	1.21	0.63	0.21	0.05	0.02	0.03	0.11	0.42	0.91	1.46	1.74
-55.0	-60.0	0.72	1.71	1.24	0.64	0.21	0.05	0.02	0.03	0.11	0.41	0.95	1.52	1.81
-55.0	-55.0	0.7	1.63	1.21	0.63	0.2	0.05	0.02	0.03	0.11	0.4	0.94	1.45	1.76
-55.0	-50.0	0.68	1.57	1.16	0.59	0.19	0.05	0.02	0.03	0.11	0.39	0.91	1.41	1.69
-55.0	-45.0	0.66	1.55	1.14	0.57	0.19	0.05	0.02	0.03	0.1	0.38	0.91	1.39	1.65
-55.0	-40.0	0.63	1.43	1.07	0.54	0.18	0.05	0.02	0.03	0.1	0.36	0.87	1.32	1.58
-55.0	-35.0	0.69	1.58	1.18	0.62	0.19	0.05	0.02	0.03	0.11	0.41	0.97	1.47	1.71
-55.0	-30.0	0.63	1.47	1.07	0.55	0.18	0.05	0.02	0.03	0.1	0.38	0.89	1.32	1.58
-55.0	-25.0	0.61	1.4	1.04	0.53	0.18	0.04	0.02	0.03	0.1	0.35	0.86	1.28	1.53
-55.0	-20.0	0.6	1.4	1.04	0.52	0.18	0.05	0.02	0.03	0.09	0.35	0.86	1.23	1.5
-55.0	-15.0	0.61	1.41	1.04	0.53	0.18	0.05	0.02	0.03	0.09	0.34	0.86	1.26	1.52
-55.0	-10.0	0.62	1.44	1.05	0.54	0.18	0.05	0.02	0.03	0.09	0.34	0.87	1.27	1.55
-55.0	-5.0	0.62	1.45	1.04	0.54	0.18	0.05	0.02	0.03	0.09	0.34	0.89	1.28	1.56
-55.0	0.0	0.62	1.44	1.02	0.54	0.18	0.05	0.02	0.03	0.1	0.37	0.87	1.27	1.56
-55.0	5.0	0.62	1.44	1.03	0.53	0.18	0.05	0.02	0.03	0.1	0.39	0.88	1.23	1.55
-55.0	10.0	0.64	1.45	1.05	0.54	0.18	0.05	0.02	0.03	0.11	0.45	0.99	1.29	1.55
-55.0	15.0	0.63	1.43	1.03	0.53	0.18	0.04	0.02	0.03	0.1	0.4	1.01	1.28	1.54
-55.0	20.0	0.62	1.41	1.02	0.54	0.18	0.04	0.02	0.03	0.09	0.35	0.94	1.29	1.53
-55.0	25.0	0.61	1.42	1.02	0.54	0.18	0.05	0.02	0.03	0.09	0.33	0.88	1.32	1.52
-55.0	30.0	0.59	1.4	1.01	0.53	0.18	0.05	0.02	0.02	0.08	0.29	0.74	1.22	1.49
-55.0	35.0	0.59	1.43	1.03	0.54	0.18	0.04	0.02	0.03	0.08	0.29	0.74	1.24	1.51
-55.0	40.0	0.59	1.42	1.04	0.53	0.18	0.04	0.02	0.03	0.09	0.28	0.72	1.24	1.51
-55.0	45.0	0.62	1.47	1.09	0.56	0.19	0.04	0.02	0.03	0.09	0.3	0.75	1.33	1.57
-55.0	50.0	0.61	1.45	1.09	0.56	0.19	0.05	0.02	0.03	0.09	0.29	0.73	1.29	1.53
-55.0	55.0	0.61	1.46	1.09	0.57	0.18	0.04	0.02	0.03	0.08	0.28	0.72	1.28	1.54
-55.0	60.0	0.61	1.49	1.11	0.56	0.19	0.04	0.02	0.02	0.09	0.29	0.7	1.28	1.59
-55.0	65.0	0.61	1.48	1.11	0.56	0.19	0.04	0.02	0.02	0.08	0.28	0.7	1.28	1.6
-55.0	70.0	0.61	1.49	1.1	0.56	0.19	0.04	0.02	0.02	0.08	0.28	0.69	1.28	1.58
-55.0	75.0	0.61	1.48	1.1	0.57	0.19	0.04	0.02	0.02	0.08	0.28	0.69	1.28	1.58
-55.0	80.0	0.61	1.48	1.09	0.57	0.18	0.04	0.02	0.02	0.08	0.28	0.69	1.27	1.59
-55.0	85.0	0.59	1.44	1.05	0.55	0.17	0.04	0.02	0.02	0.08	0.26	0.66	1.21	1.54
-55.0	90.0	0.59	1.44	1.05	0.54	0.18	0.04	0.02	0.02	0.08	0.26	0.65	1.2	1.54
-55.0	95.0	0.59	1.45	1.05	0.54	0.18	0.04	0.02	0.02	0.08	0.26	0.65	1.19	1.55
-55.0	100.0	0.6	1.5	1.08	0.55	0.18	0.04	0.02	0.02	0.08	0.27	0.66	1.21	1.6
-55.0	105.0	0.61	1.52	1.11	0.57	0.18	0.04	0.02	0.02	0.08	0.27	0.67	1.25	1.63
-55.0	110.0	0.61	1.52	1.12	0.57	0.18	0.04	0.02	0.03	0.08	0.27	0.66	1.23	1.61
-55.0	115.0	0.6	1.51	1.11	0.56	0.18	0.04	0.02	0.02	0.08	0.27	0.64	1.2	1.59
-55.0	120.0	0.6	1.53	1.12	0.56	0.18	0.04	0.02	0.03	0.08	0.26	0.64	1.2	1.57
-55.0	125.0	0.6	1.54	1.13	0.56	0.18	0.04	0.02	0.03	0.09	0.27	0.64	1.19	1.59
-55.0	130.0	0.62	1.57	1.14	0.58	0.19	0.05	0.02	0.03	0.08	0.27	0.65	1.22	1.62
-55.0	135.0	0.62	1.58	1.15	0.58	0.19	0.04	0.02	0.03	0.09	0.28	0.66	1.24	1.64
-55.0	140.0	0.63	1.63	1.16	0.6	0.19	0.05	0.02	0.03	0.09	0.28	0.67	1.26	1.64
-55.0	145.0	0.64	1.65	1.18	0.6	0.19	0.05	0.02	0.03	0.09	0.29	0.68	1.26	1.65
-55.0	150.0	0.61	1.58	1.15	0.59	0.19	0.04	0.02	0.03	0.08	0.26	0.64	1.17	1.6
-55.0	155.0	0.61	1.6	1.16	0.59	0.19	0.04	0.02	0.03	0.08	0.27	0.64	1.18	1.6
-55.0	160.0	0.64	1.63	1.2	0.6	0.2	0.05	0.02	0.03	0.09	0.28	0.65	1.22	1.67
-55.0	165.0	0.61	1.59	1.15	0.58	0.19	0.04	0.02	0.03	0.09	0.27	0.62	1.16	1.62
-55.0	170.0	0.64	1.65	1.21	0.61	0.2	0.05	0.02	0.03	0.09	0.28	0.65	1.21	1.69
-55.0	175.0	0.66	1.69	1.25	0.63	0.2	0.05	0.02	0.03	0.09	0.29	0.67	1.26	1.71
-50.0	-180.0	0.82	1.92	1.51	0.87	0.34	0.11	0.05	0.06	0.17	0.44	0.9	1.52	1.97
-50.0	-175.0	0.79	1.85	1.46	0.84	0.32	0.1	0.05	0.06	0.17	0.42	0.85	1.48	1.9
-50.0	-170.0	0.8	1.9	1.47	0.85	0.33	0.1	0.05	0.06	0.17	0.43	0.87	1.49	1.94
-50.0	-165.0	0.8	1.89	1.47	0.85	0.32	0.11	0.05	0.06	0.17	0.43	0.86	1.47	1.91
-50.0	-160.0	0.8	1.91	1.47	0.84	0.33	0.11	0.05	0.06	0.17	0.44	0.87	1.45	1.89
-50.0	-155.0	0.8	1.91	1.46	0.84	0.33	0.11	0.05	0.06	0.17	0.44	0.87	1.47	1.89
-50.0	-150.0	0.8	1.93	1.45	0.86	0.33	0.11	0.05	0.06	0.17	0.45	0.87	1.46	1.91
-50.0	-145.0	0.8	1.89	1.45	0.84	0.33	0.11	0.05	0.06	0.17	0.45	0.88	1.45	1.89
-50.0	-140.0	0.8	1.88	1.45	0.83	0.34	0.11	0.05	0.06	0.17	0.46	0.89	1.49	1.87
-50.0	-135.0	0.8	1.89	1.43	0.82	0.33	0.11	0.05	0.06	0.18	0.46	0.9	1.49	1.88
-50.0	-130.0	0.79	1.86	1.42	0.81	0.33	0.11	0.05	0.06	0.18	0.47	0.9	1.5	1.88
-50.0	-125.0	0.79	1.82	1.43	0.82	0.33	0.11	0.05	0.06	0.18	0.48	0.9	1.49	1.9
-50.0	-120.0	0.8	1.81	1.43	0.8	0.33	0.11	0.05	0.07	0.18	0.49	0.91	1.49	1.9
-50.0	-115.0	0.8	1.82	1.43	0.81	0.33	0.11	0.05	0.07	0.18	0.49	0.92	1.48	1.88
-50.0	-110.0	0.8	1.84	1.43	0.81	0.33	0.11	0.05	0.07	0.18	0.5	0.92	1.49	1.9
-50.0	-105.0	0.81	1.85	1.44	0.81	0.33	0.11	0.05	0.07	0.18	0.5	0.93	1.51	1.91
-50.0	-100.0	0.81	1.87	1.43	0.81	0.34	0.11	0.05	0.07	0.19	0.51	0.95	1.54	1.89
-50.0	-95.0	0.81	1.87	1.45	0.81	0.33	0.11	0.05	0.07	0.19	0.52	0.96	1.54	1.91
-50.0	-90.0	0.82	1.86	1.45	0.82	0.33	0.11	0.05	0.07	0.19	0.52	0.98	1.56	1.92
-50.0	-85.0	0.82	1.86	1.46	0.83	0.34	0.11	0.05	0.07	0.19	0.52	0.98	1.56	1.92
-50.0	-80.0	0.8	1.79	1.43	0.81	0.33	0.11	0.05	0.07	0.19	0.51	0.97	1.52	1.87
-50.0	-75.0	0.66	1.44	1.21	0.68	0.29	0.1	0.05	0.06	0.17	0.44	0.84	1.24	1.46
-50.0	-70.0	0.94	2.14	1.68	0.95	0.4	0.13	0.06	0.08	0.22	0.59	1.15	1.76	2.1
-50.0	-65.0	0.97	2.21	1.71	0.96	0.39	0.13	0.06	0.08	0.21	0.59	1.19	1.87	2.27
-50.0	-60.0	0.93	2.1	1.62	0.94	0.37	0.12	0.06	0.07	0.2	0.57	1.15	1.81	2.18
-50.0	-55.0	0.89	1.99	1.56	0.9	0.35	0.12	0.05	0.07	0.19	0.54	1.12	1.74	2.07
-50.0	-50.0	0.85	1.91	1.5	0.86	0.34	0.12	0.05	0.07	0.19	0.52	1.07	1.65	1.99
-50.0	-45.0	0.83	1.85	1.45	0.83	0.33	0.11	0.05	0.07	0.18	0.5	1.07	1.62	1.93
-50.0	-40.0	0.81	1.77	1.42	0.8	0.33	0.11	0.05	0.07	0.18	0.49	1.04	1.56	1.89
-50.0	-35.0	0.78	1.71	1.39	0.79	0.32	0.1	0.05	0.06	0.17	0.47	1.0	1.5	1.79
-50.0	-30.0	0.75	1.63	1.35	0.77	0.31	0.1	0.05	0.06	0.17	0.46	0.97	1.47	1.72
-50.0	-25.0	0.74	1.64	1.31	0.74	0.3	0.1	0.05	0.06	0.17	0.45	0.96	1.46	1.71
-50.0	-20.0	0.75	1.67	1.3	0.75	0.3	0.1	0.05	0.06	0.16	0.45	0.98	1.45	1.74
-50.0	-15.0	0.74	1.66	1.31	0.75	0.3	0.1	0.05	0.06	0.16	0.45	0.97	1.42	1.72
-50.0	-10.0	0.74	1.66	1.29	0.75	0.31	0.1	0.04	0.06	0.17	0.44	0.96	1.44	1.73
-50.0	-5.0	0.73	1.62	1.26	0.73	0.3	0.1	0.05	0.06	0.16	0.42	0.93	1.43	1.71
-50.0	0.0	0.71	1.59	1.21	0.7	0.29	0.1	0.05	0.06	0.15	0.42	0.91	1.38	1.66
-50.0	5.0	0.72	1.62	1.24	0.72	0.3	0.1	0.05	0.06	0.15	0.42	0.92	1.39	1.69
-50.0	10.0	0.72	1.65	1.26	0.72	0.3	0.1	0.05	0.06	0.16	0.41	0.91	1.37	1.7
-50.0	15.0	0.71	1.62	1.23	0.71	0.3	0.1	0.05	0.06	0.16	0.41	0.9	1.34	1.68
-50.0	20.0	0.73	1.64	1.27	0.73	0.3	0.1	0.05	0.06	0.16	0.42	0.91	1.39	1.7
-50.0	25.0	0.73	1.64	1.29	0.73	0.31	0.1	0.05	0.06	0.16	0.41	0.9	1.39	1.7
-50.0	30.0	0.7	1.61	1.25	0.72	0.3	0.1	0.05	0.06	0.15	0.39	0.86	1.35	1.66
-50.0	35.0	0.74	1.68	1.31	0.76	0.31	0.1	0.05	0.06	0.16	0.41	0.9	1.42	1.72
-50.0	40.0	0.74	1.7	1.33	0.76	0.31	0.1	0.05	0.06	0.16	0.41	0.88	1.43	1.73
-50.0	45.0	0.74	1.7	1.34	0.77	0.31	0.1	0.05	0.06	0.16	0.41	0.87	1.43	1.74
-50.0	50.0	0.75	1.73	1.35	0.78	0.31	0.1	0.05	0.06	0.16	0.4	0.87	1.43	1.75
-50.0	55.0	0.75	1.73	1.36	0.78	0.31	0.1	0.05	0.06	0.16	0.4	0.86	1.42	1.76
-50.0	60.0	0.75	1.73	1.38	0.78	0.32	0.1	0.05	0.06	0.16	0.41	0.86	1.43	1.79
-50.0	65.0	0.76	1.73	1.38	0.79	0.32	0.1	0.05	0.06	0.16	0.41	0.88	1.45	1.83
-50.0	70.0	0.78	1.8	1.43	0.84	0.33	0.1	0.05	0.06	0.16	0.42	0.89	1.47	1.83
-50.0	75.0	0.76	1.76	1.38	0.81	0.32	0.1	0.05	0.06	0.16	0.41	0.87	1.47	1.83
-50.0	80.0	0.73	1.69	1.3	0.79	0.31	0.09	0.04	0.06	0.15	0.39	0.84	1.42	1.76
-50.0	85.0	0.72	1.64	1.26	0.77	0.3	0.09	0.04	0.05	0.15	0.38	0.82	1.38	1.73
-50.0	90.0	0.71	1.64	1.27	0.75	0.3	0.1	0.04	0.06	0.15	0.37	0.79	1.36	1.69
-50.0	95.0	0.72	1.68	1.3	0.77	0.3	0.1	0.04	0.06	0.15	0.38	0.8	1.37	1.73
-50.0	100.0	0.74	1.72	1.34	0.77	0.31	0.1	0.04	0.06	0.15	0.39	0.83	1.43	1.8
-50.0	105.0	0.75	1.74	1.35	0.78	0.31	0.1	0.05	0.06	0.16	0.4	0.85	1.44	1.8
-50.0	110.0	0.75	1.74	1.35	0.78	0.31	0.1	0.05	0.06	0.16	0.39	0.84	1.45	1.82
-50.0	115.0	0.74	1.73	1.34	0.78	0.31	0.1	0.05	0.06	0.15	0.38	0.84	1.42	1.78
-50.0	120.0	0.74	1.75	1.35	0.77	0.31	0.1	0.05	0.06	0.16	0.39	0.82	1.4	1.76
-50.0	125.0	0.74	1.77	1.37	0.78	0.31	0.1	0.05	0.06	0.16	0.39	0.82	1.4	1.78
-50.0	130.0	0.76	1.79	1.39	0.8	0.32	0.1	0.05	0.06	0.16	0.39	0.83	1.43	1.82
-50.0	135.0	0.77	1.83	1.41	0.81	0.32	0.1	0.05	0.06	0.16	0.4	0.86	1.46	1.84
-50.0	140.0	0.77	1.84	1.44	0.82	0.33	0.1	0.05	0.06	0.15	0.4	0.85	1.44	1.85
-50.0	145.0	0.79	1.87	1.47	0.82	0.33	0.1	0.05	0.06	0.16	0.4	0.85	1.46	1.89
-50.0	150.0	0.8	1.9	1.5	0.85	0.34	0.1	0.05	0.06	0.16	0.41	0.88	1.47	1.89
-50.0	155.0	0.79	1.86	1.46	0.84	0.33	0.1	0.05	0.06	0.16	0.41	0.87	1.45	1.88
-50.0	160.0	0.79	1.88	1.51	0.85	0.34	0.1	0.05	0.06	0.16	0.41	0.86	1.45	1.88
-50.0	165.0	0.79	1.9	1.48	0.85	0.34	0.1	0.05	0.06	0.16	0.41	0.86	1.43	1.89
-50.0	170.0	0.8	1.9	1.5	0.85	0.35	0.11	0.05	0.06	0.17	0.43	0.88	1.47	1.93
-50.0	175.0	0.81	1.91	1.52	0.88	0.35	0.11	0.05	0.06	0.16	0.43	0.88	1.48	1.94
-45.0	-180.0	1.03	2.24	1.87	1.17	0.54	0.21	0.11	0.14	0.3	0.63	1.15	1.81	2.23
-45.0	-175.0	1.0	2.22	1.79	1.13	0.53	0.2	0.1	0.13	0.28	0.6	1.11	1.75	2.15
-45.0	-170.0	1.0	2.22	1.78	1.14	0.52	0.2	0.1	0.13	0.29	0.62	1.12	1.74	2.2
-45.0	-165.0	1.0	2.2	1.77	1.13	0.53	0.21	0.11	0.13	0.29	0.62	1.12	1.74	2.18
-45.0	-160.0	1.0	2.21	1.75	1.13	0.53	0.21	0.11	0.13	0.29	0.62	1.12	1.75	2.17
-45.0	-155.0	1.0	2.2	1.76	1.13	0.53	0.21	0.11	0.13	0.29	0.63	1.12	1.74	2.17
-45.0	-150.0	0.99	2.18	1.76	1.12	0.53	0.21	0.11	0.13	0.29	0.64	1.12	1.73	2.14
-45.0	-145.0	0.99	2.18	1.74	1.11	0.53	0.21	0.11	0.13	0.29	0.65	1.13	1.74	2.14
-45.0	-140.0	0.99	2.18	1.74	1.12	0.53	0.21	0.11	0.13	0.29	0.64	1.14	1.75	2.14
-45.0	-135.0	0.99	2.16	1.74	1.11	0.53	0.21	0.11	0.13	0.29	0.63	1.16	1.74	2.15
-45.0	-130.0	0.99	2.13	1.71	1.1	0.52	0.21	0.11	0.13	0.29	0.64	1.15	1.75	2.15
-45.0	-125.0	0.98	2.12	1.69	1.09	0.52	0.21	0.11	0.13	0.29	0.64	1.15	1.71	2.13
-45.0	-120.0	0.97	2.09	1.7	1.07	0.51	0.2	0.11	0.13	0.3	0.65	1.14	1.7	2.12
-45.0	-115.0	0.97	2.08	1.71	1.07	0.51	0.21	0.11	0.13	0.29	0.64	1.14	1.7	2.13
-45.0	-110.0	0.97	2.07	1.71	1.06	0.5	0.21	0.11	0.13	0.29	0.65	1.14	1.71	2.1
-45.0	-105.0	0.97	2.08	1.69	1.07	0.51	0.21	0.11	0.13	0.3	0.65	1.14	1.73	2.12
-45.0	-100.0	0.98	2.11	1.69	1.07	0.51	0.21	0.11	0.13	0.29	0.67	1.15	1.73	2.11
-45.0	-95.0	0.98	2.12	1.7	1.09	0.51	0.21	0.11	0.13	0.29	0.68	1.16	1.73	2.12
-45.0	-90.0	1.0	2.16	1.74	1.09	0.51	0.21	0.11	0.13	0.29	0.67	1.17	1.76	2.14
-45.0	-85.0	1.0	2.17	1.75	1.1	0.51	0.21	0.11	0.13	0.29	0.68	1.17	1.77	2.16
-45.0	-80.0	1.01	2.17	1.78	1.12	0.51	0.21	0.11	0.14	0.3	0.68	1.21	1.79	2.14
-45.0	-75.0	0.93	2.04	1.69	1.05	0.48	0.2	0.1	0.12	0.27	0.62	1.09	1.63	1.96
-45.0	-70.0	1.19	2.61	2.09	1.3	0.61	0.25	0.13	0.16	0.34	0.77	1.39	2.07	2.56
-45.0	-65.0	1.17	2.54	2.05	1.29	0.61	0.24	0.12	0.15	0.34	0.76	1.37	2.07	2.54
-45.0	-60.0	1.13	2.46	1.97	1.25	0.59	0.24	0.12	0.15	0.33	0.74	1.35	2.02	2.44
-45.0	-55.0	1.07	2.29	1.86	1.18	0.56	0.22	0.11	0.14	0.3	0.69	1.3	1.89	2.33
-45.0	-50.0	1.05	2.26	1.83	1.16	0.54	0.22	0.11	0.13	0.3	0.68	1.27	1.86	2.25
-45.0	-45.0	1.03	2.2	1.8	1.14	0.53	0.21	0.11	0.14	0.3	0.67	1.26	1.82	2.2
-45.0	-40.0	1.0	2.15	1.74	1.11	0.52	0.21	0.11	0.14	0.29	0.65	1.21	1.75	2.12
-45.0	-35.0	0.98	2.11	1.7	1.11	0.52	0.2	0.11	0.13	0.29	0.63	1.21	1.74	2.08
-45.0	-30.0	0.96	2.06	1.67	1.07	0.49	0.2	0.11	0.13	0.28	0.62	1.17	1.72	2.03
-45.0	-25.0	0.94	2.02	1.64	1.06	0.48	0.19	0.1	0.13	0.27	0.61	1.16	1.67	2.03
-45.0	-20.0	0.93	1.99	1.61	1.02	0.49	0.19	0.1	0.12	0.28	0.6	1.16	1.66	1.99
-45.0	-15.0	0.95	2.03	1.61	1.07	0.5	0.19	0.1	0.13	0.28	0.61	1.15	1.69	2.01
-45.0	-10.0	0.91	1.96	1.54	1.02	0.47	0.19	0.1	0.13	0.26	0.58	1.11	1.65	1.97
-45.0	-5.0	0.91	1.93	1.53	0.99	0.47	0.19	0.1	0.12	0.26	0.58	1.1	1.65	1.97
-45.0	0.0	0.9	1.9	1.53	1.0	0.47	0.19	0.1	0.13	0.26	0.58	1.1	1.63	1.95
-45.0	5.0	0.9	1.91	1.56	0.99	0.47	0.19	0.1	0.12	0.27	0.58	1.12	1.62	1.96
-45.0	10.0	0.91	1.93	1.56	0.99	0.48	0.19	0.1	0.12	0.27	0.58	1.13	1.63	1.97
-45.0	15.0	0.92	1.96	1.56	1.01	0.48	0.2	0.1	0.12	0.27	0.58	1.14	1.64	1.97
-45.0	20.0	0.95	1.99	1.63	1.06	0.5	0.2	0.11	0.13	0.28	0.6	1.15	1.69	2.05
-45.0	25.0	0.96	2.02	1.66	1.07	0.5	0.2	0.11	0.13	0.28	0.61	1.16	1.7	2.07
-45.0	30.0	0.96	2.04	1.67	1.06	0.49	0.2	0.11	0.13	0.28	0.6	1.15	1.68	2.08
-45.0	35.0	0.96	2.07	1.68	1.07	0.5	0.2	0.11	0.14	0.29	0.61	1.15	1.7	2.1
-45.0	40.0	0.96	2.07	1.71	1.09	0.5	0.2	0.11	0.13	0.28	0.6	1.14	1.68	2.05
-45.0	45.0	0.96	2.08	1.7	1.09	0.5	0.2	0.11	0.13	0.28	0.59	1.12	1.67	2.08
-45.0	50.0	0.95	2.09	1.7	1.09	0.51	0.2	0.11	0.13	0.28	0.58	1.11	1.66	2.04
-45.0	55.0	0.94	2.06	1.69	1.08	0.51	0.19	0.1	0.12	0.28	0.57	1.08	1.65	2.01
-45.0	60.0	0.92	1.99	1.65	1.08	0.5	0.19	0.1	0.12	0.27	0.55	1.05	1.61	1.95
-45.0	65.0	0.95	2.06	1.69	1.12	0.51	0.19	0.11	0.13	0.28	0.57	1.08	1.67	2.03
-45.0	70.0	0.93	2.04	1.67	1.09	0.51	0.19	0.1	0.12	0.27	0.54	1.04	1.64	2.03
-45.0	75.0	0.92	2.02	1.63	1.08	0.5	0.19	0.1	0.12	0.26	0.54	1.04	1.62	2.02
-45.0	80.0	0.94	2.04	1.68	1.09	0.51	0.19	0.1	0.12	0.27	0.57	1.07	1.67	2.05
-45.0	85.0	0.92	1.98	1.65	1.06	0.5	0.19	0.1	0.12	0.26	0.55	1.05	1.65	2.0
-45.0	90.0	0.91	1.97	1.59	1.02	0.48	0.19	0.1	0.12	0.26	0.53	1.04	1.64	1.99
-45.0	95.0	0.93	1.99	1.62	1.04	0.49	0.19	0.1	0.12	0.27	0.55	1.07	1.67	2.05
-45.0	100.0	0.9	1.97	1.59	1.01	0.48	0.19	0.1	0.12	0.26	0.54	1.03	1.63	2.0
-45.0	105.0	0.91	1.99	1.58	1.04	0.48	0.19	0.1	0.12	0.26	0.54	1.04	1.66	1.99
-45.0	110.0	0.93	2.02	1.65	1.07	0.5	0.19	0.1	0.12	0.26	0.55	1.06	1.65	2.03
-45.0	115.0	0.93	2.03	1.65	1.05	0.49	0.19	0.1	0.12	0.27	0.55	1.08	1.66	2.03
-45.0	120.0	0.94	2.06	1.66	1.05	0.49	0.19	0.1	0.12	0.27	0.56	1.09	1.67	2.06
-45.0	125.0	0.95	2.08	1.7	1.07	0.49	0.2	0.1	0.12	0.27	0.56	1.09	1.67	2.07
-45.0	130.0	0.96	2.13	1.71	1.08	0.5	0.2	0.1	0.13	0.27	0.57	1.08	1.7	2.05
-45.0	135.0	0.97	2.14	1.73	1.09	0.51	0.2	0.1	0.12	0.27	0.58	1.11	1.72	2.07
-45.0	140.0	0.98	2.19	1.74	1.11	0.51	0.2	0.11	0.13	0.27	0.59	1.11	1.72	2.12
-45.0	145.0	1.0	2.22	1.81	1.12	0.52	0.2	0.11	0.13	0.27	0.58	1.11	1.74	2.18
-45.0	150.0	0.99	2.18	1.77	1.14	0.53	0.2	0.11	0.13	0.28	0.59	1.13	1.71	2.15
-45.0	155.0	0.99	2.18	1.78	1.14	0.53	0.21	0.11	0.13	0.28	0.6	1.12	1.69	2.15
-45.0	160.0	0.98	2.18	1.74	1.14	0.53	0.2	0.11	0.13	0.28	0.59	1.1	1.68	2.11
-45.0	165.0	0.98	2.15	1.76	1.14	0.54	0.2	0.11	0.13	0.28	0.59	1.08	1.67	2.11
-45.0	170.0	1.03	2.22	1.87	1.23	0.59	0.22	0.12	0.14	0.3	0.63	1.13	1.74	2.15
-45.0	175.0	1.05	2.31	1.92	1.24	0.58	0.22	0.11	0.13	0.29	0.63	1.16	1.84	2.24
-40.0	-180.0	1.25	2.58	2.16	1.46	0.79	0.37	0.2	0.24	0.44	0.83	1.43	2.03	2.51
-40.0	-175.0	1.22	2.52	2.08	1.43	0.77	0.36	0.2	0.23	0.44	0.82	1.42	1.97	2.46
-40.0	-170.0	1.2	2.44	2.05	1.41	0.77	0.36	0.2	0.23	0.44	0.82	1.38	1.96	2.4
-40.0	-165.0	1.19	2.44	2.02	1.39	0.76	0.36	0.2	0.23	0.44	0.82	1.36	1.97	2.37
-40.0	-160.0	1.19	2.4	2.02	1.37	0.76	0.35	0.2	0.23	0.44	0.82	1.36	1.96	2.39
-40.0	-155.0	1.18	2.42	2.0	1.37	0.76	0.35	0.2	0.23	0.43	0.82	1.35	1.94	2.35
-40.0	-150.0	1.18	2.4	2.0	1.39	0.76	0.35	0.2	0.23	0.42	0.82	1.35	1.92	2.33
-40.0	-145.0	1.17	2.35	2.0	1.38	0.75	0.35	0.2	0.23	0.43	0.82	1.35	1.92	2.34
-40.0	-140.0	1.17	2.36	1.98	1.36	0.74	0.35	0.2	0.23	0.42	0.81	1.36	1.94	2.34
-40.0	-135.0	1.16	2.34	1.96	1.32	0.73	0.35	0.2	0.23	0.42	0.82	1.37	1.94	2.32
-40.0	-130.0	1.16	2.33	1.93	1.34	0.72	0.35	0.2	0.23	0.43	0.82	1.36	1.92	2.34
-40.0	-125.0	1.17	2.34	1.95	1.35	0.72	0.34	0.21	0.23	0.44	0.83	1.37	1.93	2.35
-40.0	-120.0	1.17	2.33	1.97	1.34	0.72	0.35	0.2	0.23	0.43	0.83	1.36	1.91	2.36
-40.0	-115.0	1.17	2.36	1.99	1.35	0.73	0.35	0.21	0.23	0.42	0.84	1.35	1.91	2.32
-40.0	-110.0	1.18	2.39	1.99	1.35	0.72	0.35	0.2	0.23	0.43	0.84	1.37	1.94	2.33
-40.0	-105.0	1.19	2.44	2.01	1.37	0.72	0.35	0.2	0.23	0.44	0.84	1.36	1.95	2.38
-40.0	-100.0	1.2	2.49	2.05	1.37	0.73	0.34	0.2	0.24	0.43	0.85	1.36	1.95	2.39
-40.0	-95.0	1.21	2.5	2.07	1.39	0.74	0.34	0.21	0.24	0.43	0.85	1.38	1.95	2.42
-40.0	-90.0	1.22	2.52	2.1	1.4	0.74	0.35	0.21	0.24	0.44	0.85	1.39	1.96	2.44
-40.0	-85.0	1.22	2.52	2.11	1.41	0.75	0.35	0.21	0.24	0.44	0.86	1.41	1.99	2.43
-40.0	-80.0	1.24	2.55	2.11	1.44	0.76	0.36	0.21	0.24	0.45	0.88	1.45	2.03	2.47
-40.0	-75.0	1.29	2.73	2.23	1.53	0.78	0.36	0.21	0.24	0.45	0.89	1.48	2.09	2.6
-40.0	-70.0	1.42	2.94	2.43	1.65	0.85	0.39	0.24	0.27	0.52	0.98	1.61	2.34	2.88
-40.0	-65.0	1.31	2.72	2.23	1.52	0.81	0.38	0.23	0.26	0.48	0.9	1.49	2.16	2.63
-40.0	-60.0	1.3	2.7	2.23	1.51	0.79	0.38	0.22	0.25	0.47	0.9	1.47	2.12	2.63
-40.0	-55.0	1.29	2.63	2.21	1.5	0.79	0.39	0.22	0.25	0.46	0.89	1.48	2.09	2.58
-40.0	-50.0	1.25	2.56	2.13	1.48	0.77	0.36	0.21	0.24	0.44	0.86	1.47	2.08	2.5
-40.0	-45.0	1.23	2.52	2.08	1.48	0.77	0.36	0.21	0.24	0.43	0.84	1.46	2.02	2.44
-40.0	-40.0	1.2	2.42	2.0	1.45	0.75	0.34	0.2	0.23	0.43	0.81	1.4	1.96	2.39
-40.0	-35.0	1.19	2.43	1.98	1.42	0.74	0.34	0.2	0.23	0.43	0.82	1.4	1.94	2.38
-40.0	-30.0	1.17	2.35	1.99	1.41	0.73	0.33	0.2	0.23	0.42	0.81	1.4	1.92	2.34
-40.0	-25.0	1.16	2.33	1.91	1.39	0.72	0.33	0.2	0.23	0.43	0.81	1.4	1.91	2.29
-40.0	-20.0	1.16	2.35	1.92	1.38	0.72	0.34	0.2	0.23	0.42	0.8	1.38	1.91	2.28
-40.0	-15.0	1.16	2.34	1.92	1.37	0.72	0.33	0.2	0.23	0.42	0.8	1.39	1.93	2.26
-40.0	-10.0	1.16	2.34	1.94	1.35	0.72	0.34	0.2	0.23	0.42	0.8	1.39	1.95	2.31
-40.0	-5.0	1.17	2.33	1.94	1.35	0.71	0.34	0.2	0.24	0.43	0.81	1.39	1.96	2.32
-40.0	0.0	1.17	2.35	1.94	1.36	0.72	0.34	0.2	0.24	0.43	0.8	1.4	1.96	2.32
-40.0	5.0	1.18	2.36	1.97	1.37	0.73	0.34	0.21	0.23	0.44	0.81	1.4	1.97	2.32
-40.0	10.0	1.19	2.37	1.99	1.39	0.74	0.35	0.2	0.24	0.44	0.82	1.43	2.02	2.36
-40.0	15.0	1.21	2.42	2.03	1.4	0.75	0.35	0.2	0.25	0.44	0.83	1.42	2.0	2.41
-40.0	20.0	1.23	2.46	2.07	1.44	0.77	0.36	0.21	0.24	0.45	0.84	1.47	2.06	2.47
-40.0	25.0	1.27	2.59	2.15	1.49	0.78	0.37	0.22	0.26	0.46	0.87	1.5	2.09	2.52
-40.0	30.0	1.23	2.5	2.06	1.44	0.76	0.37	0.22	0.25	0.45	0.84	1.41	2.02	2.45
-40.0	35.0	1.21	2.45	2.06	1.42	0.76	0.36	0.22	0.25	0.45	0.83	1.38	1.94	2.4
-40.0	40.0	1.2	2.45	2.03	1.43	0.76	0.36	0.22	0.25	0.45	0.81	1.39	1.94	2.38
-40.0	45.0	1.18	2.43	2.03	1.42	0.75	0.36	0.22	0.25	0.45	0.79	1.36	1.87	2.31
-40.0	50.0	1.18	2.41	2.01	1.42	0.76	0.36	0.22	0.24	0.44	0.79	1.35	1.91	2.3
-40.0	55.0	1.17	2.41	2.0	1.42	0.76	0.35	0.21	0.24	0.44	0.76	1.32	1.89	2.3
-40.0	60.0	1.18	2.42	2.02	1.42	0.78	0.35	0.21	0.24	0.44	0.78	1.35	1.89	2.32
-40.0	65.0	1.19	2.43	2.03	1.43	0.78	0.35	0.21	0.24	0.45	0.8	1.35	1.92	2.37
-40.0	70.0	1.19	2.43	2.01	1.42	0.77	0.35	0.21	0.24	0.45	0.8	1.35	1.95	2.36
-40.0	75.0	1.18	2.41	2.0	1.41	0.77	0.35	0.21	0.24	0.44	0.8	1.35	1.92	2.36
-40.0	80.0	1.18	2.42	1.98	1.39	0.77	0.35	0.2	0.24	0.44	0.8	1.35	1.9	2.35
-40.0	85.0	1.17	2.39	1.95	1.38	0.76	0.35	0.21	0.24	0.44	0.8	1.35	1.92	2.35
-40.0	90.0	1.15	2.36	1.9	1.35	0.72	0.34	0.21	0.23	0.43	0.78	1.33	1.9	2.31
-40.0	95.0	1.16	2.33	1.91	1.36	0.73	0.34	0.2	0.24	0.44	0.78	1.34	1.92	2.31
-40.0	100.0	1.16	2.33	1.92	1.36	0.73	0.34	0.2	0.23	0.43	0.78	1.34	1.93	2.31
-40.0	105.0	1.16	2.36	1.92	1.36	0.72	0.34	0.2	0.23	0.43	0.79	1.37	1.92	2.32
-40.0	110.0	1.17	2.38	1.97	1.38	0.72	0.34	0.21	0.24	0.43	0.79	1.38	1.93	2.32
-40.0	115.0	1.18	2.43	1.99	1.38	0.73	0.34	0.21	0.24	0.44	0.79	1.37	1.92	2.35
-40.0	120.0	1.18	2.45	1.97	1.38	0.73	0.35	0.21	0.24	0.44	0.8	1.37	1.93	2.35
-40.0	125.0	1.18	2.42	1.96	1.38	0.74	0.35	0.21	0.24	0.44	0.8	1.37	1.93	2.32
-40.0	130.0	1.18	2.45	1.99	1.37	0.74	0.35	0.21	0.24	0.44	0.8	1.36	1.93	2.33
-40.0	135.0	1.19	2.48	1.99	1.38	0.75	0.35	0.21	0.24	0.43	0.8	1.36	1.95	2.36
-40.0	140.0	1.21	2.55	2.07	1.44	0.77	0.35	0.21	0.23	0.43	0.8	1.37	1.96	2.4
-40.0	145.0	1.25	2.58	2.16	1.49	0.79	0.36	0.21	0.24	0.44	0.82	1.41	2.01	2.48
-40.0	150.0	1.22	2.51	2.07	1.49	0.78	0.36	0.21	0.24	0.43	0.82	1.39	1.97	2.44
-40.0	155.0	1.21	2.53	2.04	1.45	0.78	0.36	0.2	0.24	0.43	0.8	1.38	1.92	2.39
-40.0	160.0	1.2	2.49	2.05	1.44	0.77	0.36	0.21	0.24	0.42	0.8	1.37	1.94	2.37
-40.0	165.0	1.2	2.5	2.06	1.42	0.78	0.35	0.2	0.23	0.43	0.8	1.36	1.92	2.35
-40.0	170.0	1.21	2.56	2.11	1.48	0.79	0.36	0.2	0.23	0.43	0.8	1.35	1.94	2.37
-40.0	175.0	1.14	2.43	2.03	1.43	0.78	0.35	0.19	0.22	0.4	0.73	1.23	1.81	2.19
-35.0	-180.0	1.45	2.77	2.34	1.7	1.05	0.57	0.35	0.4	0.65	1.08	1.71	2.22	2.64
-35.0	-175.0	1.44	2.73	2.32	1.68	1.04	0.57	0.35	0.4	0.64	1.07	1.68	2.2	2.66
-35.0	-170.0	1.42	2.65	2.29	1.65	1.02	0.57	0.35	0.39	0.63	1.05	1.66	2.18	2.59
-35.0	-165.0	1.41	2.6	2.27	1.68	1.01	0.56	0.35	0.39	0.62	1.06	1.63	2.2	2.61
-35.0	-160.0	1.4	2.62	2.26	1.66	1.01	0.56	0.35	0.39	0.62	1.06	1.62	2.17	2.57
-35.0	-155.0	1.39	2.57	2.26	1.66	0.99	0.54	0.35	0.39	0.62	1.05	1.61	2.13	2.54
-35.0	-150.0	1.38	2.56	2.24	1.66	0.98	0.55	0.35	0.38	0.62	1.05	1.59	2.12	2.51
-35.0	-145.0	1.38	2.56	2.24	1.64	0.99	0.55	0.35	0.38	0.61	1.04	1.58	2.11	2.52
-35.0	-140.0	1.37	2.52	2.21	1.6	0.98	0.56	0.35	0.38	0.62	1.04	1.58	2.12	2.51
-35.0	-135.0	1.37	2.52	2.22	1.61	0.98	0.55	0.35	0.38	0.62	1.04	1.58	2.14	2.53
-35.0	-130.0	1.37	2.54	2.25	1.61	0.96	0.55	0.35	0.38	0.61	1.05	1.57	2.15	2.47
-35.0	-125.0	1.38	2.59	2.28	1.65	0.96	0.54	0.35	0.38	0.62	1.04	1.58	2.13	2.48
-35.0	-120.0	1.4	2.65	2.31	1.7	0.98	0.54	0.36	0.39	0.62	1.05	1.57	2.11	2.53
-35.0	-115.0	1.43	2.75	2.36	1.71	0.99	0.54	0.36	0.39	0.62	1.06	1.6	2.17	2.6
-35.0	-110.0	1.44	2.83	2.38	1.75	1.0	0.53	0.36	0.39	0.63	1.05	1.61	2.16	2.65
-35.0	-105.0	1.46	2.85	2.46	1.74	1.02	0.54	0.36	0.4	0.63	1.06	1.61	2.17	2.7
-35.0	-100.0	1.47	2.86	2.47	1.76	1.04	0.53	0.36	0.4	0.65	1.09	1.64	2.16	2.71
-35.0	-95.0	1.48	2.86	2.49	1.76	1.05	0.54	0.35	0.39	0.65	1.1	1.65	2.21	2.71
-35.0	-90.0	1.48	2.83	2.46	1.77	1.04	0.55	0.36	0.39	0.66	1.1	1.66	2.27	2.72
-35.0	-85.0	1.48	2.82	2.43	1.76	1.04	0.56	0.36	0.4	0.66	1.12	1.7	2.22	2.69
-35.0	-80.0	1.48	2.81	2.39	1.79	1.05	0.57	0.37	0.41	0.68	1.15	1.73	2.24	2.68
-35.0	-75.0	1.56	2.96	2.48	1.86	1.09	0.58	0.38	0.43	0.71	1.19	1.81	2.4	2.85
-35.0	-70.0	1.74	3.41	2.9	2.13	1.23	0.64	0.39	0.43	0.71	1.23	1.91	2.66	3.3
-35.0	-65.0	1.51	2.92	2.41	1.76	1.01	0.56	0.39	0.42	0.7	1.13	1.7	2.34	2.84
-35.0	-60.0	1.7	3.07	2.75	2.15	1.25	0.68	0.44	0.48	0.8	1.35	2.0	2.51	2.99
-35.0	-55.0	1.41	2.69	2.25	1.66	1.0	0.54	0.35	0.38	0.61	1.02	1.6	2.21	2.62
-35.0	-50.0	1.46	2.78	2.38	1.75	1.04	0.55	0.35	0.38	0.62	1.05	1.66	2.3	2.72
-35.0	-45.0	1.44	2.68	2.3	1.73	1.03	0.55	0.35	0.38	0.63	1.04	1.67	2.24	2.68
-35.0	-40.0	1.41	2.62	2.26	1.71	1.03	0.54	0.35	0.38	0.63	1.03	1.64	2.18	2.56
-35.0	-35.0	1.39	2.57	2.25	1.7	1.04	0.54	0.36	0.38	0.64	1.02	1.64	2.16	2.48
-35.0	-30.0	1.38	2.54	2.21	1.67	1.02	0.53	0.36	0.39	0.64	1.03	1.63	2.15	2.45
-35.0	-25.0	1.39	2.57	2.28	1.69	1.02	0.54	0.36	0.4	0.64	1.04	1.62	2.11	2.47
-35.0	-20.0	1.41	2.63	2.35	1.71	1.02	0.54	0.36	0.4	0.63	1.04	1.64	2.13	2.53
-35.0	-15.0	1.43	2.72	2.38	1.7	1.02	0.54	0.36	0.4	0.64	1.05	1.62	2.16	2.57
-35.0	-10.0	1.45	2.78	2.39	1.72	1.02	0.54	0.37	0.41	0.65	1.07	1.64	2.21	2.62
-35.0	-5.0	1.46	2.81	2.39	1.73	1.04	0.56	0.37	0.41	0.66	1.08	1.66	2.25	2.67
-35.0	0.0	1.48	2.81	2.4	1.74	1.04	0.56	0.37	0.42	0.66	1.11	1.69	2.26	2.7
-35.0	5.0	1.48	2.82	2.42	1.73	1.05	0.56	0.37	0.42	0.66	1.1	1.68	2.28	2.72
-35.0	10.0	1.52	2.86	2.45	1.79	1.08	0.59	0.38	0.43	0.68	1.14	1.76	2.33	2.8
-35.0	15.0	1.58	2.93	2.53	1.84	1.12	0.61	0.41	0.45	0.71	1.19	1.82	2.46	2.92
-35.0	20.0	1.52	2.81	2.43	1.77	1.07	0.6	0.4	0.45	0.7	1.16	1.74	2.37	2.77
-35.0	25.0	1.5	2.77	2.37	1.77	1.06	0.59	0.4	0.44	0.69	1.16	1.74	2.3	2.74
-35.0	30.0	1.48	2.76	2.35	1.78	1.08	0.6	0.41	0.45	0.69	1.13	1.67	2.24	2.65
-35.0	35.0	1.48	2.77	2.38	1.76	1.07	0.6	0.41	0.45	0.69	1.1	1.69	2.23	2.65
-35.0	40.0	1.48	2.78	2.4	1.79	1.08	0.6	0.41	0.45	0.69	1.09	1.67	2.24	2.67
-35.0	45.0	1.47	2.73	2.37	1.77	1.08	0.6	0.41	0.45	0.68	1.1	1.67	2.22	2.66
-35.0	50.0	1.46	2.7	2.36	1.75	1.08	0.59	0.4	0.44	0.69	1.1	1.63	2.23	2.64
-35.0	55.0	1.46	2.68	2.34	1.75	1.08	0.59	0.4	0.45	0.7	1.1	1.63	2.22	2.6
-35.0	60.0	1.45	2.71	2.31	1.75	1.08	0.59	0.39	0.44	0.69	1.11	1.63	2.19	2.59
-35.0	65.0	1.46	2.75	2.3	1.72	1.08	0.58	0.39	0.44	0.7	1.12	1.63	2.18	2.58
-35.0	70.0	1.45	2.72	2.31	1.73	1.07	0.58	0.38	0.43	0.7	1.12	1.65	2.18	2.61
-35.0	75.0	1.45	2.72	2.32	1.7	1.06	0.57	0.38	0.43	0.69	1.1	1.63	2.18	2.62
-35.0	80.0	1.44	2.72	2.31	1.7	1.04	0.57	0.38	0.43	0.68	1.09	1.64	2.17	2.62
-35.0	85.0	1.44	2.71	2.29	1.69	1.04	0.57	0.37	0.42	0.67	1.1	1.64	2.22	2.64
-35.0	90.0	1.43	2.73	2.26	1.67	1.02	0.57	0.37	0.42	0.67	1.08	1.63	2.2	2.62
-35.0	95.0	1.42	2.7	2.24	1.65	1.0	0.56	0.37	0.41	0.66	1.08	1.62	2.23	2.58
-35.0	100.0	1.41	2.7	2.2	1.64	0.99	0.55	0.36	0.41	0.66	1.08	1.63	2.2	2.58
-35.0	105.0	1.42	2.71	2.24	1.66	1.01	0.56	0.36	0.41	0.66	1.08	1.63	2.18	2.57
-35.0	110.0	1.45	2.81	2.34	1.74	1.03	0.56	0.36	0.41	0.65	1.07	1.63	2.21	2.64
-35.0	115.0	1.46	2.89	2.46	1.76	1.03	0.56	0.35	0.39	0.63	1.02	1.61	2.21	2.7
-35.0	120.0	1.48	2.83	2.38	1.76	1.07	0.58	0.38	0.41	0.68	1.11	1.69	2.24	2.71
-35.0	125.0	1.46	2.78	2.29	1.72	1.07	0.58	0.38	0.42	0.68	1.12	1.68	2.22	2.67
-35.0	130.0	1.46	2.8	2.32	1.74	1.06	0.57	0.37	0.42	0.68	1.11	1.69	2.22	2.65
-35.0	135.0	1.46	2.87	2.41	1.75	1.04	0.55	0.36	0.4	0.64	1.06	1.63	2.2	2.66
-35.0	140.0	1.5	2.94	2.5	1.85	1.09	0.57	0.36	0.4	0.65	1.08	1.67	2.26	2.73
-35.0	145.0	1.51	2.89	2.45	1.85	1.1	0.59	0.37	0.41	0.67	1.12	1.72	2.28	2.73
-35.0	150.0	1.35	2.51	2.06	1.58	1.02	0.58	0.36	0.41	0.66	1.09	1.58	2.03	2.38
-35.0	155.0	1.44	2.77	2.35	1.73	1.07	0.57	0.35	0.4	0.64	1.08	1.63	2.17	2.57
-35.0	160.0	1.43	2.72	2.34	1.71	1.07	0.57	0.36	0.39	0.63	1.07	1.63	2.17	2.57
-35.0	165.0	1.43	2.71	2.37	1.74	1.07	0.57	0.36	0.39	0.63	1.05	1.63	2.17	2.56
-35.0	170.0	1.45	2.78	2.41	1.76	1.09	0.57	0.36	0.39	0.63	1.06	1.67	2.17	2.59
-35.0	175.0	1.46	2.78	2.4	1.76	1.08	0.58	0.36	0.39	0.63	1.07	1.68	2.23	2.62
-30.0	-180.0	1.67	2.86	2.57	1.93	1.32	0.83	0.57	0.63	0.92	1.37	1.94	2.4	2.79
-30.0	-175.0	1.66	2.83	2.53	1.9	1.3	0.81	0.58	0.63	0.91	1.36	1.94	2.42	2.79
-30.0	-170.0	1.64	2.73	2.48	1.91	1.29	0.81	0.57	0.62	0.9	1.35	1.91	2.39	2.79
-30.0	-165.0	1.63	2.72	2.48	1.91	1.28	0.81	0.56	0.61	0.89	1.33	1.92	2.37	2.75
-30.0	-160.0	1.62	2.74	2.49	1.91	1.28	0.8	0.55	0.6	0.88	1.34	1.88	2.33	2.69
-30.0	-155.0	1.61	2.75	2.47	1.9	1.27	0.79	0.55	0.6	0.89	1.35	1.86	2.33	2.64
-30.0	-150.0	1.61	2.75	2.5	1.89	1.28	0.79	0.55	0.6	0.88	1.33	1.83	2.29	2.62
-30.0	-145.0	1.6	2.74	2.5	1.9	1.26	0.78	0.55	0.6	0.88	1.33	1.82	2.31	2.59
-30.0	-140.0	1.59	2.69	2.47	1.9	1.27	0.78	0.55	0.61	0.87	1.33	1.82	2.28	2.58
-30.0	-135.0	1.6	2.71	2.57	1.93	1.27	0.78	0.55	0.61	0.87	1.33	1.81	2.27	2.58
-30.0	-130.0	1.62	2.8	2.61	1.98	1.28	0.78	0.56	0.61	0.9	1.32	1.78	2.29	2.58
-30.0	-125.0	1.65	2.87	2.62	2.04	1.29	0.79	0.57	0.62	0.9	1.34	1.8	2.3	2.68
-30.0	-120.0	1.68	2.98	2.65	2.05	1.31	0.8	0.58	0.62	0.92	1.36	1.88	2.35	2.76
-30.0	-115.0	1.72	3.05	2.72	2.1	1.31	0.81	0.59	0.62	0.93	1.4	1.92	2.37	2.85
-30.0	-110.0	1.74	3.08	2.78	2.12	1.36	0.81	0.59	0.63	0.95	1.4	1.95	2.39	2.91
-30.0	-105.0	1.76	3.1	2.82	2.14	1.37	0.81	0.59	0.64	0.96	1.41	1.96	2.44	2.92
-30.0	-100.0	1.77	3.12	2.82	2.15	1.39	0.82	0.58	0.63	0.97	1.44	1.97	2.47	2.93
-30.0	-95.0	1.77	3.1	2.82	2.13	1.38	0.82	0.58	0.63	0.96	1.43	1.96	2.47	2.95
-30.0	-90.0	1.75	3.05	2.77	2.13	1.38	0.82	0.58	0.62	0.95	1.42	1.96	2.47	2.89
-30.0	-85.0	1.73	3.0	2.69	2.09	1.35	0.82	0.58	0.63	0.96	1.43	1.98	2.42	2.86
-30.0	-80.0	1.72	2.94	2.59	2.06	1.34	0.82	0.59	0.64	0.98	1.45	2.0	2.42	2.81
-30.0	-75.0	1.7	2.81	2.48	1.98	1.34	0.81	0.59	0.66	1.0	1.49	2.07	2.45	2.74
-30.0	-70.0	2.31	3.89	3.54	2.77	1.81	1.0	0.7	0.78	1.21	1.89	2.75	3.5	3.99
-30.0	-65.0	1.63	2.79	2.45	1.85	1.23	0.74	0.54	0.61	0.92	1.36	1.95	2.46	2.74
-30.0	-60.0	1.6	2.77	2.44	1.92	1.23	0.73	0.52	0.57	0.86	1.26	1.82	2.39	2.7
-30.0	-55.0	1.57	2.71	2.46	1.9	1.26	0.72	0.51	0.56	0.83	1.16	1.73	2.31	2.68
-30.0	-50.0	1.54	2.64	2.39	1.87	1.25	0.74	0.53	0.56	0.83	1.14	1.7	2.26	2.6
-30.0	-45.0	1.62	2.76	2.5	1.97	1.33	0.79	0.56	0.59	0.88	1.24	1.81	2.38	2.69
-30.0	-40.0	1.61	2.67	2.51	1.93	1.35	0.79	0.57	0.61	0.91	1.27	1.85	2.33	2.56
-30.0	-35.0	1.62	2.69	2.52	1.96	1.35	0.81	0.58	0.62	0.92	1.31	1.87	2.32	2.52
-30.0	-30.0	1.64	2.79	2.57	1.98	1.35	0.81	0.59	0.64	0.94	1.35	1.87	2.3	2.6
-30.0	-25.0	1.68	2.91	2.67	2.02	1.34	0.82	0.6	0.65	0.94	1.37	1.9	2.31	2.76
-30.0	-20.0	1.72	3.02	2.73	2.03	1.34	0.83	0.6	0.66	0.93	1.38	1.9	2.39	2.83
-30.0	-15.0	1.75	3.09	2.77	2.07	1.39	0.84	0.61	0.66	0.94	1.4	1.92	2.47	2.88
-30.0	-10.0	1.77	3.11	2.76	2.09	1.39	0.85	0.61	0.67	0.95	1.4	1.95	2.53	2.94
-30.0	-5.0	1.77	3.07	2.74	2.11	1.41	0.86	0.62	0.67	0.96	1.41	1.95	2.51	2.93
-30.0	0.0	1.75	3.03	2.72	2.09	1.39	0.86	0.62	0.66	0.96	1.4	1.93	2.49	2.92
-30.0	5.0	1.74	3.0	2.66	2.05	1.38	0.86	0.62	0.67	0.96	1.4	1.94	2.48	2.9
-30.0	10.0	1.79	3.05	2.7	2.08	1.42	0.88	0.64	0.69	1.0	1.46	2.04	2.57	2.99
-30.0	15.0	1.82	3.09	2.76	2.14	1.42	0.89	0.65	0.71	1.0	1.47	2.09	2.66	3.04
-30.0	20.0	1.99	3.38	3.01	2.34	1.55	0.96	0.72	0.78	1.12	1.58	2.29	2.89	3.31
-30.0	25.0	1.89	3.13	2.74	2.19	1.46	0.94	0.71	0.78	1.1	1.56	2.2	2.77	3.13
-30.0	30.0	1.57	2.49	2.34	1.91	1.33	0.89	0.67	0.71	0.97	1.34	1.72	2.1	2.4
-30.0	35.0	1.71	2.94	2.66	2.07	1.4	0.88	0.65	0.69	0.96	1.33	1.85	2.36	2.76
-30.0	40.0	1.75	2.95	2.7	2.08	1.41	0.89	0.65	0.69	1.0	1.41	1.91	2.49	2.84
-30.0	45.0	1.75	2.94	2.69	2.07	1.41	0.88	0.65	0.7	1.01	1.43	1.93	2.5	2.83
-30.0	50.0	1.72	2.86	2.62	2.04	1.39	0.88	0.64	0.69	1.01	1.45	1.9	2.49	2.76
-30.0	55.0	1.71	2.86	2.6	2.01	1.36	0.87	0.63	0.69	1.01	1.44	1.91	2.43	2.77
-30.0	60.0	1.73	2.9	2.62	2.05	1.37	0.86	0.63	0.69	1.0	1.44	1.93	2.47	2.78
-30.0	65.0	1.73	2.92	2.64	2.03	1.39	0.86	0.62	0.68	1.0	1.44	1.94	2.47	2.8
-30.0	70.0	1.74	2.96	2.59	2.03	1.4	0.86	0.63	0.68	0.99	1.43	1.96	2.5	2.88
-30.0	75.0	1.75	2.98	2.67	2.06	1.4	0.85	0.61	0.68	0.98	1.42	1.94	2.53	2.9
-30.0	80.0	1.75	2.96	2.67	2.07	1.39	0.85	0.62	0.67	0.98	1.41	1.96	2.53	2.93
-30.0	85.0	1.74	2.99	2.64	2.05	1.39	0.85	0.61	0.66	0.96	1.39	1.96	2.55	2.89
-30.0	90.0	1.72	3.0	2.61	1.99	1.35	0.84	0.6	0.66	0.95	1.39	1.93	2.5	2.88
-30.0	95.0	1.7	2.93	2.56	2.0	1.34	0.83	0.6	0.65	0.95	1.4	1.92	2.46	2.81
-30.0	100.0	1.68	2.87	2.53	1.98	1.33	0.84	0.59	0.65	0.96	1.39	1.89	2.42	2.78
-30.0	105.0	1.68	2.87	2.53	1.98	1.33	0.84	0.6	0.65	0.96	1.38	1.89	2.41	2.77
-30.0	110.0	1.76	3.07	2.73	2.1	1.4	0.86	0.6	0.66	0.97	1.41	1.95	2.52	2.95
-30.0	115.0	1.89	3.35	2.98	2.28	1.48	0.89	0.63	0.68	1.01	1.49	2.11	2.69	3.19
-30.0	120.0	1.87	3.23	2.81	2.21	1.46	0.9	0.63	0.7	1.06	1.57	2.17	2.67	3.11
-30.0	125.0	1.79	3.07	2.71	2.09	1.4	0.86	0.62	0.69	1.04	1.48	2.06	2.53	2.94
-30.0	130.0	1.87	3.28	2.92	2.25	1.46	0.89	0.63	0.7	1.03	1.55	2.11	2.62	3.02
-30.0	135.0	1.89	3.3	2.95	2.26	1.49	0.91	0.64	0.72	1.05	1.57	2.14	2.64	3.08
-30.0	140.0	1.86	3.24	2.9	2.26	1.48	0.9	0.63	0.7	1.02	1.52	2.13	2.59	2.99
-30.0	145.0	1.75	3.0	2.67	2.1	1.42	0.86	0.59	0.67	0.97	1.45	2.01	2.44	2.83
-30.0	150.0	1.72	2.94	2.61	2.06	1.41	0.86	0.58	0.65	0.95	1.46	1.99	2.44	2.75
-30.0	155.0	1.7	2.9	2.63	2.03	1.4	0.85	0.57	0.64	0.94	1.42	1.94	2.43	2.73
-30.0	160.0	1.7	2.88	2.61	2.02	1.39	0.85	0.57	0.64	0.93	1.41	1.93	2.43	2.75
-30.0	165.0	1.7	2.89	2.61	2.03	1.39	0.84	0.58	0.64	0.93	1.39	1.93	2.45	2.76
-30.0	170.0	1.69	2.86	2.62	2.01	1.38	0.85	0.58	0.64	0.92	1.39	1.95	2.41	2.77
-30.0	175.0	1.68	2.87	2.59	1.97	1.36	0.84	0.57	0.63	0.92	1.39	1.95	2.4	2.75
-25.0	-180.0	1.91	2.96	2.8	2.22	1.59	1.09	0.84	0.9	1.25	1.66	2.17	2.56	2.89
-25.0	-175.0	1.89	2.92	2.79	2.18	1.6	1.09	0.83	0.91	1.22	1.6	2.17	2.53	2.9
-25.0	-170.0	1.88	2.85	2.74	2.2	1.62	1.08	0.84	0.9	1.21	1.63	2.16	2.49	2.84
-25.0	-165.0	1.86	2.89	2.7	2.17	1.61	1.07	0.83	0.9	1.23	1.62	2.16	2.42	2.79
-25.0	-160.0	1.86	2.88	2.71	2.17	1.59	1.06	0.83	0.9	1.24	1.65	2.16	2.43	2.74
-25.0	-155.0	1.85	2.86	2.68	2.19	1.58	1.05	0.83	0.92	1.25	1.68	2.14	2.42	2.68
-25.0	-150.0	1.86	2.88	2.71	2.21	1.58	1.07	0.83	0.93	1.25	1.69	2.13	2.43	2.61
-25.0	-145.0	1.86	2.85	2.74	2.23	1.61	1.09	0.82	0.93	1.25	1.7	2.11	2.42	2.62
-25.0	-140.0	1.87	2.84	2.78	2.25	1.63	1.09	0.84	0.95	1.25	1.69	2.07	2.43	2.66
-25.0	-135.0	1.9	2.93	2.81	2.33	1.65	1.08	0.85	0.94	1.28	1.7	2.09	2.44	2.72
-25.0	-130.0	1.93	3.02	2.84	2.37	1.66	1.11	0.87	0.94	1.28	1.72	2.15	2.48	2.82
-25.0	-125.0	1.98	3.1	2.88	2.4	1.69	1.12	0.88	0.95	1.3	1.78	2.22	2.52	2.92
-25.0	-120.0	2.02	3.17	2.97	2.41	1.71	1.13	0.88	0.94	1.33	1.79	2.31	2.6	2.97
-25.0	-115.0	2.04	3.19	3.0	2.44	1.75	1.14	0.88	0.94	1.36	1.81	2.34	2.64	3.02
-25.0	-110.0	2.04	3.18	3.0	2.45	1.75	1.14	0.87	0.95	1.35	1.8	2.33	2.69	3.04
-25.0	-105.0	2.05	3.21	3.01	2.46	1.72	1.15	0.87	0.95	1.34	1.81	2.33	2.72	3.05
-25.0	-100.0	2.03	3.17	2.99	2.45	1.74	1.15	0.87	0.94	1.33	1.78	2.29	2.69	3.01
-25.0	-95.0	2.0	3.14	2.95	2.43	1.72	1.15	0.85	0.92	1.28	1.74	2.24	2.65	2.97
-25.0	-90.0	1.96	3.09	2.92	2.37	1.7	1.13	0.84	0.9	1.25	1.67	2.21	2.58	2.91
-25.0	-85.0	1.91	3.01	2.82	2.28	1.65	1.1	0.83	0.89	1.24	1.64	2.18	2.5	2.85
-25.0	-80.0	1.86	2.86	2.64	2.18	1.59	1.07	0.81	0.89	1.25	1.66	2.21	2.49	2.75
-25.0	-75.0	1.77	2.68	2.49	2.01	1.5	1.02	0.79	0.87	1.21	1.61	2.11	2.37	2.59
-25.0	-70.0	2.64	4.03	3.75	3.1	2.21	1.46	1.13	1.2	1.67	2.36	3.14	3.67	3.98
-25.0	-65.0	1.77	2.77	2.52	1.98	1.44	0.98	0.78	0.87	1.2	1.56	2.05	2.47	2.63
-25.0	-60.0	1.71	2.77	2.51	2.08	1.51	0.94	0.69	0.77	1.03	1.33	1.91	2.39	2.66
-25.0	-55.0	1.75	2.76	2.51	2.18	1.59	0.98	0.75	0.82	1.12	1.39	1.87	2.39	2.64
-25.0	-50.0	1.67	2.41	2.35	2.01	1.55	1.02	0.79	0.86	1.17	1.43	1.82	2.21	2.41
-25.0	-45.0	1.78	2.7	2.64	2.19	1.64	1.07	0.83	0.87	1.16	1.43	1.91	2.34	2.65
-25.0	-40.0	1.86	2.84	2.73	2.22	1.69	1.13	0.9	0.93	1.26	1.57	2.04	2.38	2.67
-25.0	-35.0	1.9	2.94	2.79	2.24	1.69	1.15	0.91	0.97	1.29	1.66	2.1	2.42	2.67
-25.0	-30.0	1.95	3.09	2.88	2.31	1.7	1.16	0.92	0.98	1.29	1.7	2.12	2.43	2.86
-25.0	-25.0	2.0	3.19	2.97	2.4	1.72	1.16	0.92	0.98	1.3	1.74	2.15	2.52	2.96
-25.0	-20.0	2.02	3.22	2.98	2.43	1.74	1.2	0.93	0.98	1.3	1.74	2.18	2.61	3.02
-25.0	-15.0	2.03	3.21	2.98	2.44	1.76	1.21	0.93	0.98	1.29	1.73	2.16	2.66	3.02
-25.0	-10.0	2.0	3.15	2.94	2.41	1.75	1.21	0.92	0.96	1.28	1.68	2.13	2.63	2.97
-25.0	-5.0	1.96	3.11	2.9	2.36	1.71	1.19	0.91	0.94	1.26	1.64	2.07	2.55	2.92
-25.0	0.0	1.91	3.02	2.83	2.28	1.66	1.16	0.88	0.91	1.22	1.59	2.04	2.49	2.87
-25.0	5.0	1.9	2.98	2.78	2.24	1.66	1.15	0.88	0.93	1.22	1.57	2.06	2.52	2.85
-25.0	10.0	1.94	3.01	2.76	2.31	1.71	1.2	0.93	0.96	1.25	1.58	2.11	2.61	2.93
-25.0	15.0	2.23	3.45	3.17	2.61	1.88	1.3	1.01	1.05	1.42	1.89	2.52	3.06	3.38
-25.0	20.0	2.14	3.35	3.04	2.53	1.83	1.25	0.96	1.0	1.31	1.79	2.44	2.97	3.29
-25.0	25.0	1.98	3.02	2.74	2.31	1.69	1.21	0.95	1.02	1.33	1.7	2.29	2.68	2.91
-25.0	30.0	1.85	2.78	2.62	2.19	1.61	1.21	0.94	0.99	1.28	1.63	2.0	2.38	2.62
-25.0	35.0	1.88	2.93	2.75	2.27	1.65	1.18	0.9	0.94	1.24	1.58	1.99	2.39	2.75
-25.0	40.0	2.02	3.14	2.93	2.41	1.75	1.23	0.97	1.0	1.34	1.74	2.19	2.66	2.97
-25.0	45.0	2.01	3.04	2.82	2.38	1.73	1.23	0.96	1.0	1.35	1.78	2.23	2.67	2.94
-25.0	50.0	1.96	2.96	2.79	2.27	1.65	1.17	0.94	0.98	1.33	1.77	2.17	2.6	2.9
-25.0	55.0	1.99	2.99	2.81	2.31	1.69	1.18	0.94	0.99	1.35	1.78	2.23	2.69	2.96
-25.0	60.0	2.02	3.06	2.87	2.34	1.73	1.2	0.93	0.99	1.34	1.79	2.27	2.74	3.02
-25.0	65.0	2.03	3.13	2.89	2.35	1.72	1.2	0.93	0.99	1.34	1.78	2.28	2.75	3.04
-25.0	70.0	2.04	3.16	2.91	2.36	1.74	1.21	0.92	0.98	1.34	1.76	2.3	2.79	3.07
-25.0	75.0	2.05	3.16	2.95	2.41	1.74	1.2	0.91	0.98	1.32	1.75	2.29	2.79	3.11
-25.0	80.0	2.04	3.19	2.95	2.4	1.74	1.2	0.91	0.97	1.31	1.75	2.28	2.78	3.1
-25.0	85.0	2.04	3.18	2.93	2.36	1.72	1.19	0.9	0.96	1.31	1.75	2.29	2.78	3.08
-25.0	90.0	2.02	3.17	2.92	2.34	1.69	1.18	0.89	0.96	1.31	1.75	2.27	2.75	3.05
-25.0	95.0	1.99	3.07	2.86	2.32	1.67	1.18	0.89	0.96	1.3	1.73	2.25	2.7	2.98
-25.0	100.0	1.96	3.0	2.82	2.32	1.68	1.18	0.88	0.94	1.29	1.73	2.21	2.63	2.92
-25.0	105.0	1.98	3.07	2.86	2.33	1.69	1.18	0.87	0.94	1.29	1.74	2.22	2.67	2.97
-25.0	110.0	2.08	3.27	3.02	2.49	1.78	1.19	0.9	0.95	1.35	1.82	2.35	2.77	3.16
-25.0	115.0	2.18	3.41	3.15	2.54	1.81	1.23	0.93	1.02	1.41	1.97	2.5	2.91	3.36
-25.0	120.0	2.14	3.26	3.06	2.48	1.8	1.21	0.93	1.0	1.43	1.95	2.49	2.89	3.25
-25.0	125.0	2.17	3.29	3.1	2.54	1.84	1.28	0.98	1.07	1.48	2.05	2.5	2.81	3.1
-25.0	130.0	2.1	3.25	3.07	2.49	1.83	1.21	0.91	1.01	1.4	1.89	2.41	2.76	3.0
-25.0	135.0	2.5	3.59	3.59	3.2	2.45	1.6	1.18	1.27	1.7	2.3	2.73	3.03	3.39
-25.0	140.0	2.04	3.12	3.02	2.47	1.8	1.18	0.88	0.96	1.32	1.77	2.35	2.71	2.93
-25.0	145.0	2.06	3.11	2.96	2.49	1.83	1.21	0.89	0.97	1.33	1.84	2.41	2.74	2.98
-25.0	150.0	1.92	2.87	2.69	2.22	1.68	1.16	0.85	0.94	1.29	1.75	2.23	2.57	2.78
-25.0	155.0	1.99	3.05	2.84	2.28	1.71	1.17	0.87	0.95	1.32	1.82	2.28	2.7	2.88
-25.0	160.0	1.98	3.03	2.82	2.29	1.7	1.17	0.86	0.95	1.31	1.81	2.29	2.68	2.94
-25.0	165.0	1.97	3.03	2.81	2.26	1.68	1.15	0.85	0.95	1.28	1.77	2.26	2.66	2.91
-25.0	170.0	1.93	2.95	2.82	2.25	1.63	1.13	0.85	0.93	1.25	1.73	2.22	2.6	2.89
-25.0	175.0	1.92	2.92	2.85	2.24	1.61	1.11	0.85	0.91	1.24	1.68	2.2	2.55	2.89
-20.0	-180.0	2.12	3.01	2.86	2.44	1.9	1.42	1.18	1.27	1.6	1.98	2.36	2.68	2.84
-20.0	-175.0	2.13	2.95	2.84	2.47	1.9	1.43	1.19	1.3	1.63	2.0	2.39	2.66	2.84
-20.0	-170.0	2.11	2.87	2.81	2.45	1.91	1.4	1.19	1.29	1.64	1.99	2.38	2.61	2.8
-20.0	-165.0	2.13	2.89	2.83	2.44	1.92	1.41	1.21	1.3	1.67	2.0	2.42	2.64	2.82
-20.0	-160.0	2.13	2.88	2.81	2.46	1.93	1.42	1.22	1.31	1.69	2.07	2.44	2.64	2.78
-20.0	-155.0	2.14	2.85	2.79	2.48	1.91	1.45	1.22	1.32	1.7	2.08	2.46	2.68	2.74
-20.0	-150.0	2.15	2.88	2.81	2.54	1.94	1.46	1.21	1.33	1.7	2.08	2.47	2.66	2.74
-20.0	-145.0	2.16	2.89	2.83	2.57	1.96	1.46	1.2	1.33	1.71	2.1	2.45	2.71	2.76
-20.0	-140.0	2.19	2.94	2.87	2.59	2.0	1.47	1.2	1.33	1.73	2.12	2.47	2.71	2.86
-20.0	-135.0	2.22	3.03	2.97	2.64	2.02	1.48	1.21	1.34	1.72	2.11	2.53	2.7	2.93
-20.0	-130.0	2.25	3.12	3.01	2.67	2.05	1.49	1.23	1.33	1.71	2.14	2.58	2.73	2.95
-20.0	-125.0	2.27	3.17	3.05	2.7	2.07	1.5	1.24	1.33	1.72	2.14	2.61	2.8	3.0
-20.0	-120.0	2.29	3.19	3.1	2.71	2.07	1.52	1.23	1.32	1.72	2.15	2.61	2.83	3.02
-20.0	-115.0	2.29	3.2	3.11	2.72	2.06	1.52	1.23	1.32	1.72	2.15	2.6	2.85	3.04
-20.0	-110.0	2.28	3.18	3.08	2.71	2.06	1.52	1.23	1.32	1.7	2.13	2.6	2.84	3.03
-20.0	-105.0	2.26	3.16	3.07	2.67	2.04	1.53	1.22	1.31	1.66	2.1	2.54	2.82	3.01
-20.0	-100.0	2.22	3.11	3.05	2.64	2.03	1.51	1.21	1.29	1.63	2.04	2.45	2.77	2.95
-20.0	-95.0	2.16	3.05	3.0	2.59	2.02	1.49	1.19	1.26	1.57	1.94	2.37	2.68	2.88
-20.0	-90.0	2.09	2.98	2.95	2.52	1.96	1.45	1.15	1.21	1.48	1.83	2.26	2.58	2.76
-20.0	-85.0	2.0	2.89	2.83	2.38	1.86	1.37	1.1	1.16	1.45	1.79	2.2	2.44	2.6
-20.0	-80.0	1.9	2.81	2.75	2.25	1.7	1.28	1.05	1.13	1.41	1.69	2.07	2.27	2.46
-20.0	-75.0	1.92	3.05	2.92	2.37	1.71	1.22	0.95	1.01	1.25	1.53	1.94	2.37	2.75
-20.0	-70.0	2.74	3.51	3.3	3.1	2.55	1.88	1.53	1.62	2.06	2.67	3.28	3.65	3.72
-20.0	-65.0	2.41	3.07	2.9	2.74	2.52	1.88	1.53	1.61	1.92	2.25	2.6	2.95	2.98
-20.0	-60.0	1.89	2.73	2.56	2.33	1.87	1.29	1.02	1.12	1.31	1.46	1.98	2.44	2.6
-20.0	-55.0	1.97	2.62	2.59	2.39	1.96	1.42	1.16	1.23	1.52	1.71	2.08	2.44	2.57
-20.0	-50.0	2.01	2.6	2.62	2.34	1.97	1.47	1.22	1.28	1.59	1.84	2.23	2.47	2.59
-20.0	-45.0	2.01	2.64	2.65	2.31	1.93	1.5	1.25	1.32	1.66	1.95	2.21	2.3	2.46
-20.0	-40.0	1.99	2.84	2.81	2.4	1.86	1.39	1.16	1.22	1.52	1.79	2.09	2.28	2.58
-20.0	-35.0	2.18	3.06	2.98	2.55	2.02	1.53	1.27	1.34	1.67	2.02	2.33	2.54	2.87
-20.0	-30.0	2.23	3.16	3.06	2.64	2.05	1.54	1.27	1.32	1.66	2.02	2.39	2.66	2.99
-20.0	-25.0	2.24	3.18	3.09	2.67	2.09	1.56	1.28	1.32	1.66	2.03	2.41	2.72	2.99
-20.0	-20.0	2.23	3.16	3.07	2.67	2.08	1.56	1.28	1.31	1.64	2.01	2.38	2.68	2.95
-20.0	-15.0	2.2	3.13	3.04	2.64	2.07	1.57	1.27	1.3	1.62	1.96	2.28	2.62	2.91
-20.0	-10.0	2.14	3.08	3.01	2.58	2.02	1.55	1.25	1.26	1.56	1.85	2.18	2.56	2.87
-20.0	-5.0	2.07	2.99	2.93	2.5	1.94	1.51	1.2	1.21	1.48	1.73	2.09	2.46	2.79
-20.0	0.0	1.99	2.9	2.85	2.41	1.89	1.46	1.14	1.15	1.41	1.63	2.0	2.4	2.72
-20.0	5.0	1.96	2.84	2.72	2.36	1.87	1.43	1.15	1.13	1.35	1.52	1.99	2.45	2.7
-20.0	10.0	1.97	2.82	2.69	2.39	1.96	1.5	1.19	1.15	1.31	1.48	1.99	2.51	2.74
-20.0	15.0	2.34	3.22	3.06	2.66	2.17	1.7	1.37	1.38	1.68	2.08	2.59	2.99	3.19
-20.0	20.0	2.12	2.93	2.79	2.46	2.03	1.57	1.24	1.23	1.5	1.85	2.36	2.65	2.87
-20.0	25.0	2.12	2.93	2.79	2.5	2.04	1.58	1.24	1.28	1.58	1.9	2.34	2.54	2.72
-20.0	30.0	2.09	2.87	2.79	2.42	1.98	1.57	1.23	1.26	1.59	1.89	2.32	2.51	2.67
-20.0	35.0	2.09	2.89	2.8	2.48	1.97	1.53	1.23	1.25	1.59	1.87	2.24	2.56	2.73
-20.0	40.0	2.19	2.95	2.92	2.59	2.05	1.57	1.29	1.33	1.65	1.98	2.35	2.73	2.96
-20.0	45.0	2.2	2.81	2.79	2.58	2.08	1.59	1.3	1.35	1.69	2.12	2.44	2.76	2.89
-20.0	50.0	2.17	2.94	2.86	2.45	1.98	1.49	1.24	1.3	1.65	2.05	2.43	2.75	2.96
-20.0	55.0	2.24	3.06	2.95	2.55	2.04	1.53	1.26	1.32	1.66	2.09	2.5	2.85	3.07
-20.0	60.0	2.26	3.14	2.98	2.62	2.03	1.53	1.25	1.32	1.66	2.09	2.51	2.89	3.08
-20.0	65.0	2.27	3.21	3.04	2.65	2.03	1.53	1.25	1.32	1.67	2.08	2.52	2.91	3.09
-20.0	70.0	2.27	3.2	3.07	2.64	2.03	1.52	1.24	1.32	1.66	2.09	2.55	2.89	3.1
-20.0	75.0	2.27	3.24	3.1	2.62	2.02	1.52	1.25	1.31	1.65	2.08	2.55	2.88	3.11
-20.0	80.0	2.26	3.2	3.03	2.58	2.02	1.52	1.24	1.31	1.65	2.07	2.56	2.9	3.1
-20.0	85.0	2.26	3.2	3.05	2.58	2.0	1.52	1.24	1.3	1.65	2.07	2.56	2.92	3.11
-20.0	90.0	2.25	3.18	3.07	2.6	1.98	1.51	1.23	1.3	1.63	2.05	2.52	2.85	3.06
-20.0	95.0	2.23	3.12	3.05	2.6	1.98	1.51	1.21	1.27	1.62	2.05	2.54	2.83	3.02
-20.0	100.0	2.21	3.04	3.02	2.61	1.97	1.49	1.2	1.26	1.63	2.07	2.51	2.81	2.99
-20.0	105.0	2.23	3.07	3.04	2.63	2.02	1.5	1.19	1.25	1.64	2.07	2.52	2.85	3.03
-20.0	110.0	2.31	3.17	3.15	2.76	2.1	1.51	1.2	1.29	1.71	2.15	2.62	2.95	3.14
-20.0	115.0	2.39	3.26	3.18	2.78	2.15	1.52	1.24	1.35	1.8	2.27	2.77	3.07	3.29
-20.0	120.0	2.3	3.12	3.05	2.69	2.11	1.49	1.21	1.31	1.72	2.2	2.67	2.99	3.15
-20.0	125.0	2.31	3.17	3.11	2.72	2.15	1.5	1.22	1.29	1.68	2.2	2.69	2.95	3.04
-20.0	130.0	2.3	3.12	3.11	2.72	2.16	1.54	1.26	1.33	1.72	2.24	2.63	2.86	2.98
-20.0	135.0	2.26	3.04	3.05	2.7	2.12	1.5	1.25	1.32	1.69	2.14	2.59	2.81	2.93
-20.0	140.0	2.29	2.95	3.05	2.72	2.16	1.56	1.27	1.34	1.69	2.23	2.72	2.92	2.97
-20.0	145.0	2.17	2.85	2.79	2.47	1.98	1.44	1.16	1.26	1.67	2.16	2.58	2.79	2.89
-20.0	150.0	2.22	3.04	2.88	2.48	2.02	1.5	1.2	1.28	1.68	2.15	2.58	2.86	2.99
-20.0	155.0	2.23	3.1	2.97	2.48	2.0	1.49	1.18	1.3	1.67	2.15	2.57	2.86	3.04
-20.0	160.0	2.18	3.03	2.94	2.45	1.93	1.44	1.16	1.28	1.62	2.1	2.52	2.74	2.95
-20.0	165.0	2.15	3.01	2.92	2.46	1.9	1.41	1.17	1.26	1.61	2.04	2.46	2.69	2.92
-20.0	170.0	2.14	3.0	2.95	2.49	1.89	1.42	1.17	1.24	1.59	2.0	2.39	2.66	2.9
-20.0	175.0	2.13	3.01	2.94	2.51	1.87	1.44	1.17	1.25	1.59	2.0	2.33	2.65	2.86
-15.0	-180.0	2.29	2.84	2.76	2.61	2.13	1.73	1.54	1.66	1.99	2.34	2.59	2.66	2.69
-15.0	-175.0	2.31	2.79	2.76	2.62	2.17	1.75	1.56	1.68	2.04	2.37	2.63	2.69	2.72
-15.0	-170.0	2.32	2.8	2.8	2.67	2.17	1.75	1.57	1.67	2.04	2.38	2.68	2.67	2.71
-15.0	-165.0	2.35	2.81	2.81	2.67	2.22	1.76	1.58	1.7	2.04	2.42	2.7	2.78	2.76
-15.0	-160.0	2.36	2.8	2.8	2.69	2.23	1.78	1.58	1.7	2.06	2.45	2.74	2.8	2.77
-15.0	-155.0	2.38	2.77	2.84	2.73	2.25	1.81	1.57	1.71	2.07	2.47	2.75	2.83	2.78
-15.0	-150.0	2.4	2.85	2.88	2.75	2.29	1.81	1.58	1.72	2.09	2.47	2.74	2.83	2.8
-15.0	-145.0	2.43	2.94	2.96	2.78	2.33	1.82	1.59	1.72	2.08	2.46	2.76	2.82	2.88
-15.0	-140.0	2.45	3.0	2.99	2.83	2.36	1.84	1.61	1.72	2.07	2.46	2.81	2.85	2.94
-15.0	-135.0	2.48	3.07	3.1	2.85	2.38	1.86	1.6	1.71	2.06	2.46	2.8	2.88	2.98
-15.0	-130.0	2.49	3.11	3.12	2.86	2.38	1.88	1.6	1.7	2.07	2.45	2.81	2.9	2.98
-15.0	-125.0	2.49	3.13	3.15	2.88	2.38	1.89	1.6	1.69	2.05	2.46	2.81	2.91	3.01
-15.0	-120.0	2.49	3.13	3.16	2.88	2.37	1.88	1.6	1.68	2.03	2.45	2.78	2.92	2.99
-15.0	-115.0	2.46	3.1	3.16	2.88	2.36	1.89	1.59	1.68	1.99	2.41	2.73	2.86	2.93
-15.0	-110.0	2.44	3.07	3.12	2.85	2.36	1.88	1.58	1.66	1.97	2.41	2.71	2.83	2.9
-15.0	-105.0	2.41	3.04	3.09	2.82	2.31	1.85	1.57	1.66	1.93	2.33	2.64	2.79	2.87
-15.0	-100.0	2.35	2.98	3.07	2.8	2.29	1.82	1.55	1.61	1.85	2.25	2.53	2.68	2.82
-15.0	-95.0	2.31	2.99	3.08	2.78	2.26	1.78	1.51	1.56	1.78	2.18	2.44	2.63	2.8
-15.0	-90.0	2.25	2.98	3.08	2.78	2.24	1.74	1.45	1.48	1.67	2.05	2.34	2.52	2.67
-15.0	-85.0	2.1	2.94	2.99	2.66	2.11	1.6	1.33	1.36	1.53	1.85	2.09	2.28	2.55
-15.0	-80.0	2.03	2.91	2.91	2.58	2.06	1.55	1.17	1.17	1.33	1.64	2.07	2.42	2.67
-15.0	-75.0	2.57	2.81	2.58	2.47	2.47	2.23	1.91	2.0	2.34	2.7	3.1	3.28	3.0
-15.0	-70.0	2.1	2.31	2.29	2.26	2.14	1.93	1.71	1.76	1.91	1.96	2.27	2.44	2.26
-15.0	-65.0	1.79	2.16	2.08	2.05	1.88	1.53	1.35	1.45	1.48	1.47	1.88	2.13	2.07
-15.0	-60.0	1.9	2.29	2.21	2.17	1.97	1.64	1.46	1.55	1.63	1.52	1.98	2.19	2.21
-15.0	-55.0	2.07	2.38	2.43	2.32	2.13	1.81	1.6	1.68	1.9	1.85	2.12	2.3	2.31
-15.0	-50.0	2.15	2.44	2.52	2.37	2.19	1.86	1.62	1.69	2.0	2.15	2.28	2.31	2.35
-15.0	-45.0	2.31	2.82	2.83	2.55	2.26	1.88	1.65	1.72	2.07	2.36	2.52	2.46	2.63
-15.0	-40.0	2.32	2.91	2.85	2.54	2.44	1.97	1.65	1.71	2.09	2.26	2.34	2.44	2.7
-15.0	-35.0	2.4	3.02	3.03	2.78	2.32	1.83	1.61	1.66	1.98	2.3	2.57	2.76	2.93
-15.0	-30.0	2.42	3.09	3.1	2.83	2.35	1.87	1.61	1.66	1.97	2.26	2.58	2.79	2.95
-15.0	-25.0	2.38	3.04	3.11	2.84	2.36	1.88	1.61	1.64	1.9	2.16	2.46	2.69	2.88
-15.0	-20.0	2.32	3.01	3.07	2.82	2.34	1.87	1.6	1.61	1.83	2.04	2.3	2.6	2.81
-15.0	-15.0	2.26	2.96	3.04	2.78	2.31	1.87	1.57	1.59	1.76	1.92	2.15	2.47	2.71
-15.0	-10.0	2.16	2.91	2.98	2.72	2.24	1.82	1.53	1.51	1.63	1.73	1.99	2.33	2.64
-15.0	-5.0	2.07	2.83	2.9	2.63	2.16	1.76	1.46	1.42	1.48	1.57	1.88	2.22	2.57
-15.0	0.0	1.96	2.74	2.8	2.53	2.08	1.72	1.4	1.29	1.27	1.36	1.76	2.16	2.46
-15.0	5.0	1.88	2.63	2.68	2.4	2.01	1.68	1.32	1.16	1.05	1.21	1.76	2.24	2.45
-15.0	10.0	1.94	2.68	2.73	2.44	2.13	1.67	1.28	1.07	1.04	1.31	1.94	2.47	2.55
-15.0	15.0	2.24	2.78	2.78	2.54	2.3	1.95	1.59	1.58	1.72	1.96	2.4	2.59	2.72
-15.0	20.0	2.11	2.54	2.54	2.37	2.23	1.91	1.55	1.57	1.72	1.92	2.2	2.31	2.42
-15.0	25.0	2.15	2.51	2.57	2.45	2.26	1.89	1.56	1.56	1.78	2.06	2.37	2.41	2.45
-15.0	30.0	2.11	2.45	2.54	2.41	2.11	1.78	1.49	1.48	1.71	2.02	2.37	2.49	2.46
-15.0	35.0	2.26	2.6	2.69	2.58	2.27	1.88	1.57	1.57	1.87	2.22	2.53	2.69	2.67
-15.0	40.0	2.18	2.54	2.62	2.45	2.1	1.73	1.48	1.52	1.81	2.19	2.47	2.62	2.65
-15.0	45.0	2.31	2.44	2.62	2.62	2.33	1.89	1.65	1.72	2.07	2.43	2.66	2.67	2.61
-15.0	50.0	2.23	2.81	2.8	2.49	2.09	1.7	1.46	1.51	1.79	2.18	2.51	2.68	2.82
-15.0	55.0	2.41	2.98	2.93	2.68	2.27	1.84	1.6	1.67	1.98	2.39	2.7	2.92	3.03
-15.0	60.0	2.41	3.04	2.92	2.73	2.25	1.82	1.59	1.66	2.0	2.4	2.7	2.89	2.99
-15.0	65.0	2.4	3.03	2.99	2.74	2.22	1.8	1.58	1.68	1.99	2.39	2.67	2.86	2.95
-15.0	70.0	2.39	3.01	2.99	2.69	2.22	1.82	1.6	1.67	2.0	2.36	2.67	2.8	2.92
-15.0	75.0	2.37	3.0	2.99	2.67	2.2	1.83	1.59	1.66	1.97	2.31	2.63	2.75	2.9
-15.0	80.0	2.36	3.02	3.0	2.69	2.24	1.81	1.57	1.64	1.92	2.29	2.58	2.73	2.92
-15.0	85.0	2.36	3.05	3.06	2.7	2.21	1.76	1.55	1.62	1.9	2.25	2.59	2.76	2.94
-15.0	90.0	2.35	3.1	3.05	2.65	2.15	1.76	1.52	1.58	1.88	2.25	2.6	2.77	2.94
-15.0	95.0	2.36	3.07	3.06	2.71	2.14	1.76	1.52	1.57	1.88	2.26	2.63	2.79	2.94
-15.0	100.0	2.38	3.04	3.1	2.7	2.18	1.78	1.52	1.59	1.93	2.31	2.65	2.8	2.94
-15.0	105.0	2.4	3.05	3.12	2.74	2.25	1.79	1.54	1.61	1.97	2.34	2.67	2.83	2.93
-15.0	110.0	2.44	3.08	3.1	2.8	2.32	1.8	1.54	1.63	2.04	2.41	2.73	2.89	2.93
-15.0	115.0	2.47	3.01	3.01	2.82	2.36	1.82	1.58	1.69	2.11	2.52	2.82	2.97	2.93
-15.0	120.0	2.46	2.84	2.95	2.75	2.42	1.85	1.63	1.72	2.16	2.57	2.81	2.99	2.87
-15.0	125.0	2.37	2.66	2.73	2.65	2.33	1.82	1.61	1.69	2.08	2.5	2.78	2.89	2.73
-15.0	130.0	2.34	2.67	2.7	2.63	2.35	1.86	1.61	1.71	2.06	2.44	2.67	2.7	2.68
-15.0	135.0	2.36	2.77	2.79	2.57	2.25	1.8	1.56	1.66	2.07	2.48	2.76	2.8	2.79
-15.0	140.0	2.38	2.58	2.68	2.57	2.36	1.88	1.62	1.72	2.12	2.54	2.83	2.9	2.77
-15.0	145.0	2.35	2.86	2.83	2.52	2.17	1.75	1.52	1.61	1.99	2.41	2.75	2.91	2.93
-15.0	150.0	2.36	2.88	2.88	2.57	2.16	1.76	1.53	1.63	1.98	2.39	2.72	2.88	2.96
-15.0	155.0	2.32	2.92	2.92	2.56	2.14	1.72	1.51	1.57	1.91	2.34	2.6	2.76	2.94
-15.0	160.0	2.27	2.88	2.86	2.55	2.09	1.66	1.46	1.53	1.88	2.24	2.52	2.67	2.88
-15.0	165.0	2.28	2.84	2.81	2.58	2.07	1.68	1.51	1.6	1.93	2.29	2.54	2.68	2.86
-15.0	170.0	2.26	2.88	2.77	2.62	2.08	1.72	1.5	1.59	1.89	2.26	2.48	2.62	2.78
-15.0	175.0	2.28	2.86	2.78	2.6	2.13	1.72	1.53	1.64	1.95	2.3	2.53	2.62	2.76
-10.0	-180.0	2.38	2.62	2.64	2.69	2.39	2.0	1.79	1.89	2.17	2.55	2.68	2.59	2.56
-10.0	-175.0	2.39	2.62	2.63	2.68	2.42	2.02	1.82	1.92	2.22	2.55	2.69	2.64	2.55
-10.0	-170.0	2.42	2.63	2.67	2.67	2.44	2.02	1.82	1.95	2.23	2.58	2.74	2.72	2.61
-10.0	-165.0	2.47	2.68	2.73	2.72	2.47	2.08	1.83	1.99	2.28	2.63	2.78	2.77	2.7
-10.0	-160.0	2.5	2.73	2.8	2.75	2.5	2.08	1.85	1.99	2.33	2.65	2.83	2.81	2.72
-10.0	-155.0	2.55	2.8	2.92	2.78	2.54	2.1	1.88	1.99	2.35	2.66	2.86	2.85	2.84
-10.0	-150.0	2.58	2.89	3.02	2.86	2.56	2.11	1.89	2.0	2.35	2.68	2.9	2.85	2.87
-10.0	-145.0	2.61	2.97	3.1	2.91	2.57	2.15	1.91	2.0	2.35	2.69	2.91	2.87	2.89
-10.0	-140.0	2.63	3.03	3.15	2.94	2.58	2.16	1.92	2.0	2.33	2.68	2.91	2.93	2.97
-10.0	-135.0	2.65	3.1	3.17	2.96	2.57	2.17	1.93	2.01	2.34	2.7	2.93	2.97	3.0
-10.0	-130.0	2.65	3.1	3.18	2.97	2.58	2.17	1.91	2.01	2.33	2.69	2.94	2.99	3.0
-10.0	-125.0	2.65	3.1	3.18	2.94	2.59	2.17	1.91	2.01	2.31	2.68	2.94	3.0	2.98
-10.0	-120.0	2.64	3.1	3.18	2.97	2.57	2.18	1.9	1.99	2.29	2.66	2.91	2.98	2.95
-10.0	-115.0	2.61	3.06	3.17	2.96	2.56	2.18	1.89	1.98	2.25	2.6	2.88	2.94	2.91
-10.0	-110.0	2.58	3.01	3.14	2.92	2.53	2.18	1.88	1.95	2.21	2.54	2.83	2.9	2.88
-10.0	-105.0	2.53	2.98	3.11	2.89	2.52	2.15	1.86	1.92	2.15	2.48	2.74	2.79	2.82
-10.0	-100.0	2.45	2.92	3.07	2.82	2.49	2.1	1.78	1.85	2.04	2.35	2.61	2.67	2.74
-10.0	-95.0	2.39	2.92	3.03	2.76	2.48	2.04	1.73	1.77	1.94	2.25	2.51	2.61	2.73
-10.0	-90.0	2.31	2.94	2.98	2.74	2.48	1.98	1.63	1.65	1.8	2.07	2.31	2.52	2.71
-10.0	-85.0	2.18	2.89	2.91	2.69	2.36	1.88	1.47	1.47	1.58	1.81	2.13	2.38	2.65
-10.0	-80.0	2.08	2.82	2.86	2.72	2.42	1.8	1.34	1.3	1.38	1.58	1.95	2.3	2.54
-10.0	-75.0	1.82	1.96	1.85	1.84	1.82	1.64	1.56	1.65	1.78	1.84	1.98	1.96	1.92
-10.0	-70.0	1.85	2.01	1.98	1.98	1.87	1.71	1.58	1.7	1.7	1.78	2.0	2.02	1.91
-10.0	-65.0	1.86	2.02	2.0	1.99	1.93	1.73	1.68	1.78	1.7	1.74	1.98	1.92	1.87
-10.0	-60.0	1.92	2.06	2.1	2.04	1.94	1.8	1.81	1.9	1.78	1.74	2.02	1.96	1.94
-10.0	-55.0	2.01	2.16	2.18	2.14	2.06	1.91	1.86	1.96	2.03	1.87	1.98	1.95	2.01
-10.0	-50.0	2.34	2.48	2.43	2.39	2.42	2.25	2.1	2.2	2.5	2.39	2.23	2.26	2.42
-10.0	-45.0	2.49	2.66	2.64	2.58	2.48	2.26	2.12	2.24	2.62	2.69	2.54	2.44	2.57
-10.0	-40.0	2.53	2.93	2.9	2.76	2.44	2.05	1.84	1.9	2.28	2.66	2.82	2.87	2.88
-10.0	-35.0	2.45	2.82	2.89	2.76	2.42	2.02	1.81	1.87	2.16	2.46	2.66	2.79	2.79
-10.0	-30.0	2.48	2.87	2.95	2.85	2.47	2.07	1.85	1.9	2.17	2.41	2.63	2.77	2.79
-10.0	-25.0	2.43	2.85	2.93	2.85	2.46	2.1	1.86	1.9	2.09	2.28	2.52	2.67	2.73
-10.0	-20.0	2.37	2.8	2.93	2.83	2.46	2.1	1.85	1.85	1.98	2.11	2.37	2.55	2.63
-10.0	-15.0	2.29	2.76	2.91	2.82	2.44	2.08	1.83	1.8	1.86	1.95	2.19	2.38	2.53
-10.0	-10.0	2.19	2.74	2.87	2.78	2.39	2.02	1.77	1.67	1.64	1.74	2.03	2.24	2.47
-10.0	-5.0	2.07	2.71	2.82	2.72	2.29	1.91	1.65	1.5	1.38	1.51	1.85	2.11	2.42
-10.0	0.0	2.0	2.69	2.77	2.64	2.23	1.86	1.54	1.33	1.21	1.39	1.78	2.11	2.44
-10.0	5.0	1.92	2.64	2.67	2.56	2.14	1.77	1.39	1.09	1.02	1.34	1.81	2.2	2.46
-10.0	10.0	1.9	2.53	2.51	2.44	2.14	1.76	1.34	1.08	1.05	1.37	1.89	2.32	2.44
-10.0	15.0	1.93	2.3	2.38	2.39	2.12	1.91	1.55	1.42	1.33	1.58	1.87	2.09	2.21
-10.0	20.0	1.95	2.16	2.33	2.3	2.18	1.96	1.61	1.51	1.39	1.66	2.0	2.15	2.14
-10.0	25.0	2.06	2.14	2.35	2.42	2.38	2.06	1.71	1.67	1.73	1.85	2.11	2.2	2.18
-10.0	30.0	2.24	2.27	2.49	2.48	2.36	2.14	1.9	1.9	2.1	2.27	2.4	2.35	2.29
-10.0	35.0	2.03	2.26	2.37	2.29	1.91	1.69	1.61	1.57	1.73	2.03	2.24	2.37	2.31
-10.0	40.0	2.38	2.59	2.68	2.55	2.22	1.95	1.81	1.9	2.19	2.5	2.67	2.78	2.73
-10.0	45.0	2.5	2.74	2.89	2.8	2.46	2.05	1.85	1.91	2.24	2.61	2.8	2.87	2.83
-10.0	50.0	2.47	2.68	2.84	2.75	2.45	2.05	1.85	1.94	2.24	2.59	2.71	2.77	2.77
-10.0	55.0	2.45	2.7	2.81	2.76	2.47	2.02	1.83	1.89	2.22	2.56	2.66	2.73	2.78
-10.0	60.0	2.44	2.71	2.84	2.77	2.42	2.02	1.8	1.9	2.22	2.54	2.64	2.73	2.77
-10.0	65.0	2.42	2.68	2.77	2.75	2.42	2.01	1.8	1.9	2.22	2.48	2.62	2.72	2.7
-10.0	70.0	2.4	2.65	2.73	2.73	2.37	2.01	1.81	1.91	2.2	2.45	2.61	2.65	2.7
-10.0	75.0	2.39	2.76	2.81	2.73	2.33	2.02	1.81	1.89	2.17	2.35	2.53	2.58	2.7
-10.0	80.0	2.39	2.86	2.85	2.74	2.36	1.98	1.78	1.84	2.07	2.31	2.56	2.58	2.73
-10.0	85.0	2.38	2.89	2.88	2.7	2.35	1.94	1.73	1.76	2.05	2.37	2.6	2.63	2.69
-10.0	90.0	2.36	2.88	2.81	2.66	2.3	1.89	1.71	1.79	2.06	2.42	2.57	2.6	2.68
-10.0	95.0	2.36	2.83	2.77	2.65	2.3	1.9	1.74	1.82	2.16	2.4	2.54	2.55	2.66
-10.0	100.0	2.35	2.76	2.79	2.62	2.27	1.92	1.74	1.86	2.22	2.42	2.53	2.52	2.62
-10.0	105.0	2.35	2.68	2.71	2.6	2.25	1.94	1.78	1.88	2.24	2.46	2.53	2.5	2.58
-10.0	110.0	2.3	2.54	2.61	2.54	2.28	1.93	1.79	1.89	2.23	2.49	2.53	2.41	2.44
-10.0	115.0	2.45	2.6	2.71	2.69	2.47	2.09	1.89	1.97	2.32	2.65	2.77	2.72	2.55
-10.0	120.0	2.44	2.65	2.79	2.7	2.41	2.03	1.81	1.9	2.27	2.61	2.75	2.73	2.61
-10.0	125.0	2.45	2.69	2.84	2.68	2.43	1.94	1.69	1.84	2.3	2.69	2.82	2.82	2.65
-10.0	130.0	2.43	2.53	2.64	2.56	2.38	2.01	1.83	1.95	2.36	2.68	2.82	2.84	2.56
-10.0	135.0	2.31	2.42	2.5	2.37	2.22	1.89	1.73	1.84	2.24	2.58	2.7	2.75	2.53
-10.0	140.0	2.3	2.41	2.43	2.29	2.19	1.96	1.82	1.91	2.25	2.54	2.67	2.67	2.51
-10.0	145.0	2.33	2.57	2.63	2.41	2.18	1.91	1.75	1.85	2.14	2.42	2.68	2.72	2.68
-10.0	150.0	2.24	2.53	2.6	2.41	2.15	1.84	1.6	1.73	2.04	2.27	2.54	2.57	2.64
-10.0	155.0	2.25	2.61	2.62	2.53	2.22	1.8	1.6	1.67	2.0	2.26	2.51	2.58	2.62
-10.0	160.0	2.23	2.54	2.59	2.51	2.22	1.87	1.63	1.64	1.92	2.26	2.47	2.54	2.53
-10.0	165.0	2.3	2.58	2.6	2.59	2.32	1.91	1.71	1.76	2.06	2.38	2.52	2.56	2.64
-10.0	170.0	2.33	2.59	2.64	2.64	2.34	1.96	1.74	1.82	2.07	2.41	2.59	2.58	2.58
-10.0	175.0	2.36	2.56	2.62	2.66	2.39	2.01	1.77	1.84	2.14	2.48	2.67	2.57	2.57
-5.0	-180.0	2.59	2.68	2.73	2.81	2.63	2.33	2.11	2.22	2.51	2.77	2.86	2.81	2.62
-5.0	-175.0	2.64	2.77	2.77	2.88	2.68	2.37	2.14	2.24	2.56	2.8	2.9	2.84	2.7
-5.0	-170.0	2.68	2.85	2.88	2.91	2.69	2.36	2.15	2.28	2.57	2.84	2.95	2.89	2.76
-5.0	-165.0	2.71	2.92	2.96	2.95	2.74	2.39	2.17	2.29	2.58	2.85	2.98	2.9	2.8
-5.0	-160.0	2.73	2.94	3.04	3.02	2.75	2.4	2.18	2.29	2.59	2.85	2.97	2.91	2.83
-5.0	-155.0	2.73	2.95	3.07	3.01	2.72	2.42	2.19	2.31	2.58	2.85	2.97	2.91	2.84
-5.0	-150.0	2.74	2.98	3.11	3.02	2.7	2.42	2.19	2.29	2.58	2.84	2.98	2.9	2.87
-5.0	-145.0	2.74	3.01	3.13	3.01	2.69	2.42	2.19	2.3	2.58	2.82	2.96	2.9	2.88
-5.0	-140.0	2.73	3.02	3.12	2.96	2.64	2.41	2.19	2.3	2.57	2.82	2.97	2.93	2.87
-5.0	-135.0	2.73	3.02	3.13	2.92	2.62	2.41	2.19	2.31	2.59	2.79	2.97	2.92	2.87
-5.0	-130.0	2.72	3.01	3.11	2.9	2.62	2.41	2.19	2.3	2.56	2.79	2.96	2.92	2.86
-5.0	-125.0	2.7	2.99	3.07	2.84	2.6	2.43	2.19	2.28	2.55	2.76	2.95	2.91	2.86
-5.0	-120.0	2.69	2.97	3.08	2.83	2.59	2.43	2.18	2.28	2.53	2.76	2.92	2.9	2.85
-5.0	-115.0	2.66	2.95	3.01	2.79	2.56	2.43	2.18	2.26	2.5	2.72	2.89	2.86	2.8
-5.0	-110.0	2.63	2.92	2.95	2.72	2.54	2.42	2.18	2.24	2.47	2.66	2.85	2.82	2.75
-5.0	-105.0	2.58	2.9	2.9	2.71	2.52	2.41	2.17	2.21	2.41	2.6	2.76	2.75	2.69
-5.0	-100.0	2.53	2.84	2.88	2.67	2.52	2.37	2.12	2.14	2.31	2.51	2.66	2.69	2.66
-5.0	-95.0	2.46	2.8	2.82	2.68	2.49	2.35	2.05	2.04	2.22	2.36	2.55	2.63	2.6
-5.0	-90.0	2.37	2.8	2.78	2.58	2.43	2.27	1.97	1.9	2.03	2.2	2.4	2.52	2.58
-5.0	-85.0	2.26	2.71	2.77	2.71	2.59	2.18	1.79	1.72	1.77	1.94	2.12	2.29	2.5
-5.0	-80.0	1.94	1.92	1.82	1.91	1.94	1.8	1.7	1.78	1.9	2.03	2.22	2.26	2.03
-5.0	-75.0	1.82	1.9	1.86	1.85	1.83	1.68	1.59	1.66	1.77	1.91	2.01	1.97	1.85
-5.0	-70.0	2.05	2.14	2.14	2.16	2.15	1.98	1.92	1.99	1.96	1.99	2.05	2.09	2.08
-5.0	-65.0	2.08	2.19	2.22	2.19	2.1	2.0	1.98	2.06	2.05	2.06	2.06	2.0	2.04
-5.0	-60.0	1.88	1.92	1.97	1.97	1.9	1.76	1.83	1.95	1.91	1.94	1.92	1.77	1.73
-5.0	-55.0	1.93	1.93	1.99	2.01	1.96	1.84	1.91	2.0	2.09	2.02	1.88	1.73	1.81
-5.0	-50.0	2.13	2.15	2.23	2.29	2.24	2.14	2.06	2.1	2.2	2.14	2.01	1.94	2.02
-5.0	-45.0	2.21	2.18	2.28	2.26	2.18	2.07	2.03	2.13	2.36	2.45	2.34	2.17	2.12
-5.0	-40.0	2.27	2.26	2.34	2.33	2.18	2.07	1.91	1.99	2.33	2.54	2.56	2.45	2.28
-5.0	-35.0	2.44	2.62	2.69	2.64	2.38	2.19	1.95	2.03	2.33	2.53	2.68	2.7	2.61
-5.0	-30.0	2.46	2.63	2.69	2.63	2.4	2.24	2.05	2.12	2.35	2.52	2.66	2.66	2.59
-5.0	-25.0	2.45	2.64	2.68	2.66	2.44	2.27	2.06	2.1	2.29	2.45	2.62	2.62	2.56
-5.0	-20.0	2.41	2.6	2.66	2.68	2.45	2.27	2.05	2.08	2.21	2.37	2.54	2.56	2.5
-5.0	-15.0	2.37	2.56	2.64	2.69	2.47	2.25	2.02	2.04	2.15	2.28	2.44	2.48	2.44
-5.0	-10.0	2.3	2.51	2.63	2.67	2.41	2.2	1.97	1.96	2.0	2.15	2.35	2.4	2.36
-5.0	-5.0	2.21	2.44	2.54	2.58	2.4	2.15	1.89	1.82	1.81	1.98	2.26	2.32	2.29
-5.0	0.0	2.13	2.39	2.44	2.49	2.34	2.11	1.81	1.69	1.68	1.85	2.17	2.32	2.24
-5.0	5.0	1.99	2.18	2.22	2.27	2.2	1.98	1.66	1.51	1.54	1.79	2.14	2.28	2.1
-5.0	10.0	1.64	1.85	1.84	1.98	1.93	1.66	1.33	1.18	1.17	1.39	1.74	1.88	1.78
-5.0	15.0	1.68	1.89	1.93	2.1	2.0	1.63	1.29	1.24	1.26	1.48	1.69	1.88	1.79
-5.0	20.0	1.76	1.88	2.03	2.13	2.03	1.73	1.43	1.25	1.23	1.63	1.92	1.98	1.85
-5.0	25.0	1.93	1.97	2.21	2.31	2.21	2.05	1.66	1.49	1.46	1.78	1.99	2.07	1.98
-5.0	30.0	2.19	2.2	2.42	2.39	2.21	2.11	1.97	2.03	2.16	2.32	2.29	2.12	2.08
-5.0	35.0	2.42	2.6	2.81	2.67	2.31	2.01	1.93	2.02	2.28	2.62	2.7	2.59	2.49
-5.0	40.0	2.44	2.63	2.78	2.78	2.33	1.98	1.91	2.02	2.33	2.58	2.64	2.69	2.63
-5.0	45.0	2.57	2.75	2.95	2.94	2.63	2.18	2.05	2.13	2.4	2.64	2.74	2.77	2.68
-5.0	50.0	2.53	2.63	2.87	2.9	2.6	2.2	2.02	2.11	2.4	2.64	2.73	2.73	2.53
-5.0	55.0	2.47	2.49	2.78	2.8	2.58	2.23	1.98	2.06	2.32	2.51	2.67	2.67	2.57
-5.0	60.0	2.46	2.57	2.83	2.83	2.6	2.24	1.92	2.0	2.25	2.48	2.61	2.61	2.56
-5.0	65.0	2.41	2.53	2.79	2.83	2.58	2.22	1.88	1.89	2.19	2.38	2.58	2.54	2.53
-5.0	70.0	2.4	2.55	2.75	2.85	2.55	2.18	1.93	1.88	2.17	2.35	2.57	2.5	2.52
-5.0	75.0	2.38	2.53	2.75	2.83	2.54	2.16	1.9	1.89	2.15	2.39	2.49	2.46	2.46
-5.0	80.0	2.35	2.56	2.75	2.84	2.49	2.12	1.91	1.92	2.15	2.32	2.4	2.38	2.44
-5.0	85.0	2.31	2.55	2.69	2.77	2.49	2.09	1.88	1.86	2.11	2.27	2.33	2.32	2.38
-5.0	90.0	2.25	2.49	2.71	2.69	2.43	2.05	1.86	1.82	2.05	2.21	2.19	2.19	2.35
-5.0	95.0	2.19	2.44	2.63	2.6	2.39	2.09	1.85	1.84	1.99	2.13	2.06	2.1	2.22
-5.0	100.0	2.07	2.26	2.38	2.38	2.22	1.97	1.82	1.83	1.96	2.03	1.95	2.02	2.04
-5.0	105.0	2.0	2.14	2.2	2.28	2.11	1.82	1.68	1.73	1.93	2.08	2.0	2.02	2.06
-5.0	110.0	2.15	2.06	2.32	2.35	2.2	2.03	1.91	2.04	2.33	2.46	2.28	2.02	1.79
-5.0	115.0	2.23	2.19	2.3	2.41	2.31	2.09	1.89	2.01	2.37	2.51	2.4	2.25	2.05
-5.0	120.0	2.31	2.41	2.5	2.54	2.34	2.05	1.84	1.93	2.25	2.52	2.56	2.45	2.32
-5.0	125.0	2.36	2.38	2.55	2.57	2.38	2.09	1.84	1.99	2.36	2.61	2.7	2.64	2.28
-5.0	130.0	2.33	2.42	2.6	2.57	2.32	2.06	1.88	2.0	2.26	2.44	2.53	2.52	2.34
-5.0	135.0	2.17	2.49	2.59	2.51	2.28	1.97	1.71	1.7	1.88	2.12	2.25	2.29	2.29
-5.0	140.0	2.16	2.33	2.38	2.33	2.19	2.01	1.85	1.86	2.05	2.2	2.29	2.21	2.21
-5.0	145.0	2.18	2.25	2.35	2.29	2.15	1.98	1.85	1.9	2.19	2.34	2.39	2.25	2.18
-5.0	150.0	2.28	2.09	2.24	2.34	2.33	2.15	1.98	2.05	2.34	2.56	2.62	2.42	2.23
-5.0	155.0	2.3	2.46	2.53	2.54	2.38	2.12	1.89	1.87	2.12	2.36	2.48	2.47	2.38
-5.0	160.0	2.36	2.42	2.5	2.6	2.46	2.19	1.95	2.01	2.26	2.46	2.59	2.52	2.42
-5.0	165.0	2.44	2.48	2.57	2.68	2.49	2.23	2.03	2.06	2.38	2.6	2.7	2.6	2.49
-5.0	170.0	2.5	2.56	2.65	2.72	2.52	2.3	2.06	2.13	2.43	2.65	2.78	2.67	2.5
-5.0	175.0	2.55	2.64	2.69	2.77	2.6	2.32	2.06	2.18	2.46	2.71	2.83	2.77	2.56
0.0	-180.0	2.69	2.58	2.79	2.9	2.82	2.62	2.41	2.48	2.72	2.87	2.89	2.72	2.47
0.0	-175.0	2.72	2.65	2.84	2.95	2.83	2.63	2.43	2.5	2.73	2.89	2.91	2.73	2.52
0.0	-170.0	2.74	2.67	2.88	2.99	2.9	2.64	2.44	2.51	2.74	2.88	2.91	2.74	2.56
0.0	-165.0	2.76	2.7	2.91	3.06	2.92	2.66	2.45	2.53	2.76	2.89	2.91	2.75	2.59
0.0	-160.0	2.77	2.73	2.96	3.06	2.92	2.67	2.45	2.54	2.76	2.89	2.91	2.75	2.61
0.0	-155.0	2.77	2.77	2.97	3.06	2.93	2.67	2.45	2.53	2.74	2.88	2.91	2.74	2.62
0.0	-150.0	2.78	2.78	3.01	3.08	2.95	2.69	2.46	2.54	2.73	2.87	2.9	2.73	2.62
0.0	-145.0	2.78	2.8	3.03	3.09	2.94	2.69	2.46	2.53	2.73	2.84	2.88	2.73	2.63
0.0	-140.0	2.77	2.79	3.01	3.07	2.94	2.69	2.46	2.54	2.71	2.84	2.89	2.73	2.62
0.0	-135.0	2.76	2.77	3.02	3.06	2.94	2.67	2.46	2.52	2.71	2.82	2.86	2.71	2.6
0.0	-130.0	2.75	2.76	3.02	3.06	2.93	2.66	2.45	2.52	2.68	2.81	2.87	2.69	2.58
0.0	-125.0	2.74	2.73	2.98	3.06	2.92	2.65	2.45	2.5	2.67	2.8	2.84	2.66	2.57
0.0	-120.0	2.71	2.71	2.96	3.05	2.91	2.62	2.43	2.47	2.64	2.75	2.81	2.63	2.52
0.0	-115.0	2.68	2.7	2.91	3.05	2.91	2.6	2.42	2.44	2.58	2.67	2.75	2.62	2.49
0.0	-110.0	2.65	2.67	2.89	3.02	2.91	2.61	2.41	2.41	2.55	2.62	2.7	2.59	2.47
0.0	-105.0	2.61	2.61	2.85	2.99	2.9	2.57	2.37	2.37	2.46	2.56	2.63	2.55	2.45
0.0	-100.0	2.54	2.58	2.82	2.95	2.86	2.55	2.33	2.29	2.33	2.41	2.5	2.48	2.43
0.0	-95.0	2.46	2.54	2.8	2.93	2.79	2.49	2.24	2.19	2.18	2.25	2.37	2.4	2.38
0.0	-90.0	2.4	2.52	2.74	2.91	2.66	2.43	2.17	2.08	2.11	2.17	2.35	2.31	2.34
0.0	-85.0	2.14	2.31	2.57	2.77	2.66	2.27	1.84	1.72	1.69	1.78	1.99	2.05	2.11
0.0	-80.0	1.62	1.68	1.82	1.94	1.92	1.63	1.42	1.41	1.47	1.51	1.55	1.55	1.53
0.0	-75.0	2.09	2.37	2.27	2.03	2.05	2.01	1.89	1.84	1.9	2.13	2.14	2.18	2.29
0.0	-70.0	1.88	1.93	2.0	2.03	2.0	1.79	1.7	1.68	1.79	1.96	1.95	1.87	1.82
0.0	-65.0	2.0	2.15	2.2	2.1	1.96	1.82	1.79	1.84	1.98	2.14	2.11	2.01	1.98
0.0	-60.0	2.11	2.11	2.17	2.21	2.09	1.92	1.95	1.99	2.16	2.31	2.25	2.14	2.0
0.0	-55.0	2.15	2.04	2.07	2.16	2.14	2.1	2.04	2.1	2.27	2.39	2.31	2.15	1.98
0.0	-50.0	2.26	2.09	1.97	2.08	2.06	2.18	2.24	2.35	2.5	2.51	2.51	2.36	2.23
0.0	-45.0	2.41	2.31	2.25	2.31	2.28	2.27	2.34	2.39	2.56	2.61	2.62	2.53	2.39
0.0	-40.0	2.39	2.22	2.25	2.4	2.29	2.29	2.29	2.32	2.51	2.59	2.63	2.5	2.33
0.0	-35.0	2.36	2.12	2.16	2.33	2.32	2.33	2.3	2.33	2.49	2.59	2.61	2.45	2.26
0.0	-30.0	2.38	2.13	2.2	2.42	2.4	2.35	2.31	2.36	2.5	2.58	2.58	2.42	2.25
0.0	-25.0	2.36	2.15	2.21	2.44	2.38	2.37	2.27	2.32	2.47	2.53	2.58	2.41	2.21
0.0	-20.0	2.32	2.1	2.23	2.39	2.36	2.31	2.23	2.26	2.4	2.49	2.56	2.38	2.14
0.0	-15.0	2.29	2.07	2.23	2.4	2.37	2.28	2.18	2.21	2.33	2.43	2.53	2.35	2.07
0.0	-10.0	2.21	1.94	2.16	2.33	2.33	2.23	2.13	2.13	2.25	2.35	2.46	2.25	1.97
0.0	-5.0	2.09	1.86	2.04	2.2	2.18	2.07	1.99	1.98	2.09	2.26	2.37	2.15	1.89
0.0	0.0	2.01	1.85	1.97	2.14	2.17	2.03	1.86	1.84	1.97	2.18	2.27	2.06	1.83
0.0	5.0	1.86	1.76	1.83	1.98	1.99	1.9	1.7	1.62	1.78	2.06	2.09	1.91	1.69
0.0	10.0	1.54	1.66	1.69	1.86	1.88	1.62	1.23	1.12	1.16	1.45	1.7	1.6	1.52
0.0	15.0	1.76	1.86	1.87	2.03	2.06	1.81	1.49	1.37	1.49	1.74	1.89	1.8	1.7
0.0	20.0	1.81	1.94	1.98	2.06	2.03	1.86	1.51	1.39	1.55	1.86	1.93	1.83	1.78
0.0	25.0	1.83	1.88	2.01	2.13	2.09	1.92	1.55	1.39	1.51	1.9	1.99	1.89	1.76
0.0	30.0	2.07	2.12	2.25	2.26	2.23	2.11	1.84	1.78	1.92	2.18	2.14	2.05	2.01
0.0	35.0	2.46	2.59	2.81	2.78	2.57	2.45	2.1	2.03	2.27	2.61	2.56	2.4	2.41
0.0	40.0	2.23	2.45	2.58	2.57	2.35	2.2	1.83	1.82	2.04	2.27	2.29	2.18	2.24
0.0	45.0	2.54	2.59	2.78	2.86	2.71	2.46	2.15	2.19	2.42	2.6	2.68	2.56	2.47
0.0	50.0	2.55	2.55	2.78	2.9	2.73	2.47	2.15	2.21	2.45	2.64	2.74	2.58	2.46
0.0	55.0	2.52	2.53	2.77	2.9	2.73	2.41	2.11	2.12	2.31	2.62	2.72	2.57	2.5
0.0	60.0	2.48	2.49	2.77	2.89	2.72	2.34	2.08	2.05	2.25	2.56	2.63	2.51	2.46
0.0	65.0	2.44	2.49	2.76	2.88	2.7	2.3	2.08	2.05	2.26	2.45	2.53	2.45	2.38
0.0	70.0	2.42	2.48	2.75	2.88	2.66	2.27	2.11	2.06	2.26	2.44	2.47	2.37	2.31
0.0	75.0	2.39	2.44	2.69	2.8	2.59	2.31	2.13	2.07	2.27	2.41	2.41	2.33	2.27
0.0	80.0	2.36	2.39	2.65	2.73	2.53	2.31	2.12	2.1	2.26	2.41	2.33	2.24	2.26
0.0	85.0	2.33	2.39	2.62	2.66	2.52	2.31	2.1	2.08	2.21	2.4	2.33	2.18	2.25
0.0	90.0	2.26	2.36	2.57	2.58	2.43	2.25	2.06	2.02	2.2	2.31	2.2	2.05	2.17
0.0	95.0	2.1	2.23	2.37	2.32	2.26	2.16	1.98	1.95	2.03	2.05	1.95	1.89	2.03
0.0	100.0	1.97	1.85	1.94	2.1	2.15	2.05	1.94	1.94	1.97	1.94	1.93	1.97	1.86
0.0	105.0	2.13	2.13	2.46	2.56	2.49	2.16	1.95	1.96	2.12	2.07	1.94	1.89	1.91
0.0	110.0	2.0	1.98	2.11	2.23	2.24	2.05	1.95	1.98	1.97	1.85	1.83	1.94	1.92
0.0	115.0	2.09	2.1	2.28	2.34	2.28	2.09	1.96	1.95	2.05	2.04	1.97	2.02	2.03
0.0	120.0	2.26	2.19	2.41	2.5	2.42	2.2	2.03	2.08	2.3	2.41	2.26	2.18	2.11
0.0	125.0	2.45	2.48	2.67	2.74	2.59	2.33	2.08	2.16	2.41	2.58	2.52	2.44	2.39
0.0	130.0	2.4	2.36	2.56	2.64	2.6	2.4	2.1	2.18	2.44	2.54	2.49	2.32	2.24
0.0	135.0	2.32	2.31	2.5	2.56	2.5	2.33	2.01	2.06	2.34	2.47	2.43	2.22	2.17
0.0	140.0	2.33	2.3	2.43	2.49	2.49	2.32	2.09	2.05	2.36	2.48	2.48	2.26	2.21
0.0	145.0	2.38	2.36	2.49	2.58	2.47	2.31	2.14	2.09	2.43	2.52	2.54	2.34	2.29
0.0	150.0	2.42	2.37	2.51	2.6	2.51	2.33	2.15	2.13	2.51	2.58	2.6	2.38	2.33
0.0	155.0	2.45	2.35	2.55	2.61	2.51	2.39	2.19	2.25	2.54	2.65	2.64	2.43	2.32
0.0	160.0	2.5	2.39	2.59	2.63	2.55	2.46	2.26	2.33	2.57	2.69	2.68	2.47	2.32
0.0	165.0	2.56	2.44	2.65	2.72	2.65	2.53	2.31	2.38	2.63	2.75	2.74	2.55	2.34
0.0	170.0	2.61	2.48	2.7	2.81	2.74	2.59	2.38	2.43	2.64	2.8	2.81	2.63	2.38
0.0	175.0	2.65	2.52	2.76	2.79	2.77	2.6	2.39	2.45	2.68	2.86	2.86	2.69	2.41
5.0	-180.0	2.29	2.06	2.41	2.51	2.42	2.28	2.2	2.3	2.44	2.52	2.36	2.08	1.93
5.0	-175.0	2.3	2.08	2.41	2.49	2.46	2.32	2.2	2.3	2.43	2.5	2.39	2.07	1.94
5.0	-170.0	2.3	2.12	2.41	2.49	2.44	2.32	2.2	2.29	2.45	2.52	2.4	2.1	1.94
5.0	-165.0	2.32	2.1	2.4	2.51	2.43	2.34	2.23	2.3	2.47	2.54	2.42	2.12	1.93
5.0	-160.0	2.32	2.11	2.38	2.51	2.46	2.31	2.22	2.31	2.5	2.57	2.42	2.1	1.94
5.0	-155.0	2.32	2.13	2.38	2.52	2.47	2.29	2.18	2.32	2.51	2.55	2.39	2.12	1.95
5.0	-150.0	2.32	2.11	2.39	2.54	2.45	2.27	2.19	2.35	2.53	2.55	2.41	2.15	1.95
5.0	-145.0	2.32	2.09	2.38	2.52	2.41	2.22	2.21	2.37	2.52	2.55	2.45	2.13	1.96
5.0	-140.0	2.32	2.1	2.38	2.51	2.36	2.21	2.25	2.36	2.54	2.59	2.44	2.15	1.94
5.0	-135.0	2.33	2.08	2.41	2.52	2.38	2.22	2.24	2.38	2.54	2.58	2.45	2.16	1.96
5.0	-130.0	2.32	2.08	2.37	2.52	2.4	2.22	2.24	2.35	2.52	2.57	2.44	2.17	1.97
5.0	-125.0	2.3	2.07	2.37	2.49	2.4	2.22	2.24	2.3	2.48	2.55	2.44	2.14	1.96
5.0	-120.0	2.3	2.03	2.38	2.57	2.44	2.23	2.24	2.28	2.43	2.51	2.41	2.12	1.93
5.0	-115.0	2.28	2.02	2.4	2.64	2.49	2.22	2.25	2.21	2.36	2.43	2.37	2.11	1.92
5.0	-110.0	2.26	1.97	2.44	2.69	2.53	2.22	2.19	2.15	2.29	2.38	2.31	2.05	1.88
5.0	-105.0	2.23	1.98	2.48	2.73	2.56	2.15	2.15	2.08	2.23	2.32	2.27	1.95	1.84
5.0	-100.0	2.18	2.05	2.46	2.69	2.51	2.13	2.04	1.98	2.16	2.25	2.17	1.89	1.81
5.0	-95.0	2.12	2.09	2.41	2.56	2.38	2.1	1.96	1.93	2.09	2.17	2.13	1.86	1.83
5.0	-90.0	2.08	2.1	2.42	2.49	2.27	2.02	1.91	1.86	2.0	2.07	2.07	1.9	1.89
5.0	-85.0	1.95	2.1	2.38	2.35	2.08	1.83	1.72	1.68	1.77	1.86	1.96	1.84	1.85
5.0	-80.0	1.71	1.84	2.23	2.28	2.07	1.66	1.48	1.4	1.48	1.54	1.62	1.51	1.49
5.0	-75.0	2.35	2.28	2.37	2.29	2.4	2.47	2.38	2.39	2.35	2.41	2.34	2.33	2.26
5.0	-70.0	2.22	2.43	2.51	2.37	2.17	2.14	2.1	2.09	2.07	2.15	2.13	2.2	2.25
5.0	-65.0	2.18	2.03	2.23	2.36	2.29	2.13	2.13	2.18	2.32	2.44	2.24	1.98	1.87
5.0	-60.0	2.13	1.92	2.06	2.21	2.2	2.03	2.04	2.15	2.36	2.45	2.27	1.99	1.82
5.0	-55.0	2.09	1.81	1.92	2.08	2.06	1.95	2.02	2.19	2.41	2.48	2.34	2.03	1.76
5.0	-50.0	2.34	2.06	2.23	2.51	2.5	2.24	2.2	2.33	2.53	2.62	2.51	2.27	2.01
5.0	-45.0	2.27	1.97	2.23	2.54	2.51	2.28	2.15	2.24	2.44	2.53	2.41	2.12	1.84
5.0	-40.0	2.17	1.89	2.19	2.52	2.45	2.22	2.05	2.13	2.31	2.4	2.29	1.96	1.71
5.0	-35.0	2.11	1.85	2.16	2.49	2.44	2.2	1.95	2.06	2.22	2.3	2.17	1.8	1.64
5.0	-30.0	2.06	1.84	2.17	2.46	2.44	2.12	1.89	2.08	2.16	2.19	2.1	1.71	1.6
5.0	-25.0	2.04	1.85	2.17	2.4	2.4	2.06	1.86	2.03	2.16	2.13	2.08	1.73	1.61
5.0	-20.0	1.99	1.82	2.08	2.28	2.3	2.0	1.81	1.98	2.08	2.05	2.07	1.8	1.62
5.0	-15.0	1.88	1.72	1.92	2.07	2.08	1.87	1.68	1.87	1.98	1.99	2.02	1.76	1.63
5.0	-10.0	1.68	1.52	1.64	1.86	1.95	1.85	1.55	1.52	1.59	1.71	1.84	1.7	1.47
5.0	-5.0	1.7	1.52	1.58	1.85	2.01	1.85	1.54	1.56	1.59	1.75	1.88	1.79	1.52
5.0	0.0	1.87	1.59	1.74	1.97	2.08	1.93	1.64	1.77	1.93	2.1	2.14	1.93	1.65
5.0	5.0	1.56	1.5	1.45	1.63	1.81	1.73	1.46	1.31	1.43	1.55	1.71	1.7	1.51
5.0	10.0	1.92	1.93	1.95	2.02	2.12	2.05	1.77	1.66	1.71	1.94	2.01	1.99	1.88
5.0	15.0	1.95	1.95	1.98	2.05	2.17	2.05	1.79	1.68	1.77	2.04	2.06	2.01	1.86
5.0	20.0	1.95	1.95	2.04	2.09	2.16	2.02	1.78	1.68	1.81	2.06	2.04	1.95	1.83
5.0	25.0	2.13	2.08	2.23	2.28	2.34	2.22	1.96	1.88	2.05	2.28	2.21	2.06	1.96
5.0	30.0	2.13	2.13	2.27	2.24	2.24	2.18	1.95	1.89	2.12	2.33	2.22	2.03	2.01
5.0	35.0	2.22	2.25	2.47	2.48	2.3	2.26	2.01	1.97	2.19	2.31	2.21	2.09	2.07
5.0	40.0	2.22	2.34	2.65	2.68	2.39	2.29	1.86	1.74	2.02	2.28	2.14	2.12	2.17
5.0	45.0	2.38	2.31	2.62	2.77	2.58	2.5	2.14	2.04	2.37	2.54	2.3	2.2	2.19
5.0	50.0	2.43	2.29	2.6	2.77	2.69	2.44	2.24	2.23	2.52	2.61	2.48	2.25	2.07
5.0	55.0	2.43	2.24	2.54	2.73	2.67	2.42	2.27	2.3	2.58	2.72	2.53	2.19	1.97
5.0	60.0	2.37	2.15	2.53	2.72	2.62	2.28	2.21	2.18	2.51	2.64	2.45	2.18	1.97
5.0	65.0	2.33	2.18	2.53	2.75	2.59	2.25	2.12	2.09	2.44	2.46	2.39	2.16	1.98
5.0	70.0	2.3	2.23	2.55	2.72	2.6	2.2	2.06	2.08	2.32	2.4	2.36	2.08	1.98
5.0	75.0	2.27	2.18	2.51	2.66	2.53	2.19	2.1	2.14	2.34	2.43	2.33	1.93	1.88
5.0	80.0	2.33	2.18	2.52	2.71	2.6	2.29	2.21	2.25	2.4	2.46	2.35	2.0	1.99
5.0	85.0	2.27	2.05	2.37	2.6	2.51	2.25	2.22	2.24	2.41	2.43	2.3	1.98	1.9
5.0	90.0	2.2	2.1	2.44	2.56	2.48	2.17	2.04	2.08	2.25	2.25	2.18	1.97	1.87
5.0	95.0	2.1	1.98	2.27	2.39	2.33	2.13	2.09	2.09	2.22	2.18	2.0	1.83	1.76
5.0	100.0	2.08	2.01	2.33	2.41	2.34	2.11	2.03	2.03	2.08	2.0	1.94	1.86	1.82
5.0	105.0	2.18	2.02	2.43	2.69	2.67	2.31	2.03	2.04	2.15	2.09	1.98	1.99	1.83
5.0	110.0	2.13	1.85	2.34	2.6	2.61	2.32	2.04	2.09	2.17	2.09	2.03	1.85	1.66
5.0	115.0	2.26	2.08	2.39	2.61	2.65	2.36	2.17	2.19	2.3	2.27	2.11	2.06	1.97
5.0	120.0	2.31	2.11	2.42	2.66	2.65	2.43	2.18	2.2	2.37	2.4	2.22	2.12	2.01
5.0	125.0	2.29	2.03	2.39	2.61	2.66	2.4	2.12	2.15	2.3	2.43	2.3	2.1	1.99
5.0	130.0	2.36	2.19	2.46	2.7	2.73	2.45	2.14	2.19	2.42	2.48	2.36	2.19	2.07
5.0	135.0	2.35	2.15	2.42	2.62	2.63	2.42	2.17	2.21	2.43	2.46	2.39	2.19	2.05
5.0	140.0	2.33	2.13	2.4	2.55	2.56	2.36	2.2	2.27	2.42	2.45	2.4	2.19	2.03
5.0	145.0	2.3	2.1	2.36	2.44	2.5	2.34	2.17	2.23	2.4	2.47	2.38	2.18	2.01
5.0	150.0	2.29	2.07	2.33	2.48	2.43	2.33	2.2	2.26	2.45	2.48	2.38	2.13	1.98
5.0	155.0	2.3	2.05	2.35	2.48	2.4	2.28	2.22	2.28	2.53	2.5	2.38	2.15	1.97
5.0	160.0	2.3	2.08	2.34	2.48	2.38	2.28	2.21	2.33	2.53	2.53	2.41	2.12	1.94
5.0	165.0	2.31	2.08	2.35	2.51	2.38	2.31	2.22	2.33	2.51	2.56	2.41	2.14	1.94
5.0	170.0	2.31	2.09	2.38	2.51	2.41	2.32	2.22	2.31	2.51	2.49	2.39	2.14	1.95
5.0	175.0	2.3	2.05	2.37	2.51	2.4	2.34	2.23	2.29	2.49	2.49	2.38	2.11	1.94
10.0	-180.0	2.41	2.13	2.45	2.64	2.69	2.59	2.56	2.59	2.62	2.53	2.28	1.98	1.91
10.0	-175.0	2.4	2.12	2.42	2.6	2.67	2.62	2.55	2.57	2.58	2.51	2.28	1.95	1.89
10.0	-170.0	2.39	2.12	2.41	2.58	2.67	2.63	2.55	2.6	2.57	2.5	2.27	1.91	1.86
10.0	-165.0	2.37	2.07	2.4	2.59	2.64	2.62	2.56	2.59	2.54	2.47	2.23	1.93	1.84
10.0	-160.0	2.35	2.05	2.36	2.6	2.64	2.59	2.55	2.58	2.49	2.39	2.23	1.9	1.83
10.0	-155.0	2.33	2.03	2.33	2.58	2.63	2.58	2.5	2.53	2.46	2.4	2.19	1.89	1.81
10.0	-150.0	2.32	2.0	2.29	2.57	2.65	2.58	2.52	2.48	2.45	2.36	2.22	1.88	1.79
10.0	-145.0	2.28	1.95	2.26	2.58	2.61	2.53	2.49	2.44	2.38	2.32	2.16	1.88	1.77
10.0	-140.0	2.25	1.93	2.25	2.56	2.55	2.49	2.44	2.34	2.3	2.31	2.16	1.86	1.77
10.0	-135.0	2.21	1.88	2.23	2.54	2.52	2.44	2.41	2.32	2.24	2.29	2.09	1.84	1.72
10.0	-130.0	2.17	1.84	2.2	2.56	2.52	2.41	2.33	2.26	2.15	2.19	2.04	1.81	1.7
10.0	-125.0	2.15	1.83	2.22	2.57	2.5	2.34	2.32	2.17	2.14	2.18	2.01	1.82	1.68
10.0	-120.0	2.14	1.83	2.24	2.54	2.49	2.35	2.26	2.14	2.15	2.15	2.04	1.84	1.7
10.0	-115.0	2.16	1.88	2.29	2.58	2.51	2.26	2.22	2.13	2.17	2.18	2.06	1.89	1.77
10.0	-110.0	2.16	1.96	2.34	2.63	2.54	2.19	2.14	2.07	2.12	2.15	2.05	1.92	1.86
10.0	-105.0	2.17	2.07	2.46	2.71	2.62	2.21	2.06	2.0	2.03	2.05	2.03	1.97	1.93
10.0	-100.0	2.19	2.12	2.49	2.74	2.63	2.16	1.98	2.04	2.08	2.0	1.98	2.05	1.98
10.0	-95.0	2.21	2.11	2.48	2.7	2.61	2.19	2.06	2.11	2.18	2.12	2.0	2.03	1.96
10.0	-90.0	2.29	2.19	2.56	2.8	2.66	2.29	2.16	2.27	2.27	2.2	2.01	2.04	2.02
10.0	-85.0	1.83	1.66	2.01	2.26	2.19	1.9	1.79	1.68	1.83	1.9	1.72	1.48	1.49
10.0	-80.0	2.04	1.99	2.26	2.45	2.42	2.15	1.98	1.96	2.03	1.98	1.86	1.64	1.77
10.0	-75.0	2.13	2.03	2.27	2.3	2.28	2.16	2.17	2.23	2.27	2.19	1.96	1.81	1.87
10.0	-70.0	2.09	1.92	2.19	2.24	2.09	2.1	2.1	2.2	2.35	2.3	2.04	1.8	1.76
10.0	-65.0	2.38	2.09	2.44	2.67	2.63	2.52	2.37	2.4	2.55	2.56	2.35	2.08	1.94
10.0	-60.0	2.31	2.04	2.39	2.63	2.67	2.46	2.26	2.33	2.48	2.47	2.19	1.93	1.84
10.0	-55.0	2.31	2.03	2.38	2.64	2.69	2.49	2.24	2.3	2.45	2.51	2.17	1.94	1.87
10.0	-50.0	2.28	1.99	2.33	2.61	2.69	2.5	2.26	2.31	2.43	2.45	2.09	1.91	1.84
10.0	-45.0	2.24	1.95	2.27	2.55	2.64	2.48	2.26	2.26	2.38	2.4	2.07	1.85	1.79
10.0	-40.0	2.17	1.89	2.15	2.47	2.55	2.42	2.2	2.2	2.28	2.33	2.05	1.8	1.73
10.0	-35.0	2.11	1.8	2.06	2.39	2.47	2.39	2.2	2.14	2.2	2.27	2.03	1.74	1.66
10.0	-30.0	2.1	1.78	2.02	2.36	2.47	2.37	2.2	2.12	2.17	2.3	2.02	1.75	1.65
10.0	-25.0	2.07	1.78	2.05	2.34	2.44	2.36	2.14	2.01	2.09	2.23	2.03	1.76	1.66
10.0	-20.0	2.05	1.78	2.06	2.36	2.48	2.38	2.04	1.83	1.95	2.14	2.07	1.79	1.68
10.0	-15.0	2.12	1.92	2.24	2.55	2.56	2.36	2.01	1.88	1.87	2.1	2.14	1.98	1.85
10.0	-10.0	2.15	1.9	2.11	2.32	2.42	2.38	2.16	2.06	2.09	2.17	2.24	2.03	1.88
10.0	-5.0	1.95	1.71	1.87	2.08	2.23	2.23	1.99	1.92	1.89	2.01	2.07	1.83	1.64
10.0	0.0	1.9	1.6	1.77	2.01	2.19	2.15	1.94	1.85	1.87	1.96	2.02	1.8	1.58
10.0	5.0	1.9	1.64	1.79	2.01	2.18	2.11	1.92	1.83	1.78	1.96	2.0	1.87	1.67
10.0	10.0	2.03	1.76	1.9	2.1	2.25	2.24	2.09	2.05	2.02	2.14	2.13	1.94	1.75
10.0	15.0	2.08	1.91	2.09	2.24	2.32	2.23	2.04	2.01	1.99	2.11	2.16	1.98	1.83
10.0	20.0	2.13	1.99	2.19	2.33	2.43	2.32	2.11	1.98	1.99	2.14	2.17	2.03	1.87
10.0	25.0	2.21	1.99	2.26	2.4	2.52	2.41	2.17	2.11	2.18	2.29	2.25	2.02	1.89
10.0	30.0	2.15	1.99	2.25	2.42	2.52	2.34	2.02	1.97	2.05	2.18	2.18	2.02	1.89
10.0	35.0	2.25	2.13	2.45	2.71	2.71	2.42	2.1	1.9	2.06	2.24	2.19	2.13	2.02
10.0	40.0	2.33	1.97	2.35	2.63	2.68	2.57	2.35	2.23	2.37	2.43	2.37	2.09	1.94
10.0	45.0	2.34	2.0	2.35	2.65	2.66	2.57	2.31	2.22	2.48	2.51	2.37	2.08	1.92
10.0	50.0	2.35	2.03	2.43	2.75	2.79	2.63	2.23	2.07	2.4	2.54	2.4	2.05	1.9
10.0	55.0	2.33	2.02	2.4	2.69	2.72	2.44	2.25	2.34	2.54	2.46	2.28	1.95	1.82
10.0	60.0	2.32	2.01	2.39	2.69	2.69	2.43	2.22	2.35	2.59	2.52	2.23	1.9	1.78
10.0	65.0	2.26	1.98	2.35	2.65	2.63	2.37	2.09	2.27	2.53	2.43	2.2	1.89	1.76
10.0	70.0	2.13	1.93	2.29	2.53	2.49	2.23	1.88	2.0	2.24	2.31	2.07	1.85	1.77
10.0	75.0	2.05	1.92	2.29	2.49	2.4	2.08	1.75	1.82	2.06	2.25	1.97	1.78	1.77
10.0	80.0	2.21	1.93	2.35	2.61	2.61	2.33	2.3	2.28	2.39	2.39	2.05	1.68	1.64
10.0	85.0	2.18	1.93	2.34	2.65	2.64	2.24	2.09	2.15	2.29	2.22	2.14	1.81	1.7
10.0	90.0	2.14	1.93	2.31	2.61	2.63	2.11	2.0	2.1	2.22	2.11	2.1	1.85	1.76
10.0	95.0	2.06	1.95	2.29	2.47	2.51	1.99	1.86	1.9	2.02	1.99	1.99	1.91	1.83
10.0	100.0	2.08	1.83	2.12	2.32	2.38	2.26	2.14	2.15	2.26	2.18	1.88	1.77	1.75
10.0	105.0	2.0	1.8	2.04	2.21	2.26	2.14	2.03	2.01	2.07	2.02	1.9	1.82	1.76
10.0	110.0	2.21	1.84	2.34	2.63	2.73	2.47	2.28	2.25	2.4	2.26	2.02	1.74	1.56
10.0	115.0	2.2	1.94	2.4	2.72	2.76	2.44	2.05	2.05	2.21	2.12	2.08	1.9	1.72
10.0	120.0	2.27	2.11	2.48	2.8	2.78	2.42	2.14	2.07	2.2	2.17	2.12	2.04	1.94
10.0	125.0	2.1	1.61	1.99	2.38	2.53	2.43	2.21	2.16	2.25	2.2	2.06	1.75	1.59
10.0	130.0	2.26	1.95	2.3	2.64	2.76	2.59	2.28	2.17	2.2	2.23	2.19	1.98	1.87
10.0	135.0	2.3	2.03	2.35	2.65	2.76	2.55	2.38	2.26	2.24	2.3	2.21	2.01	1.91
10.0	140.0	2.32	2.05	2.36	2.66	2.73	2.59	2.42	2.33	2.27	2.31	2.2	2.02	1.92
10.0	145.0	2.34	2.07	2.38	2.64	2.7	2.58	2.48	2.4	2.35	2.37	2.2	2.02	1.94
10.0	150.0	2.36	2.08	2.39	2.71	2.69	2.54	2.47	2.49	2.39	2.41	2.22	2.02	1.96
10.0	155.0	2.38	2.08	2.41	2.69	2.68	2.53	2.5	2.51	2.5	2.46	2.21	2.03	1.93
10.0	160.0	2.4	2.1	2.43	2.69	2.66	2.55	2.5	2.55	2.56	2.53	2.21	2.02	1.94
10.0	165.0	2.42	2.11	2.45	2.7	2.67	2.6	2.53	2.56	2.61	2.56	2.26	2.03	1.95
10.0	170.0	2.42	2.11	2.46	2.66	2.68	2.61	2.52	2.56	2.64	2.57	2.29	2.02	1.95
10.0	175.0	2.42	2.1	2.45	2.64	2.68	2.6	2.54	2.59	2.63	2.58	2.28	1.99	1.92
15.0	-180.0	2.35	1.85	2.2	2.47	2.63	2.66	2.67	2.76	2.74	2.56	2.16	1.8	1.63
15.0	-175.0	2.33	1.84	2.18	2.41	2.6	2.62	2.67	2.75	2.74	2.53	2.16	1.8	1.62
15.0	-170.0	2.32	1.83	2.15	2.36	2.6	2.64	2.67	2.77	2.75	2.57	2.16	1.78	1.6
15.0	-165.0	2.32	1.8	2.12	2.36	2.57	2.66	2.7	2.79	2.77	2.56	2.16	1.79	1.58
15.0	-160.0	2.32	1.76	2.08	2.36	2.56	2.67	2.71	2.8	2.77	2.56	2.18	1.78	1.58
15.0	-155.0	2.3	1.73	2.04	2.35	2.55	2.64	2.67	2.78	2.75	2.54	2.17	1.76	1.57
15.0	-150.0	2.27	1.72	2.02	2.34	2.52	2.6	2.65	2.75	2.7	2.54	2.16	1.73	1.54
15.0	-145.0	2.24	1.67	1.97	2.31	2.48	2.56	2.62	2.71	2.62	2.52	2.13	1.74	1.52
15.0	-140.0	2.2	1.66	1.97	2.28	2.44	2.5	2.55	2.63	2.59	2.49	2.13	1.7	1.49
15.0	-135.0	2.17	1.63	1.92	2.25	2.39	2.45	2.5	2.59	2.55	2.43	2.11	1.71	1.49
15.0	-130.0	2.14	1.59	1.9	2.24	2.35	2.43	2.49	2.51	2.49	2.43	2.1	1.68	1.47
15.0	-125.0	2.12	1.57	1.9	2.27	2.36	2.41	2.4	2.46	2.46	2.37	2.07	1.68	1.45
15.0	-120.0	2.14	1.58	1.95	2.35	2.44	2.41	2.44	2.48	2.42	2.34	2.04	1.69	1.46
15.0	-115.0	2.17	1.62	2.04	2.46	2.54	2.45	2.44	2.46	2.4	2.28	2.06	1.72	1.51
15.0	-110.0	2.2	1.69	2.14	2.55	2.67	2.49	2.46	2.43	2.35	2.18	2.05	1.77	1.57
15.0	-105.0	2.18	1.76	2.18	2.58	2.7	2.48	2.37	2.35	2.21	2.07	2.02	1.8	1.64
15.0	-100.0	2.16	1.79	2.23	2.56	2.63	2.29	2.24	2.37	2.29	2.07	1.98	1.85	1.67
15.0	-95.0	2.14	1.78	2.15	2.44	2.41	2.25	2.22	2.39	2.36	2.16	2.03	1.87	1.65
15.0	-90.0	1.91	1.39	1.77	2.09	2.2	2.12	2.19	2.19	2.27	2.16	1.75	1.44	1.34
15.0	-85.0	1.98	1.56	1.92	2.25	2.42	2.26	2.09	2.06	2.17	2.14	1.81	1.54	1.48
15.0	-80.0	2.21	1.75	2.15	2.54	2.67	2.49	2.39	2.47	2.47	2.34	1.96	1.67	1.59
15.0	-75.0	2.25	1.79	2.17	2.55	2.69	2.54	2.48	2.52	2.53	2.38	2.03	1.74	1.62
15.0	-70.0	2.24	1.78	2.16	2.52	2.68	2.57	2.45	2.46	2.48	2.37	2.03	1.74	1.61
15.0	-65.0	2.26	1.8	2.19	2.54	2.69	2.59	2.44	2.47	2.53	2.38	2.08	1.79	1.64
15.0	-60.0	2.24	1.79	2.16	2.53	2.69	2.58	2.4	2.44	2.52	2.36	2.04	1.77	1.64
15.0	-55.0	2.25	1.77	2.14	2.52	2.7	2.62	2.43	2.46	2.52	2.36	2.07	1.79	1.63
15.0	-50.0	2.23	1.73	2.11	2.5	2.68	2.59	2.44	2.44	2.49	2.36	2.03	1.76	1.6
15.0	-45.0	2.2	1.69	2.08	2.48	2.68	2.58	2.42	2.39	2.47	2.33	2.01	1.73	1.57
15.0	-40.0	2.15	1.65	2.02	2.42	2.63	2.55	2.36	2.32	2.41	2.26	1.99	1.7	1.53
15.0	-35.0	2.1	1.61	1.97	2.36	2.6	2.48	2.26	2.22	2.34	2.23	1.97	1.68	1.49
15.0	-30.0	2.07	1.59	1.94	2.35	2.56	2.47	2.21	2.15	2.29	2.19	1.96	1.66	1.47
15.0	-25.0	2.1	1.59	1.92	2.38	2.61	2.55	2.3	2.22	2.31	2.23	1.99	1.67	1.47
15.0	-20.0	2.07	1.58	1.92	2.36	2.59	2.52	2.21	2.14	2.21	2.12	1.95	1.67	1.49
15.0	-15.0	2.01	1.5	1.83	2.21	2.45	2.42	2.22	2.16	2.19	2.13	1.93	1.61	1.44
15.0	-10.0	1.99	1.54	1.85	2.14	2.36	2.31	2.12	2.14	2.2	2.19	1.96	1.64	1.48
15.0	-5.0	2.07	1.59	1.93	2.21	2.4	2.37	2.18	2.24	2.28	2.28	2.04	1.72	1.55
15.0	0.0	2.11	1.64	1.98	2.28	2.43	2.42	2.21	2.3	2.34	2.32	2.06	1.75	1.59
15.0	5.0	2.05	1.61	1.92	2.19	2.33	2.33	2.2	2.31	2.31	2.28	1.96	1.68	1.52
15.0	10.0	2.08	1.61	1.91	2.2	2.37	2.4	2.36	2.38	2.36	2.29	1.94	1.67	1.49
15.0	15.0	2.0	1.48	1.75	2.08	2.31	2.29	2.34	2.3	2.3	2.26	1.88	1.58	1.41
15.0	20.0	2.27	1.76	2.12	2.47	2.65	2.62	2.56	2.51	2.45	2.45	2.16	1.84	1.65
15.0	25.0	2.37	1.86	2.21	2.58	2.77	2.72	2.71	2.7	2.56	2.52	2.23	1.89	1.7
15.0	30.0	2.31	1.83	2.18	2.53	2.71	2.61	2.58	2.58	2.47	2.43	2.2	1.88	1.69
15.0	35.0	2.24	1.76	2.16	2.54	2.7	2.57	2.47	2.37	2.34	2.34	2.14	1.8	1.64
15.0	40.0	1.97	1.46	1.74	2.17	2.43	2.34	2.15	2.06	2.15	2.11	1.95	1.6	1.44
15.0	45.0	2.34	1.85	2.23	2.63	2.77	2.71	2.52	2.39	2.5	2.48	2.29	1.91	1.72
15.0	50.0	2.27	1.8	2.17	2.53	2.7	2.65	2.42	2.34	2.47	2.41	2.24	1.86	1.68
15.0	55.0	2.18	1.72	2.12	2.5	2.66	2.58	2.23	2.18	2.36	2.31	2.12	1.75	1.6
15.0	60.0	2.13	1.7	2.12	2.55	2.68	2.61	2.06	2.0	2.21	2.21	2.08	1.71	1.58
15.0	65.0	2.08	1.7	2.15	2.54	2.66	2.59	1.96	1.9	2.07	2.18	1.99	1.67	1.54
15.0	70.0	1.99	1.63	2.07	2.4	2.52	2.43	1.86	1.82	2.04	2.11	1.84	1.6	1.49
15.0	75.0	1.95	1.63	2.06	2.36	2.48	2.47	2.01	1.79	1.83	1.9	1.79	1.59	1.52
15.0	80.0	1.84	1.47	1.9	2.14	2.34	2.18	1.93	1.9	1.94	1.89	1.67	1.47	1.33
15.0	85.0	1.92	1.65	2.07	2.37	2.52	2.2	1.75	1.79	1.89	1.95	1.88	1.59	1.45
15.0	90.0	1.97	1.69	2.12	2.42	2.55	2.18	1.8	1.84	1.93	1.98	1.93	1.68	1.53
15.0	95.0	1.84	1.67	2.02	2.25	2.37	1.88	1.68	1.64	1.66	1.79	1.84	1.72	1.57
15.0	100.0	1.94	1.63	1.77	1.91	2.23	2.23	2.18	2.14	2.1	1.97	1.82	1.69	1.61
15.0	105.0	1.88	1.74	1.89	1.88	2.07	2.12	2.04	1.97	1.9	1.88	1.81	1.69	1.61
15.0	110.0	2.14	1.61	1.99	2.27	2.51	2.57	2.54	2.54	2.51	2.25	1.85	1.56	1.4
15.0	115.0	2.15	1.77	2.16	2.47	2.65	2.48	2.28	2.23	2.24	2.24	1.98	1.73	1.54
15.0	120.0	2.01	1.73	2.07	2.38	2.47	2.29	2.17	2.03	1.88	1.99	1.86	1.67	1.57
15.0	125.0	2.19	1.69	2.11	2.49	2.71	2.63	2.5	2.34	2.3	2.25	1.99	1.71	1.55
15.0	130.0	2.22	1.71	2.14	2.52	2.72	2.66	2.51	2.39	2.26	2.27	2.03	1.77	1.61
15.0	135.0	2.25	1.76	2.14	2.53	2.72	2.68	2.59	2.43	2.31	2.33	2.06	1.83	1.67
15.0	140.0	2.27	1.8	2.16	2.56	2.71	2.69	2.64	2.48	2.33	2.3	2.05	1.86	1.71
15.0	145.0	2.29	1.81	2.15	2.54	2.74	2.73	2.69	2.54	2.36	2.27	2.05	1.85	1.69
15.0	150.0	2.32	1.86	2.21	2.58	2.72	2.72	2.71	2.6	2.43	2.34	2.08	1.85	1.71
15.0	155.0	2.32	1.86	2.22	2.56	2.71	2.69	2.72	2.64	2.45	2.36	2.09	1.84	1.71
15.0	160.0	2.32	1.87	2.23	2.55	2.7	2.67	2.7	2.63	2.51	2.4	2.1	1.83	1.69
15.0	165.0	2.34	1.86	2.22	2.54	2.69	2.67	2.7	2.69	2.61	2.46	2.14	1.84	1.68
15.0	170.0	2.35	1.85	2.22	2.51	2.67	2.67	2.69	2.73	2.7	2.5	2.15	1.82	1.65
15.0	175.0	2.35	1.84	2.22	2.49	2.66	2.66	2.67	2.74	2.73	2.56	2.16	1.81	1.65
20.0	-180.0	2.12	1.49	1.85	2.15	2.41	2.53	2.66	2.69	2.65	2.38	1.88	1.45	1.29
20.0	-175.0	2.1	1.47	1.81	2.1	2.38	2.51	2.64	2.71	2.66	2.38	1.89	1.43	1.26
20.0	-170.0	2.1	1.45	1.79	2.08	2.38	2.51	2.66	2.72	2.69	2.38	1.88	1.42	1.24
20.0	-165.0	2.09	1.44	1.77	2.06	2.33	2.49	2.64	2.73	2.7	2.38	1.87	1.43	1.23
20.0	-160.0	2.09	1.41	1.73	2.03	2.33	2.5	2.64	2.78	2.72	2.4	1.89	1.45	1.22
20.0	-155.0	2.08	1.39	1.7	2.01	2.32	2.51	2.63	2.76	2.68	2.4	1.9	1.44	1.2
20.0	-150.0	2.07	1.37	1.67	2.02	2.32	2.49	2.59	2.73	2.65	2.39	1.91	1.44	1.21
20.0	-145.0	2.03	1.34	1.65	2.0	2.29	2.45	2.54	2.63	2.57	2.36	1.89	1.42	1.19
20.0	-140.0	1.97	1.29	1.61	1.99	2.22	2.38	2.44	2.5	2.46	2.29	1.85	1.39	1.16
20.0	-135.0	1.89	1.26	1.57	1.9	2.17	2.3	2.35	2.35	2.32	2.2	1.81	1.38	1.13
20.0	-130.0	1.83	1.23	1.55	1.87	2.09	2.25	2.26	2.26	2.19	2.1	1.75	1.35	1.09
20.0	-125.0	1.82	1.21	1.56	1.91	2.11	2.23	2.21	2.27	2.16	2.04	1.75	1.34	1.09
20.0	-120.0	1.89	1.25	1.62	2.01	2.2	2.3	2.29	2.35	2.25	2.09	1.79	1.38	1.12
20.0	-115.0	2.01	1.32	1.72	2.15	2.38	2.42	2.43	2.52	2.45	2.19	1.87	1.46	1.18
20.0	-110.0	2.09	1.36	1.79	2.25	2.54	2.61	2.55	2.61	2.48	2.19	1.92	1.5	1.23
20.0	-105.0	2.16	1.49	1.96	2.49	2.86	2.76	2.55	2.4	2.38	2.12	1.96	1.6	1.35
20.0	-100.0	2.08	1.45	1.89	2.34	2.61	2.55	2.46	2.44	2.43	2.06	1.86	1.53	1.35
20.0	-95.0	1.89	1.21	1.59	1.99	2.17	2.26	2.39	2.41	2.37	2.02	1.76	1.38	1.13
20.0	-90.0	2.04	1.46	1.78	2.12	2.27	2.31	2.28	2.52	2.51	2.24	2.02	1.65	1.35
20.0	-85.0	2.02	1.38	1.8	2.24	2.5	2.45	2.33	2.51	2.46	2.19	1.75	1.44	1.24
20.0	-80.0	2.04	1.43	1.85	2.26	2.5	2.38	2.37	2.51	2.48	2.2	1.78	1.49	1.28
20.0	-75.0	1.93	1.32	1.71	2.07	2.29	2.25	2.32	2.44	2.39	2.13	1.72	1.36	1.18
20.0	-70.0	2.05	1.42	1.82	2.22	2.46	2.46	2.45	2.5	2.47	2.24	1.85	1.45	1.26
20.0	-65.0	2.07	1.44	1.84	2.24	2.48	2.51	2.49	2.52	2.52	2.24	1.84	1.45	1.28
20.0	-60.0	2.08	1.43	1.82	2.26	2.49	2.53	2.5	2.55	2.53	2.23	1.84	1.46	1.26
20.0	-55.0	2.07	1.4	1.78	2.23	2.5	2.55	2.5	2.57	2.53	2.21	1.85	1.46	1.25
20.0	-50.0	2.06	1.37	1.76	2.2	2.5	2.56	2.55	2.55	2.52	2.22	1.83	1.43	1.23
20.0	-45.0	2.04	1.35	1.73	2.2	2.49	2.56	2.56	2.5	2.48	2.19	1.84	1.42	1.2
20.0	-40.0	2.02	1.32	1.7	2.15	2.48	2.56	2.56	2.43	2.41	2.16	1.82	1.42	1.19
20.0	-35.0	1.98	1.29	1.67	2.13	2.43	2.55	2.49	2.31	2.33	2.14	1.81	1.4	1.18
20.0	-30.0	1.95	1.28	1.65	2.1	2.41	2.55	2.41	2.22	2.26	2.1	1.81	1.4	1.16
20.0	-25.0	1.93	1.27	1.64	2.09	2.42	2.55	2.33	2.18	2.25	2.07	1.78	1.39	1.16
20.0	-20.0	1.93	1.26	1.64	2.1	2.44	2.56	2.37	2.2	2.21	2.05	1.76	1.41	1.15
20.0	-15.0	1.94	1.22	1.6	2.03	2.41	2.5	2.4	2.35	2.36	2.09	1.76	1.4	1.14
20.0	-10.0	2.0	1.3	1.74	2.1	2.46	2.53	2.43	2.44	2.41	2.13	1.79	1.47	1.23
20.0	-5.0	1.98	1.32	1.65	2.06	2.41	2.5	2.39	2.44	2.36	2.09	1.8	1.44	1.24
20.0	0.0	1.99	1.34	1.7	2.13	2.4	2.45	2.36	2.43	2.4	2.17	1.81	1.46	1.24
20.0	5.0	2.07	1.39	1.78	2.21	2.47	2.51	2.39	2.54	2.51	2.26	1.88	1.53	1.29
20.0	10.0	2.12	1.43	1.8	2.21	2.47	2.58	2.58	2.66	2.56	2.31	1.95	1.55	1.34
20.0	15.0	2.14	1.46	1.84	2.23	2.5	2.58	2.54	2.65	2.57	2.38	1.97	1.56	1.34
20.0	20.0	2.2	1.47	1.92	2.3	2.63	2.68	2.65	2.73	2.64	2.38	1.98	1.6	1.39
20.0	25.0	2.27	1.52	1.92	2.41	2.72	2.8	2.75	2.84	2.74	2.41	2.05	1.64	1.41
20.0	30.0	2.14	1.44	1.84	2.31	2.55	2.63	2.62	2.69	2.59	2.3	1.87	1.51	1.33
20.0	35.0	2.09	1.44	1.86	2.29	2.56	2.57	2.52	2.54	2.42	2.21	1.89	1.52	1.32
20.0	40.0	2.07	1.36	1.76	2.25	2.57	2.62	2.56	2.51	2.42	2.16	1.91	1.49	1.27
20.0	45.0	2.1	1.38	1.77	2.21	2.5	2.6	2.57	2.57	2.54	2.31	1.96	1.51	1.29
20.0	50.0	1.98	1.34	1.68	2.1	2.35	2.44	2.39	2.38	2.38	2.18	1.83	1.46	1.25
20.0	55.0	1.97	1.37	1.72	2.11	2.37	2.48	2.35	2.19	2.26	2.17	1.88	1.46	1.25
20.0	60.0	1.92	1.39	1.77	2.21	2.48	2.56	2.16	1.91	1.93	2.06	1.87	1.46	1.27
20.0	65.0	1.89	1.39	1.8	2.25	2.53	2.57	2.09	1.76	1.77	2.02	1.82	1.41	1.24
20.0	70.0	1.79	1.27	1.68	2.16	2.45	2.51	2.08	1.64	1.72	1.87	1.65	1.32	1.13
20.0	75.0	1.77	1.25	1.67	2.11	2.44	2.58	2.1	1.68	1.62	1.76	1.63	1.31	1.14
20.0	80.0	1.75	1.3	1.71	2.03	2.42	2.49	1.98	1.57	1.54	1.77	1.66	1.36	1.18
20.0	85.0	1.6	1.07	1.47	1.78	2.15	2.18	1.82	1.69	1.73	1.7	1.53	1.19	0.96
20.0	90.0	1.67	1.21	1.62	1.93	2.17	2.07	1.65	1.7	1.82	1.84	1.62	1.34	1.07
20.0	95.0	1.87	1.43	1.8	2.03	2.24	2.24	2.09	2.07	2.02	1.97	1.72	1.49	1.3
20.0	100.0	1.73	1.34	1.65	1.7	2.03	2.16	2.01	1.87	1.85	1.85	1.62	1.44	1.24
20.0	105.0	1.44	0.84	1.02	1.06	1.43	1.95	2.11	2.07	1.92	1.68	1.28	1.08	0.83
20.0	110.0	1.64	1.0	1.29	1.42	1.72	2.1	2.22	2.31	2.14	1.85	1.46	1.2	0.95
20.0	115.0	1.79	1.09	1.42	1.71	2.06	2.26	2.37	2.49	2.25	2.0	1.61	1.22	0.94
20.0	120.0	1.91	1.27	1.67	1.95	2.26	2.34	2.49	2.5	2.22	2.03	1.74	1.36	1.08
20.0	125.0	2.01	1.37	1.77	2.06	2.37	2.46	2.64	2.54	2.35	2.16	1.82	1.43	1.18
20.0	130.0	2.07	1.4	1.84	2.17	2.46	2.51	2.64	2.57	2.41	2.23	1.85	1.49	1.22
20.0	135.0	2.1	1.43	1.86	2.19	2.5	2.53	2.67	2.58	2.43	2.3	1.88	1.51	1.28
20.0	140.0	2.13	1.45	1.89	2.24	2.54	2.58	2.72	2.61	2.43	2.29	1.93	1.56	1.32
20.0	145.0	2.14	1.49	1.88	2.28	2.54	2.63	2.73	2.6	2.36	2.29	1.95	1.57	1.37
20.0	150.0	2.14	1.5	1.91	2.3	2.53	2.61	2.74	2.56	2.36	2.28	1.94	1.58	1.38
20.0	155.0	2.14	1.52	1.89	2.29	2.52	2.6	2.71	2.57	2.42	2.26	1.93	1.56	1.38
20.0	160.0	2.14	1.51	1.91	2.26	2.49	2.59	2.71	2.56	2.49	2.26	1.95	1.55	1.37
20.0	165.0	2.14	1.51	1.9	2.23	2.48	2.59	2.69	2.6	2.5	2.28	1.93	1.53	1.36
20.0	170.0	2.13	1.5	1.87	2.19	2.45	2.57	2.69	2.64	2.55	2.31	1.92	1.52	1.32
20.0	175.0	2.12	1.49	1.86	2.16	2.43	2.53	2.65	2.67	2.62	2.36	1.92	1.5	1.3
25.0	-180.0	1.85	1.1	1.47	1.81	2.12	2.34	2.56	2.58	2.45	2.09	1.59	1.13	0.96
25.0	-175.0	1.85	1.1	1.45	1.77	2.07	2.33	2.56	2.59	2.49	2.15	1.59	1.12	0.94
25.0	-170.0	1.85	1.09	1.42	1.75	2.08	2.33	2.58	2.61	2.53	2.16	1.6	1.1	0.93
25.0	-165.0	1.84	1.06	1.4	1.74	2.07	2.33	2.58	2.62	2.53	2.16	1.6	1.11	0.91
25.0	-160.0	1.84	1.05	1.37	1.71	2.06	2.36	2.58	2.64	2.53	2.17	1.59	1.11	0.91
25.0	-155.0	1.84	1.03	1.36	1.7	2.06	2.35	2.57	2.63	2.52	2.17	1.61	1.11	0.89
25.0	-150.0	1.81	1.01	1.33	1.7	2.04	2.31	2.52	2.58	2.5	2.15	1.61	1.11	0.88
25.0	-145.0	1.78	1.0	1.33	1.68	2.01	2.26	2.45	2.51	2.43	2.1	1.59	1.11	0.87
25.0	-140.0	1.73	0.98	1.31	1.7	1.98	2.19	2.34	2.38	2.35	2.05	1.55	1.08	0.85
25.0	-135.0	1.68	0.96	1.27	1.67	1.93	2.17	2.26	2.25	2.22	1.96	1.51	1.07	0.83
25.0	-130.0	1.63	0.94	1.26	1.66	1.91	2.14	2.2	2.19	2.07	1.89	1.47	1.04	0.82
25.0	-125.0	1.64	0.95	1.29	1.69	1.97	2.16	2.22	2.18	2.0	1.86	1.49	1.04	0.82
25.0	-120.0	1.69	0.98	1.34	1.76	2.06	2.19	2.2	2.24	2.12	1.94	1.57	1.08	0.85
25.0	-115.0	1.84	1.02	1.41	1.84	2.22	2.34	2.4	2.51	2.46	2.13	1.67	1.15	0.9
25.0	-110.0	1.92	1.03	1.44	1.94	2.37	2.6	2.71	2.6	2.4	2.1	1.7	1.19	0.92
25.0	-105.0	2.04	1.15	1.63	2.16	2.63	2.79	2.8	2.58	2.51	2.1	1.85	1.31	1.03
25.0	-100.0	1.7	0.89	1.24	1.63	1.94	2.05	2.5	2.47	2.4	1.9	1.52	1.03	0.8
25.0	-95.0	1.74	0.91	1.28	1.72	2.03	2.27	2.47	2.46	2.34	1.92	1.59	1.08	0.82
25.0	-90.0	1.78	0.98	1.37	1.81	2.15	2.37	2.44	2.43	2.32	1.95	1.59	1.1	0.87
25.0	-85.0	1.78	1.0	1.41	1.85	2.2	2.35	2.35	2.39	2.29	1.93	1.55	1.13	0.9
25.0	-80.0	1.75	1.03	1.43	1.86	2.15	2.2	2.23	2.34	2.24	1.91	1.56	1.13	0.91
25.0	-75.0	1.81	1.06	1.47	1.89	2.19	2.22	2.37	2.49	2.4	2.0	1.54	1.14	0.93
25.0	-70.0	1.81	1.05	1.47	1.87	2.17	2.23	2.39	2.49	2.4	2.01	1.51	1.13	0.93
25.0	-65.0	1.82	1.05	1.47	1.85	2.15	2.29	2.45	2.56	2.41	2.0	1.54	1.12	0.92
25.0	-60.0	1.82	1.06	1.45	1.84	2.12	2.3	2.48	2.57	2.43	2.02	1.54	1.1	0.91
25.0	-55.0	1.83	1.04	1.44	1.86	2.15	2.32	2.52	2.61	2.45	2.02	1.56	1.11	0.9
25.0	-50.0	1.83	1.03	1.42	1.84	2.14	2.34	2.53	2.61	2.45	2.03	1.57	1.09	0.89
25.0	-45.0	1.83	1.01	1.4	1.84	2.13	2.36	2.56	2.59	2.44	2.04	1.58	1.08	0.87
25.0	-40.0	1.82	0.99	1.37	1.82	2.15	2.37	2.59	2.57	2.43	2.05	1.57	1.09	0.86
25.0	-35.0	1.81	0.97	1.34	1.8	2.15	2.39	2.59	2.52	2.4	2.04	1.58	1.09	0.86
25.0	-30.0	1.78	0.95	1.32	1.77	2.11	2.38	2.55	2.44	2.33	2.04	1.58	1.08	0.84
25.0	-25.0	1.76	0.94	1.28	1.75	2.11	2.36	2.5	2.35	2.28	2.0	1.57	1.06	0.84
25.0	-20.0	1.76	0.94	1.3	1.77	2.15	2.42	2.47	2.36	2.28	1.97	1.56	1.07	0.84
25.0	-15.0	1.81	0.96	1.32	1.81	2.25	2.53	2.58	2.46	2.32	1.98	1.56	1.11	0.86
25.0	-10.0	1.78	0.98	1.34	1.79	2.21	2.42	2.46	2.39	2.27	1.93	1.53	1.13	0.88
25.0	-5.0	1.71	0.97	1.29	1.68	2.07	2.27	2.33	2.34	2.21	1.89	1.51	1.09	0.87
25.0	0.0	1.71	0.97	1.29	1.7	2.03	2.19	2.32	2.34	2.2	1.91	1.52	1.13	0.88
25.0	5.0	1.88	1.07	1.42	1.87	2.2	2.36	2.51	2.68	2.51	2.13	1.65	1.21	0.97
25.0	10.0	2.37	1.57	2.08	2.58	2.51	2.66	2.84	3.06	2.89	2.64	2.39	1.76	1.42
25.0	15.0	1.93	1.07	1.46	1.91	2.21	2.42	2.61	2.76	2.59	2.21	1.67	1.22	0.98
25.0	20.0	1.96	1.04	1.43	1.9	2.25	2.47	2.72	2.85	2.64	2.28	1.72	1.2	0.95
25.0	25.0	2.0	1.07	1.47	1.91	2.33	2.56	2.76	2.92	2.72	2.28	1.75	1.21	0.98
25.0	30.0	1.87	1.01	1.41	1.86	2.23	2.46	2.56	2.6	2.47	2.08	1.59	1.15	0.93
25.0	35.0	1.87	1.03	1.41	1.87	2.23	2.49	2.65	2.63	2.43	2.07	1.58	1.15	0.93
25.0	40.0	1.91	1.07	1.46	1.89	2.23	2.48	2.69	2.72	2.49	2.11	1.64	1.16	0.95
25.0	45.0	1.87	1.02	1.39	1.81	2.14	2.42	2.67	2.67	2.48	2.11	1.65	1.1	0.92
25.0	50.0	1.66	0.9	1.23	1.61	1.9	2.19	2.3	2.23	2.17	1.93	1.51	1.02	0.85
25.0	55.0	1.7	0.94	1.27	1.66	2.07	2.37	2.41	2.29	2.16	1.87	1.46	1.07	0.85
25.0	60.0	1.77	1.0	1.36	1.81	2.23	2.43	2.41	2.22	2.18	1.94	1.56	1.16	0.92
25.0	65.0	1.73	0.98	1.37	1.85	2.22	2.39	2.33	2.07	2.05	1.91	1.57	1.14	0.9
25.0	70.0	1.69	0.93	1.32	1.82	2.2	2.33	2.22	2.02	2.08	1.97	1.56	1.03	0.84
25.0	75.0	1.66	0.92	1.35	1.86	2.26	2.39	2.22	1.9	1.81	1.87	1.54	1.02	0.84
25.0	80.0	1.44	0.68	1.14	1.67	2.01	2.09	1.87	1.74	1.76	1.65	1.28	0.82	0.59
25.0	85.0	1.41	0.66	1.08	1.54	1.86	1.94	1.79	1.73	1.83	1.61	1.32	0.9	0.61
25.0	90.0	1.34	0.8	1.12	1.47	1.64	1.65	1.47	1.58	1.68	1.48	1.36	1.05	0.8
25.0	95.0	1.57	1.1	1.44	1.66	1.76	1.87	1.72	1.67	1.77	1.8	1.69	1.32	1.03
25.0	100.0	1.85	1.3	1.77	2.08	2.26	2.35	2.3	2.09	2.05	1.86	1.63	1.39	1.15
25.0	105.0	1.31	0.65	1.0	1.26	1.63	1.78	1.68	1.93	1.84	1.46	1.01	0.85	0.58
25.0	110.0	1.08	0.5	0.65	0.78	1.04	1.29	1.39	1.84	1.73	1.4	1.04	0.74	0.54
25.0	115.0	1.25	0.67	0.85	0.93	1.18	1.42	1.65	2.09	1.91	1.51	1.2	0.86	0.68
25.0	120.0	1.38	0.65	0.85	1.06	1.31	1.6	1.96	2.45	2.24	1.75	1.25	0.81	0.62
25.0	125.0	1.55	0.75	1.03	1.29	1.55	1.86	2.2	2.55	2.33	1.92	1.42	0.99	0.73
25.0	130.0	1.71	0.95	1.28	1.56	1.77	2.0	2.36	2.61	2.41	2.06	1.54	1.09	0.85
25.0	135.0	1.78	1.01	1.37	1.68	1.93	2.11	2.46	2.61	2.41	2.14	1.6	1.14	0.89
25.0	140.0	1.82	1.04	1.44	1.76	1.97	2.16	2.54	2.57	2.4	2.15	1.66	1.2	0.93
25.0	145.0	1.85	1.06	1.48	1.81	2.05	2.23	2.6	2.57	2.38	2.15	1.69	1.22	0.97
25.0	150.0	1.86	1.09	1.49	1.82	2.1	2.35	2.62	2.51	2.32	2.15	1.69	1.22	0.99
25.0	155.0	1.88	1.1	1.5	1.85	2.13	2.36	2.62	2.48	2.35	2.16	1.69	1.23	1.01
25.0	160.0	1.89	1.11	1.52	1.87	2.17	2.39	2.6	2.49	2.41	2.15	1.7	1.23	1.01
25.0	165.0	1.88	1.1	1.49	1.86	2.13	2.41	2.59	2.51	2.39	2.14	1.68	1.21	1.01
25.0	170.0	1.87	1.11	1.49	1.84	2.13	2.4	2.55	2.54	2.42	2.11	1.65	1.18	1.0
25.0	175.0	1.87	1.1	1.47	1.81	2.14	2.37	2.56	2.6	2.43	2.12	1.64	1.17	0.99
30.0	-180.0	1.56	0.7	1.06	1.43	1.76	2.05	2.3	2.48	2.25	1.87	1.32	0.85	0.63
30.0	-175.0	1.56	0.7	1.04	1.41	1.75	2.05	2.34	2.49	2.27	1.88	1.3	0.83	0.61
30.0	-170.0	1.55	0.7	1.03	1.39	1.74	2.04	2.34	2.46	2.27	1.86	1.29	0.82	0.6
30.0	-165.0	1.56	0.69	1.03	1.37	1.75	2.08	2.4	2.49	2.33	1.87	1.28	0.81	0.6
30.0	-160.0	1.56	0.69	1.0	1.38	1.74	2.08	2.42	2.46	2.32	1.88	1.27	0.81	0.59
30.0	-155.0	1.56	0.68	0.99	1.37	1.77	2.1	2.44	2.45	2.28	1.89	1.29	0.82	0.59
30.0	-150.0	1.56	0.68	0.98	1.39	1.78	2.13	2.4	2.44	2.29	1.88	1.3	0.82	0.59
30.0	-145.0	1.54	0.69	0.98	1.4	1.75	2.09	2.33	2.37	2.28	1.84	1.29	0.83	0.59
30.0	-140.0	1.51	0.68	0.98	1.4	1.73	2.02	2.27	2.27	2.22	1.8	1.27	0.81	0.58
30.0	-135.0	1.47	0.68	0.97	1.41	1.71	2.01	2.2	2.16	2.09	1.76	1.25	0.81	0.58
30.0	-130.0	1.46	0.68	0.99	1.42	1.73	2.02	2.19	2.09	2.02	1.71	1.24	0.81	0.58
30.0	-125.0	1.46	0.69	1.0	1.46	1.79	2.02	2.2	2.05	1.93	1.73	1.26	0.82	0.59
30.0	-120.0	1.45	0.71	1.02	1.46	1.82	1.94	2.03	2.04	1.9	1.74	1.26	0.84	0.61
30.0	-115.0	1.56	0.71	1.02	1.47	1.9	2.17	2.44	2.35	2.19	1.78	1.26	0.83	0.61
30.0	-110.0	1.79	0.78	1.17	1.73	2.27	2.61	2.84	2.56	2.41	2.01	1.49	0.96	0.68
30.0	-105.0	1.75	0.78	1.18	1.69	2.22	2.53	2.75	2.52	2.31	1.93	1.46	0.94	0.68
30.0	-100.0	1.6	0.71	1.04	1.49	1.91	2.09	2.53	2.49	2.27	1.8	1.34	0.84	0.61
30.0	-95.0	1.39	0.6	0.84	1.28	1.67	1.9	2.14	2.12	1.97	1.64	1.22	0.77	0.52
30.0	-90.0	1.44	0.64	0.93	1.38	1.78	2.02	2.16	2.06	1.94	1.69	1.27	0.81	0.56
30.0	-85.0	1.46	0.69	0.99	1.45	1.85	2.08	2.11	2.08	1.89	1.65	1.27	0.83	0.59
30.0	-80.0	1.48	0.65	0.98	1.43	1.85	2.07	2.23	2.24	2.05	1.66	1.26	0.8	0.58
30.0	-75.0	1.5	0.66	1.02	1.45	1.86	2.06	2.2	2.23	2.07	1.72	1.27	0.82	0.61
30.0	-70.0	1.54	0.68	1.05	1.48	1.89	2.06	2.27	2.35	2.15	1.76	1.27	0.82	0.61
30.0	-65.0	1.55	0.7	1.06	1.47	1.87	2.06	2.28	2.41	2.2	1.77	1.27	0.82	0.62
30.0	-60.0	1.55	0.71	1.08	1.47	1.82	2.07	2.32	2.44	2.24	1.78	1.27	0.81	0.62
30.0	-55.0	1.57	0.72	1.07	1.47	1.84	2.07	2.38	2.47	2.27	1.78	1.27	0.81	0.62
30.0	-50.0	1.58	0.72	1.07	1.47	1.82	2.1	2.42	2.52	2.29	1.79	1.29	0.81	0.61
30.0	-45.0	1.58	0.71	1.06	1.47	1.82	2.1	2.44	2.54	2.32	1.82	1.29	0.8	0.6
30.0	-40.0	1.58	0.71	1.04	1.49	1.83	2.16	2.42	2.54	2.32	1.79	1.28	0.81	0.59
30.0	-35.0	1.58	0.7	1.03	1.46	1.82	2.15	2.42	2.52	2.32	1.81	1.28	0.8	0.59
30.0	-30.0	1.56	0.69	1.01	1.45	1.82	2.13	2.4	2.46	2.3	1.82	1.27	0.79	0.58
30.0	-25.0	1.53	0.68	0.98	1.44	1.8	2.11	2.36	2.39	2.23	1.81	1.27	0.78	0.56
30.0	-20.0	1.53	0.66	0.97	1.43	1.81	2.11	2.34	2.37	2.19	1.8	1.26	0.77	0.57
30.0	-15.0	1.52	0.66	0.97	1.44	1.83	2.12	2.31	2.29	2.14	1.8	1.26	0.78	0.57
30.0	-10.0	1.6	0.71	1.03	1.52	1.95	2.26	2.5	2.48	2.23	1.82	1.29	0.82	0.61
30.0	-5.0	1.64	0.74	1.07	1.57	2.01	2.31	2.56	2.51	2.26	1.81	1.33	0.85	0.65
30.0	0.0	1.66	0.74	1.08	1.56	1.98	2.28	2.59	2.58	2.33	1.82	1.35	0.88	0.67
30.0	5.0	1.56	0.69	1.02	1.43	1.83	2.08	2.39	2.53	2.27	1.77	1.28	0.83	0.62
30.0	10.0	1.6	0.7	1.01	1.47	1.85	2.15	2.42	2.57	2.34	1.85	1.32	0.85	0.62
30.0	15.0	1.58	0.63	0.94	1.38	1.78	2.14	2.51	2.65	2.36	1.87	1.27	0.81	0.58
30.0	20.0	1.59	0.64	0.94	1.42	1.84	2.17	2.54	2.61	2.35	1.88	1.28	0.8	0.57
30.0	25.0	1.61	0.64	0.93	1.41	1.87	2.23	2.59	2.64	2.37	1.91	1.31	0.83	0.58
30.0	30.0	1.6	0.63	0.94	1.4	1.84	2.23	2.59	2.62	2.37	1.9	1.29	0.8	0.57
30.0	35.0	1.71	0.67	1.01	1.5	1.95	2.39	2.83	2.8	2.53	2.0	1.36	0.84	0.61
30.0	40.0	1.65	0.71	1.06	1.5	1.9	2.26	2.65	2.63	2.34	1.91	1.3	0.83	0.64
30.0	45.0	1.48	0.63	0.94	1.33	1.66	2.04	2.43	2.33	2.14	1.73	1.18	0.74	0.57
30.0	50.0	1.69	0.65	0.99	1.46	1.86	2.46	2.83	2.66	2.47	2.0	1.4	0.82	0.6
30.0	55.0	1.79	0.75	1.09	1.61	2.09	2.56	2.88	2.76	2.59	2.08	1.47	0.92	0.69
30.0	60.0	1.71	0.71	1.03	1.52	2.02	2.46	2.75	2.62	2.43	1.98	1.4	0.89	0.66
30.0	65.0	1.78	0.74	1.08	1.63	2.2	2.63	2.82	2.65	2.44	1.99	1.45	0.94	0.7
30.0	70.0	1.34	0.56	0.88	1.34	1.85	2.08	2.02	1.81	1.77	1.53	1.06	0.66	0.52
30.0	75.0	1.37	0.55	0.91	1.4	1.88	2.14	2.01	1.78	1.82	1.6	1.15	0.71	0.52
30.0	80.0	1.82	0.71	1.02	1.54	2.18	2.72	2.81	2.58	2.41	2.21	1.7	1.12	0.82
30.0	85.0	2.13	0.97	1.4	2.04	2.55	3.02	3.28	2.94	2.73	2.5	1.88	1.25	0.94
30.0	90.0	2.04	0.95	1.37	1.88	2.34	2.87	3.08	3.03	2.78	2.28	1.77	1.18	0.9
30.0	95.0	1.78	0.88	1.27	1.75	2.14	2.44	2.49	2.55	2.44	1.96	1.5	1.1	0.83
30.0	100.0	1.73	0.94	1.32	1.84	2.18	2.37	2.32	2.24	2.17	1.89	1.54	1.1	0.85
30.0	105.0	0.94	0.36	0.53	0.82	1.16	1.38	1.41	1.65	1.54	1.05	0.68	0.43	0.31
30.0	110.0	0.97	0.38	0.53	0.85	1.14	1.3	1.43	1.68	1.58	1.12	0.78	0.52	0.36
30.0	115.0	0.98	0.38	0.53	0.83	1.12	1.32	1.33	1.7	1.58	1.22	0.84	0.54	0.37
30.0	120.0	0.99	0.4	0.56	0.85	1.12	1.31	1.24	1.73	1.64	1.19	0.88	0.53	0.39
30.0	125.0	1.23	0.48	0.73	1.04	1.34	1.57	1.54	2.18	2.1	1.56	1.15	0.66	0.44
30.0	130.0	1.24	0.51	0.76	1.08	1.37	1.57	1.53	2.1	2.06	1.58	1.14	0.69	0.47
30.0	135.0	1.37	0.57	0.84	1.2	1.5	1.7	1.76	2.33	2.24	1.76	1.21	0.78	0.53
30.0	140.0	1.43	0.62	0.89	1.26	1.53	1.74	1.9	2.36	2.29	1.83	1.28	0.81	0.57
30.0	145.0	1.46	0.65	0.96	1.31	1.57	1.78	2.01	2.36	2.28	1.89	1.32	0.83	0.59
30.0	150.0	1.49	0.66	0.99	1.34	1.58	1.81	2.12	2.38	2.25	1.91	1.34	0.85	0.6
30.0	155.0	1.51	0.69	1.02	1.36	1.57	1.87	2.21	2.37	2.22	1.93	1.37	0.86	0.62
30.0	160.0	1.53	0.7	1.03	1.37	1.67	1.95	2.24	2.35	2.23	1.94	1.38	0.87	0.63
30.0	165.0	1.54	0.69	1.04	1.4	1.69	1.99	2.24	2.38	2.23	1.91	1.38	0.87	0.64
30.0	170.0	1.55	0.7	1.06	1.42	1.72	2.03	2.28	2.41	2.22	1.89	1.37	0.87	0.64
30.0	175.0	1.56	0.72	1.04	1.42	1.73	2.04	2.27	2.46	2.23	1.87	1.35	0.86	0.64
35.0	-180.0	1.21	0.39	0.67	1.04	1.37	1.65	1.86	2.15	1.96	1.53	1.0	0.54	0.35
35.0	-175.0	1.22	0.4	0.67	1.05	1.4	1.65	1.92	2.18	1.99	1.52	0.98	0.53	0.33
35.0	-170.0	1.23	0.4	0.65	1.04	1.4	1.64	1.95	2.21	2.01	1.55	0.96	0.54	0.33
35.0	-165.0	1.24	0.4	0.67	1.04	1.39	1.65	1.98	2.2	2.04	1.56	0.98	0.54	0.34
35.0	-160.0	1.25	0.4	0.66	1.05	1.4	1.71	2.04	2.2	2.05	1.59	0.98	0.53	0.33
35.0	-155.0	1.26	0.39	0.67	1.05	1.45	1.72	2.09	2.19	2.02	1.58	1.0	0.53	0.34
35.0	-150.0	1.26	0.4	0.67	1.06	1.45	1.78	2.11	2.16	2.0	1.58	1.01	0.54	0.34
35.0	-145.0	1.26	0.41	0.66	1.08	1.46	1.81	2.11	2.13	1.98	1.56	1.02	0.55	0.34
35.0	-140.0	1.26	0.42	0.67	1.08	1.48	1.8	2.08	2.1	1.96	1.53	1.0	0.56	0.35
35.0	-135.0	1.25	0.43	0.69	1.11	1.5	1.81	2.05	2.02	1.91	1.52	1.01	0.56	0.35
35.0	-130.0	1.26	0.44	0.7	1.15	1.53	1.85	2.09	1.98	1.86	1.5	1.02	0.58	0.36
35.0	-125.0	1.26	0.45	0.72	1.17	1.6	1.85	2.15	1.94	1.75	1.48	1.01	0.6	0.37
35.0	-120.0	1.48	0.44	0.75	1.25	1.74	2.16	2.6	2.63	2.33	1.75	1.09	0.62	0.38
35.0	-115.0	1.55	0.53	0.85	1.4	1.88	2.25	2.66	2.58	2.32	1.81	1.15	0.68	0.43
35.0	-110.0	1.65	0.56	0.91	1.49	2.05	2.49	2.9	2.69	2.38	1.88	1.24	0.74	0.46
35.0	-105.0	1.62	0.57	0.91	1.43	1.97	2.41	2.78	2.73	2.37	1.84	1.2	0.72	0.46
35.0	-100.0	1.43	0.48	0.76	1.23	1.72	2.05	2.5	2.51	2.17	1.67	1.06	0.62	0.4
35.0	-95.0	1.23	0.4	0.63	1.03	1.45	1.75	2.17	2.16	1.89	1.49	0.95	0.54	0.34
35.0	-90.0	1.21	0.39	0.6	1.0	1.45	1.78	2.13	2.07	1.82	1.45	0.94	0.53	0.33
35.0	-85.0	1.2	0.39	0.61	1.02	1.49	1.78	2.03	1.97	1.77	1.43	0.95	0.55	0.33
35.0	-80.0	1.19	0.41	0.66	1.04	1.49	1.76	2.0	1.96	1.73	1.39	0.93	0.56	0.36
35.0	-75.0	1.2	0.37	0.62	1.0	1.46	1.79	2.05	2.01	1.8	1.42	0.95	0.53	0.34
35.0	-70.0	1.21	0.36	0.6	0.98	1.48	1.82	2.05	2.04	1.86	1.47	0.97	0.53	0.33
35.0	-65.0	1.25	0.39	0.64	1.02	1.51	1.85	2.09	2.18	1.94	1.51	0.98	0.55	0.35
35.0	-60.0	1.28	0.41	0.66	1.06	1.52	1.85	2.09	2.26	2.01	1.54	1.0	0.56	0.36
35.0	-55.0	1.3	0.43	0.68	1.09	1.52	1.83	2.12	2.31	2.05	1.54	1.0	0.57	0.37
35.0	-50.0	1.32	0.44	0.71	1.12	1.55	1.86	2.17	2.34	2.06	1.54	1.02	0.57	0.37
35.0	-45.0	1.32	0.45	0.72	1.14	1.57	1.86	2.17	2.37	2.08	1.55	1.01	0.57	0.37
35.0	-40.0	1.33	0.45	0.73	1.15	1.58	1.9	2.19	2.37	2.09	1.55	1.01	0.57	0.38
35.0	-35.0	1.33	0.45	0.74	1.15	1.58	1.91	2.18	2.36	2.09	1.55	1.01	0.57	0.37
35.0	-30.0	1.32	0.45	0.73	1.15	1.56	1.9	2.17	2.29	2.07	1.54	0.98	0.56	0.37
35.0	-25.0	1.29	0.44	0.71	1.13	1.56	1.86	2.15	2.2	2.03	1.53	0.98	0.56	0.36
35.0	-20.0	1.27	0.44	0.69	1.1	1.52	1.84	2.1	2.16	1.98	1.5	0.97	0.54	0.36
35.0	-15.0	1.28	0.43	0.7	1.12	1.55	1.89	2.14	2.16	1.97	1.49	0.98	0.54	0.37
35.0	-10.0	1.32	0.44	0.71	1.14	1.6	1.96	2.24	2.28	2.02	1.53	0.99	0.55	0.37
35.0	-5.0	1.26	0.43	0.67	1.07	1.47	1.84	2.21	2.24	1.93	1.43	0.94	0.53	0.37
35.0	0.0	1.31	0.42	0.66	1.09	1.49	1.89	2.29	2.36	2.06	1.49	0.99	0.53	0.36
35.0	5.0	1.35	0.43	0.68	1.12	1.55	1.94	2.35	2.48	2.12	1.52	1.01	0.55	0.37
35.0	10.0	1.28	0.4	0.64	1.03	1.44	1.86	2.23	2.39	2.04	1.44	0.95	0.53	0.35
35.0	15.0	1.32	0.39	0.64	1.06	1.5	1.94	2.33	2.45	2.1	1.52	0.96	0.53	0.34
35.0	20.0	1.31	0.38	0.61	1.05	1.5	1.94	2.33	2.46	2.11	1.55	0.96	0.52	0.32
35.0	25.0	1.25	0.35	0.58	1.0	1.43	1.84	2.25	2.28	1.97	1.53	0.94	0.51	0.31
35.0	30.0	1.35	0.38	0.63	1.07	1.54	1.98	2.43	2.47	2.12	1.64	1.0	0.55	0.34
35.0	35.0	1.34	0.36	0.61	1.04	1.5	1.98	2.48	2.5	2.16	1.63	0.98	0.52	0.32
35.0	40.0	1.3	0.38	0.62	1.02	1.44	1.91	2.42	2.37	2.05	1.55	0.94	0.53	0.33
35.0	45.0	1.35	0.36	0.59	1.0	1.44	1.98	2.58	2.49	2.2	1.66	0.99	0.53	0.33
35.0	50.0	1.43	0.42	0.68	1.09	1.53	2.09	2.65	2.58	2.32	1.73	1.06	0.55	0.37
35.0	55.0	1.44	0.43	0.7	1.13	1.64	2.17	2.61	2.54	2.27	1.7	1.07	0.58	0.38
35.0	60.0	1.44	0.4	0.65	1.08	1.63	2.22	2.67	2.6	2.3	1.73	1.07	0.57	0.37
35.0	65.0	1.59	0.44	0.71	1.2	1.77	2.45	2.94	2.9	2.53	1.91	1.21	0.6	0.39
35.0	70.0	1.56	0.44	0.65	1.11	1.8	2.46	2.78	2.82	2.48	1.91	1.19	0.62	0.42
35.0	75.0	1.4	0.35	0.51	0.98	1.55	2.13	2.46	2.56	2.29	1.77	1.16	0.6	0.35
35.0	80.0	1.64	0.51	0.83	1.47	2.05	2.44	2.54	2.78	2.55	1.94	1.28	0.74	0.5
35.0	85.0	1.72	0.53	0.85	1.44	2.07	2.56	2.81	2.96	2.64	2.1	1.33	0.75	0.51
35.0	90.0	1.76	0.56	0.93	1.55	2.22	2.71	2.87	2.93	2.6	2.07	1.38	0.77	0.52
35.0	95.0	1.64	0.56	0.9	1.45	2.0	2.42	2.58	2.77	2.51	1.95	1.3	0.76	0.51
35.0	100.0	1.45	0.54	0.84	1.31	1.81	2.12	2.21	2.33	2.15	1.65	1.17	0.7	0.48
35.0	105.0	1.33	0.49	0.76	1.19	1.68	2.07	2.14	2.11	1.92	1.46	1.02	0.61	0.43
35.0	110.0	0.96	0.33	0.5	0.84	1.22	1.55	1.58	1.6	1.4	1.05	0.73	0.43	0.3
35.0	115.0	0.83	0.26	0.4	0.72	1.04	1.35	1.3	1.37	1.3	1.0	0.64	0.35	0.24
35.0	120.0	0.94	0.3	0.48	0.81	1.14	1.42	1.37	1.53	1.54	1.18	0.76	0.4	0.26
35.0	125.0	0.98	0.3	0.52	0.84	1.17	1.44	1.42	1.56	1.63	1.26	0.86	0.44	0.26
35.0	130.0	1.05	0.33	0.54	0.85	1.22	1.53	1.58	1.75	1.78	1.29	0.91	0.48	0.3
35.0	135.0	0.98	0.29	0.48	0.78	1.14	1.43	1.48	1.64	1.71	1.25	0.83	0.44	0.27
35.0	140.0	1.01	0.36	0.55	0.81	1.15	1.41	1.47	1.7	1.74	1.28	0.81	0.47	0.33
35.0	145.0	1.1	0.3	0.5	0.82	1.23	1.54	1.65	1.95	1.98	1.49	0.92	0.48	0.29
35.0	150.0	1.12	0.32	0.53	0.87	1.25	1.53	1.65	1.95	1.97	1.55	0.97	0.5	0.31
35.0	155.0	1.15	0.35	0.56	0.92	1.29	1.54	1.68	1.96	1.99	1.59	1.0	0.52	0.33
35.0	160.0	1.16	0.36	0.59	0.95	1.3	1.55	1.68	1.98	1.94	1.62	1.03	0.54	0.34
35.0	165.0	1.17	0.37	0.62	0.98	1.3	1.58	1.72	2.02	1.93	1.6	1.03	0.55	0.35
35.0	170.0	1.18	0.38	0.62	0.99	1.31	1.59	1.77	2.03	1.95	1.57	1.04	0.55	0.35
35.0	175.0	1.2	0.39	0.65	1.01	1.35	1.62	1.82	2.07	1.97	1.56	1.02	0.55	0.34
40.0	-180.0	0.89	0.2	0.39	0.72	1.07	1.32	1.46	1.61	1.57	1.14	0.68	0.31	0.17
40.0	-175.0	0.9	0.2	0.41	0.73	1.08	1.33	1.5	1.68	1.6	1.14	0.69	0.31	0.17
40.0	-170.0	0.92	0.21	0.41	0.74	1.12	1.34	1.52	1.72	1.64	1.15	0.68	0.31	0.17
40.0	-165.0	0.94	0.21	0.42	0.75	1.13	1.35	1.55	1.78	1.66	1.18	0.68	0.32	0.17
40.0	-160.0	0.94	0.22	0.43	0.75	1.12	1.39	1.57	1.8	1.67	1.21	0.68	0.32	0.17
40.0	-155.0	0.96	0.21	0.42	0.77	1.15	1.41	1.62	1.8	1.67	1.25	0.69	0.32	0.17
40.0	-150.0	0.97	0.23	0.43	0.78	1.17	1.44	1.66	1.78	1.67	1.27	0.72	0.32	0.18
40.0	-145.0	0.99	0.23	0.44	0.79	1.18	1.47	1.72	1.8	1.66	1.26	0.75	0.33	0.18
40.0	-140.0	0.99	0.23	0.44	0.79	1.19	1.52	1.77	1.81	1.64	1.25	0.75	0.34	0.18
40.0	-135.0	1.01	0.24	0.45	0.81	1.23	1.57	1.8	1.82	1.66	1.26	0.77	0.34	0.19
40.0	-130.0	1.04	0.25	0.46	0.84	1.28	1.63	1.87	1.86	1.67	1.28	0.79	0.36	0.19
40.0	-125.0	1.1	0.25	0.46	0.85	1.33	1.72	2.07	2.09	1.72	1.29	0.78	0.36	0.19
40.0	-120.0	1.28	0.29	0.54	0.98	1.48	1.93	2.4	2.55	2.12	1.52	0.89	0.42	0.22
40.0	-115.0	1.26	0.31	0.55	0.99	1.46	1.87	2.38	2.42	2.04	1.5	0.89	0.44	0.22
40.0	-110.0	1.31	0.34	0.6	1.03	1.52	1.99	2.49	2.5	2.1	1.55	0.91	0.45	0.25
40.0	-105.0	1.28	0.33	0.59	1.05	1.5	1.91	2.39	2.44	2.04	1.5	0.88	0.45	0.26
40.0	-100.0	1.16	0.28	0.5	0.89	1.35	1.75	2.23	2.29	1.86	1.38	0.79	0.4	0.22
40.0	-95.0	1.07	0.25	0.46	0.79	1.23	1.63	2.03	2.09	1.73	1.3	0.73	0.36	0.2
40.0	-90.0	1.02	0.22	0.42	0.75	1.19	1.56	1.94	2.0	1.67	1.26	0.7	0.34	0.18
40.0	-85.0	0.99	0.21	0.41	0.72	1.17	1.54	1.87	1.92	1.65	1.23	0.68	0.33	0.18
40.0	-80.0	0.95	0.2	0.38	0.68	1.14	1.49	1.77	1.81	1.57	1.18	0.64	0.33	0.16
40.0	-75.0	0.94	0.21	0.41	0.7	1.13	1.44	1.73	1.78	1.51	1.15	0.64	0.33	0.18
40.0	-70.0	0.99	0.2	0.4	0.74	1.19	1.54	1.82	1.87	1.65	1.26	0.71	0.33	0.18
40.0	-65.0	0.98	0.19	0.35	0.69	1.16	1.53	1.82	1.87	1.66	1.25	0.69	0.32	0.17
40.0	-60.0	0.98	0.19	0.36	0.68	1.16	1.52	1.8	1.92	1.69	1.26	0.69	0.33	0.17
40.0	-55.0	1.0	0.21	0.38	0.7	1.19	1.53	1.8	1.97	1.7	1.26	0.71	0.34	0.19
40.0	-50.0	1.01	0.22	0.4	0.73	1.21	1.53	1.8	2.01	1.73	1.26	0.72	0.35	0.19
40.0	-45.0	1.04	0.24	0.42	0.78	1.24	1.57	1.86	2.05	1.78	1.27	0.72	0.36	0.19
40.0	-40.0	1.06	0.25	0.45	0.82	1.28	1.62	1.86	2.08	1.81	1.27	0.74	0.37	0.2
40.0	-35.0	1.07	0.25	0.48	0.84	1.29	1.63	1.86	2.05	1.81	1.29	0.73	0.37	0.21
40.0	-30.0	1.07	0.26	0.48	0.86	1.29	1.64	1.88	2.01	1.79	1.28	0.74	0.36	0.21
40.0	-25.0	1.06	0.26	0.49	0.86	1.27	1.66	1.87	1.96	1.75	1.27	0.73	0.36	0.21
40.0	-20.0	1.05	0.26	0.48	0.84	1.27	1.65	1.88	1.93	1.75	1.24	0.72	0.36	0.22
40.0	-15.0	1.06	0.26	0.48	0.84	1.29	1.68	1.9	1.93	1.74	1.23	0.72	0.35	0.21
40.0	-10.0	1.1	0.26	0.5	0.86	1.34	1.75	2.0	2.08	1.8	1.28	0.74	0.36	0.22
40.0	-5.0	1.14	0.26	0.48	0.86	1.3	1.74	2.13	2.28	1.91	1.31	0.75	0.36	0.22
40.0	0.0	1.08	0.26	0.47	0.83	1.27	1.67	2.03	2.12	1.76	1.2	0.73	0.36	0.22
40.0	5.0	1.11	0.25	0.44	0.84	1.3	1.73	2.12	2.21	1.86	1.24	0.73	0.35	0.21
40.0	10.0	1.1	0.24	0.44	0.81	1.26	1.7	2.09	2.21	1.86	1.24	0.74	0.34	0.2
40.0	15.0	1.04	0.21	0.39	0.72	1.15	1.59	2.0	2.16	1.83	1.19	0.7	0.32	0.18
40.0	20.0	1.04	0.21	0.4	0.73	1.12	1.57	2.0	2.16	1.82	1.21	0.71	0.33	0.18
40.0	25.0	1.07	0.2	0.39	0.72	1.17	1.68	2.06	2.24	1.91	1.26	0.69	0.32	0.17
40.0	30.0	1.03	0.19	0.37	0.68	1.11	1.56	2.0	2.18	1.86	1.24	0.67	0.33	0.17
40.0	35.0	1.09	0.22	0.44	0.73	1.19	1.65	2.1	2.25	1.94	1.33	0.72	0.34	0.18
40.0	40.0	1.12	0.31	0.58	0.92	1.25	1.61	2.05	2.14	1.87	1.37	0.75	0.36	0.23
40.0	45.0	1.08	0.26	0.48	0.75	1.14	1.63	2.07	2.13	1.86	1.31	0.73	0.35	0.21
40.0	50.0	1.02	0.18	0.34	0.68	1.14	1.71	2.08	2.03	1.74	1.22	0.64	0.28	0.16
40.0	55.0	1.09	0.21	0.39	0.77	1.21	1.74	2.17	2.13	1.84	1.33	0.74	0.34	0.18
40.0	60.0	1.14	0.22	0.42	0.82	1.3	1.82	2.22	2.23	1.95	1.38	0.76	0.34	0.19
40.0	65.0	1.16	0.22	0.41	0.79	1.35	1.88	2.27	2.31	1.97	1.39	0.75	0.33	0.19
40.0	70.0	1.18	0.23	0.43	0.83	1.39	1.89	2.26	2.34	2.01	1.41	0.76	0.34	0.19
40.0	75.0	1.26	0.31	0.55	0.95	1.52	2.01	2.28	2.39	2.06	1.51	0.85	0.41	0.27
40.0	80.0	1.1	0.26	0.49	0.86	1.35	1.75	2.01	2.06	1.73	1.27	0.77	0.38	0.22
40.0	85.0	1.11	0.26	0.51	0.86	1.32	1.75	2.0	2.08	1.8	1.32	0.77	0.38	0.22
40.0	90.0	1.12	0.27	0.5	0.84	1.3	1.79	2.07	2.1	1.85	1.35	0.78	0.38	0.23
40.0	95.0	1.17	0.27	0.51	0.91	1.43	1.9	2.14	2.17	1.9	1.4	0.83	0.38	0.22
40.0	100.0	1.13	0.26	0.51	0.89	1.39	1.84	2.03	2.09	1.83	1.33	0.8	0.37	0.22
40.0	105.0	1.12	0.26	0.51	0.91	1.41	1.83	1.98	2.01	1.79	1.31	0.79	0.37	0.21
40.0	110.0	1.2	0.31	0.55	0.98	1.51	1.95	2.05	2.13	1.94	1.43	0.87	0.41	0.25
40.0	115.0	0.92	0.24	0.43	0.77	1.19	1.54	1.51	1.56	1.51	1.11	0.66	0.32	0.2
40.0	120.0	0.82	0.21	0.38	0.67	1.04	1.35	1.32	1.38	1.38	1.05	0.6	0.29	0.17
40.0	125.0	0.81	0.22	0.38	0.64	0.99	1.32	1.33	1.33	1.35	1.09	0.62	0.27	0.17
40.0	130.0	0.85	0.18	0.36	0.66	1.03	1.29	1.4	1.5	1.53	1.15	0.66	0.27	0.14
40.0	135.0	0.86	0.18	0.35	0.65	1.03	1.29	1.42	1.53	1.6	1.18	0.68	0.28	0.14
40.0	140.0	0.79	0.14	0.28	0.54	0.92	1.25	1.42	1.44	1.43	1.09	0.61	0.25	0.12
40.0	145.0	0.87	0.17	0.34	0.64	1.03	1.33	1.5	1.54	1.51	1.19	0.68	0.29	0.15
40.0	150.0	0.84	0.17	0.32	0.61	0.98	1.29	1.42	1.47	1.5	1.17	0.68	0.3	0.15
40.0	155.0	0.84	0.17	0.32	0.61	0.99	1.27	1.41	1.47	1.53	1.2	0.67	0.3	0.15
40.0	160.0	0.84	0.18	0.33	0.64	0.99	1.24	1.38	1.48	1.5	1.19	0.68	0.31	0.16
40.0	165.0	0.84	0.18	0.34	0.64	1.0	1.25	1.36	1.5	1.49	1.19	0.68	0.31	0.17
40.0	170.0	0.86	0.19	0.36	0.66	1.02	1.27	1.38	1.57	1.52	1.18	0.7	0.31	0.17
40.0	175.0	0.87	0.19	0.37	0.69	1.04	1.29	1.41	1.58	1.53	1.17	0.7	0.32	0.17
45.0	-180.0	0.68	0.1	0.23	0.52	0.86	1.12	1.24	1.33	1.17	0.87	0.45	0.17	0.07
45.0	-175.0	0.68	0.1	0.24	0.52	0.86	1.14	1.26	1.33	1.18	0.86	0.45	0.17	0.08
45.0	-170.0	0.7	0.1	0.25	0.53	0.88	1.16	1.3	1.36	1.2	0.85	0.45	0.17	0.08
45.0	-165.0	0.71	0.11	0.26	0.54	0.9	1.17	1.32	1.39	1.21	0.86	0.46	0.17	0.08
45.0	-160.0	0.72	0.11	0.27	0.54	0.91	1.18	1.33	1.41	1.25	0.88	0.45	0.17	0.08
45.0	-155.0	0.73	0.12	0.27	0.55	0.92	1.22	1.36	1.44	1.26	0.9	0.46	0.17	0.08
45.0	-150.0	0.75	0.11	0.27	0.55	0.93	1.25	1.39	1.47	1.29	0.94	0.47	0.18	0.08
45.0	-145.0	0.76	0.12	0.27	0.57	0.96	1.26	1.41	1.5	1.31	0.95	0.48	0.18	0.08
45.0	-140.0	0.78	0.12	0.28	0.57	0.97	1.3	1.49	1.56	1.35	0.97	0.5	0.19	0.09
45.0	-135.0	0.8	0.12	0.28	0.58	0.99	1.33	1.54	1.55	1.38	0.99	0.51	0.19	0.09
45.0	-130.0	0.84	0.12	0.29	0.6	1.04	1.42	1.63	1.62	1.44	1.03	0.53	0.2	0.09
45.0	-125.0	0.85	0.12	0.29	0.6	1.03	1.43	1.68	1.76	1.45	1.03	0.53	0.2	0.09
45.0	-120.0	1.0	0.14	0.32	0.67	1.16	1.62	2.0	2.25	1.76	1.16	0.59	0.22	0.1
45.0	-115.0	1.03	0.17	0.36	0.73	1.21	1.64	1.99	2.29	1.81	1.19	0.6	0.23	0.11
45.0	-110.0	1.02	0.2	0.41	0.73	1.12	1.57	2.04	2.25	1.75	1.16	0.59	0.25	0.12
45.0	-105.0	1.01	0.19	0.4	0.72	1.13	1.59	2.05	2.23	1.73	1.14	0.58	0.24	0.12
45.0	-100.0	0.96	0.2	0.42	0.76	1.12	1.53	1.89	2.0	1.56	1.06	0.54	0.24	0.13
45.0	-95.0	0.89	0.18	0.4	0.67	1.02	1.43	1.77	1.91	1.5	1.0	0.49	0.21	0.1
45.0	-90.0	0.85	0.14	0.32	0.65	1.0	1.4	1.71	1.8	1.42	0.98	0.47	0.19	0.09
45.0	-85.0	0.83	0.11	0.25	0.57	0.98	1.42	1.73	1.77	1.43	0.97	0.44	0.17	0.08
45.0	-80.0	0.8	0.11	0.26	0.58	0.95	1.35	1.65	1.68	1.37	0.95	0.44	0.17	0.08
45.0	-75.0	0.79	0.12	0.29	0.57	0.93	1.33	1.6	1.64	1.37	0.96	0.44	0.18	0.09
45.0	-70.0	0.79	0.12	0.27	0.56	0.95	1.3	1.54	1.61	1.36	0.97	0.46	0.18	0.09
45.0	-65.0	0.78	0.12	0.27	0.56	0.92	1.28	1.52	1.58	1.35	0.96	0.48	0.18	0.09
45.0	-60.0	0.78	0.1	0.24	0.55	0.95	1.31	1.51	1.56	1.36	0.97	0.49	0.19	0.08
45.0	-55.0	0.78	0.1	0.23	0.52	0.96	1.33	1.5	1.55	1.36	0.97	0.49	0.19	0.09
45.0	-50.0	0.77	0.11	0.24	0.53	0.97	1.31	1.5	1.53	1.33	0.96	0.5	0.2	0.09
45.0	-45.0	0.77	0.11	0.24	0.51	0.95	1.3	1.49	1.52	1.34	0.95	0.47	0.2	0.09
45.0	-40.0	0.79	0.12	0.26	0.56	1.0	1.33	1.51	1.57	1.38	0.98	0.48	0.21	0.1
45.0	-35.0	0.82	0.13	0.28	0.59	1.02	1.39	1.56	1.59	1.39	0.99	0.49	0.21	0.1
45.0	-30.0	0.83	0.13	0.29	0.61	1.03	1.4	1.6	1.6	1.42	0.99	0.5	0.21	0.11
45.0	-25.0	0.83	0.13	0.3	0.62	1.04	1.44	1.6	1.62	1.41	0.98	0.5	0.21	0.11
45.0	-20.0	0.84	0.14	0.3	0.62	1.04	1.42	1.65	1.63	1.42	0.98	0.5	0.21	0.11
45.0	-15.0	0.85	0.14	0.3	0.61	1.04	1.44	1.7	1.67	1.43	0.99	0.51	0.21	0.11
45.0	-10.0	0.87	0.13	0.29	0.61	1.08	1.49	1.75	1.73	1.45	1.02	0.51	0.2	0.11
45.0	-5.0	0.88	0.13	0.29	0.61	1.09	1.51	1.77	1.78	1.49	1.05	0.52	0.2	0.11
45.0	0.0	0.82	0.12	0.27	0.57	0.97	1.33	1.67	1.69	1.41	0.98	0.5	0.2	0.1
45.0	5.0	0.85	0.12	0.28	0.6	1.01	1.38	1.75	1.8	1.48	0.98	0.5	0.19	0.1
45.0	10.0	0.83	0.12	0.26	0.56	0.93	1.36	1.7	1.8	1.47	0.94	0.47	0.18	0.1
45.0	15.0	0.81	0.11	0.25	0.53	0.92	1.34	1.69	1.76	1.46	0.89	0.46	0.18	0.09
45.0	20.0	0.8	0.1	0.25	0.53	0.94	1.34	1.63	1.69	1.43	0.89	0.47	0.19	0.08
45.0	25.0	0.8	0.12	0.28	0.55	0.93	1.33	1.6	1.67	1.44	0.92	0.48	0.19	0.1
45.0	30.0	0.87	0.1	0.23	0.54	1.02	1.53	1.85	1.89	1.57	0.99	0.47	0.17	0.08
45.0	35.0	0.85	0.1	0.23	0.51	0.97	1.47	1.76	1.83	1.53	0.97	0.47	0.17	0.08
45.0	40.0	0.85	0.11	0.26	0.5	0.96	1.44	1.76	1.82	1.55	0.99	0.48	0.19	0.09
45.0	45.0	0.84	0.1	0.24	0.5	0.96	1.44	1.79	1.8	1.52	0.97	0.47	0.17	0.08
45.0	50.0	0.85	0.1	0.24	0.55	0.99	1.48	1.8	1.77	1.47	0.99	0.49	0.18	0.08
45.0	55.0	0.93	0.11	0.27	0.6	1.08	1.58	1.95	1.94	1.62	1.1	0.56	0.21	0.1
45.0	60.0	0.89	0.1	0.23	0.58	1.05	1.57	1.86	1.84	1.55	1.02	0.51	0.19	0.09
45.0	65.0	0.94	0.13	0.31	0.64	1.15	1.67	1.92	1.91	1.61	1.06	0.53	0.21	0.1
45.0	70.0	0.96	0.14	0.31	0.65	1.17	1.71	1.97	1.96	1.65	1.09	0.53	0.21	0.11
45.0	75.0	0.97	0.14	0.31	0.66	1.2	1.72	1.98	1.96	1.68	1.09	0.53	0.21	0.1
45.0	80.0	0.96	0.18	0.41	0.76	1.15	1.64	1.84	1.87	1.64	1.1	0.53	0.22	0.13
45.0	85.0	0.9	0.15	0.33	0.65	1.13	1.58	1.77	1.81	1.54	1.02	0.51	0.2	0.1
45.0	90.0	0.98	0.14	0.33	0.7	1.24	1.71	1.95	1.94	1.66	1.13	0.58	0.22	0.11
45.0	95.0	1.03	0.15	0.36	0.75	1.31	1.8	2.01	2.06	1.75	1.21	0.6	0.23	0.11
45.0	100.0	1.0	0.15	0.36	0.75	1.3	1.74	1.92	1.97	1.7	1.15	0.6	0.23	0.11
45.0	105.0	0.97	0.15	0.36	0.74	1.24	1.67	1.83	1.9	1.65	1.11	0.57	0.22	0.11
45.0	110.0	0.92	0.14	0.34	0.7	1.2	1.56	1.73	1.85	1.59	1.07	0.54	0.21	0.1
45.0	115.0	0.91	0.15	0.37	0.72	1.14	1.52	1.68	1.81	1.59	1.06	0.54	0.21	0.1
45.0	120.0	0.9	0.15	0.34	0.67	1.12	1.5	1.61	1.74	1.64	1.13	0.58	0.23	0.11
45.0	125.0	0.83	0.16	0.36	0.64	0.97	1.32	1.45	1.61	1.53	1.09	0.52	0.21	0.11
45.0	130.0	0.83	0.15	0.37	0.66	0.89	1.27	1.5	1.64	1.53	1.08	0.51	0.21	0.12
45.0	135.0	0.72	0.12	0.29	0.54	0.81	1.16	1.38	1.48	1.31	0.9	0.43	0.16	0.08
45.0	140.0	0.68	0.07	0.19	0.44	0.81	1.13	1.28	1.38	1.29	0.94	0.44	0.14	0.05
45.0	145.0	0.72	0.08	0.23	0.52	0.84	1.16	1.37	1.45	1.28	0.96	0.46	0.15	0.06
45.0	150.0	0.66	0.08	0.19	0.44	0.77	1.07	1.24	1.34	1.17	0.89	0.45	0.15	0.07
45.0	155.0	0.65	0.08	0.2	0.44	0.75	1.05	1.22	1.28	1.16	0.89	0.45	0.15	0.07
45.0	160.0	0.63	0.08	0.2	0.45	0.74	1.02	1.18	1.24	1.12	0.88	0.45	0.16	0.07
45.0	165.0	0.64	0.09	0.2	0.46	0.77	1.04	1.17	1.26	1.14	0.88	0.45	0.16	0.07
45.0	170.0	0.65	0.09	0.21	0.48	0.81	1.07	1.17	1.28	1.14	0.87	0.45	0.17	0.07
45.0	175.0	0.66	0.09	0.22	0.48	0.83	1.08	1.18	1.3	1.15	0.87	0.46	0.17	0.07
50.0	-180.0	0.54	0.04	0.13	0.37	0.69	0.96	1.1	1.13	0.95	0.65	0.28	0.08	0.03
50.0	-175.0	0.55	0.04	0.14	0.38	0.71	1.0	1.15	1.15	0.97	0.64	0.28	0.08	0.03
50.0	-170.0	0.56	0.04	0.14	0.38	0.72	1.02	1.18	1.16	0.98	0.64	0.29	0.08	0.03
50.0	-165.0	0.56	0.04	0.15	0.39	0.72	1.04	1.19	1.18	0.99	0.65	0.29	0.08	0.03
50.0	-160.0	0.58	0.05	0.15	0.39	0.73	1.07	1.21	1.22	1.0	0.67	0.29	0.09	0.03
50.0	-155.0	0.58	0.05	0.15	0.39	0.74	1.06	1.23	1.23	1.02	0.67	0.3	0.09	0.03
50.0	-150.0	0.59	0.05	0.15	0.39	0.75	1.08	1.23	1.25	1.03	0.69	0.3	0.09	0.03
50.0	-145.0	0.59	0.05	0.16	0.4	0.76	1.09	1.25	1.26	1.04	0.7	0.31	0.09	0.03
50.0	-140.0	0.62	0.05	0.16	0.4	0.78	1.13	1.32	1.29	1.07	0.73	0.32	0.09	0.03
50.0	-135.0	0.63	0.05	0.16	0.41	0.8	1.17	1.35	1.32	1.12	0.75	0.32	0.09	0.03
50.0	-130.0	0.66	0.05	0.16	0.41	0.79	1.2	1.43	1.46	1.19	0.76	0.32	0.09	0.03
50.0	-125.0	0.68	0.06	0.18	0.39	0.74	1.2	1.42	1.59	1.3	0.78	0.32	0.09	0.03
50.0	-120.0	0.76	0.07	0.21	0.52	0.89	1.32	1.55	1.76	1.41	0.84	0.34	0.09	0.04
50.0	-115.0	0.79	0.08	0.25	0.57	0.93	1.33	1.61	1.85	1.44	0.87	0.39	0.12	0.05
50.0	-110.0	0.79	0.1	0.28	0.6	0.93	1.36	1.63	1.8	1.35	0.85	0.38	0.12	0.06
50.0	-105.0	0.78	0.1	0.3	0.65	0.9	1.36	1.61	1.76	1.32	0.83	0.36	0.12	0.06
50.0	-100.0	0.75	0.09	0.27	0.63	0.91	1.27	1.55	1.66	1.27	0.79	0.33	0.11	0.05
50.0	-95.0	0.7	0.07	0.2	0.51	0.92	1.25	1.5	1.56	1.22	0.75	0.32	0.1	0.04
50.0	-90.0	0.69	0.07	0.2	0.52	0.91	1.21	1.5	1.5	1.18	0.73	0.3	0.09	0.04
50.0	-85.0	0.67	0.07	0.2	0.52	0.87	1.16	1.47	1.46	1.14	0.7	0.3	0.09	0.04
50.0	-80.0	0.65	0.07	0.2	0.52	0.84	1.17	1.44	1.36	1.07	0.68	0.29	0.09	0.04
50.0	-75.0	0.65	0.07	0.2	0.52	0.85	1.22	1.46	1.36	1.06	0.68	0.28	0.09	0.04
50.0	-70.0	0.64	0.06	0.18	0.48	0.86	1.2	1.39	1.34	1.06	0.68	0.29	0.09	0.04
50.0	-65.0	0.64	0.06	0.17	0.44	0.8	1.17	1.41	1.38	1.11	0.71	0.31	0.1	0.04
50.0	-60.0	0.64	0.05	0.17	0.46	0.8	1.15	1.37	1.36	1.12	0.7	0.32	0.1	0.04
50.0	-55.0	0.65	0.05	0.18	0.47	0.84	1.14	1.36	1.42	1.12	0.71	0.32	0.1	0.04
50.0	-50.0	0.62	0.04	0.13	0.36	0.76	1.13	1.33	1.36	1.09	0.71	0.31	0.1	0.04
50.0	-45.0	0.59	0.05	0.13	0.35	0.72	1.07	1.27	1.27	1.04	0.67	0.29	0.09	0.04
50.0	-40.0	0.61	0.05	0.14	0.39	0.78	1.13	1.29	1.27	1.07	0.69	0.31	0.1	0.04
50.0	-35.0	0.62	0.05	0.15	0.41	0.8	1.16	1.32	1.27	1.08	0.7	0.32	0.1	0.04
50.0	-30.0	0.63	0.06	0.16	0.42	0.81	1.17	1.36	1.27	1.07	0.72	0.31	0.11	0.04
50.0	-25.0	0.64	0.06	0.17	0.43	0.84	1.19	1.4	1.3	1.09	0.74	0.33	0.11	0.04
50.0	-20.0	0.66	0.06	0.17	0.43	0.84	1.22	1.45	1.36	1.12	0.75	0.33	0.11	0.05
50.0	-15.0	0.68	0.06	0.17	0.44	0.86	1.25	1.5	1.41	1.15	0.77	0.34	0.11	0.05
50.0	-10.0	0.71	0.06	0.18	0.44	0.89	1.3	1.58	1.49	1.21	0.79	0.34	0.11	0.05
50.0	-5.0	0.68	0.06	0.17	0.42	0.85	1.25	1.5	1.43	1.15	0.77	0.33	0.11	0.05
50.0	0.0	0.69	0.06	0.16	0.42	0.86	1.25	1.54	1.51	1.18	0.77	0.33	0.1	0.05
50.0	5.0	0.62	0.05	0.15	0.39	0.78	1.13	1.37	1.34	1.07	0.71	0.31	0.1	0.04
50.0	10.0	0.61	0.05	0.16	0.38	0.76	1.1	1.35	1.32	1.06	0.67	0.3	0.09	0.04
50.0	15.0	0.6	0.05	0.15	0.37	0.74	1.11	1.33	1.3	1.06	0.66	0.29	0.09	0.04
50.0	20.0	0.62	0.05	0.16	0.39	0.75	1.13	1.37	1.34	1.12	0.68	0.3	0.09	0.04
50.0	25.0	0.65	0.05	0.17	0.41	0.77	1.17	1.44	1.41	1.18	0.69	0.3	0.09	0.04
50.0	30.0	0.67	0.05	0.17	0.42	0.78	1.25	1.52	1.5	1.21	0.72	0.3	0.08	0.04
50.0	35.0	0.69	0.06	0.2	0.45	0.77	1.28	1.56	1.52	1.25	0.72	0.3	0.08	0.04
50.0	40.0	0.71	0.07	0.22	0.5	0.79	1.31	1.58	1.56	1.29	0.76	0.31	0.09	0.04
50.0	45.0	0.72	0.07	0.23	0.5	0.8	1.31	1.61	1.59	1.28	0.76	0.32	0.09	0.04
50.0	50.0	0.77	0.08	0.23	0.52	0.88	1.4	1.72	1.7	1.35	0.83	0.36	0.11	0.05
50.0	55.0	0.77	0.09	0.25	0.55	0.88	1.41	1.72	1.68	1.31	0.8	0.34	0.11	0.05
50.0	60.0	0.77	0.1	0.27	0.6	0.9	1.41	1.69	1.62	1.28	0.8	0.34	0.11	0.06
50.0	65.0	0.77	0.1	0.27	0.6	0.92	1.45	1.69	1.6	1.27	0.8	0.35	0.11	0.06
50.0	70.0	0.76	0.1	0.27	0.59	0.9	1.42	1.65	1.56	1.3	0.8	0.34	0.11	0.06
50.0	75.0	0.76	0.1	0.29	0.64	0.92	1.41	1.63	1.53	1.29	0.78	0.33	0.12	0.07
50.0	80.0	0.76	0.09	0.27	0.63	0.91	1.39	1.66	1.55	1.29	0.78	0.32	0.11	0.06
50.0	85.0	0.75	0.08	0.22	0.58	0.99	1.33	1.63	1.56	1.32	0.8	0.34	0.11	0.05
50.0	90.0	0.81	0.08	0.23	0.6	1.04	1.45	1.75	1.69	1.39	0.87	0.38	0.12	0.05
50.0	95.0	0.79	0.07	0.2	0.58	1.0	1.41	1.75	1.7	1.37	0.84	0.37	0.11	0.05
50.0	100.0	0.8	0.08	0.23	0.59	1.04	1.42	1.69	1.71	1.36	0.86	0.39	0.13	0.05
50.0	105.0	0.75	0.07	0.23	0.57	0.96	1.35	1.6	1.6	1.27	0.81	0.35	0.12	0.05
50.0	110.0	0.72	0.07	0.2	0.52	0.94	1.29	1.54	1.55	1.24	0.77	0.33	0.11	0.04
50.0	115.0	0.74	0.07	0.23	0.54	0.91	1.31	1.61	1.61	1.31	0.8	0.35	0.11	0.05
50.0	120.0	0.73	0.07	0.22	0.56	0.9	1.26	1.58	1.57	1.31	0.8	0.34	0.11	0.05
50.0	125.0	0.74	0.07	0.22	0.55	0.87	1.23	1.59	1.64	1.35	0.81	0.35	0.12	0.05
50.0	130.0	0.65	0.06	0.21	0.54	0.81	1.08	1.38	1.42	1.18	0.7	0.29	0.1	0.04
50.0	135.0	0.65	0.06	0.21	0.54	0.84	1.08	1.33	1.35	1.15	0.71	0.29	0.1	0.04
50.0	140.0	0.6	0.05	0.17	0.42	0.67	1.02	1.32	1.36	1.11	0.71	0.28	0.08	0.03
50.0	145.0	0.62	0.05	0.2	0.53	0.76	1.04	1.29	1.34	1.12	0.74	0.29	0.08	0.03
50.0	150.0	0.55	0.03	0.11	0.33	0.61	0.98	1.19	1.2	1.02	0.7	0.27	0.07	0.02
50.0	155.0	0.54	0.03	0.1	0.3	0.59	0.96	1.18	1.23	0.99	0.67	0.27	0.07	0.02
50.0	160.0	0.56	0.04	0.11	0.33	0.66	0.98	1.18	1.2	1.03	0.71	0.3	0.08	0.03
50.0	165.0	0.53	0.04	0.12	0.33	0.64	0.93	1.11	1.17	0.98	0.68	0.29	0.08	0.03
50.0	170.0	0.53	0.04	0.12	0.34	0.63	0.93	1.07	1.14	0.97	0.67	0.29	0.08	0.03
50.0	175.0	0.53	0.04	0.12	0.35	0.65	0.95	1.08	1.13	0.96	0.66	0.3	0.08	0.03
55.0	-180.0	0.44	0.02	0.07	0.24	0.54	0.84	1.05	1.05	0.82	0.48	0.16	0.03	0.01
55.0	-175.0	0.45	0.02	0.07	0.25	0.54	0.85	1.05	1.05	0.81	0.47	0.16	0.03	0.01
55.0	-170.0	0.46	0.02	0.07	0.26	0.56	0.9	1.09	1.05	0.83	0.47	0.16	0.03	0.01
55.0	-165.0	0.47	0.02	0.07	0.27	0.57	0.93	1.12	1.08	0.84	0.48	0.16	0.03	0.01
55.0	-160.0	0.52	0.02	0.08	0.3	0.63	0.98	1.24	1.23	0.96	0.52	0.17	0.04	0.01
55.0	-155.0	0.5	0.02	0.08	0.28	0.6	0.95	1.18	1.16	0.92	0.52	0.17	0.04	0.01
55.0	-150.0	0.5	0.02	0.08	0.28	0.62	0.97	1.19	1.16	0.92	0.53	0.18	0.04	0.01
55.0	-145.0	0.5	0.02	0.08	0.28	0.63	0.98	1.18	1.14	0.91	0.54	0.18	0.04	0.01
55.0	-140.0	0.51	0.02	0.08	0.29	0.64	0.99	1.21	1.14	0.91	0.55	0.19	0.04	0.01
55.0	-135.0	0.51	0.02	0.08	0.28	0.64	1.0	1.24	1.16	0.94	0.53	0.18	0.04	0.01
55.0	-130.0	0.54	0.02	0.1	0.33	0.68	1.06	1.27	1.24	0.99	0.54	0.19	0.04	0.02
55.0	-125.0	0.6	0.03	0.11	0.36	0.74	1.15	1.39	1.4	1.1	0.6	0.21	0.04	0.02
55.0	-120.0	0.63	0.03	0.13	0.44	0.78	1.19	1.46	1.46	1.11	0.62	0.23	0.05	0.02
55.0	-115.0	0.61	0.03	0.11	0.39	0.75	1.17	1.4	1.42	1.1	0.62	0.22	0.05	0.02
55.0	-110.0	0.6	0.03	0.12	0.41	0.76	1.15	1.35	1.38	1.05	0.59	0.21	0.05	0.02
55.0	-105.0	0.59	0.03	0.12	0.41	0.76	1.12	1.35	1.35	1.03	0.57	0.2	0.04	0.02
55.0	-100.0	0.57	0.03	0.11	0.39	0.77	1.1	1.33	1.3	0.99	0.56	0.19	0.05	0.02
55.0	-95.0	0.57	0.03	0.12	0.41	0.8	1.08	1.34	1.3	0.97	0.55	0.19	0.04	0.02
55.0	-90.0	0.57	0.03	0.13	0.46	0.83	1.06	1.3	1.25	0.93	0.52	0.18	0.05	0.02
55.0	-85.0	0.56	0.03	0.12	0.41	0.75	1.09	1.34	1.27	0.92	0.5	0.18	0.04	0.02
55.0	-80.0	0.61	0.03	0.14	0.47	0.95	1.35	1.47	1.28	0.92	0.5	0.18	0.04	0.02
55.0	-75.0	0.53	0.03	0.11	0.4	0.81	1.04	1.24	1.16	0.87	0.48	0.18	0.04	0.02
55.0	-70.0	0.57	0.03	0.13	0.46	0.94	1.2	1.23	1.14	0.88	0.49	0.2	0.05	0.02
55.0	-65.0	0.56	0.04	0.13	0.47	0.93	1.16	1.23	1.13	0.88	0.5	0.2	0.04	0.02
55.0	-60.0	0.54	0.03	0.11	0.38	0.74	1.08	1.27	1.18	0.91	0.53	0.19	0.04	0.01
55.0	-55.0	0.51	0.02	0.07	0.27	0.6	0.98	1.22	1.2	0.91	0.52	0.19	0.04	0.01
55.0	-50.0	0.48	0.02	0.07	0.24	0.57	0.94	1.16	1.12	0.85	0.49	0.18	0.04	0.01
55.0	-45.0	0.48	0.02	0.07	0.25	0.59	0.93	1.15	1.11	0.84	0.5	0.19	0.04	0.01
55.0	-40.0	0.48	0.02	0.08	0.26	0.61	0.93	1.16	1.1	0.84	0.5	0.19	0.04	0.02
55.0	-35.0	0.48	0.02	0.08	0.26	0.61	0.93	1.19	1.09	0.85	0.5	0.19	0.04	0.02
55.0	-30.0	0.5	0.02	0.09	0.28	0.65	1.0	1.2	1.11	0.88	0.51	0.19	0.05	0.02
55.0	-25.0	0.51	0.02	0.09	0.29	0.66	1.0	1.22	1.14	0.89	0.53	0.2	0.05	0.02
55.0	-20.0	0.53	0.02	0.09	0.29	0.67	1.04	1.25	1.19	0.92	0.54	0.2	0.05	0.02
55.0	-15.0	0.54	0.02	0.09	0.3	0.68	1.07	1.3	1.22	0.95	0.56	0.2	0.05	0.02
55.0	-10.0	0.54	0.03	0.09	0.3	0.69	1.08	1.3	1.22	0.95	0.56	0.21	0.05	0.02
55.0	-5.0	0.5	0.02	0.09	0.29	0.64	1.0	1.18	1.13	0.85	0.52	0.19	0.05	0.02
55.0	0.0	0.58	0.02	0.09	0.32	0.71	1.15	1.36	1.34	1.01	0.6	0.21	0.05	0.02
55.0	5.0	0.58	0.02	0.09	0.31	0.7	1.15	1.39	1.35	1.03	0.59	0.21	0.05	0.02
55.0	10.0	0.56	0.02	0.08	0.31	0.69	1.11	1.38	1.3	0.98	0.58	0.2	0.05	0.02
55.0	15.0	0.58	0.02	0.08	0.3	0.7	1.14	1.43	1.36	1.02	0.59	0.2	0.04	0.02
55.0	20.0	0.58	0.02	0.09	0.31	0.7	1.15	1.4	1.35	1.03	0.58	0.2	0.05	0.02
55.0	25.0	0.61	0.03	0.12	0.37	0.71	1.2	1.47	1.41	1.07	0.6	0.2	0.05	0.02
55.0	30.0	0.55	0.03	0.12	0.35	0.64	1.06	1.33	1.31	0.98	0.53	0.18	0.04	0.02
55.0	35.0	0.55	0.03	0.12	0.39	0.65	1.06	1.31	1.3	0.97	0.52	0.17	0.04	0.02
55.0	40.0	0.55	0.03	0.12	0.39	0.64	1.09	1.3	1.32	0.99	0.52	0.17	0.04	0.02
55.0	45.0	0.61	0.04	0.15	0.47	0.69	1.18	1.44	1.46	1.06	0.55	0.19	0.05	0.02
55.0	50.0	0.6	0.04	0.13	0.4	0.74	1.18	1.45	1.43	1.02	0.54	0.19	0.05	0.02
55.0	55.0	0.59	0.04	0.13	0.4	0.73	1.16	1.4	1.39	1.0	0.54	0.18	0.05	0.02
55.0	60.0	0.56	0.03	0.13	0.41	0.69	1.09	1.33	1.32	0.95	0.53	0.19	0.05	0.02
55.0	65.0	0.57	0.04	0.13	0.42	0.7	1.11	1.35	1.33	0.97	0.54	0.19	0.05	0.02
55.0	70.0	0.58	0.04	0.14	0.44	0.73	1.11	1.37	1.32	0.97	0.54	0.19	0.05	0.02
55.0	75.0	0.58	0.04	0.14	0.46	0.74	1.11	1.36	1.31	0.96	0.54	0.19	0.05	0.03
55.0	80.0	0.57	0.03	0.12	0.41	0.73	1.07	1.38	1.28	0.98	0.53	0.19	0.05	0.02
55.0	85.0	0.57	0.03	0.12	0.4	0.75	1.03	1.38	1.29	0.97	0.52	0.18	0.05	0.02
55.0	90.0	0.56	0.03	0.12	0.4	0.72	1.01	1.39	1.29	0.96	0.52	0.18	0.05	0.02
55.0	95.0	0.58	0.03	0.12	0.41	0.72	1.04	1.47	1.36	0.99	0.52	0.19	0.05	0.02
55.0	100.0	0.59	0.03	0.11	0.39	0.73	1.07	1.46	1.4	1.06	0.55	0.2	0.05	0.02
55.0	105.0	0.56	0.03	0.1	0.34	0.68	1.04	1.36	1.33	1.0	0.52	0.18	0.05	0.02
55.0	110.0	0.6	0.03	0.11	0.4	0.85	1.17	1.39	1.38	1.04	0.55	0.2	0.05	0.02
55.0	115.0	0.61	0.03	0.11	0.41	0.88	1.14	1.4	1.39	1.05	0.57	0.22	0.06	0.02
55.0	120.0	0.61	0.03	0.11	0.42	0.85	1.06	1.45	1.41	1.07	0.58	0.22	0.06	0.02
55.0	125.0	0.58	0.03	0.12	0.46	0.9	0.97	1.35	1.3	1.0	0.54	0.2	0.06	0.02
55.0	130.0	0.59	0.03	0.12	0.47	0.98	1.09	1.31	1.28	0.97	0.52	0.21	0.06	0.02
55.0	135.0	0.55	0.02	0.1	0.41	0.85	1.0	1.25	1.23	0.93	0.51	0.19	0.05	0.02
55.0	140.0	0.59	0.03	0.12	0.49	1.0	1.14	1.27	1.24	0.97	0.56	0.17	0.03	0.01
55.0	145.0	0.51	0.02	0.08	0.35	0.61	0.91	1.24	1.22	0.94	0.55	0.17	0.03	0.01
55.0	150.0	0.48	0.01	0.07	0.28	0.56	0.91	1.18	1.16	0.89	0.53	0.16	0.03	0.01
55.0	155.0	0.48	0.02	0.06	0.25	0.54	0.91	1.16	1.17	0.87	0.51	0.16	0.03	0.01
55.0	160.0	0.51	0.02	0.07	0.27	0.62	1.0	1.18	1.25	0.95	0.54	0.17	0.04	0.01
55.0	165.0	0.46	0.01	0.06	0.23	0.54	0.87	1.07	1.12	0.89	0.53	0.17	0.03	0.01
55.0	170.0	0.45	0.02	0.06	0.23	0.52	0.84	1.04	1.08	0.87	0.51	0.17	0.03	0.01
55.0	175.0	0.45	0.02	0.06	0.23	0.52	0.82	1.03	1.06	0.85	0.5	0.17	0.03	0.01
60.0	-180.0	0.39	0.01	0.03	0.19	0.48	0.77	1.02	0.99	0.73	0.36	0.08	0.01	0.01
60.0	-175.0	0.42	0.01	0.04	0.24	0.61	0.87	1.03	0.99	0.72	0.35	0.08	0.01	0.01
60.0	-170.0	0.44	0.01	0.06	0.29	0.67	0.88	1.08	1.02	0.74	0.35	0.09	0.01	0.01
60.0	-165.0	0.41	0.01	0.04	0.24	0.49	0.83	1.08	0.99	0.73	0.35	0.09	0.02	0.01
60.0	-160.0	0.43	0.01	0.05	0.29	0.59	0.86	1.09	1.02	0.75	0.36	0.09	0.02	0.01
60.0	-155.0	0.43	0.01	0.05	0.26	0.57	0.87	1.11	1.03	0.74	0.36	0.09	0.02	0.01
60.0	-150.0	0.42	0.01	0.05	0.23	0.54	0.85	1.06	1.04	0.74	0.37	0.09	0.02	0.01
60.0	-145.0	0.42	0.01	0.04	0.22	0.54	0.84	1.1	1.03	0.74	0.36	0.09	0.02	0.01
60.0	-140.0	0.53	0.01	0.06	0.3	0.76	1.13	1.29	1.27	0.91	0.43	0.12	0.02	0.01
60.0	-135.0	0.49	0.01	0.05	0.24	0.63	1.0	1.25	1.2	0.87	0.41	0.11	0.02	0.01
60.0	-130.0	0.49	0.01	0.05	0.24	0.62	1.0	1.24	1.21	0.87	0.43	0.11	0.02	0.01
60.0	-125.0	0.49	0.01	0.05	0.26	0.65	0.99	1.24	1.21	0.87	0.44	0.12	0.02	0.01
60.0	-120.0	0.5	0.01	0.05	0.27	0.66	1.0	1.26	1.21	0.86	0.44	0.12	0.02	0.01
60.0	-115.0	0.5	0.01	0.06	0.28	0.66	1.01	1.27	1.21	0.86	0.42	0.11	0.02	0.01
60.0	-110.0	0.49	0.01	0.06	0.28	0.69	1.0	1.26	1.16	0.82	0.41	0.11	0.02	0.01
60.0	-105.0	0.49	0.01	0.06	0.3	0.73	1.02	1.24	1.15	0.81	0.4	0.11	0.02	0.01
60.0	-100.0	0.48	0.01	0.06	0.31	0.75	0.98	1.18	1.13	0.78	0.38	0.11	0.02	0.01
60.0	-95.0	0.48	0.01	0.06	0.31	0.79	0.96	1.18	1.14	0.79	0.38	0.11	0.02	0.01
60.0	-90.0	0.6	0.01	0.07	0.38	1.01	1.57	1.59	1.21	0.81	0.37	0.1	0.02	0.01
60.0	-85.0	0.61	0.02	0.08	0.39	1.02	1.63	1.69	1.22	0.81	0.37	0.1	0.02	0.01
60.0	-80.0	0.55	0.02	0.07	0.37	0.93	1.35	1.4	1.17	0.78	0.36	0.1	0.02	0.01
60.0	-75.0	0.48	0.02	0.08	0.35	0.92	1.05	1.06	1.05	0.75	0.35	0.1	0.02	0.01
60.0	-70.0	0.47	0.01	0.06	0.3	0.76	0.98	1.17	1.08	0.78	0.36	0.11	0.02	0.01
60.0	-65.0	0.49	0.01	0.06	0.3	0.79	1.18	1.21	1.07	0.76	0.35	0.1	0.02	0.01
60.0	-60.0	0.4	0.01	0.03	0.17	0.45	0.79	1.08	1.05	0.74	0.35	0.1	0.02	0.01
60.0	-55.0	0.39	0.01	0.03	0.15	0.44	0.77	1.05	1.03	0.71	0.35	0.1	0.02	0.01
60.0	-50.0	0.4	0.01	0.03	0.17	0.48	0.83	1.03	0.99	0.7	0.35	0.11	0.02	0.01
60.0	-45.0	0.45	0.01	0.05	0.22	0.6	0.92	1.17	1.1	0.78	0.38	0.13	0.02	0.01
60.0	-40.0	0.4	0.01	0.04	0.17	0.49	0.83	1.03	0.98	0.7	0.37	0.11	0.02	0.01
60.0	-35.0	0.4	0.01	0.04	0.17	0.48	0.83	1.05	0.97	0.71	0.36	0.11	0.02	0.01
60.0	-30.0	0.41	0.01	0.04	0.18	0.5	0.85	1.08	0.99	0.73	0.37	0.11	0.02	0.01
60.0	-25.0	0.41	0.01	0.04	0.18	0.5	0.85	1.07	1.0	0.74	0.37	0.11	0.02	0.01
60.0	-20.0	0.42	0.01	0.04	0.18	0.5	0.87	1.09	1.02	0.74	0.38	0.11	0.02	0.01
60.0	-15.0	0.42	0.01	0.04	0.19	0.5	0.88	1.1	1.03	0.75	0.39	0.11	0.02	0.01
60.0	-10.0	0.43	0.01	0.04	0.19	0.51	0.88	1.12	1.05	0.77	0.4	0.11	0.02	0.01
60.0	-5.0	0.43	0.01	0.04	0.19	0.52	0.89	1.12	1.06	0.78	0.39	0.12	0.02	0.01
60.0	0.0	0.44	0.01	0.04	0.19	0.53	0.92	1.14	1.1	0.78	0.39	0.12	0.02	0.01
60.0	5.0	0.45	0.01	0.04	0.19	0.52	0.93	1.18	1.12	0.79	0.39	0.12	0.02	0.01
60.0	10.0	0.5	0.01	0.05	0.25	0.58	0.95	1.32	1.28	0.89	0.46	0.13	0.02	0.01
60.0	15.0	0.46	0.01	0.05	0.25	0.58	0.92	1.21	1.15	0.81	0.41	0.12	0.02	0.01
60.0	20.0	0.49	0.01	0.05	0.24	0.57	1.0	1.28	1.24	0.88	0.42	0.12	0.02	0.01
60.0	25.0	0.46	0.01	0.05	0.22	0.54	0.95	1.15	1.17	0.82	0.39	0.11	0.02	0.01
60.0	30.0	0.46	0.01	0.05	0.26	0.56	0.93	1.18	1.19	0.84	0.4	0.11	0.02	0.01
60.0	35.0	0.46	0.01	0.05	0.22	0.53	0.94	1.2	1.19	0.83	0.39	0.1	0.02	0.01
60.0	40.0	0.47	0.01	0.05	0.21	0.53	0.96	1.26	1.28	0.85	0.39	0.11	0.02	0.01
60.0	45.0	0.46	0.01	0.05	0.21	0.53	0.94	1.18	1.23	0.81	0.37	0.1	0.02	0.01
60.0	50.0	0.45	0.01	0.05	0.2	0.51	0.92	1.17	1.21	0.79	0.37	0.1	0.02	0.01
60.0	55.0	0.45	0.01	0.05	0.21	0.51	0.91	1.16	1.21	0.79	0.37	0.1	0.02	0.01
60.0	60.0	0.45	0.01	0.05	0.22	0.51	0.9	1.15	1.2	0.78	0.37	0.11	0.02	0.01
60.0	65.0	0.47	0.02	0.07	0.29	0.61	0.92	1.16	1.19	0.79	0.38	0.11	0.02	0.01
60.0	70.0	0.45	0.02	0.06	0.26	0.59	0.88	1.16	1.17	0.77	0.37	0.11	0.02	0.01
60.0	75.0	0.45	0.01	0.06	0.26	0.59	0.88	1.18	1.14	0.75	0.36	0.1	0.02	0.01
60.0	80.0	0.46	0.01	0.06	0.26	0.61	0.89	1.23	1.13	0.76	0.37	0.11	0.02	0.01
60.0	85.0	0.46	0.01	0.06	0.27	0.61	0.89	1.24	1.13	0.77	0.36	0.11	0.02	0.01
60.0	90.0	0.47	0.01	0.05	0.22	0.55	0.89	1.26	1.23	0.86	0.4	0.1	0.02	0.01
60.0	95.0	0.47	0.01	0.05	0.23	0.55	0.88	1.28	1.25	0.89	0.4	0.11	0.02	0.01
60.0	100.0	0.49	0.01	0.05	0.26	0.63	0.92	1.32	1.27	0.88	0.41	0.11	0.02	0.01
60.0	105.0	0.48	0.01	0.05	0.26	0.63	0.92	1.29	1.19	0.82	0.38	0.11	0.02	0.01
60.0	110.0	0.48	0.01	0.05	0.25	0.62	0.93	1.31	1.23	0.84	0.39	0.11	0.02	0.01
60.0	115.0	0.47	0.01	0.05	0.23	0.57	0.91	1.29	1.24	0.85	0.39	0.11	0.02	0.01
60.0	120.0	0.47	0.01	0.05	0.27	0.65	0.85	1.24	1.2	0.83	0.38	0.1	0.02	0.01
60.0	125.0	0.48	0.01	0.05	0.27	0.67	0.9	1.24	1.21	0.83	0.38	0.1	0.02	0.01
60.0	130.0	0.52	0.01	0.05	0.27	0.68	0.95	1.35	1.36	0.94	0.43	0.11	0.02	0.01
60.0	135.0	0.49	0.01	0.05	0.26	0.65	0.92	1.31	1.29	0.88	0.39	0.1	0.02	0.01
60.0	140.0	0.5	0.01	0.06	0.31	0.79	1.03	1.18	1.18	0.84	0.4	0.12	0.03	0.01
60.0	145.0	0.49	0.01	0.05	0.3	0.79	1.01	1.15	1.15	0.82	0.4	0.11	0.02	0.01
60.0	150.0	0.49	0.01	0.06	0.31	0.79	1.03	1.13	1.17	0.8	0.39	0.11	0.02	0.01
60.0	155.0	0.47	0.01	0.05	0.29	0.7	0.92	1.12	1.16	0.8	0.39	0.1	0.02	0.01
60.0	160.0	0.44	0.01	0.05	0.26	0.57	0.87	1.11	1.12	0.8	0.39	0.09	0.01	0.01
60.0	165.0	0.43	0.01	0.04	0.25	0.59	0.84	1.03	1.1	0.76	0.37	0.1	0.02	0.01
60.0	170.0	0.47	0.01	0.04	0.26	0.65	0.89	1.17	1.22	0.83	0.4	0.1	0.02	0.01
60.0	175.0	0.4	0.01	0.03	0.16	0.44	0.79	1.03	1.07	0.78	0.39	0.09	0.01	0.01
65.0	-180.0	0.39	0.0	0.02	0.18	0.6	0.9	1.05	0.96	0.64	0.27	0.04	0.01	0.0
65.0	-175.0	0.36	0.0	0.02	0.17	0.55	0.79	0.95	0.94	0.61	0.25	0.04	0.01	0.0
65.0	-170.0	0.39	0.0	0.03	0.2	0.62	0.87	1.03	0.94	0.63	0.26	0.04	0.01	0.0
65.0	-165.0	0.41	0.01	0.04	0.22	0.7	0.93	1.09	0.96	0.63	0.27	0.05	0.01	0.0
65.0	-160.0	0.38	0.0	0.02	0.17	0.54	0.81	1.07	0.95	0.64	0.27	0.05	0.01	0.0
65.0	-155.0	0.39	0.0	0.02	0.17	0.55	0.84	1.09	0.98	0.66	0.28	0.05	0.01	0.0
65.0	-150.0	0.39	0.0	0.02	0.16	0.52	0.85	1.11	1.02	0.67	0.29	0.05	0.01	0.0
65.0	-145.0	0.41	0.0	0.03	0.18	0.59	0.88	1.14	1.04	0.69	0.29	0.06	0.01	0.0
65.0	-140.0	0.41	0.0	0.03	0.19	0.64	0.92	1.12	1.01	0.67	0.29	0.06	0.01	0.0
65.0	-135.0	0.4	0.0	0.03	0.17	0.59	0.89	1.12	0.99	0.66	0.28	0.06	0.01	0.0
65.0	-130.0	0.41	0.0	0.02	0.17	0.58	0.88	1.13	1.03	0.68	0.28	0.06	0.01	0.0
65.0	-125.0	0.42	0.0	0.03	0.18	0.62	0.93	1.15	1.05	0.69	0.29	0.06	0.01	0.0
65.0	-120.0	0.44	0.0	0.03	0.19	0.64	1.09	1.21	1.07	0.68	0.28	0.05	0.01	0.0
65.0	-115.0	0.44	0.01	0.03	0.21	0.72	1.07	1.13	1.03	0.67	0.28	0.05	0.01	0.0
65.0	-110.0	0.45	0.0	0.04	0.23	0.78	1.2	1.06	1.03	0.67	0.27	0.05	0.01	0.0
65.0	-105.0	0.45	0.01	0.03	0.23	0.77	1.26	1.05	1.01	0.66	0.26	0.05	0.01	0.0
65.0	-100.0	0.44	0.01	0.03	0.22	0.75	1.26	1.02	0.98	0.65	0.26	0.05	0.01	0.0
65.0	-95.0	0.43	0.0	0.03	0.22	0.74	1.21	0.99	0.98	0.64	0.25	0.05	0.01	0.0
65.0	-90.0	0.41	0.0	0.02	0.19	0.67	1.05	1.01	0.97	0.63	0.26	0.05	0.01	0.0
65.0	-85.0	0.39	0.0	0.02	0.17	0.6	0.86	1.05	0.98	0.64	0.26	0.05	0.01	0.0
65.0	-80.0	0.46	0.0	0.03	0.21	0.73	1.26	1.3	1.03	0.66	0.27	0.05	0.01	0.0
65.0	-75.0	0.41	0.0	0.03	0.21	0.7	0.93	1.06	0.97	0.65	0.26	0.06	0.01	0.0
65.0	-70.0	0.43	0.01	0.04	0.23	0.76	1.22	0.99	0.94	0.63	0.25	0.06	0.01	0.0
65.0	-65.0	0.37	0.0	0.03	0.18	0.57	0.79	0.94	0.96	0.64	0.26	0.05	0.01	0.0
65.0	-60.0	0.44	0.0	0.03	0.2	0.66	1.12	1.25	1.0	0.63	0.26	0.06	0.01	0.0
65.0	-55.0	0.34	0.0	0.02	0.12	0.37	0.7	0.98	0.93	0.62	0.26	0.06	0.01	0.0
65.0	-50.0	0.55	0.0	0.04	0.24	0.82	1.49	1.45	1.24	0.81	0.35	0.12	0.02	0.0
65.0	-45.0	0.62	0.01	0.04	0.26	0.89	1.61	1.63	1.43	0.95	0.4	0.13	0.01	0.0
65.0	-40.0	0.48	0.0	0.03	0.21	0.67	1.22	1.43	1.11	0.68	0.27	0.07	0.01	0.0
65.0	-35.0	0.38	0.0	0.02	0.14	0.49	0.88	1.12	0.98	0.64	0.25	0.05	0.01	0.0
65.0	-30.0	0.33	0.0	0.02	0.1	0.34	0.69	0.95	0.9	0.59	0.24	0.05	0.01	0.0
65.0	-25.0	0.35	0.0	0.02	0.1	0.37	0.74	1.03	0.94	0.61	0.25	0.05	0.01	0.0
65.0	-20.0	0.39	0.0	0.03	0.16	0.56	0.91	1.1	0.93	0.63	0.27	0.07	0.01	0.0
65.0	-15.0	0.37	0.0	0.02	0.16	0.52	0.85	1.02	0.89	0.6	0.27	0.07	0.01	0.0
65.0	-10.0	0.33	0.0	0.02	0.11	0.38	0.7	0.95	0.87	0.6	0.26	0.06	0.01	0.0
65.0	-5.0	0.33	0.0	0.02	0.11	0.39	0.72	0.95	0.87	0.6	0.26	0.06	0.01	0.0
65.0	0.0	0.34	0.0	0.02	0.11	0.39	0.72	0.94	0.89	0.62	0.27	0.06	0.01	0.0
65.0	5.0	0.35	0.0	0.02	0.11	0.39	0.76	1.0	0.95	0.64	0.28	0.06	0.01	0.0
65.0	10.0	0.37	0.0	0.02	0.12	0.41	0.79	1.05	1.02	0.69	0.28	0.06	0.01	0.0
65.0	15.0	0.39	0.0	0.03	0.17	0.57	0.88	1.01	0.99	0.66	0.27	0.06	0.01	0.0
65.0	20.0	0.39	0.0	0.03	0.16	0.51	0.8	1.06	1.04	0.69	0.29	0.06	0.01	0.0
65.0	25.0	0.39	0.0	0.02	0.15	0.49	0.8	1.09	1.08	0.69	0.28	0.06	0.01	0.0
65.0	30.0	0.38	0.01	0.03	0.16	0.49	0.77	1.02	1.02	0.66	0.27	0.06	0.01	0.0
65.0	35.0	0.38	0.0	0.03	0.17	0.44	0.78	1.06	1.06	0.67	0.28	0.06	0.01	0.0
65.0	40.0	0.38	0.0	0.03	0.15	0.48	0.78	1.03	1.06	0.65	0.27	0.06	0.01	0.0
65.0	45.0	0.38	0.0	0.03	0.16	0.52	0.8	1.02	1.06	0.65	0.26	0.06	0.01	0.0
65.0	50.0	0.38	0.0	0.03	0.16	0.49	0.82	1.0	1.06	0.64	0.26	0.06	0.01	0.0
65.0	55.0	0.38	0.0	0.03	0.16	0.48	0.81	1.0	1.05	0.63	0.26	0.06	0.01	0.0
65.0	60.0	0.38	0.0	0.02	0.16	0.5	0.83	1.01	1.06	0.63	0.26	0.06	0.01	0.0
65.0	65.0	0.4	0.0	0.03	0.18	0.57	0.89	1.03	1.09	0.65	0.26	0.06	0.01	0.0
65.0	70.0	0.4	0.0	0.03	0.2	0.63	0.91	1.05	1.02	0.62	0.26	0.06	0.01	0.0
65.0	75.0	0.41	0.0	0.03	0.21	0.64	0.96	1.07	1.02	0.62	0.26	0.06	0.01	0.0
65.0	80.0	0.4	0.0	0.03	0.19	0.57	0.88	1.11	1.04	0.62	0.26	0.06	0.01	0.0
65.0	85.0	0.39	0.0	0.03	0.16	0.5	0.87	1.12	1.04	0.61	0.25	0.06	0.01	0.0
65.0	90.0	0.39	0.0	0.03	0.16	0.52	0.89	1.15	1.05	0.61	0.26	0.06	0.01	0.0
65.0	95.0	0.4	0.0	0.03	0.16	0.52	0.91	1.19	1.06	0.63	0.26	0.06	0.01	0.0
65.0	100.0	0.42	0.0	0.03	0.17	0.57	0.91	1.18	1.12	0.69	0.31	0.07	0.01	0.0
65.0	105.0	0.42	0.0	0.03	0.19	0.6	0.94	1.17	1.09	0.65	0.28	0.06	0.01	0.0
65.0	110.0	0.42	0.0	0.03	0.19	0.62	0.96	1.16	1.1	0.66	0.27	0.07	0.01	0.0
65.0	115.0	0.41	0.0	0.02	0.17	0.54	0.85	1.15	1.13	0.68	0.28	0.06	0.01	0.0
65.0	120.0	0.4	0.0	0.02	0.17	0.57	0.81	1.1	1.09	0.67	0.28	0.05	0.01	0.0
65.0	125.0	0.45	0.0	0.02	0.19	0.63	0.9	1.21	1.22	0.78	0.31	0.06	0.01	0.0
65.0	130.0	0.44	0.0	0.03	0.18	0.61	0.99	1.17	1.16	0.77	0.31	0.08	0.01	0.0
65.0	135.0	0.45	0.0	0.02	0.18	0.63	0.97	1.16	1.17	0.78	0.31	0.07	0.01	0.0
65.0	140.0	0.46	0.0	0.03	0.2	0.67	1.07	1.2	1.16	0.78	0.33	0.07	0.01	0.0
65.0	145.0	0.44	0.0	0.02	0.19	0.63	0.97	1.11	1.12	0.76	0.33	0.08	0.01	0.0
65.0	150.0	0.4	0.0	0.03	0.18	0.61	0.88	1.06	1.03	0.68	0.28	0.05	0.01	0.0
65.0	155.0	0.45	0.0	0.02	0.2	0.68	1.03	1.17	1.16	0.77	0.31	0.06	0.01	0.0
65.0	160.0	0.42	0.0	0.03	0.19	0.63	0.94	1.08	1.06	0.71	0.29	0.06	0.01	0.0
65.0	165.0	0.42	0.0	0.03	0.19	0.65	0.99	1.07	1.04	0.7	0.28	0.05	0.01	0.0
65.0	170.0	0.4	0.0	0.02	0.16	0.56	0.91	1.02	1.02	0.69	0.28	0.05	0.01	0.0
65.0	175.0	0.38	0.0	0.02	0.15	0.49	0.89	1.0	1.01	0.68	0.28	0.05	0.01	0.0
70.0	-180.0	0.4	0.0	0.01	0.11	0.52	1.15	1.32	0.96	0.52	0.17	0.02	0.0	0.0
70.0	-175.0	0.4	0.0	0.01	0.11	0.55	1.21	1.25	0.9	0.51	0.16	0.02	0.0	0.0
70.0	-170.0	0.38	0.0	0.01	0.11	0.55	1.13	1.23	0.9	0.5	0.16	0.02	0.0	0.0
70.0	-165.0	0.36	0.0	0.01	0.11	0.52	0.97	1.08	0.88	0.49	0.16	0.02	0.0	0.0
70.0	-160.0	0.34	0.0	0.01	0.11	0.5	0.9	0.99	0.9	0.5	0.17	0.02	0.0	0.0
70.0	-155.0	0.34	0.0	0.01	0.11	0.48	0.87	0.97	0.89	0.49	0.17	0.02	0.0	0.0
70.0	-150.0	0.37	0.0	0.01	0.12	0.53	1.06	1.1	0.94	0.51	0.17	0.02	0.0	0.0
70.0	-145.0	0.43	0.0	0.01	0.12	0.56	1.17	1.41	1.08	0.53	0.17	0.02	0.0	0.0
70.0	-140.0	0.39	0.0	0.01	0.12	0.54	1.11	1.17	0.97	0.53	0.17	0.02	0.0	0.0
70.0	-135.0	0.38	0.0	0.01	0.11	0.53	1.02	1.13	0.97	0.53	0.17	0.02	0.0	0.0
70.0	-130.0	0.37	0.0	0.01	0.12	0.52	0.98	1.07	0.95	0.52	0.18	0.02	0.0	0.0
70.0	-125.0	0.38	0.0	0.01	0.12	0.54	1.08	1.12	0.96	0.53	0.17	0.02	0.0	0.0
70.0	-120.0	0.39	0.0	0.01	0.12	0.53	1.11	1.18	0.98	0.53	0.17	0.02	0.0	0.0
70.0	-115.0	0.38	0.0	0.01	0.11	0.52	1.11	1.11	0.93	0.53	0.18	0.03	0.0	0.0
70.0	-110.0	0.37	0.0	0.02	0.12	0.55	1.2	1.03	0.84	0.49	0.16	0.03	0.0	0.0
70.0	-105.0	0.37	0.0	0.01	0.12	0.54	1.2	1.07	0.82	0.48	0.16	0.02	0.0	0.0
70.0	-100.0	0.42	0.0	0.01	0.11	0.54	1.25	1.33	1.02	0.53	0.17	0.03	0.0	0.0
70.0	-95.0	0.37	0.0	0.01	0.13	0.54	1.17	1.09	0.82	0.5	0.16	0.03	0.0	0.0
70.0	-90.0	0.41	0.0	0.01	0.12	0.54	1.21	1.31	0.95	0.56	0.17	0.03	0.0	0.0
70.0	-85.0	0.35	0.0	0.01	0.11	0.49	1.03	1.01	0.8	0.51	0.16	0.03	0.0	0.0
70.0	-80.0	0.34	0.0	0.01	0.11	0.48	1.0	0.98	0.81	0.51	0.17	0.03	0.0	0.0
70.0	-75.0	0.4	0.0	0.02	0.13	0.55	1.21	1.22	0.86	0.53	0.19	0.05	0.0	0.0
70.0	-70.0	0.4	0.0	0.01	0.13	0.53	1.19	1.27	0.89	0.52	0.18	0.04	0.0	0.0
70.0	-65.0	0.41	0.0	0.01	0.12	0.54	1.19	1.35	0.97	0.5	0.17	0.03	0.0	0.0
70.0	-60.0	0.35	0.0	0.01	0.11	0.52	0.98	1.02	0.86	0.5	0.17	0.03	0.0	0.0
70.0	-55.0	0.33	0.0	0.01	0.09	0.4	0.73	0.98	0.92	0.55	0.18	0.03	0.0	0.0
70.0	-50.0	0.44	0.0	0.01	0.12	0.54	1.2	1.37	1.1	0.63	0.22	0.05	0.0	0.0
70.0	-45.0	0.48	0.0	0.02	0.14	0.62	1.4	1.47	1.14	0.65	0.21	0.06	0.0	0.0
70.0	-40.0	0.54	0.0	0.02	0.14	0.65	1.48	1.72	1.32	0.77	0.24	0.05	0.0	0.0
70.0	-35.0	0.55	0.0	0.01	0.14	0.66	1.48	1.83	1.35	0.79	0.26	0.05	0.0	0.0
70.0	-30.0	0.5	0.0	0.02	0.14	0.61	1.35	1.65	1.22	0.71	0.24	0.06	0.0	0.0
70.0	-25.0	0.45	0.0	0.01	0.13	0.59	1.26	1.48	1.07	0.61	0.21	0.04	0.0	0.0
70.0	-20.0	0.3	0.0	0.01	0.08	0.35	0.7	0.98	0.83	0.49	0.16	0.03	0.0	0.0
70.0	-15.0	0.27	0.0	0.01	0.06	0.26	0.57	0.86	0.77	0.46	0.16	0.02	0.0	0.0
70.0	-10.0	0.26	0.0	0.01	0.05	0.24	0.55	0.83	0.75	0.45	0.16	0.03	0.0	0.0
70.0	-5.0	0.25	0.0	0.01	0.05	0.24	0.54	0.8	0.73	0.45	0.16	0.03	0.0	0.0
70.0	0.0	0.26	0.0	0.01	0.05	0.25	0.56	0.79	0.75	0.45	0.17	0.03	0.0	0.0
70.0	5.0	0.26	0.0	0.01	0.05	0.26	0.57	0.8	0.76	0.46	0.17	0.03	0.0	0.0
70.0	10.0	0.27	0.0	0.01	0.05	0.26	0.59	0.83	0.78	0.48	0.17	0.03	0.0	0.0
70.0	15.0	0.28	0.0	0.01	0.06	0.27	0.6	0.86	0.82	0.5	0.18	0.03	0.0	0.0
70.0	20.0	0.29	0.0	0.01	0.06	0.29	0.64	0.87	0.86	0.51	0.18	0.03	0.0	0.0
70.0	25.0	0.31	0.0	0.01	0.09	0.39	0.72	0.89	0.85	0.5	0.18	0.03	0.0	0.0
70.0	30.0	0.29	0.0	0.01	0.07	0.3	0.61	0.86	0.84	0.5	0.18	0.03	0.0	0.0
70.0	35.0	0.28	0.0	0.01	0.06	0.26	0.58	0.86	0.87	0.51	0.19	0.03	0.0	0.0
70.0	40.0	0.28	0.0	0.01	0.06	0.26	0.57	0.86	0.88	0.5	0.18	0.03	0.0	0.0
70.0	45.0	0.28	0.0	0.01	0.06	0.27	0.56	0.86	0.89	0.5	0.18	0.03	0.0	0.0
70.0	50.0	0.29	0.0	0.01	0.07	0.31	0.6	0.86	0.9	0.51	0.18	0.03	0.0	0.0
70.0	55.0	0.32	0.0	0.01	0.09	0.39	0.72	0.92	0.91	0.52	0.18	0.03	0.0	0.0
70.0	60.0	0.37	0.0	0.01	0.11	0.49	0.97	1.2	0.96	0.53	0.18	0.03	0.0	0.0
70.0	65.0	0.37	0.0	0.01	0.11	0.5	0.92	1.14	0.96	0.53	0.18	0.03	0.0	0.0
70.0	70.0	0.34	0.0	0.01	0.11	0.44	0.9	1.0	0.91	0.51	0.18	0.03	0.0	0.0
70.0	75.0	0.36	0.0	0.01	0.11	0.44	0.97	1.1	0.92	0.51	0.17	0.03	0.0	0.0
70.0	80.0	0.36	0.0	0.01	0.11	0.45	0.93	1.01	0.96	0.55	0.19	0.03	0.0	0.0
70.0	85.0	0.35	0.0	0.01	0.11	0.45	0.91	1.02	0.93	0.52	0.17	0.03	0.0	0.0
70.0	90.0	0.36	0.0	0.01	0.12	0.48	0.95	1.0	0.97	0.55	0.19	0.03	0.0	0.0
70.0	95.0	0.34	0.0	0.01	0.11	0.47	0.9	0.97	0.91	0.51	0.18	0.03	0.0	0.0
70.0	100.0	0.35	0.0	0.01	0.11	0.46	0.91	0.99	0.93	0.52	0.17	0.03	0.0	0.0
70.0	105.0	0.36	0.0	0.01	0.11	0.46	0.96	1.04	0.95	0.54	0.18	0.03	0.0	0.0
70.0	110.0	0.37	0.0	0.01	0.11	0.46	1.0	1.07	0.97	0.56	0.18	0.03	0.0	0.0
70.0	115.0	0.34	0.0	0.01	0.09	0.4	0.78	0.98	0.95	0.56	0.19	0.03	0.0	0.0
70.0	120.0	0.34	0.0	0.01	0.1	0.44	0.82	0.97	0.95	0.55	0.18	0.03	0.0	0.0
70.0	125.0	0.35	0.0	0.01	0.1	0.45	0.85	1.0	0.97	0.56	0.18	0.03	0.0	0.0
70.0	130.0	0.35	0.0	0.01	0.11	0.46	0.9	0.97	0.93	0.55	0.19	0.03	0.0	0.0
70.0	135.0	0.36	0.0	0.01	0.11	0.47	0.94	0.97	0.95	0.57	0.19	0.03	0.0	0.0
70.0	140.0	0.35	0.0	0.01	0.1	0.45	0.91	0.96	0.92	0.57	0.18	0.03	0.0	0.0
70.0	145.0	0.35	0.0	0.01	0.1	0.46	0.95	0.98	0.92	0.57	0.18	0.03	0.0	0.0
70.0	150.0	0.35	0.0	0.01	0.11	0.45	0.96	0.99	0.92	0.57	0.18	0.03	0.0	0.0
70.0	155.0	0.35	0.0	0.01	0.1	0.43	0.91	1.01	0.94	0.56	0.18	0.02	0.0	0.0
70.0	160.0	0.41	0.0	0.01	0.1	0.51	1.18	1.37	1.02	0.54	0.18	0.02	0.0	0.0
70.0	165.0	0.41	0.0	0.01	0.1	0.51	1.15	1.32	1.03	0.56	0.18	0.02	0.0	0.0
70.0	170.0	0.4	0.0	0.01	0.1	0.5	1.08	1.28	1.06	0.57	0.18	0.02	0.0	0.0
70.0	175.0	0.39	0.0	0.01	0.1	0.49	1.06	1.23	1.01	0.55	0.18	0.02	0.0	0.0
