# Supplementary material for: Global Geo-Pharmacogenomics: Environmental Mutational Signatures Drive Population-Level Heterogeneity in Anticancer Drug Response
Source: J Xenobiot. 2026 May 18;16(3):87. doi: 10.3390/jox16030087 (PMC13214943; doi:10.3390/jox16030087)
Supplement: Supplementary file 1 [file jox-16-00087-s001.zip › Code_and_Data/UV_NASA_POWER_Grid.csv]

lat	lon	uvi_local	uvi	uvi_norm	PIS_SBS7a	Signature	Drug	Response
-90	-180	0.3	0.3	0.8918918918918919	0.36567567567567566	SBS7a	PLX-4720	Resistance
-90	-175	0.3	0.3	0.8918918918918919	0.36567567567567566	SBS7a	PLX-4720	Resistance
-90	-170	0.3	0.3	0.8918918918918919	0.36567567567567566	SBS7a	PLX-4720	Resistance
-90	-165	0.3	0.3	0.8918918918918919	0.36567567567567566	SBS7a	PLX-4720	Resistance
-90	-160	0.3	0.3	0.8918918918918919	0.36567567567567566	SBS7a	PLX-4720	Resistance
-90	-155	0.3	0.3	0.8918918918918919	0.36567567567567566	SBS7a	PLX-4720	Resistance
-90	-150	0.3	0.3	0.8918918918918919	0.36567567567567566	SBS7a	PLX-4720	Resistance
-90	-145	0.3	0.3	0.8918918918918919	0.36567567567567566	SBS7a	PLX-4720	Resistance
-90	-140	0.3	0.3	0.8918918918918919	0.36567567567567566	SBS7a	PLX-4720	Resistance
-90	-135	0.3	0.3	0.8918918918918919	0.36567567567567566	SBS7a	PLX-4720	Resistance
-90	-130	0.3	0.3	0.8918918918918919	0.36567567567567566	SBS7a	PLX-4720	Resistance
-90	-125	0.3	0.3	0.8918918918918919	0.36567567567567566	SBS7a	PLX-4720	Resistance
-90	-120	0.3	0.3	0.8918918918918919	0.36567567567567566	SBS7a	PLX-4720	Resistance
-90	-115	0.3	0.3	0.8918918918918919	0.36567567567567566	SBS7a	PLX-4720	Resistance
-90	-110	0.3	0.3	0.8918918918918919	0.36567567567567566	SBS7a	PLX-4720	Resistance
-90	-105	0.3	0.3	0.8918918918918919	0.36567567567567566	SBS7a	PLX-4720	Resistance
-90	-100	0.3	0.3	0.8918918918918919	0.36567567567567566	SBS7a	PLX-4720	Resistance
-90	-95	0.3	0.3	0.8918918918918919	0.36567567567567566	SBS7a	PLX-4720	Resistance
-90	-90	0.3	0.3	0.8918918918918919	0.36567567567567566	SBS7a	PLX-4720	Resistance
-90	-85	0.3	0.3	0.8918918918918919	0.36567567567567566	SBS7a	PLX-4720	Resistance
-90	-80	0.3	0.3	0.8918918918918919	0.36567567567567566	SBS7a	PLX-4720	Resistance
-90	-75	0.3	0.3	0.8918918918918919	0.36567567567567566	SBS7a	PLX-4720	Resistance
-90	-70	0.3	0.3	0.8918918918918919	0.36567567567567566	SBS7a	PLX-4720	Resistance
-90	-65	0.3	0.3	0.8918918918918919	0.36567567567567566	SBS7a	PLX-4720	Resistance
-90	-60	0.3	0.3	0.8918918918918919	0.36567567567567566	SBS7a	PLX-4720	Resistance
-90	-55	0.3	0.3	0.8918918918918919	0.36567567567567566	SBS7a	PLX-4720	Resistance
-90	-50	0.3	0.3	0.8918918918918919	0.36567567567567566	SBS7a	PLX-4720	Resistance
-90	-45	0.3	0.3	0.8918918918918919	0.36567567567567566	SBS7a	PLX-4720	Resistance
-90	-40	0.3	0.3	0.8918918918918919	0.36567567567567566	SBS7a	PLX-4720	Resistance
-90	-35	0.3	0.3	0.8918918918918919	0.36567567567567566	SBS7a	PLX-4720	Resistance
-90	-30	0.3	0.3	0.8918918918918919	0.36567567567567566	SBS7a	PLX-4720	Resistance
-90	-25	0.3	0.3	0.8918918918918919	0.36567567567567566	SBS7a	PLX-4720	Resistance
-90	-20	0.3	0.3	0.8918918918918919	0.36567567567567566	SBS7a	PLX-4720	Resistance
-90	-15	0.3	0.3	0.8918918918918919	0.36567567567567566	SBS7a	PLX-4720	Resistance
-90	-10	0.3	0.3	0.8918918918918919	0.36567567567567566	SBS7a	PLX-4720	Resistance
-90	-5	0.3	0.3	0.8918918918918919	0.36567567567567566	SBS7a	PLX-4720	Resistance
-90	0	0.3	0.3	0.8918918918918919	0.36567567567567566	SBS7a	PLX-4720	Resistance
-90	5	0.3	0.3	0.8918918918918919	0.36567567567567566	SBS7a	PLX-4720	Resistance
-90	10	0.3	0.3	0.8918918918918919	0.36567567567567566	SBS7a	PLX-4720	Resistance
-90	15	0.3	0.3	0.8918918918918919	0.36567567567567566	SBS7a	PLX-4720	Resistance
-90	20	0.3	0.3	0.8918918918918919	0.36567567567567566	SBS7a	PLX-4720	Resistance
-90	25	0.3	0.3	0.8918918918918919	0.36567567567567566	SBS7a	PLX-4720	Resistance
-90	30	0.3	0.3	0.8918918918918919	0.36567567567567566	SBS7a	PLX-4720	Resistance
-90	35	0.3	0.3	0.8918918918918919	0.36567567567567566	SBS7a	PLX-4720	Resistance
-90	40	0.3	0.3	0.8918918918918919	0.36567567567567566	SBS7a	PLX-4720	Resistance
-90	45	0.3	0.3	0.8918918918918919	0.36567567567567566	SBS7a	PLX-4720	Resistance
-90	50	0.3	0.3	0.8918918918918919	0.36567567567567566	SBS7a	PLX-4720	Resistance
-90	55	0.3	0.3	0.8918918918918919	0.36567567567567566	SBS7a	PLX-4720	Resistance
-90	60	0.3	0.3	0.8918918918918919	0.36567567567567566	SBS7a	PLX-4720	Resistance
-90	65	0.3	0.3	0.8918918918918919	0.36567567567567566	SBS7a	PLX-4720	Resistance
-90	70	0.3	0.3	0.8918918918918919	0.36567567567567566	SBS7a	PLX-4720	Resistance
-90	75	0.3	0.3	0.8918918918918919	0.36567567567567566	SBS7a	PLX-4720	Resistance
-90	80	0.3	0.3	0.8918918918918919	0.36567567567567566	SBS7a	PLX-4720	Resistance
-90	85	0.3	0.3	0.8918918918918919	0.36567567567567566	SBS7a	PLX-4720	Resistance
-90	90	0.3	0.3	0.8918918918918919	0.36567567567567566	SBS7a	PLX-4720	Resistance
-90	95	0.3	0.3	0.8918918918918919	0.36567567567567566	SBS7a	PLX-4720	Resistance
-90	100	0.3	0.3	0.8918918918918919	0.36567567567567566	SBS7a	PLX-4720	Resistance
-90	105	0.3	0.3	0.8918918918918919	0.36567567567567566	SBS7a	PLX-4720	Resistance
-90	110	0.3	0.3	0.8918918918918919	0.36567567567567566	SBS7a	PLX-4720	Resistance
-90	115	0.3	0.3	0.8918918918918919	0.36567567567567566	SBS7a	PLX-4720	Resistance
-90	120	0.3	0.3	0.8918918918918919	0.36567567567567566	SBS7a	PLX-4720	Resistance
-90	125	0.3	0.3	0.8918918918918919	0.36567567567567566	SBS7a	PLX-4720	Resistance
-90	130	0.3	0.3	0.8918918918918919	0.36567567567567566	SBS7a	PLX-4720	Resistance
-90	135	0.3	0.3	0.8918918918918919	0.36567567567567566	SBS7a	PLX-4720	Resistance
-90	140	0.3	0.3	0.8918918918918919	0.36567567567567566	SBS7a	PLX-4720	Resistance
-90	145	0.3	0.3	0.8918918918918919	0.36567567567567566	SBS7a	PLX-4720	Resistance
-90	150	0.3	0.3	0.8918918918918919	0.36567567567567566	SBS7a	PLX-4720	Resistance
-90	155	0.3	0.3	0.8918918918918919	0.36567567567567566	SBS7a	PLX-4720	Resistance
-90	160	0.3	0.3	0.8918918918918919	0.36567567567567566	SBS7a	PLX-4720	Resistance
-90	165	0.3	0.3	0.8918918918918919	0.36567567567567566	SBS7a	PLX-4720	Resistance
-90	170	0.3	0.3	0.8918918918918919	0.36567567567567566	SBS7a	PLX-4720	Resistance
-90	175	0.3	0.3	0.8918918918918919	0.36567567567567566	SBS7a	PLX-4720	Resistance
-90	180	0.3	0.3	0.8918918918918919	0.36567567567567566	SBS7a	PLX-4720	Resistance
-85	-180	0.22727272727272727	0.22727272727272727	0.6756756756756757	0.27702702702702703	SBS7a	PLX-4720	Resistance
-85	-175	0.23636363636363636	0.23636363636363636	0.7027027027027027	0.2881081081081081	SBS7a	PLX-4720	Resistance
-85	-170	0.2545454545454545	0.2545454545454545	0.7567567567567567	0.3102702702702702	SBS7a	PLX-4720	Resistance
-85	-165	0.2545454545454545	0.2545454545454545	0.7567567567567567	0.3102702702702702	SBS7a	PLX-4720	Resistance
-85	-160	0.2545454545454545	0.2545454545454545	0.7567567567567567	0.3102702702702702	SBS7a	PLX-4720	Resistance
-85	-155	0.29090909090909095	0.29090909090909095	0.864864864864865	0.35459459459459464	SBS7a	PLX-4720	Resistance
-85	-150	0.3181818181818182	0.3181818181818182	0.9459459459459459	0.3878378378378378	SBS7a	PLX-4720	Resistance
-85	-145	0.32727272727272727	0.32727272727272727	0.9729729729729729	0.3989189189189189	SBS7a	PLX-4720	Resistance
-85	-140	0.36363636363636365	0.36363636363636365	1.0810810810810811	0.44324324324324327	SBS7a	PLX-4720	Resistance
-85	-135	0.3727272727272727	0.3727272727272727	1.108108108108108	0.45432432432432424	SBS7a	PLX-4720	Resistance
-85	-130	0.4	0.4	1.1891891891891893	0.4875675675675676	SBS7a	PLX-4720	Resistance
-85	-125	0.43636363636363634	0.43636363636363634	1.2972972972972971	0.5318918918918918	SBS7a	PLX-4720	Resistance
-85	-120	0.45454545454545453	0.45454545454545453	1.3513513513513513	0.5540540540540541	SBS7a	PLX-4720	Resistance
-85	-115	0.4636363636363636	0.4636363636363636	1.3783783783783783	0.565135135135135	SBS7a	PLX-4720	Resistance
-85	-110	0.4636363636363636	0.4636363636363636	1.3783783783783783	0.565135135135135	SBS7a	PLX-4720	Resistance
-85	-105	0.4727272727272727	0.4727272727272727	1.4054054054054055	0.5762162162162162	SBS7a	PLX-4720	Resistance
-85	-100	0.4818181818181818	0.4818181818181818	1.4324324324324325	0.5872972972972973	SBS7a	PLX-4720	Resistance
-85	-95	0.4818181818181818	0.4818181818181818	1.4324324324324325	0.5872972972972973	SBS7a	PLX-4720	Resistance
-85	-90	0.4636363636363636	0.4636363636363636	1.3783783783783783	0.565135135135135	SBS7a	PLX-4720	Resistance
-85	-85	0.4636363636363636	0.4636363636363636	1.3783783783783783	0.565135135135135	SBS7a	PLX-4720	Resistance
-85	-80	0.45454545454545453	0.45454545454545453	1.3513513513513513	0.5540540540540541	SBS7a	PLX-4720	Resistance
-85	-75	0.4727272727272727	0.4727272727272727	1.4054054054054055	0.5762162162162162	SBS7a	PLX-4720	Resistance
-85	-70	0.4636363636363636	0.4636363636363636	1.3783783783783783	0.565135135135135	SBS7a	PLX-4720	Resistance
-85	-65	0.45454545454545453	0.45454545454545453	1.3513513513513513	0.5540540540540541	SBS7a	PLX-4720	Resistance
-85	-60	0.45454545454545453	0.45454545454545453	1.3513513513513513	0.5540540540540541	SBS7a	PLX-4720	Resistance
-85	-55	0.4454545454545455	0.4454545454545455	1.3243243243243243	0.542972972972973	SBS7a	PLX-4720	Resistance
-85	-50	0.4272727272727273	0.4272727272727273	1.2702702702702704	0.5208108108108108	SBS7a	PLX-4720	Resistance
-85	-45	0.4272727272727273	0.4272727272727273	1.2702702702702704	0.5208108108108108	SBS7a	PLX-4720	Resistance
-85	-40	0.4090909090909091	0.4090909090909091	1.2162162162162162	0.4986486486486486	SBS7a	PLX-4720	Resistance
-85	-35	0.38181818181818183	0.38181818181818183	1.135135135135135	0.46540540540540537	SBS7a	PLX-4720	Resistance
-85	-30	0.38181818181818183	0.38181818181818183	1.135135135135135	0.46540540540540537	SBS7a	PLX-4720	Resistance
-85	-25	0.36363636363636365	0.36363636363636365	1.0810810810810811	0.44324324324324327	SBS7a	PLX-4720	Resistance
-85	-20	0.32727272727272727	0.32727272727272727	0.9729729729729729	0.3989189189189189	SBS7a	PLX-4720	Resistance
-85	-15	0.3181818181818182	0.3181818181818182	0.9459459459459459	0.3878378378378378	SBS7a	PLX-4720	Resistance
-85	-10	0.3090909090909091	0.3090909090909091	0.9189189189189189	0.3767567567567567	SBS7a	PLX-4720	Resistance
-85	-5	0.2727272727272727	0.2727272727272727	0.8108108108108107	0.33243243243243237	SBS7a	PLX-4720	Resistance
-85	0	0.2727272727272727	0.2727272727272727	0.8108108108108107	0.33243243243243237	SBS7a	PLX-4720	Resistance
-85	5	0.2545454545454545	0.2545454545454545	0.7567567567567567	0.3102702702702702	SBS7a	PLX-4720	Resistance
-85	10	0.21818181818181817	0.21818181818181817	0.6486486486486486	0.2659459459459459	SBS7a	PLX-4720	Resistance
-85	15	0.21818181818181817	0.21818181818181817	0.6486486486486486	0.2659459459459459	SBS7a	PLX-4720	Resistance
-85	20	0.18181818181818182	0.18181818181818182	0.5405405405405406	0.22162162162162163	SBS7a	PLX-4720	Resistance
-85	25	0.16363636363636364	0.16363636363636364	0.48648648648648646	0.19945945945945945	SBS7a	PLX-4720	Resistance
-85	30	0.15454545454545454	0.15454545454545454	0.45945945945945943	0.18837837837837834	SBS7a	PLX-4720	Resistance
-85	35	0.13636363636363635	0.13636363636363635	0.4054054054054054	0.16621621621621618	SBS7a	PLX-4720	Resistance
-85	40	0.11818181818181818	0.11818181818181818	0.35135135135135137	0.14405405405405405	SBS7a	PLX-4720	Resistance
-85	45	0.10909090909090909	0.10909090909090909	0.3243243243243243	0.13297297297297295	SBS7a	PLX-4720	Resistance
-85	50	0.1	0.1	0.2972972972972973	0.1218918918918919	SBS7a	PLX-4720	Resistance
-85	55	0.08181818181818182	0.08181818181818182	0.24324324324324323	0.09972972972972972	SBS7a	PLX-4720	Resistance
-85	60	0.07272727272727274	0.07272727272727274	0.21621621621621626	0.08864864864864866	SBS7a	PLX-4720	Resistance
-85	65	0.06363636363636363	0.06363636363636363	0.18918918918918917	0.07756756756756755	SBS7a	PLX-4720	Resistance
-85	70	0.045454545454545456	0.045454545454545456	0.13513513513513514	0.05540540540540541	SBS7a	PLX-4720	Resistance
-85	75	0.045454545454545456	0.045454545454545456	0.13513513513513514	0.05540540540540541	SBS7a	PLX-4720	Resistance
-85	80	0.045454545454545456	0.045454545454545456	0.13513513513513514	0.05540540540540541	SBS7a	PLX-4720	Resistance
-85	85	0.03636363636363637	0.03636363636363637	0.10810810810810813	0.04432432432432433	SBS7a	PLX-4720	Resistance
-85	90	0.03636363636363637	0.03636363636363637	0.10810810810810813	0.04432432432432433	SBS7a	PLX-4720	Resistance
-85	95	0.03636363636363637	0.03636363636363637	0.10810810810810813	0.04432432432432433	SBS7a	PLX-4720	Resistance
-85	100	0.03636363636363637	0.03636363636363637	0.10810810810810813	0.04432432432432433	SBS7a	PLX-4720	Resistance
-85	105	0.045454545454545456	0.045454545454545456	0.13513513513513514	0.05540540540540541	SBS7a	PLX-4720	Resistance
-85	110	0.045454545454545456	0.045454545454545456	0.13513513513513514	0.05540540540540541	SBS7a	PLX-4720	Resistance
-85	115	0.06363636363636363	0.06363636363636363	0.18918918918918917	0.07756756756756755	SBS7a	PLX-4720	Resistance
-85	120	0.07272727272727274	0.07272727272727274	0.21621621621621626	0.08864864864864866	SBS7a	PLX-4720	Resistance
-85	125	0.07272727272727274	0.07272727272727274	0.21621621621621626	0.08864864864864866	SBS7a	PLX-4720	Resistance
-85	130	0.1	0.1	0.2972972972972973	0.1218918918918919	SBS7a	PLX-4720	Resistance
-85	135	0.10909090909090909	0.10909090909090909	0.3243243243243243	0.13297297297297295	SBS7a	PLX-4720	Resistance
-85	140	0.10909090909090909	0.10909090909090909	0.3243243243243243	0.13297297297297295	SBS7a	PLX-4720	Resistance
-85	145	0.13636363636363635	0.13636363636363635	0.4054054054054054	0.16621621621621618	SBS7a	PLX-4720	Resistance
-85	150	0.13636363636363635	0.13636363636363635	0.4054054054054054	0.16621621621621618	SBS7a	PLX-4720	Resistance
-85	155	0.14545454545454548	0.14545454545454548	0.4324324324324325	0.17729729729729732	SBS7a	PLX-4720	Resistance
-85	160	0.17272727272727273	0.17272727272727273	0.5135135135135135	0.21054054054054053	SBS7a	PLX-4720	Resistance
-85	165	0.16363636363636364	0.16363636363636364	0.48648648648648646	0.19945945945945945	SBS7a	PLX-4720	Resistance
-85	170	0.17272727272727273	0.17272727272727273	0.5135135135135135	0.21054054054054053	SBS7a	PLX-4720	Resistance
-85	175	0.21818181818181817	0.21818181818181817	0.6486486486486486	0.2659459459459459	SBS7a	PLX-4720	Resistance
-85	180	0.22727272727272727	0.22727272727272727	0.6756756756756757	0.27702702702702703	SBS7a	PLX-4720	Resistance
-80	-180	0.3	0.3	0.8918918918918919	0.36567567567567566	SBS7a	PLX-4720	Resistance
-80	-175	0.33636363636363636	0.33636363636363636	1.0	0.41	SBS7a	PLX-4720	Resistance
-80	-170	0.36363636363636365	0.36363636363636365	1.0810810810810811	0.44324324324324327	SBS7a	PLX-4720	Resistance
-80	-165	0.38181818181818183	0.38181818181818183	1.135135135135135	0.46540540540540537	SBS7a	PLX-4720	Resistance
-80	-160	0.4	0.4	1.1891891891891893	0.4875675675675676	SBS7a	PLX-4720	Resistance
-80	-155	0.41818181818181815	0.41818181818181815	1.2432432432432432	0.5097297297297296	SBS7a	PLX-4720	Resistance
-80	-150	0.41818181818181815	0.41818181818181815	1.2432432432432432	0.5097297297297296	SBS7a	PLX-4720	Resistance
-80	-145	0.45454545454545453	0.45454545454545453	1.3513513513513513	0.5540540540540541	SBS7a	PLX-4720	Resistance
-80	-140	0.5	0.5	1.4864864864864864	0.6094594594594593	SBS7a	PLX-4720	Resistance
-80	-135	0.5181818181818182	0.5181818181818182	1.5405405405405406	0.6316216216216216	SBS7a	PLX-4720	Resistance
-80	-130	0.5818181818181819	0.5818181818181819	1.72972972972973	0.7091891891891893	SBS7a	PLX-4720	Resistance
-80	-125	0.6545454545454545	0.6545454545454545	1.9459459459459458	0.7978378378378378	SBS7a	PLX-4720	Resistance
-80	-120	0.7181818181818183	0.7181818181818183	2.1351351351351355	0.8754054054054056	SBS7a	PLX-4720	Resistance
-80	-115	0.7454545454545454	0.7454545454545454	2.216216216216216	0.9086486486486485	SBS7a	PLX-4720	Resistance
-80	-110	0.7727272727272727	0.7727272727272727	2.2972972972972974	0.9418918918918918	SBS7a	PLX-4720	Resistance
-80	-105	0.8	0.8	2.3783783783783785	0.9751351351351352	SBS7a	PLX-4720	Resistance
-80	-100	0.790909090909091	0.790909090909091	2.3513513513513518	0.9640540540540542	SBS7a	PLX-4720	Resistance
-80	-95	0.8272727272727273	0.8272727272727273	2.4594594594594597	1.0083783783783784	SBS7a	PLX-4720	Resistance
-80	-90	0.8181818181818182	0.8181818181818182	2.4324324324324325	0.9972972972972972	SBS7a	PLX-4720	Resistance
-80	-85	0.7727272727272727	0.7727272727272727	2.2972972972972974	0.9418918918918918	SBS7a	PLX-4720	Resistance
-80	-80	0.7363636363636363	0.7363636363636363	2.189189189189189	0.8975675675675675	SBS7a	PLX-4720	Resistance
-80	-75	0.7363636363636363	0.7363636363636363	2.189189189189189	0.8975675675675675	SBS7a	PLX-4720	Resistance
-80	-70	0.7181818181818183	0.7181818181818183	2.1351351351351355	0.8754054054054056	SBS7a	PLX-4720	Resistance
-80	-65	0.6818181818181818	0.6818181818181818	2.0270270270270268	0.8310810810810809	SBS7a	PLX-4720	Resistance
-80	-60	0.6636363636363636	0.6636363636363636	1.9729729729729728	0.8089189189189188	SBS7a	PLX-4720	Resistance
-80	-55	0.6818181818181818	0.6818181818181818	2.0270270270270268	0.8310810810810809	SBS7a	PLX-4720	Resistance
-80	-50	0.6454545454545455	0.6454545454545455	1.918918918918919	0.7867567567567568	SBS7a	PLX-4720	Resistance
-80	-45	0.6363636363636364	0.6363636363636364	1.8918918918918919	0.7756756756756756	SBS7a	PLX-4720	Resistance
-80	-40	0.6090909090909091	0.6090909090909091	1.810810810810811	0.7424324324324324	SBS7a	PLX-4720	Resistance
-80	-35	0.5727272727272728	0.5727272727272728	1.7027027027027029	0.6981081081081081	SBS7a	PLX-4720	Resistance
-80	-30	0.5454545454545454	0.5454545454545454	1.6216216216216215	0.6648648648648647	SBS7a	PLX-4720	Resistance
-80	-25	0.509090909090909	0.509090909090909	1.5135135135135134	0.6205405405405404	SBS7a	PLX-4720	Resistance
-80	-20	0.4818181818181818	0.4818181818181818	1.4324324324324325	0.5872972972972973	SBS7a	PLX-4720	Resistance
-80	-15	0.4818181818181818	0.4818181818181818	1.4324324324324325	0.5872972972972973	SBS7a	PLX-4720	Resistance
-80	-10	0.45454545454545453	0.45454545454545453	1.3513513513513513	0.5540540540540541	SBS7a	PLX-4720	Resistance
-80	-5	0.4272727272727273	0.4272727272727273	1.2702702702702704	0.5208108108108108	SBS7a	PLX-4720	Resistance
-80	0	0.4	0.4	1.1891891891891893	0.4875675675675676	SBS7a	PLX-4720	Resistance
-80	5	0.36363636363636365	0.36363636363636365	1.0810810810810811	0.44324324324324327	SBS7a	PLX-4720	Resistance
-80	10	0.3090909090909091	0.3090909090909091	0.9189189189189189	0.3767567567567567	SBS7a	PLX-4720	Resistance
-80	15	0.2818181818181818	0.2818181818181818	0.8378378378378378	0.3435135135135135	SBS7a	PLX-4720	Resistance
-80	20	0.2636363636363636	0.2636363636363636	0.7837837837837837	0.3213513513513513	SBS7a	PLX-4720	Resistance
-80	25	0.21818181818181817	0.21818181818181817	0.6486486486486486	0.2659459459459459	SBS7a	PLX-4720	Resistance
-80	30	0.19090909090909092	0.19090909090909092	0.5675675675675675	0.23270270270270269	SBS7a	PLX-4720	Resistance
-80	35	0.18181818181818182	0.18181818181818182	0.5405405405405406	0.22162162162162163	SBS7a	PLX-4720	Resistance
-80	40	0.15454545454545457	0.15454545454545457	0.45945945945945954	0.1883783783783784	SBS7a	PLX-4720	Resistance
-80	45	0.13636363636363635	0.13636363636363635	0.4054054054054054	0.16621621621621618	SBS7a	PLX-4720	Resistance
-80	50	0.11818181818181818	0.11818181818181818	0.35135135135135137	0.14405405405405405	SBS7a	PLX-4720	Resistance
-80	55	0.08181818181818182	0.08181818181818182	0.24324324324324323	0.09972972972972972	SBS7a	PLX-4720	Resistance
-80	60	0.07272727272727274	0.07272727272727274	0.21621621621621626	0.08864864864864866	SBS7a	PLX-4720	Resistance
-80	65	0.05454545454545456	0.05454545454545456	0.1621621621621622	0.0664864864864865	SBS7a	PLX-4720	Resistance
-80	70	0.03636363636363637	0.03636363636363637	0.10810810810810813	0.04432432432432433	SBS7a	PLX-4720	Resistance
-80	75	0.02727272727272727	0.02727272727272727	0.08108108108108107	0.03324324324324324	SBS7a	PLX-4720	Resistance
-80	80	0.018181818181818184	0.018181818181818184	0.054054054054054064	0.022162162162162165	SBS7a	PLX-4720	Resistance
-80	85	0.0	0.0	0.0	0.0	SBS7a	PLX-4720	Resistance
-80	90	0.0	0.0	0.0	0.0	SBS7a	PLX-4720	Resistance
-80	95	0.0	0.0	0.0	0.0	SBS7a	PLX-4720	Resistance
-80	100	0.018181818181818184	0.018181818181818184	0.054054054054054064	0.022162162162162165	SBS7a	PLX-4720	Resistance
-80	105	0.02727272727272727	0.02727272727272727	0.08108108108108107	0.03324324324324324	SBS7a	PLX-4720	Resistance
-80	110	0.02727272727272727	0.02727272727272727	0.08108108108108107	0.03324324324324324	SBS7a	PLX-4720	Resistance
-80	115	0.05454545454545456	0.05454545454545456	0.1621621621621622	0.0664864864864865	SBS7a	PLX-4720	Resistance
-80	120	0.05454545454545456	0.05454545454545456	0.1621621621621622	0.0664864864864865	SBS7a	PLX-4720	Resistance
-80	125	0.06363636363636363	0.06363636363636363	0.18918918918918917	0.07756756756756755	SBS7a	PLX-4720	Resistance
-80	130	0.09090909090909091	0.09090909090909091	0.2702702702702703	0.11081081081081082	SBS7a	PLX-4720	Resistance
-80	135	0.10909090909090909	0.10909090909090909	0.3243243243243243	0.13297297297297295	SBS7a	PLX-4720	Resistance
-80	140	0.11818181818181818	0.11818181818181818	0.35135135135135137	0.14405405405405405	SBS7a	PLX-4720	Resistance
-80	145	0.15454545454545454	0.15454545454545454	0.45945945945945943	0.18837837837837834	SBS7a	PLX-4720	Resistance
-80	150	0.17272727272727273	0.17272727272727273	0.5135135135135135	0.21054054054054053	SBS7a	PLX-4720	Resistance
-80	155	0.18181818181818182	0.18181818181818182	0.5405405405405406	0.22162162162162163	SBS7a	PLX-4720	Resistance
-80	160	0.20909090909090908	0.20909090909090908	0.6216216216216216	0.2548648648648648	SBS7a	PLX-4720	Resistance
-80	165	0.20909090909090908	0.20909090909090908	0.6216216216216216	0.2548648648648648	SBS7a	PLX-4720	Resistance
-80	170	0.22727272727272727	0.22727272727272727	0.6756756756756757	0.27702702702702703	SBS7a	PLX-4720	Resistance
-80	175	0.29090909090909095	0.29090909090909095	0.864864864864865	0.35459459459459464	SBS7a	PLX-4720	Resistance
-80	180	0.3	0.3	0.8918918918918919	0.36567567567567566	SBS7a	PLX-4720	Resistance
-75	-180	0.2818181818181818	0.2818181818181818	0.8378378378378378	0.3435135135135135	SBS7a	PLX-4720	Resistance
-75	-175	0.2545454545454545	0.2545454545454545	0.7567567567567567	0.3102702702702702	SBS7a	PLX-4720	Resistance
-75	-170	0.2545454545454545	0.2545454545454545	0.7567567567567567	0.3102702702702702	SBS7a	PLX-4720	Resistance
-75	-165	0.3727272727272727	0.3727272727272727	1.108108108108108	0.45432432432432424	SBS7a	PLX-4720	Resistance
-75	-160	0.34545454545454546	0.34545454545454546	1.027027027027027	0.42108108108108105	SBS7a	PLX-4720	Resistance
-75	-155	0.38181818181818183	0.38181818181818183	1.135135135135135	0.46540540540540537	SBS7a	PLX-4720	Resistance
-75	-150	0.3909090909090909	0.3909090909090909	1.162162162162162	0.4764864864864864	SBS7a	PLX-4720	Resistance
-75	-145	0.3727272727272727	0.3727272727272727	1.108108108108108	0.45432432432432424	SBS7a	PLX-4720	Resistance
-75	-140	0.43636363636363634	0.43636363636363634	1.2972972972972971	0.5318918918918918	SBS7a	PLX-4720	Resistance
-75	-135	0.8636363636363636	0.8636363636363636	2.5675675675675675	1.0527027027027027	SBS7a	PLX-4720	Resistance
-75	-130	0.9272727272727272	0.9272727272727272	2.7567567567567566	1.13027027027027	SBS7a	PLX-4720	Resistance
-75	-125	1.0363636363636364	1.0363636363636364	3.081081081081081	1.2632432432432432	SBS7a	PLX-4720	Resistance
-75	-120	1.0636363636363635	1.0636363636363635	3.162162162162162	1.2964864864864862	SBS7a	PLX-4720	Resistance
-75	-115	0.9727272727272727	0.9727272727272727	2.8918918918918917	1.1856756756756754	SBS7a	PLX-4720	Resistance
-75	-110	1.0636363636363635	1.0636363636363635	3.162162162162162	1.2964864864864862	SBS7a	PLX-4720	Resistance
-75	-105	1.0999999999999999	1.0999999999999999	3.2702702702702697	1.3408108108108105	SBS7a	PLX-4720	Resistance
-75	-100	1.1181818181818182	1.1181818181818182	3.324324324324324	1.3629729729729727	SBS7a	PLX-4720	Resistance
-75	-95	1.1818181818181819	1.1818181818181819	3.5135135135135136	1.4405405405405405	SBS7a	PLX-4720	Resistance
-75	-90	1.1818181818181819	1.1818181818181819	3.5135135135135136	1.4405405405405405	SBS7a	PLX-4720	Resistance
-75	-85	1.1636363636363638	1.1636363636363638	3.45945945945946	1.4183783783783785	SBS7a	PLX-4720	Resistance
-75	-80	1.1272727272727272	1.1272727272727272	3.3513513513513513	1.374054054054054	SBS7a	PLX-4720	Resistance
-75	-75	1.1272727272727272	1.1272727272727272	3.3513513513513513	1.374054054054054	SBS7a	PLX-4720	Resistance
-75	-70	1.1454545454545455	1.1454545454545455	3.4054054054054057	1.3962162162162162	SBS7a	PLX-4720	Resistance
-75	-65	1.1272727272727272	1.1272727272727272	3.3513513513513513	1.374054054054054	SBS7a	PLX-4720	Resistance
-75	-60	1.018181818181818	1.018181818181818	3.0270270270270268	1.2410810810810808	SBS7a	PLX-4720	Resistance
-75	-55	0.9818181818181819	0.9818181818181819	2.9189189189189193	1.1967567567567567	SBS7a	PLX-4720	Resistance
-75	-50	1.0454545454545454	1.0454545454545454	3.108108108108108	1.274324324324324	SBS7a	PLX-4720	Resistance
-75	-45	1.009090909090909	1.009090909090909	3.0	1.23	SBS7a	PLX-4720	Resistance
-75	-40	0.9454545454545454	0.9454545454545454	2.810810810810811	1.1524324324324324	SBS7a	PLX-4720	Resistance
-75	-35	0.8454545454545456	0.8454545454545456	2.513513513513514	1.0305405405405408	SBS7a	PLX-4720	Resistance
-75	-30	0.49090909090909096	0.49090909090909096	1.4594594594594597	0.5983783783783784	SBS7a	PLX-4720	Resistance
-75	-25	0.7909090909090909	0.7909090909090909	2.3513513513513513	0.964054054054054	SBS7a	PLX-4720	Resistance
-75	-20	0.7090909090909091	0.7090909090909091	2.1081081081081083	0.8643243243243244	SBS7a	PLX-4720	Resistance
-75	-15	0.7181818181818183	0.7181818181818183	2.1351351351351355	0.8754054054054056	SBS7a	PLX-4720	Resistance
-75	-10	0.7000000000000001	0.7000000000000001	2.081081081081081	0.8532432432432432	SBS7a	PLX-4720	Resistance
-75	-5	0.6363636363636364	0.6363636363636364	1.8918918918918919	0.7756756756756756	SBS7a	PLX-4720	Resistance
-75	0	0.5909090909090909	0.5909090909090909	1.7567567567567568	0.7202702702702702	SBS7a	PLX-4720	Resistance
-75	5	0.5363636363636364	0.5363636363636364	1.5945945945945945	0.6537837837837838	SBS7a	PLX-4720	Resistance
-75	10	0.4727272727272727	0.4727272727272727	1.4054054054054055	0.5762162162162162	SBS7a	PLX-4720	Resistance
-75	15	0.4272727272727273	0.4272727272727273	1.2702702702702704	0.5208108108108108	SBS7a	PLX-4720	Resistance
-75	20	0.38181818181818183	0.38181818181818183	1.135135135135135	0.46540540540540537	SBS7a	PLX-4720	Resistance
-75	25	0.32727272727272727	0.32727272727272727	0.9729729729729729	0.3989189189189189	SBS7a	PLX-4720	Resistance
-75	30	0.2818181818181818	0.2818181818181818	0.8378378378378378	0.3435135135135135	SBS7a	PLX-4720	Resistance
-75	35	0.23636363636363636	0.23636363636363636	0.7027027027027027	0.2881081081081081	SBS7a	PLX-4720	Resistance
-75	40	0.19090909090909092	0.19090909090909092	0.5675675675675675	0.23270270270270269	SBS7a	PLX-4720	Resistance
-75	45	0.15454545454545454	0.15454545454545454	0.45945945945945943	0.18837837837837834	SBS7a	PLX-4720	Resistance
-75	50	0.1272727272727273	0.1272727272727273	0.3783783783783784	0.15513513513513513	SBS7a	PLX-4720	Resistance
-75	55	0.1	0.1	0.2972972972972973	0.1218918918918919	SBS7a	PLX-4720	Resistance
-75	60	0.07272727272727274	0.07272727272727274	0.21621621621621626	0.08864864864864866	SBS7a	PLX-4720	Resistance
-75	65	0.05454545454545456	0.05454545454545456	0.1621621621621622	0.0664864864864865	SBS7a	PLX-4720	Resistance
-75	70	0.02727272727272727	0.02727272727272727	0.08108108108108107	0.03324324324324324	SBS7a	PLX-4720	Resistance
-75	75	0.02727272727272727	0.02727272727272727	0.08108108108108107	0.03324324324324324	SBS7a	PLX-4720	Resistance
-75	80	0.018181818181818184	0.018181818181818184	0.054054054054054064	0.022162162162162165	SBS7a	PLX-4720	Resistance
-75	85	0.0	0.0	0.0	0.0	SBS7a	PLX-4720	Resistance
-75	90	0.0	0.0	0.0	0.0	SBS7a	PLX-4720	Resistance
-75	95	0.0	0.0	0.0	0.0	SBS7a	PLX-4720	Resistance
-75	100	0.018181818181818184	0.018181818181818184	0.054054054054054064	0.022162162162162165	SBS7a	PLX-4720	Resistance
-75	105	0.02727272727272727	0.02727272727272727	0.08108108108108107	0.03324324324324324	SBS7a	PLX-4720	Resistance
-75	110	0.03636363636363637	0.03636363636363637	0.10810810810810813	0.04432432432432433	SBS7a	PLX-4720	Resistance
-75	115	0.05454545454545456	0.05454545454545456	0.1621621621621622	0.0664864864864865	SBS7a	PLX-4720	Resistance
-75	120	0.07272727272727274	0.07272727272727274	0.21621621621621626	0.08864864864864866	SBS7a	PLX-4720	Resistance
-75	125	0.0818181818181818	0.0818181818181818	0.2432432432432432	0.09972972972972971	SBS7a	PLX-4720	Resistance
-75	130	0.10909090909090909	0.10909090909090909	0.3243243243243243	0.13297297297297295	SBS7a	PLX-4720	Resistance
-75	135	0.14545454545454548	0.14545454545454548	0.4324324324324325	0.17729729729729732	SBS7a	PLX-4720	Resistance
-75	140	0.16363636363636364	0.16363636363636364	0.48648648648648646	0.19945945945945945	SBS7a	PLX-4720	Resistance
-75	145	0.20909090909090908	0.20909090909090908	0.6216216216216216	0.2548648648648648	SBS7a	PLX-4720	Resistance
-75	150	0.20909090909090908	0.20909090909090908	0.6216216216216216	0.2548648648648648	SBS7a	PLX-4720	Resistance
-75	155	0.24545454545454548	0.24545454545454548	0.7297297297297298	0.2991891891891892	SBS7a	PLX-4720	Resistance
-75	160	0.2727272727272727	0.2727272727272727	0.8108108108108107	0.33243243243243237	SBS7a	PLX-4720	Resistance
-75	165	0.18181818181818182	0.18181818181818182	0.5405405405405406	0.22162162162162163	SBS7a	PLX-4720	Resistance
-75	170	0.2	0.2	0.5945945945945946	0.2437837837837838	SBS7a	PLX-4720	Resistance
-75	175	0.22727272727272727	0.22727272727272727	0.6756756756756757	0.27702702702702703	SBS7a	PLX-4720	Resistance
-75	180	0.2818181818181818	0.2818181818181818	0.8378378378378378	0.3435135135135135	SBS7a	PLX-4720	Resistance
-70	-180	0.23636363636363636	0.23636363636363636	0.7027027027027027	0.2881081081081081	SBS7a	PLX-4720	Resistance
-70	-175	0.33636363636363636	0.33636363636363636	1.0	0.41	SBS7a	PLX-4720	Resistance
-70	-170	0.2727272727272727	0.2727272727272727	0.8108108108108107	0.33243243243243237	SBS7a	PLX-4720	Resistance
-70	-165	0.4818181818181818	0.4818181818181818	1.4324324324324325	0.5872972972972973	SBS7a	PLX-4720	Resistance
-70	-160	0.5636363636363636	0.5636363636363636	1.6756756756756757	0.687027027027027	SBS7a	PLX-4720	Resistance
-70	-155	0.5181818181818182	0.5181818181818182	1.5405405405405406	0.6316216216216216	SBS7a	PLX-4720	Resistance
-70	-150	0.4636363636363637	0.4636363636363637	1.3783783783783785	0.5651351351351351	SBS7a	PLX-4720	Resistance
-70	-145	0.4090909090909091	0.4090909090909091	1.2162162162162162	0.4986486486486486	SBS7a	PLX-4720	Resistance
-70	-140	0.45454545454545453	0.45454545454545453	1.3513513513513513	0.5540540540540541	SBS7a	PLX-4720	Resistance
-70	-135	0.5454545454545454	0.5454545454545454	1.6216216216216215	0.6648648648648647	SBS7a	PLX-4720	Resistance
-70	-130	0.6090909090909091	0.6090909090909091	1.810810810810811	0.7424324324324324	SBS7a	PLX-4720	Resistance
-70	-125	0.29090909090909095	0.29090909090909095	0.864864864864865	0.35459459459459464	SBS7a	PLX-4720	Resistance
-70	-120	0.5454545454545454	0.5454545454545454	1.6216216216216215	0.6648648648648647	SBS7a	PLX-4720	Resistance
-70	-115	0.7000000000000001	0.7000000000000001	2.081081081081081	0.8532432432432432	SBS7a	PLX-4720	Resistance
-70	-110	0.9545454545454546	0.9545454545454546	2.837837837837838	1.1635135135135135	SBS7a	PLX-4720	Resistance
-70	-105	1.1363636363636365	1.1363636363636365	3.3783783783783785	1.385135135135135	SBS7a	PLX-4720	Resistance
-70	-100	1.1454545454545455	1.1454545454545455	3.4054054054054057	1.3962162162162162	SBS7a	PLX-4720	Resistance
-70	-95	1.0909090909090908	1.0909090909090908	3.243243243243243	1.3297297297297295	SBS7a	PLX-4720	Resistance
-70	-90	1.0	1.0	2.972972972972973	1.2189189189189187	SBS7a	PLX-4720	Resistance
-70	-85	0.7454545454545454	0.7454545454545454	2.216216216216216	0.9086486486486485	SBS7a	PLX-4720	Resistance
-70	-80	0.9	0.9	2.675675675675676	1.097027027027027	SBS7a	PLX-4720	Resistance
-70	-75	1.6909090909090911	1.6909090909090911	5.027027027027028	2.0610810810810816	SBS7a	PLX-4720	Resistance
-70	-70	1.5727272727272728	1.5727272727272728	4.675675675675675	1.9170270270270269	SBS7a	PLX-4720	Resistance
-70	-65	1.6818181818181819	1.6818181818181819	5.0	2.05	SBS7a	PLX-4720	Resistance
-70	-60	1.4090909090909092	1.4090909090909092	4.1891891891891895	1.7175675675675677	SBS7a	PLX-4720	Resistance
-70	-55	1.2545454545454546	1.2545454545454546	3.72972972972973	1.5291891891891891	SBS7a	PLX-4720	Resistance
-70	-50	1.5	1.5	4.45945945945946	1.8283783783783782	SBS7a	PLX-4720	Resistance
-70	-45	1.4272727272727272	1.4272727272727272	4.243243243243243	1.7397297297297296	SBS7a	PLX-4720	Resistance
-70	-40	1.3636363636363635	1.3636363636363635	4.0540540540540535	1.6621621621621618	SBS7a	PLX-4720	Resistance
-70	-35	0.890909090909091	0.890909090909091	2.6486486486486487	1.085945945945946	SBS7a	PLX-4720	Resistance
-70	-30	0.8545454545454546	0.8545454545454546	2.540540540540541	1.0416216216216216	SBS7a	PLX-4720	Resistance
-70	-25	0.7545454545454546	0.7545454545454546	2.2432432432432434	0.9197297297297298	SBS7a	PLX-4720	Resistance
-70	-20	0.6545454545454545	0.6545454545454545	1.9459459459459458	0.7978378378378378	SBS7a	PLX-4720	Resistance
-70	-15	0.33636363636363636	0.33636363636363636	1.0	0.41	SBS7a	PLX-4720	Resistance
-70	-10	0.4272727272727273	0.4272727272727273	1.2702702702702704	0.5208108108108108	SBS7a	PLX-4720	Resistance
-70	-5	0.49090909090909096	0.49090909090909096	1.4594594594594597	0.5983783783783784	SBS7a	PLX-4720	Resistance
-70	0	0.6545454545454544	0.6545454545454544	1.9459459459459456	0.7978378378378377	SBS7a	PLX-4720	Resistance
-70	5	0.45454545454545453	0.45454545454545453	1.3513513513513513	0.5540540540540541	SBS7a	PLX-4720	Resistance
-70	10	0.4727272727272727	0.4727272727272727	1.4054054054054055	0.5762162162162162	SBS7a	PLX-4720	Resistance
-70	15	0.4454545454545454	0.4454545454545454	1.3243243243243241	0.5429729729729729	SBS7a	PLX-4720	Resistance
-70	20	0.3727272727272727	0.3727272727272727	1.108108108108108	0.45432432432432424	SBS7a	PLX-4720	Resistance
-70	25	0.23636363636363636	0.23636363636363636	0.7027027027027027	0.2881081081081081	SBS7a	PLX-4720	Resistance
-70	30	0.2727272727272727	0.2727272727272727	0.8108108108108107	0.33243243243243237	SBS7a	PLX-4720	Resistance
-70	35	0.20909090909090908	0.20909090909090908	0.6216216216216216	0.2548648648648648	SBS7a	PLX-4720	Resistance
-70	40	0.17272727272727273	0.17272727272727273	0.5135135135135135	0.21054054054054053	SBS7a	PLX-4720	Resistance
-70	45	0.15454545454545454	0.15454545454545454	0.45945945945945943	0.18837837837837834	SBS7a	PLX-4720	Resistance
-70	50	0.11818181818181818	0.11818181818181818	0.35135135135135137	0.14405405405405405	SBS7a	PLX-4720	Resistance
-70	55	0.10909090909090911	0.10909090909090911	0.3243243243243244	0.132972972972973	SBS7a	PLX-4720	Resistance
-70	60	0.0818181818181818	0.0818181818181818	0.2432432432432432	0.09972972972972971	SBS7a	PLX-4720	Resistance
-70	65	0.03636363636363637	0.03636363636363637	0.10810810810810813	0.04432432432432433	SBS7a	PLX-4720	Resistance
-70	70	0.02727272727272727	0.02727272727272727	0.08108108108108107	0.03324324324324324	SBS7a	PLX-4720	Resistance
-70	75	0.018181818181818184	0.018181818181818184	0.054054054054054064	0.022162162162162165	SBS7a	PLX-4720	Resistance
-70	80	0.0	0.0	0.0	0.0	SBS7a	PLX-4720	Resistance
-70	85	0.0	0.0	0.0	0.0	SBS7a	PLX-4720	Resistance
-70	90	0.0	0.0	0.0	0.0	SBS7a	PLX-4720	Resistance
-70	95	0.0	0.0	0.0	0.0	SBS7a	PLX-4720	Resistance
-70	100	0.0	0.0	0.0	0.0	SBS7a	PLX-4720	Resistance
-70	105	0.018181818181818184	0.018181818181818184	0.054054054054054064	0.022162162162162165	SBS7a	PLX-4720	Resistance
-70	110	0.02727272727272727	0.02727272727272727	0.08108108108108107	0.03324324324324324	SBS7a	PLX-4720	Resistance
-70	115	0.03636363636363637	0.03636363636363637	0.10810810810810813	0.04432432432432433	SBS7a	PLX-4720	Resistance
-70	120	0.07272727272727274	0.07272727272727274	0.21621621621621626	0.08864864864864866	SBS7a	PLX-4720	Resistance
-70	125	0.09090909090909091	0.09090909090909091	0.2702702702702703	0.11081081081081082	SBS7a	PLX-4720	Resistance
-70	130	0.11818181818181818	0.11818181818181818	0.35135135135135137	0.14405405405405405	SBS7a	PLX-4720	Resistance
-70	135	0.13636363636363635	0.13636363636363635	0.4054054054054054	0.16621621621621618	SBS7a	PLX-4720	Resistance
-70	140	0.17272727272727273	0.17272727272727273	0.5135135135135135	0.21054054054054053	SBS7a	PLX-4720	Resistance
-70	145	0.19090909090909092	0.19090909090909092	0.5675675675675675	0.23270270270270269	SBS7a	PLX-4720	Resistance
-70	150	0.20909090909090908	0.20909090909090908	0.6216216216216216	0.2548648648648648	SBS7a	PLX-4720	Resistance
-70	155	0.2727272727272727	0.2727272727272727	0.8108108108108107	0.33243243243243237	SBS7a	PLX-4720	Resistance
-70	160	0.2818181818181818	0.2818181818181818	0.8378378378378378	0.3435135135135135	SBS7a	PLX-4720	Resistance
-70	165	0.21818181818181817	0.21818181818181817	0.6486486486486486	0.2659459459459459	SBS7a	PLX-4720	Resistance
-70	170	0.21818181818181817	0.21818181818181817	0.6486486486486486	0.2659459459459459	SBS7a	PLX-4720	Resistance
-70	175	0.22727272727272727	0.22727272727272727	0.6756756756756757	0.27702702702702703	SBS7a	PLX-4720	Resistance
-70	180	0.23636363636363636	0.23636363636363636	0.7027027027027027	0.2881081081081081	SBS7a	PLX-4720	Resistance
-65	-180	0.16363636363636364	0.16363636363636364	0.48648648648648646	0.19945945945945945	SBS7a	PLX-4720	Resistance
-65	-175	0.3727272727272727	0.3727272727272727	1.108108108108108	0.45432432432432424	SBS7a	PLX-4720	Resistance
-65	-170	0.6818181818181818	0.6818181818181818	2.0270270270270268	0.8310810810810809	SBS7a	PLX-4720	Resistance
-65	-165	0.45454545454545453	0.45454545454545453	1.3513513513513513	0.5540540540540541	SBS7a	PLX-4720	Resistance
-65	-160	0.4727272727272727	0.4727272727272727	1.4054054054054055	0.5762162162162162	SBS7a	PLX-4720	Resistance
-65	-155	0.9818181818181819	0.9818181818181819	2.9189189189189193	1.1967567567567567	SBS7a	PLX-4720	Resistance
-65	-150	0.9818181818181819	0.9818181818181819	2.9189189189189193	1.1967567567567567	SBS7a	PLX-4720	Resistance
-65	-145	0.7727272727272727	0.7727272727272727	2.2972972972972974	0.9418918918918918	SBS7a	PLX-4720	Resistance
-65	-140	0.2636363636363636	0.2636363636363636	0.7837837837837837	0.3213513513513513	SBS7a	PLX-4720	Resistance
-65	-135	0.4272727272727273	0.4272727272727273	1.2702702702702704	0.5208108108108108	SBS7a	PLX-4720	Resistance
-65	-130	0.8818181818181817	0.8818181818181817	2.6216216216216215	1.0748648648648647	SBS7a	PLX-4720	Resistance
-65	-125	0.8727272727272727	0.8727272727272727	2.5945945945945943	1.0637837837837836	SBS7a	PLX-4720	Resistance
-65	-120	1.1636363636363638	1.1636363636363638	3.45945945945946	1.4183783783783785	SBS7a	PLX-4720	Resistance
-65	-115	1.3909090909090909	1.3909090909090909	4.135135135135135	1.6954054054054053	SBS7a	PLX-4720	Resistance
-65	-110	1.4636363636363638	1.4636363636363638	4.351351351351352	1.7840540540540542	SBS7a	PLX-4720	Resistance
-65	-105	1.2	1.2	3.5675675675675675	1.4627027027027026	SBS7a	PLX-4720	Resistance
-65	-100	1.4181818181818182	1.4181818181818182	4.216216216216217	1.7286486486486488	SBS7a	PLX-4720	Resistance
-65	-95	1.2999999999999998	1.2999999999999998	3.8648648648648645	1.5845945945945943	SBS7a	PLX-4720	Resistance
-65	-90	1.1545454545454545	1.1545454545454545	3.4324324324324325	1.4072972972972972	SBS7a	PLX-4720	Resistance
-65	-85	1.2909090909090908	1.2909090909090908	3.8378378378378373	1.5735135135135132	SBS7a	PLX-4720	Resistance
-65	-80	0.7545454545454546	0.7545454545454546	2.2432432432432434	0.9197297297297298	SBS7a	PLX-4720	Resistance
-65	-75	0.9	0.9	2.675675675675676	1.097027027027027	SBS7a	PLX-4720	Resistance
-65	-70	0.8	0.8	2.3783783783783785	0.9751351351351352	SBS7a	PLX-4720	Resistance
-65	-65	1.518181818181818	1.518181818181818	4.513513513513513	1.8505405405405402	SBS7a	PLX-4720	Resistance
-65	-60	2.2636363636363637	2.2636363636363637	6.72972972972973	2.759189189189189	SBS7a	PLX-4720	Resistance
-65	-55	1.981818181818182	1.981818181818182	5.891891891891892	2.4156756756756756	SBS7a	PLX-4720	Resistance
-65	-50	1.4272727272727272	1.4272727272727272	4.243243243243243	1.7397297297297296	SBS7a	PLX-4720	Resistance
-65	-45	1.3272727272727272	1.3272727272727272	3.9459459459459456	1.6178378378378375	SBS7a	PLX-4720	Resistance
-65	-40	1.2909090909090908	1.2909090909090908	3.8378378378378373	1.5735135135135132	SBS7a	PLX-4720	Resistance
-65	-35	1.2363636363636363	1.2363636363636363	3.6756756756756754	1.5070270270270267	SBS7a	PLX-4720	Resistance
-65	-30	1.190909090909091	1.190909090909091	3.5405405405405403	1.4516216216216216	SBS7a	PLX-4720	Resistance
-65	-25	0.9636363636363636	0.9636363636363636	2.864864864864865	1.1745945945945946	SBS7a	PLX-4720	Resistance
-65	-20	0.9363636363636364	0.9363636363636364	2.7837837837837838	1.1413513513513514	SBS7a	PLX-4720	Resistance
-65	-15	0.8181818181818182	0.8181818181818182	2.4324324324324325	0.9972972972972972	SBS7a	PLX-4720	Resistance
-65	-10	0.7090909090909091	0.7090909090909091	2.1081081081081083	0.8643243243243244	SBS7a	PLX-4720	Resistance
-65	-5	0.6727272727272727	0.6727272727272727	2.0	0.82	SBS7a	PLX-4720	Resistance
-65	0	0.6000000000000001	0.6000000000000001	1.783783783783784	0.7313513513513514	SBS7a	PLX-4720	Resistance
-65	5	0.5181818181818182	0.5181818181818182	1.5405405405405406	0.6316216216216216	SBS7a	PLX-4720	Resistance
-65	10	0.4090909090909091	0.4090909090909091	1.2162162162162162	0.4986486486486486	SBS7a	PLX-4720	Resistance
-65	15	0.3090909090909091	0.3090909090909091	0.9189189189189189	0.3767567567567567	SBS7a	PLX-4720	Resistance
-65	20	0.29090909090909095	0.29090909090909095	0.864864864864865	0.35459459459459464	SBS7a	PLX-4720	Resistance
-65	25	0.20909090909090908	0.20909090909090908	0.6216216216216216	0.2548648648648648	SBS7a	PLX-4720	Resistance
-65	30	0.16363636363636364	0.16363636363636364	0.48648648648648646	0.19945945945945945	SBS7a	PLX-4720	Resistance
-65	35	0.09999999999999999	0.09999999999999999	0.29729729729729726	0.12189189189189187	SBS7a	PLX-4720	Resistance
-65	40	0.07272727272727274	0.07272727272727274	0.21621621621621626	0.08864864864864866	SBS7a	PLX-4720	Resistance
-65	45	0.045454545454545456	0.045454545454545456	0.13513513513513514	0.05540540540540541	SBS7a	PLX-4720	Resistance
-65	50	0.05454545454545456	0.05454545454545456	0.1621621621621622	0.0664864864864865	SBS7a	PLX-4720	Resistance
-65	55	0.03636363636363637	0.03636363636363637	0.10810810810810813	0.04432432432432433	SBS7a	PLX-4720	Resistance
-65	60	0.03636363636363637	0.03636363636363637	0.10810810810810813	0.04432432432432433	SBS7a	PLX-4720	Resistance
-65	65	0.02727272727272727	0.02727272727272727	0.08108108108108107	0.03324324324324324	SBS7a	PLX-4720	Resistance
-65	70	0.018181818181818184	0.018181818181818184	0.054054054054054064	0.022162162162162165	SBS7a	PLX-4720	Resistance
-65	75	0.009090909090909092	0.009090909090909092	0.027027027027027032	0.011081081081081082	SBS7a	PLX-4720	Resistance
-65	80	0.0	0.0	0.0	0.0	SBS7a	PLX-4720	Resistance
-65	85	0.0	0.0	0.0	0.0	SBS7a	PLX-4720	Resistance
-65	90	0.0	0.0	0.0	0.0	SBS7a	PLX-4720	Resistance
-65	95	0.0	0.0	0.0	0.0	SBS7a	PLX-4720	Resistance
-65	100	0.0	0.0	0.0	0.0	SBS7a	PLX-4720	Resistance
-65	105	0.009090909090909092	0.009090909090909092	0.027027027027027032	0.011081081081081082	SBS7a	PLX-4720	Resistance
-65	110	0.018181818181818184	0.018181818181818184	0.054054054054054064	0.022162162162162165	SBS7a	PLX-4720	Resistance
-65	115	0.02727272727272727	0.02727272727272727	0.08108108108108107	0.03324324324324324	SBS7a	PLX-4720	Resistance
-65	120	0.03636363636363637	0.03636363636363637	0.10810810810810813	0.04432432432432433	SBS7a	PLX-4720	Resistance
-65	125	0.03636363636363637	0.03636363636363637	0.10810810810810813	0.04432432432432433	SBS7a	PLX-4720	Resistance
-65	130	0.05454545454545456	0.05454545454545456	0.1621621621621622	0.0664864864864865	SBS7a	PLX-4720	Resistance
-65	135	0.0909090909090909	0.0909090909090909	0.27027027027027023	0.11081081081081079	SBS7a	PLX-4720	Resistance
-65	140	0.02727272727272728	0.02727272727272728	0.0810810810810811	0.03324324324324325	SBS7a	PLX-4720	Resistance
-65	145	0.05454545454545454	0.05454545454545454	0.16216216216216214	0.06648648648648647	SBS7a	PLX-4720	Resistance
-65	150	0.05454545454545454	0.05454545454545454	0.16216216216216214	0.06648648648648647	SBS7a	PLX-4720	Resistance
-65	155	0.08181818181818182	0.08181818181818182	0.24324324324324323	0.09972972972972972	SBS7a	PLX-4720	Resistance
-65	160	0.13636363636363635	0.13636363636363635	0.4054054054054054	0.16621621621621618	SBS7a	PLX-4720	Resistance
-65	165	0.07272727272727274	0.07272727272727274	0.21621621621621626	0.08864864864864866	SBS7a	PLX-4720	Resistance
-65	170	0.07272727272727274	0.07272727272727274	0.21621621621621626	0.08864864864864866	SBS7a	PLX-4720	Resistance
-65	175	0.07272727272727274	0.07272727272727274	0.21621621621621626	0.08864864864864866	SBS7a	PLX-4720	Resistance
-65	180	0.16363636363636364	0.16363636363636364	0.48648648648648646	0.19945945945945945	SBS7a	PLX-4720	Resistance
-60	-180	0.7181818181818183	0.7181818181818183	2.1351351351351355	0.8754054054054056	SBS7a	PLX-4720	Resistance
-60	-175	0.7818181818181817	0.7818181818181817	2.324324324324324	0.9529729729729728	SBS7a	PLX-4720	Resistance
-60	-170	1.018181818181818	1.018181818181818	3.0270270270270268	1.2410810810810808	SBS7a	PLX-4720	Resistance
-60	-165	1.0909090909090908	1.0909090909090908	3.243243243243243	1.3297297297297295	SBS7a	PLX-4720	Resistance
-60	-160	1.2090909090909092	1.2090909090909092	3.5945945945945947	1.4737837837837837	SBS7a	PLX-4720	Resistance
-60	-155	0.8181818181818182	0.8181818181818182	2.4324324324324325	0.9972972972972972	SBS7a	PLX-4720	Resistance
-60	-150	0.7818181818181817	0.7818181818181817	2.324324324324324	0.9529729729729728	SBS7a	PLX-4720	Resistance
-60	-145	0.6454545454545454	0.6454545454545454	1.9189189189189186	0.7867567567567566	SBS7a	PLX-4720	Resistance
-60	-140	0.9636363636363636	0.9636363636363636	2.864864864864865	1.1745945945945946	SBS7a	PLX-4720	Resistance
-60	-135	0.9636363636363636	0.9636363636363636	2.864864864864865	1.1745945945945946	SBS7a	PLX-4720	Resistance
-60	-130	1.1454545454545455	1.1454545454545455	3.4054054054054057	1.3962162162162162	SBS7a	PLX-4720	Resistance
-60	-125	1.2727272727272727	1.2727272727272727	3.7837837837837838	1.5513513513513513	SBS7a	PLX-4720	Resistance
-60	-120	1.2363636363636363	1.2363636363636363	3.6756756756756754	1.5070270270270267	SBS7a	PLX-4720	Resistance
-60	-115	1.1545454545454545	1.1545454545454545	3.4324324324324325	1.4072972972972972	SBS7a	PLX-4720	Resistance
-60	-110	1.0818181818181818	1.0818181818181818	3.2162162162162162	1.3186486486486486	SBS7a	PLX-4720	Resistance
-60	-105	1.0545454545454545	1.0545454545454545	3.1351351351351346	1.2854054054054052	SBS7a	PLX-4720	Resistance
-60	-100	1.0818181818181818	1.0818181818181818	3.2162162162162162	1.3186486486486486	SBS7a	PLX-4720	Resistance
-60	-95	1.4636363636363638	1.4636363636363638	4.351351351351352	1.7840540540540542	SBS7a	PLX-4720	Resistance
-60	-90	1.4090909090909092	1.4090909090909092	4.1891891891891895	1.7175675675675677	SBS7a	PLX-4720	Resistance
-60	-85	1.4545454545454546	1.4545454545454546	4.324324324324325	1.772972972972973	SBS7a	PLX-4720	Resistance
-60	-80	0.6545454545454545	0.6545454545454545	1.9459459459459458	0.7978378378378378	SBS7a	PLX-4720	Resistance
-60	-75	1.1454545454545455	1.1454545454545455	3.4054054054054057	1.3962162162162162	SBS7a	PLX-4720	Resistance
-60	-70	1.8454545454545455	1.8454545454545455	5.486486486486487	2.2494594594594597	SBS7a	PLX-4720	Resistance
-60	-65	1.1909090909090911	1.1909090909090911	3.5405405405405412	1.4516216216216218	SBS7a	PLX-4720	Resistance
-60	-60	1.3545454545454545	1.3545454545454545	4.027027027027027	1.651081081081081	SBS7a	PLX-4720	Resistance
-60	-55	0.6454545454545454	0.6454545454545454	1.9189189189189186	0.7867567567567566	SBS7a	PLX-4720	Resistance
-60	-50	0.6454545454545455	0.6454545454545455	1.918918918918919	0.7867567567567568	SBS7a	PLX-4720	Resistance
-60	-45	0.45454545454545453	0.45454545454545453	1.3513513513513513	0.5540540540540541	SBS7a	PLX-4720	Resistance
-60	-40	0.5727272727272728	0.5727272727272728	1.7027027027027029	0.6981081081081081	SBS7a	PLX-4720	Resistance
-60	-35	1.1363636363636365	1.1363636363636365	3.3783783783783785	1.385135135135135	SBS7a	PLX-4720	Resistance
-60	-30	1.0454545454545454	1.0454545454545454	3.108108108108108	1.274324324324324	SBS7a	PLX-4720	Resistance
-60	-25	1.2272727272727273	1.2272727272727273	3.6486486486486487	1.4959459459459459	SBS7a	PLX-4720	Resistance
-60	-20	1.2636363636363637	1.2636363636363637	3.756756756756757	1.5402702702702702	SBS7a	PLX-4720	Resistance
-60	-15	1.1272727272727272	1.1272727272727272	3.3513513513513513	1.374054054054054	SBS7a	PLX-4720	Resistance
-60	-10	0.9454545454545454	0.9454545454545454	2.810810810810811	1.1524324324324324	SBS7a	PLX-4720	Resistance
-60	-5	0.6818181818181818	0.6818181818181818	2.0270270270270268	0.8310810810810809	SBS7a	PLX-4720	Resistance
-60	0	0.6636363636363636	0.6636363636363636	1.9729729729729728	0.8089189189189188	SBS7a	PLX-4720	Resistance
-60	5	0.4636363636363636	0.4636363636363636	1.3783783783783783	0.565135135135135	SBS7a	PLX-4720	Resistance
-60	10	0.38181818181818183	0.38181818181818183	1.135135135135135	0.46540540540540537	SBS7a	PLX-4720	Resistance
-60	15	0.4090909090909091	0.4090909090909091	1.2162162162162162	0.4986486486486486	SBS7a	PLX-4720	Resistance
-60	20	0.3909090909090909	0.3909090909090909	1.162162162162162	0.4764864864864864	SBS7a	PLX-4720	Resistance
-60	25	0.32727272727272727	0.32727272727272727	0.9729729729729729	0.3989189189189189	SBS7a	PLX-4720	Resistance
-60	30	0.18181818181818182	0.18181818181818182	0.5405405405405406	0.22162162162162163	SBS7a	PLX-4720	Resistance
-60	35	0.09090909090909091	0.09090909090909091	0.2702702702702703	0.11081081081081082	SBS7a	PLX-4720	Resistance
-60	40	0.10909090909090909	0.10909090909090909	0.3243243243243243	0.13297297297297295	SBS7a	PLX-4720	Resistance
-60	45	0.03636363636363637	0.03636363636363637	0.10810810810810813	0.04432432432432433	SBS7a	PLX-4720	Resistance
-60	50	0.009090909090909092	0.009090909090909092	0.027027027027027032	0.011081081081081082	SBS7a	PLX-4720	Resistance
-60	55	0.009090909090909092	0.009090909090909092	0.027027027027027032	0.011081081081081082	SBS7a	PLX-4720	Resistance
-60	60	0.009090909090909092	0.009090909090909092	0.027027027027027032	0.011081081081081082	SBS7a	PLX-4720	Resistance
-60	65	0.009090909090909092	0.009090909090909092	0.027027027027027032	0.011081081081081082	SBS7a	PLX-4720	Resistance
-60	70	0.009090909090909092	0.009090909090909092	0.027027027027027032	0.011081081081081082	SBS7a	PLX-4720	Resistance
-60	75	0.0	0.0	0.0	0.0	SBS7a	PLX-4720	Resistance
-60	80	0.0	0.0	0.0	0.0	SBS7a	PLX-4720	Resistance
-60	85	0.0	0.0	0.0	0.0	SBS7a	PLX-4720	Resistance
-60	90	0.0	0.0	0.0	0.0	SBS7a	PLX-4720	Resistance
-60	95	0.0	0.0	0.0	0.0	SBS7a	PLX-4720	Resistance
-60	100	0.0	0.0	0.0	0.0	SBS7a	PLX-4720	Resistance
-60	105	0.009090909090909092	0.009090909090909092	0.027027027027027032	0.011081081081081082	SBS7a	PLX-4720	Resistance
-60	110	0.018181818181818184	0.018181818181818184	0.054054054054054064	0.022162162162162165	SBS7a	PLX-4720	Resistance
-60	115	0.02727272727272727	0.02727272727272727	0.08108108108108107	0.03324324324324324	SBS7a	PLX-4720	Resistance
-60	120	0.045454545454545456	0.045454545454545456	0.13513513513513514	0.05540540540540541	SBS7a	PLX-4720	Resistance
-60	125	0.06363636363636363	0.06363636363636363	0.18918918918918917	0.07756756756756755	SBS7a	PLX-4720	Resistance
-60	130	0.0818181818181818	0.0818181818181818	0.2432432432432432	0.09972972972972971	SBS7a	PLX-4720	Resistance
-60	135	0.11818181818181818	0.11818181818181818	0.35135135135135137	0.14405405405405405	SBS7a	PLX-4720	Resistance
-60	140	0.16363636363636364	0.16363636363636364	0.48648648648648646	0.19945945945945945	SBS7a	PLX-4720	Resistance
-60	145	0.09090909090909091	0.09090909090909091	0.2702702702702703	0.11081081081081082	SBS7a	PLX-4720	Resistance
-60	150	0.22727272727272727	0.22727272727272727	0.6756756756756757	0.27702702702702703	SBS7a	PLX-4720	Resistance
-60	155	0.15454545454545454	0.15454545454545454	0.45945945945945943	0.18837837837837834	SBS7a	PLX-4720	Resistance
-60	160	0.05454545454545454	0.05454545454545454	0.16216216216216214	0.06648648648648647	SBS7a	PLX-4720	Resistance
-60	165	0.20909090909090908	0.20909090909090908	0.6216216216216216	0.2548648648648648	SBS7a	PLX-4720	Resistance
-60	170	0.16363636363636364	0.16363636363636364	0.48648648648648646	0.19945945945945945	SBS7a	PLX-4720	Resistance
-60	175	0.10909090909090909	0.10909090909090909	0.3243243243243243	0.13297297297297295	SBS7a	PLX-4720	Resistance
-60	180	0.7181818181818183	0.7181818181818183	2.1351351351351355	0.8754054054054056	SBS7a	PLX-4720	Resistance
-55	-180	1.009090909090909	1.009090909090909	3.0	1.23	SBS7a	PLX-4720	Resistance
-55	-175	1.1909090909090911	1.1909090909090911	3.5405405405405412	1.4516216216216218	SBS7a	PLX-4720	Resistance
-55	-170	1.2545454545454546	1.2545454545454546	3.72972972972973	1.5291891891891891	SBS7a	PLX-4720	Resistance
-55	-165	1.309090909090909	1.309090909090909	3.8918918918918917	1.5956756756756756	SBS7a	PLX-4720	Resistance
-55	-160	0.4454545454545455	0.4454545454545455	1.3243243243243243	0.542972972972973	SBS7a	PLX-4720	Resistance
-55	-155	0.8454545454545456	0.8454545454545456	2.513513513513514	1.0305405405405408	SBS7a	PLX-4720	Resistance
-55	-150	1.1727272727272728	1.1727272727272728	3.486486486486487	1.4294594594594596	SBS7a	PLX-4720	Resistance
-55	-145	2.1363636363636362	2.1363636363636362	6.351351351351351	2.6040540540540538	SBS7a	PLX-4720	Resistance
-55	-140	0.5545454545454546	0.5545454545454546	1.6486486486486487	0.6759459459459459	SBS7a	PLX-4720	Resistance
-55	-135	1.4363636363636365	1.4363636363636365	4.270270270270271	1.7508108108108111	SBS7a	PLX-4720	Resistance
-55	-130	0.8272727272727273	0.8272727272727273	2.4594594594594597	1.0083783783783784	SBS7a	PLX-4720	Resistance
-55	-125	1.5909090909090908	1.5909090909090908	4.72972972972973	1.939189189189189	SBS7a	PLX-4720	Resistance
-55	-120	1.7090909090909092	1.7090909090909092	5.081081081081082	2.0832432432432433	SBS7a	PLX-4720	Resistance
-55	-115	1.581818181818182	1.581818181818182	4.7027027027027035	1.9281081081081084	SBS7a	PLX-4720	Resistance
-55	-110	1.3545454545454545	1.3545454545454545	4.027027027027027	1.651081081081081	SBS7a	PLX-4720	Resistance
-55	-105	1.481818181818182	1.481818181818182	4.405405405405405	1.806216216216216	SBS7a	PLX-4720	Resistance
-55	-100	1.8363636363636362	1.8363636363636362	5.459459459459459	2.238378378378378	SBS7a	PLX-4720	Resistance
-55	-95	1.8545454545454545	1.8545454545454545	5.513513513513513	2.26054054054054	SBS7a	PLX-4720	Resistance
-55	-90	1.7545454545454546	1.7545454545454546	5.216216216216217	2.138648648648649	SBS7a	PLX-4720	Resistance
-55	-85	1.5454545454545454	1.5454545454545454	4.594594594594595	1.8837837837837836	SBS7a	PLX-4720	Resistance
-55	-80	2.0545454545454547	2.0545454545454547	6.108108108108109	2.5043243243243243	SBS7a	PLX-4720	Resistance
-55	-75	1.4272727272727275	1.4272727272727275	4.243243243243244	1.7397297297297298	SBS7a	PLX-4720	Resistance
-55	-70	1.518181818181818	1.518181818181818	4.513513513513513	1.8505405405405402	SBS7a	PLX-4720	Resistance
-55	-65	2.2363636363636363	2.2363636363636363	6.648648648648648	2.7259459459459454	SBS7a	PLX-4720	Resistance
-55	-60	2.3636363636363638	2.3636363636363638	7.027027027027027	2.881081081081081	SBS7a	PLX-4720	Resistance
-55	-55	2.3363636363636364	2.3363636363636364	6.9459459459459465	2.847837837837838	SBS7a	PLX-4720	Resistance
-55	-50	2.2545454545454544	2.2545454545454544	6.702702702702703	2.748108108108108	SBS7a	PLX-4720	Resistance
-55	-45	2.172727272727273	2.172727272727273	6.45945945945946	2.648378378378378	SBS7a	PLX-4720	Resistance
-55	-40	1.9545454545454546	1.9545454545454546	5.8108108108108105	2.382432432432432	SBS7a	PLX-4720	Resistance
-55	-35	1.736363636363636	1.736363636363636	5.162162162162161	2.116486486486486	SBS7a	PLX-4720	Resistance
-55	-30	0.6	0.6	1.7837837837837838	0.7313513513513513	SBS7a	PLX-4720	Resistance
-55	-25	0.2818181818181818	0.2818181818181818	0.8378378378378378	0.3435135135135135	SBS7a	PLX-4720	Resistance
-55	-20	0.9181818181818181	0.9181818181818181	2.7297297297297294	1.119189189189189	SBS7a	PLX-4720	Resistance
-55	-15	1.3818181818181818	1.3818181818181818	4.108108108108108	1.6843243243243242	SBS7a	PLX-4720	Resistance
-55	-10	1.2545454545454546	1.2545454545454546	3.72972972972973	1.5291891891891891	SBS7a	PLX-4720	Resistance
-55	-5	0.9545454545454546	0.9545454545454546	2.837837837837838	1.1635135135135135	SBS7a	PLX-4720	Resistance
-55	0	0.7999999999999999	0.7999999999999999	2.378378378378378	0.975135135135135	SBS7a	PLX-4720	Resistance
-55	5	0.7272727272727273	0.7272727272727273	2.1621621621621623	0.8864864864864865	SBS7a	PLX-4720	Resistance
-55	10	0.3727272727272727	0.3727272727272727	1.108108108108108	0.45432432432432424	SBS7a	PLX-4720	Resistance
-55	15	0.5545454545454546	0.5545454545454546	1.6486486486486487	0.6759459459459459	SBS7a	PLX-4720	Resistance
-55	20	0.49090909090909096	0.49090909090909096	1.4594594594594597	0.5983783783783784	SBS7a	PLX-4720	Resistance
-55	25	0.41818181818181815	0.41818181818181815	1.2432432432432432	0.5097297297297296	SBS7a	PLX-4720	Resistance
-55	30	0.34545454545454546	0.34545454545454546	1.027027027027027	0.42108108108108105	SBS7a	PLX-4720	Resistance
-55	35	0.2727272727272727	0.2727272727272727	0.8108108108108107	0.33243243243243237	SBS7a	PLX-4720	Resistance
-55	40	0.19090909090909092	0.19090909090909092	0.5675675675675675	0.23270270270270269	SBS7a	PLX-4720	Resistance
-55	45	0.018181818181818184	0.018181818181818184	0.054054054054054064	0.022162162162162165	SBS7a	PLX-4720	Resistance
-55	50	0.009090909090909092	0.009090909090909092	0.027027027027027032	0.011081081081081082	SBS7a	PLX-4720	Resistance
-55	55	0.02727272727272728	0.02727272727272728	0.0810810810810811	0.03324324324324325	SBS7a	PLX-4720	Resistance
-55	60	0.02727272727272728	0.02727272727272728	0.0810810810810811	0.03324324324324325	SBS7a	PLX-4720	Resistance
-55	65	0.03636363636363637	0.03636363636363637	0.10810810810810813	0.04432432432432433	SBS7a	PLX-4720	Resistance
-55	70	0.009090909090909092	0.009090909090909092	0.027027027027027032	0.011081081081081082	SBS7a	PLX-4720	Resistance
-55	75	0.009090909090909092	0.009090909090909092	0.027027027027027032	0.011081081081081082	SBS7a	PLX-4720	Resistance
-55	80	0.0	0.0	0.0	0.0	SBS7a	PLX-4720	Resistance
-55	85	0.0	0.0	0.0	0.0	SBS7a	PLX-4720	Resistance
-55	90	0.0	0.0	0.0	0.0	SBS7a	PLX-4720	Resistance
-55	95	0.0	0.0	0.0	0.0	SBS7a	PLX-4720	Resistance
-55	100	0.0	0.0	0.0	0.0	SBS7a	PLX-4720	Resistance
-55	105	0.009090909090909092	0.009090909090909092	0.027027027027027032	0.011081081081081082	SBS7a	PLX-4720	Resistance
-55	110	0.018181818181818184	0.018181818181818184	0.054054054054054064	0.022162162162162165	SBS7a	PLX-4720	Resistance
-55	115	0.02727272727272727	0.02727272727272727	0.08108108108108107	0.03324324324324324	SBS7a	PLX-4720	Resistance
-55	120	0.05454545454545454	0.05454545454545454	0.16216216216216214	0.06648648648648647	SBS7a	PLX-4720	Resistance
-55	125	0.018181818181818184	0.018181818181818184	0.054054054054054064	0.022162162162162165	SBS7a	PLX-4720	Resistance
-55	130	0.0818181818181818	0.0818181818181818	0.2432432432432432	0.09972972972972971	SBS7a	PLX-4720	Resistance
-55	135	0.09090909090909091	0.09090909090909091	0.2702702702702703	0.11081081081081082	SBS7a	PLX-4720	Resistance
-55	140	0.20909090909090908	0.20909090909090908	0.6216216216216216	0.2548648648648648	SBS7a	PLX-4720	Resistance
-55	145	0.2727272727272727	0.2727272727272727	0.8108108108108107	0.33243243243243237	SBS7a	PLX-4720	Resistance
-55	150	0.36363636363636365	0.36363636363636365	1.0810810810810811	0.44324324324324327	SBS7a	PLX-4720	Resistance
-55	155	0.09090909090909091	0.09090909090909091	0.2702702702702703	0.11081081081081082	SBS7a	PLX-4720	Resistance
-55	160	0.5	0.5	1.4864864864864864	0.6094594594594593	SBS7a	PLX-4720	Resistance
-55	165	0.5909090909090909	0.5909090909090909	1.7567567567567568	0.7202702702702702	SBS7a	PLX-4720	Resistance
-55	170	0.7272727272727273	0.7272727272727273	2.1621621621621623	0.8864864864864865	SBS7a	PLX-4720	Resistance
-55	175	1.009090909090909	1.009090909090909	3.0	1.23	SBS7a	PLX-4720	Resistance
-55	180	1.009090909090909	1.009090909090909	3.0	1.23	SBS7a	PLX-4720	Resistance
-50	-180	1.3	1.3	3.864864864864865	1.5845945945945945	SBS7a	PLX-4720	Resistance
-50	-175	0.9090909090909091	0.9090909090909091	2.7027027027027026	1.1081081081081081	SBS7a	PLX-4720	Resistance
-50	-170	1.3727272727272728	1.3727272727272728	4.081081081081082	1.6732432432432434	SBS7a	PLX-4720	Resistance
-50	-165	0.9	0.9	2.675675675675676	1.097027027027027	SBS7a	PLX-4720	Resistance
-50	-160	1.1636363636363638	1.1636363636363638	3.45945945945946	1.4183783783783785	SBS7a	PLX-4720	Resistance
-50	-155	1.4181818181818182	1.4181818181818182	4.216216216216217	1.7286486486486488	SBS7a	PLX-4720	Resistance
-50	-150	1.5272727272727271	1.5272727272727271	4.54054054054054	1.8616216216216215	SBS7a	PLX-4720	Resistance
-50	-145	1.8636363636363635	1.8636363636363635	5.54054054054054	2.2716216216216214	SBS7a	PLX-4720	Resistance
-50	-140	2.709090909090909	2.709090909090909	8.054054054054054	3.302162162162162	SBS7a	PLX-4720	Resistance
-50	-135	1.1454545454545455	1.1454545454545455	3.4054054054054057	1.3962162162162162	SBS7a	PLX-4720	Resistance
-50	-130	0.7181818181818183	0.7181818181818183	2.1351351351351355	0.8754054054054056	SBS7a	PLX-4720	Resistance
-50	-125	1.9090909090909092	1.9090909090909092	5.675675675675676	2.327027027027027	SBS7a	PLX-4720	Resistance
-50	-120	3.1090909090909093	3.1090909090909093	9.243243243243244	3.78972972972973	SBS7a	PLX-4720	Resistance
-50	-115	2.1	2.1	6.243243243243244	2.55972972972973	SBS7a	PLX-4720	Resistance
-50	-110	2.2818181818181817	2.2818181818181817	6.783783783783783	2.781351351351351	SBS7a	PLX-4720	Resistance
-50	-105	2.3181818181818183	2.3181818181818183	6.891891891891892	2.825675675675676	SBS7a	PLX-4720	Resistance
-50	-100	2.3181818181818183	2.3181818181818183	6.891891891891892	2.825675675675676	SBS7a	PLX-4720	Resistance
-50	-95	2.6818181818181817	2.6818181818181817	7.972972972972973	3.2689189189189185	SBS7a	PLX-4720	Resistance
-50	-90	2.790909090909091	2.790909090909091	8.297297297297298	3.401891891891892	SBS7a	PLX-4720	Resistance
-50	-85	2.6818181818181817	2.6818181818181817	7.972972972972973	3.2689189189189185	SBS7a	PLX-4720	Resistance
-50	-80	1.7818181818181815	1.7818181818181815	5.2972972972972965	2.1718918918918915	SBS7a	PLX-4720	Resistance
-50	-75	0.8636363636363636	0.8636363636363636	2.5675675675675675	1.0527027027027027	SBS7a	PLX-4720	Resistance
-50	-70	2.727272727272727	2.727272727272727	8.108108108108107	3.3243243243243237	SBS7a	PLX-4720	Resistance
-50	-65	2.309090909090909	2.309090909090909	6.864864864864865	2.8145945945945945	SBS7a	PLX-4720	Resistance
-50	-60	2.290909090909091	2.290909090909091	6.810810810810811	2.7924324324324323	SBS7a	PLX-4720	Resistance
-50	-55	2.3545454545454545	2.3545454545454545	7.0	2.8699999999999997	SBS7a	PLX-4720	Resistance
-50	-50	2.9454545454545453	2.9454545454545453	8.756756756756756	3.59027027027027	SBS7a	PLX-4720	Resistance
-50	-45	3.063636363636364	3.063636363636364	9.108108108108109	3.7343243243243243	SBS7a	PLX-4720	Resistance
-50	-40	2.936363636363636	2.936363636363636	8.729729729729728	3.5791891891891883	SBS7a	PLX-4720	Resistance
-50	-35	1.7363636363636366	1.7363636363636366	5.162162162162162	2.1164864864864863	SBS7a	PLX-4720	Resistance
-50	-30	0.5909090909090909	0.5909090909090909	1.7567567567567568	0.7202702702702702	SBS7a	PLX-4720	Resistance
-50	-25	0.6090909090909091	0.6090909090909091	1.810810810810811	0.7424324324324324	SBS7a	PLX-4720	Resistance
-50	-20	0.4727272727272727	0.4727272727272727	1.4054054054054055	0.5762162162162162	SBS7a	PLX-4720	Resistance
-50	-15	0.3181818181818182	0.3181818181818182	0.9459459459459459	0.3878378378378378	SBS7a	PLX-4720	Resistance
-50	-10	0.6090909090909091	0.6090909090909091	1.810810810810811	0.7424324324324324	SBS7a	PLX-4720	Resistance
-50	-5	0.2636363636363636	0.2636363636363636	0.7837837837837837	0.3213513513513513	SBS7a	PLX-4720	Resistance
-50	0	0.4818181818181818	0.4818181818181818	1.4324324324324325	0.5872972972972973	SBS7a	PLX-4720	Resistance
-50	5	0.9818181818181817	0.9818181818181817	2.9189189189189184	1.1967567567567565	SBS7a	PLX-4720	Resistance
-50	10	0.8636363636363636	0.8636363636363636	2.5675675675675675	1.0527027027027027	SBS7a	PLX-4720	Resistance
-50	15	0.7454545454545454	0.7454545454545454	2.216216216216216	0.9086486486486485	SBS7a	PLX-4720	Resistance
-50	20	0.6454545454545455	0.6454545454545455	1.918918918918919	0.7867567567567568	SBS7a	PLX-4720	Resistance
-50	25	0.5636363636363636	0.5636363636363636	1.6756756756756757	0.687027027027027	SBS7a	PLX-4720	Resistance
-50	30	0.35454545454545455	0.35454545454545455	1.0540540540540542	0.4321621621621622	SBS7a	PLX-4720	Resistance
-50	35	0.08181818181818182	0.08181818181818182	0.24324324324324323	0.09972972972972972	SBS7a	PLX-4720	Resistance
-50	40	0.018181818181818184	0.018181818181818184	0.054054054054054064	0.022162162162162165	SBS7a	PLX-4720	Resistance
-50	45	0.09090909090909091	0.09090909090909091	0.2702702702702703	0.11081081081081082	SBS7a	PLX-4720	Resistance
-50	50	0.09090909090909091	0.09090909090909091	0.2702702702702703	0.11081081081081082	SBS7a	PLX-4720	Resistance
-50	55	0.0818181818181818	0.0818181818181818	0.2432432432432432	0.09972972972972971	SBS7a	PLX-4720	Resistance
-50	60	0.03636363636363637	0.03636363636363637	0.10810810810810813	0.04432432432432433	SBS7a	PLX-4720	Resistance
-50	65	0.03636363636363637	0.03636363636363637	0.10810810810810813	0.04432432432432433	SBS7a	PLX-4720	Resistance
-50	70	0.018181818181818184	0.018181818181818184	0.054054054054054064	0.022162162162162165	SBS7a	PLX-4720	Resistance
-50	75	0.009090909090909092	0.009090909090909092	0.027027027027027032	0.011081081081081082	SBS7a	PLX-4720	Resistance
-50	80	0.0	0.0	0.0	0.0	SBS7a	PLX-4720	Resistance
-50	85	0.0	0.0	0.0	0.0	SBS7a	PLX-4720	Resistance
-50	90	0.0	0.0	0.0	0.0	SBS7a	PLX-4720	Resistance
-50	95	0.0	0.0	0.0	0.0	SBS7a	PLX-4720	Resistance
-50	100	0.0	0.0	0.0	0.0	SBS7a	PLX-4720	Resistance
-50	105	0.0	0.0	0.0	0.0	SBS7a	PLX-4720	Resistance
-50	110	0.009090909090909092	0.009090909090909092	0.027027027027027032	0.011081081081081082	SBS7a	PLX-4720	Resistance
-50	115	0.018181818181818184	0.018181818181818184	0.054054054054054064	0.022162162162162165	SBS7a	PLX-4720	Resistance
-50	120	0.03636363636363637	0.03636363636363637	0.10810810810810813	0.04432432432432433	SBS7a	PLX-4720	Resistance
-50	125	0.018181818181818184	0.018181818181818184	0.054054054054054064	0.022162162162162165	SBS7a	PLX-4720	Resistance
-50	130	0.09090909090909091	0.09090909090909091	0.2702702702702703	0.11081081081081082	SBS7a	PLX-4720	Resistance
-50	135	0.18181818181818182	0.18181818181818182	0.5405405405405406	0.22162162162162163	SBS7a	PLX-4720	Resistance
-50	140	0.23636363636363633	0.23636363636363633	0.7027027027027026	0.28810810810810805	SBS7a	PLX-4720	Resistance
-50	145	0.3181818181818182	0.3181818181818182	0.9459459459459459	0.3878378378378378	SBS7a	PLX-4720	Resistance
-50	150	0.15454545454545454	0.15454545454545454	0.45945945945945943	0.18837837837837834	SBS7a	PLX-4720	Resistance
-50	155	0.5	0.5	1.4864864864864864	0.6094594594594593	SBS7a	PLX-4720	Resistance
-50	160	0.43636363636363634	0.43636363636363634	1.2972972972972971	0.5318918918918918	SBS7a	PLX-4720	Resistance
-50	165	0.9727272727272727	0.9727272727272727	2.8918918918918917	1.1856756756756754	SBS7a	PLX-4720	Resistance
-50	170	1.1181818181818182	1.1181818181818182	3.324324324324324	1.3629729729729727	SBS7a	PLX-4720	Resistance
-50	175	1.2090909090909092	1.2090909090909092	3.5945945945945947	1.4737837837837837	SBS7a	PLX-4720	Resistance
-50	180	1.3	1.3	3.864864864864865	1.5845945945945945	SBS7a	PLX-4720	Resistance
-45	-180	0.6363636363636364	0.6363636363636364	1.8918918918918919	0.7756756756756756	SBS7a	PLX-4720	Resistance
-45	-175	0.7818181818181817	0.7818181818181817	2.324324324324324	0.9529729729729728	SBS7a	PLX-4720	Resistance
-45	-170	0.509090909090909	0.509090909090909	1.5135135135135134	0.6205405405405404	SBS7a	PLX-4720	Resistance
-45	-165	1.5727272727272728	1.5727272727272728	4.675675675675675	1.9170270270270269	SBS7a	PLX-4720	Resistance
-45	-160	1.3636363636363635	1.3636363636363635	4.0540540540540535	1.6621621621621618	SBS7a	PLX-4720	Resistance
-45	-155	2.790909090909091	2.790909090909091	8.297297297297298	3.401891891891892	SBS7a	PLX-4720	Resistance
-45	-150	1.9636363636363638	1.9636363636363638	5.837837837837839	2.3935135135135135	SBS7a	PLX-4720	Resistance
-45	-145	2.5727272727272728	2.5727272727272728	7.648648648648649	3.135945945945946	SBS7a	PLX-4720	Resistance
-45	-140	3.2	3.2	9.513513513513514	3.9005405405405407	SBS7a	PLX-4720	Resistance
-45	-135	0.24545454545454548	0.24545454545454548	0.7297297297297298	0.2991891891891892	SBS7a	PLX-4720	Resistance
-45	-130	0.2545454545454545	0.2545454545454545	0.7567567567567567	0.3102702702702702	SBS7a	PLX-4720	Resistance
-45	-125	1.4272727272727272	1.4272727272727272	4.243243243243243	1.7397297297297296	SBS7a	PLX-4720	Resistance
-45	-120	2.381818181818182	2.381818181818182	7.081081081081081	2.903243243243243	SBS7a	PLX-4720	Resistance
-45	-115	2.2545454545454544	2.2545454545454544	6.702702702702703	2.748108108108108	SBS7a	PLX-4720	Resistance
-45	-110	2.3727272727272726	2.3727272727272726	7.0540540540540535	2.892162162162162	SBS7a	PLX-4720	Resistance
-45	-105	2.2363636363636363	2.2363636363636363	6.648648648648648	2.7259459459459454	SBS7a	PLX-4720	Resistance
-45	-100	2.7454545454545456	2.7454545454545456	8.162162162162163	3.3464864864864867	SBS7a	PLX-4720	Resistance
-45	-95	2.7363636363636363	2.7363636363636363	8.135135135135135	3.335405405405405	SBS7a	PLX-4720	Resistance
-45	-90	3.3545454545454545	3.3545454545454545	9.972972972972972	4.088918918918918	SBS7a	PLX-4720	Resistance
-45	-85	3.4	3.4	10.108108108108107	4.144324324324324	SBS7a	PLX-4720	Resistance
-45	-80	3.4	3.4	10.108108108108107	4.144324324324324	SBS7a	PLX-4720	Resistance
-45	-75	3.4454545454545453	3.4454545454545453	10.243243243243242	4.199729729729729	SBS7a	PLX-4720	Resistance
-45	-70	3.7636363636363637	3.7636363636363637	11.18918918918919	4.587567567567567	SBS7a	PLX-4720	Resistance
-45	-65	3.4909090909090907	3.4909090909090907	10.378378378378377	4.255135135135134	SBS7a	PLX-4720	Resistance
-45	-60	3.8	3.8	11.297297297297296	4.631891891891891	SBS7a	PLX-4720	Resistance
-45	-55	3.8636363636363638	3.8636363636363638	11.486486486486486	4.709459459459459	SBS7a	PLX-4720	Resistance
-45	-50	2.018181818181818	2.018181818181818	6.0	2.46	SBS7a	PLX-4720	Resistance
-45	-45	2.290909090909091	2.290909090909091	6.810810810810811	2.7924324324324323	SBS7a	PLX-4720	Resistance
-45	-40	1.8272727272727274	1.8272727272727274	5.4324324324324325	2.227297297297297	SBS7a	PLX-4720	Resistance
-45	-35	2.6818181818181817	2.6818181818181817	7.972972972972973	3.2689189189189185	SBS7a	PLX-4720	Resistance
-45	-30	3.2636363636363637	3.2636363636363637	9.702702702702704	3.978108108108108	SBS7a	PLX-4720	Resistance
-45	-25	2.9545454545454546	2.9545454545454546	8.783783783783784	3.6013513513513513	SBS7a	PLX-4720	Resistance
-45	-20	2.3545454545454545	2.3545454545454545	7.0	2.8699999999999997	SBS7a	PLX-4720	Resistance
-45	-15	1.7	1.7	5.0540540540540535	2.072162162162162	SBS7a	PLX-4720	Resistance
-45	-10	1.8545454545454547	1.8545454545454547	5.513513513513514	2.2605405405405405	SBS7a	PLX-4720	Resistance
-45	-5	1.5909090909090908	1.5909090909090908	4.72972972972973	1.939189189189189	SBS7a	PLX-4720	Resistance
-45	0	1.1727272727272728	1.1727272727272728	3.486486486486487	1.4294594594594596	SBS7a	PLX-4720	Resistance
-45	5	1.1545454545454545	1.1545454545454545	3.4324324324324325	1.4072972972972972	SBS7a	PLX-4720	Resistance
-45	10	1.1454545454545455	1.1454545454545455	3.4054054054054057	1.3962162162162162	SBS7a	PLX-4720	Resistance
-45	15	0.9818181818181817	0.9818181818181817	2.9189189189189184	1.1967567567567565	SBS7a	PLX-4720	Resistance
-45	20	0.8090909090909091	0.8090909090909091	2.4054054054054053	0.9862162162162161	SBS7a	PLX-4720	Resistance
-45	25	0.4	0.4	1.1891891891891893	0.4875675675675676	SBS7a	PLX-4720	Resistance
-45	30	0.045454545454545456	0.045454545454545456	0.13513513513513514	0.05540540540540541	SBS7a	PLX-4720	Resistance
-45	35	0.38181818181818183	0.38181818181818183	1.135135135135135	0.46540540540540537	SBS7a	PLX-4720	Resistance
-45	40	0.32727272727272727	0.32727272727272727	0.9729729729729729	0.3989189189189189	SBS7a	PLX-4720	Resistance
-45	45	0.22727272727272727	0.22727272727272727	0.6756756756756757	0.27702702702702703	SBS7a	PLX-4720	Resistance
-45	50	0.1636363636363636	0.1636363636363636	0.4864864864864864	0.19945945945945942	SBS7a	PLX-4720	Resistance
-45	55	0.10909090909090909	0.10909090909090909	0.3243243243243243	0.13297297297297295	SBS7a	PLX-4720	Resistance
-45	60	0.06363636363636363	0.06363636363636363	0.18918918918918917	0.07756756756756755	SBS7a	PLX-4720	Resistance
-45	65	0.03636363636363637	0.03636363636363637	0.10810810810810813	0.04432432432432433	SBS7a	PLX-4720	Resistance
-45	70	0.018181818181818184	0.018181818181818184	0.054054054054054064	0.022162162162162165	SBS7a	PLX-4720	Resistance
-45	75	0.0	0.0	0.0	0.0	SBS7a	PLX-4720	Resistance
-45	80	0.0	0.0	0.0	0.0	SBS7a	PLX-4720	Resistance
-45	85	0.0	0.0	0.0	0.0	SBS7a	PLX-4720	Resistance
-45	90	0.0	0.0	0.0	0.0	SBS7a	PLX-4720	Resistance
-45	95	0.0	0.0	0.0	0.0	SBS7a	PLX-4720	Resistance
-45	100	0.0	0.0	0.0	0.0	SBS7a	PLX-4720	Resistance
-45	105	0.0	0.0	0.0	0.0	SBS7a	PLX-4720	Resistance
-45	110	0.009090909090909092	0.009090909090909092	0.027027027027027032	0.011081081081081082	SBS7a	PLX-4720	Resistance
-45	115	0.018181818181818184	0.018181818181818184	0.054054054054054064	0.022162162162162165	SBS7a	PLX-4720	Resistance
-45	120	0.02727272727272727	0.02727272727272727	0.08108108108108107	0.03324324324324324	SBS7a	PLX-4720	Resistance
-45	125	0.0818181818181818	0.0818181818181818	0.2432432432432432	0.09972972972972971	SBS7a	PLX-4720	Resistance
-45	130	0.09090909090909091	0.09090909090909091	0.2702702702702703	0.11081081081081082	SBS7a	PLX-4720	Resistance
-45	135	0.20909090909090908	0.20909090909090908	0.6216216216216216	0.2548648648648648	SBS7a	PLX-4720	Resistance
-45	140	0.30000000000000004	0.30000000000000004	0.891891891891892	0.3656756756756757	SBS7a	PLX-4720	Resistance
-45	145	0.22727272727272727	0.22727272727272727	0.6756756756756757	0.27702702702702703	SBS7a	PLX-4720	Resistance
-45	150	0.6	0.6	1.7837837837837838	0.7313513513513513	SBS7a	PLX-4720	Resistance
-45	155	0.7545454545454546	0.7545454545454546	2.2432432432432434	0.9197297297297298	SBS7a	PLX-4720	Resistance
-45	160	0.9090909090909091	0.9090909090909091	2.7027027027027026	1.1081081081081081	SBS7a	PLX-4720	Resistance
-45	165	1.1	1.1	3.2702702702702706	1.3408108108108108	SBS7a	PLX-4720	Resistance
-45	170	1.309090909090909	1.309090909090909	3.8918918918918917	1.5956756756756756	SBS7a	PLX-4720	Resistance
-45	175	0.9363636363636364	0.9363636363636364	2.7837837837837838	1.1413513513513514	SBS7a	PLX-4720	Resistance
-45	180	0.6363636363636364	0.6363636363636364	1.8918918918918919	0.7756756756756756	SBS7a	PLX-4720	Resistance
-40	-180	1.3454545454545455	1.3454545454545455	4.0	1.64	SBS7a	PLX-4720	Resistance
-40	-175	0.33636363636363636	0.33636363636363636	1.0	0.41	SBS7a	PLX-4720	Resistance
-40	-170	1.1454545454545455	1.1454545454545455	3.4054054054054057	1.3962162162162162	SBS7a	PLX-4720	Resistance
-40	-165	1.6181818181818182	1.6181818181818182	4.8108108108108105	1.9724324324324323	SBS7a	PLX-4720	Resistance
-40	-160	1.8363636363636366	1.8363636363636366	5.4594594594594605	2.238378378378379	SBS7a	PLX-4720	Resistance
-40	-155	2.381818181818182	2.381818181818182	7.081081081081081	2.903243243243243	SBS7a	PLX-4720	Resistance
-40	-150	3.0181818181818185	3.0181818181818185	8.972972972972974	3.678918918918919	SBS7a	PLX-4720	Resistance
-40	-145	3.872727272727273	3.872727272727273	11.513513513513514	4.72054054054054	SBS7a	PLX-4720	Resistance
-40	-140	3.1181818181818186	3.1181818181818186	9.270270270270272	3.800810810810811	SBS7a	PLX-4720	Resistance
-40	-135	2.4545454545454546	2.4545454545454546	7.297297297297297	2.9918918918918918	SBS7a	PLX-4720	Resistance
-40	-130	1.8454545454545455	1.8454545454545455	5.486486486486487	2.2494594594594597	SBS7a	PLX-4720	Resistance
-40	-125	2.536363636363636	2.536363636363636	7.5405405405405395	3.091621621621621	SBS7a	PLX-4720	Resistance
-40	-120	0.890909090909091	0.890909090909091	2.6486486486486487	1.085945945945946	SBS7a	PLX-4720	Resistance
-40	-115	3.463636363636364	3.463636363636364	10.297297297297298	4.221891891891892	SBS7a	PLX-4720	Resistance
-40	-110	3.7818181818181817	3.7818181818181817	11.243243243243244	4.60972972972973	SBS7a	PLX-4720	Resistance
-40	-105	3.6636363636363636	3.6636363636363636	10.891891891891891	4.4656756756756755	SBS7a	PLX-4720	Resistance
-40	-100	2.8272727272727276	2.8272727272727276	8.405405405405407	3.4462162162162167	SBS7a	PLX-4720	Resistance
-40	-95	1.3454545454545455	1.3454545454545455	4.0	1.64	SBS7a	PLX-4720	Resistance
-40	-90	0.6181818181818182	0.6181818181818182	1.8378378378378377	0.7535135135135134	SBS7a	PLX-4720	Resistance
-40	-85	2.790909090909091	2.790909090909091	8.297297297297298	3.401891891891892	SBS7a	PLX-4720	Resistance
-40	-80	3.836363636363636	3.836363636363636	11.405405405405403	4.676216216216215	SBS7a	PLX-4720	Resistance
-40	-75	3.5454545454545454	3.5454545454545454	10.54054054054054	4.321621621621621	SBS7a	PLX-4720	Resistance
-40	-70	4.872727272727273	4.872727272727273	14.486486486486488	5.939459459459459	SBS7a	PLX-4720	Resistance
-40	-65	4.790909090909091	4.790909090909091	14.243243243243244	5.839729729729729	SBS7a	PLX-4720	Resistance
-40	-60	4.4818181818181815	4.4818181818181815	13.324324324324323	5.462972972972972	SBS7a	PLX-4720	Resistance
-40	-55	3.0181818181818185	3.0181818181818185	8.972972972972974	3.678918918918919	SBS7a	PLX-4720	Resistance
-40	-50	4.109090909090909	4.109090909090909	12.216216216216218	5.008648648648649	SBS7a	PLX-4720	Resistance
-40	-45	4.472727272727273	4.472727272727273	13.297297297297296	5.451891891891891	SBS7a	PLX-4720	Resistance
-40	-40	3.372727272727273	3.372727272727273	10.027027027027028	4.111081081081081	SBS7a	PLX-4720	Resistance
-40	-35	2.7454545454545456	2.7454545454545456	8.162162162162163	3.3464864864864867	SBS7a	PLX-4720	Resistance
-40	-30	3.6363636363636362	3.6363636363636362	10.81081081081081	4.4324324324324325	SBS7a	PLX-4720	Resistance
-40	-25	3.1545454545454548	3.1545454545454548	9.378378378378379	3.845135135135135	SBS7a	PLX-4720	Resistance
-40	-20	2.645454545454545	2.645454545454545	7.864864864864864	3.224594594594594	SBS7a	PLX-4720	Resistance
-40	-15	2.3636363636363638	2.3636363636363638	7.027027027027027	2.881081081081081	SBS7a	PLX-4720	Resistance
-40	-10	1.9727272727272727	1.9727272727272727	5.864864864864865	2.4045945945945943	SBS7a	PLX-4720	Resistance
-40	-5	1.7090909090909092	1.7090909090909092	5.081081081081082	2.0832432432432433	SBS7a	PLX-4720	Resistance
-40	0	0.9636363636363636	0.9636363636363636	2.864864864864865	1.1745945945945946	SBS7a	PLX-4720	Resistance
-40	5	0.7000000000000001	0.7000000000000001	2.081081081081081	0.8532432432432432	SBS7a	PLX-4720	Resistance
-40	10	0.3	0.3	0.8918918918918919	0.36567567567567566	SBS7a	PLX-4720	Resistance
-40	15	1.2363636363636363	1.2363636363636363	3.6756756756756754	1.5070270270270267	SBS7a	PLX-4720	Resistance
-40	20	1.0363636363636364	1.0363636363636364	3.081081081081081	1.2632432432432432	SBS7a	PLX-4720	Resistance
-40	25	0.33636363636363636	0.33636363636363636	1.0	0.41	SBS7a	PLX-4720	Resistance
-40	30	0.41818181818181815	0.41818181818181815	1.2432432432432432	0.5097297297297296	SBS7a	PLX-4720	Resistance
-40	35	0.43636363636363634	0.43636363636363634	1.2972972972972971	0.5318918918918918	SBS7a	PLX-4720	Resistance
-40	40	0.3727272727272727	0.3727272727272727	1.108108108108108	0.45432432432432424	SBS7a	PLX-4720	Resistance
-40	45	0.2545454545454545	0.2545454545454545	0.7567567567567567	0.3102702702702702	SBS7a	PLX-4720	Resistance
-40	50	0.17272727272727273	0.17272727272727273	0.5135135135135135	0.21054054054054053	SBS7a	PLX-4720	Resistance
-40	55	0.10909090909090909	0.10909090909090909	0.3243243243243243	0.13297297297297295	SBS7a	PLX-4720	Resistance
-40	60	0.06363636363636363	0.06363636363636363	0.18918918918918917	0.07756756756756755	SBS7a	PLX-4720	Resistance
-40	65	0.03636363636363637	0.03636363636363637	0.10810810810810813	0.04432432432432433	SBS7a	PLX-4720	Resistance
-40	70	0.009090909090909092	0.009090909090909092	0.027027027027027032	0.011081081081081082	SBS7a	PLX-4720	Resistance
-40	75	0.0	0.0	0.0	0.0	SBS7a	PLX-4720	Resistance
-40	80	0.0	0.0	0.0	0.0	SBS7a	PLX-4720	Resistance
-40	85	0.0	0.0	0.0	0.0	SBS7a	PLX-4720	Resistance
-40	90	0.0	0.0	0.0	0.0	SBS7a	PLX-4720	Resistance
-40	95	0.0	0.0	0.0	0.0	SBS7a	PLX-4720	Resistance
-40	100	0.0	0.0	0.0	0.0	SBS7a	PLX-4720	Resistance
-40	105	0.0	0.0	0.0	0.0	SBS7a	PLX-4720	Resistance
-40	110	0.009090909090909092	0.009090909090909092	0.027027027027027032	0.011081081081081082	SBS7a	PLX-4720	Resistance
-40	115	0.03636363636363637	0.03636363636363637	0.10810810810810813	0.04432432432432433	SBS7a	PLX-4720	Resistance
-40	120	0.06363636363636363	0.06363636363636363	0.18918918918918917	0.07756756756756755	SBS7a	PLX-4720	Resistance
-40	125	0.1	0.1	0.2972972972972973	0.1218918918918919	SBS7a	PLX-4720	Resistance
-40	130	0.1636363636363636	0.1636363636363636	0.4864864864864864	0.19945945945945942	SBS7a	PLX-4720	Resistance
-40	135	0.24545454545454548	0.24545454545454548	0.7297297297297298	0.2991891891891892	SBS7a	PLX-4720	Resistance
-40	140	0.21818181818181817	0.21818181818181817	0.6486486486486486	0.2659459459459459	SBS7a	PLX-4720	Resistance
-40	145	0.4818181818181818	0.4818181818181818	1.4324324324324325	0.5872972972972973	SBS7a	PLX-4720	Resistance
-40	150	0.6545454545454545	0.6545454545454545	1.9459459459459458	0.7978378378378378	SBS7a	PLX-4720	Resistance
-40	155	0.49090909090909096	0.49090909090909096	1.4594594594594597	0.5983783783783784	SBS7a	PLX-4720	Resistance
-40	160	0.6090909090909091	0.6090909090909091	1.810810810810811	0.7424324324324324	SBS7a	PLX-4720	Resistance
-40	165	1.2363636363636366	1.2363636363636366	3.6756756756756763	1.5070270270270272	SBS7a	PLX-4720	Resistance
-40	170	1.4181818181818182	1.4181818181818182	4.216216216216217	1.7286486486486488	SBS7a	PLX-4720	Resistance
-40	175	1.5636363636363635	1.5636363636363635	4.648648648648648	1.9059459459459456	SBS7a	PLX-4720	Resistance
-40	180	1.3454545454545455	1.3454545454545455	4.0	1.64	SBS7a	PLX-4720	Resistance
-35	-180	1.6363636363636365	1.6363636363636365	4.864864864864865	1.9945945945945944	SBS7a	PLX-4720	Resistance
-35	-175	1.4090909090909092	1.4090909090909092	4.1891891891891895	1.7175675675675677	SBS7a	PLX-4720	Resistance
-35	-170	1.781818181818182	1.781818181818182	5.297297297297297	2.171891891891892	SBS7a	PLX-4720	Resistance
-35	-165	2.2636363636363637	2.2636363636363637	6.72972972972973	2.759189189189189	SBS7a	PLX-4720	Resistance
-35	-160	3.3545454545454545	3.3545454545454545	9.972972972972972	4.088918918918918	SBS7a	PLX-4720	Resistance
-35	-155	3.7181818181818187	3.7181818181818187	11.054054054054056	4.532162162162162	SBS7a	PLX-4720	Resistance
-35	-150	3.790909090909091	3.790909090909091	11.27027027027027	4.62081081081081	SBS7a	PLX-4720	Resistance
-35	-145	4.136363636363637	4.136363636363637	12.297297297297298	5.041891891891892	SBS7a	PLX-4720	Resistance
-35	-140	2.1545454545454543	2.1545454545454543	6.405405405405404	2.6262162162162155	SBS7a	PLX-4720	Resistance
-35	-135	4.909090909090909	4.909090909090909	14.594594594594595	5.9837837837837835	SBS7a	PLX-4720	Resistance
-35	-130	5.036363636363636	5.036363636363636	14.972972972972972	6.138918918918918	SBS7a	PLX-4720	Resistance
-35	-125	5.245454545454546	5.245454545454546	15.594594594594597	6.3937837837837845	SBS7a	PLX-4720	Resistance
-35	-120	5.154545454545455	5.154545454545455	15.324324324324326	6.282972972972973	SBS7a	PLX-4720	Resistance
-35	-115	5.345454545454545	5.345454545454545	15.89189189189189	6.515675675675674	SBS7a	PLX-4720	Resistance
-35	-110	4.545454545454546	4.545454545454546	13.513513513513514	5.54054054054054	SBS7a	PLX-4720	Resistance
-35	-105	4.409090909090909	4.409090909090909	13.108108108108109	5.374324324324324	SBS7a	PLX-4720	Resistance
-35	-100	3.5727272727272723	3.5727272727272723	10.621621621621621	4.354864864864864	SBS7a	PLX-4720	Resistance
-35	-95	3.1727272727272724	3.1727272727272724	9.432432432432432	3.8672972972972968	SBS7a	PLX-4720	Resistance
-35	-90	3.8454545454545452	3.8454545454545452	11.432432432432432	4.687297297297297	SBS7a	PLX-4720	Resistance
-35	-85	3.7818181818181817	3.7818181818181817	11.243243243243244	4.60972972972973	SBS7a	PLX-4720	Resistance
-35	-80	5.409090909090909	5.409090909090909	16.08108108108108	6.593243243243243	SBS7a	PLX-4720	Resistance
-35	-75	5.4363636363636365	5.4363636363636365	16.16216216216216	6.626486486486486	SBS7a	PLX-4720	Resistance
-35	-70	6.718181818181819	6.718181818181819	19.972972972972975	8.188918918918919	SBS7a	PLX-4720	Resistance
-35	-65	3.590909090909091	3.590909090909091	10.675675675675675	4.377027027027027	SBS7a	PLX-4720	Resistance
-35	-60	3.1636363636363636	3.1636363636363636	9.405405405405405	3.856216216216216	SBS7a	PLX-4720	Resistance
-35	-55	4.972727272727273	4.972727272727273	14.783783783783784	6.061351351351351	SBS7a	PLX-4720	Resistance
-35	-50	4.745454545454546	4.745454545454546	14.10810810810811	5.784324324324325	SBS7a	PLX-4720	Resistance
-35	-45	4.690909090909091	4.690909090909091	13.945945945945947	5.7178378378378385	SBS7a	PLX-4720	Resistance
-35	-40	4.490909090909091	4.490909090909091	13.351351351351353	5.474054054054054	SBS7a	PLX-4720	Resistance
-35	-35	3.0545454545454547	3.0545454545454547	9.08108108108108	3.723243243243243	SBS7a	PLX-4720	Resistance
-35	-30	2.7363636363636363	2.7363636363636363	8.135135135135135	3.335405405405405	SBS7a	PLX-4720	Resistance
-35	-25	2.7636363636363637	2.7636363636363637	8.216216216216216	3.3686486486486484	SBS7a	PLX-4720	Resistance
-35	-20	3.227272727272727	3.227272727272727	9.594594594594595	3.9337837837837837	SBS7a	PLX-4720	Resistance
-35	-15	2.8272727272727276	2.8272727272727276	8.405405405405407	3.4462162162162167	SBS7a	PLX-4720	Resistance
-35	-10	1.3818181818181818	1.3818181818181818	4.108108108108108	1.6843243243243242	SBS7a	PLX-4720	Resistance
-35	-5	0.890909090909091	0.890909090909091	2.6486486486486487	1.085945945945946	SBS7a	PLX-4720	Resistance
-35	0	1.1545454545454545	1.1545454545454545	3.4324324324324325	1.4072972972972972	SBS7a	PLX-4720	Resistance
-35	5	1.781818181818182	1.781818181818182	5.297297297297297	2.171891891891892	SBS7a	PLX-4720	Resistance
-35	10	1.6818181818181819	1.6818181818181819	5.0	2.05	SBS7a	PLX-4720	Resistance
-35	15	1.4272727272727275	1.4272727272727275	4.243243243243244	1.7397297297297298	SBS7a	PLX-4720	Resistance
-35	20	0.9818181818181819	0.9818181818181819	2.9189189189189193	1.1967567567567567	SBS7a	PLX-4720	Resistance
-35	25	0.9	0.9	2.675675675675676	1.097027027027027	SBS7a	PLX-4720	Resistance
-35	30	0.6909090909090909	0.6909090909090909	2.054054054054054	0.8421621621621621	SBS7a	PLX-4720	Resistance
-35	35	0.5272727272727272	0.5272727272727272	1.5675675675675673	0.6427027027027026	SBS7a	PLX-4720	Resistance
-35	40	0.38181818181818183	0.38181818181818183	1.135135135135135	0.46540540540540537	SBS7a	PLX-4720	Resistance
-35	45	0.2727272727272727	0.2727272727272727	0.8108108108108107	0.33243243243243237	SBS7a	PLX-4720	Resistance
-35	50	0.06363636363636363	0.06363636363636363	0.18918918918918917	0.07756756756756755	SBS7a	PLX-4720	Resistance
-35	55	0.0818181818181818	0.0818181818181818	0.2432432432432432	0.09972972972972971	SBS7a	PLX-4720	Resistance
-35	60	0.05454545454545454	0.05454545454545454	0.16216216216216214	0.06648648648648647	SBS7a	PLX-4720	Resistance
-35	65	0.03636363636363637	0.03636363636363637	0.10810810810810813	0.04432432432432433	SBS7a	PLX-4720	Resistance
-35	70	0.018181818181818184	0.018181818181818184	0.054054054054054064	0.022162162162162165	SBS7a	PLX-4720	Resistance
-35	75	0.0	0.0	0.0	0.0	SBS7a	PLX-4720	Resistance
-35	80	0.0	0.0	0.0	0.0	SBS7a	PLX-4720	Resistance
-35	85	0.0	0.0	0.0	0.0	SBS7a	PLX-4720	Resistance
-35	90	0.0	0.0	0.0	0.0	SBS7a	PLX-4720	Resistance
-35	95	0.0	0.0	0.0	0.0	SBS7a	PLX-4720	Resistance
-35	100	0.0	0.0	0.0	0.0	SBS7a	PLX-4720	Resistance
-35	105	0.0	0.0	0.0	0.0	SBS7a	PLX-4720	Resistance
-35	110	0.018181818181818184	0.018181818181818184	0.054054054054054064	0.022162162162162165	SBS7a	PLX-4720	Resistance
-35	115	0.03636363636363637	0.03636363636363637	0.10810810810810813	0.04432432432432433	SBS7a	PLX-4720	Resistance
-35	120	0.06363636363636363	0.06363636363636363	0.18918918918918917	0.07756756756756755	SBS7a	PLX-4720	Resistance
-35	125	0.11818181818181818	0.11818181818181818	0.35135135135135137	0.14405405405405405	SBS7a	PLX-4720	Resistance
-35	130	0.18181818181818182	0.18181818181818182	0.5405405405405406	0.22162162162162163	SBS7a	PLX-4720	Resistance
-35	135	0.2727272727272727	0.2727272727272727	0.8108108108108107	0.33243243243243237	SBS7a	PLX-4720	Resistance
-35	140	0.4	0.4	1.1891891891891893	0.4875675675675676	SBS7a	PLX-4720	Resistance
-35	145	0.5545454545454546	0.5545454545454546	1.6486486486486487	0.6759459459459459	SBS7a	PLX-4720	Resistance
-35	150	0.509090909090909	0.509090909090909	1.5135135135135134	0.6205405405405404	SBS7a	PLX-4720	Resistance
-35	155	0.8	0.8	2.3783783783783785	0.9751351351351352	SBS7a	PLX-4720	Resistance
-35	160	0.8454545454545456	0.8454545454545456	2.513513513513514	1.0305405405405408	SBS7a	PLX-4720	Resistance
-35	165	1.3272727272727274	1.3272727272727274	3.945945945945946	1.6178378378378377	SBS7a	PLX-4720	Resistance
-35	170	1.5545454545454547	1.5545454545454547	4.621621621621622	1.894864864864865	SBS7a	PLX-4720	Resistance
-35	175	1.8	1.8	5.351351351351352	2.194054054054054	SBS7a	PLX-4720	Resistance
-35	180	1.6363636363636365	1.6363636363636365	4.864864864864865	1.9945945945945944	SBS7a	PLX-4720	Resistance
-30	-180	2.4545454545454546	2.4545454545454546	7.297297297297297	2.9918918918918918	SBS7a	PLX-4720	Resistance
-30	-175	1.7909090909090912	1.7909090909090912	5.3243243243243255	2.182972972972973	SBS7a	PLX-4720	Resistance
-30	-170	2.8000000000000003	2.8000000000000003	8.324324324324325	3.4129729729729728	SBS7a	PLX-4720	Resistance
-30	-165	2.1999999999999997	2.1999999999999997	6.5405405405405395	2.681621621621621	SBS7a	PLX-4720	Resistance
-30	-160	3.8363636363636364	3.8363636363636364	11.405405405405405	4.676216216216216	SBS7a	PLX-4720	Resistance
-30	-155	4.136363636363637	4.136363636363637	12.297297297297298	5.041891891891892	SBS7a	PLX-4720	Resistance
-30	-150	4.127272727272727	4.127272727272727	12.27027027027027	5.03081081081081	SBS7a	PLX-4720	Resistance
-30	-145	3.745454545454545	3.745454545454545	11.135135135135133	4.5654054054054045	SBS7a	PLX-4720	Resistance
-30	-140	5.136363636363637	5.136363636363637	15.270270270270272	6.260810810810811	SBS7a	PLX-4720	Resistance
-30	-135	5.5636363636363635	5.5636363636363635	16.54054054054054	6.781621621621621	SBS7a	PLX-4720	Resistance
-30	-130	5.6454545454545455	5.6454545454545455	16.783783783783782	6.88135135135135	SBS7a	PLX-4720	Resistance
-30	-125	5.754545454545455	5.754545454545455	17.10810810810811	7.014324324324324	SBS7a	PLX-4720	Resistance
-30	-120	5.709090909090909	5.709090909090909	16.972972972972972	6.9589189189189185	SBS7a	PLX-4720	Resistance
-30	-115	5.836363636363637	5.836363636363637	17.351351351351354	7.114054054054055	SBS7a	PLX-4720	Resistance
-30	-110	5.845454545454545	5.845454545454545	17.378378378378375	7.1251351351351335	SBS7a	PLX-4720	Resistance
-30	-105	5.763636363636364	5.763636363636364	17.135135135135137	7.025405405405405	SBS7a	PLX-4720	Resistance
-30	-100	2.709090909090909	2.709090909090909	8.054054054054054	3.302162162162162	SBS7a	PLX-4720	Resistance
-30	-95	4.3545454545454545	4.3545454545454545	12.945945945945946	5.3078378378378375	SBS7a	PLX-4720	Resistance
-30	-90	4.281818181818182	4.281818181818182	12.729729729729732	5.21918918918919	SBS7a	PLX-4720	Resistance
-30	-85	4.054545454545455	4.054545454545455	12.054054054054054	4.942162162162162	SBS7a	PLX-4720	Resistance
-30	-80	6.036363636363637	6.036363636363637	17.945945945945947	7.357837837837838	SBS7a	PLX-4720	Resistance
-30	-75	6.0	6.0	17.83783783783784	7.313513513513513	SBS7a	PLX-4720	Resistance
-30	-70	7.545454545454546	7.545454545454546	22.432432432432435	9.197297297297299	SBS7a	PLX-4720	Resistance
-30	-65	6.0	6.0	17.83783783783784	7.313513513513513	SBS7a	PLX-4720	Resistance
-30	-60	5.481818181818182	5.481818181818182	16.2972972972973	6.681891891891892	SBS7a	PLX-4720	Resistance
-30	-55	5.309090909090909	5.309090909090909	15.783783783783782	6.47135135135135	SBS7a	PLX-4720	Resistance
-30	-50	5.236363636363636	5.236363636363636	15.567567567567567	6.382702702702702	SBS7a	PLX-4720	Resistance
-30	-45	5.136363636363637	5.136363636363637	15.270270270270272	6.260810810810811	SBS7a	PLX-4720	Resistance
-30	-40	5.027272727272727	5.027272727272727	14.945945945945946	6.127837837837838	SBS7a	PLX-4720	Resistance
-30	-35	4.527272727272727	4.527272727272727	13.45945945945946	5.518378378378378	SBS7a	PLX-4720	Resistance
-30	-30	3.7454545454545456	3.7454545454545456	11.135135135135135	4.565405405405405	SBS7a	PLX-4720	Resistance
-30	-25	3.8181818181818183	3.8181818181818183	11.351351351351353	4.654054054054054	SBS7a	PLX-4720	Resistance
-30	-20	1.6636363636363638	1.6636363636363638	4.9459459459459465	2.027837837837838	SBS7a	PLX-4720	Resistance
-30	-15	2.390909090909091	2.390909090909091	7.108108108108109	2.9143243243243244	SBS7a	PLX-4720	Resistance
-30	-10	0.9727272727272727	0.9727272727272727	2.8918918918918917	1.1856756756756754	SBS7a	PLX-4720	Resistance
-30	-5	2.7454545454545456	2.7454545454545456	8.162162162162163	3.3464864864864867	SBS7a	PLX-4720	Resistance
-30	0	2.4636363636363634	2.4636363636363634	7.324324324324324	3.0029729729729726	SBS7a	PLX-4720	Resistance
-30	5	2.1545454545454543	2.1545454545454543	6.405405405405404	2.6262162162162155	SBS7a	PLX-4720	Resistance
-30	10	1.6272727272727272	1.6272727272727272	4.837837837837838	1.9835135135135133	SBS7a	PLX-4720	Resistance
-30	15	1.4909090909090907	1.4909090909090907	4.432432432432432	1.817297297297297	SBS7a	PLX-4720	Resistance
-30	20	1.2454545454545454	1.2454545454545454	3.7027027027027026	1.518108108108108	SBS7a	PLX-4720	Resistance
-30	25	0.8454545454545453	0.8454545454545453	2.513513513513513	1.0305405405405403	SBS7a	PLX-4720	Resistance
-30	30	0.4727272727272727	0.4727272727272727	1.4054054054054055	0.5762162162162162	SBS7a	PLX-4720	Resistance
-30	35	0.5727272727272728	0.5727272727272728	1.7027027027027029	0.6981081081081081	SBS7a	PLX-4720	Resistance
-30	40	0.2818181818181818	0.2818181818181818	0.8378378378378378	0.3435135135135135	SBS7a	PLX-4720	Resistance
-30	45	0.1272727272727273	0.1272727272727273	0.3783783783783784	0.15513513513513513	SBS7a	PLX-4720	Resistance
-30	50	0.018181818181818184	0.018181818181818184	0.054054054054054064	0.022162162162162165	SBS7a	PLX-4720	Resistance
-30	55	0.02727272727272727	0.02727272727272727	0.08108108108108107	0.03324324324324324	SBS7a	PLX-4720	Resistance
-30	60	0.05454545454545454	0.05454545454545454	0.16216216216216214	0.06648648648648647	SBS7a	PLX-4720	Resistance
-30	65	0.03636363636363637	0.03636363636363637	0.10810810810810813	0.04432432432432433	SBS7a	PLX-4720	Resistance
-30	70	0.018181818181818184	0.018181818181818184	0.054054054054054064	0.022162162162162165	SBS7a	PLX-4720	Resistance
-30	75	0.0	0.0	0.0	0.0	SBS7a	PLX-4720	Resistance
-30	80	0.0	0.0	0.0	0.0	SBS7a	PLX-4720	Resistance
-30	85	0.0	0.0	0.0	0.0	SBS7a	PLX-4720	Resistance
-30	90	0.0	0.0	0.0	0.0	SBS7a	PLX-4720	Resistance
-30	95	0.0	0.0	0.0	0.0	SBS7a	PLX-4720	Resistance
-30	100	0.0	0.0	0.0	0.0	SBS7a	PLX-4720	Resistance
-30	105	0.0	0.0	0.0	0.0	SBS7a	PLX-4720	Resistance
-30	110	0.018181818181818184	0.018181818181818184	0.054054054054054064	0.022162162162162165	SBS7a	PLX-4720	Resistance
-30	115	0.03636363636363637	0.03636363636363637	0.10810810810810813	0.04432432432432433	SBS7a	PLX-4720	Resistance
-30	120	0.07272727272727274	0.07272727272727274	0.21621621621621626	0.08864864864864866	SBS7a	PLX-4720	Resistance
-30	125	0.11818181818181818	0.11818181818181818	0.35135135135135137	0.14405405405405405	SBS7a	PLX-4720	Resistance
-30	130	0.2	0.2	0.5945945945945946	0.2437837837837838	SBS7a	PLX-4720	Resistance
-30	135	0.30909090909090914	0.30909090909090914	0.9189189189189191	0.3767567567567568	SBS7a	PLX-4720	Resistance
-30	140	0.43636363636363634	0.43636363636363634	1.2972972972972971	0.5318918918918918	SBS7a	PLX-4720	Resistance
-30	145	0.5727272727272728	0.5727272727272728	1.7027027027027029	0.6981081081081081	SBS7a	PLX-4720	Resistance
-30	150	0.7272727272727273	0.7272727272727273	2.1621621621621623	0.8864864864864865	SBS7a	PLX-4720	Resistance
-30	155	0.13636363636363635	0.13636363636363635	0.4054054054054054	0.16621621621621618	SBS7a	PLX-4720	Resistance
-30	160	1.190909090909091	1.190909090909091	3.5405405405405403	1.4516216216216216	SBS7a	PLX-4720	Resistance
-30	165	0.6636363636363636	0.6636363636363636	1.9729729729729728	0.8089189189189188	SBS7a	PLX-4720	Resistance
-30	170	1.8454545454545455	1.8454545454545455	5.486486486486487	2.2494594594594597	SBS7a	PLX-4720	Resistance
-30	175	2.1	2.1	6.243243243243244	2.55972972972973	SBS7a	PLX-4720	Resistance
-30	180	2.4545454545454546	2.4545454545454546	7.297297297297297	2.9918918918918918	SBS7a	PLX-4720	Resistance
-25	-180	1.7636363636363634	1.7636363636363634	5.243243243243243	2.1497297297297293	SBS7a	PLX-4720	Resistance
-25	-175	2.8363636363636364	2.8363636363636364	8.432432432432433	3.4572972972972975	SBS7a	PLX-4720	Resistance
-25	-170	2.481818181818182	2.481818181818182	7.378378378378379	3.025135135135135	SBS7a	PLX-4720	Resistance
-25	-165	3.709090909090909	3.709090909090909	11.027027027027026	4.52108108108108	SBS7a	PLX-4720	Resistance
-25	-160	1.7636363636363634	1.7636363636363634	5.243243243243243	2.1497297297297293	SBS7a	PLX-4720	Resistance
-25	-155	3.5727272727272723	3.5727272727272723	10.621621621621621	4.354864864864864	SBS7a	PLX-4720	Resistance
-25	-150	3.6181818181818177	3.6181818181818177	10.756756756756756	4.41027027027027	SBS7a	PLX-4720	Resistance
-25	-145	4.490909090909091	4.490909090909091	13.351351351351353	5.474054054054054	SBS7a	PLX-4720	Resistance
-25	-140	5.781818181818182	5.781818181818182	17.18918918918919	7.047567567567567	SBS7a	PLX-4720	Resistance
-25	-135	5.781818181818182	5.781818181818182	17.18918918918919	7.047567567567567	SBS7a	PLX-4720	Resistance
-25	-130	5.9	5.9	17.54054054054054	7.191621621621621	SBS7a	PLX-4720	Resistance
-25	-125	5.863636363636363	5.863636363636363	17.43243243243243	7.147297297297296	SBS7a	PLX-4720	Resistance
-25	-120	6.1909090909090905	6.1909090909090905	18.405405405405403	7.546216216216215	SBS7a	PLX-4720	Resistance
-25	-115	6.3	6.3	18.72972972972973	7.679189189189189	SBS7a	PLX-4720	Resistance
-25	-110	6.409090909090909	6.409090909090909	19.054054054054053	7.812162162162161	SBS7a	PLX-4720	Resistance
-25	-105	5.3999999999999995	5.3999999999999995	16.054054054054053	6.582162162162161	SBS7a	PLX-4720	Resistance
-25	-100	5.554545454545455	5.554545454545455	16.513513513513512	6.77054054054054	SBS7a	PLX-4720	Resistance
-25	-95	5.881818181818182	5.881818181818182	17.486486486486488	7.16945945945946	SBS7a	PLX-4720	Resistance
-25	-90	6.3	6.3	18.72972972972973	7.679189189189189	SBS7a	PLX-4720	Resistance
-25	-85	6.418181818181819	6.418181818181819	19.081081081081084	7.823243243243244	SBS7a	PLX-4720	Resistance
-25	-80	6.463636363636363	6.463636363636363	19.216216216216214	7.878648648648647	SBS7a	PLX-4720	Resistance
-25	-75	6.4363636363636365	6.4363636363636365	19.135135135135137	7.845405405405406	SBS7a	PLX-4720	Resistance
-25	-70	7.554545454545456	7.554545454545456	22.459459459459463	9.208378378378379	SBS7a	PLX-4720	Resistance
-25	-65	5.590909090909091	5.590909090909091	16.62162162162162	6.814864864864864	SBS7a	PLX-4720	Resistance
-25	-60	6.054545454545454	6.054545454545454	17.999999999999996	7.379999999999998	SBS7a	PLX-4720	Resistance
-25	-55	5.6000000000000005	5.6000000000000005	16.64864864864865	6.8259459459459455	SBS7a	PLX-4720	Resistance
-25	-50	5.9	5.9	17.54054054054054	7.191621621621621	SBS7a	PLX-4720	Resistance
-25	-45	5.5	5.5	16.35135135135135	6.704054054054054	SBS7a	PLX-4720	Resistance
-25	-40	5.372727272727273	5.372727272727273	15.972972972972974	6.548918918918919	SBS7a	PLX-4720	Resistance
-25	-35	5.109090909090909	5.109090909090909	15.18918918918919	6.227567567567568	SBS7a	PLX-4720	Resistance
-25	-30	4.963636363636364	4.963636363636364	14.756756756756758	6.05027027027027	SBS7a	PLX-4720	Resistance
-25	-25	4.6000000000000005	4.6000000000000005	13.675675675675677	5.607027027027027	SBS7a	PLX-4720	Resistance
-25	-20	4.190909090909091	4.190909090909091	12.459459459459461	5.1083783783783785	SBS7a	PLX-4720	Resistance
-25	-15	3.527272727272727	3.527272727272727	10.486486486486486	4.299459459459459	SBS7a	PLX-4720	Resistance
-25	-10	3.4181818181818184	3.4181818181818184	10.162162162162163	4.166486486486487	SBS7a	PLX-4720	Resistance
-25	-5	3.0090909090909093	3.0090909090909093	8.945945945945946	3.6678378378378373	SBS7a	PLX-4720	Resistance
-25	0	2.6454545454545455	2.6454545454545455	7.864864864864865	3.2245945945945946	SBS7a	PLX-4720	Resistance
-25	5	1.6090909090909091	1.6090909090909091	4.783783783783784	1.9613513513513514	SBS7a	PLX-4720	Resistance
-25	10	1.7909090909090908	1.7909090909090908	5.324324324324324	2.1829729729729728	SBS7a	PLX-4720	Resistance
-25	15	1.6636363636363638	1.6636363636363638	4.9459459459459465	2.027837837837838	SBS7a	PLX-4720	Resistance
-25	20	1.3454545454545455	1.3454545454545455	4.0	1.64	SBS7a	PLX-4720	Resistance
-25	25	0.5	0.5	1.4864864864864864	0.6094594594594593	SBS7a	PLX-4720	Resistance
-25	30	0.4818181818181818	0.4818181818181818	1.4324324324324325	0.5872972972972973	SBS7a	PLX-4720	Resistance
-25	35	0.6000000000000001	0.6000000000000001	1.783783783783784	0.7313513513513514	SBS7a	PLX-4720	Resistance
-25	40	0.43636363636363634	0.43636363636363634	1.2972972972972971	0.5318918918918918	SBS7a	PLX-4720	Resistance
-25	45	0.13636363636363635	0.13636363636363635	0.4054054054054054	0.16621621621621618	SBS7a	PLX-4720	Resistance
-25	50	0.15454545454545454	0.15454545454545454	0.45945945945945943	0.18837837837837834	SBS7a	PLX-4720	Resistance
-25	55	0.12727272727272726	0.12727272727272726	0.37837837837837834	0.1551351351351351	SBS7a	PLX-4720	Resistance
-25	60	0.07272727272727274	0.07272727272727274	0.21621621621621626	0.08864864864864866	SBS7a	PLX-4720	Resistance
-25	65	0.03636363636363637	0.03636363636363637	0.10810810810810813	0.04432432432432433	SBS7a	PLX-4720	Resistance
-25	70	0.018181818181818184	0.018181818181818184	0.054054054054054064	0.022162162162162165	SBS7a	PLX-4720	Resistance
-25	75	0.0	0.0	0.0	0.0	SBS7a	PLX-4720	Resistance
-25	80	0.0	0.0	0.0	0.0	SBS7a	PLX-4720	Resistance
-25	85	0.0	0.0	0.0	0.0	SBS7a	PLX-4720	Resistance
-25	90	0.0	0.0	0.0	0.0	SBS7a	PLX-4720	Resistance
-25	95	0.0	0.0	0.0	0.0	SBS7a	PLX-4720	Resistance
-25	100	0.0	0.0	0.0	0.0	SBS7a	PLX-4720	Resistance
-25	105	0.0	0.0	0.0	0.0	SBS7a	PLX-4720	Resistance
-25	110	0.018181818181818184	0.018181818181818184	0.054054054054054064	0.022162162162162165	SBS7a	PLX-4720	Resistance
-25	115	0.03636363636363637	0.03636363636363637	0.10810810810810813	0.04432432432432433	SBS7a	PLX-4720	Resistance
-25	120	0.07272727272727274	0.07272727272727274	0.21621621621621626	0.08864864864864866	SBS7a	PLX-4720	Resistance
-25	125	0.13636363636363635	0.13636363636363635	0.4054054054054054	0.16621621621621618	SBS7a	PLX-4720	Resistance
-25	130	0.21818181818181817	0.21818181818181817	0.6486486486486486	0.2659459459459459	SBS7a	PLX-4720	Resistance
-25	135	0.3181818181818182	0.3181818181818182	0.9459459459459459	0.3878378378378378	SBS7a	PLX-4720	Resistance
-25	140	0.43636363636363634	0.43636363636363634	1.2972972972972971	0.5318918918918918	SBS7a	PLX-4720	Resistance
-25	145	0.6272727272727272	0.6272727272727272	1.8648648648648647	0.7645945945945944	SBS7a	PLX-4720	Resistance
-25	150	0.809090909090909	0.809090909090909	2.4054054054054053	0.9862162162162161	SBS7a	PLX-4720	Resistance
-25	155	0.7272727272727273	0.7272727272727273	2.1621621621621623	0.8864864864864865	SBS7a	PLX-4720	Resistance
-25	160	1.3909090909090909	1.3909090909090909	4.135135135135135	1.6954054054054053	SBS7a	PLX-4720	Resistance
-25	165	1.7454545454545454	1.7454545454545454	5.189189189189189	2.127567567567567	SBS7a	PLX-4720	Resistance
-25	170	2.090909090909091	2.090909090909091	6.216216216216216	2.548648648648648	SBS7a	PLX-4720	Resistance
-25	175	2.4727272727272727	2.4727272727272727	7.351351351351351	3.0140540540540535	SBS7a	PLX-4720	Resistance
-25	180	1.7636363636363634	1.7636363636363634	5.243243243243243	2.1497297297297293	SBS7a	PLX-4720	Resistance
-20	-180	2.9181818181818184	2.9181818181818184	8.675675675675677	3.5570270270270274	SBS7a	PLX-4720	Resistance
-20	-175	3.2636363636363637	3.2636363636363637	9.702702702702704	3.978108108108108	SBS7a	PLX-4720	Resistance
-20	-170	3.7181818181818187	3.7181818181818187	11.054054054054056	4.532162162162162	SBS7a	PLX-4720	Resistance
-20	-165	0.7545454545454546	0.7545454545454546	2.2432432432432434	0.9197297297297298	SBS7a	PLX-4720	Resistance
-20	-160	3.563636363636364	3.563636363636364	10.594594594594595	4.343783783783784	SBS7a	PLX-4720	Resistance
-20	-155	3.709090909090909	3.709090909090909	11.027027027027026	4.52108108108108	SBS7a	PLX-4720	Resistance
-20	-150	5.163636363636363	5.163636363636363	15.351351351351349	6.294054054054053	SBS7a	PLX-4720	Resistance
-20	-145	5.736363636363635	5.736363636363635	17.054054054054053	6.9921621621621615	SBS7a	PLX-4720	Resistance
-20	-140	5.945454545454546	5.945454545454546	17.675675675675677	7.247027027027027	SBS7a	PLX-4720	Resistance
-20	-135	6.0	6.0	17.83783783783784	7.313513513513513	SBS7a	PLX-4720	Resistance
-20	-130	5.6454545454545455	5.6454545454545455	16.783783783783782	6.88135135135135	SBS7a	PLX-4720	Resistance
-20	-125	6.554545454545454	6.554545454545454	19.486486486486484	7.989459459459458	SBS7a	PLX-4720	Resistance
-20	-120	6.645454545454545	6.645454545454545	19.756756756756754	8.100270270270268	SBS7a	PLX-4720	Resistance
-20	-115	6.781818181818181	6.781818181818181	20.16216216216216	8.266486486486485	SBS7a	PLX-4720	Resistance
-20	-110	6.890909090909091	6.890909090909091	20.486486486486484	8.399459459459457	SBS7a	PLX-4720	Resistance
-20	-105	6.872727272727274	6.872727272727274	20.432432432432435	8.377297297297298	SBS7a	PLX-4720	Resistance
-20	-100	5.3909090909090915	5.3909090909090915	16.027027027027028	6.571081081081081	SBS7a	PLX-4720	Resistance
-20	-95	5.381818181818182	5.381818181818182	16.0	6.56	SBS7a	PLX-4720	Resistance
-20	-90	4.6454545454545455	4.6454545454545455	13.81081081081081	5.662432432432432	SBS7a	PLX-4720	Resistance
-20	-85	6.409090909090909	6.409090909090909	19.054054054054053	7.812162162162161	SBS7a	PLX-4720	Resistance
-20	-80	5.690909090909091	5.690909090909091	16.91891891891892	6.936756756756757	SBS7a	PLX-4720	Resistance
-20	-75	5.909090909090909	5.909090909090909	17.56756756756757	7.202702702702703	SBS7a	PLX-4720	Resistance
-20	-70	6.263636363636363	6.263636363636363	18.621621621621617	7.634864864864863	SBS7a	PLX-4720	Resistance
-20	-65	5.0181818181818185	5.0181818181818185	14.91891891891892	6.1167567567567565	SBS7a	PLX-4720	Resistance
-20	-60	5.909090909090909	5.909090909090909	17.56756756756757	7.202702702702703	SBS7a	PLX-4720	Resistance
-20	-55	6.154545454545455	6.154545454545455	18.2972972972973	7.5018918918918915	SBS7a	PLX-4720	Resistance
-20	-50	6.127272727272728	6.127272727272728	18.216216216216218	7.4686486486486485	SBS7a	PLX-4720	Resistance
-20	-45	5.827272727272728	5.827272727272728	17.324324324324326	7.102972972972974	SBS7a	PLX-4720	Resistance
-20	-40	5.509090909090909	5.509090909090909	16.37837837837838	6.715135135135135	SBS7a	PLX-4720	Resistance
-20	-35	5.281818181818182	5.281818181818182	15.702702702702704	6.438108108108108	SBS7a	PLX-4720	Resistance
-20	-30	4.927272727272728	4.927272727272728	14.64864864864865	6.005945945945946	SBS7a	PLX-4720	Resistance
-20	-25	4.636363636363637	4.636363636363637	13.783783783783784	5.651351351351352	SBS7a	PLX-4720	Resistance
-20	-20	4.254545454545454	4.254545454545454	12.648648648648647	5.185945945945945	SBS7a	PLX-4720	Resistance
-20	-15	3.8909090909090907	3.8909090909090907	11.567567567567567	4.742702702702702	SBS7a	PLX-4720	Resistance
-20	-10	3.3454545454545452	3.3454545454545452	9.945945945945946	4.077837837837837	SBS7a	PLX-4720	Resistance
-20	-5	2.7454545454545456	2.7454545454545456	8.162162162162163	3.3464864864864867	SBS7a	PLX-4720	Resistance
-20	0	2.0818181818181816	2.0818181818181816	6.189189189189189	2.5375675675675673	SBS7a	PLX-4720	Resistance
-20	5	1.9909090909090907	1.9909090909090907	5.918918918918918	2.4267567567567565	SBS7a	PLX-4720	Resistance
-20	10	2.036363636363636	2.036363636363636	6.0540540540540535	2.4821621621621617	SBS7a	PLX-4720	Resistance
-20	15	0.6909090909090909	0.6909090909090909	2.054054054054054	0.8421621621621621	SBS7a	PLX-4720	Resistance
-20	20	0.8818181818181817	0.8818181818181817	2.6216216216216215	1.0748648648648647	SBS7a	PLX-4720	Resistance
-20	25	1.1363636363636365	1.1363636363636365	3.3783783783783785	1.385135135135135	SBS7a	PLX-4720	Resistance
-20	30	0.7363636363636363	0.7363636363636363	2.189189189189189	0.8975675675675675	SBS7a	PLX-4720	Resistance
-20	35	0.6181818181818182	0.6181818181818182	1.8378378378378377	0.7535135135135134	SBS7a	PLX-4720	Resistance
-20	40	0.45454545454545453	0.45454545454545453	1.3513513513513513	0.5540540540540541	SBS7a	PLX-4720	Resistance
-20	45	0.26363636363636367	0.26363636363636367	0.7837837837837839	0.3213513513513514	SBS7a	PLX-4720	Resistance
-20	50	0.20909090909090908	0.20909090909090908	0.6216216216216216	0.2548648648648648	SBS7a	PLX-4720	Resistance
-20	55	0.13636363636363635	0.13636363636363635	0.4054054054054054	0.16621621621621618	SBS7a	PLX-4720	Resistance
-20	60	0.07272727272727274	0.07272727272727274	0.21621621621621626	0.08864864864864866	SBS7a	PLX-4720	Resistance
-20	65	0.03636363636363637	0.03636363636363637	0.10810810810810813	0.04432432432432433	SBS7a	PLX-4720	Resistance
-20	70	0.018181818181818184	0.018181818181818184	0.054054054054054064	0.022162162162162165	SBS7a	PLX-4720	Resistance
-20	75	0.0	0.0	0.0	0.0	SBS7a	PLX-4720	Resistance
-20	80	0.0	0.0	0.0	0.0	SBS7a	PLX-4720	Resistance
-20	85	0.0	0.0	0.0	0.0	SBS7a	PLX-4720	Resistance
-20	90	0.0	0.0	0.0	0.0	SBS7a	PLX-4720	Resistance
-20	95	0.0	0.0	0.0	0.0	SBS7a	PLX-4720	Resistance
-20	100	0.0	0.0	0.0	0.0	SBS7a	PLX-4720	Resistance
-20	105	0.0	0.0	0.0	0.0	SBS7a	PLX-4720	Resistance
-20	110	0.018181818181818184	0.018181818181818184	0.054054054054054064	0.022162162162162165	SBS7a	PLX-4720	Resistance
-20	115	0.03636363636363637	0.03636363636363637	0.10810810810810813	0.04432432432432433	SBS7a	PLX-4720	Resistance
-20	120	0.07272727272727274	0.07272727272727274	0.21621621621621626	0.08864864864864866	SBS7a	PLX-4720	Resistance
-20	125	0.12727272727272726	0.12727272727272726	0.37837837837837834	0.1551351351351351	SBS7a	PLX-4720	Resistance
-20	130	0.21818181818181817	0.21818181818181817	0.6486486486486486	0.2659459459459459	SBS7a	PLX-4720	Resistance
-20	135	0.3272727272727272	0.3272727272727272	0.9729729729729728	0.39891891891891884	SBS7a	PLX-4720	Resistance
-20	140	0.4818181818181818	0.4818181818181818	1.4324324324324325	0.5872972972972973	SBS7a	PLX-4720	Resistance
-20	145	0.6727272727272727	0.6727272727272727	2.0	0.82	SBS7a	PLX-4720	Resistance
-20	150	0.8818181818181817	0.8818181818181817	2.6216216216216215	1.0748648648648647	SBS7a	PLX-4720	Resistance
-20	155	1.1636363636363636	1.1636363636363636	3.459459459459459	1.418378378378378	SBS7a	PLX-4720	Resistance
-20	160	1.4909090909090907	1.4909090909090907	4.432432432432432	1.817297297297297	SBS7a	PLX-4720	Resistance
-20	165	1.8545454545454547	1.8545454545454547	5.513513513513514	2.2605405405405405	SBS7a	PLX-4720	Resistance
-20	170	2.2363636363636363	2.2363636363636363	6.648648648648648	2.7259459459459454	SBS7a	PLX-4720	Resistance
-20	175	2.4727272727272727	2.4727272727272727	7.351351351351351	3.0140540540540535	SBS7a	PLX-4720	Resistance
-20	180	2.9181818181818184	2.9181818181818184	8.675675675675677	3.5570270270270274	SBS7a	PLX-4720	Resistance
-15	-180	2.8000000000000003	2.8000000000000003	8.324324324324325	3.4129729729729728	SBS7a	PLX-4720	Resistance
-15	-175	3.4181818181818184	3.4181818181818184	10.162162162162163	4.166486486486487	SBS7a	PLX-4720	Resistance
-15	-170	3.709090909090909	3.709090909090909	11.027027027027026	4.52108108108108	SBS7a	PLX-4720	Resistance
-15	-165	3.0090909090909093	3.0090909090909093	8.945945945945946	3.6678378378378373	SBS7a	PLX-4720	Resistance
-15	-160	4.963636363636364	4.963636363636364	14.756756756756758	6.05027027027027	SBS7a	PLX-4720	Resistance
-15	-155	5.454545454545454	5.454545454545454	16.216216216216214	6.648648648648647	SBS7a	PLX-4720	Resistance
-15	-150	5.790909090909091	5.790909090909091	17.216216216216218	7.058648648648648	SBS7a	PLX-4720	Resistance
-15	-145	5.945454545454546	5.945454545454546	17.675675675675677	7.247027027027027	SBS7a	PLX-4720	Resistance
-15	-140	5.945454545454546	5.945454545454546	17.675675675675677	7.247027027027027	SBS7a	PLX-4720	Resistance
-15	-135	4.309090909090909	4.309090909090909	12.810810810810809	5.252432432432431	SBS7a	PLX-4720	Resistance
-15	-130	6.245454545454546	6.245454545454546	18.56756756756757	7.612702702702703	SBS7a	PLX-4720	Resistance
-15	-125	7.009090909090909	7.009090909090909	20.83783783783784	8.543513513513513	SBS7a	PLX-4720	Resistance
-15	-120	7.154545454545455	7.154545454545455	21.270270270270274	8.720810810810812	SBS7a	PLX-4720	Resistance
-15	-115	7.1909090909090905	7.1909090909090905	21.378378378378375	8.765135135135134	SBS7a	PLX-4720	Resistance
-15	-110	7.254545454545454	7.254545454545454	21.567567567567565	8.8427027027027	SBS7a	PLX-4720	Resistance
-15	-105	5.081818181818182	5.081818181818182	15.108108108108109	6.194324324324325	SBS7a	PLX-4720	Resistance
-15	-100	6.49090909090909	6.49090909090909	19.297297297297295	7.911891891891891	SBS7a	PLX-4720	Resistance
-15	-95	7.009090909090909	7.009090909090909	20.83783783783784	8.543513513513513	SBS7a	PLX-4720	Resistance
-15	-90	5.254545454545454	5.254545454545454	15.62162162162162	6.404864864864863	SBS7a	PLX-4720	Resistance
-15	-85	5.3545454545454545	5.3545454545454545	15.91891891891892	6.526756756756757	SBS7a	PLX-4720	Resistance
-15	-80	5.372727272727273	5.372727272727273	15.972972972972974	6.548918918918919	SBS7a	PLX-4720	Resistance
-15	-75	7.418181818181818	7.418181818181818	22.054054054054053	9.04216216216216	SBS7a	PLX-4720	Resistance
-15	-70	5.318181818181818	5.318181818181818	15.81081081081081	6.482432432432432	SBS7a	PLX-4720	Resistance
-15	-65	1.8181818181818181	1.8181818181818181	5.405405405405405	2.2162162162162162	SBS7a	PLX-4720	Resistance
-15	-60	5.863636363636363	5.863636363636363	17.43243243243243	7.147297297297296	SBS7a	PLX-4720	Resistance
-15	-55	2.6636363636363636	2.6636363636363636	7.918918918918918	3.2467567567567563	SBS7a	PLX-4720	Resistance
-15	-50	6.036363636363637	6.036363636363637	17.945945945945947	7.357837837837838	SBS7a	PLX-4720	Resistance
-15	-45	5.709090909090909	5.709090909090909	16.972972972972972	6.9589189189189185	SBS7a	PLX-4720	Resistance
-15	-40	4.754545454545455	4.754545454545455	14.135135135135137	5.795405405405406	SBS7a	PLX-4720	Resistance
-15	-35	4.636363636363637	4.636363636363637	13.783783783783784	5.651351351351352	SBS7a	PLX-4720	Resistance
-15	-30	4.863636363636363	4.863636363636363	14.459459459459458	5.928378378378377	SBS7a	PLX-4720	Resistance
-15	-25	4.699999999999999	4.699999999999999	13.97297297297297	5.728918918918917	SBS7a	PLX-4720	Resistance
-15	-20	4.245454545454546	4.245454545454546	12.621621621621623	5.174864864864865	SBS7a	PLX-4720	Resistance
-15	-15	3.9181818181818184	3.9181818181818184	11.64864864864865	4.775945945945946	SBS7a	PLX-4720	Resistance
-15	-10	3.6818181818181817	3.6818181818181817	10.945945945945946	4.487837837837837	SBS7a	PLX-4720	Resistance
-15	-5	3.036363636363636	3.036363636363636	9.027027027027026	3.7010810810810804	SBS7a	PLX-4720	Resistance
-15	0	2.436363636363636	2.436363636363636	7.243243243243242	2.969729729729729	SBS7a	PLX-4720	Resistance
-15	5	2.127272727272727	2.127272727272727	6.324324324324324	2.5929729729729725	SBS7a	PLX-4720	Resistance
-15	10	2.036363636363636	2.036363636363636	6.0540540540540535	2.4821621621621617	SBS7a	PLX-4720	Resistance
-15	15	1.1	1.1	3.2702702702702706	1.3408108108108108	SBS7a	PLX-4720	Resistance
-15	20	1.0454545454545454	1.0454545454545454	3.108108108108108	1.274324324324324	SBS7a	PLX-4720	Resistance
-15	25	1.018181818181818	1.018181818181818	3.0270270270270268	1.2410810810810808	SBS7a	PLX-4720	Resistance
-15	30	0.8181818181818182	0.8181818181818182	2.4324324324324325	0.9972972972972972	SBS7a	PLX-4720	Resistance
-15	35	0.4727272727272727	0.4727272727272727	1.4054054054054055	0.5762162162162162	SBS7a	PLX-4720	Resistance
-15	40	0.4636363636363637	0.4636363636363637	1.3783783783783785	0.5651351351351351	SBS7a	PLX-4720	Resistance
-15	45	0.29090909090909095	0.29090909090909095	0.864864864864865	0.35459459459459464	SBS7a	PLX-4720	Resistance
-15	50	0.21818181818181817	0.21818181818181817	0.6486486486486486	0.2659459459459459	SBS7a	PLX-4720	Resistance
-15	55	0.12727272727272726	0.12727272727272726	0.37837837837837834	0.1551351351351351	SBS7a	PLX-4720	Resistance
-15	60	0.06363636363636363	0.06363636363636363	0.18918918918918917	0.07756756756756755	SBS7a	PLX-4720	Resistance
-15	65	0.018181818181818184	0.018181818181818184	0.054054054054054064	0.022162162162162165	SBS7a	PLX-4720	Resistance
-15	70	0.0	0.0	0.0	0.0	SBS7a	PLX-4720	Resistance
-15	75	0.0	0.0	0.0	0.0	SBS7a	PLX-4720	Resistance
-15	80	0.0	0.0	0.0	0.0	SBS7a	PLX-4720	Resistance
-15	85	0.0	0.0	0.0	0.0	SBS7a	PLX-4720	Resistance
-15	90	0.0	0.0	0.0	0.0	SBS7a	PLX-4720	Resistance
-15	95	0.0	0.0	0.0	0.0	SBS7a	PLX-4720	Resistance
-15	100	0.0	0.0	0.0	0.0	SBS7a	PLX-4720	Resistance
-15	105	0.0	0.0	0.0	0.0	SBS7a	PLX-4720	Resistance
-15	110	0.018181818181818184	0.018181818181818184	0.054054054054054064	0.022162162162162165	SBS7a	PLX-4720	Resistance
-15	115	0.03636363636363637	0.03636363636363637	0.10810810810810813	0.04432432432432433	SBS7a	PLX-4720	Resistance
-15	120	0.06363636363636363	0.06363636363636363	0.18918918918918917	0.07756756756756755	SBS7a	PLX-4720	Resistance
-15	125	0.12727272727272726	0.12727272727272726	0.37837837837837834	0.1551351351351351	SBS7a	PLX-4720	Resistance
-15	130	0.21818181818181817	0.21818181818181817	0.6486486486486486	0.2659459459459459	SBS7a	PLX-4720	Resistance
-15	135	0.3181818181818182	0.3181818181818182	0.9459459459459459	0.3878378378378378	SBS7a	PLX-4720	Resistance
-15	140	0.49090909090909096	0.49090909090909096	1.4594594594594597	0.5983783783783784	SBS7a	PLX-4720	Resistance
-15	145	0.6818181818181818	0.6818181818181818	2.0270270270270268	0.8310810810810809	SBS7a	PLX-4720	Resistance
-15	150	0.9090909090909091	0.9090909090909091	2.7027027027027026	1.1081081081081081	SBS7a	PLX-4720	Resistance
-15	155	1.1909090909090911	1.1909090909090911	3.5405405405405412	1.4516216216216218	SBS7a	PLX-4720	Resistance
-15	160	1.1545454545454545	1.1545454545454545	3.4324324324324325	1.4072972972972972	SBS7a	PLX-4720	Resistance
-15	165	1.5727272727272728	1.5727272727272728	4.675675675675675	1.9170270270270269	SBS7a	PLX-4720	Resistance
-15	170	2.3454545454545452	2.3454545454545452	6.972972972972972	2.8589189189189184	SBS7a	PLX-4720	Resistance
-15	175	2.6636363636363636	2.6636363636363636	7.918918918918918	3.2467567567567563	SBS7a	PLX-4720	Resistance
-15	180	2.8000000000000003	2.8000000000000003	8.324324324324325	3.4129729729729728	SBS7a	PLX-4720	Resistance
-10	-180	3.027272727272727	3.027272727272727	8.999999999999998	3.689999999999999	SBS7a	PLX-4720	Resistance
-10	-175	3.6181818181818177	3.6181818181818177	10.756756756756756	4.41027027027027	SBS7a	PLX-4720	Resistance
-10	-170	3.5	3.5	10.405405405405405	4.266216216216216	SBS7a	PLX-4720	Resistance
-10	-165	4.609090909090909	4.609090909090909	13.702702702702704	5.618108108108108	SBS7a	PLX-4720	Resistance
-10	-160	5.154545454545455	5.154545454545455	15.324324324324326	6.282972972972973	SBS7a	PLX-4720	Resistance
-10	-155	5.6000000000000005	5.6000000000000005	16.64864864864865	6.8259459459459455	SBS7a	PLX-4720	Resistance
-10	-150	5.963636363636363	5.963636363636363	17.729729729729726	7.269189189189188	SBS7a	PLX-4720	Resistance
-10	-145	6.045454545454546	6.045454545454546	17.972972972972975	7.3689189189189195	SBS7a	PLX-4720	Resistance
-10	-140	5.536363636363636	5.536363636363636	16.45945945945946	6.748378378378378	SBS7a	PLX-4720	Resistance
-10	-135	5.827272727272727	5.827272727272727	17.324324324324323	7.102972972972972	SBS7a	PLX-4720	Resistance
-10	-130	6.945454545454546	6.945454545454546	20.64864864864865	8.465945945945945	SBS7a	PLX-4720	Resistance
-10	-125	6.572727272727272	6.572727272727272	19.54054054054054	8.011621621621622	SBS7a	PLX-4720	Resistance
-10	-120	7.245454545454546	7.245454545454546	21.540540540540544	8.831621621621622	SBS7a	PLX-4720	Resistance
-10	-115	7.490909090909091	7.490909090909091	22.27027027027027	9.13081081081081	SBS7a	PLX-4720	Resistance
-10	-110	5.809090909090909	5.809090909090909	17.27027027027027	7.08081081081081	SBS7a	PLX-4720	Resistance
-10	-105	7.390909090909091	7.390909090909091	21.972972972972972	9.008918918918917	SBS7a	PLX-4720	Resistance
-10	-100	7.418181818181818	7.418181818181818	22.054054054054053	9.04216216216216	SBS7a	PLX-4720	Resistance
-10	-95	7.472727272727273	7.472727272727273	22.216216216216218	9.108648648648648	SBS7a	PLX-4720	Resistance
-10	-90	7.327272727272727	7.327272727272727	21.783783783783782	8.931351351351351	SBS7a	PLX-4720	Resistance
-10	-85	7.109090909090909	7.109090909090909	21.135135135135137	8.665405405405405	SBS7a	PLX-4720	Resistance
-10	-80	5.490909090909091	5.490909090909091	16.324324324324326	6.6929729729729734	SBS7a	PLX-4720	Resistance
-10	-75	6.372727272727272	6.372727272727272	18.945945945945944	7.7678378378378365	SBS7a	PLX-4720	Resistance
-10	-70	1.6454545454545455	1.6454545454545455	4.891891891891892	2.0056756756756755	SBS7a	PLX-4720	Resistance
-10	-65	1.0636363636363635	1.0636363636363635	3.162162162162162	1.2964864864864862	SBS7a	PLX-4720	Resistance
-10	-60	2.481818181818182	2.481818181818182	7.378378378378379	3.025135135135135	SBS7a	PLX-4720	Resistance
-10	-55	3.927272727272727	3.927272727272727	11.675675675675674	4.787027027027026	SBS7a	PLX-4720	Resistance
-10	-50	5.118181818181818	5.118181818181818	15.216216216216216	6.238648648648648	SBS7a	PLX-4720	Resistance
-10	-45	6.109090909090909	6.109090909090909	18.16216216216216	7.446486486486486	SBS7a	PLX-4720	Resistance
-10	-40	6.0	6.0	17.83783783783784	7.313513513513513	SBS7a	PLX-4720	Resistance
-10	-35	5.554545454545455	5.554545454545455	16.513513513513512	6.77054054054054	SBS7a	PLX-4720	Resistance
-10	-30	5.209090909090909	5.209090909090909	15.486486486486486	6.349459459459458	SBS7a	PLX-4720	Resistance
-10	-25	4.154545454545454	4.154545454545454	12.35135135135135	5.064054054054053	SBS7a	PLX-4720	Resistance
-10	-20	4.2	4.2	12.486486486486488	5.11945945945946	SBS7a	PLX-4720	Resistance
-10	-15	3.7818181818181817	3.7818181818181817	11.243243243243244	4.60972972972973	SBS7a	PLX-4720	Resistance
-10	-10	3.3454545454545452	3.3454545454545452	9.945945945945946	4.077837837837837	SBS7a	PLX-4720	Resistance
-10	-5	2.972727272727273	2.972727272727273	8.837837837837839	3.6235135135135135	SBS7a	PLX-4720	Resistance
-10	0	2.1818181818181817	2.1818181818181817	6.486486486486486	2.659459459459459	SBS7a	PLX-4720	Resistance
-10	5	1.9181818181818182	1.9181818181818182	5.702702702702703	2.338108108108108	SBS7a	PLX-4720	Resistance
-10	10	1.781818181818182	1.781818181818182	5.297297297297297	2.171891891891892	SBS7a	PLX-4720	Resistance
-10	15	1.6090909090909091	1.6090909090909091	4.783783783783784	1.9613513513513514	SBS7a	PLX-4720	Resistance
-10	20	1.2909090909090908	1.2909090909090908	3.8378378378378373	1.5735135135135132	SBS7a	PLX-4720	Resistance
-10	25	0.8727272727272727	0.8727272727272727	2.5945945945945943	1.0637837837837836	SBS7a	PLX-4720	Resistance
-10	30	0.8363636363636364	0.8363636363636364	2.486486486486487	1.0194594594594595	SBS7a	PLX-4720	Resistance
-10	35	0.5181818181818182	0.5181818181818182	1.5405405405405406	0.6316216216216216	SBS7a	PLX-4720	Resistance
-10	40	0.4727272727272727	0.4727272727272727	1.4054054054054055	0.5762162162162162	SBS7a	PLX-4720	Resistance
-10	45	0.30909090909090914	0.30909090909090914	0.9189189189189191	0.3767567567567568	SBS7a	PLX-4720	Resistance
-10	50	0.20909090909090908	0.20909090909090908	0.6216216216216216	0.2548648648648648	SBS7a	PLX-4720	Resistance
-10	55	0.12727272727272726	0.12727272727272726	0.37837837837837834	0.1551351351351351	SBS7a	PLX-4720	Resistance
-10	60	0.06363636363636363	0.06363636363636363	0.18918918918918917	0.07756756756756755	SBS7a	PLX-4720	Resistance
-10	65	0.02727272727272727	0.02727272727272727	0.08108108108108107	0.03324324324324324	SBS7a	PLX-4720	Resistance
-10	70	0.009090909090909092	0.009090909090909092	0.027027027027027032	0.011081081081081082	SBS7a	PLX-4720	Resistance
-10	75	0.0	0.0	0.0	0.0	SBS7a	PLX-4720	Resistance
-10	80	0.0	0.0	0.0	0.0	SBS7a	PLX-4720	Resistance
-10	85	0.0	0.0	0.0	0.0	SBS7a	PLX-4720	Resistance
-10	90	0.0	0.0	0.0	0.0	SBS7a	PLX-4720	Resistance
-10	95	0.0	0.0	0.0	0.0	SBS7a	PLX-4720	Resistance
-10	100	0.0	0.0	0.0	0.0	SBS7a	PLX-4720	Resistance
-10	105	0.0	0.0	0.0	0.0	SBS7a	PLX-4720	Resistance
-10	110	0.009090909090909092	0.009090909090909092	0.027027027027027032	0.011081081081081082	SBS7a	PLX-4720	Resistance
-10	115	0.03636363636363637	0.03636363636363637	0.10810810810810813	0.04432432432432433	SBS7a	PLX-4720	Resistance
-10	120	0.06363636363636363	0.06363636363636363	0.18918918918918917	0.07756756756756755	SBS7a	PLX-4720	Resistance
-10	125	0.12727272727272726	0.12727272727272726	0.37837837837837834	0.1551351351351351	SBS7a	PLX-4720	Resistance
-10	130	0.20909090909090908	0.20909090909090908	0.6216216216216216	0.2548648648648648	SBS7a	PLX-4720	Resistance
-10	135	0.29090909090909095	0.29090909090909095	0.864864864864865	0.35459459459459464	SBS7a	PLX-4720	Resistance
-10	140	0.4818181818181818	0.4818181818181818	1.4324324324324325	0.5872972972972973	SBS7a	PLX-4720	Resistance
-10	145	0.6909090909090909	0.6909090909090909	2.054054054054054	0.8421621621621621	SBS7a	PLX-4720	Resistance
-10	150	0.8727272727272729	0.8727272727272729	2.594594594594595	1.063783783783784	SBS7a	PLX-4720	Resistance
-10	155	0.890909090909091	0.890909090909091	2.6486486486486487	1.085945945945946	SBS7a	PLX-4720	Resistance
-10	160	1.481818181818182	1.481818181818182	4.405405405405405	1.806216216216216	SBS7a	PLX-4720	Resistance
-10	165	1.5454545454545454	1.5454545454545454	4.594594594594595	1.8837837837837836	SBS7a	PLX-4720	Resistance
-10	170	2.090909090909091	2.090909090909091	6.216216216216216	2.548648648648648	SBS7a	PLX-4720	Resistance
-10	175	1.1727272727272728	1.1727272727272728	3.486486486486487	1.4294594594594596	SBS7a	PLX-4720	Resistance
-10	180	3.027272727272727	3.027272727272727	8.999999999999998	3.689999999999999	SBS7a	PLX-4720	Resistance
-5	-180	3.190909090909091	3.190909090909091	9.486486486486486	3.889459459459459	SBS7a	PLX-4720	Resistance
-5	-175	3.5818181818181825	3.5818181818181825	10.648648648648651	4.365945945945946	SBS7a	PLX-4720	Resistance
-5	-170	3.972727272727273	3.972727272727273	11.810810810810812	4.842432432432433	SBS7a	PLX-4720	Resistance
-5	-165	4.527272727272727	4.527272727272727	13.45945945945946	5.518378378378378	SBS7a	PLX-4720	Resistance
-5	-160	5.027272727272727	5.027272727272727	14.945945945945946	6.127837837837838	SBS7a	PLX-4720	Resistance
-5	-155	3.772727272727273	3.772727272727273	11.216216216216218	4.598648648648649	SBS7a	PLX-4720	Resistance
-5	-150	5.763636363636364	5.763636363636364	17.135135135135137	7.025405405405405	SBS7a	PLX-4720	Resistance
-5	-145	6.327272727272727	6.327272727272727	18.81081081081081	7.712432432432432	SBS7a	PLX-4720	Resistance
-5	-140	6.581818181818182	6.581818181818182	19.56756756756757	8.022702702702702	SBS7a	PLX-4720	Resistance
-5	-135	5.409090909090909	5.409090909090909	16.08108108108108	6.593243243243243	SBS7a	PLX-4720	Resistance
-5	-130	7.163636363636363	7.163636363636363	21.297297297297295	8.731891891891891	SBS7a	PLX-4720	Resistance
-5	-125	7.3090909090909095	7.3090909090909095	21.72972972972973	8.909189189189188	SBS7a	PLX-4720	Resistance
-5	-120	7.4	7.4	22.0	9.02	SBS7a	PLX-4720	Resistance
-5	-115	6.327272727272727	6.327272727272727	18.81081081081081	7.712432432432432	SBS7a	PLX-4720	Resistance
-5	-110	7.427272727272728	7.427272727272728	22.08108108108108	9.053243243243243	SBS7a	PLX-4720	Resistance
-5	-105	7.645454545454545	7.645454545454545	22.729729729729726	9.319189189189187	SBS7a	PLX-4720	Resistance
-5	-100	7.6909090909090905	7.6909090909090905	22.864864864864863	9.374594594594594	SBS7a	PLX-4720	Resistance
-5	-95	7.7727272727272725	7.7727272727272725	23.10810810810811	9.474324324324325	SBS7a	PLX-4720	Resistance
-5	-90	7.7272727272727275	7.7272727272727275	22.972972972972972	9.418918918918918	SBS7a	PLX-4720	Resistance
-5	-85	7.2727272727272725	7.2727272727272725	21.62162162162162	8.864864864864865	SBS7a	PLX-4720	Resistance
-5	-80	5.336363636363637	5.336363636363637	15.864864864864867	6.504594594594595	SBS7a	PLX-4720	Resistance
-5	-75	7.381818181818182	7.381818181818182	21.945945945945947	8.997837837837839	SBS7a	PLX-4720	Resistance
-5	-70	6.9818181818181815	6.9818181818181815	20.756756756756754	8.510270270270269	SBS7a	PLX-4720	Resistance
-5	-65	5.372727272727272	5.372727272727272	15.972972972972972	6.548918918918918	SBS7a	PLX-4720	Resistance
-5	-60	4.363636363636363	4.363636363636363	12.972972972972972	5.318918918918918	SBS7a	PLX-4720	Resistance
-5	-55	6.472727272727273	6.472727272727273	19.243243243243242	7.889729729729729	SBS7a	PLX-4720	Resistance
-5	-50	2.536363636363636	2.536363636363636	7.5405405405405395	3.091621621621621	SBS7a	PLX-4720	Resistance
-5	-45	6.2	6.2	18.43243243243243	7.557297297297296	SBS7a	PLX-4720	Resistance
-5	-40	5.154545454545454	5.154545454545454	15.324324324324323	6.2829729729729715	SBS7a	PLX-4720	Resistance
-5	-35	5.3545454545454545	5.3545454545454545	15.91891891891892	6.526756756756757	SBS7a	PLX-4720	Resistance
-5	-30	5.054545454545455	5.054545454545455	15.027027027027028	6.161081081081081	SBS7a	PLX-4720	Resistance
-5	-25	4.763636363636364	4.763636363636364	14.162162162162161	5.806486486486486	SBS7a	PLX-4720	Resistance
-5	-20	4.390909090909091	4.390909090909091	13.054054054054053	5.352162162162161	SBS7a	PLX-4720	Resistance
-5	-15	3.9818181818181815	3.9818181818181815	11.837837837837837	4.853513513513513	SBS7a	PLX-4720	Resistance
-5	-10	2.4454545454545458	2.4454545454545458	7.270270270270271	2.980810810810811	SBS7a	PLX-4720	Resistance
-5	-5	2.7818181818181817	2.7818181818181817	8.27027027027027	3.3908108108108106	SBS7a	PLX-4720	Resistance
-5	0	1.0999999999999999	1.0999999999999999	3.2702702702702697	1.3408108108108105	SBS7a	PLX-4720	Resistance
-5	5	1.9000000000000001	1.9000000000000001	5.648648648648649	2.315945945945946	SBS7a	PLX-4720	Resistance
-5	10	1.5909090909090908	1.5909090909090908	4.72972972972973	1.939189189189189	SBS7a	PLX-4720	Resistance
-5	15	1.3727272727272728	1.3727272727272728	4.081081081081082	1.6732432432432434	SBS7a	PLX-4720	Resistance
-5	20	1.1636363636363638	1.1636363636363638	3.45945945945946	1.4183783783783785	SBS7a	PLX-4720	Resistance
-5	25	0.6636363636363637	0.6636363636363637	1.972972972972973	0.8089189189189189	SBS7a	PLX-4720	Resistance
-5	30	0.8636363636363636	0.8636363636363636	2.5675675675675675	1.0527027027027027	SBS7a	PLX-4720	Resistance
-5	35	0.49090909090909085	0.49090909090909085	1.4594594594594592	0.5983783783783783	SBS7a	PLX-4720	Resistance
-5	40	0.45454545454545453	0.45454545454545453	1.3513513513513513	0.5540540540540541	SBS7a	PLX-4720	Resistance
-5	45	0.30909090909090914	0.30909090909090914	0.9189189189189191	0.3767567567567568	SBS7a	PLX-4720	Resistance
-5	50	0.19090909090909092	0.19090909090909092	0.5675675675675675	0.23270270270270269	SBS7a	PLX-4720	Resistance
-5	55	0.09090909090909091	0.09090909090909091	0.2702702702702703	0.11081081081081082	SBS7a	PLX-4720	Resistance
-5	60	0.06363636363636363	0.06363636363636363	0.18918918918918917	0.07756756756756755	SBS7a	PLX-4720	Resistance
-5	65	0.02727272727272727	0.02727272727272727	0.08108108108108107	0.03324324324324324	SBS7a	PLX-4720	Resistance
-5	70	0.009090909090909092	0.009090909090909092	0.027027027027027032	0.011081081081081082	SBS7a	PLX-4720	Resistance
-5	75	0.0	0.0	0.0	0.0	SBS7a	PLX-4720	Resistance
-5	80	0.0	0.0	0.0	0.0	SBS7a	PLX-4720	Resistance
-5	85	0.0	0.0	0.0	0.0	SBS7a	PLX-4720	Resistance
-5	90	0.0	0.0	0.0	0.0	SBS7a	PLX-4720	Resistance
-5	95	0.0	0.0	0.0	0.0	SBS7a	PLX-4720	Resistance
-5	100	0.0	0.0	0.0	0.0	SBS7a	PLX-4720	Resistance
-5	105	0.0	0.0	0.0	0.0	SBS7a	PLX-4720	Resistance
-5	110	0.009090909090909092	0.009090909090909092	0.027027027027027032	0.011081081081081082	SBS7a	PLX-4720	Resistance
-5	115	0.02727272727272727	0.02727272727272727	0.08108108108108107	0.03324324324324324	SBS7a	PLX-4720	Resistance
-5	120	0.06363636363636363	0.06363636363636363	0.18918918918918917	0.07756756756756755	SBS7a	PLX-4720	Resistance
-5	125	0.11818181818181818	0.11818181818181818	0.35135135135135137	0.14405405405405405	SBS7a	PLX-4720	Resistance
-5	130	0.15454545454545454	0.15454545454545454	0.45945945945945943	0.18837837837837834	SBS7a	PLX-4720	Resistance
-5	135	0.12727272727272726	0.12727272727272726	0.37837837837837834	0.1551351351351351	SBS7a	PLX-4720	Resistance
-5	140	0.3181818181818182	0.3181818181818182	0.9459459459459459	0.3878378378378378	SBS7a	PLX-4720	Resistance
-5	145	0.6181818181818182	0.6181818181818182	1.8378378378378377	0.7535135135135134	SBS7a	PLX-4720	Resistance
-5	150	0.9	0.9	2.675675675675676	1.097027027027027	SBS7a	PLX-4720	Resistance
-5	155	1.1363636363636365	1.1363636363636365	3.3783783783783785	1.385135135135135	SBS7a	PLX-4720	Resistance
-5	160	1.4909090909090907	1.4909090909090907	4.432432432432432	1.817297297297297	SBS7a	PLX-4720	Resistance
-5	165	1.8	1.8	5.351351351351352	2.194054054054054	SBS7a	PLX-4720	Resistance
-5	170	1.6545454545454545	1.6545454545454545	4.918918918918919	2.016756756756757	SBS7a	PLX-4720	Resistance
-5	175	2.709090909090909	2.709090909090909	8.054054054054054	3.302162162162162	SBS7a	PLX-4720	Resistance
-5	180	3.190909090909091	3.190909090909091	9.486486486486486	3.889459459459459	SBS7a	PLX-4720	Resistance
0	-180	3.0181818181818185	3.0181818181818185	8.972972972972974	3.678918918918919	SBS7a	PLX-4720	Resistance
0	-175	3.463636363636364	3.463636363636364	10.297297297297298	4.221891891891892	SBS7a	PLX-4720	Resistance
0	-170	3.7363636363636363	3.7363636363636363	11.108108108108109	4.554324324324324	SBS7a	PLX-4720	Resistance
0	-165	4.363636363636363	4.363636363636363	12.972972972972972	5.318918918918918	SBS7a	PLX-4720	Resistance
0	-160	4.809090909090909	4.809090909090909	14.297297297297296	5.861891891891891	SBS7a	PLX-4720	Resistance
0	-155	5.2	5.2	15.45945945945946	6.338378378378378	SBS7a	PLX-4720	Resistance
0	-150	5.663636363636363	5.663636363636363	16.837837837837835	6.903513513513512	SBS7a	PLX-4720	Resistance
0	-145	5.963636363636363	5.963636363636363	17.729729729729726	7.269189189189188	SBS7a	PLX-4720	Resistance
0	-140	6.163636363636363	6.163636363636363	18.324324324324323	7.512972972972972	SBS7a	PLX-4720	Resistance
0	-135	6.627272727272728	6.627272727272728	19.702702702702705	8.07810810810811	SBS7a	PLX-4720	Resistance
0	-130	4.654545454545455	4.654545454545455	13.83783783783784	5.673513513513514	SBS7a	PLX-4720	Resistance
0	-125	7.0636363636363635	7.0636363636363635	21.0	8.61	SBS7a	PLX-4720	Resistance
0	-120	7.2272727272727275	7.2272727272727275	21.486486486486488	8.80945945945946	SBS7a	PLX-4720	Resistance
0	-115	6.9818181818181815	6.9818181818181815	20.756756756756754	8.510270270270269	SBS7a	PLX-4720	Resistance
0	-110	7.254545454545454	7.254545454545454	21.567567567567565	8.8427027027027	SBS7a	PLX-4720	Resistance
0	-105	7.2	7.2	21.405405405405407	8.776216216216216	SBS7a	PLX-4720	Resistance
0	-100	7.254545454545454	7.254545454545454	21.567567567567565	8.8427027027027	SBS7a	PLX-4720	Resistance
0	-95	6.409090909090909	6.409090909090909	19.054054054054053	7.812162162162161	SBS7a	PLX-4720	Resistance
0	-90	7.136363636363637	7.136363636363637	21.216216216216218	8.698648648648648	SBS7a	PLX-4720	Resistance
0	-85	7.3	7.3	21.7027027027027	8.898108108108108	SBS7a	PLX-4720	Resistance
0	-80	5.445454545454546	5.445454545454546	16.189189189189193	6.637567567567569	SBS7a	PLX-4720	Resistance
0	-75	4.736363636363636	4.736363636363636	14.08108108108108	5.773243243243242	SBS7a	PLX-4720	Resistance
0	-70	6.254545454545454	6.254545454545454	18.594594594594593	7.623783783783782	SBS7a	PLX-4720	Resistance
0	-65	6.554545454545454	6.554545454545454	19.486486486486484	7.989459459459458	SBS7a	PLX-4720	Resistance
0	-60	5.209090909090909	5.209090909090909	15.486486486486486	6.349459459459458	SBS7a	PLX-4720	Resistance
0	-55	4.0636363636363635	4.0636363636363635	12.08108108108108	4.953243243243243	SBS7a	PLX-4720	Resistance
0	-50	3.072727272727273	3.072727272727273	9.135135135135137	3.745405405405406	SBS7a	PLX-4720	Resistance
0	-45	5.918181818181818	5.918181818181818	17.594594594594593	7.213783783783783	SBS7a	PLX-4720	Resistance
0	-40	2.1727272727272724	2.1727272727272724	6.459459459459459	2.648378378378378	SBS7a	PLX-4720	Resistance
0	-35	1.1818181818181819	1.1818181818181819	3.5135135135135136	1.4405405405405405	SBS7a	PLX-4720	Resistance
0	-30	4.454545454545454	4.454545454545454	13.243243243243242	5.429729729729729	SBS7a	PLX-4720	Resistance
0	-25	4.818181818181818	4.818181818181818	14.324324324324325	5.872972972972973	SBS7a	PLX-4720	Resistance
0	-20	3.9454545454545453	3.9454545454545453	11.72972972972973	4.809189189189189	SBS7a	PLX-4720	Resistance
0	-15	3.4818181818181815	3.4818181818181815	10.35135135135135	4.244054054054054	SBS7a	PLX-4720	Resistance
0	-10	2.609090909090909	2.609090909090909	7.756756756756756	3.18027027027027	SBS7a	PLX-4720	Resistance
0	-5	2.5454545454545454	2.5454545454545454	7.5675675675675675	3.1027027027027025	SBS7a	PLX-4720	Resistance
0	0	1.6909090909090911	1.6909090909090911	5.027027027027028	2.0610810810810816	SBS7a	PLX-4720	Resistance
0	5	1.5	1.5	4.45945945945946	1.8283783783783782	SBS7a	PLX-4720	Resistance
0	10	0.5181818181818182	0.5181818181818182	1.5405405405405406	0.6316216216216216	SBS7a	PLX-4720	Resistance
0	15	0.9545454545454546	0.9545454545454546	2.837837837837838	1.1635135135135135	SBS7a	PLX-4720	Resistance
0	20	0.4818181818181818	0.4818181818181818	1.4324324324324325	0.5872972972972973	SBS7a	PLX-4720	Resistance
0	25	0.36363636363636365	0.36363636363636365	1.0810810810810811	0.44324324324324327	SBS7a	PLX-4720	Resistance
0	30	0.7181818181818183	0.7181818181818183	2.1351351351351355	0.8754054054054056	SBS7a	PLX-4720	Resistance
0	35	0.5	0.5	1.4864864864864864	0.6094594594594593	SBS7a	PLX-4720	Resistance
0	40	0.4	0.4	1.1891891891891893	0.4875675675675676	SBS7a	PLX-4720	Resistance
0	45	0.2818181818181818	0.2818181818181818	0.8378378378378378	0.3435135135135135	SBS7a	PLX-4720	Resistance
0	50	0.18181818181818182	0.18181818181818182	0.5405405405405406	0.22162162162162163	SBS7a	PLX-4720	Resistance
0	55	0.09090909090909091	0.09090909090909091	0.2702702702702703	0.11081081081081082	SBS7a	PLX-4720	Resistance
0	60	0.05454545454545454	0.05454545454545454	0.16216216216216214	0.06648648648648647	SBS7a	PLX-4720	Resistance
0	65	0.02727272727272727	0.02727272727272727	0.08108108108108107	0.03324324324324324	SBS7a	PLX-4720	Resistance
0	70	0.0	0.0	0.0	0.0	SBS7a	PLX-4720	Resistance
0	75	0.0	0.0	0.0	0.0	SBS7a	PLX-4720	Resistance
0	80	0.0	0.0	0.0	0.0	SBS7a	PLX-4720	Resistance
0	85	0.0	0.0	0.0	0.0	SBS7a	PLX-4720	Resistance
0	90	0.0	0.0	0.0	0.0	SBS7a	PLX-4720	Resistance
0	95	0.0	0.0	0.0	0.0	SBS7a	PLX-4720	Resistance
0	100	0.0	0.0	0.0	0.0	SBS7a	PLX-4720	Resistance
0	105	0.0	0.0	0.0	0.0	SBS7a	PLX-4720	Resistance
0	110	0.0	0.0	0.0	0.0	SBS7a	PLX-4720	Resistance
0	115	0.02727272727272727	0.02727272727272727	0.08108108108108107	0.03324324324324324	SBS7a	PLX-4720	Resistance
0	120	0.05454545454545454	0.05454545454545454	0.16216216216216214	0.06648648648648647	SBS7a	PLX-4720	Resistance
0	125	0.1	0.1	0.2972972972972973	0.1218918918918919	SBS7a	PLX-4720	Resistance
0	130	0.14545454545454545	0.14545454545454545	0.4324324324324324	0.17729729729729726	SBS7a	PLX-4720	Resistance
0	135	0.29090909090909095	0.29090909090909095	0.864864864864865	0.35459459459459464	SBS7a	PLX-4720	Resistance
0	140	0.43636363636363645	0.43636363636363645	1.2972972972972976	0.531891891891892	SBS7a	PLX-4720	Resistance
0	145	0.6363636363636364	0.6363636363636364	1.8918918918918919	0.7756756756756756	SBS7a	PLX-4720	Resistance
0	150	0.8545454545454546	0.8545454545454546	2.540540540540541	1.0416216216216216	SBS7a	PLX-4720	Resistance
0	155	1.1181818181818182	1.1181818181818182	3.324324324324324	1.3629729729729727	SBS7a	PLX-4720	Resistance
0	160	1.4090909090909092	1.4090909090909092	4.1891891891891895	1.7175675675675677	SBS7a	PLX-4720	Resistance
0	165	1.8	1.8	5.351351351351352	2.194054054054054	SBS7a	PLX-4720	Resistance
0	170	2.1818181818181817	2.1818181818181817	6.486486486486486	2.659459459459459	SBS7a	PLX-4720	Resistance
0	175	2.5545454545454547	2.5545454545454547	7.594594594594595	3.113783783783784	SBS7a	PLX-4720	Resistance
0	180	3.0181818181818185	3.0181818181818185	8.972972972972974	3.678918918918919	SBS7a	PLX-4720	Resistance
5	-180	2.9181818181818184	2.9181818181818184	8.675675675675677	3.5570270270270274	SBS7a	PLX-4720	Resistance
5	-175	3.3545454545454545	3.3545454545454545	9.972972972972972	4.088918918918918	SBS7a	PLX-4720	Resistance
5	-170	3.8	3.8	11.297297297297296	4.631891891891891	SBS7a	PLX-4720	Resistance
5	-165	4.172727272727273	4.172727272727273	12.405405405405405	5.086216216216216	SBS7a	PLX-4720	Resistance
5	-160	4.6454545454545455	4.6454545454545455	13.81081081081081	5.662432432432432	SBS7a	PLX-4720	Resistance
5	-155	5.1000000000000005	5.1000000000000005	15.162162162162163	6.216486486486486	SBS7a	PLX-4720	Resistance
5	-150	5.509090909090909	5.509090909090909	16.37837837837838	6.715135135135135	SBS7a	PLX-4720	Resistance
5	-145	5.736363636363636	5.736363636363636	17.054054054054053	6.9921621621621615	SBS7a	PLX-4720	Resistance
5	-140	5.963636363636363	5.963636363636363	17.729729729729726	7.269189189189188	SBS7a	PLX-4720	Resistance
5	-135	6.2272727272727275	6.2272727272727275	18.513513513513516	7.590540540540541	SBS7a	PLX-4720	Resistance
5	-130	6.636363636363637	6.636363636363637	19.72972972972973	8.089189189189188	SBS7a	PLX-4720	Resistance
5	-125	6.863636363636363	6.863636363636363	20.405405405405403	8.366216216216214	SBS7a	PLX-4720	Resistance
5	-120	6.963636363636363	6.963636363636363	20.7027027027027	8.488108108108108	SBS7a	PLX-4720	Resistance
5	-115	6.572727272727272	6.572727272727272	19.54054054054054	8.011621621621622	SBS7a	PLX-4720	Resistance
5	-110	7.109090909090909	7.109090909090909	21.135135135135137	8.665405405405405	SBS7a	PLX-4720	Resistance
5	-105	7.127272727272728	7.127272727272728	21.18918918918919	8.687567567567568	SBS7a	PLX-4720	Resistance
5	-100	5.1000000000000005	5.1000000000000005	15.162162162162163	6.216486486486486	SBS7a	PLX-4720	Resistance
5	-95	7.209090909090909	7.209090909090909	21.43243243243243	8.787297297297297	SBS7a	PLX-4720	Resistance
5	-90	4.954545454545454	4.954545454545454	14.729729729729728	6.039189189189188	SBS7a	PLX-4720	Resistance
5	-85	7.0	7.0	20.81081081081081	8.532432432432431	SBS7a	PLX-4720	Resistance
5	-80	5.945454545454546	5.945454545454546	17.675675675675677	7.247027027027027	SBS7a	PLX-4720	Resistance
5	-75	5.854545454545455	5.854545454545455	17.405405405405407	7.136216216216217	SBS7a	PLX-4720	Resistance
5	-70	4.190909090909091	4.190909090909091	12.459459459459461	5.1083783783783785	SBS7a	PLX-4720	Resistance
5	-65	6.718181818181819	6.718181818181819	19.972972972972975	8.188918918918919	SBS7a	PLX-4720	Resistance
5	-60	6.872727272727272	6.872727272727272	20.43243243243243	8.377297297297297	SBS7a	PLX-4720	Resistance
5	-55	5.2727272727272725	5.2727272727272725	15.675675675675675	6.427027027027027	SBS7a	PLX-4720	Resistance
5	-50	6.172727272727273	6.172727272727273	18.35135135135135	7.524054054054053	SBS7a	PLX-4720	Resistance
5	-45	6.036363636363637	6.036363636363637	17.945945945945947	7.357837837837838	SBS7a	PLX-4720	Resistance
5	-40	5.536363636363636	5.536363636363636	16.45945945945946	6.748378378378378	SBS7a	PLX-4720	Resistance
5	-35	5.281818181818182	5.281818181818182	15.702702702702704	6.438108108108108	SBS7a	PLX-4720	Resistance
5	-30	4.618181818181818	4.618181818181818	13.72972972972973	5.629189189189189	SBS7a	PLX-4720	Resistance
5	-25	4.254545454545454	4.254545454545454	12.648648648648647	5.185945945945945	SBS7a	PLX-4720	Resistance
5	-20	2.7545454545454544	2.7545454545454544	8.18918918918919	3.3575675675675676	SBS7a	PLX-4720	Resistance
5	-15	3.2545454545454544	3.2545454545454544	9.675675675675675	3.9670270270270267	SBS7a	PLX-4720	Resistance
5	-10	2.772727272727273	2.772727272727273	8.243243243243244	3.3797297297297297	SBS7a	PLX-4720	Resistance
5	-5	2.3000000000000003	2.3000000000000003	6.837837837837839	2.8035135135135136	SBS7a	PLX-4720	Resistance
5	0	1.9545454545454546	1.9545454545454546	5.8108108108108105	2.382432432432432	SBS7a	PLX-4720	Resistance
5	5	1.7909090909090908	1.7909090909090908	5.324324324324324	2.1829729729729728	SBS7a	PLX-4720	Resistance
5	10	1.2727272727272727	1.2727272727272727	3.7837837837837838	1.5513513513513513	SBS7a	PLX-4720	Resistance
5	15	0.5272727272727272	0.5272727272727272	1.5675675675675673	0.6427027027027026	SBS7a	PLX-4720	Resistance
5	20	0.9636363636363636	0.9636363636363636	2.864864864864865	1.1745945945945946	SBS7a	PLX-4720	Resistance
5	25	0.7181818181818183	0.7181818181818183	2.1351351351351355	0.8754054054054056	SBS7a	PLX-4720	Resistance
5	30	0.2727272727272727	0.2727272727272727	0.8108108108108107	0.33243243243243237	SBS7a	PLX-4720	Resistance
5	35	0.5545454545454546	0.5545454545454546	1.6486486486486487	0.6759459459459459	SBS7a	PLX-4720	Resistance
5	40	0.4090909090909091	0.4090909090909091	1.2162162162162162	0.4986486486486486	SBS7a	PLX-4720	Resistance
5	45	0.24545454545454548	0.24545454545454548	0.7297297297297298	0.2991891891891892	SBS7a	PLX-4720	Resistance
5	50	0.16363636363636364	0.16363636363636364	0.48648648648648646	0.19945945945945945	SBS7a	PLX-4720	Resistance
5	55	0.06363636363636363	0.06363636363636363	0.18918918918918917	0.07756756756756755	SBS7a	PLX-4720	Resistance
5	60	0.045454545454545456	0.045454545454545456	0.13513513513513514	0.05540540540540541	SBS7a	PLX-4720	Resistance
5	65	0.02727272727272727	0.02727272727272727	0.08108108108108107	0.03324324324324324	SBS7a	PLX-4720	Resistance
5	70	0.0	0.0	0.0	0.0	SBS7a	PLX-4720	Resistance
5	75	0.0	0.0	0.0	0.0	SBS7a	PLX-4720	Resistance
5	80	0.0	0.0	0.0	0.0	SBS7a	PLX-4720	Resistance
5	85	0.0	0.0	0.0	0.0	SBS7a	PLX-4720	Resistance
5	90	0.0	0.0	0.0	0.0	SBS7a	PLX-4720	Resistance
5	95	0.0	0.0	0.0	0.0	SBS7a	PLX-4720	Resistance
5	100	0.0	0.0	0.0	0.0	SBS7a	PLX-4720	Resistance
5	105	0.0	0.0	0.0	0.0	SBS7a	PLX-4720	Resistance
5	110	0.0	0.0	0.0	0.0	SBS7a	PLX-4720	Resistance
5	115	0.009090909090909092	0.009090909090909092	0.027027027027027032	0.011081081081081082	SBS7a	PLX-4720	Resistance
5	120	0.045454545454545456	0.045454545454545456	0.13513513513513514	0.05540540540540541	SBS7a	PLX-4720	Resistance
5	125	0.018181818181818184	0.018181818181818184	0.054054054054054064	0.022162162162162165	SBS7a	PLX-4720	Resistance
5	130	0.18181818181818182	0.18181818181818182	0.5405405405405406	0.22162162162162163	SBS7a	PLX-4720	Resistance
5	135	0.24545454545454548	0.24545454545454548	0.7297297297297298	0.2991891891891892	SBS7a	PLX-4720	Resistance
5	140	0.4272727272727273	0.4272727272727273	1.2702702702702704	0.5208108108108108	SBS7a	PLX-4720	Resistance
5	145	0.6090909090909091	0.6090909090909091	1.810810810810811	0.7424324324324324	SBS7a	PLX-4720	Resistance
5	150	0.8181818181818182	0.8181818181818182	2.4324324324324325	0.9972972972972972	SBS7a	PLX-4720	Resistance
5	155	0.7727272727272727	0.7727272727272727	2.2972972972972974	0.9418918918918918	SBS7a	PLX-4720	Resistance
5	160	1.3727272727272728	1.3727272727272728	4.081081081081082	1.6732432432432434	SBS7a	PLX-4720	Resistance
5	165	1.718181818181818	1.718181818181818	5.108108108108108	2.094324324324324	SBS7a	PLX-4720	Resistance
5	170	2.0545454545454547	2.0545454545454547	6.108108108108109	2.5043243243243243	SBS7a	PLX-4720	Resistance
5	175	2.4909090909090907	2.4909090909090907	7.405405405405405	3.036216216216216	SBS7a	PLX-4720	Resistance
5	180	2.9181818181818184	2.9181818181818184	8.675675675675677	3.5570270270270274	SBS7a	PLX-4720	Resistance
10	-180	2.7454545454545456	2.7454545454545456	8.162162162162163	3.3464864864864867	SBS7a	PLX-4720	Resistance
10	-175	3.1636363636363636	3.1636363636363636	9.405405405405405	3.856216216216216	SBS7a	PLX-4720	Resistance
10	-170	3.627272727272727	3.627272727272727	10.783783783783782	4.42135135135135	SBS7a	PLX-4720	Resistance
10	-165	3.9909090909090907	3.9909090909090907	11.864864864864865	4.864594594594594	SBS7a	PLX-4720	Resistance
10	-160	4.1000000000000005	4.1000000000000005	12.189189189189191	4.997567567567568	SBS7a	PLX-4720	Resistance
10	-155	4.6000000000000005	4.6000000000000005	13.675675675675677	5.607027027027027	SBS7a	PLX-4720	Resistance
10	-150	5.1454545454545455	5.1454545454545455	15.297297297297298	6.271891891891892	SBS7a	PLX-4720	Resistance
10	-145	5.390909090909091	5.390909090909091	16.027027027027025	6.57108108108108	SBS7a	PLX-4720	Resistance
10	-140	5.509090909090909	5.509090909090909	16.37837837837838	6.715135135135135	SBS7a	PLX-4720	Resistance
10	-135	5.390909090909091	5.390909090909091	16.027027027027025	6.57108108108108	SBS7a	PLX-4720	Resistance
10	-130	5.218181818181818	5.218181818181818	15.513513513513512	6.36054054054054	SBS7a	PLX-4720	Resistance
10	-125	4.654545454545455	4.654545454545455	13.83783783783784	5.673513513513514	SBS7a	PLX-4720	Resistance
10	-120	6.263636363636365	6.263636363636365	18.621621621621625	7.634864864864865	SBS7a	PLX-4720	Resistance
10	-115	6.4	6.4	19.027027027027028	7.801081081081081	SBS7a	PLX-4720	Resistance
10	-110	5.927272727272728	5.927272727272728	17.62162162162162	7.224864864864864	SBS7a	PLX-4720	Resistance
10	-105	6.463636363636363	6.463636363636363	19.216216216216214	7.878648648648647	SBS7a	PLX-4720	Resistance
10	-100	6.327272727272728	6.327272727272728	18.810810810810814	7.712432432432434	SBS7a	PLX-4720	Resistance
10	-95	6.49090909090909	6.49090909090909	19.297297297297295	7.911891891891891	SBS7a	PLX-4720	Resistance
10	-90	6.6	6.6	19.62162162162162	8.044864864864865	SBS7a	PLX-4720	Resistance
10	-85	6.581818181818182	6.581818181818182	19.56756756756757	8.022702702702702	SBS7a	PLX-4720	Resistance
10	-80	6.509090909090909	6.509090909090909	19.35135135135135	7.934054054054053	SBS7a	PLX-4720	Resistance
10	-75	4.199999999999999	4.199999999999999	12.486486486486484	5.119459459459458	SBS7a	PLX-4720	Resistance
10	-70	4.527272727272727	4.527272727272727	13.45945945945946	5.518378378378378	SBS7a	PLX-4720	Resistance
10	-65	6.054545454545454	6.054545454545454	17.999999999999996	7.379999999999998	SBS7a	PLX-4720	Resistance
10	-60	6.163636363636363	6.163636363636363	18.324324324324323	7.512972972972972	SBS7a	PLX-4720	Resistance
10	-55	6.0181818181818185	6.0181818181818185	17.89189189189189	7.335675675675675	SBS7a	PLX-4720	Resistance
10	-50	5.70909090909091	5.70909090909091	16.972972972972975	6.958918918918919	SBS7a	PLX-4720	Resistance
10	-45	5.545454545454546	5.545454545454546	16.486486486486488	6.7594594594594595	SBS7a	PLX-4720	Resistance
10	-40	5.2272727272727275	5.2272727272727275	15.54054054054054	6.371621621621621	SBS7a	PLX-4720	Resistance
10	-35	4.736363636363636	4.736363636363636	14.08108108108108	5.773243243243242	SBS7a	PLX-4720	Resistance
10	-30	3.5	3.5	10.405405405405405	4.266216216216216	SBS7a	PLX-4720	Resistance
10	-25	2.7454545454545456	2.7454545454545456	8.162162162162163	3.3464864864864867	SBS7a	PLX-4720	Resistance
10	-20	3.563636363636364	3.563636363636364	10.594594594594595	4.343783783783784	SBS7a	PLX-4720	Resistance
10	-15	3.0	3.0	8.91891891891892	3.6567567567567565	SBS7a	PLX-4720	Resistance
10	-10	2.6818181818181817	2.6818181818181817	7.972972972972973	3.2689189189189185	SBS7a	PLX-4720	Resistance
10	-5	2.109090909090909	2.109090909090909	6.270270270270269	2.5708108108108103	SBS7a	PLX-4720	Resistance
10	0	1.8454545454545455	1.8454545454545455	5.486486486486487	2.2494594594594597	SBS7a	PLX-4720	Resistance
10	5	1.6272727272727272	1.6272727272727272	4.837837837837838	1.9835135135135133	SBS7a	PLX-4720	Resistance
10	10	1.5454545454545454	1.5454545454545454	4.594594594594595	1.8837837837837836	SBS7a	PLX-4720	Resistance
10	15	1.2	1.2	3.5675675675675675	1.4627027027027026	SBS7a	PLX-4720	Resistance
10	20	1.1090909090909091	1.1090909090909091	3.2972972972972974	1.3518918918918919	SBS7a	PLX-4720	Resistance
10	25	0.8636363636363636	0.8636363636363636	2.5675675675675675	1.0527027027027027	SBS7a	PLX-4720	Resistance
10	30	0.6272727272727272	0.6272727272727272	1.8648648648648647	0.7645945945945944	SBS7a	PLX-4720	Resistance
10	35	0.4454545454545455	0.4454545454545455	1.3243243243243243	0.542972972972973	SBS7a	PLX-4720	Resistance
10	40	0.3727272727272728	0.3727272727272728	1.1081081081081083	0.4543243243243244	SBS7a	PLX-4720	Resistance
10	45	0.2545454545454545	0.2545454545454545	0.7567567567567567	0.3102702702702702	SBS7a	PLX-4720	Resistance
10	50	0.15454545454545454	0.15454545454545454	0.45945945945945943	0.18837837837837834	SBS7a	PLX-4720	Resistance
10	55	0.07272727272727274	0.07272727272727274	0.21621621621621626	0.08864864864864866	SBS7a	PLX-4720	Resistance
10	60	0.045454545454545456	0.045454545454545456	0.13513513513513514	0.05540540540540541	SBS7a	PLX-4720	Resistance
10	65	0.018181818181818184	0.018181818181818184	0.054054054054054064	0.022162162162162165	SBS7a	PLX-4720	Resistance
10	70	0.0	0.0	0.0	0.0	SBS7a	PLX-4720	Resistance
10	75	0.0	0.0	0.0	0.0	SBS7a	PLX-4720	Resistance
10	80	0.0	0.0	0.0	0.0	SBS7a	PLX-4720	Resistance
10	85	0.0	0.0	0.0	0.0	SBS7a	PLX-4720	Resistance
10	90	0.0	0.0	0.0	0.0	SBS7a	PLX-4720	Resistance
10	95	0.0	0.0	0.0	0.0	SBS7a	PLX-4720	Resistance
10	100	0.0	0.0	0.0	0.0	SBS7a	PLX-4720	Resistance
10	105	0.0	0.0	0.0	0.0	SBS7a	PLX-4720	Resistance
10	110	0.0	0.0	0.0	0.0	SBS7a	PLX-4720	Resistance
10	115	0.02727272727272727	0.02727272727272727	0.08108108108108107	0.03324324324324324	SBS7a	PLX-4720	Resistance
10	120	0.045454545454545456	0.045454545454545456	0.13513513513513514	0.05540540540540541	SBS7a	PLX-4720	Resistance
10	125	0.05454545454545454	0.05454545454545454	0.16216216216216214	0.06648648648648647	SBS7a	PLX-4720	Resistance
10	130	0.17272727272727273	0.17272727272727273	0.5135135135135135	0.21054054054054053	SBS7a	PLX-4720	Resistance
10	135	0.24545454545454548	0.24545454545454548	0.7297297297297298	0.2991891891891892	SBS7a	PLX-4720	Resistance
10	140	0.4	0.4	1.1891891891891893	0.4875675675675676	SBS7a	PLX-4720	Resistance
10	145	0.4727272727272727	0.4727272727272727	1.4054054054054055	0.5762162162162162	SBS7a	PLX-4720	Resistance
10	150	0.7818181818181817	0.7818181818181817	2.324324324324324	0.9529729729729728	SBS7a	PLX-4720	Resistance
10	155	0.9545454545454546	0.9545454545454546	2.837837837837838	1.1635135135135135	SBS7a	PLX-4720	Resistance
10	160	1.190909090909091	1.190909090909091	3.5405405405405403	1.4516216216216216	SBS7a	PLX-4720	Resistance
10	165	1.6272727272727272	1.6272727272727272	4.837837837837838	1.9835135135135133	SBS7a	PLX-4720	Resistance
10	170	1.9545454545454546	1.9545454545454546	5.8108108108108105	2.382432432432432	SBS7a	PLX-4720	Resistance
10	175	2.3272727272727276	2.3272727272727276	6.91891891891892	2.836756756756757	SBS7a	PLX-4720	Resistance
10	180	2.7454545454545456	2.7454545454545456	8.162162162162163	3.3464864864864867	SBS7a	PLX-4720	Resistance
15	-180	2.4	2.4	7.135135135135135	2.9254054054054053	SBS7a	PLX-4720	Resistance
15	-175	2.4545454545454546	2.4545454545454546	7.297297297297297	2.9918918918918918	SBS7a	PLX-4720	Resistance
15	-170	3.1727272727272724	3.1727272727272724	9.432432432432432	3.8672972972972968	SBS7a	PLX-4720	Resistance
15	-165	3.590909090909091	3.590909090909091	10.675675675675675	4.377027027027027	SBS7a	PLX-4720	Resistance
15	-160	3.7363636363636363	3.7363636363636363	11.108108108108109	4.554324324324324	SBS7a	PLX-4720	Resistance
15	-155	3.4454545454545453	3.4454545454545453	10.243243243243242	4.199729729729729	SBS7a	PLX-4720	Resistance
15	-150	4.281818181818182	4.281818181818182	12.729729729729732	5.21918918918919	SBS7a	PLX-4720	Resistance
15	-145	4.636363636363637	4.636363636363637	13.783783783783784	5.651351351351352	SBS7a	PLX-4720	Resistance
15	-140	4.618181818181818	4.618181818181818	13.72972972972973	5.629189189189189	SBS7a	PLX-4720	Resistance
15	-135	4.009090909090909	4.009090909090909	11.918918918918918	4.886756756756756	SBS7a	PLX-4720	Resistance
15	-130	3.8454545454545452	3.8454545454545452	11.432432432432432	4.687297297297297	SBS7a	PLX-4720	Resistance
15	-125	3.8636363636363638	3.8636363636363638	11.486486486486486	4.709459459459459	SBS7a	PLX-4720	Resistance
15	-120	5.5	5.5	16.35135135135135	6.704054054054054	SBS7a	PLX-4720	Resistance
15	-115	5.627272727272727	5.627272727272727	16.72972972972973	6.8591891891891885	SBS7a	PLX-4720	Resistance
15	-110	6.045454545454546	6.045454545454546	17.972972972972975	7.3689189189189195	SBS7a	PLX-4720	Resistance
15	-105	6.0181818181818185	6.0181818181818185	17.89189189189189	7.335675675675675	SBS7a	PLX-4720	Resistance
15	-100	5.918181818181818	5.918181818181818	17.594594594594593	7.213783783783783	SBS7a	PLX-4720	Resistance
15	-95	5.845454545454545	5.845454545454545	17.378378378378375	7.1251351351351335	SBS7a	PLX-4720	Resistance
15	-90	6.445454545454546	6.445454545454546	19.162162162162165	7.856486486486487	SBS7a	PLX-4720	Resistance
15	-85	5.4818181818181815	5.4818181818181815	16.297297297297295	6.68189189189189	SBS7a	PLX-4720	Resistance
15	-80	5.881818181818182	5.881818181818182	17.486486486486488	7.16945945945946	SBS7a	PLX-4720	Resistance
15	-75	5.863636363636363	5.863636363636363	17.43243243243243	7.147297297297296	SBS7a	PLX-4720	Resistance
15	-70	5.745454545454545	5.745454545454545	17.08108108108108	7.003243243243243	SBS7a	PLX-4720	Resistance
15	-65	5.6454545454545455	5.6454545454545455	16.783783783783782	6.88135135135135	SBS7a	PLX-4720	Resistance
15	-60	5.372727272727273	5.372727272727273	15.972972972972974	6.548918918918919	SBS7a	PLX-4720	Resistance
15	-55	5.118181818181818	5.118181818181818	15.216216216216216	6.238648648648648	SBS7a	PLX-4720	Resistance
15	-50	3.9818181818181815	3.9818181818181815	11.837837837837837	4.853513513513513	SBS7a	PLX-4720	Resistance
15	-45	4.2272727272727275	4.2272727272727275	12.567567567567568	5.152702702702703	SBS7a	PLX-4720	Resistance
15	-40	4.090909090909091	4.090909090909091	12.162162162162161	4.986486486486486	SBS7a	PLX-4720	Resistance
15	-35	3.2818181818181817	3.2818181818181817	9.756756756756756	4.00027027027027	SBS7a	PLX-4720	Resistance
15	-30	3.3636363636363638	3.3636363636363638	10.0	4.1	SBS7a	PLX-4720	Resistance
15	-25	3.3363636363636364	3.3363636363636364	9.91891891891892	4.066756756756757	SBS7a	PLX-4720	Resistance
15	-20	2.6818181818181817	2.6818181818181817	7.972972972972973	3.2689189189189185	SBS7a	PLX-4720	Resistance
15	-15	2.618181818181818	2.618181818181818	7.783783783783783	3.191351351351351	SBS7a	PLX-4720	Resistance
15	-10	2.2363636363636363	2.2363636363636363	6.648648648648648	2.7259459459459454	SBS7a	PLX-4720	Resistance
15	-5	1.8181818181818181	1.8181818181818181	5.405405405405405	2.2162162162162162	SBS7a	PLX-4720	Resistance
15	0	1.8454545454545455	1.8454545454545455	5.486486486486487	2.2494594594594597	SBS7a	PLX-4720	Resistance
15	5	1.6727272727272726	1.6727272727272726	4.972972972972973	2.0389189189189185	SBS7a	PLX-4720	Resistance
15	10	1.4636363636363638	1.4636363636363638	4.351351351351352	1.7840540540540542	SBS7a	PLX-4720	Resistance
15	15	1.0909090909090908	1.0909090909090908	3.243243243243243	1.3297297297297295	SBS7a	PLX-4720	Resistance
15	20	0.9454545454545454	0.9454545454545454	2.810810810810811	1.1524324324324324	SBS7a	PLX-4720	Resistance
15	25	0.7818181818181817	0.7818181818181817	2.324324324324324	0.9529729729729728	SBS7a	PLX-4720	Resistance
15	30	0.5909090909090909	0.5909090909090909	1.7567567567567568	0.7202702702702702	SBS7a	PLX-4720	Resistance
15	35	0.43636363636363634	0.43636363636363634	1.2972972972972971	0.5318918918918918	SBS7a	PLX-4720	Resistance
15	40	0.2818181818181818	0.2818181818181818	0.8378378378378378	0.3435135135135135	SBS7a	PLX-4720	Resistance
15	45	0.23636363636363636	0.23636363636363636	0.7027027027027027	0.2881081081081081	SBS7a	PLX-4720	Resistance
15	50	0.12727272727272726	0.12727272727272726	0.37837837837837834	0.1551351351351351	SBS7a	PLX-4720	Resistance
15	55	0.06363636363636363	0.06363636363636363	0.18918918918918917	0.07756756756756755	SBS7a	PLX-4720	Resistance
15	60	0.03636363636363637	0.03636363636363637	0.10810810810810813	0.04432432432432433	SBS7a	PLX-4720	Resistance
15	65	0.018181818181818184	0.018181818181818184	0.054054054054054064	0.022162162162162165	SBS7a	PLX-4720	Resistance
15	70	0.0	0.0	0.0	0.0	SBS7a	PLX-4720	Resistance
15	75	0.0	0.0	0.0	0.0	SBS7a	PLX-4720	Resistance
15	80	0.0	0.0	0.0	0.0	SBS7a	PLX-4720	Resistance
15	85	0.0	0.0	0.0	0.0	SBS7a	PLX-4720	Resistance
15	90	0.0	0.0	0.0	0.0	SBS7a	PLX-4720	Resistance
15	95	0.0	0.0	0.0	0.0	SBS7a	PLX-4720	Resistance
15	100	0.0	0.0	0.0	0.0	SBS7a	PLX-4720	Resistance
15	105	0.0	0.0	0.0	0.0	SBS7a	PLX-4720	Resistance
15	110	0.0	0.0	0.0	0.0	SBS7a	PLX-4720	Resistance
15	115	0.018181818181818184	0.018181818181818184	0.054054054054054064	0.022162162162162165	SBS7a	PLX-4720	Resistance
15	120	0.045454545454545456	0.045454545454545456	0.13513513513513514	0.05540540540540541	SBS7a	PLX-4720	Resistance
15	125	0.07272727272727274	0.07272727272727274	0.21621621621621626	0.08864864864864866	SBS7a	PLX-4720	Resistance
15	130	0.14545454545454545	0.14545454545454545	0.4324324324324324	0.17729729729729726	SBS7a	PLX-4720	Resistance
15	135	0.22727272727272727	0.22727272727272727	0.6756756756756757	0.27702702702702703	SBS7a	PLX-4720	Resistance
15	140	0.35454545454545455	0.35454545454545455	1.0540540540540542	0.4321621621621622	SBS7a	PLX-4720	Resistance
15	145	0.5	0.5	1.4864864864864864	0.6094594594594593	SBS7a	PLX-4720	Resistance
15	150	0.6909090909090909	0.6909090909090909	2.054054054054054	0.8421621621621621	SBS7a	PLX-4720	Resistance
15	155	0.9272727272727272	0.9272727272727272	2.7567567567567566	1.13027027027027	SBS7a	PLX-4720	Resistance
15	160	1.2090909090909092	1.2090909090909092	3.5945945945945947	1.4737837837837837	SBS7a	PLX-4720	Resistance
15	165	1.4909090909090907	1.4909090909090907	4.432432432432432	1.817297297297297	SBS7a	PLX-4720	Resistance
15	170	1.7454545454545454	1.7454545454545454	5.189189189189189	2.127567567567567	SBS7a	PLX-4720	Resistance
15	175	2.0545454545454547	2.0545454545454547	6.108108108108109	2.5043243243243243	SBS7a	PLX-4720	Resistance
15	180	2.4	2.4	7.135135135135135	2.9254054054054053	SBS7a	PLX-4720	Resistance
20	-180	2.0454545454545454	2.0454545454545454	6.081081081081081	2.493243243243243	SBS7a	PLX-4720	Resistance
20	-175	1.8181818181818181	1.8181818181818181	5.405405405405405	2.2162162162162162	SBS7a	PLX-4720	Resistance
20	-170	2.6363636363636362	2.6363636363636362	7.837837837837838	3.2135135135135133	SBS7a	PLX-4720	Resistance
20	-165	2.872727272727273	2.872727272727273	8.540540540540542	3.5016216216216223	SBS7a	PLX-4720	Resistance
20	-160	3.309090909090909	3.309090909090909	9.837837837837839	4.033513513513514	SBS7a	PLX-4720	Resistance
20	-155	3.0727272727272723	3.0727272727272723	9.135135135135133	3.7454054054054042	SBS7a	PLX-4720	Resistance
20	-150	3.7818181818181817	3.7818181818181817	11.243243243243244	4.60972972972973	SBS7a	PLX-4720	Resistance
20	-145	3.090909090909091	3.090909090909091	9.18918918918919	3.7675675675675673	SBS7a	PLX-4720	Resistance
20	-140	4.254545454545454	4.254545454545454	12.648648648648647	5.185945945945945	SBS7a	PLX-4720	Resistance
20	-135	4.118181818181818	4.118181818181818	12.243243243243244	5.01972972972973	SBS7a	PLX-4720	Resistance
20	-130	4.618181818181818	4.618181818181818	13.72972972972973	5.629189189189189	SBS7a	PLX-4720	Resistance
20	-125	4.072727272727272	4.072727272727272	12.108108108108107	4.964324324324323	SBS7a	PLX-4720	Resistance
20	-120	4.745454545454546	4.745454545454546	14.10810810810811	5.784324324324325	SBS7a	PLX-4720	Resistance
20	-115	5.054545454545454	5.054545454545454	15.027027027027025	6.16108108108108	SBS7a	PLX-4720	Resistance
20	-110	5.109090909090909	5.109090909090909	15.18918918918919	6.227567567567568	SBS7a	PLX-4720	Resistance
20	-105	5.3999999999999995	5.3999999999999995	16.054054054054053	6.582162162162161	SBS7a	PLX-4720	Resistance
20	-100	5.918181818181818	5.918181818181818	17.594594594594593	7.213783783783783	SBS7a	PLX-4720	Resistance
20	-95	5.136363636363637	5.136363636363637	15.270270270270272	6.260810810810811	SBS7a	PLX-4720	Resistance
20	-90	5.3999999999999995	5.3999999999999995	16.054054054054053	6.582162162162161	SBS7a	PLX-4720	Resistance
20	-85	5.081818181818182	5.081818181818182	15.108108108108109	6.194324324324325	SBS7a	PLX-4720	Resistance
20	-80	4.990909090909091	4.990909090909091	14.837837837837839	6.083513513513513	SBS7a	PLX-4720	Resistance
20	-75	4.790909090909091	4.790909090909091	14.243243243243244	5.839729729729729	SBS7a	PLX-4720	Resistance
20	-70	5.1090909090909085	5.1090909090909085	15.189189189189188	6.227567567567567	SBS7a	PLX-4720	Resistance
20	-65	5.072727272727272	5.072727272727272	15.081081081081079	6.183243243243242	SBS7a	PLX-4720	Resistance
20	-60	4.790909090909091	4.790909090909091	14.243243243243244	5.839729729729729	SBS7a	PLX-4720	Resistance
20	-55	4.554545454545455	4.554545454545455	13.54054054054054	5.551621621621622	SBS7a	PLX-4720	Resistance
20	-50	3.6	3.6	10.702702702702704	4.388108108108108	SBS7a	PLX-4720	Resistance
20	-45	3.4181818181818184	3.4181818181818184	10.162162162162163	4.166486486486487	SBS7a	PLX-4720	Resistance
20	-40	4.009090909090909	4.009090909090909	11.918918918918918	4.886756756756756	SBS7a	PLX-4720	Resistance
20	-35	3.436363636363636	3.436363636363636	10.216216216216216	4.188648648648648	SBS7a	PLX-4720	Resistance
20	-30	2.8181818181818183	2.8181818181818183	8.378378378378379	3.4351351351351354	SBS7a	PLX-4720	Resistance
20	-25	3.209090909090909	3.209090909090909	9.54054054054054	3.9116216216216215	SBS7a	PLX-4720	Resistance
20	-20	3.0727272727272723	3.0727272727272723	9.135135135135133	3.7454054054054042	SBS7a	PLX-4720	Resistance
20	-15	2.309090909090909	2.309090909090909	6.864864864864865	2.8145945945945945	SBS7a	PLX-4720	Resistance
20	-10	0.9727272727272727	0.9727272727272727	2.8918918918918917	1.1856756756756754	SBS7a	PLX-4720	Resistance
20	-5	1.5545454545454547	1.5545454545454547	4.621621621621622	1.894864864864865	SBS7a	PLX-4720	Resistance
20	0	1.4181818181818182	1.4181818181818182	4.216216216216217	1.7286486486486488	SBS7a	PLX-4720	Resistance
20	5	1.4000000000000001	1.4000000000000001	4.162162162162162	1.7064864864864864	SBS7a	PLX-4720	Resistance
20	10	1.190909090909091	1.190909090909091	3.5405405405405403	1.4516216216216216	SBS7a	PLX-4720	Resistance
20	15	1.0	1.0	2.972972972972973	1.2189189189189187	SBS7a	PLX-4720	Resistance
20	20	0.5727272727272728	0.5727272727272728	1.7027027027027029	0.6981081081081081	SBS7a	PLX-4720	Resistance
20	25	0.5727272727272728	0.5727272727272728	1.7027027027027029	0.6981081081081081	SBS7a	PLX-4720	Resistance
20	30	0.4727272727272727	0.4727272727272727	1.4054054054054055	0.5762162162162162	SBS7a	PLX-4720	Resistance
20	35	0.3727272727272727	0.3727272727272727	1.108108108108108	0.45432432432432424	SBS7a	PLX-4720	Resistance
20	40	0.2	0.2	0.5945945945945946	0.2437837837837838	SBS7a	PLX-4720	Resistance
20	45	0.10909090909090909	0.10909090909090909	0.3243243243243243	0.13297297297297295	SBS7a	PLX-4720	Resistance
20	50	0.09090909090909091	0.09090909090909091	0.2702702702702703	0.11081081081081082	SBS7a	PLX-4720	Resistance
20	55	0.05454545454545454	0.05454545454545454	0.16216216216216214	0.06648648648648647	SBS7a	PLX-4720	Resistance
20	60	0.02727272727272727	0.02727272727272727	0.08108108108108107	0.03324324324324324	SBS7a	PLX-4720	Resistance
20	65	0.018181818181818184	0.018181818181818184	0.054054054054054064	0.022162162162162165	SBS7a	PLX-4720	Resistance
20	70	0.0	0.0	0.0	0.0	SBS7a	PLX-4720	Resistance
20	75	0.0	0.0	0.0	0.0	SBS7a	PLX-4720	Resistance
20	80	0.0	0.0	0.0	0.0	SBS7a	PLX-4720	Resistance
20	85	0.0	0.0	0.0	0.0	SBS7a	PLX-4720	Resistance
20	90	0.0	0.0	0.0	0.0	SBS7a	PLX-4720	Resistance
20	95	0.0	0.0	0.0	0.0	SBS7a	PLX-4720	Resistance
20	100	0.0	0.0	0.0	0.0	SBS7a	PLX-4720	Resistance
20	105	0.0	0.0	0.0	0.0	SBS7a	PLX-4720	Resistance
20	110	0.0	0.0	0.0	0.0	SBS7a	PLX-4720	Resistance
20	115	0.018181818181818184	0.018181818181818184	0.054054054054054064	0.022162162162162165	SBS7a	PLX-4720	Resistance
20	120	0.03636363636363637	0.03636363636363637	0.10810810810810813	0.04432432432432433	SBS7a	PLX-4720	Resistance
20	125	0.05454545454545454	0.05454545454545454	0.16216216216216214	0.06648648648648647	SBS7a	PLX-4720	Resistance
20	130	0.11818181818181818	0.11818181818181818	0.35135135135135137	0.14405405405405405	SBS7a	PLX-4720	Resistance
20	135	0.13636363636363635	0.13636363636363635	0.4054054054054054	0.16621621621621618	SBS7a	PLX-4720	Resistance
20	140	0.2818181818181818	0.2818181818181818	0.8378378378378378	0.3435135135135135	SBS7a	PLX-4720	Resistance
20	145	0.36363636363636365	0.36363636363636365	1.0810810810810811	0.44324324324324327	SBS7a	PLX-4720	Resistance
20	150	0.33636363636363636	0.33636363636363636	1.0	0.41	SBS7a	PLX-4720	Resistance
20	155	0.4272727272727273	0.4272727272727273	1.2702702702702704	0.5208108108108108	SBS7a	PLX-4720	Resistance
20	160	0.9636363636363636	0.9636363636363636	2.864864864864865	1.1745945945945946	SBS7a	PLX-4720	Resistance
20	165	1.1727272727272728	1.1727272727272728	3.486486486486487	1.4294594594594596	SBS7a	PLX-4720	Resistance
20	170	1.4727272727272727	1.4727272727272727	4.378378378378378	1.795135135135135	SBS7a	PLX-4720	Resistance
20	175	1.7454545454545454	1.7454545454545454	5.189189189189189	2.127567567567567	SBS7a	PLX-4720	Resistance
20	180	2.0454545454545454	2.0454545454545454	6.081081081081081	2.493243243243243	SBS7a	PLX-4720	Resistance
25	-180	1.6363636363636365	1.6363636363636365	4.864864864864865	1.9945945945945944	SBS7a	PLX-4720	Resistance
25	-175	1.8727272727272728	1.8727272727272728	5.5675675675675675	2.2827027027027027	SBS7a	PLX-4720	Resistance
25	-170	1.4363636363636365	1.4363636363636365	4.270270270270271	1.7508108108108111	SBS7a	PLX-4720	Resistance
25	-165	2.4181818181818184	2.4181818181818184	7.1891891891891895	2.9475675675675674	SBS7a	PLX-4720	Resistance
25	-160	2.5	2.5	7.4324324324324325	3.047297297297297	SBS7a	PLX-4720	Resistance
25	-155	2.9545454545454546	2.9545454545454546	8.783783783783784	3.6013513513513513	SBS7a	PLX-4720	Resistance
25	-150	3.2181818181818183	3.2181818181818183	9.567567567567568	3.922702702702703	SBS7a	PLX-4720	Resistance
25	-145	3.4545454545454546	3.4545454545454546	10.27027027027027	4.210810810810811	SBS7a	PLX-4720	Resistance
25	-140	3.5090909090909093	3.5090909090909093	10.432432432432433	4.277297297297298	SBS7a	PLX-4720	Resistance
25	-135	3.9000000000000004	3.9000000000000004	11.594594594594595	4.753783783783784	SBS7a	PLX-4720	Resistance
25	-130	3.9181818181818184	3.9181818181818184	11.64864864864865	4.775945945945946	SBS7a	PLX-4720	Resistance
25	-125	3.963636363636363	3.963636363636363	11.783783783783782	4.83135135135135	SBS7a	PLX-4720	Resistance
25	-120	4.136363636363637	4.136363636363637	12.297297297297298	5.041891891891892	SBS7a	PLX-4720	Resistance
25	-115	4.290909090909091	4.290909090909091	12.756756756756756	5.23027027027027	SBS7a	PLX-4720	Resistance
25	-110	4.309090909090909	4.309090909090909	12.810810810810809	5.252432432432431	SBS7a	PLX-4720	Resistance
25	-105	5.1000000000000005	5.1000000000000005	15.162162162162163	6.216486486486486	SBS7a	PLX-4720	Resistance
25	-100	4.5	4.5	13.378378378378379	5.485135135135135	SBS7a	PLX-4720	Resistance
25	-95	3.8909090909090907	3.8909090909090907	11.567567567567567	4.742702702702702	SBS7a	PLX-4720	Resistance
25	-90	4.081818181818182	4.081818181818182	12.135135135135135	4.975405405405405	SBS7a	PLX-4720	Resistance
25	-85	4.209090909090909	4.209090909090909	12.513513513513514	5.13054054054054	SBS7a	PLX-4720	Resistance
25	-80	4.29090909090909	4.29090909090909	12.756756756756754	5.230270270270269	SBS7a	PLX-4720	Resistance
25	-75	2.909090909090909	2.909090909090909	8.64864864864865	3.545945945945946	SBS7a	PLX-4720	Resistance
25	-70	3.9272727272727277	3.9272727272727277	11.675675675675677	4.787027027027027	SBS7a	PLX-4720	Resistance
25	-65	1.3909090909090909	1.3909090909090909	4.135135135135135	1.6954054054054053	SBS7a	PLX-4720	Resistance
25	-60	3.463636363636364	3.463636363636364	10.297297297297298	4.221891891891892	SBS7a	PLX-4720	Resistance
25	-55	4.0	4.0	11.891891891891891	4.875675675675675	SBS7a	PLX-4720	Resistance
25	-50	2.809090909090909	2.809090909090909	8.35135135135135	3.4240540540540536	SBS7a	PLX-4720	Resistance
25	-45	3.6363636363636362	3.6363636363636362	10.81081081081081	4.4324324324324325	SBS7a	PLX-4720	Resistance
25	-40	3.2	3.2	9.513513513513514	3.9005405405405407	SBS7a	PLX-4720	Resistance
25	-35	3.0	3.0	8.91891891891892	3.6567567567567565	SBS7a	PLX-4720	Resistance
25	-30	2.4363636363636365	2.4363636363636365	7.243243243243244	2.9697297297297296	SBS7a	PLX-4720	Resistance
25	-25	2.6272727272727274	2.6272727272727274	7.810810810810811	3.2024324324324325	SBS7a	PLX-4720	Resistance
25	-20	2.527272727272727	2.527272727272727	7.513513513513512	3.08054054054054	SBS7a	PLX-4720	Resistance
25	-15	2.3000000000000003	2.3000000000000003	6.837837837837839	2.8035135135135136	SBS7a	PLX-4720	Resistance
25	-10	2.0090909090909093	2.0090909090909093	5.972972972972974	2.448918918918919	SBS7a	PLX-4720	Resistance
25	-5	1.4363636363636365	1.4363636363636365	4.270270270270271	1.7508108108108111	SBS7a	PLX-4720	Resistance
25	0	0.4636363636363637	0.4636363636363637	1.3783783783783785	0.5651351351351351	SBS7a	PLX-4720	Resistance
25	5	0.5909090909090909	0.5909090909090909	1.7567567567567568	0.7202702702702702	SBS7a	PLX-4720	Resistance
25	10	0.4727272727272727	0.4727272727272727	1.4054054054054055	0.5762162162162162	SBS7a	PLX-4720	Resistance
25	15	0.7181818181818183	0.7181818181818183	2.1351351351351355	0.8754054054054056	SBS7a	PLX-4720	Resistance
25	20	0.4727272727272727	0.4727272727272727	1.4054054054054055	0.5762162162162162	SBS7a	PLX-4720	Resistance
25	25	0.4636363636363637	0.4636363636363637	1.3783783783783785	0.5651351351351351	SBS7a	PLX-4720	Resistance
25	30	0.38181818181818183	0.38181818181818183	1.135135135135135	0.46540540540540537	SBS7a	PLX-4720	Resistance
25	35	0.2818181818181818	0.2818181818181818	0.8378378378378378	0.3435135135135135	SBS7a	PLX-4720	Resistance
25	40	0.2	0.2	0.5945945945945946	0.2437837837837838	SBS7a	PLX-4720	Resistance
25	45	0.07272727272727274	0.07272727272727274	0.21621621621621626	0.08864864864864866	SBS7a	PLX-4720	Resistance
25	50	0.06363636363636363	0.06363636363636363	0.18918918918918917	0.07756756756756755	SBS7a	PLX-4720	Resistance
25	55	0.03636363636363637	0.03636363636363637	0.10810810810810813	0.04432432432432433	SBS7a	PLX-4720	Resistance
25	60	0.02727272727272727	0.02727272727272727	0.08108108108108107	0.03324324324324324	SBS7a	PLX-4720	Resistance
25	65	0.009090909090909092	0.009090909090909092	0.027027027027027032	0.011081081081081082	SBS7a	PLX-4720	Resistance
25	70	0.0	0.0	0.0	0.0	SBS7a	PLX-4720	Resistance
25	75	0.0	0.0	0.0	0.0	SBS7a	PLX-4720	Resistance
25	80	0.0	0.0	0.0	0.0	SBS7a	PLX-4720	Resistance
25	85	0.0	0.0	0.0	0.0	SBS7a	PLX-4720	Resistance
25	90	0.0	0.0	0.0	0.0	SBS7a	PLX-4720	Resistance
25	95	0.0	0.0	0.0	0.0	SBS7a	PLX-4720	Resistance
25	100	0.0	0.0	0.0	0.0	SBS7a	PLX-4720	Resistance
25	105	0.0	0.0	0.0	0.0	SBS7a	PLX-4720	Resistance
25	110	0.0	0.0	0.0	0.0	SBS7a	PLX-4720	Resistance
25	115	0.0	0.0	0.0	0.0	SBS7a	PLX-4720	Resistance
25	120	0.009090909090909092	0.009090909090909092	0.027027027027027032	0.011081081081081082	SBS7a	PLX-4720	Resistance
25	125	0.009090909090909092	0.009090909090909092	0.027027027027027032	0.011081081081081082	SBS7a	PLX-4720	Resistance
25	130	0.07272727272727272	0.07272727272727272	0.2162162162162162	0.08864864864864863	SBS7a	PLX-4720	Resistance
25	135	0.15454545454545454	0.15454545454545454	0.45945945945945943	0.18837837837837834	SBS7a	PLX-4720	Resistance
25	140	0.19090909090909092	0.19090909090909092	0.5675675675675675	0.23270270270270269	SBS7a	PLX-4720	Resistance
25	145	0.24545454545454548	0.24545454545454548	0.7297297297297298	0.2991891891891892	SBS7a	PLX-4720	Resistance
25	150	0.43636363636363645	0.43636363636363645	1.2972972972972976	0.531891891891892	SBS7a	PLX-4720	Resistance
25	155	0.6272727272727273	0.6272727272727273	1.864864864864865	0.7645945945945946	SBS7a	PLX-4720	Resistance
25	160	0.7818181818181817	0.7818181818181817	2.324324324324324	0.9529729729729728	SBS7a	PLX-4720	Resistance
25	165	0.9363636363636364	0.9363636363636364	2.7837837837837838	1.1413513513513514	SBS7a	PLX-4720	Resistance
25	170	0.9818181818181819	0.9818181818181819	2.9189189189189193	1.1967567567567567	SBS7a	PLX-4720	Resistance
25	175	1.3272727272727272	1.3272727272727272	3.9459459459459456	1.6178378378378375	SBS7a	PLX-4720	Resistance
25	180	1.6363636363636365	1.6363636363636365	4.864864864864865	1.9945945945945944	SBS7a	PLX-4720	Resistance
30	-180	1.1090909090909091	1.1090909090909091	3.2972972972972974	1.3518918918918919	SBS7a	PLX-4720	Resistance
30	-175	1.4454545454545455	1.4454545454545455	4.297297297297297	1.7618918918918918	SBS7a	PLX-4720	Resistance
30	-170	0.9727272727272727	0.9727272727272727	2.8918918918918917	1.1856756756756754	SBS7a	PLX-4720	Resistance
30	-165	1.1090909090909091	1.1090909090909091	3.2972972972972974	1.3518918918918919	SBS7a	PLX-4720	Resistance
30	-160	2.1636363636363636	2.1636363636363636	6.4324324324324325	2.6372972972972972	SBS7a	PLX-4720	Resistance
30	-155	2.409090909090909	2.409090909090909	7.162162162162162	2.9364864864864866	SBS7a	PLX-4720	Resistance
30	-150	2.627272727272727	2.627272727272727	7.81081081081081	3.2024324324324316	SBS7a	PLX-4720	Resistance
30	-145	2.727272727272727	2.727272727272727	8.108108108108107	3.3243243243243237	SBS7a	PLX-4720	Resistance
30	-140	1.5636363636363635	1.5636363636363635	4.648648648648648	1.9059459459459456	SBS7a	PLX-4720	Resistance
30	-135	1.5272727272727273	1.5272727272727273	4.54054054054054	1.8616216216216215	SBS7a	PLX-4720	Resistance
30	-130	2.5727272727272728	2.5727272727272728	7.648648648648649	3.135945945945946	SBS7a	PLX-4720	Resistance
30	-125	3.4	3.4	10.108108108108107	4.144324324324324	SBS7a	PLX-4720	Resistance
30	-120	3.536363636363636	3.536363636363636	10.513513513513512	4.31054054054054	SBS7a	PLX-4720	Resistance
30	-115	3.7	3.7	11.0	4.51	SBS7a	PLX-4720	Resistance
30	-110	3.690909090909091	3.690909090909091	10.972972972972974	4.498918918918919	SBS7a	PLX-4720	Resistance
30	-105	3.6	3.6	10.702702702702704	4.388108108108108	SBS7a	PLX-4720	Resistance
30	-100	2.772727272727273	2.772727272727273	8.243243243243244	3.3797297297297297	SBS7a	PLX-4720	Resistance
30	-95	1.8818181818181818	1.8818181818181818	5.594594594594595	2.2937837837837836	SBS7a	PLX-4720	Resistance
30	-90	3.1	3.1	9.216216216216216	3.778648648648648	SBS7a	PLX-4720	Resistance
30	-85	3.3272727272727276	3.3272727272727276	9.891891891891893	4.055675675675676	SBS7a	PLX-4720	Resistance
30	-80	1.9727272727272727	1.9727272727272727	5.864864864864865	2.4045945945945943	SBS7a	PLX-4720	Resistance
30	-75	2.4909090909090907	2.4909090909090907	7.405405405405405	3.036216216216216	SBS7a	PLX-4720	Resistance
30	-70	1.7636363636363634	1.7636363636363634	5.243243243243243	2.1497297297297293	SBS7a	PLX-4720	Resistance
30	-65	1.5818181818181818	1.5818181818181818	4.702702702702703	1.928108108108108	SBS7a	PLX-4720	Resistance
30	-60	2.727272727272727	2.727272727272727	8.108108108108107	3.3243243243243237	SBS7a	PLX-4720	Resistance
30	-55	2.1636363636363636	2.1636363636363636	6.4324324324324325	2.6372972972972972	SBS7a	PLX-4720	Resistance
30	-50	1.2454545454545454	1.2454545454545454	3.7027027027027026	1.518108108108108	SBS7a	PLX-4720	Resistance
30	-45	3.090909090909091	3.090909090909091	9.18918918918919	3.7675675675675673	SBS7a	PLX-4720	Resistance
30	-40	3.2181818181818183	3.2181818181818183	9.567567567567568	3.922702702702703	SBS7a	PLX-4720	Resistance
30	-35	2.118181818181818	2.118181818181818	6.297297297297297	2.5818918918918916	SBS7a	PLX-4720	Resistance
30	-30	2.3636363636363638	2.3636363636363638	7.027027027027027	2.881081081081081	SBS7a	PLX-4720	Resistance
30	-25	1.4454545454545455	1.4454545454545455	4.297297297297297	1.7618918918918918	SBS7a	PLX-4720	Resistance
30	-20	2.1545454545454543	2.1545454545454543	6.405405405405404	2.6262162162162155	SBS7a	PLX-4720	Resistance
30	-15	1.9727272727272727	1.9727272727272727	5.864864864864865	2.4045945945945943	SBS7a	PLX-4720	Resistance
30	-10	1.7454545454545454	1.7454545454545454	5.189189189189189	2.127567567567567	SBS7a	PLX-4720	Resistance
30	-5	1.6272727272727272	1.6272727272727272	4.837837837837838	1.9835135135135133	SBS7a	PLX-4720	Resistance
30	0	0.7545454545454546	0.7545454545454546	2.2432432432432434	0.9197297297297298	SBS7a	PLX-4720	Resistance
30	5	0.6000000000000001	0.6000000000000001	1.783783783783784	0.7313513513513514	SBS7a	PLX-4720	Resistance
30	10	0.7545454545454546	0.7545454545454546	2.2432432432432434	0.9197297297297298	SBS7a	PLX-4720	Resistance
30	15	0.6454545454545454	0.6454545454545454	1.9189189189189186	0.7867567567567566	SBS7a	PLX-4720	Resistance
30	20	0.6	0.6	1.7837837837837838	0.7313513513513513	SBS7a	PLX-4720	Resistance
30	25	0.3181818181818182	0.3181818181818182	0.9459459459459459	0.3878378378378378	SBS7a	PLX-4720	Resistance
30	30	0.21818181818181817	0.21818181818181817	0.6486486486486486	0.2659459459459459	SBS7a	PLX-4720	Resistance
30	35	0.21818181818181817	0.21818181818181817	0.6486486486486486	0.2659459459459459	SBS7a	PLX-4720	Resistance
30	40	0.09090909090909091	0.09090909090909091	0.2702702702702703	0.11081081081081082	SBS7a	PLX-4720	Resistance
30	45	0.018181818181818184	0.018181818181818184	0.054054054054054064	0.022162162162162165	SBS7a	PLX-4720	Resistance
30	50	0.018181818181818184	0.018181818181818184	0.054054054054054064	0.022162162162162165	SBS7a	PLX-4720	Resistance
30	55	0.02727272727272727	0.02727272727272727	0.08108108108108107	0.03324324324324324	SBS7a	PLX-4720	Resistance
30	60	0.018181818181818184	0.018181818181818184	0.054054054054054064	0.022162162162162165	SBS7a	PLX-4720	Resistance
30	65	0.009090909090909092	0.009090909090909092	0.027027027027027032	0.011081081081081082	SBS7a	PLX-4720	Resistance
30	70	0.0	0.0	0.0	0.0	SBS7a	PLX-4720	Resistance
30	75	0.0	0.0	0.0	0.0	SBS7a	PLX-4720	Resistance
30	80	0.0	0.0	0.0	0.0	SBS7a	PLX-4720	Resistance
30	85	0.0	0.0	0.0	0.0	SBS7a	PLX-4720	Resistance
30	90	0.0	0.0	0.0	0.0	SBS7a	PLX-4720	Resistance
30	95	0.0	0.0	0.0	0.0	SBS7a	PLX-4720	Resistance
30	100	0.0	0.0	0.0	0.0	SBS7a	PLX-4720	Resistance
30	105	0.0	0.0	0.0	0.0	SBS7a	PLX-4720	Resistance
30	110	0.0	0.0	0.0	0.0	SBS7a	PLX-4720	Resistance
30	115	0.009090909090909092	0.009090909090909092	0.027027027027027032	0.011081081081081082	SBS7a	PLX-4720	Resistance
30	120	0.009090909090909092	0.009090909090909092	0.027027027027027032	0.011081081081081082	SBS7a	PLX-4720	Resistance
30	125	0.018181818181818184	0.018181818181818184	0.054054054054054064	0.022162162162162165	SBS7a	PLX-4720	Resistance
30	130	0.009090909090909092	0.009090909090909092	0.027027027027027032	0.011081081081081082	SBS7a	PLX-4720	Resistance
30	135	0.07272727272727272	0.07272727272727272	0.2162162162162162	0.08864864864864863	SBS7a	PLX-4720	Resistance
30	140	0.15454545454545457	0.15454545454545457	0.45945945945945954	0.1883783783783784	SBS7a	PLX-4720	Resistance
30	145	0.20909090909090908	0.20909090909090908	0.6216216216216216	0.2548648648648648	SBS7a	PLX-4720	Resistance
30	150	0.11818181818181818	0.11818181818181818	0.35135135135135137	0.14405405405405405	SBS7a	PLX-4720	Resistance
30	155	0.0909090909090909	0.0909090909090909	0.27027027027027023	0.11081081081081079	SBS7a	PLX-4720	Resistance
30	160	0.2	0.2	0.5945945945945946	0.2437837837837838	SBS7a	PLX-4720	Resistance
30	165	0.34545454545454546	0.34545454545454546	1.027027027027027	0.42108108108108105	SBS7a	PLX-4720	Resistance
30	170	0.8545454545454546	0.8545454545454546	2.540540540540541	1.0416216216216216	SBS7a	PLX-4720	Resistance
30	175	1.018181818181818	1.018181818181818	3.0270270270270268	1.2410810810810808	SBS7a	PLX-4720	Resistance
30	180	1.1090909090909091	1.1090909090909091	3.2972972972972974	1.3518918918918919	SBS7a	PLX-4720	Resistance
35	-180	0.8272727272727273	0.8272727272727273	2.4594594594594597	1.0083783783783784	SBS7a	PLX-4720	Resistance
35	-175	1.0	1.0	2.972972972972973	1.2189189189189187	SBS7a	PLX-4720	Resistance
35	-170	0.609090909090909	0.609090909090909	1.8108108108108105	0.7424324324324323	SBS7a	PLX-4720	Resistance
35	-165	1.1818181818181819	1.1818181818181819	3.5135135135135136	1.4405405405405405	SBS7a	PLX-4720	Resistance
35	-160	1.5818181818181818	1.5818181818181818	4.702702702702703	1.928108108108108	SBS7a	PLX-4720	Resistance
35	-155	1.7545454545454546	1.7545454545454546	5.216216216216217	2.138648648648649	SBS7a	PLX-4720	Resistance
35	-150	1.8181818181818181	1.8181818181818181	5.405405405405405	2.2162162162162162	SBS7a	PLX-4720	Resistance
35	-145	1.8727272727272726	1.8727272727272726	5.567567567567567	2.2827027027027023	SBS7a	PLX-4720	Resistance
35	-140	1.5727272727272728	1.5727272727272728	4.675675675675675	1.9170270270270269	SBS7a	PLX-4720	Resistance
35	-135	1.8727272727272728	1.8727272727272728	5.5675675675675675	2.2827027027027027	SBS7a	PLX-4720	Resistance
35	-130	1.8272727272727274	1.8272727272727274	5.4324324324324325	2.227297297297297	SBS7a	PLX-4720	Resistance
35	-125	0.3909090909090909	0.3909090909090909	1.162162162162162	0.4764864864864864	SBS7a	PLX-4720	Resistance
35	-120	2.8000000000000003	2.8000000000000003	8.324324324324325	3.4129729729729728	SBS7a	PLX-4720	Resistance
35	-115	2.7636363636363637	2.7636363636363637	8.216216216216216	3.3686486486486484	SBS7a	PLX-4720	Resistance
35	-110	2.690909090909091	2.690909090909091	8.0	3.28	SBS7a	PLX-4720	Resistance
35	-105	2.3454545454545457	2.3454545454545457	6.972972972972974	2.8589189189189192	SBS7a	PLX-4720	Resistance
35	-100	1.5909090909090908	1.5909090909090908	4.72972972972973	1.939189189189189	SBS7a	PLX-4720	Resistance
35	-95	1.6090909090909091	1.6090909090909091	4.783783783783784	1.9613513513513514	SBS7a	PLX-4720	Resistance
35	-90	1.3	1.3	3.864864864864865	1.5845945945945945	SBS7a	PLX-4720	Resistance
35	-85	2.5272727272727273	2.5272727272727273	7.513513513513514	3.0805405405405404	SBS7a	PLX-4720	Resistance
35	-80	2.309090909090909	2.309090909090909	6.864864864864865	2.8145945945945945	SBS7a	PLX-4720	Resistance
35	-75	1.9454545454545453	1.9454545454545453	5.783783783783783	2.371351351351351	SBS7a	PLX-4720	Resistance
35	-70	2.6636363636363636	2.6636363636363636	7.918918918918918	3.2467567567567563	SBS7a	PLX-4720	Resistance
35	-65	1.9727272727272727	1.9727272727272727	5.864864864864865	2.4045945945945943	SBS7a	PLX-4720	Resistance
35	-60	1.5909090909090908	1.5909090909090908	4.72972972972973	1.939189189189189	SBS7a	PLX-4720	Resistance
35	-55	1.9636363636363634	1.9636363636363634	5.837837837837837	2.393513513513513	SBS7a	PLX-4720	Resistance
35	-50	1.9363636363636365	1.9363636363636365	5.756756756756757	2.36027027027027	SBS7a	PLX-4720	Resistance
35	-45	0.7363636363636363	0.7363636363636363	2.189189189189189	0.8975675675675675	SBS7a	PLX-4720	Resistance
35	-40	2.3000000000000003	2.3000000000000003	6.837837837837839	2.8035135135135136	SBS7a	PLX-4720	Resistance
35	-35	2.618181818181818	2.618181818181818	7.783783783783783	3.191351351351351	SBS7a	PLX-4720	Resistance
35	-30	2.2818181818181817	2.2818181818181817	6.783783783783783	2.781351351351351	SBS7a	PLX-4720	Resistance
35	-25	1.2272727272727273	1.2272727272727273	3.6486486486486487	1.4959459459459459	SBS7a	PLX-4720	Resistance
35	-20	1.6636363636363638	1.6636363636363638	4.9459459459459465	2.027837837837838	SBS7a	PLX-4720	Resistance
35	-15	1.5818181818181818	1.5818181818181818	4.702702702702703	1.928108108108108	SBS7a	PLX-4720	Resistance
35	-10	1.3363636363636362	1.3363636363636362	3.9729729729729724	1.6289189189189186	SBS7a	PLX-4720	Resistance
35	-5	1.1454545454545455	1.1454545454545455	3.4054054054054057	1.3962162162162162	SBS7a	PLX-4720	Resistance
35	0	0.32727272727272727	0.32727272727272727	0.9729729729729729	0.3989189189189189	SBS7a	PLX-4720	Resistance
35	5	0.7454545454545454	0.7454545454545454	2.216216216216216	0.9086486486486485	SBS7a	PLX-4720	Resistance
35	10	0.7090909090909091	0.7090909090909091	2.1081081081081083	0.8643243243243244	SBS7a	PLX-4720	Resistance
35	15	0.5909090909090909	0.5909090909090909	1.7567567567567568	0.7202702702702702	SBS7a	PLX-4720	Resistance
35	20	0.1	0.1	0.2972972972972973	0.1218918918918919	SBS7a	PLX-4720	Resistance
35	25	0.30000000000000004	0.30000000000000004	0.891891891891892	0.3656756756756757	SBS7a	PLX-4720	Resistance
35	30	0.24545454545454548	0.24545454545454548	0.7297297297297298	0.2991891891891892	SBS7a	PLX-4720	Resistance
35	35	0.15454545454545457	0.15454545454545457	0.45945945945945954	0.1883783783783784	SBS7a	PLX-4720	Resistance
35	40	0.06363636363636363	0.06363636363636363	0.18918918918918917	0.07756756756756755	SBS7a	PLX-4720	Resistance
35	45	0.06363636363636363	0.06363636363636363	0.18918918918918917	0.07756756756756755	SBS7a	PLX-4720	Resistance
35	50	0.045454545454545456	0.045454545454545456	0.13513513513513514	0.05540540540540541	SBS7a	PLX-4720	Resistance
35	55	0.02727272727272727	0.02727272727272727	0.08108108108108107	0.03324324324324324	SBS7a	PLX-4720	Resistance
35	60	0.018181818181818184	0.018181818181818184	0.054054054054054064	0.022162162162162165	SBS7a	PLX-4720	Resistance
35	65	0.0	0.0	0.0	0.0	SBS7a	PLX-4720	Resistance
35	70	0.0	0.0	0.0	0.0	SBS7a	PLX-4720	Resistance
35	75	0.0	0.0	0.0	0.0	SBS7a	PLX-4720	Resistance
35	80	0.0	0.0	0.0	0.0	SBS7a	PLX-4720	Resistance
35	85	0.0	0.0	0.0	0.0	SBS7a	PLX-4720	Resistance
35	90	0.0	0.0	0.0	0.0	SBS7a	PLX-4720	Resistance
35	95	0.0	0.0	0.0	0.0	SBS7a	PLX-4720	Resistance
35	100	0.0	0.0	0.0	0.0	SBS7a	PLX-4720	Resistance
35	105	0.0	0.0	0.0	0.0	SBS7a	PLX-4720	Resistance
35	110	0.0	0.0	0.0	0.0	SBS7a	PLX-4720	Resistance
35	115	0.0	0.0	0.0	0.0	SBS7a	PLX-4720	Resistance
35	120	0.009090909090909092	0.009090909090909092	0.027027027027027032	0.011081081081081082	SBS7a	PLX-4720	Resistance
35	125	0.018181818181818184	0.018181818181818184	0.054054054054054064	0.022162162162162165	SBS7a	PLX-4720	Resistance
35	130	0.02727272727272727	0.02727272727272727	0.08108108108108107	0.03324324324324324	SBS7a	PLX-4720	Resistance
35	135	0.018181818181818184	0.018181818181818184	0.054054054054054064	0.022162162162162165	SBS7a	PLX-4720	Resistance
35	140	0.009090909090909092	0.009090909090909092	0.027027027027027032	0.011081081081081082	SBS7a	PLX-4720	Resistance
35	145	0.02727272727272728	0.02727272727272728	0.0810810810810811	0.03324324324324325	SBS7a	PLX-4720	Resistance
35	150	0.0818181818181818	0.0818181818181818	0.2432432432432432	0.09972972972972971	SBS7a	PLX-4720	Resistance
35	155	0.11818181818181818	0.11818181818181818	0.35135135135135137	0.14405405405405405	SBS7a	PLX-4720	Resistance
35	160	0.14545454545454548	0.14545454545454548	0.4324324324324325	0.17729729729729732	SBS7a	PLX-4720	Resistance
35	165	0.2	0.2	0.5945945945945946	0.2437837837837838	SBS7a	PLX-4720	Resistance
35	170	0.3727272727272727	0.3727272727272727	1.108108108108108	0.45432432432432424	SBS7a	PLX-4720	Resistance
35	175	0.10909090909090911	0.10909090909090911	0.3243243243243244	0.132972972972973	SBS7a	PLX-4720	Resistance
35	180	0.8272727272727273	0.8272727272727273	2.4594594594594597	1.0083783783783784	SBS7a	PLX-4720	Resistance
40	-180	0.3909090909090909	0.3909090909090909	1.162162162162162	0.4764864864864864	SBS7a	PLX-4720	Resistance
40	-175	0.1	0.1	0.2972972972972973	0.1218918918918919	SBS7a	PLX-4720	Resistance
40	-170	0.3181818181818182	0.3181818181818182	0.9459459459459459	0.3878378378378378	SBS7a	PLX-4720	Resistance
40	-165	0.9727272727272727	0.9727272727272727	2.8918918918918917	1.1856756756756754	SBS7a	PLX-4720	Resistance
40	-160	1.0272727272727273	1.0272727272727273	3.0540540540540544	1.2521621621621621	SBS7a	PLX-4720	Resistance
40	-155	1.1818181818181819	1.1818181818181819	3.5135135135135136	1.4405405405405405	SBS7a	PLX-4720	Resistance
40	-150	0.6181818181818182	0.6181818181818182	1.8378378378378377	0.7535135135135134	SBS7a	PLX-4720	Resistance
40	-145	1.2636363636363634	1.2636363636363634	3.756756756756756	1.54027027027027	SBS7a	PLX-4720	Resistance
40	-140	1.3	1.3	3.864864864864865	1.5845945945945945	SBS7a	PLX-4720	Resistance
40	-135	1.3272727272727274	1.3272727272727274	3.945945945945946	1.6178378378378377	SBS7a	PLX-4720	Resistance
40	-130	1.6363636363636365	1.6363636363636365	4.864864864864865	1.9945945945945944	SBS7a	PLX-4720	Resistance
40	-125	0.3727272727272727	0.3727272727272727	1.108108108108108	0.45432432432432424	SBS7a	PLX-4720	Resistance
40	-120	1.8545454545454545	1.8545454545454545	5.513513513513513	2.26054054054054	SBS7a	PLX-4720	Resistance
40	-115	2.0	2.0	5.945945945945946	2.4378378378378374	SBS7a	PLX-4720	Resistance
40	-110	1.9272727272727272	1.9272727272727272	5.72972972972973	2.349189189189189	SBS7a	PLX-4720	Resistance
40	-105	1.7272727272727273	1.7272727272727273	5.135135135135135	2.1054054054054054	SBS7a	PLX-4720	Resistance
40	-100	0.34545454545454546	0.34545454545454546	1.027027027027027	0.42108108108108105	SBS7a	PLX-4720	Resistance
40	-95	0.45454545454545453	0.45454545454545453	1.3513513513513513	0.5540540540540541	SBS7a	PLX-4720	Resistance
40	-90	0.35454545454545455	0.35454545454545455	1.0540540540540542	0.4321621621621622	SBS7a	PLX-4720	Resistance
40	-85	1.3363636363636364	1.3363636363636364	3.9729729729729732	1.628918918918919	SBS7a	PLX-4720	Resistance
40	-80	1.7	1.7	5.0540540540540535	2.072162162162162	SBS7a	PLX-4720	Resistance
40	-75	1.8181818181818181	1.8181818181818181	5.405405405405405	2.2162162162162162	SBS7a	PLX-4720	Resistance
40	-70	1.9909090909090907	1.9909090909090907	5.918918918918918	2.4267567567567565	SBS7a	PLX-4720	Resistance
40	-65	1.7	1.7	5.0540540540540535	2.072162162162162	SBS7a	PLX-4720	Resistance
40	-60	0.9090909090909091	0.9090909090909091	2.7027027027027026	1.1081081081081081	SBS7a	PLX-4720	Resistance
40	-55	0.990909090909091	0.990909090909091	2.945945945945946	1.2078378378378378	SBS7a	PLX-4720	Resistance
40	-50	0.9272727272727272	0.9272727272727272	2.7567567567567566	1.13027027027027	SBS7a	PLX-4720	Resistance
40	-45	0.8636363636363636	0.8636363636363636	2.5675675675675675	1.0527027027027027	SBS7a	PLX-4720	Resistance
40	-40	0.7727272727272727	0.7727272727272727	2.2972972972972974	0.9418918918918918	SBS7a	PLX-4720	Resistance
40	-35	1.7	1.7	5.0540540540540535	2.072162162162162	SBS7a	PLX-4720	Resistance
40	-30	1.7909090909090908	1.7909090909090908	5.324324324324324	2.1829729729729728	SBS7a	PLX-4720	Resistance
40	-25	0.4090909090909091	0.4090909090909091	1.2162162162162162	0.4986486486486486	SBS7a	PLX-4720	Resistance
40	-20	1.3636363636363635	1.3636363636363635	4.0540540540540535	1.6621621621621618	SBS7a	PLX-4720	Resistance
40	-15	0.6363636363636364	0.6363636363636364	1.8918918918918919	0.7756756756756756	SBS7a	PLX-4720	Resistance
40	-10	1.0363636363636364	1.0363636363636364	3.081081081081081	1.2632432432432432	SBS7a	PLX-4720	Resistance
40	-5	0.34545454545454546	0.34545454545454546	1.027027027027027	0.42108108108108105	SBS7a	PLX-4720	Resistance
40	0	0.4636363636363636	0.4636363636363636	1.3783783783783783	0.565135135135135	SBS7a	PLX-4720	Resistance
40	5	0.7545454545454546	0.7545454545454546	2.2432432432432434	0.9197297297297298	SBS7a	PLX-4720	Resistance
40	10	0.6636363636363636	0.6636363636363636	1.9729729729729728	0.8089189189189188	SBS7a	PLX-4720	Resistance
40	15	0.5909090909090909	0.5909090909090909	1.7567567567567568	0.7202702702702702	SBS7a	PLX-4720	Resistance
40	20	0.4454545454545455	0.4454545454545455	1.3243243243243243	0.542972972972973	SBS7a	PLX-4720	Resistance
40	25	0.3181818181818182	0.3181818181818182	0.9459459459459459	0.3878378378378378	SBS7a	PLX-4720	Resistance
40	30	0.24545454545454548	0.24545454545454548	0.7297297297297298	0.2991891891891892	SBS7a	PLX-4720	Resistance
40	35	0.16363636363636364	0.16363636363636364	0.48648648648648646	0.19945945945945945	SBS7a	PLX-4720	Resistance
40	40	0.1636363636363636	0.1636363636363636	0.4864864864864864	0.19945945945945942	SBS7a	PLX-4720	Resistance
40	45	0.09090909090909091	0.09090909090909091	0.2702702702702703	0.11081081081081082	SBS7a	PLX-4720	Resistance
40	50	0.03636363636363637	0.03636363636363637	0.10810810810810813	0.04432432432432433	SBS7a	PLX-4720	Resistance
40	55	0.018181818181818184	0.018181818181818184	0.054054054054054064	0.022162162162162165	SBS7a	PLX-4720	Resistance
40	60	0.009090909090909092	0.009090909090909092	0.027027027027027032	0.011081081081081082	SBS7a	PLX-4720	Resistance
40	65	0.0	0.0	0.0	0.0	SBS7a	PLX-4720	Resistance
40	70	0.0	0.0	0.0	0.0	SBS7a	PLX-4720	Resistance
40	75	0.0	0.0	0.0	0.0	SBS7a	PLX-4720	Resistance
40	80	0.0	0.0	0.0	0.0	SBS7a	PLX-4720	Resistance
40	85	0.0	0.0	0.0	0.0	SBS7a	PLX-4720	Resistance
40	90	0.0	0.0	0.0	0.0	SBS7a	PLX-4720	Resistance
40	95	0.0	0.0	0.0	0.0	SBS7a	PLX-4720	Resistance
40	100	0.0	0.0	0.0	0.0	SBS7a	PLX-4720	Resistance
40	105	0.0	0.0	0.0	0.0	SBS7a	PLX-4720	Resistance
40	110	0.0	0.0	0.0	0.0	SBS7a	PLX-4720	Resistance
40	115	0.0	0.0	0.0	0.0	SBS7a	PLX-4720	Resistance
40	120	0.009090909090909092	0.009090909090909092	0.027027027027027032	0.011081081081081082	SBS7a	PLX-4720	Resistance
40	125	0.018181818181818184	0.018181818181818184	0.054054054054054064	0.022162162162162165	SBS7a	PLX-4720	Resistance
40	130	0.018181818181818184	0.018181818181818184	0.054054054054054064	0.022162162162162165	SBS7a	PLX-4720	Resistance
40	135	0.018181818181818184	0.018181818181818184	0.054054054054054064	0.022162162162162165	SBS7a	PLX-4720	Resistance
40	140	0.03636363636363637	0.03636363636363637	0.10810810810810813	0.04432432432432433	SBS7a	PLX-4720	Resistance
40	145	0.09090909090909091	0.09090909090909091	0.2702702702702703	0.11081081081081082	SBS7a	PLX-4720	Resistance
40	150	0.1636363636363636	0.1636363636363636	0.4864864864864864	0.19945945945945942	SBS7a	PLX-4720	Resistance
40	155	0.18181818181818182	0.18181818181818182	0.5405405405405406	0.22162162162162163	SBS7a	PLX-4720	Resistance
40	160	0.22727272727272727	0.22727272727272727	0.6756756756756757	0.27702702702702703	SBS7a	PLX-4720	Resistance
40	165	0.2818181818181818	0.2818181818181818	0.8378378378378378	0.3435135135135135	SBS7a	PLX-4720	Resistance
40	170	0.33636363636363636	0.33636363636363636	1.0	0.41	SBS7a	PLX-4720	Resistance
40	175	0.4818181818181818	0.4818181818181818	1.4324324324324325	0.5872972972972973	SBS7a	PLX-4720	Resistance
40	180	0.3909090909090909	0.3909090909090909	1.162162162162162	0.4764864864864864	SBS7a	PLX-4720	Resistance
45	-180	0.3727272727272727	0.3727272727272727	1.108108108108108	0.45432432432432424	SBS7a	PLX-4720	Resistance
45	-175	0.5454545454545454	0.5454545454545454	1.6216216216216215	0.6648648648648647	SBS7a	PLX-4720	Resistance
45	-170	0.3272727272727272	0.3272727272727272	0.9729729729729728	0.39891891891891884	SBS7a	PLX-4720	Resistance
45	-165	0.18181818181818182	0.18181818181818182	0.5405405405405406	0.22162162162162163	SBS7a	PLX-4720	Resistance
45	-160	0.35454545454545455	0.35454545454545455	1.0540540540540542	0.4321621621621622	SBS7a	PLX-4720	Resistance
45	-155	0.16363636363636364	0.16363636363636364	0.48648648648648646	0.19945945945945945	SBS7a	PLX-4720	Resistance
45	-150	0.49090909090909085	0.49090909090909085	1.4594594594594592	0.5983783783783783	SBS7a	PLX-4720	Resistance
45	-145	0.9181818181818181	0.9181818181818181	2.7297297297297294	1.119189189189189	SBS7a	PLX-4720	Resistance
45	-140	0.9636363636363636	0.9636363636363636	2.864864864864865	1.1745945945945946	SBS7a	PLX-4720	Resistance
45	-135	1.1181818181818182	1.1181818181818182	3.324324324324324	1.3629729729729727	SBS7a	PLX-4720	Resistance
45	-130	1.2272727272727273	1.2272727272727273	3.6486486486486487	1.4959459459459459	SBS7a	PLX-4720	Resistance
45	-125	1.2090909090909092	1.2090909090909092	3.5945945945945947	1.4737837837837837	SBS7a	PLX-4720	Resistance
45	-120	0.9272727272727274	0.9272727272727274	2.756756756756757	1.1302702702702703	SBS7a	PLX-4720	Resistance
45	-115	1.3363636363636362	1.3363636363636362	3.9729729729729724	1.6289189189189186	SBS7a	PLX-4720	Resistance
45	-110	1.6181818181818182	1.6181818181818182	4.8108108108108105	1.9724324324324323	SBS7a	PLX-4720	Resistance
45	-105	1.0363636363636364	1.0363636363636364	3.081081081081081	1.2632432432432432	SBS7a	PLX-4720	Resistance
45	-100	1.0454545454545454	1.0454545454545454	3.108108108108108	1.274324324324324	SBS7a	PLX-4720	Resistance
45	-95	0.1272727272727273	0.1272727272727273	0.3783783783783784	0.15513513513513513	SBS7a	PLX-4720	Resistance
45	-90	0.17272727272727273	0.17272727272727273	0.5135135135135135	0.21054054054054053	SBS7a	PLX-4720	Resistance
45	-85	0.22727272727272727	0.22727272727272727	0.6756756756756757	0.27702702702702703	SBS7a	PLX-4720	Resistance
45	-80	0.5727272727272728	0.5727272727272728	1.7027027027027029	0.6981081081081081	SBS7a	PLX-4720	Resistance
45	-75	0.9272727272727272	0.9272727272727272	2.7567567567567566	1.13027027027027	SBS7a	PLX-4720	Resistance
45	-70	1.4909090909090912	1.4909090909090912	4.432432432432433	1.8172972972972976	SBS7a	PLX-4720	Resistance
45	-65	1.4181818181818182	1.4181818181818182	4.216216216216217	1.7286486486486488	SBS7a	PLX-4720	Resistance
45	-60	1.1545454545454545	1.1545454545454545	3.4324324324324325	1.4072972972972972	SBS7a	PLX-4720	Resistance
45	-55	0.9636363636363636	0.9636363636363636	2.864864864864865	1.1745945945945946	SBS7a	PLX-4720	Resistance
45	-50	0.9	0.9	2.675675675675676	1.097027027027027	SBS7a	PLX-4720	Resistance
45	-45	0.5818181818181819	0.5818181818181819	1.72972972972973	0.7091891891891893	SBS7a	PLX-4720	Resistance
[truncated: 702 more rows]
