# Supplementary material for: Global Geo-Pharmacogenomics: Environmental Mutational Signatures Drive Population-Level Heterogeneity in Anticancer Drug Response
Source: J Xenobiot. 2026 May 18;16(3):87. doi: 10.3390/jox16030087 (PMC13214943; doi:10.3390/jox16030087)
Supplement: Supplementary file 1 [file jox-16-00087-s001.zip › Code_and_Data/WES Clones Signatures.csv]

Mutational signatures annotated on mutational catalogs from whole-exome sequenced single-cell derived cell line clones; as described in STAR Methods.	Unnamed: 1	Unnamed: 2	Unnamed: 3	Unnamed: 4	Unnamed: 5	Unnamed: 6	Unnamed: 7	Unnamed: 8	Unnamed: 9	Unnamed: 10	Unnamed: 11	Unnamed: 12	Unnamed: 13
Sample Name	ID	Cancer Type used in SigProfiler	Accuracy	SBS5	SBS6	SBS10a	SBS10b	SBS14	SBS15	SBS20	SBS21	SBS26	SBS28
CW-2_26	parent_A	COAD_READ	0.784754710320597	468	168	0	0	0	0	153	0	0	0
CW-2_26.C11	daughter_A1a	COAD_READ	0.833437704630134	250	60	0	0	0	0	70	0	0	0
CW-2_26.E8	daughter_A1b	COAD_READ	0.830968227235106	166	59	0	0	0	0	46	0	0	0
CW-2_9	parent_B	COAD_READ	0.798803287017533	488	96	0	0	0	0	245	0	0	0
CW-2_9.C9	daughter_B1a	COAD_READ	0.875835992304916	228	32	0	0	0	0	164	0	0	0
CW-2_9.F7	daughter_B1b	COAD_READ	0.884229276699166	248	0	0	0	0	0	116	0	0	0
ESS-1_34	parent_A	UCEC_UCS	0.993150067766407	93	0	284	28	0	0	0	0	0	84
ESS-1_34.2F13	daughter_A1a	UCEC_UCS	0.990551556152122	86	0	177	37	31	0	0	0	0	42
ESS-1_34.2F20	daughter_A1b	UCEC_UCS	0.990041848279685	50	0	148	15	28	0	0	0	0	49
ESS-1_38	parent_B	UCEC_UCS	0.992798296686068	77	0	306	31	0	0	0	0	0	107
ESS-1_38.D13	daughter_B1a	UCEC_UCS	0.996547922838522	198	0	761	96	149	0	0	0	0	186
ESS-1_38.F10	daughter_B1b	UCEC_UCS	0.987776125945967	150	0	231	25	0	0	0	0	0	54
GR-ST_13	parent_A	ALL	0.918076404214663	350	119	0	0	0	0	67	0	110	0
GR-ST_13.1	daughter_A1a	ALL	0.918759679462421	0	24	0	0	0	0	27	0	83	0
GR-ST_13.3	daughter_A1b	ALL	0.881763545936591	46	13	0	0	0	0	42	0	37	0
GR-ST_21	parent_B	ALL	0.925055369995104	185	69	0	0	0	0	85	0	215	0
GR-ST_21.1	daughter_B1a	ALL	0.885197765458018	38	27	0	0	0	0	33	0	26	0
GR-ST_21.2	daughter_B1b	ALL	0.901332777809119	38	38	0	0	0	0	19	0	39	0
HEC-1_10	parent_A	UCEC_UCS	0.947045974892456	129	120	0	0	0	0	242	0	107	0
HEC-1_10.2	daughter_A1a	UCEC_UCS	0.955323466338258	0	59	0	0	0	0	97	0	40	0
HEC-1_10.3	daughter_A1b	UCEC_UCS	0.956959602623849	0	44	0	0	0	32	77	0	77	0
HEC-1_7	parent_B	UCEC_UCS	0.953371826645548	0	146	0	0	56	0	175	0	171	0
HEC-1_7.2	daughter_B1a	UCEC_UCS	0.922092267561883	39	50	0	0	0	0	54	0	26	0
HEC-1_7.3	daughter_B1b	UCEC_UCS	0.959146398975671	53	67	0	0	0	0	61	0	0	0
HT115_2	parent_A	COAD_READ	0.98207436881932	66	0	70	26	0	0	0	0	26	37
HT115_2.2	daughter_A1a	COAD_READ	0.967496813257892	56	0	44	24	33	0	0	0	0	31
HT115_2.3	daughter_A1b	COAD_READ	0.96598304897029	35	0	39	17	15	0	0	0	0	23
HT115_8	parent_B	COAD_READ	0.966231500252439	127	0	110	28	56	0	0	0	51	63
HT115_8.1	daughter_B1a	COAD_READ	0.970251653584514	64	0	70	24	43	0	0	23	0	31
HT115_8.2	daughter_B1b	COAD_READ	0.978112518082713	74	0	78	43	35	0	0	0	0	16
LS-180_1B10	parent_A	COAD_READ	0.890202433714738	227	0	0	0	0	0	69	46	0	0
LS-180_1B10.1A3	daughter_A1a	COAD_READ	0.95726178737798	50	21	0	0	14	0	70	0	0	0
LS-180_1B10.1B20	daughter_A1b	COAD_READ	0.919502005912792	66	30	0	0	0	0	45	21	0	0
LS-180_1H7	parent_B	COAD_READ	0.92530086252764	417	0	0	0	0	0	136	178	0	0
LS-180_1H7.1F13	daughter_B1b	COAD_READ	0.939732717697159	72	38	0	0	28	0	40	53	74	0
MFE-319_4	parent_A	UCEC_UCS	0.811704410207424	944	130	0	0	0	0	0	0	270	0
MFE-319_4.1	daughter_A1a	UCEC_UCS	0.834470173177104	396	82	0	0	0	0	0	0	83	0
MFE-319_4.2	daughter_A1b	UCEC_UCS	0.739458574349508	503	86	0	0	0	0	0	0	0	0
MFE-319_5	parent_B	UCEC_UCS	0.850951777301829	517	0	0	0	0	0	87	0	262	0
MFE-319_5.1	daughter_B1a	UCEC_UCS	0.879652176231639	370	0	0	0	0	0	0	0	305	0
MFE-319_5.3	daughter_B1b	UCEC_UCS	0.929543993694945	536	0	0	0	0	0	0	87	455	0
MHH-PREB-1_1	parent_A	CLL	0.91468460033882	172	78	0	0	44	0	93	0	0	0
MHH-PREB-1_1.1	daughter_A1a	CLL	0.946433476807498	72	67	0	0	51	0	0	0	47	0
MHH-PREB-1_1.3	daughter_A1b	CLL	0.954062120400878	121	0	0	0	42	43	44	0	0	0
MHH-PREB-1_8	parent_B	CLL	0.936176132187373	192	124	0	0	94	0	0	0	0	0
MHH-PREB-1_8.2	daughter_B1a	CLL	0.912382812469531	84	0	0	0	20	34	33	0	0	0
MHH-PREB-1_8.3	daughter_B1b	CLL	0.912142512340391	99	43	0	0	0	0	81	0	49	0
MOLT-4_18	parent_A	ALL	0.94633659990828	685	0	0	0	0	98	154	470	0	0
MOLT-4_18.2	daughter_A1a	ALL	0.962683043807657	92	0	0	0	0	24	53	211	73	0
MOLT-4_18.3	daughter_A1b	ALL	0.929264301417023	166	0	0	0	0	32	57	221	0	0
MOLT-4_23	parent_B	ALL	0.930691658704142	677	0	0	0	0	115	0	534	0	0
MOLT-4_23.2	daughter_B1a	ALL	0.927216481446131	131	0	0	0	0	0	39	210	98	0
MOLT-4_23.3	daughter_B1b	ALL	0.957152144089459	215	0	0	0	0	0	0	494	204	0
NUGC-3_21	parent_A	STAD	0.939966458196329	224	106	0	0	0	0	185	0	0	0
NUGC-3_21.1	daughter_A1a	STAD	0.943153619556234	86	45	0	0	0	0	64	0	0	0
NUGC-3_21.2	daughter_A1b	STAD	0.942437309143883	0	35	0	0	16	14	45	0	0	0
NUGC-3_24	parent_B	STAD	0.925554458536596	181	90	0	0	0	0	142	0	0	0
NUGC-3_24.2C12rpt	daughter_B1a	STAD	0.958039510725183	71	73	0	0	39	0	44	0	0	0
NUGC-3_24.2H21rpt	daughter_B1b	STAD	0.919330699837641	74	57	0	0	0	0	101	0	0	0
SNU-81_29	parent_B	COAD_READ	0.992536461655602	0	0	195	41	36	0	0	0	0	70
SNU-81_5	parent_A	COAD_READ	0.989059042058687	0	0	243	41	0	0	0	0	87	119
SNU-81_5.1F10	daughter_A1a	COAD_READ	0.993232225148673	63	0	273	84	0	0	0	0	0	132
SNU-81_5.1H17	daughter_A1b	COAD_READ	0.992318989283544	105	0	282	77	0	0	0	0	0	142
