# Supplementary material for: Global Geo-Pharmacogenomics: Environmental Mutational Signatures Drive Population-Level Heterogeneity in Anticancer Drug Response
Source: J Xenobiot. 2026 May 18;16(3):87. doi: 10.3390/jox16030087 (PMC13214943; doi:10.3390/jox16030087)
Supplement: Supplementary file 1 [file jox-16-00087-s001.zip › Code_and_Data/WGS Clones&Stoks Signatures.csv]

Mutational signatures annotated on mutational catalogs from whole-genome sequenced single-cell derived cell line clones and their corresponding stock cell lines, as described in STAR Methods.	Unnamed: 1	Unnamed: 2	Unnamed: 3	Unnamed: 4	Unnamed: 5	Unnamed: 6	Unnamed: 7	Unnamed: 8	Unnamed: 9	Unnamed: 10	Unnamed: 11	Unnamed: 12	Unnamed: 13	Unnamed: 14	Unnamed: 15	Unnamed: 16	Unnamed: 17	Unnamed: 18	Unnamed: 19	Unnamed: 20	Unnamed: 21	Unnamed: 22	Unnamed: 23	Unnamed: 24
Sample Name	ID	Cancer Type used in SigProfiler	Accuracy	SBS1	SBS2	SBS3	SBS4	SBS5	SBS7a	SBS7b	SBS7c	SBS7d	SBS10a	SBS10b	SBS13	SBS14	SBS15	SBS17a	SBS17b	SBS18	SBS20	SBS21	SBS26	SBS28
A388	stock	SKCM	0.994442188290986	3720	4615	0	0	30827	0	0	0	0	0	0	7946	0	0	0	0	0	0	0	0	0
A388_3A13	parent_A	SKCM	0.949732799838525	0	62	0	0	551	0	0	0	0	0	0	176	0	0	0	0	151	0	0	0	0
A388_3A13.2B5	daughter_A1a	SKCM	0.901221874703058	0	0	0	0	156	0	0	0	0	0	0	26	0	0	0	0	121	0	0	0	0
A388_3A13.2I24	daughter_A1b	SKCM	0.895519380671553	0	0	0	0	177	0	0	0	0	0	0	16	0	0	0	0	112	0	0	0	0
A388_3C22	parent_B	SKCM	0.967912307835139	0	81	0	0	429	0	0	0	0	0	0	200	0	0	0	0	133	0	0	0	0
A388_3C22.4H5	daughter_B1a	SKCM	0.877800146743278	0	0	0	0	116	0	0	0	0	0	0	8	0	0	0	0	55	0	0	0	0
A388_3C22.4L4	daughter_B1b	SKCM	0.902386025684027	0	0	0	0	170	0	0	0	0	0	0	21	0	0	0	0	81	0	0	0	0
AGS	stock	STAD	0.983493087277909	3466	2697	0	0	59320	0	0	0	0	0	0	0	0	0	12308	15073	7424	0	0	0	19005
AGS_11	parent_A	STAD	0.94574623878882	0	73	0	0	747	0	0	0	0	0	0	0	0	0	0	0	1426	0	0	0	0
AGS_11.4	daughter_A1a	STAD	0.937648188581377	0	0	0	0	367	0	0	0	0	0	0	0	0	0	0	0	741	0	0	0	0
AGS_11.6	daughter_A1b	STAD	0.945056554205601	0	0	0	0	382	0	0	0	0	0	0	0	0	0	0	0	748	0	0	0	0
AGS_3	parent_B	STAD	0.953476430147571	0	71	0	0	696	0	0	0	0	0	0	0	0	0	0	49	1221	0	0	0	0
AGS_3.5	daughter_B1a	STAD	0.943250474792782	0	0	0	0	352	0	0	0	0	0	0	0	0	0	0	0	679	0	0	0	0
AGS_3.6	daughter_B1b	STAD	0.942796871036561	0	0	0	0	398	0	0	0	0	0	0	0	0	0	0	0	600	0	0	0	0
AU565_12	parent_A	BRCA	0.991780877366372	2564	9560	19400	0	26854	0	0	0	0	0	0	15195	0	0	0	0	3822	0	0	0	0
AU565_12.1C19	daughter_A1a	BRCA	0.942871561386224	0	0	950	0	764	0	0	0	0	0	0	0	0	0	0	0	1041	0	0	0	0
AU565_12.1K11	daughter_A1b	BRCA	0.948058847733663	0	0	712	0	536	0	0	0	0	0	0	0	0	0	0	0	667	0	0	0	0
BC-1	stock	DLBC	0.976749222426512	2782	3121	0	0	30491	0	0	0	0	0	0	0	0	0	0	1048	2704	0	0	0	0
BC-1_1E20	parent_A	DLBC	0.996643763439553	0	3816	0	0	930	0	0	0	0	0	0	0	0	0	0	0	0	0	0	0	0
BC-1_1E20.2K2	daughter_A1a	DLBC	0.995992876308698	0	2786	0	0	512	0	0	0	0	0	0	0	0	0	0	0	0	0	0	0	0
BC-1_1E20.2K2s1N7	granddaughter_A2a	DLBC	0.998382763545235	0	20121	0	0	1259	0	0	0	0	0	0	0	0	0	0	0	0	0	0	0	0
BC-1_1E20.2K2s1N7q1E10wB12	granddaughter_A4a	DLBC	0.970837472696688	0	144	0	0	174	0	0	0	0	0	0	0	0	0	0	0	84	0	0	0	0
BC-1_1E20.2K2s1N7q1E10wC18	granddaughter_A4b	DLBC	0.989187078017226	0	484	0	0	322	0	0	0	0	0	0	0	0	0	0	0	0	0	0	0	0
BC-1_1E20.2K2s1N7q1E10wC21	granddaughter_A4c	DLBC	0.922708930476515	0	81	0	0	184	0	0	0	0	0	0	0	0	0	0	0	53	0	0	0	0
BC-1_1E20.2K2s1N7q1E10wF3	granddaughter_A4d	DLBC	0.901400291000211	0	28	0	0	128	0	0	0	0	0	0	0	0	0	0	0	121	0	0	0	0
BC-1_1E20.2K2s1N7q1E10wF6	granddaughter_A4e	DLBC	0.996736765392463	0	2080	0	0	0	0	0	0	0	0	0	0	0	0	0	0	0	0	0	0	0
BC-1_1E20.2K2s1N7q1E10wI15	granddaughter_A4f	DLBC	0.959837632567393	0	64	0	0	121	0	0	0	0	0	0	0	0	0	0	0	71	0	0	0	0
BC-1_1E20.2K2s1N7q1E10wI4	granddaughter_A4g	DLBC	0.988820735792617	0	281	0	0	191	0	0	0	0	0	0	0	0	0	0	0	0	0	0	0	0
BC-1_1E20.2K2s1N7q1E10wK23	granddaughter_A4h	DLBC	0.997302943156542	0	2037	0	0	0	0	0	0	0	0	0	0	0	0	0	0	0	0	0	0	0
BC-1_1E20.2K2s1N7q1E10wN11	granddaughter_A4i	DLBC	0.866684912490964	0	31	0	0	160	0	0	0	0	0	0	0	0	0	0	0	88	0	0	0	0
BC-1_1E20.2K2s1N7q1E10wR14	granddaughter_A4j	DLBC	0.998649188651162	0	3012	0	0	0	0	0	0	0	0	0	0	0	0	0	0	0	0	0	0	0
BC-1_1E20.2K2s1N7qE10	granddaughter_A3a	DLBC	0.99068554334422	0	829	0	0	707	0	0	0	0	0	0	0	0	0	0	0	0	0	0	0	0
BC-1_1E20.2K2s1N7qM12	granddaughter_A3b	DLBC	0.988515571200333	0	815	0	0	695	0	0	0	0	0	0	0	0	0	0	0	0	0	0	0	0
BC-1_1E20.2K2s1N7qM12w1K6	granddaughter_A4k	DLBC	0.981974294074177	0	203	0	0	157	0	0	0	0	0	0	0	0	0	0	0	144	0	0	0	0
BC-1_1E20.2K2s1N7qM12w2G19	granddaughter_A4l	DLBC	0.930108715430318	0	78	0	0	196	0	0	0	0	0	0	0	0	0	0	0	107	0	0	0	0
BC-1_1E20.2K2s1N7qM12w2J20	granddaughter_A4m	DLBC	0.889096330994911	0	55	0	0	278	0	0	0	0	0	0	0	0	0	0	0	93	0	0	0	0
BC-1_1E20.2K2s1N7qM12w2O7	granddaughter_A4n	DLBC	0.949593158475054	0	110	0	0	206	0	0	0	0	0	0	0	0	0	0	0	130	0	0	0	0
BC-1_1E20.2K2s1O11	granddaughter_A2b	DLBC	0.997479578603938	0	4438	0	0	721	0	0	0	0	0	0	0	0	0	0	0	0	0	0	0	0
BC-1_3B18	parent_B	DLBC	0.998718586998367	0	10972	0	0	1231	0	0	0	0	0	0	0	0	0	0	0	0	0	0	0	0
BC-1_3B18.3N6	daughter_B1a	DLBC	0.853145410474791	0	59	0	0	372	0	0	0	0	0	0	0	0	0	0	0	141	0	0	0	0
BC-1_3B18.3N6s1B22	granddaughter_B2a	DLBC	0.99554711499481	0	1695	0	0	788	0	0	0	0	0	0	0	0	0	0	0	0	0	0	0	0
BC-1_3B18.3N6s1C5	granddaughter_B2b	DLBC	0.985730351398517	0	503	0	0	436	0	0	0	0	0	0	0	0	0	0	0	197	0	0	0	0
BE2-M17	stock	NB	0.993900800292618	3408	0	0	0	30329	0	0	0	0	0	0	0	0	0	0	0	11514	0	0	0	0
BE2-M17_13	parent_A	NB	0.953886164823503	0	0	0	0	918	0	0	0	0	0	0	0	0	0	0	0	2050	0	0	0	0
BE2-M17_13.2	daughter_A1b	NB	0.928861543802495	0	0	0	0	228	0	0	0	0	0	0	0	0	0	0	0	903	0	0	0	0
BE2-M17_20	parent_B	NB	0.97482948269678	0	0	0	0	766	0	0	0	0	0	0	0	0	0	0	0	3305	0	0	0	0
BE2-M17_20.3	daughter_B1b	NB	0.971397667607034	0	0	0	0	263	0	0	0	0	0	0	0	0	0	0	0	1083	0	0	0	0
BT-474	stock	BRCA	0.99752056044022	3049	30758	0	0	29446	0	0	0	0	0	0	42044	0	0	0	0	0	0	0	0	0
BT-474_3K16	parent_A	BRCA	0.982816671393744	0	308	0	0	573	0	0	0	0	0	0	338	0	0	0	0	337	0	0	0	0
BT-474_3K16.1K23	daughter_A1a	BRCA	0.920300719557014	0	76	0	0	336	0	0	0	0	0	0	60	0	0	0	0	191	0	0	0	0
BT-474_3K16.1K23s1G12	granddaughter_A2a	BRCA	0.958092647516723	0	135	0	0	512	0	0	0	0	0	0	137	0	0	0	0	265	0	0	0	0
BT-474_3K16.1K23s1I12	granddaughter_A2b	BRCA	0.97783959102301	0	405	0	0	486	0	0	0	0	0	0	318	0	0	0	0	370	0	0	0	0
BT-474_3K16.1L10	daughter_A1b	BRCA	0.978573782900974	0	253	0	0	275	0	0	0	0	0	0	226	0	0	0	0	225	0	0	0	0
BT-474_3M18	parent_B	BRCA	0.987935633400458	0	390	0	0	571	0	0	0	0	0	0	450	0	0	0	0	282	0	0	0	0
BT-474_3M18.1D4	daughter_B1b	BRCA	0.983528649172058	0	246	0	0	254	0	0	0	0	0	0	142	0	0	0	0	171	0	0	0	0
BT-474_3M18.1H18	daughter_B1a	BRCA	0.992125886177174	0	779	0	0	487	0	0	0	0	0	0	1134	0	0	0	0	0	0	0	0	0
BT-474_3M18.1H18s2C5	granddaughter_B2a	BRCA	0.993206002451646	0	2946	0	0	0	0	0	0	0	0	0	3122	0	0	0	0	861	0	0	0	0
BT-474_3M18.1H18s2D12	granddaughter_B2b	BRCA	0.994110098032671	0	1452	0	0	436	0	0	0	0	0	0	1046	0	0	0	0	475	0	0	0	0
CAL-27	stock	HNSC	0.994752527652941	3006	11747	0	0	28822	0	0	0	0	0	0	14177	0	0	0	0	0	0	0	0	0
CAL-27_E16	parent_A	HNSC	0.997094040473318	0	1234	0	0	717	0	0	0	0	0	0	1838	0	0	0	0	0	0	0	0	0
CAL-27_E16.A16sB9qJ8wP15	granddaughter_A4a	HNSC	0.986184990940033	0	109	0	0	148	0	0	0	0	0	0	101	0	0	0	0	54	0	0	0	0
CAL-27_E16.A16sB9qJ8wP15rM5	granddaughter_A5a	HNSC	0.863652075035337	0	0	0	0	118	0	0	0	0	0	0	15	0	0	0	0	97	0	0	0	0
CAL-27_E16.A16sB9qJ8wP15rM5tB3	granddaughter_A6a	HNSC	0.823239474666689	0	0	0	0	111	0	0	0	0	0	0	0	0	0	0	0	87	0	0	0	0
CAL-27_E16.A20	daughter_A1a	HNSC	0.815544653588275	0	0	0	0	106	0	0	0	0	0	0	0	0	0	0	0	56	0	0	0	0
CAL-27_E16.A20sH12	granddaughter_A2a	HNSC	0.872744931312707	0	0	0	0	110	0	0	0	0	0	0	9	0	0	0	0	70	0	0	0	0
CAL-27_E16.A20sH12qE11	granddaughter_A3a	HNSC	0.76438347800516	0	0	0	0	104	0	0	0	0	0	0	0	0	0	0	0	51	0	0	0	0
CAL-27_E23	parent_B	HNSC	0.995269049555918	0	946	0	0	665	0	0	0	0	0	0	1367	0	0	0	0	0	0	0	0	0
CAL-27_E23.A16	daughter_B1a	HNSC	0.876045403542021	0	19	0	0	99	0	0	0	0	0	0	23	0	0	0	0	93	0	0	0	0
CAL-27_E23.A16sB9	granddaughter_B2a	HNSC	0.896553254622797	0	14	0	0	78	0	0	0	0	0	0	17	0	0	0	0	80	0	0	0	0
CAL-27_E23.A16sB9qJ8	granddaughter_B3a	HNSC	0.884219886353194	0	0	0	0	126	0	0	0	0	0	0	0	0	0	0	0	122	0	0	0	0
CAL-27_E23.A20sH12qE11wC2	granddaughter_B4a	HNSC	0.929618941697562	0	36	0	0	138	0	0	0	0	0	0	26	0	0	0	0	135	0	0	0	0
CAL-27_E23.A20sH12qE11wC2rI4	granddaughter_B5a	HNSC	0.87519879062341	0	0	0	0	149	0	0	0	0	0	0	0	0	0	0	0	237	0	0	0	0
CAL-27_E23.A20sH12qE11wC2rI4tN4	granddaughter_B6a	HNSC	0.865513241372929	0	0	0	0	109	0	0	0	0	0	0	0	0	0	0	0	81	0	0	0	0
HCC38	stock	BRCA	0.992376184557143	2415	662	12355	0	19380	0	0	0	0	0	0	1647	0	0	0	0	0	0	0	0	0
HCC38_1M8	parent_A	BRCA	0.944518607841464	0	89	927	0	0	0	0	0	0	0	0	184	0	0	0	0	179	0	0	0	0
HCC38_1M8.3I10	daughter_A1a	BRCA	0.925948000750048	0	0	674	0	482	0	0	0	0	0	0	0	0	0	0	0	115	0	0	0	0
HCC38_2G21	parent_B	BRCA	0.947285665943084	0	41	803	0	267	0	0	0	0	0	0	55	0	0	0	0	163	0	0	0	0
HCC38_2G21.1I23	daughter_B1a	BRCA	0.952854473520075	0	83	1000	0	722	0	0	0	0	0	0	132	0	0	0	0	189	0	0	0	0
HT-115_8.1	parent_A	COAD_READ	0.987052494761896	0	0	0	0	0	0	0	0	0	278455	206417	0	0	163748	0	0	0	0	169382	0	209726
HT-115_8.1s1	daughter_A1a	COAD_READ	0.982390967119585	0	0	0	0	3188	0	0	0	0	2205	0	0	1203	0	0	0	0	0	0	0	1292
HT-115_8.1s2	daughter_A1b	COAD_READ	0.985583762404217	0	0	0	0	2842	0	0	0	0	1978	0	0	957	0	0	0	0	0	725	0	1387
HT-115_8.1s3	daughter_A1c	COAD_READ	0.980085186395043	0	0	0	0	4686	0	0	0	0	3039	0	0	1863	0	0	0	0	0	0	0	2090
HT-115_8.1s4	daughter_A1d	COAD_READ	0.979971485872614	0	0	0	0	3993	0	0	0	0	2250	0	0	1143	0	0	0	0	0	0	0	1589
HT-115_8.1s5	daughter_A1e	COAD_READ	0.980594838777096	0	0	0	0	3183	0	0	0	0	1933	0	0	1067	0	0	0	0	0	0	0	1264
JSC-1	stock	DLBC	0.9926	2409	40203	0	0	27546	0	0	0	0	0	0	14228	0	0	0	0	16138	0	0	0	0
JSC-1_13	parent_A	DLBC	0.997883957293537	0	3796	0	0	1934	0	0	0	0	0	0	1953	0	0	0	0	1750	0	0	0	0
JSC-1_13.3repeat	daughter_A1a	DLBC	0.997681703115112	0	2052	0	0	533	0	0	0	0	0	0	1813	0	0	0	0	447	0	0	0	0
JSC-1_13.3repeats1A16	granddaughter_A2a	DLBC	0.963944753748626	0	115	0	0	431	0	0	0	0	0	0	64	0	0	0	0	580	0	0	0	0
JSC-1_13.3repeats1I3	granddaughter_A2b	DLBC	0.979914399337332	0	191	0	0	448	0	0	0	0	0	0	132	0	0	0	0	611	0	0	0	0
JSC-1_30	parent_B	DLBC	0.998637463521048	0	7700	0	0	1865	0	0	0	0	0	0	3435	0	0	0	0	1917	0	0	0	0
JSC-1_30.6rpt2	daughter_B1a	DLBC	0.978419351050236	0	287	0	0	726	0	0	0	0	0	0	140	0	0	0	0	959	0	0	0	0
JSC-1_30.6rpt2s1B16	granddaughter_B2a	DLBC	0.987681882965982	0	377	0	0	411	0	0	0	0	0	0	203	0	0	0	0	589	0	0	0	0
JSC-1_30.6rpt2s1D16	granddaughter_B2b	DLBC	0.982660690702146	0	267	0	0	497	0	0	0	0	0	0	105	0	0	0	0	528	0	0	0	0
LS-180_1B10.1A3	parent_A	COAD_READ	0.95566296905399	0	0	0	0	107797	0	0	0	0	0	0	0	0	40254	0	0	0	22420	0	43240	0
LS-180_1B10.1A3s1	daughter_A1a	COAD_READ	0.961766450046716	0	0	0	0	2307	0	0	0	0	0	0	0	0	0	0	0	0	1016	410	0	0
LS-180_1B10.1A3s2	daughter_A1b	COAD_READ	0.966616400096057	0	0	0	0	3612	0	0	0	0	0	0	0	0	0	0	0	0	1024	686	0	0
LS-180_1B10.1A3s3	daughter_A1c	COAD_READ	0.9591648938358	0	0	0	0	2430	0	0	0	0	0	0	0	0	0	0	0	0	914	508	0	0
LS-180_1B10.1A3s4	daughter_A1d	COAD_READ	0.966617478462832	0	0	0	0	6457	0	0	0	0	0	0	0	0	0	0	0	0	1583	2349	0	0
LS-180_1B10.1A3s5	daughter_A1e	COAD_READ	0.965028290820986	0	0	0	0	5540	0	0	0	0	0	0	0	0	0	0	0	0	1658	1598	0	0
MDA-MB-436	stock	BRCA	0.987798367705924	2136	1155	18046	0	20064	0	0	0	0	0	0	1453	0	0	0	702	0	0	0	0	0
MDA-MB-436_1rpt	parent_A	BRCA	0.944326802937925	0	65	1254	0	689	0	0	0	0	0	0	79	0	0	0	0	0	0	0	0	0
MDA-MB-436_1rpt.1C3	daughter_A1a	BRCA	0.949541012433635	0	46	870	0	498	0	0	0	0	0	0	0	0	0	0	0	177	0	0	0	0
MDA-MB-436_2rpt	parent_B	BRCA	0.961831002312346	0	94	1245	0	853	0	0	0	0	0	0	92	0	0	0	0	210	0	0	0	0
MDA-MB-436_2rpt.1I9	daughter_B1a	BRCA	0.946189855381237	0	48	718	0	645	0	0	0	0	0	0	62	0	0	0	0	108	0	0	0	0
MDA-MB-453	stock	BRCA	0.997642025731876	3310	29415	0	0	34535	0	0	0	0	0	0	26946	0	0	0	0	6365	0	0	0	0
MDA-MB-453_2A11	parent_A	BRCA	0.996386017214532	0	3751	0	0	3214	0	0	0	0	0	0	3973	0	0	0	0	0	0	0	0	0
MDA-MB-453_2A11.1A10	daughter_A1a	BRCA	0.897063904945751	0	26	0	0	615	0	0	0	0	0	0	38	0	0	0	0	181	0	0	0	0
MDA-MB-453_2A11.1A10s1G9	granddaughter_A2a	BRCA	0.8983040058443	0	20	0	0	512	0	0	0	0	0	0	27	0	0	0	0	144	0	0	0	0
MDA-MB-453_2A11.1A10s3H11	granddaughter_A2b	BRCA	0.906683031358719	0	31	0	0	518	0	0	0	0	0	0	35	0	0	0	0	151	0	0	0	0
MDA-MB-453_2A11.1B6	daughter_A1b	BRCA	0.951032932287125	0	91	0	0	634	0	0	0	0	0	0	126	0	0	0	0	233	0	0	0	0
MDA-MB-453_2A2	parent_B	BRCA	0.997476243285685	0	5855	0	0	2933	0	0	0	0	0	0	8202	0	0	0	0	0	0	0	0	0
MDA-MB-453_2A2.1C10	daughter_B1a	BRCA	0.978339415743561	0	207	0	0	463	0	0	0	0	0	0	283	0	0	0	0	132	0	0	0	0
MDA-MB-453_2A2.1C10s1B8	granddaughter_B2a	BRCA	0.95333915501782	0	93	0	0	762	0	0	0	0	0	0	199	0	0	0	0	220	0	0	0	0
MDA-MB-453_2A2.1C10s1F9	granddaughter_B2b	BRCA	0.937138732104314	0	64	0	0	633	0	0	0	0	0	0	190	0	0	0	0	151	0	0	0	0
MDA-MB-453_2A2.1D20	daughter_B1b	BRCA	0.968256502984316	0	52	0	0	103	0	0	0	0	0	0	88	0	0	0	0	48	0	0	0	0
MEWO	stock	SKCM	0.997375487846932	0	9496	0	0	0	424391	453887	131096	4297	0	0	0	0	0	0	7188	12718	0	0	0	0
MEWO_28	parent_A	SKCM	0.962401070937645	0	0	0	0	1386	334	0	151	0	0	0	0	0	0	0	100	1120	0	0	0	0
MEWO_28.D11	daughter_A1a	SKCM	0.875887067465649	0	0	0	0	780	0	0	0	0	0	0	0	0	0	0	0	575	0	0	0	0
MEWO_44	parent_B	SKCM	0.94532024734108	0	138	0	0	1445	0	231	168	0	0	0	0	0	0	0	0	1183	0	0	0	0
MEWO_44.1E7	daughter_B1a	SKCM	0.918956718906178	0	0	0	0	901	0	0	0	0	0	0	0	0	0	0	0	726	0	0	0	0
NB13	stock	NB	0.986171169137635	5820	0	0	0	71235	0	0	0	0	0	0	0	0	0	0	0	23381	0	0	0	0
NB13_5	parent_A	NB	0.965393036374728	0	0	0	0	671	0	0	0	0	0	0	0	0	0	0	0	1191	0	0	0	0
NB13_5.3	daughter_A1b	NB	0.97064363009045	0	0	0	0	453	0	0	0	0	0	0	0	0	0	0	0	1338	0	0	0	0
NB13_6	parent_B	NB	0.962120858185829	0	0	0	0	487	0	0	0	0	0	0	0	0	0	0	0	1694	0	0	0	0
NB13_6.3	daughter_B1b	NB	0.973256246805448	0	0	0	0	257	0	0	0	0	0	0	0	0	0	0	0	1661	0	0	0	0
NCI-H650	stock	LUAD	0.995104545405511	0	7938	60942	187596	54511	0	0	0	0	0	0	9839	0	0	0	0	12844	0	0	0	0
NCI-H650_21	parent_A	LUAD	0.96286920830583	0	0	6147	0	2943	0	0	0	0	0	0	331	0	0	0	0	1508	0	0	0	0
NCI-H650_21.1E7rpt	daughter_A1a	LUAD	0.928902059572488	0	0	1074	0	1063	0	0	0	0	0	0	0	0	0	0	0	323	0	0	0	0
NCI-H650_57	parent_B	LUAD	0.971867771208413	0	269	7620	0	2160	0	0	0	0	0	0	356	0	0	0	0	2258	0	0	0	0
NCI-H650_57.1G16rpt	daughter_B1a	LUAD	0.943415281474054	0	0	1503	0	1235	0	0	0	0	0	0	143	0	0	0	0	367	0	0	0	0
OVCAR-8	stock	OV	0.987442076446518	2074	0	17867	0	25066	0	0	0	0	0	0	925	0	0	0	0	3470	0	0	0	0
OVCAR-8_13	parent_A	OV	0.948128333938836	0	0	839	0	949	0	0	0	0	0	0	63	0	0	0	0	399	0	0	0	0
OVCAR-8_13.1	daughter_A1a	OV	0.940019667452324	0	0	1426	0	0	0	0	0	0	0	0	57	0	0	0	0	540	0	0	0	0
OVCAR-8_22	parent_B	OV	0.953794396531225	0	0	964	0	639	0	0	0	0	0	0	56	0	0	0	0	442	0	0	0	0
OVCAR-8_22.2	daughter_B1b	OV	0.934371050937399	0	0	747	0	476	0	0	0	0	0	0	0	0	0	0	0	435	0	0	0	0
SiHa	stock	CESC	0.993260239002425	4400	5478	0	0	34945	0	0	0	0	0	0	4661	0	0	0	0	0	0	0	0	0
SiHa_1J3	parent_A	CESC	0.953393432859851	0	144	0	0	784	0	0	0	0	0	0	120	0	0	0	0	259	0	0	0	0
SiHa_1J3.E3	daughter_A1a	CESC	0.878296835606151	0	0	0	0	99	0	0	0	0	0	0	0	0	0	0	0	55	0	0	0	0
SiHa_1J3.M8	daughter_A1b	CESC	0.840547057392029	0	0	0	0	131	0	0	0	0	0	0	0	0	0	0	0	58	0	0	0	0
SiHa_1J6	parent_B	CESC	0.924625624344249	0	31	0	0	681	0	0	0	0	0	0	0	0	0	0	0	305	0	0	0	0
SiHa_1J6.G5	daughter_B1a	CESC	0.770967845490653	0	0	0	0	177	0	0	0	0	0	0	0	0	0	0	0	67	0	0	0	0
SiHa_1J6.M15	daughter_B1b	CESC	0.845918756633245	0	0	0	0	143	0	0	0	0	0	0	0	0	0	0	0	82	0	0	0	0
SW756	stock	CESC	0.986092205437101	3151	18049	0	0	49311	0	0	0	0	0	0	28541	0	0	0	0	3467	0	0	0	0
SW756_1	parent_C	CESC	0.934505864954556	0	0	0	0	1417	0	0	0	0	0	0	0	0	0	0	0	1010	0	0	0	0
SW756_1.1B7	daughter_C1a	CESC	0.949218234177456	0	0	0	0	406	0	0	0	0	0	0	0	0	0	0	0	499	0	0	0	0
SW756_1.1K2	daughter_C1b	CESC	0.938437651240064	0	0	0	0	507	0	0	0	0	0	0	0	0	0	0	0	823	0	0	0	0
SW756_3	parent_A	CESC	0.948984159206723	0	0	0	0	1607	0	0	0	0	0	0	0	0	0	0	0	1328	0	0	0	0
SW756_3.1	daughter_A1a	CESC	0.941142563253223	0	0	0	0	367	0	0	0	0	0	0	0	0	0	0	0	596	0	0	0	0
SW756_3.2	daughter_A1b	CESC	0.967025226268974	0	0	0	0	402	0	0	0	0	0	0	0	0	0	0	0	495	0	0	0	0
SW756_5	parent_B	CESC	0.946615575257585	0	0	0	0	1325	0	0	0	0	0	0	70	0	0	0	0	799	0	0	0	0
SW756_5.1	daughter_B1a	CESC	0.916627336838738	0	0	0	0	421	0	0	0	0	0	0	0	0	0	0	0	349	0	0	0	0
SW756_5.2	daughter_B1b	CESC	0.931104087281942	0	0	0	0	411	0	0	0	0	0	0	0	0	0	0	0	628	0	0	0	0
