# Supplementary material for: Global Geo-Pharmacogenomics: Environmental Mutational Signatures Drive Population-Level Heterogeneity in Anticancer Drug Response
Source: J Xenobiot. 2026 May 18;16(3):87. doi: 10.3390/jox16030087 (PMC13214943; doi:10.3390/jox16030087)
Supplement: Supplementary file 1 [file jox-16-00087-s001.zip › Code_and_Data/WGS SingleCells&Stocks Signature.csv]

Mutational signatures annotated on mutational catalogs from whole-genome sequenced single cells and their corresponding stock cell lines, as described in STAR Methods.	Unnamed: 1	Unnamed: 2	Unnamed: 3	Unnamed: 4	Unnamed: 5	Unnamed: 6	Unnamed: 7	Unnamed: 8	Unnamed: 9	Unnamed: 10	Unnamed: 11	Unnamed: 12	Unnamed: 13	Unnamed: 14
Sample Name	Cancer Type used in SigProfiler	Accuracy	SBS1	SBS2	SBS4	SBS5	SBS10a	SBS10b	SBS13	SBS18	SBS28	SBS40	SBSscE	SBSscF
A388	SKCM	0.99	3902	4112	0	32611	0	0	6973	0	0	0	0	0
A388_sc3	SKCM	0.98	0	0	0	1273	0	0	248	689	0	0	1391	429
A388_sc4	SKCM	0.97	0	189	0	1389	0	0	587	1454	0	0	1283	561
BFTC-909	KIRC	0.99	5543	2754	0	45171	0	0	4012	0	0	0	0	0
BFTC-909_sc1	KIRC	0.97	0	0	0	1578	0	0	0	2631	0	0	1716	563
BFTC-909_sc4	KIRC	0.97	0	0	0	1322	0	0	0	1182	0	0	954	580
BT-483	BRCA	1	2944	12861	0	24444	0	0	20458	0	0	0	0	0
BT-483_sc1	BRCA	0.97	0	0	0	2082	0	0	505	0	0	0	1223	5393
BT-483_sc4	BRCA	0.99	0	0	0	2409	0	0	280	0	0	0	1695	5477
CAL-148	BRCA	1	3578	27497	0	26696	0	0	17073	0	0	0	0	0
CAL-148_sc3	BRCA	0.99	0	506	0	3404	0	0	214	0	0	0	4027	3211
CAL-148_sc6	BRCA	0.99	0	0	0	2714	0	0	0	0	0	0	4261	3903
CAL-27	HNSC	0.99	3088	10077	0	28448	0	0	12572	0	0	0	0	0
CAL-27_sc3	HNSC	1	0	1344	0	1874	0	0	2001	0	0	0	1236	867
CAL-27_sc4	HNSC	0.99	0	917	0	1837	0	0	1223	0	0	0	1184	625
DJM-1	SKCM	0.99	4681	10042	0	38645	0	0	18503	0	0	0	0	0
DJM-1_sc2	SKCM	1	0	670	0	4	0	0	1419	395	0	0	4653	0
DJM-1_sc5	SKCM	0.98	0	244	0	759	0	0	377	957	0	0	1625	0
EJM	MM	1	2598	22189	0	30437	0	0	11535	0	0	0	0	0
EJM_sc2	MM	0.99	0	335	0	1285	0	0	0	277	0	0	1172	498
EJM_sc3	MM	0.99	0	184	0	971	0	0	0	509	0	0	1258	298
ESS-1	UCEC_UCS	1	5540	0	0	46104	111586	26982	0	0	33743	0	0	0
ESS-1_34.sc2	UCEC_UCS	0.99	0	0	0	6311	10412	395	0	0	4785	0	2714	0
ESS-1_34.sc3	UCEC_UCS	1	0	0	0	9766	18662	897	0	0	7224	0	1127	0
G-292-clone-A141B1	BONE	0.99	2232	316	0	16786	0	0	0	0	0	5100	0	0
G-292-clone-A141B1_sc3	BONE	0.98	0	0	0	174	0	0	0	474	0	780	879	0
G-292-clone-A141B1_sc6	BONE	0.99	0	0	0	13	0	0	0	115	0	350	778	0
HCC-78	LUAD	1	3400	8540	0	23363	0	0	6185	0	0	0	0	0
HCC-78_sc2	LUAD	1	0	0	0	259	0	0	0	602	0	0	2307	534
HCC-78_sc4	LUAD	0.98	0	0	0	737	0	0	0	909	0	0	943	772
HCE-4	ESCA	0.99	8155	3340	0	71718	0	0	4687	0	0	0	0	0
HCE-4_sc1	ESCA	0.99	0	0	0	2347	0	0	0	973	0	0	1086	1637
HCE-4_sc4	ESCA	0.99	0	0	0	1606	0	0	0	636	0	0	1198	1910
HSC-4	HNSC	0.99	5154	2766	0	37665	0	0	8026	0	0	0	0	0
HSC-4_sc1	HNSC	0.99	0	188	0	997	0	0	236	522	0	0	1445	1386
HSC-4_sc2	HNSC	0.99	0	0	0	219	0	0	0	769	0	0	1999	947
HT-1197	BLCA	0.99	2920	2807	0	25588	0	0	4194	0	0	0	0	0
HT-1197_sc1	BLCA	1	0	0	0	1153	0	0	0	722	0	0	1516	5527
HT-1197_sc5	BLCA	1	0	0	0	1314	0	0	0	2126	0	0	3134	7138
HT-1376	BLCA	0.99	3866	5867	0	37977	0	0	6848	0	0	0	0	0
HT-1376_sc1	BLCA	0.98	0	0	0	1623	0	0	0	3891	0	0	0	7417
HT-1376_sc2	BLCA	0.98	0	0	0	1586	0	0	0	1627	0	0	0	8477
JSC-1	DLBC	0.99	2224	39147	0	26833	0	0	14203	15868	0	0	0	0
JSC-1_sc6	DLBC	0.99	0	266	0	312	0	0	125	287	0	0	483	379
JSC-1_sc8	DLBC	0.99	0	72	0	295	0	0	0	289	0	0	737	472
NCI-H2087	LUAD	0.99	1886	10782	30712	35427	0	0	14730	5632	0	0	0	0
NCI-H2087_sc3	LUAD	0.99	0	0	0	1340	0	0	126	873	0	0	0	4099
NCI-H2087_sc4	LUAD	0.99	0	0	0	0	0	0	171	1460	0	0	1951	1892
OMC-1	CESC	0.99	5549	13882	0	42000	0	0	14108	0	0	0	0	0
OMC-1_sc1	CESC	0.99	0	0	0	295	0	0	103	0	0	0	2735	3145
OMC-1_sc5	CESC	0.99	0	0	0	1132	0	0	0	0	0	0	0	5576
SiHa	CESC	0.99	4464	5943	0	37508	0	0	5155	0	0	0	0	0
SiHa_sc1	CESC	0.98	0	0	0	923	0	0	0	0	0	0	931	1636
SiHa_sc2	CESC	0.99	0	0	0	798	0	0	0	0	0	0	623	1031
