# Supplementary material for: Global Geo-Pharmacogenomics: Environmental Mutational Signatures Drive Population-Level Heterogeneity in Anticancer Drug Response
Source: J Xenobiot. 2026 May 18;16(3):87. doi: 10.3390/jox16030087 (PMC13214943; doi:10.3390/jox16030087)
Supplement: Supplementary file 1 [file jox-16-00087-s001.zip › Code_and_Data/xai_env_signatures_pipeline.py]

#!/usr/bin/env python3
"""
================================================================================
  INTEGRATED XAI PIPELINE (REAL DATA + INTRINSIC + EXTRINSIC FEATURES)
  ================================================================================
  This script overcomes the limitations of the previous trial by replacing synthetic
  signature distributions with your ACTUAL cell-line specific COSMIC SBS data, and
  combining it with structural drug descriptors from your previous work.

  DATA SOURCES:
    1. Unbiased_Pharmacogenomics_Master_Table.csv (Target: LN_IC50, Features: 41 SBS signatures)
    2. CanC_withScaffolds.csv (Intrinsic Features: MolWt, NumHDonors, TPSA, etc.)

  MACHINE LEARNING:
    - Task: Regression (predicting exact LN_IC50 value instead of strict 3-classes)
    - Algorithm: XGBoost Regressor (n_estimators=300, max_depth=6, learning_rate=0.05)
    - Interpretable AI: SHAP TreeExplainer
    
  RESULTS OUTPUT:
    - Comprehensive Regression Metrics (R2, RMSE)
    - SHAP Beeswarm (Global Feature Importance combining Environment + Chemistry)
    - SHAP Waterfall (Local Cell-line level explanation)
================================================================================
"""

import os, warnings
import pandas as pd
import numpy as np
import matplotlib
matplotlib.use('Agg')
import matplotlib.pyplot as plt
import seaborn as sns
from sklearn.model_selection import KFold, train_test_split
from sklearn.preprocessing import MinMaxScaler, LabelEncoder
from sklearn.metrics import root_mean_squared_error, r2_score, mean_absolute_error
import xgboost as xgb
import shap

warnings.filterwarnings('ignore')
np.random.seed(42)

# ── Paths ──────────────────────────────────────────────────────────────────────
BASE = "."
ALL_DATA = "./Data"

XAI_OUT = rf"{BASE}\XAI_Results_RealData"
os.makedirs(XAI_OUT, exist_ok=True)
os.makedirs(rf"{XAI_OUT}\plots", exist_ok=True)

# ── Colour scheme ──────────────────────────────────────────────────────────────
ENV_COLORS = {
    'SBS4':  '#FF6B35',   # PM2.5 / Tobacco
    'SBS7a': '#9B59B6',   # UV
    'SBS18': '#27AE60',   # Arsenic/ROS
    'SBS2':  '#E74C3C',   # APOBEC
    'SBS13': '#C0392B',   # APOBEC
}

def load_integrated_dataset(drug_name):
    """
    Loads real mutational signatures for the cell lines and joins them with
    the chemical descriptors of the drug, exactly as done in your ICMR2 work.
    """
    print(f"\n[1] Extracting REAL Mutational Signatures for {drug_name}...")
    
    # Load Master Pharmacogenomics Table (Contains LN_IC50 and 41 SBS Series)
    master_path = os.path.join(BASE, "Unbiased_Pharmacogenomics_Master_Table.csv")
    master = pd.read_csv(master_path, low_memory=False)
    
    # Filter for the drug
    master['DRUG_NAME_UPPER'] = master['DRUG_NAME'].astype(str).str.upper()
    df_drug = master[master['DRUG_NAME_UPPER'].str.contains(drug_name.upper(), na=False)].copy()
    
    if len(df_drug) < 30:
        print(f"  --> Skip: Only {len(df_drug)} records found for {drug_name}.")
        return None, None
        
    # Get SBS columns
    sbs_cols = [c for c in df_drug.columns if c.startswith('SBS') and c != 'SBSSNP']
    
    print(f"[2] Linking Chemical Descriptors from CanC_withScaffolds.csv...")
    chem_path = os.path.join(ALL_DATA, "CanC_withScaffolds.csv")
    chem = pd.read_csv(chem_path, low_memory=False)
    
    # Identify unique drug matching the query to get its descriptors
    chem['DRUG_NAME_UPPER'] = chem['DRUG_NAME'].astype(str).str.upper()
    drug_chem = chem[chem['DRUG_NAME_UPPER'].str.contains(drug_name.upper(), na=False)]
    
    chem_features = []
    if len(drug_chem) > 0:
        # Extract intrinsic chemical descriptors used in your previous paper
        desc_cols = ['MolWt', 'MolLogP', 'NumHAcceptors', 'NumHDonors', 'NumRotatableBonds', 
                     'TPSA', 'RingCount', 'FractionCSP3']
        # Take the first matched row for structural data
        drug_struct = drug_chem.iloc[0]
        # Assign these structurally fixed features to the dataframe
        for col in desc_cols:
            if col in drug_struct:
                df_drug[col] = float(drug_struct[col])
                chem_features.append(col)
                
    else:
        print(f"  --> Warning: Chemical descriptors not found in CanC for {drug_name}.")
    
    feature_cols = sbs_cols + chem_features
    # Fill NAs in features with 0 (since mutational signatures have zeros if inactive)
    df_drug[feature_cols] = df_drug[feature_cols].fillna(0)
    # Drop rows without LN_IC50
    df_drug = df_drug.dropna(subset=['LN_IC50'])
    
    print(f"  --> Dataset ready: {len(df_drug)} cell lines, {len(feature_cols)} features.")
    
    return df_drug, feature_cols


def run_xai_regression(drug_name, sig_focus, env_label):
    print(f"\n{'='*70}\n  TRAINING XGBOOST REGRESSOR: {drug_name} × {sig_focus}\n{'='*70}")
    
    df, feature_cols = load_integrated_dataset(drug_name)
    if df is None: return None
    
    # Target and Features
    y = df['LN_IC50'].values
    X = df[feature_cols]
    
    # Scale features
    scaler = MinMaxScaler()
    X_scaled = pd.DataFrame(scaler.fit_transform(X), columns=X.columns)
    
    # Train/Test Split
    X_train, X_test, y_train, y_test = train_test_split(X_scaled, y, test_size=0.2, random_state=42)
    
    print("  Optimizing and Training XGBoost Regressor...")
    model = xgb.XGBRegressor(
        n_estimators=400,
        learning_rate=0.03,
        max_depth=5,
        subsample=0.8,
        colsample_bytree=0.8,
        random_state=42
    )
    
    model.fit(X_train, y_train, eval_set=[(X_test, y_test)], verbose=False)
    
    y_pred = model.predict(X_test)
    rmse = root_mean_squared_error(y_test, y_pred)
    mae = mean_absolute_error(y_test, y_pred)
    r2 = r2_score(y_test, y_pred)
    
    print(f"  [METRICS] R²: {r2:.3f} | RMSE: {rmse:.3f} | MAE: {mae:.3f}")
    
    # Explainability
    print("  Computing SHAP Values...")
    explainer = shap.TreeExplainer(model)
    shap_values = explainer.shap_values(X_test)
    
    # Determine direction based on SHAP coefficient for the target signature
    sig_idx = feature_cols.index(sig_focus) if sig_focus in feature_cols else -1
    if sig_idx != -1:
        # Correlation between feature value and SHAP value indicates direction
        # Positive correlation -> higher signature = higher predicted LN_IC50 = Resistance
        sig_vals = X_test[sig_focus].values
        sig_shaps = shap_values[:, sig_idx]
        corr = np.corrcoef(sig_vals[sig_vals > 0], sig_shaps[sig_vals > 0])[0,1] if (sig_vals > 0).sum() > 2 else 0
        direction = "Resistance" if corr > 0 else "Sensitivity"
    else:
        direction = "Unknown"

    result = {
        'Drug': drug_name,
        'Signature_Focus': sig_focus,
        'Environment': env_label,
        'R2': round(r2, 3),
        'RMSE': round(rmse, 3),
        'MAE': round(mae, 3),
        'Direction': direction,
        'N_Samples': len(df)
    }
    
    # SHAP Beeswarm Plot
    fig = plt.figure(figsize=(12, 8))
    shap.summary_plot(shap_values, X_test, max_display=20, show=False)
    plt.title(f'SHAP Values (Integrated Model)\nPredicting {drug_name} LN_IC50', fontsize=14, fontweight='bold', pad=20)
    plt.tight_layout()
    plt.savefig(rf"{XAI_OUT}\plots\SHAP_Beeswarm_{drug_name}.png", dpi=300, bbox_inches='tight', facecolor='white')
    plt.close()
    
    # SHAP Waterfall for a cell line with highest predicted Resistance/Sensitivity
    target_idx = np.argmax(y_pred) if direction == 'Resistance' else np.argmin(y_pred)
    
    fig2 = plt.figure(figsize=(10, 6))
    exp = shap.Explanation(
        values=shap_values[target_idx],
        base_values=explainer.expected_value,
        data=X_test.iloc[target_idx].values,
        feature_names=feature_cols
    )
    shap.plots.waterfall(exp, max_display=12, show=False)
    plt.title(f'Local Explanation for {drug_name} {"Resistance" if direction=="Resistance" else "Sensitivity"}', fontsize=12, fontweight='bold', pad=20)
    plt.tight_layout()
    plt.savefig(rf"{XAI_OUT}\plots\SHAP_Waterfall_{drug_name}.png", dpi=300, bbox_inches='tight', facecolor='white')
    plt.close()
    
    return result

# ── TARGETS ────────────────────────────────────────────────────────────────────
targets = [
    ('PLX-4720',    'SBS7a',  'UV Radiation'),
    ('PBD-288',     'SBS4',   'PM2.5 / Tobacco'),
    ('VX-702',      'SBS18',  'Arsenic/ROS'),
    ('Trametinib',  'SBS13',  'APOBEC'),
    ('Ruxolitinib', 'SBS2',   'APOBEC')
]

results = []
for drug, sig, env in targets:
    res = run_xai_regression(drug, sig, env)
    if res:
        results.append(res)
        
if results:
    pd.DataFrame(results).to_csv(rf"{XAI_OUT}\XAI_RealData_Performance.csv", index=False)
    print(f"\nALL DONE! See results in: {XAI_OUT}")
