# Supplementary material for: Global Geo-Pharmacogenomics: Environmental Mutational Signatures Drive Population-Level Heterogeneity in Anticancer Drug Response
Source: J Xenobiot. 2026 May 18;16(3):87. doi: 10.3390/jox16030087 (PMC13214943; doi:10.3390/jox16030087)
Supplement: Supplementary file 1 [file jox-16-00087-s001.zip › Supplementary_Tables_S1_to_S6.xlsx]

## Sheet: Table S1
Analyzed Histone Post-Translational Modifications (PTMs)
H3K4me0
H3K4me1
H3K4me2
H3K4ac1
H3K9me0K14ac0
H3K9me1K14ac0
H3K9me2K14ac0
H3K9me3K14ac0
H3K9ac1K14ac0
H3K9me0K14ac1
H3K9me1K14ac1
H3K9me2K14ac1
H3K9me3K14ac1
H3K9ac1K14ac1
H3K18ac0K23ac0
H3K18ac1K23ac0
H3K18ac0K23ac1
H3K18ac1K23ac1
H3K18ac0K23ub1
H3K27me0K36me0
H3K27me0K36me1
H3K27me0K36me2
H3K27me0K36me3
H3K27me1K36me0
H3K27me1K36me1
H3K27me1K36me2
H3K27me1K36me3
H3K27me2K36me0
H3K27me2K36me1
H3K27me2K36me2
H3K27me3K36me0
H3K27me3K36me1
H3K27ac1K36me0
H3K27ac1K36me1
H3K27ac1K36me2
H3K27ac1K36me3
H3.3K27me0K36me0
H3K56me0
H3K56me1
H3K79me0
H3K79me1
H3K79me2
Note
Note: These histone PTM states were extracted from the integrated 1,215-feature omics matrix and utilized as predictive epigenetic features in the XGBoost architecture.

## Sheet: Table S2
Feature Name	Mean |SHAP| (Base Model)	Mean |SHAP| (Tissue Lineage Model)
Zone_PM25	0.155	0.092
Zone_UV	0.085	0.061
Note
Note: The Tissue Lineage Model includes 31 one-hot-encoded TCGA cancer type indicators. Both satellite features retain non-zero predictive power.

## Sheet: Table S3
Metric	Zero-Fill Imputation (Base Model)	Mean-Fill Imputation (Sensitivity)
Mean R²	0.7296 +/- 0.0078	0.7295 +/- 0.0085
RMSE	1.6886	1.6890
MAE	1.2628	1.2622
Note
Note: Evaluated using sklearn.model_selection.GroupKFold grouped by CELL_LINE_NAME to strictly prevent data leakage.

## Sheet: Table S4
Comparison Pair	Spearman Rank Correlation (ρ)	p-value
Zero-Fill SHAP vs Mean-Fill SHAP Rankings	0.5965	< 0.001
Note
Note: Correlation measured across top XGBoost predictive features, demonstrating relative SHAP priority is robust to imputation choice.

## Sheet: Table S5
Feature Name	Transformed Scale (Model Input)	Original Physical Units
Zone_PM25	[0, 1]	10.06 to 39.26 ug/m3
Zone_UV	[0, 1]	0.57 to 2.21 UVI Daily Average
Note
Note: All dependence plots in the main text visualize the [0, 1] Min-Max scaled inputs.

## Sheet: Table S6
Stability Metric	Value
Number of Resamples (n)	100
Spearman Rank Correlation (ρ) of Mean |SHAP|	0.96 (IQR: 0.94-0.98)
Top 10 Identity Concordance	> 97 / 100 resamples
Note
Note: Bootstrap resampling was performed on the test partition to establish the quantitative consistency of the SHAP model.
